# Supplementary material for: Analysis of the rhizosphere bacterial diversity of Angelica dahurica var. formosana from different experimental sites and varieties (strains)
Source: PeerJ. 2023 Sep 6;11:e15997. doi: 10.7717/peerj.15997 (PMC10492537; doi:10.7717/peerj.15997)
Supplement: Supplemental Information 26 [file peerj-11-15997-s026.gz › peerj-11-15997-s026]

@N9IO0:00681:05765
TACGGGGGGAGCTAGCGTTTTTCGGAATTACTGGGCGTAAAGGGCGCGTAGGCGCCAATAAAGTTGAAAGTGAAAGCCCCGGGCTTAACCTGGGAACTGCTTTCAAAACTCATTGGCTAGAGGACGATAGAGGACAGTGGAATTCCTAGTGTAGAGGTGAAATTCTTAGATATTAGGAAGAACACCAGAGGCGAAGGCGGCTGTCTGGATCGTTTCTGACGCTGAGGCGCGAAAGCGTGGGGAGCAAACAGG
+
>@:99999$;BAA?@?99888)9@?B?B=?ACCC<DDBBB=AB<;;;@@BB=::;>@<;;;0:97@DC<?@@@A8@???7@C;@@>B?B@CEF>C=@;;;A@8A@AA*99@AA=A<AAAC;;5;C;;;BABA?AB:;;D@C?B?B?BAAABBAA??;?>>>7>8886>===@C<EC>B?BB>BCC?BB;;7;AA>B@@@=AAAAB@@=@@;;;B;ACD@@@A;99?9<<<:99/9A@;<<<.;C;;;9:CC@
@N9IO0:00684:05777
TACGGAGGGTGCAAGCGTTGTTCGGAATCATTGGGCGTAAAGCGCGTGTAGGCGGCTTGGCAAGTCAGTTGTGAAAGCCCGGGGCCCAACCCCGGAACTGCATCTGAACTCTCTGCCAGACAGCCGAGGGAGAAGGCAGATCCGTGTAGGGTGAAATCCTAGATATCGGGAGGAATACCAGCGGCGAAGGCGGCCTTCTGGACGGTGACTGACGCTGAGACGCGAAAAGCGTGGGGAGCAAAACAGG
+
@BAA<ACC>BABB?BBBB@@@<@A?B?ABDC9??9==<@@;@@CDABCC@?;>@7<B8B:BB>@@DCCC>@@ECC?CCE>CDC;CC;C6::;-9<A=@AAB?<?B.,)*((((((,,25,,---3--//)/::6:)///-,,(**,*,55(--/7)//277////////(396;6344.4444.444.4633047;6:77)///)//333;988:9945488:=>>>0=??:999*59:::<0<;;7
@N9IO0:00688:05800
TACGTAGGTGGCAAGCGTTGTCCGGATTTACTGGGCGTAAAGCGCGCGCAGGCGGGCTGGTCAGTCTGGGGTGAAATCGTCAACGGCTCAACCGTGAGAGGTCCCTGGATACTGCTAGCCTTGAGGGGCTCAGAGGAGAGTGGAATTCCGGGTGTAGTGGTGGAATGCGTAGATATCCGGAGGAACACCAGTGGCGAAAAGCGGCTCTCTGGGGGCAACCTGACGCTGAGGCGCGAAAGCGTGGGGAGCGAACCGG
+
BAACBBA=AB@BB?BCCC@CCB=?=;;<,;?AAD>CB;;;7:AA>BBBBBA>A@A6?9;548445<<<==/;:9:1333334.4:5::;:8=8;;///6616692;:5::4444444:>:@9;;@@@2@>=5955.55566>8>8>8=7::1555=9??;>>=@<?>@A??@@?@AB?B@CB?C?@B@=@@?A=@<<<<*;:>9=A@??;<@<@)88499>?@@@@;;;A=;;;?>=,9877773&3994824.93
@N9IO0:00690:05780
TACGTAGGTGGCGAGCGTTGTCCGGATTTACTGGGCGTAAAGCGCGCGCAGGCGCCGTCCAAGTCCGATGTGAAATCTTCCGGCTTAACTGGAAAACGGCATCGGATACTGGTCGGCTGGAAGGTGGGAGAGGGTAGCGGAATTCCCGGTGTAGTGGTGAAATGCGTAGATATCGGGAGGAACACCAGTGGCGAAAGCGGCTACCTGCCCACTCTTGACGCTGAGGCGCGAAAGCTAGGGGAGCGAACGGG
+
ABCCCCCAAA?@C@@?AB?ACB>A=@@@8@AACA=@@A@@;?A@@@@@BBA<@??;;>=8A=AAA>AA<::<<>8BBB@B?B?AB?C8::?;?=@6AC8BBBCB?B989?B;AAA=?DC=@>@?BDG>BBBBB?A@@C>9>9B7;;4:49;>@??>4;777,7>?:BCBBB@??AB9@A>?<?DD<????=BBDD:@==:677;5///3'..;:::@@@BBA@;;5;@@;;;/:?=<===0:788A?ACB9
@N9IO0:00695:05787
TACGAAGGGGGCTAGCGTTGTTCGGAATTACTGGGCGTAAAGCGCGCGTAGGCGGTTTTGCAAGCCAGAGGTGAAATGCCTGAGCTCAACTTAGGAATTGCCTTTGGGACTGCGAGGCTTTGAGGACTGGAGAGGTGAGTGGAATTCCCAGTGTAGAGGTGAAATTCGTAGATATTGGGAAGAACACCAGTGGCGAAGGCGGCTCACTGGCCAGTTTCTGACGCTGCAGCGCGAAAGCGTGGGGATCAAAC
+
BDAAA=ABBC5CCCGAAA?BC;A@=A@B?BDBCC>CCDCC=B9;;B@@@;;5;?;=?@3@@B=BA>BCDCACCBE>;;;?BBBBBCCB@@@=@A>@5;5<@5;;,:=6=@@=BC=B@BCB<????@AAB>@@@@8<:98;<6@@C?CD=BACBBAB;;8;BCC=C@BBBCDCCCD?BB=C@9:;:B@@DB?@=@AA<?=::6;B@?@@@:>;>==>9???A@@@?@??@>@@:9:5:=<@AAA5:90/;18
@N9IO0:00710:05801
TACGTAGGTGGCGAGCGTTGTCCGGATTTACTGGGCGTACAGGGCGCGCAGGCGGTCCGTTAAGTTCGAGGTGAAATCTCCCGGCTCAACTGGGAGGGGTCTTCGAAAACTGGCGGACTTGAGGAGAGCAGAGGTGAGTGGAATTCTGGGTGTAGTGGTGAAATGCGTAGATATCCAGAGGAACACCAGTGGCGAAGGCGACTCACTGGGCTCCACCTGACGCTGAGGCGCGAAAGCGTGGGGAGCGAACCGG
+
BBAA@@@;::2;@AAACC@CCD>B?AAD>CCCCC=CB;;:@AB=B@A@@>>:00,0>6;>:;4;9<AACB?BBCC>C>=?A2:49?@?=BBBB9ABAB1B=B>AABCB:BBB@BB?7::;??@=@A@AA@@BB>AA>C>>4=6;48=>D9888@ABA=A@@91@A===>==@@@A=?99?;?;?@@:=>;:6;=C:?:>>A>>>@?<<<69>>=BA>A??788><6618;;==D7>777@BB6??=>>;A7;4
@N9IO0:00664:05819
TACGAAGGGGGCTAGCGTTGTTCGGAATTACTGGGCGTAAAGCGCACGTAGGCGGAGTTGTTAAAGTGAGGGGTGAAATCCCAACGGGCTACAACCCTGGAACTGCCTCTCATACTGGCAATCTCGAGTTCGAGAGAGGTGAGTGGAATTGCGAGTGTAGAGGTGAAATTCGTAGATATTCGCAGGAACACCAGTGGCGAAGGCGGCTCACTGGCTCGATACTGACGCTGAGGTGCGAAAGCGTGGGGAGCAAACAGG
+
@?AAB5;;;;$5;556CD?BB@CB=B2;5;9;AB=B>A@B,0000////9947>80/02;7277)/4456>>+<994(-66(-(--5(----50891996;53333-3333889:@@:?>399733=;;1373:;=BE??<>993,3494=@@;;7=98822+28>:/90558=<<>=8.56//.4;269=5882;58:83939907555>@;6:997777788:222:773133333;19933377+/////(///4
@N9IO0:00670:05856
TACGTAGGGTGCGAGCGTTAATCGGAATACTGGGCGTAAAGCGTGCGCAGGCGGTTTTGTAAGACAGAGGTGAAATCCCCGGGCTCAACCTGGGAACTGCCTTTGTGACTGCAAGGCTTGAGTGCGGCAGAGGGGGATGGGAATTCCGCGTGTAGCAGTGAAATGCGTAGATATGCGGAGGAACACCGATGGCGAAGGCAATCCCCTGGGCCTGCACTGACGCTCATGCACGAAAGCGTGGGGAGCAAACAGG
+
BBCEDCCC>;;:BBAABB?B?B@A>B49;@;;;,:>@AA8A<;;;;AACBABB?BCC;BBB?>@@@::8;><<C2@@@@6>@6@@00)/4:66176;848@CC8?<??9:9AA;@=@C?;;<;;;C@;;;A@DBB,@:;;0;>B=A?<:4=8444;;<<=CC=CCDBBBA???@@;;6;=+0+0>?;BAAB=A?>7?99999CCC6???9?8=?@@@@BA;;;@@@@@@@A;;;0;@?@ADD;CCCCD=BBB@
@N9IO0:00672:05825
TACGAAGGGGGCTAGCGTTGCTCGGAATTACTGGGCGTAAAGGGAGCGTAGGCGGACTGTTAAGTTAGAGGTGAAAGCCAGGGCTCAACCTTGGAATTGCCTTTAATACTGGCAGTCTTGAGTACGGAAGAGGTATGTGGAACTCCGAGTGTAGAGGTGAAATTCGTAGATATTCGGAAGAACACCAGTGGCGAAGGCGACATACTGGTCCGTTACTGACGACTGAGGCTTCGGAAAAGCGTGGGGAGCCAAACAGG
+
BBBBA;AAAA,?AB@BCCACCCCC@C@B=BB:::0;?A?A:?@9A@>@@DC@CC?:;;AA;@;@B?AA:;6;@>>600+0<<5<<>?@D@C@A?A=?>BB?AD<A8;;@==8?;8=:@;@BBA@??@C?C??<?<;;77295<<;5;>?><<;=97/9;;7.88733::9::@=B@<A?9:49?@29987/7990949///888877.25-22455522222287540--(,,(,,,&,,--788&-..(.7.7355
@N9IO0:00674:05856
TACGGAAGGTGCAAGCGTTGTCCGGATTGACTGGGTGTAAAGGGCGCGTAGGCGGAGAGGTGTGTCGGGAGTGAAATCGTGCGGCTTAACCGTATCAATTGCTTTCGAAACTACCTCCCTTGAGTACAGAAGGGGCAGATGGAATACCTGGTGTAGCGGTGGAATGCGTAGATATCAGGTAGAACACCGGAGGCGAAGGCGGTCTGCTGGTCTGTAACTGACGCTGAGGCGCGAAAGTGTGGGGAGCAAACAGG
+
CBBB7;6<=BCBC?BBAAADBB@D@DB@AA@???9?C@@@;@C<BBCA@@D@BB?BC:96:@@??@?@9A@@@BA<;:;BBBB@BC@CAGAC;;;B@;?8::DD>DBBA=ABBB@BBB9@8<;@@BCDDD@BBB9BBAAAA<A?BAA=AB>BBBBBBB?BB@B@BCCCA@@AAAAA@@=?@?A?BBC@C=@@>A@@=??BA?AAABBBB?AAABCB?C@A?BAAA???<@A@9:92:BABBBC9??A@@;???;
@N9IO0:00678:05822
TACGTAGGGTCCAAGCGTTAATCGGAATTACTGGGCGTAAAGCGTGCGTAGGCGGTCTCGCAAGTCCGATGTGAAATCCCCGGGCTTAACCTGGGAACTGCGTTGGAAACTATGAGGCTAGAGTGCGGCAGAGGGGGGTGGAATTCCAGGTGTAGCAGTGAAATGCGTAGAGATCTGGAGGAACACCGATGGCGAAGGCAGCCCCCTGGGCTAGCACTGACGCTCATACACGAAAAGCGTGGGGAGCAAACAG
+
;BCCBDCKICC?A?ABDC@C@CDD@A=@<>=889.9?;;;0;AAABBAAAB<@A?CBCBBBA>BCF@CCA@A;><6:;;;6;C;@B2:293<@>3<5:@?>:>9B:@@8;@A=?:94:==AA@;;;D?BA@;;;;;;%;@5:5;5;;AB@B@A;;;AABCCD=;9:@@BB@@:944929@:=7????BBCCAE;:;9<B>;;;:;*9=>6>AB996B@B?;66;?@B@9995599&555:>@@2666<@4:55
@N9IO0:00689:05837
TACGTAGGGTGCGAGCGTTAATCGGAATACTGGGCGTAAAGCGTGCGCAGGCGGTTTTGTAAGCCAGATGTGAAAGCCCCGGGCTTAACCTGGGAATGGCATTTGGGACTGCAAGGCTTGGAGTGCGGCAGAGGAGACTGGAATTCCTGGTGTAGCAGTGAAATGCGTAGATATCAGGAGGAATACCGATGGCGAAGGCAGGTCTCTGGGCTGACACTGACGCTCATGCACGAAAGCGTGGGGAGCAA
+
BBCCC@@@:9;9BBB@@@?B?@@A?A,00@@@<<;99AB=A@@@@@A@:;6:?9?CE:CCC@BB>BAA>=?;;<,3:;;.9:29=48587@AA9?:==9<=?A;@>9=??@=>5;5;=*0*/:;=<94;>>??==;788:274>5A9??389;>=======D:>>=;@AAB>;95796;>;?;?AA57997/5:9191555.59575::08572229333----264557///90955/888)82538
@N9IO0:00702:05851
GACAGGGGATACAAGCGTTACTCGGAATCACTGGGCGTAAAGCGTCTGTAGGTGCTCGAGAAAGTCTGCGGTAAAAGTCCGGGGCTCAACCCCGGAAGCGTCGCGGAAACTCCTCGAGTGGAGCAGTGGAGAGGTATCTGGAATGTCGCATGTAGGAGTAAAAATCCGTAGATATGCGATGGAACGCCAAAAAGCGAAGGCAGGATACTAGCCACTTGCTGACACTGAGAGACGAAAAGCGTGGGGAGCGAAGCGG
+
CBCBCDD<CCA::6;A@@;@@BBD:?<??;><>=6==9;;04488@==BBCAA;:;B@A@@?9@BABB??=?CDD9:::?BBB:BBBD@DDD;C@D@A@?A?=:948?4?CA=@AB?@@C=@@ABBAA<@@;;7;ABA@@<??9::BBA@000A>9==:;;;;);<399AA;@95;;;@BB49.3;;-3333$33::5;455=9<<;?885:7::<6::;;<;@<959900=00///&/:<<>>>2>>@==?@BA>
@N9IO0:00705:05826
TACGTAGGGTGCAAGCGTTATCCGGAATTATTGGGCGTAAAGAGCTCGTAGGCGGTTTGTCACGTCTGCTGTGAAAACTGGAGGCTCAACCTCCAGCCTGCAGTGGGTACGGGCAGACTAGAGTGCGGTAGGGGAGATTGGAATTCCTGGTGTAGCGGTGGAATGCGCAGATATCAGGAGGAACACCGATGGCGAAGGCAGATCTCTGGGCCGTAACTGACGCTGAGGAGCGAAAGCATGGGGAGCGAACAGG
+
BB;;;CCH><<;C?BBBB?BCC>B?B@C;?@5;;0:@899/78;<;>????;=@399/:?@@AABBBBB???BBCC8???<::59@993:>AA?BBB=AAA;;;AA=ABBCB=BBA@@@:;;;@?@@>?@@AA8ACCC8;8;=A=A@BB=B@DDBBB?BB<A>ABBC@@@BBA@@??<;;5;5;@@9?@AB=A??5:4::AAAA@:::>:>:@@B@DBCAABBBBCC;;;CBCC;<<A@CBC;BBCCC@@@A@
@N9IO0:00709:05859
AACGTAGGAGACAAACGTTATCCGGAGTTACTGGGCGTAAAGGGCGTGCAGGTGGTCTGTTAAGTCTGGCGTGAAAGCTCCCGGCTAAACCGGGAGAGGTCGTTGGATACTGGCGGACTAGAGGACGGTAGAGGCGTGTGGAATTCCGGGTGTAGTGGTGAAATGCGTAGAGATCCGGAGGAACACCAGTGGCGAAGGCGACACGCTGGGCCGTACCTGACACTAAGACGCGACAGCATGGGGAGCGAACGGG
+
B8CCBBC@;<;CBB=;;;;AA@AE@;;;7A;;;B=@@@AC6@@<?A9:;A;7@A9<=DBC@B8@AA@@=A@@?>>*0////(/169;<8<:>C=AA994;@A?>B=@@@@@@?BB>BAAAB@@=@?>9>A??A@BBCCBB@B>@:?:>?:?ABBBCD@CBBB<?@?@?>>??@@@?A=@@7:7;AA>A@@@?BAA;A=@B@BBBB@@@F?C@CBAA?BBC@@@BB@@@ACCDDCAACDCCCC9:::?<8<<<6
@N9IO0:00713:05844
GACAGAGGGTGCAAACGTTGCTCGGAATTACTGGGCGTAAAGCGCGTGTAGGCGGACCGGCAAGTCAGATGTGAAAGCCCTGGGCTCAACCCAGGAACTGCATTTGAAACTGCCGGCCTTGAGTGGTGGAGAGGGAAGCGGAATTCCTGGTGTAGAGGTGAAATTCGTAGATATCAGGAGGAACACCGGTGGCGAAGGCGGCTTCCTGGACACCAACTGACGCTGAGACGCGAAAGCGTGGGGAGCAAACAGG
+
BAB;;<BB;AABCA=A::4::@?B?C999;BCCC>@??>>5==?=@@@A@@?@@<@A?A=@@;?AA@BBBBBBBB>BCC;BBB:ABAA?AC>CCACACBBBA@A<@AC;?@@?=@<@<@=AABA@?@D@BBBBB<B>@=<8<2<8<+//6>AACCCC@BBEM>C@CCBBBABBCBBA@AA=@=@BB@C=AA>???>A?@B?:98:?BA9A99:9?399=?@<??@:98@B?@AC>B>@;955*;<;=91??;4
@N9IO0:00664:05896
TACGAAGGGGGCTAGCGTTGCTCGGAATCACTGGGCGTAAAGGGTGCGTAGGCGGGTCTTTAAGTCAGGGGTGAAATCCTGGAGCTCAACTCCAGAACTGCCTTTGATACTGAAGATCTTGAGTTCGGGAGAGGTGAGTGGAACTGCGAGTGTAGAGGTGAAATTCGTAGATATTCGCAAGAACACCAGTGGCGAAGGCGGCTCACTGGCCCGATACTGACGCTGAGGCACGAAAGCGTGGGGAGCAAACAGG
+
BBCC@2:9:9*;::?CAA=BCDCD?D?BCBBBCE?CBAAA0;;04?8@?<=@CDC>BB@D>A=@000/:9+97771796:;8:@>ABB>BBB=A<C@CAAA?BD<BAA799@@9????>9?AAB?BBB>A>>????@@@B;>9=<<<=>>>>BB@@@:>>BB8=8<>;;;:::=8===B@EC@BBB@C@@@?AAA;>;::5;@AA@<;7;C=A@@@@@@CBBBA@??9>=?:::-;@@@BCC;;::@@;?A@<
@N9IO0:00671:05867
TACGGAGGGTGCAAGCGTTAATCGGAATTACTGGGCGTAAAGCGCGTGTAGGCGGTTGTTTAAGTTGGATGTGAAATCCCCGGGCTTAACCTGGGAACTGCATTCAATACTGGGCAACTGGAGTCTGAGAGAGGAGGGTGGAATTTCCGGTGTAGCAGTGAAATGCGTAGAGATCGGAAGGAACACCAGTGGCGAAGGCGGCCCTCTGGCTCAAGACTGACGCTGAGACGCGAAAGCGTGGGGAGCAAAACAGG
+
BBCCAAA@<@BBB8;;BB7;8;BA>A>A=A@?@A=99;AA<ABBBBABAAA?BB=A=999,;=;;5;=BBCCABA>BBBB8BB8;:8B8<8@@@:@>BCCC??=@B?BBBBAB;@@9AA?7559@AAABA@@@>:::5:B2:299.:<B?CCBBAAA@AAAB;@==78389797373838,3,4:=6?AAB=??>5737;1;;7;>AA:?8882788888:888==:::;?A?@8@?88;;;+993933&3773
@N9IO0:00671:05899
TACGGAGGGTCCAAGCGTTATCCGGAATTACTGGGCGTAAAGAGTTGCGTAGGTGGCATTGTAAGTAGATAGTGAAAGCGTGGGGCTCAACCTCATAACCATTATCTAAACTGCAAAGCTAGAGGACGAGAGAGGTAACTAGAATTCCTTGTGTAGGAGTGAAATCCGTAGATATAAGGAGGAATACCGATGGCGTAGGCAGGTTACTGGCTCGTTCCTGACACTAAGGCACGAAAGCGTGGGGAGCAAACGG
+
AAAC@CCJ>BA<?;@????@AA?C@C>A>ABADD>@AACD=@ABB;;;CB@@=::4;BC8<;A?BB;;;;;;AABA;@?@;;;;.;>?@;@:<=<00+0*00:???<A?7;@?:9:/9>@ABAA>B???ABA>>;?B?BBBCC?B=A9=39978BB?BB@@AD<BB869BBB@BCC=A=;;7;=@@@AAAAB=AABBA?BAA=A9;;CD@DAA@B?B=;;;B@@@C?B@BCA;;;0;??A@CC9??>::2494
@N9IO0:00690:05880
TACGTAGGGTGCGAGCGTTAATCGGAATTACTGGGCGTAAAGTGTGCGCAGGCGGCGTCGCAAGTCGAGTGTGAAAGCCCGGGCTTAACTTGGGAATTGCGCTCGAAACTACGATGCTGGAGTGTGGCAGAGGAAGGTGGAATTCCACGTGTAGCGGTGAAATGCGTAGAGATGTGGAGGAACACCAATGGCGAAGGCAGCCTTCTGGGCCAAACACTGACGCTCATGCACGAAAGCGTGGGGAGCAAACAG
+
BCBAABAA;;;;CCCCBC?B?AAC>@?A@BBBBB=BBBCE?CA@@BBBBAA?;:8:998BBB?AAA988?>;>>>8999+39188.3./;39=3=16(//=/0388;2::@@?:@:???083439A?9::9:<=8=9:;5@?A5;7;99:@B=BBB9@@AD<;95<<<<9833339-335=2444.4.48.44:5:5<:9928-449;1:-44)44;;<8///9//////555>55;6::;>.5557;/88:
@N9IO0:00710:05906
TACGAAGGGGGCTAGCGTTGTTCGGAATTACTGGGCGTAAAGCGCGCGTAGGCGGTGATCTTTGTCAGAGGTGAAATCCCGAGGCTCAACTTCGGAATTGCCTTTGAAACGGGATCGCTTGAGTCCGAGAGAGGATGGCGGAATTCCTAGTGTAGAGGTGAAATTCGTAGATATTAGGAAGAACACCGGTGGCGAAGGCGGCCATCTGGCTCGGTACTGACGCTCAGGCGCGAAAGCGTGGGGAGCAAACAGG
+
BBB<:4;BBC0BDBBBBB@BB?BCAC=A?BBBBD=@@@BB<AAB@A@AA@>;>?:?@@@DED>CBBBB??<??@C>CCC=A@@;?:980454>>?B@C?BC299)9;7)39?8@=;88=258AAB>BBAA@@A<@99,772;6B>B?CBBBBBB?>?>?>?=5B=B:@?@@>=B>??=;;>>189=5;4;=8ACD=@=::6;=AB@;;7;AAA@CBBCCA@@CC@AB>BAB;;:6;;ABCCC;:9;DD=BBB?
@N9IO0:00670:05927
TACGAAGGGGGCTAGCGTTGTTCGGAATTACTGGGCGTAAAGGGCGCGTAGGCGGCCCTGTTAGTCGTGTGTGAAAGGCCTGGGCTCAACCCAGGAACTGCGCACGATACGGCAGGGCTAGAGTGTGGGAGAGGATGGTGGAATTCCCAGTGTAGAGGTGAAATTCGTAGATATTGGGAAGAACACCGGTGGCGAAGGCGGCCATCTGGACCACAACTGACGCTGAGGCGCGAAAGCGTGGGGAGCAAACAGG
+
A@AA=9>@@@0ACEGDCC>AAACCAC@D@CCAAA:ABACC?CD?BBBCB?=:00,0>5>AA<A?@CCBBBBAAAG6;4;=???8@B@A>AC=@@>@@CBAA::9=99;?AA>A@@@9???@@A:::BC:??BB>A@@=@@=@?B?BC>CCDBBAB>><?BFF>D@CBA@ABB@@<@@9>8??;?AA?B?;;8;BC>B@CDAD@CCCCC>BA=@@B>@@CDBB@@@@@>AB@A@@9@ABAAAB7AAABB=@@@=
@N9IO0:00672:05937
TACGTAGGGGGCGAGCGTTGTCCGGATTTATTGGGCGTAAAGAGCTCGTAGGCGGTTTGGCAAGTCGGGTGTGAAAATCCGGGCTCAACTCGGAGACGCCACTCGATACTGCTATGACTCGAGTCCGGTAGGGGAGTGCGGAATTCCTGGTGTAGCGGTGAAATGCGCAGATATCAGGAGGAACACCGGCTGGCGAAAGGCGGCACTCTGGGCCGGAACTGACGCTGAGGAGCGAAAGCGTGGGGAGCGAACAG
+
CCDCDCCCCC5CCCBBBC>BBB@C9;;C=BB=AA:?A>??9?AB@@@??<?<891:>9?>@>9?A@@@;?<>:::;.4:388044444:@=>;>@9;?<18844:=AAAC@@@??>===9;5<<>:>;<9;;;-9:444838393@8@@7;AAAA991599<2@955995///----(--37075:39)//927/44/5:==:>5547///(/)/)/177779::3//7)///77:1:454<<<+555;;5::>
@N9IO0:00675:05917
TACGGAGGGTGCAAGCGTTATCCGGATTCACTGGGTTTAAAGGGTGCGTAGGTGGGTTGGTAAGTCAGTGGTGAAATCCCCGAGCTTAACTTGGGAACTGCCATTGATACTATTAATCTTGAATACCGTGGAGGTCAGCGGAATATGTCATGTAGCGGTGAAATGCTTAGATATGACATAGAACACCAATTGCGAAGGCAGCTGGCTACGCGAATATTGACACTGATGCACGAAAGCGTGGGGATCAAACAGG
+
BCBA?BHC=CCBB@BBBB?B@C@C?BB;>::773(4:(44(4:(44<<:?@;<;;7;=B9BB;DCBBCCC?A?;;6;;@@2>@@AA6;6;C7BB:@=@BBB@CJ?BBBCCCEF?A?@BB=@A@CBB:;;A>@@;@B:99A=A?BBBABC=BA:88<?7?AAC=>?>B>@AAABBBAAAAAA@@BBB?B>B599:::=6>??>9807;;6;;00(/9=3=::AACCCECBB@@@A00/<<?>?5B<AAD>;;;5
@N9IO0:00676:05953
TACGGAAGGTGCAAGCGTTGTTCGGATTGATTGGGCGTAAAGGGCGCGTAGGCGGGTTGGTAAGTCGATTGTGAAAGCCCTGGGCTTAACCTAGGAATTGCAGTCGAAACTATCGATCTTGAATGCTTGAGAGGTTAGTGGAATTCCAGGTGTAGGAGTGAAATCCGTAGATATCTGGAGGAACACCGGAGGCGAAGGCGGCTAACTGGCAATGCATTGACGCTGAGGCGCGAAAGCGTGGGTAGCAAACAG
+
AB;;595:.:99A9><<<?C?7;;254743349918<<=C<BB<:98;AAA?ABB=A?B<??<?=@A;?7;@??:/55<29:;/44486<9=CE?B=@588:?=?;;9/4<=A;:;B==:?@<BBBC?AA::;:>7A=66169>:@7>>8855><7<<666>6==8=:555;;;5661344:6:A?:>;98-8==5>7><3999255==BC@CD@@A=;;<AAAA;;.9@A@@B;AA@B@>6=<B<B<4>8<
@N9IO0:00677:05945
TACAGAGGGTGCGAGCGTTGTCCGGAATCACTGGGCGTAAAGGGCGCGTAGGCGGCTGGGTAAGCGTGTGGTGAAAGCCCGGGGCTCAACCCCGGGTCGGCCATGCGAACTGCCCGGCTGGAGCACGGTAGAGGCACATGGAATTCCGGGTGTAGCGGTGGAATGCGTAGAGATCCGGAAGAACACCGGTGGCGAAGGCGGTGTGCTGGGCCGTGGCTGACGCTGAGGCGCGACAGCGTGGGGAGCAAACAGG
+
FDCAAAAC;BCA@??===;::::?:>455>>ABC>:::BC>DF>CBCBBBC>@@>ACCC<A@=@?:::AB>@ABC8::B=AAC8;;<JADDF:BB=AA@@B@B?:::B?AAAAC9?<@AA=;;;@@D=A@A;;5;@@@@C?C=A=A=@C<BBBAA;;6;B=@<@@@@A@AAAABB>B?C?BB@ABBGI@CC@CFCAFF;;;;CCBB@@@;@=@@B@CC;;;B@@@@@<@@@000>><@@@AA5;;ABD;;::>
@N9IO0:00685:05959
GACGTAGGGCGCGAGCGTTGTCCGGATTTATTGGGCGTAAAGAGCTCGTAGGCGGCTTGTTGCGTCGACTGTGAAAACCTGCGGCTCAACCGTGTGGTCTGCAGTCGATACGGGCAGGCTGGAGTTCGGTAGGGGAGACTGGAATTCCTGGTGTAGCGGTGAAATGCGCAGATATCAGGAGGAACACCGGTGGCGAAGGCGGGTCTCTGGGCCGATACTGACGCTGAGGAGCGAAAGCGTGGGGAGCGAACAGG
+
BCGICBBB;;;;A:@9:9=BAB@B@CCD=BB7;;7;BBCF?BBBBA:::AA;@A=AA>AA=@@A@B;;<@@@::::.939@@@=BBCC>B>A@CBB>BBBB@==<??@99:?C=CBB=??A=:9:=@@:@@@?@2@==<98394?@DABB?AA::A@@>A===7::AAAAAA9:79??3@@9?9?AC?A??><>BB?B@BAA<A9::ADE>B?ACBBB???@99:???=AAA@BC:??AABCC:BBBBB?BBB?
@N9IO0:00690:05948
GACAGAGGGTGCAAACGTTGTTCGGAATACTGGGCGTAAAGCGCGTGTAGGCGGCTTGGCAAGTCGGGTGGTGAAAGCCCTAGGGCTCGAACCTAGGAAGTGCACTCGAAACTGCCTCGCTGGAGTGCCGGAGAGGAAAGCAGGAATTCTCGGTGTAGAGGTGAAATTCGTAGATATCGAGAGGAACACCGGTGGCGAAGGCGGCTTTCTGGACGGTTACTGACGCTGAGACGCGAAAGCGTGGGGAGCAAACAGG
+
@AA;:9CC=BCAAA;@@@;===9813-33334:2555>>4:;<<@=B@===00)/7)/)/:5-//77.//)-777/777(-//;1:::/4.4.49838.//////9;?CD=A?863/-,,55(,----(34333959;16///06(/(/833,3779@?@9<BB=5A8A?AA@ADA@<<BBBBAE@:;;@E?@@@CA<5825<8<B=>BCB=?@A<@:@AA<;;??;;:;;;==999.8<;?ACC6BAAAA<@@@7
@N9IO0:00691:05958
TACGTAGGGTGCGGGCGTTAATCGGAATTACTGGGCGTAAAGCGTGCGCAGGCGGCTCCTTAAGTCAGATGTGAAATCCCCGGGCTTAACCTGGGAACTGCGTTTGAAACTGAGGGGCTTGAGTGTGGAAGAGGGGGGTGGAAGTTCCAGGTGTAGCAGGTGAAATGACGTAGAGATCTGGAGGAACACCGATGGCGAAGGCAGCCCCCCTGGGCTAACACTGACGCTCATGCACGAAAGCGTGGGGAGCAAACAGG
+
DCCCBAAB<BBBBB=A@?>@=@@A=B5;49BAAC>;;;CC=BBD;;;B<<<800+0;85;=A;@?BA@<:859;;(3933&3:0885;03.3AA;@7::A?=?=544?<=B<====/332888?;;;4:3<973333#3>6B>??8;462,6A888522,29990....5698852222=8==<@:<;:5::4405::7:7;<99::::#98:(45<7447333333394393;@>??8?@AA@DD8?>??A8@9@4
@N9IO0:00666:05984
AACCAGCACCTCAAGTGGTCAGGAGGATTATTGGGCCTAAAGCATCCGTAGCCGGCTCTGCAAGTTTTCGGTTAAATCCATTTGCTTAACAAATGGGCTGCCGAAAATACTACATAGCTAGGGAGTGGGAGAGGTAGACGGTATTCGGTAGGAAGGGGTAAAATCCTTTGATCTATTGAGGACCACCTATGGCGAAGGCAGTCTACCAGAACACGTTCGACGGTGAGGGATGAAAGCTGGGGGAGCAAACCGG
+
A3@=;;;CCAECB?AAB?BBBB?@@>@D?BB@BB=B?BBD;<;AAB>A@:::3:299:==AA799DD9??=@?BC>CD>ABE?;<<>A@BBB>AA@9@;;;5;AAA9@AADHDCCCHBBABA6>>:::0;A@A<ABBBBC?B;;7;A=@AA@B?AB@3;<<<.:@<@=8=?@@@AA=A9:99D?BB@CB@@;???9??AABCCBAA>ACC?BAAAB?AAABC>@@999,:@@BB>AA???==.??>:A9@:><
@N9IO0:00671:05989
GACGAACTGTGCGAACGTTATTCGGAATCACTGGGCTTACAGGGTGCGTAGGCGGCCTGTTAAGTAGGGTGTGAAATCCCCCGGCCCAACCGGGGAATGGCGCTCTAAACTGGCAGGCTTGAGTGAGCTAGGGGTGCATGGAACTTCCAGTGGAGCGGTGAAATGTGTTGATATTGGAAGGAACACCGGAGGCGAAAGCGATGCACTGGGGCTTAACTGACGCTGAGGCACGAAAGCCAGGGTAGCGAACGGG
+
@BBBB>A9;:A@AA=;<<>BB=BB=B=AABB>>>9>@-//@AF<>>@BA00*00-0;A>A<?>=@AAA<>?>?>A599BBA2B>??8?<@:???2<:?=9>A@@@AAA<ABC???88=B7B8=?B>>>>5755+59=@==2<2=<4;3::;=7696;3>;::/8225526698>::6=4;4<5//.4947727778/<>>><9=;=@?@@5@@;@>?AAB???@><=8<>=>?@=@@=ABB=BAAA@@=?==6
@N9IO0:00679:05963
GACGAACCACCCAAACGTTATTCGGAATTACTGGGCTTAAAGAGTGCGTAGGCGGCCTTGTAAGTAGGGTGTGAAATCCCACAGCTCAACTGTGGAACTGCGCTCTAAACTACATGGCTAGAGGGATATAGAGGTGAGCGGAACTGATGGTGGAGCGGTGAAATGCGTTGATATCATCAGGAACACCGGAGGCGAAGGCGGCTCACTGGGTATCTTCTGACGCTGAGGTACGAAAGCTAGGGGAGCGAACGGG
+
AAAAA=@=;;:.95)5554>B@CCAD@DACBDBC<AA:@>8>>?@AABB;;59=8=8=:=9:3;A?@@9@@@BBB=BBC<BAA@?@@@=B:;;B8A?CBB:;;CCCGE>DCCCBA?:>@:;;BB<BBBBBAAA>BABCBD?B:@AB;;;>BC?;;;B>A;;;7;CBABAA@@@D@?:;;939177<5<<9939::8=<??6?@AB:79C>C@A:@6==977???BAA>>??BAD=CBBBBEE:CCBBB@FDE=
@N9IO0:00685:06008
TACGGAGGGAGCTAGCGTTGTTCGGATATACTGGGCGTAAAGCGCACGTAGGCGGCGCCGCAAGTCAGGGGTGAAATCCCGGAGCTCAACTCCGGAACTGCCCTTGAAACTGCAGTGCTAGAATCCTGGAGAGGCGAGTGGAATTCCGAGTGTAGAGGTGAAATTCGTAGATATTCGGAAGAACACCAGTGGCGAAGGCGACTCGCTGGACAGGTATTGACGCTGAGGTGCGAAAGCGTGGGGAGCAAACAG
+
BBDFABBB:???BAACCI@DC?BA?BBBAB?988-8=999.:9=>>>@?::2:9499;299=5>?@;9::-9>A?8;<=4=7665??A<@@B?B;@=@;4:</405==4@B:;4>:945AAC8CB@B?7@;?;2?@AA<B?C<@2?.333;;;<88;6<<;>6=8;8888<7;<,3/(/(//(..3.3.22/55:4858/0/<<<<??7;696>AAA=BAB@@@AAB?A@@@@@0;;?::::*9<@?A::>:
@N9IO0:00691:06008
TACCCGCAGCACAAGTGGTGGTCATTATTATTGGGCCTAAAGCGTCCGTAGCTGGCCTGTTAGATGCCTGGGTAAATCGATGCGCTCAACGTATCGACTTCCGGGTAGACCGGCAGGCTCGGGACCGGGAGAGGCGTGAGCTACTCGAGGGGTAGGGGTAAAATCCTGTAATCCTTCGGGGAGGACCAGTGGCGAAGGCGTCACGCTAGAACGGCTCCGACAGTGAGGGACGAAGCCCTGGGGCGCAAACCGG
+
DAAB<B@@AA@@A<ABD@BB@BBBB@BA?AB>@@9B>@@@;A<;;C?BBBBA??9><?AA?AAA?<<8973(333(388:;;;<=A?@=?A@A@@@@@?5:4;@<AABCC@C@BA@=@B@@@;AC?CE=BAAC=@ABB;;;BCDA<;;:>>0=>>?;0=>>>0>@<=CBC=<A<A>ACDD7AA:B?;:;:;4;@@>A>BBBBBBBCA@@D?BB@BAA?ABDC:999:9/9=<?9?>A88:;:-94??@,9243
@N9IO0:00698:06008
TACGTAGGCAGCAAGCGTTGTTCGGAGTTACTGGGCGTAAAGGGTGTGTAGGCGGTCCTCTAAGTTTGGTGTGAAATCTCCCGGCTCAACTGGGAGGGTGCGCCGAAAACTGGAGGGCTAGAGTGACTGGATGGGAGAGTGGAATTCCTGGTGTAGCGGTGAAATGCGTAGATATCAGGAGGAACACCTGTGGTGTAGACCGGCTCTCTGGACAGTAACTGACGCTGAGACACGAAAGCGTGGGTAGCAAACAGG
+
CCCA;00;<0///)//445@<:00+0/05@@@BA<AAAAA<BA;@@><000*.8*./)/79:49994:>=:>?::08<499,9.944<5:599,559)55599.53::+333-344(3886//0////7)//990944/77)/)/)/)//5<=666??9=;99095555:;4945989433-43844.343;6;?<0000)/)//6;/5448888//)//38:9334444444444)444:;5)55559@055B5
@N9IO0:00713:05972
TACGTAGGGTGCGAGCGTTAATCGGAATTACTGGGCGTAAAGGGTGCGCAGGCGCCCCGCAAGTCAGACGTGAAATCCCCGAGCTCAACTTGGGAATGGCGTTTGAAACTACGGGGCTGGAGTGTGGCAGAGGGAGGTGGAATTCCACGTGTAGCGGTGAAATGCGTAGAGATGTGGAGGAACGACCAAATGGCGAAAGGCAGCCTCCTCGGGCCCAACACTGACGCTCATGCACGAAAAGCGTGGGGAGCAAACAGG
+
AAAA;;;;)55;9;>=CCAD@CBB=B>B?BBCBC=CBCCE?DC>CBCCBB@8;:5>>/;??9@>@@@?:33733(3333&3?@@@:907?8@A=A=@A595=;4<;=2:00/:;;.?BB9AA???>;;73333(33,393</917,33::>>@BAB?BAAA;999@987A@@?;9:487-5-5228(..'..(...3,2,,---(-7,2,**',6',(******,---23666853777&799>>?B6@;?@@5??:5
@N9IO0:00691:06027
TACAGAGGGTGCAAGCGTTAATCGGAGTTACTGGGCGTAAAGGGCGCGTAGGCGGTTGAGTGAGTGTGATGTGAAAGCCCTGGGCTTAACCTAGGAAGTGCATCGCAAACGACTTGACTGGAGTAGATGAGAGGGTGGCGGAATTTCCGGTGTAGCGGTGAAATGCGTAGAGATCGGAAGGAACGTCAATGGCGAAGGCAGCCACCTGGCATCATACTGACGCTGAGGCGCGAGAGCATGGGGAGCGAACAGG
+
BBCBBABB<BB@@9@C@@=?<?@@=@AA<@?@AA<BBACE?GD>:;;BBBB?A@=A?BCCCCDCBBBCCCDDCCC<;:;6;FD>CB>B@C@BBB9=7@@BBCBBBACF>BCAAA?BAAAB>A@@@A@AAB@AAC<??=AB<@>@B=B=A=AAAABBC@DEDD>;;;BBA@A;;;>>;>;>8?499@?@=?@@CCC>B>BBBB>@@@AB>@@@@AA@@A;;;B@@@@@=?@>??@::999@@A496;<>9;9=5
@N9IO0:00698:06048
GACGAAGGGGGCTAGCGTTGTTCGGAATTACTGGGCGTAAAGCGCGTGTAGGCGGTTGCCCAAGTCGGGTGTGAAAGCCTTGAGCTCAACTCAAGAAATGCACTCGGTACTGGGTGACTAGAGGACCGGAGAGGATAGTGGAATTCCCAGTGTAGTGGTGAAATACGTAGAGATTGGGAAGAACACCAGTGGCGAAGGCGGCTATCTGGACGGTTTCTGACGCTAAGACGCGAAAGCGTGGGGAGCAAACAGG
+
CCCIC@IGFC5CBBBGDCACD@CC@C8;9<BBBB>;=;AF>B@@@@@BB@@<@@<@?@?A693:?>>?9??@ABB5:;<@=A<;;:;B>BBBC>BBF?GCCABABB<????AC<AABBABBBD=?@=@=@AA@?CB:::B@C?B?BB>CBAABABBC@DCCE?E@@@B@@>A@@6?>6@;9;5;9599@AC=@AA4:59;4;?9=:55.5>@2;;.:AA?AABBB6555;@;:5/4:@@A==+5994:2:;;5
@N9IO0:00705:06043
TACGTAGGGTGCAAGCGTTAATCGGAATTACTGGGCGTAAAGTGTGCGCAGGTGGCCGCGCATGTCGAGTGTGAAATCCCCGGGCTTAACTTGGGAATTGCGCTCGAAACTACGTGGCTCGAGTGTGGCAGAGGAAGGTGGAATTCCAGGTGTAGCGGTGAAATGCGTAGAGATCTGGAGGAACACCGATGGCGAAGGCAGCCTTCTGGGCCAACACTGACGCTCATGCACGAAAGCGTGGGGAGCAAACAGG
+
CDCCABBB::;:A>@@@@<@5;;B=A=B=CBBBF?AA@BF@FCBCBAAA;:4;B<@9@D@;:;CBBCBBBBBBBC?BBCB8BC:;;?A?BB?BC9@9@6:9>?AABAC>B:00>00+.:88--/:6;9???BB?A=?=99/36A6=78858<:::=;68355/58:>:;:;?:566>:>?9=:6668;;;=8=<=8<8=@C>:><==<@7C@C?BA@>?=0//779554::88>5?@?@CDC5;;A@@8;;;=
@N9IO0:00710:06031
TACGTAGGCAGCAAACGTTGTTCGGAATTACTGGGCGTAAAGAGTGTGTAGGCGGTTGGGCAAGTCTGGTGTGAAATCTCCCGGCTTAACTGGGAGGGTGCGCTAGAAACTGCCTGGCTTGAGTGTCGGAGAGGAAGGCGGAATTCCTGGAGTAGCGGTGAAATGCGTAGATATCAGGAGGAACACCAGCGGTGTAGACGGCCTTCTGGACGACAACTGACGCTGAGACACGAAAGCGTGGGGAGCAAACAGG
+
DDCCCBC>C;;:FG>BBC>BA@BA=A>B<??CBC=AABCC=C@@@BBBBBB>BB?B@CD@CB?B::9B@DABABB<;:;A?8?;:;4:8>>>@;@@A=BBBC<;;CCC7;;BB@CCBDGACBBB:;;B9;;@C@C>B>AB>B>B@B>BB=@@@@A>@=B;9:/7=<@@@ABCA966>7;;:=9=BC=A@@@;@B@BBAAA:CAG@CGE@BBBB@@<@@@ABB;;;BCCCCCB@A;@?@@@@A9BBBCE=BAB?
@N9IO0:00712:06058
TACAGAGGGTGCGAGCGTTAATCGGAATTACTGGGCGTAAAGCGCACGTAGGTGGCGACGTAAGTCGGGTGTGAAAGCCCCGGGCTCAACCTGGGAATTGCATTCGAGACTGCATTGCTGGAGTACGGAAGAGGAGGGCGGAATTCCCGGTGTAGCGGTGAAATGCGTAGATATCGGGAGGAACATCAGTGGCGAAGGCGGCCCTCTGGTCCAGTACTGACACTCAAGTGCGAAAGCGTGGGGAGCAAACAGG
+
CCC;;:CC=CD@A@?9888=6:;C@D?B>A???B;???@@9?9:9C:::AC?@@>@BBABBB>A@CCC>CCCCBB7::CC:CF?AAAB?B@BBB=A=@=@@A@?BACCCCCC@@?@BBBB<?@A?>?@D<?@?899@;9979=@=BC=C@CBBBB:96:AAB<CBBBBBBCBBBBCC=AB>C@BBBBBBBC:;;B?C<@@<BB=BCCE::;?BBBECD;;0==<00+0<>0;9?8???>BBB7BBAAB=AAA=
@N9IO0:00675:06100
GACAGAGGGGGCAAGCGTTGCTCGGAATTACTGGGCGTAAAGGGCGCGTAGGCGGGATGGCAAGTCGGTCGTGAAATCCCTCGGCTCAACCGAGGAACGTCGATCGATACTGCTGTTCTTGAGGATTGCAGAGGAGACTGGATTCCCGGTGTAGCGGTGAAATGTGTAGAGATCGGGAGGAACACCGGTGGCGAAGGCGGGTCTCTGGGCAATTCCTGACGCTGAGGCGCGAAAGCGTGGGGAGCAAACGGG
+
CCCCCA@@?@0AB?CBBCABAAAE@D@C@;;;;;,9?AAB?CE>BB<<;BD@BAA:?;;5<?=@ADH@CCB@??A;CAB<AAB@BBBE?B@BAB=A>AAAA???AA@AAA9::BBB?DC?B@?8>?<=>>=:929:;=;A00/5:;5:8:@:@?A@:@::92:@@A@@@AAA@:??6?:6@7CAB@C;:94:=BAD?CDC9>93278@78818:=6=::;9;@>::5;;=<<=/:825966+>=>>>3@AB:
@N9IO0:00676:06101
TACGGAGGATCCAAGCGTTATCCGGAATCATTGGGTTTAAAGGGTCCGTAGGCGGTTTAGTAAGTCAGTGGTGAAAGCCCATCGCTCAACGGTGGAACGGCCATTGATACTGCTAAACTTGAATTATTAGGAAGTAACTAGAATATGTAGTGTAGCGGTGAAATGCTTAGAGATTACATGGAATACCAATTGCGAAGGCAGGTTACTACTAATGGATTGACGCTGATGGACGAAAAGCGTGGGTAGCGAACAGG
+
BCCC?;999CC?C?CABB@BBB:?:?9?=A=9==7==4::4:=5<=8;:<<8892;C<@@@B@CDB@@BC>CAAA5??A8?@?:::@@<?A=CB=@=>?<?>AB?AAAAAA@@:995:A8::@D?AA???<@?BBC?CBBBB@AA?@????@?==::3:9:9/;@@@>ACA??@;@??=@;@;?>?=B:?599==2928;;9=;?BBAAAB@AC?@?;:;9???AAC@<==::::&9;;=;=5=:88AA???@;
@N9IO0:00690:06084
TACGAAGGGGGCTAGCGTTGTTCGGAATTACTGGGCGTAAAGCGCACGTAGGCGGATATTTAAGTCAGGGGTGAAATCCCAGAGCTCAACTCTGGAACTGCCTTTGATACTGGGTATCTCGAGTATGGAAGAGGTGAGTGGAATTCCGAGTGTAGAGGTGAAATTCGTAGATATTCGGAGGAACACCAGTGGCGAAGGCGCTCACTGGTCCATTACTGACGCTGAGGTGCGAAAGCGTGGGGAGCAAACAGG
+
@@A;;:;GGD5IF<;:CCACH@@?;@<?=@AA@B<AA@BD=BCC@@;;<BB=BB?BAACC7;7;A@@ABB8BABA;>>>499?<==>>4>AA?@6:8:>??=AA3773333880773333338<??A=?>?8978A@@@D=B<@;@4::<000/:::69<<>7>:<<<?>=>@B=@@;@@;?;@@A?BBAA>>@=6<9000::??9917=6>=9=AAA??:99<==39:0@@>,00:::;<.<?<??8>>:7
@N9IO0:00695:06084
TACGTAGGGGGCAAGCGTTGTCCGGATTTATTGGGCGTAAAGAGCGTGTAGGCGCCAGACAAGTCCGTTGTGAAAACTGGAGGCTTAACCTTCAGACGTCGATGGAAACTGTCTGGCTAGAGTCCGGAAGAGGAGAGTGGAATTCCTGGTGTAGCGGTGAAATGCGCAGATATCAGGAAGAACACCCGTGGCTAAGGCGGCTCTCTAGTACGGTACTGACGCTGAGACGCGAAAAGCGTGGGGAGCGAACAG
+
@A;<9@@CCC2BC=A?@@>B<@:C;=BC8BC8A<5?>@AA0949944=4::5;?=9;?;?@=?>><?A3333333+3;<68848<7;7;?B5:9>>:99@AB;<7B>6=B=:::=8==B@BBBB=B?B?BAB>B@BAAA<A=?<A=A@8==<7725-6887.55558878255999276;?9:53907//).334945725265:555885>6>=>><99;;522552222222&25555==.97:553666
@N9IO0:00703:06097
GACAGAGGTGGCAAGCGTTGTTCGGAATTACTGGGCTTAAAGGGCGCGTAGGTGGTGATATAAGTCCGGGGTGGAAGGCTGAGGCTTAACCTCAGAATTGCCTTGGATACTGTATGACTTGAGTCAGCAAGGGGATGGCGGAATTCCAGGTGTAGCGGTGAAATGCGTAGATATCTGGAGGAAGGCCGGTGGCGAAGGCGGCCATCTGGTGCTGAACTGACACTGAGGCGCGAAAGCGTGGGGAGCAAACAGG
+
BCC@AAC?@A==?9<899499>BB@E@C?BA@@@9>@4::5;G=BBBBBCC?BB?CCECCCC?CBB>AAB9BA?C6;:;CBCCACC@B@BABCCGD@D;;<@B?B>BBBBACBAAA???=A??@BAABC@BBB:AAB>AA=A?A?B?BB?BBBBBBB?BDCC<@?>????@BBAA>?=?@=A=A?A@B@BC@CCC?B?BC@B@BCCCC@BBBACA=AB@@@BAA@A@>AAB;;;0:@;@@BB766AAD<@@@?
@N9IO0:00704:06080
AACGTAGGAGGCAAGCGTTATCCGGATTTACTGGGCGTAAAGGGCGTGCAGGTGGTTTTCTAAGTGGTGCGTGAAAGCGCCCGGCTCAACCGGGCGAGGCCGTGCCAAACTGGGAGACTAGAAACAGGCAGAGGAAAGTGGAATTCGGGGTGTAGTGGTGAAATGCGTAGAGATCCCGAGGAACTCCTGTGGCGAAGGCGACTTTCTGGGCCTGCTTTGACACTCAGACGCGAAAGCATGGGGAGCGAACGG
+
C8BBBBJACC@BE>BABA>BBB?B@BBB>CBAAB<@@;=?7>C>BB@AA;5.4=2888&33348@?>BCBCBBAA59:773*36::@@>@<?C;AA@A;@;?@?@5::5:@@@9@@CBA@@BB<????A@A@C?B>=BBB?B?A6;;AA7BCCCCBB>BCCB<AAA@ABBBBBCCE>BBB@B?BAA99944.4::7<7:::333(333908-33333(393333384//7/---(---/666*689440399
@N9IO0:00712:06095
GACAGAGGGGCAGCGTTGCTCGAATTACTGGGCGTAAAGGGCGCGTAGGCGGGATGGCAAGTCGGTCGTGAATCCTCGGCTCAACTGAGGAGCGTCGATCGATACTGTCGTCTGAGGATTGCAGAGGAGACTGAATTCCCGGTGTAGCGGTGAAAATGTGTAGAGATCGGAGGAACACCGGTGGCGAAGGCGGGGTCTCTGGGCAATTCCTGACGCTGAGGCGCGAAAGCGTGGGGAGCAAACGG
+
AA@@;0000,00////4:9;:;57:5:AA?@8@@>@@0<9)4::?<00+0;<3???29;5:>00+0:://010/*333-3333,33733,3333=870:0////,,********(5,220,,----36/033//05(--(-(-,,,--/590733&3833333789::94::28488<786;A7:434;47::9&3889=>?6=@:@+0+08888;;=88-7::858'2696822&252>;0777
@N9IO0:00672:06155
TACGGAAGGTGCAAGCGTTAATCGGAATTACTGGGCGTAAAGCGCGCGTAGGCGGCTTCGTAAGTCGGGTGTGAAAGCCCCGGGCTCAACCTGGGAACGGCGCTCGATACTGCGGAGCTCGAGTACGAGAGAGGGGGGTGGAATTCCAGGTGTAGCGGTGAAATGCGTAGAGATCTGGAGGAACACCGGTGGCGAAGGCGGCCCCCTGGTTCGATACTGACGCTGAGGTGCGAAAGCGTGGGGAGCAAACAGG
+
B@BB7:9;@CCIC@DABB?D5;;;4:9=;AACAB=BBBCD<A9:9@?@A??=::7:C@CDCC@EDFDB;B<<55<)5;;;0;>7???F@B@CCD@C;@EA;9;CDCBDBA>>>>?0//AA@BB>CDCCCC@@@@>>>'??=?597;<BCACBCBBCC:;A<>7???A@@@???<87<434047;?A9A7??9A>>9<6?@.9444$4;6<:>B>=B@@@@@@@@AA?8A@@@@B<BCCGC@@2DBGEG8A<B4
@N9IO0:00675:06125
TACGGAGGGTGCGAGCGTTGTTCGGAATTACTGGGCGTAAAGCGCGTGTAGGCGGCCTTCTAAGTCTGGTGTGAAAGCCCGGGGCTCACCCCCGGAAGTGCATTGGATACTGGAAGGCTCGAGTACCGGAGAGGAGGGTGGAATTCCTGGTGTAGCGGTGAAATGCGTAGATATCAGGAGGAACACCGGTGGCGAAGGCGGCCCTCTGGACGGATACTGACGCTGAGACGCGAAAGCGTGGGGAGCAAACAGG
+
CC::8;BC<;;;CBBBBB>AB?B?;A5<29ACCD=BB::;6;;;;@AA?:::00,0*01:7@:;:CBB9???CCC=BB>5=88.8=8/////'0)/366?BCC?C?BAAABB>A:@;???@:@ABE8B7AABB?DBB:??:>18086::427277;=:>BC=3B:626>>?;:87;828:,5,2<;2<578.79A6>78A:>?9:;7;197;96///---3--.88898>>>?D>DB>>=??2>A===6==<4
@N9IO0:00676:06136
GACAGAGGGTGCAAACGTTGTTCGGAATTACTGGGCGTAAAGCGCGTGTAGGCGCTCGGAAAGTCGGGTGTGAAAGCCCTGGGCTCAACCTAGGAAGTGCACTCGAAACTTCCGAGCTGGAGTTCTGGAGAGGAAGGCGGAATTCTCGGTGTAGAGGTGAAATTCGTAGATATCGAGAGGAACACCGGTGGCGAAGGCGGCCTTCTGGACAGCAACTGACGCTGAGACGCGAAAGCGTGGGGAGCAAACAG
+
B@B;;;BB>CFBCB=?>?<;><==9=+0)/;;<:7?>?BB6;;@@AABABB?@@ABBA@@D>BCCDE=CCCCBA;@?;3=A=5BABC9=9BBB?B=A@@ABBBBBBD>CC?B@BBBBBB?ABB?BBBAECCCAH?C?BB>B@C@BCHIACBBBBBB?A@DD=B@BBBBB@AABBCBBBB=@=@AA<A=:93:??:=;9:3:3:2:?=9<<99:<8>@@@AA@???AA>>=786)6==::55+7??A;3999
@N9IO0:00692:06124
GACAGAGGGGGCAAGCGTTGCTCGGAATCACTGGGCGTAAAGGGCGCGTAGGCGGGATGGCAAGTCGGTCGTGAAATCCTTCGGCCCAACCGAAGAACGTCGGCCGACTACTGCCATTCTTGAGGGATGCAGGAGGAGACTGGAATTCCCGGTGTAGCGGTGAAATGTGTAGAGATCGGGAGGAACACCGGTGGCGAAGGCGGGTCTCTGGGCATTTCCTGACGCTGAGGCGCGAAAGCGTGGGGAGCAA
+
BCCCB;;;;;*;B<CCAA?BDCCC?B@BBBBBBA<AB?@@0;:0:A;?<?;:?@?;><?59949<A?7?A????@99938-384<=2:6:4>==??+00//91506///6--//(//488188:=5;888/0)/8(//?:@@<@9=333(36;;;;;88488:=2:333:99888899;5<;6<78888?8=B8<<:7<7?@?:>A96666/6666.9+2225556555/252666,5555;99.98252
@N9IO0:00666:06160
GACAGAGGGGGCAAGCGTTGCTCGGAATCACTGGGCGTAAAGGGCGCGTAGGCGGGATGGCAAGTCGGTCGTGAAATCCTTCGGCTCAACCGAAGAACGTCGGCCGATACTGCCGTTCTTGAGGGATGCAGAGGAGATTGGAATTCCCGGTGTAGCGGTGAAATGTGTAGAGATCGGGAGGAACACCGGTGGCGAAGGCGGGTCTCTGGGCATCTCCTGACGCTGAGGCGGCGAAAAGCGGTGGGGAGCAAACGGG
+
B@AAAACCCC1;<7:;;;@CCCDC@B@BAAA??>9@A@AA<AB;AA;:9AB?CCD>B?=9:;5;@AA<??A@@@@6==3939?::74C8C>@A;@@;=====:=:=<:99=@>=@A9??>BACF>BAAABBBB>AAAB?B?B?B?BF>B?BBABA:999AAC>BC???A???:::@@;AC>A???;<@<00)000*0<==>8?????AA9899??D;@>BBBAA@;:500+00...&.//(////&/6688/3837
@N9IO0:00667:06178
GACAGAGGGGGGCAAGCGTTGTCCGGACTGGACTGGGCGTAAAGCGCGCGCAGGCGTCTGAGGCGTCGGTGCTTAAAGTCCACCGCTTAACGGTGGGAAAGGTGCCGATACGCTCAGACTGGAGGGCGGGCGAGGGTGGTGGAATTGCCGGTGTAGTGGTGAAATGCGTAGAGATCGGCAGGAACACCAGTGGCGAAGGCGGCCACCTAGCCCGCACCTGACGCTGAGGCGCGACAGCGTGGGGAGCGAACTGG
+
;:;95555555#5<49>?<6;;?<=7:9/0)/6///(/:444(4:;===<<9=3445:;534:<<=87-337<49924447A?=ABB8B>@A?AAC<@@<A9;;59>:;=8??ABBBBAAA=::;6:AA<BBBEG@BA>AB?B>A=AC>A>?CABA587;CDD>BAA@<<??:A=>?>?A@8A<9997<5557:::8<8<B?@;>@<???@C>B@?@:>556;@=9::?A@@:::?AA@@?@A8@@C@B>AAA=
@N9IO0:00669:06200
TACGGAGGGAGCTAGCGTTGTTCGGAATTACTGGGCGTAAAGCGCACGTAGGCGGCGATTCAAGTCAGAGGTGAAAGCCCGGGGCTCAACCCCGGGAACTGCCTTTGAAACTAGATTGCTAGAATCCTGGAGAGGTTAGTGGAATTCCGAGTGTAGAGGTGAAATTCGTAGATATTCGGAAGAACACCAGTGGCGAAGGCGACTAACTGGACAGGTATTGACGCTGAGGTGCGAAAGCGTGGGGAGCAAACAGG
+
BCCC@CCE<:;;BBCCCC@DC>BB?C@C@CBBBA;:;;@@;ABA@@@BBBD@BB@A@@@>AC=@@BBBBB?BBBD>BBB=BBB9A9:91998(73(34933349;.88>8>?ABAB>A9:9?@3:98<>9>@;94:<@@AB@B?B?C@CCAAB@@@CB?BBCD>C>?:97<<>8<:<?<?48>;>?A>A@9:399929:@@@???8;;B?BBCCADDE@CBCBA@:::=@AAAAA<@@BAAAA3?;;;A/;;A=
@N9IO0:00670:06198
GACAGAGGGGGCAAGCGTTGCTCGGAATTACTGGGCGTAAAGGGCGCGTAGGCGGGATGGCAAGTCGGTTGTGAAATCCTTCGGCTCAACCGAAGAACGTCGATCGATACTGCCACCCTTGAGGGATGCAGAGGAGACTGGAATTCCCGGTGTAGCGGTGAAATGTGTAGAGATCGGGAGGAACACCGGTGGCGAAGGCGGGTCTCTGGGCATCTCCTGACGCTGAGGCGCGAAAGCGTGGGGAGCAAACGG
+
CABBCCCCCC1CC@D9;;=@DBCB@B@C@CBBBD=BCBBB<A@8@A8:9?C?EDE=A?>;::5;>>@3:3:>>>=9@@=A>AB@BBBA=?598?AC?BBBABBBBBBBBBBBB;;;D>C>BBBC=BBBAAAAA>ABBCA@=@699;E>GACCBAACC?BAAB<BCAABBA@???:@?:@@:C@BBB@C@CB@BBB>A@BBB<BCBBCCC=BBBBBB>BAAAABAA@@<@A@>?@6;;@@BBB9BBBBB;;;;
@N9IO0:00695:06195
TACGAAGGGTGCAAGCGTTACTCGGAATTACTGGGCGTAAAGCGTGCGTAGGTGGTTCGTTAAGTCTGATGTGAAAGCCCTGGGCTCAACCTGGGAATGGCATTGGAAACTGGCGACCTAGAGTGCGGTAGAGGGTAGTGGAATTCCCGGTGTAGCAGTGAAATGCGTAGAGATCGGGAGGAACATCTGTGGCGAAGGCGACTGCCTGGACCAGCACTGACACTGAGGCACGAAAGCGTGGGGAGCAAACAGG
+
@;;;;5;9.5>>A;A000;>::::6;4?:?BBBB<==<<<5;??;;@B@<<9<A7A<<<<7<7;A;;<<BBBCB@7BA@8EG@8BCCC:=<@@@8@<=A8BBB7;6<C<BBB8CCA@?ACBBBB@AA>BA@@@A;ABBBB?C@C@DD=B?CBABA???ABCC>BBAABAAAC89:?C=@A?A?AAAA@@@@7;;B@C@DDDBBBCACI@CC?BBCA@;;A@BBB9668<<555;39;ABAAA6::BCD>CCC>
@N9IO0:00698:06167
TACGTAGGGTGCAAGCGTTGTCCGGAATTATTGGGCGTAAAGAGCTCGTAGGCGGTCTGTCGCGTCGGATGTGAAAATCAGGGCTCAACCCTGGACCTGCATTCGATACGGGCAGACTAGAGTTCGGTAGGGGAGACTGGAATTCCTGGTGTAGCGGTGAAATGCGCAGATATCAGGAGGAACACCGGTGGCGAAGGCGGGTCTCTGGGCCGATACTGACGCTGAGGAGCGAAAGCGTGGGGAGCGAACAGG
+
BBBBBBCC>:<:D?B@@@=@BB@CAC@CACFAGC;==997*3334:48737-7804>>CDBB:;;BA>A:94.---&---58/-/5;7<=4>C9669A00/97:9;<=:9@;@AABBAAABCC?CC?BBAAA3;<;AAB>B@D?I=;;599:<<@C<==BD>BBBBBB;<;BBBBB=@@=B=@@D?C@CC@A@?=?=??C=??@AAAA<A@C??@?::;?@A;;:@?BBBBBB9;:BBEEC9DBABB?;;;>
@N9IO0:00704:06196
TACGAAGGGTGCAAGCGTTAATCGGAATTACTGGGCGTAAAGCGTGCGTAGGTGGTTTCTTAAGTCTGCTGTGAAAGCCCTGGGCTCAACCTGGGAATGGCGGTGGATACTGAGGAGCTAGAGTGCGGTAGAGGAGGGTGGAATTCCCGGTGTAGCGGTGAAATGCGTAGAGATCGGGAGGAACATCAGTGGCGAAGGCGGCCCTCTGGACCAGCACTGACGCTGAGGCACGAAAGCGTGGGGAGCAAACAGG
+
EBBBC@CC>BBBB>B@@@<@=@BC?C899:CAAA<??@?A;A:;;BADB?>:994:C6;;?C=@ABCCCBBAAB@,;;5)5@<4CCAB:B:CC?8?<CC<CC@CC@BBBCC;;;?;;;AA@BAAAAB?BBCCC@BBE=B@@C>A?AJ@F@@@@BBCC@CCDF?BABACBBC??A;;9,9@.;49@:;;BBA>BCB;@7::4;@<ABBB?AC@CEAAAAB@==887==;889=>>6=@><<<<289@?A9B::7
@N9IO0:00705:06163
TACGAAGGGTGCAAGCGTTAATCGGAATTACTGGGCGTAAAGCGTGCGTAGGTGGTTCGTTAAGTCCGATGTGAAAGCCCTGGGCTCAACCTGGGAACGGCATTGGATACTGGCGAGCTAGAGTGCGGTAGAGGGTAGCGGAATTCCCGGTGTAGCGGTGAAATGCGTAGAGATCGGGAGGAACATCTGTGGCGAAGGCGGCTACCTGGACCAGCACTGACACTGAGGCACGAAAGCGTGGGGAGCAAACAGG
+
CCC:97;B<BCBB?BAAA?B?BBB?A>A?BBCCD<??@?@9@AAAB@@@AA?BC@C?CBC@C@CCC@CCCCCCDD9;:A8CB=6BCBB9B9CC?8C;@@7?A@=@<BABCCF@BBBCAECAAA;;;C?BBBBAA<ACCCC@C?B@BC=C@BBBAABB?BCCC>BA?@@A?AAABBBE=DB<C@BBBDGBBC@BCC@C@CDAAAAC?BB>BB?BBCA?;?@@A@@@??3=<8995/5<ABFEE8ABBBB=BBA7
@N9IO0:00711:06171
TACGGAAGGTGCAAGCGTTGTTCGGAATGACTGGGCGTAAAGAGCACGTAGGCGGGCTTATAAGTCGATTGTGAAATCCCTGGGCTTAACCTGGGAACTGCGATCGAAACTGTAGGTCTTGAATGTCTGAGGGGTTAGTAGAATTCCAGGTGTAGGAGTGAAATCCGTAGATATCTGGAGGAATACCAGAGGCGAAGGCGACTAACTGGCAGAACATTGACGCTGAGGTGCGAAAGCGTGGGGAGCAAACAGG
+
CCCC@CAC@CCCC@CBBB?BB9;;@B?BBBBBGG>?@@@@9@>AA??@@?A?ACA8BB:=BB?:;;CCC26;@@=4?>;3@@=3@A8:6;?BBD>D@B:;;BADBBBB=C@@@BB=ABC;AAA:<;BABAAAA7@>BBCBCB?B?B?BB?;;;AA@CBAC@C<@@7::???>@:::?9?A?D@BCB?BB;;6;A@=A?AABB@@=@CC?BBBI@CGCACGCCCCAAA?BAA;:;.;ACABBB:BBBCC=@@B?
@N9IO0:00679:06259
TACGGAGGGTGCAAGCGTTATCCGGATTCACTGGGTTTAAAGGGTGCGTAGGAGGGCAGGTAAGTCAGTGGTGAAATCCCCGTGCTTAACATGGGAACTGCCGTTGATACTATCTGTCTTGAATGTCGTGGAGATGAGCGGAATATGTCATGTAGCGGTGAAATGCTTAGATATGACATAGAACACCGATTGCGAAGGCAGCTCGTTACACGAAGATTGACTCTGAGGCACGAAAAGCGTGGGGATCAAACAGG
+
?AA@;;;;7;DAB>A;9949>:.4.3<2898333(39(44(4;28:;>;;;@BCD>B;;8;A;A=BBCBG@CCHF>A@?=09=:>=4949A@@A=B7@;C??<B@CDCCBAAA<?;BBB=AA:??<977717778899::7::@@A<>>=999555;799?>5?>9<4:9@@>=?:8747:>4@@@8::=-//:;-:8:A@ABAAA>@9;;??<@BC<AA@BB?>::1:<89444&4444<<</??<<>55555
@N9IO0:00680:06216
AACCAGCACCTCGAGTGGTCAGGAGGTTTATTGGGCCTAAAGCATCCGTAGCCGGCTGCTCAAGTTTTCGGTTAAATCTATGCGCTTAACGTATAGGCCGCCGAAAATACTGGGCAGCTAGGGAGTGGGAGAGGTACACGGTACTCAACAGGAAGGGGTGAAAATACCTTTGATCTGTTGATGACCACCTGTGGCGAAGGCGGTGTACCAGAACACGTTCGACGGTGAGGGATGAAAGCTGGGGGAGCAAACCGG
+
@3@;<@000:>>>=>B@=?B@<8;;7;@8@>:>>7>;???8<@B??9?<94;4:1833778<17788.9=:?8=>5?<>==>738?38349:88=>=>5;;,//;;.;;::BB=BA??????8?BBBB=A@9949AA???>@?BABB???;=@==>@-/..77+333(..'2276522,2897:=6//(/8--(,77(-(--(-4558497:45557;677;995;;885'588<=3=6669:9,9665;-/-.4
@N9IO0:00688:06239
TACGTAGGGGGCGAGCGTTGTCCGGATTTATTGGGCGTAAAGGAGCTCGTAGGCGGTTTGGCAAGTCGGGTGTGAAATCCGGGCTCAACTCGGAGACGCCACTCGATACTGCTATGACTCGAGTCCGGTAGGGGAGTGCGGAATTCCTGGTGTAGCGGTGAAATGCGCAGATATCAGGAGGAACACCGGTGGCGAAGGCGGCACTCTGGGCCGGAACTGACGCTGAGGAGCGAAAGCGTGGGGAGCGAACAGG
+
CBCCDBCBCB0BBB@B??6;==5<499>2999@>29;333(3-3:8:::<??:9917=5>:?D>A@AAA/:84444(/:399+//786::<=7559=9:6:<:::@???:9:DA99:88A?959A?C?@@@CC8@?>;;;5;.93:5;B?B@@@BBA8?AA=6;;;<AABBBBA?B=1550505@@?C??@<@@@;A<><8<=B=BACC9?492929<:::>?@98:49<>CCC>C:::CEF9AABCC@<;:<
@N9IO0:00699:06219
TACGAAGGGGGCTAGCGTTGTTCGGATTTACTGGGCGTAAAGCGCGTGTAGGCGGGCTGGAAAGTTGGGGGTGAAATCCCGAGGCTCAACCTCGGAACTGCCTCCAAAACTTCCAGCCTGGACTCAAGTAGAGGCAAGTGGAATTGCGAGTGTAGAGGTGAAATTCGTAGATATTCGCAGGAACACCAGTGGCGAAGGCGACTTGCTGGACTTGTAGTGACGCTGAGACGCGAAAGCGTGGGGAGCAAACAGG
+
A@B;:;;JIG5ICBCDCC@CC@BD4;;B8A@ABB=BBBCC=CBA@AAB>==:;:<.48:5:>3::>@@=@,;:4;4<<=5<<B=?>@F=>;>00+/(/>;?<??<?DC5?827177918:6==?>>437=88909A<A;:6;?B0::@AA:;:BA;:7;A@A<B?@@@B@@ABB>BCCBB9;9;DD@DB;;6;AA8@5@;::C@CCBC?@@@<@@@@AA@@AABAAAA@A@999-;;<;;>>3>??A@8;;;7
@N9IO0:00702:06249
TACGTAGGGTGCAGGCGTTAATCGGAATTACTGGGCGTAAAGCGTGCGCAGGCGGCTTCCTAAGTCAGATGTGAAATCCCCGGGCTTAACCTGGGAACTGCGTTTGAAACTGGGAGGCTAGAGTGCGGCAGAGGGGGGGTGGAATTCCACGTGTAGCAGTGGAAATGCGTAGATATGTGGAGGAACACCGATGGCGAAGGCAGCCCCCTGGGCCAGCACTGACGCCTCATGCACGAAAGCGTGGGGAGCAAACAG
+
BBBCCCED>BCCDE@BBB7:7;BC@D:;9;CBBB=;;9CC>CAA@C@@=00*00+0@;A;=>=@@AAAA@@A=?:17833&3:19:0945:CDD=B<??@<<=@87;;68>8818>4?>A:AA@A@B;@977733333"3717,:.34@9::449<777./(.3,.22229===99<883899>9DCD?BAEFAAAAAC=BA;;9:9*59<2=8<;;;99@@;99:>=9:==99444(4>?@AAA69:9<@3==>
@N9IO0:00703:06221
TACGAAGGTGGCAAGCGTTGTTCGGATTTACTGGGCGTACAGGGAGCGTAGGCGGTTCGGTAAGCCCTCTGTGAAATCTCCAGGCTTAACCTGGAACAGTCGGAGGGGACGTGCCGGGCTAGAGGACGGGAGAGGAGCGCGGAATTCCCGGTGTAGCGGTGAAATGACGTAGAGATCGGGAGGAAGGCCGGTGGCGAAGGCGGCGCTCTGGAACGTTTCTGACGCTGAGGCTCGAAAGCGTGGGGAGCAAACAGG
+
ABBAA;A@::9:C?B?AA?@A?BC:::F=AACCG@BBBBBA@A<AABCBAB@AA<A?@@;@C?@A@>ACCBBCCG?C@@@?BA>@A7;4;?BC>B;@;;5:::0000&//////5;;(/////:176::2:;;;;=@BBCC?A>?;?A;A9?;7777;1;;8:3<777?>??AA>>>BC<CC>A>A?B?B?;;6;BA=A>@@<ABBBDBD@B>BAAA=A@@?@?=????9>>??@@9??@AB@B7@BBBD<A@@?
@N9IO0:00706:06223
TACGTAGGGTGCAAGCGTTGTCCGGAATTATTGGGCGTAAAGAGCTCGTAGGCGGTCTGTCGCGTCGGCTGTGAAAACTCGGGGCTCAACCCCGAGCCTGCAGTCGATACGGGCAGACTAGAGTGCGGTAGGGGAGACTGGAATTCCTGGTGTAGCGGTGAAATGCGCAGATATCAGGAGGAACACCGGTGGCGAAGGCGGGTCTCTGGGCCGTAACTGACGCTGAGGAGCGAAAGCGTGGGGAGCGAACAGG
+
CC@A@CCF>9;:B@BAAA?BBBAC@G@D@BC?BB=:89<:2=889B;::00,00+0>>>ABC@@?;;5<9>=9999-79@>AB:@ABB?BBB9ABBCABBBBBB;;;;;;;;0;@@@CBBBAAACBC?BBBBB7BABA@@:@?B?B@CB?BC:;:BB@AAAD>CCBBAAABBBBBB=9BB?B?ABA?B?AA>ABC@C@CCC>BBBCCCJ=C@CCC@BB:;;BBCAAA?AAABBC>C@@@BBB7A@@BB>AAA?
@N9IO0:00672:06270
TACGAAGGGGGCTAGCGTTGTTCGGAATTACTGGGCGTAAAGGGCGCGTAGGCGGTTTTGTAAGTCAGATGTGAAAGCCCCGGGCTCAACCCGGGAATAGCATTTGATACTGCGAGGCTTGAGTCCGGGAGAGGATGGCGGAATTCCCAGTGTAGAGGTGAAATTCGTAGATATTGGGAAGAACACCGGTGGCGAAGGCGGCCATCTGGACCGGTACTGACGCTGAGGCGCGAAAAGCGTGGGGAGCAAACAGG
+
ABBCA=AHGEFEDCCBAA?AB>BB?B?B@CCBCD=:;;CC>EI?@AA@?@A=>=;<@@7000=A@>>=B??@BBB;;:::-;@9>?<=8<<-83*75;@ABFEF>BAABCDABBAA=@@=AAABB?BB<BBBC?BCB9BB<@8;9;D?CJEC@BACC@ABBC>C@CCCCBCCBA>AC=C>CB<@@@?A?BB>@?C@G@AA?A@CCBAA>AB@C@BAA???A@??999;7977888&38:999:.8444:4:897
@N9IO0:00679:06260
TACGGGGGGGGCGAGCGTTTATTTGTCGTTATTGGGCGTAAAGGGTGCGTAAGGCAACCTCTTGGATTGTATGTTAAAGGCCAGGTATACTCTTGGATTGCATATAATAAACTGAGGCTCGAGTTAAGTAGATGGTGTTGGAATTTTAAGTGTAGAGGTGAAATTCGACGATACTTAAAGGAACTCTAGAAGCGAAAGCGTTCACCATGTCTTATACTGACGCTGAGGCACGTAGGCATGGGGAGCAAAC
+
;;:;;9;9;9"5<><9;;;);@96;ACCB:BB?AA=B<;<D>DD>@@>>00+/6;B:C@@BA=@59;.449=>::>@*0)/)//)/3334::<.4.//)////:;=:=<<495554.4=449::8@<@?AAA;;7;B<7A7<0555&48=<@=?>00,0>>>+0+//6--////8066.638(38;8933.388;;38<8?7?@?::98877/83337778737::>4:>8:788/7=::>>1=<::939
@N9IO0:00679:06277
TACGGAGGGTGCGAGCGTTGTCCGGATTTACTGGGCGTAAAGGGCGCGTAGGCGGCCCCGTCAGTCGGCTTTTTAAGAGCGGGGCTCACCCCCGTGTTGGGGCCGGGACGGCGGGGCTGGGGCGCGGCAGAGGGGAACGGAATGCCGGGTGTAGTGGTGAAATGCGTAGAGATCCGGCGGAACACCGGTGGCGAAAGCGGTTCCCTGGGCCGAGGCCGACGCTGAGGCGCGAGAGCGTGGGGAGCGAACCGG
+
@@BB>A?A8AB@BBBBBB?BAA;@9@?@9ABBBB=BBACC>CD=ACBBA@=900,0=@0<>=?>?=<689999)9;@@ABCCC;A?>99:9:$4??;8==;+;.55)5999>@@@2>>>EE2D969:B@A@EGD:B=@@6:60>@<?@800000;@<AABB<@@AC@@@CB;:9>A:?@5918=?8>9=;:<<;8(3337;7<=4;;;4;7:??9B?@@AA@@;;;5;@AAA;;;@@;;;;.;?A;:49;>;
@N9IO0:00685:06301
TACGGAGGGGGCCAGCGTTGTTCGGAATTATTGGGCGTAAAGGGCGCGTAGGCGGTCGGGTAAGTCTGACGTGAAATCCCTTGGCTCAACAAGGAACTGCGTCTTAAACTGCCCGGCTTGAGTCCGGGAGAGGGTAGTGGAATTCCCAGTGTAGCGGTGAAATGCGTAGATATTGGGAGGAACACCGGTGGCGAAGGCGGCTACCTGGACCGGTACTGACGCTGAGGCGCGAAAGCTAGGGTAGCAAACAGG
+
BB@A;;9;:;(55999;;6:<9=B:>?B@BB>AA<ABA@>5B=7B@@A@AA>@A>@BBD>CB<@ABBB;:8=BC=5B;;3A=A?B=::+0059063838:<=@@3;;0:949=8?9@@8;;BAC=@@<@BCCC>BBBBBAE@C=BC>DECCA@@==9=??A<A@@A??@CABC7;;6:@;@=@A@<@=:;6;AA?A?DC?<;;B<@@=AA>B?@@@A@ACC<;<BB>BDDCBC7;;;BBA:BBCBBC=BAB<
@N9IO0:00708:06276
TACGTAGGTGGCGAGCGTTGTCCGGATTTACTGGGCGTAAAGGGCGTGCAGGCGGCCTGTTAAGTCTAGGGTGAAAGCTCCCGGCTCAACTGGGAGAGGTCCTTGGATACTGGCGGGCTTGAGGGAGGTAGAGGAGAATGGAATTCCCGGTGTAGTGGTGATATGCGTAGATATCGGGAGGAACACCTGTGGCGAAGGCGGTTCTCTGGGCCTTACCTGACGCTGAGACGCGAAAGCGTGGGGAGCGAACCG
+
@AACBBC>AA<AB;;;;;6;@A?B>BAB<BA@BB>AA@DD?DD>BBAA@@>9:;4;5@AB@E;;<BBCB>7CCDD89;:BB;A=??;;5;@>98598=>A?;@6939=>=@B>BBC=?A=A@@@;AB<@@A@@<@BB@BD@F?B?BC?B@AAA??BB>@@@>9:9@A@@ACA???CA9?@4;4998<9:8?=??A;?;=B6:5:?@???/;2;<BB;@:999:<<==@>><999/9979877*9?===8=3<
@N9IO0:00709:06262
TACGTAGGTGGCAAGCGTTATCCGGAATTATTGGGCGTAAAGCGCGCGCAGGTGGTTTCTTAAGTCTGATGTGAAAGCCCACGGCTCAACCGTGGAGGGTCATTGGAAACTGGGAGACTTGAGTGCAGAAGAGGAAAGTGGAATTCCATGTGTAGCGGTGAAATGCGTAGAGATATGGAGGAACACCAGTGGCGAAGGCGACTTTCTGGTCTGTAACTGACACTGAGGCGCGAAAAGCCGTGGGGAGCAAACAGG
+
A@@=@;;5;<5<A9?AA@6;9@?B?D?B>@@5<;.0//8>*//6704;?@<:9;4;=6=>=>.4955<<=??>=>)555)5;;39@@@5@169>;@G@8>>=C?B>BB?BCCC>C@6668<<@9//700,/999>?9@@@=@:C@F@BBAAA===9:49=A;8733337337?0000)/8386=8:5::AA6733.3.3;888=/33949323>?<?@999??:6650//.5222)./(/6666.632293228=
@N9IO0:00664:06322
TACGTAGGGGCCTAGCGTTGTCCGGATTTATTGGGCGTAAAGAGCTCGTAGGCGGTTCGGCAAGTCAGGTGTGAAATCTCCGCGCTCAACGCGGAGGGGCCACCTGATACTGCCGTGACTCGAGTCCGGTAGGGGAGTGCGGAATTTCCGGTGTAGCGGTGAAATGCGCAGATATCGGAAGGAACACCCATGGCGAAGGCAGCACTCTGGGCCGGTACTGACGCTGAGGAGCGAAAGCGTGGGGAG
+
ABCCCCGGG9C@CBBB@@;A@B@C?BBC>CA=BA9@B9:9/978949@@::6:A<@<@?=:94::ABC@CBB@@A9@@@B?B;;;@AB>B@@@@AADB6@6::=>@>@?@:;;@BCB;;;@DBCCB=@9@;;;;.;?@@A@?CADL?D=A=AA@ABBB?BCCB=CBBBA;;;BBBAB=A=@5;7;BCE?DBB?BAA6;6;;;ABA@@@@>6<:A<@?>=@@:::9988:<799=?5;<<8888*39
@N9IO0:00676:06326
TACGGAGGATCCAAGCGTTATCCGGAATCATTGGGTTTAAAGGGTCCGTAGGCGGTTTTGTAAGTCAGTGGTGAAAGCCCATCGCTCAACGGTGGAACGGCCATTGATACTGCAAGACTTGAATTACTAGGAAGTAACTAGAATATGTAGTGTAGCGGTGAAATGCTTAGATATTACATGGAATACCAATTGCGAAGGCAGGTTACTACTGGTGGATTGACGCTGATGGACGAAAGCGTGGGGAGCGAACAGG
+
DCBC?BA>BCC?B=B9:9=BAB@GAC?BBCC8B>8A<5A<4A<6BB?BBBD@@@7@BB5;;C?BBC@BBC:CCCC<ABD>CC==BBBB@BB?BE?B@BB@B@DD=@@@@BBCBB:>?CC?ABAI@BBB66268=<B9==ABB@MBCAA@@@@@?@;;8;BDD?BAAA@;;;ABC=@@@??;@=@@@;@?B790<<)/*/:93;8:;;>==<8>@9@@@C@CAGBBAA@;>=877*9999>@@6AAABC>@@@>
@N9IO0:00686:06348
TACGAAGGGGCTAGCGTTGTTCCGGAATTACTGGGCGTAAAGCGCGCGTAGGCGGTTTCCAAGGTCGGGCGTGAAAGCCCCGGGCTCAACCCGGGAAATGCGCTCGAAACTTGAAGACTGGAGGCCGGAAGAGGGTAGTGGAATTCCCAGTGTAGAGGTGAAATTCGTAGATATTGGGAAGAACACCAGTGGCGAAGGCGGCTACCTGGTCCGGATCTGACGCTGAGGCGCGAAAGCGTGGGGAGCAAACA
+
B?A@A5;:<-55995//5/0,0)/)/5;5<66:=599;==2==444/////)//)//(45:5:5:333(33339=258==.>;543:?;@B<BC>CE=BB?>?A?>?=4559<B7<555;<?@:B;A9B?BDCC>BBAAB@C?B@BB<BAAABB;;;;@;;5)5499==??@<<.:4(96=>5?@@:AA;;7;<F?C@;;05;:@>BA?CE>B@BBAACB:;;BA?@=?@=:::.9945<>>/;;::8083
@N9IO0:00691:06323
TACGGAGGATCCAAGCGTTATCCGGAATCATTGGGTTTAAAGGGTCCGTAGGCGGTTTTATAAGTCAGTGGTGAAATCCGGCAGCTTAACTGTCGAACTGCCATTGATACTGTAGAACTTGAATTATTGTGAAGTAACTAGAATATGTAGTGTAGCGGTGAAATGCTTAGATATTACATGGAATACCAATTGCGAAGGCAGGTTACTAACAATACATTGACGCTGATGGACGAAAGCGTGGGGAGCGAACAGG
+
BB@B=;95:AA=@=@;<;=ABA@C@C9;:BB9==8==55545=3;A<?:==8;<9A@@3AAB<@@B@?@C:CCBB=AA698;;;9D@D<A??>@@@9AABB@BB?@A@CDBBBCCC?BA@DCACBBB8;;BB>BBB=BA<<;ADDAB@;;;;;@@;;5;A@@=:::C@AAADBB@@@@;;7;?BAC>@<@79:99:>6><<7<8@?@@?BB@BBBBB>BBBBB=:::929A@?@8=<<8999-9999@>;;;>
@N9IO0:00695:06355
GACAGAGGTGGCAAGCGTTGTTCGGAATTACTGGGCTTAAAGGGCGCGTAGGCGGTGGAGTAAGTCTGAGGTGGAAGATCAGGGCCTAACCCTGAAATTGCCTTGGAAACTGCATCACTTGAGTCAGCGAGGGGATGGCGGAATTCCAGGTGTAGCGGTGAAATGCGTAGATATCTGGAGGAAGGCCGGTGGCGAAGGCGGCCATCTGGCGCTGAACTGACGCTGAGGCGCGAAAGCGTGGGGAGCAAA
+
BCCAAAC@BB@?=9;<8749A?BC?B?B@A@ABA8?B4::.;B;A@@@@CC@AB?BB?BBCC?B@@@@AA@BGBJICCBBBCC;@<;;5;C=CCCF=C<;<@C>C7;<0;;9::;;@@@=????@@@???BCA6??=8<=3:199>=@A=@CC??@B@CBBB=AAABBAAABA???A=@C@C?B?B>B8;;@BAA@D?CC@D=@@?;;2;9?@?A@BCCCCCAA;::=A@@AAB6;9@==??3=>@==5
@N9IO0:00697:06357
TACGTAGGTGGCGAGCGTTGTCCGGATTTACTGGGCGTAAAGGGCTTGTAGGCGGTCCGTTAAGTCTGATGTGAAATCTCCCGGCTCAACTGGGAGGGGTCATTGGAAACTGGCGGACTAGAGGGGGGTAGAGGAGAGCAGAATTCCTGGTGTAGCGGTGAAATGCGTAGATATCAGGAGGAATACCAGTGGCGAAGGCGGCTCTCTGGGCCTACCCTGACGCTGAGGAGCGAAAGCTGGGGAGCAAACCGG
+
CCCBBAC>@@=B@9;9BB?BCC?B@;::8;@@@A=;;:AC;@@<@B@AA>?:7718@<@A>A?AAABABBCBABC:;;@BA;A=BBBB?CABA<ABBC7;;BB@C@BB=CBB>BC?@@;;;@@AAAA'@A@BC?BBCC????=@?B@@@=@BAAABC>?:;:6;?@ABCCDCC@@?B@BB?B?BBB<????9>A?1818829=======,0+0:<<3:=>:9;@@??9??=???599<<==/:444:2:7<=
@N9IO0:00706:06351
TACGAAGGGGGCTAGCGTTGCTCGGAATTACTGGGCGTAAAGGGAGCGTAGGCGGACATTTAAGTCAGAGGTGAAATCCCGGAGCTTAACTTCGGAACTGCCTTTGATACTGGGTGTCTTGAGTGTGAGAGAGGTATGTGGAACTCCGAGTGTAGAGGTGAAATTCGTAGATATTCGGAAGAACACCAGTGGCGAAGGCGACATACTGGCTCATTACTGACGCTGAGGCTCGAAAGCGTGGGGAGCAAACAGG
+
B@B:99;EDE5;;;CBAA?AABBB=@=A@BDABD?;;;BD.;;/4=494==::;6;@ADC=B?BA:;;?=9<:@:8<>>/93<;::9<8<@:AA>@>B<9:3:9-79<;?987*3377737445<:::<<?@?9>?998?<?148=498;;;77/660---918*--8;::773333,3177,555>>A>@;=8937-388;<47387-7=7;=8??@>=00//666069@@??:@9::BBB:BBBCC=BBA9
@N9IO0:00667:06389
TACGTAGGGTGCAGGCGTTAATCGGAATTACTGGGCGTAAAGCGTGCGCAGGCGGCTCCTTAAGTCAGATGTGAAAGCCCCGGGCTTAACCTGGGAACTGCGTTTGAAACTGGGGGGCTAGAGTGTGGAAGAGGGGGGTGGAATTCCAGGTGTAGCAGTGAAATGCGTAGAGATCTGGAGGAACACCGATGGCGAAGGCAGCCCCCTGGGCTAACACTGACGCTCATGCACGAAAGCGTGGGGAGCAAACAGG
+
BCCCCCCC>A@@BB?AAA?C?BBD?C>B?BBBBB<??>@@:>@@AA@@?BB???>@CEHE?C?@@ACBBBAABC?58>==1B=2::58588BCC>C?BBB===C7?>@9@>@8999%??AA@B@@BB?B?BBBBBBB(?>;?8?8?;?>@BCAA=;00/;>?7=?@CBAA@@;8865.583?5>>><ABAA<A@A<A<@@;;:::*787(8<>8<<=?;6222275;B??:;;B7>888:::/8225808:=:
@N9IO0:00678:06370
TACGGAGGGTGCGAGCGTTACCCGGATTTACTGGGCGTAAAGCGTGCGTAGGCGGTTCGTTAAGTCTGTCGTGAAAGCCCTGGGCTCAACCTGGGAATGGCGATGGATACTGGCGAGCTAGAGTGTGATAGAGGATGGCGGAATTCCCGGTGTAGCGGTGAAATGCGTAGAGATCGGGAGGAACATCTGTGGCGAAGGCGGCCATCTGGATCAACACTGACGCTGAGGCACGAAAAGCGTGGGGAGCAAACAGG
+
DDCD?B@B:;;9BBBBBB@CCC>C@CCE=BBBBD?BBBDD=AABAB@A@BA?9999@BBC?C@CBAADBBBBAAB.::4(4=90>@?@8A:CB>7C:CD:BBBBC@CCBABB@BBBDAABBBB@@@BBBBCBB>ABB@CC?C?C?BB>B?BA?????=?CCC=BBCBBABABAA@CD;>@:?4?@@AA@?@=BA<8<?99899A>=:?<?>?C;=>::9?=;<<933-38;8737&7>9>>==1BABDF>BBA=
@N9IO0:00679:06369
TACAGAGGGTGCAAGCGTTAATCGGAATTACTGGGCGTAAAGCGTGCGTAGGTGGTTTGATAAGTCAGATGTGAAATCCCTGGGCTCAACCTGGGAACTGCATTTGATACTGTCAACTCGAGTTCAGTAGAGGGTAGTAGAATTCCCGGTGTAGCGGTGAAATGCGTAGATATCGGGAGGAATACCAGTGGCGAAGGCGCTACCTGGACTGAAACTGACACTGAGGTACGAAAGCGTGGGTAGCAAACAGG
+
CCC;<;CC=AA?@9???=9?<?@B?B6;8;@@@C>AA@AA<A@@@BAABBB@BCADD>CBBC@CBB@??;;;@@D>A@A=ACE>BBBB?C?;;;/;49@@?AAD>CBBBB?@@AB=AAABAAA?>9:9>?;::0;AAABBC@C@CD=B?BCCCCAB?BCCG><;;CBBBBBBBDCC=@@=A=@BB:@@?B=@B=+0+00//9<6BG?CACEEC?CBBBBBBBBBB?@>=;;:.:?=:99,4@?<<B=B;>:
@N9IO0:00705:06361
TACGAAGGGGGCTAGCGTTGCTCGGAATCACTGGGCGTAAAGGGTGCGTAGGCGGGTCTTTAAGTCAGGGGTGAAATCCTGGAGCTCAACTCCAGAACTGCCTTTGATACTGAAGATCTTGAGTTCGGGAGAGGTGAGTGGAACTGCGAGTGTAGAGGTGAAATTCGTAGATATTCGCAAGAACACCAGTGGCGAAGGCGGCTCACTGGCCCGATACTGACGCTGAGGCACGAAAAGCGTGGGGAGCAAACAGG
+
BBCAA?CCCC3CCCB::9?BBBBB?BACCBBCCD?BBBCA<@A<AAAA@AB?BCC=;;<B=A@A@@@>;>/989=7:?9?@=???AAB?BAC?BCK?B7::>CC=BBCBB>><999:@@9=>::37AA;ABB?:9>>@AA;>588A=;;:>;;;@=<8=>:<3</8895558574888@=@A@DBB@B@A@?BCC=C?9:7;AAAA<;5<A8ABBA@ABBBBBBBBB=@@@;;;;&;44:444&48@@A<@@@<
@N9IO0:00749:05767
TACGAGTGGTGCGAGCGTTGTTCGGAATTACTGGGCATAAAGAGCACGTAGGCGGTCTGGTAAGTCTGCTGTGAAATCCCCCGGCTCAACCGGGGAACTGCAGTTGATACTGCTGGGCTAGAGTGCGGGAGGGGAGAGCGGAATTCCTGGTGGAGCGGTGATATGCGTAGATATCAGGAGGAACGCCGGAGGCGAAAGCGGCTCTCTGGTCCGTAACTGACGCTGAGGTGCGAAAGCTAGGGGAGCGAACAGG
+
CCCCABBC@CCC::;;;;46@8@@B@@C:>BDCE=AA999.:>AAAABA??<?@9@AAA?BB>A???@984@@@<388888'<3?@>>;>:?>=2=<:98:@@A7;;BBB;;:@<<4<@==>@566>@7@AAA2?><<??16169>9><7;;6::<<4:555??@>?>@?@@@99:@49:<@;@A@9=900+0>>>8?AA>???AABC?@@@C;;7;A;;;@@@AAC>BAB;;;7;>>ABBB9AA@AA=@@@@
@N9IO0:00755:05762
TACGTAGGTGGCGAGCGTTGTCCGGATTTACTGGGCGTAAAGAGCGCGCAGGCGGTCGGTCAAGTCGAGTGTGAAAGCCCCCGGCTCAACTGGGGAGGGTCATTTGATACTGATCGACTCGAAGGCAGGAGAGGGAAGTGGAATTCCCGGTGTAGTGGTGAAATGCGTAGATATCGGGAGGAACACCAGTGGCGAAGGCGACTTCCTGGCCTGTTCTTGACGCTGAGGCGCGAAAAGCTAGGGGAGCAAACGGG
+
CCCC@996;A<ACBD@@@<@AA=A<BCB:BBBBB=@@ABC=C;;;BAAA@?<>@;@AA<??C=@@@@@A@@@CBB9:8888)9-839A7>:@==2:9:*388<=6BBB@AABBBBBBBB@?A:<9<@A;>;@>D7?368?:?;@<AA:A=888>=8838>>A:888??===;;;;;>4>A;?<?@?;;;;;5;;;5;;??CCC@C?BEAC@CDC@CB?A@@==:;;?9??@<;;;*;@@@@DC8?@A@@;@BD>
@N9IO0:00756:05768
TACAGAGGTTGCAAGCGTTAATCGGAATTACTGGGCGTAAAGCGCGCGTAGGTGGCGATTTAAGTCGGGTGTGAAATCCCTGGGCTCAACCTAGGAATTGCATTCGATACTGGATTGCTTGAGTTTGGTAGAGGAGAGTGGAATTCCCGGTGTAGCGGTGAAATGCGTAGATATCGGGAGGAACATCAGTGGCGAAGGCGGCTCTCTGGACTAAAAACTGACACTGAGGCGCGACAGCGTGGGGATCAAACAGG
+
BBBEC?B;@6;9A?A?::8:=AAA?A<@=@?AAB=BBBCC<B9;:BB@@@@=@A<ACBDD<A>ABBBE?DCBBBB=AA=7:::*.--505074918:A8>?A@=?BAACFCCACC?@@@;@@@@C=C>BCCBB@CCCCCC?B<?;?A9?;?AABBBB?CCCC>DBBBAAAC@??<;;3;;6<?@ABBBBBB>??B?B@BC?BBBBBBA;<<88888'899;@>7>8>><>>?EB;;;;@BBBB5>=>>D9?=>:
@N9IO0:00759:05793
TACGTAGGGTGCGAGCGTTAATCGGAATTACTGGGCGTAAAGCGTGCGCAGGCGGTTGTGTAAGACAGGTGTGAAATCCCCGGGCTTAACCTGGGAACTGCGCTTGTGACTGCACGGCTAGAGTACGGCAGAGGGGGGTGGAAGTTCCACGGTGTAGCAGTGAAATGCGTAGATATGTGGAGGAACACCGATGGCGAAGGCAGCCCCCTGGGCCGATACTGACGCTCATGCACGAAAAGCGTGGGGAGCAAACAGG
+
BCCCC@@@89;9BBBB@A;?=@CC?C8:::BAAD?@@@CC>CCC:;:BA?>;??;??BBAA@?BBBAB>AABBBB=@@@@5@>5;;*0+05:;;5;8;??>??A7B=>BABB;;;B:>>>8558<88188666;;;;'9<7<+//.53956/5/.07//3<=CC589BAAAAAAB>??@399=@=ABB?BBBC>@@@=A<@@@@@@@0ABC>C@AA@BB>@>@000@@@BAAA;;<<';@@AABB9AABBD>CCCA
@N9IO0:00761:05779
TACAGAGTGGCAAGCGTTGTTCGGAATTACTGGGCGTAAAGGGCGCGTAGGCGTCCGATAAGTCCCGGCGTGAAAGCCCCCGGCTCAACTGGGGAACTGCGCGGGAAACTGACGGACTTGAGTTCGGGAGAGGGAAGCGGAATTCCGGGTGTAGCGGTGAAATGCGTAGATATCCGGAGGAACACCGGTGGCGAAGGCGGCTTCCTGGACCGACACTGACGCTGAGGCGCGAAAGACTAGGGGAGCAAACGGG
+
AB0..--,,0--(-/--(-6)//)/)/)/4444)4;:@>8>>8>AA@;;=8556@:==:0-0<@@+0*0<<>77.55555$57<55645=CCC;B>BBAAA@@@;@D=CBBBCC8:;B=@@@@;??A=>>===6<2;88-3.3=B>BB:??>?=9:17;793:?AA@?<;3937282888>;???9?>@@=A??:?<@=.331717838838<;;333773338771776///(///7:>CC9AA99949=?6
@N9IO0:00718:05813
TACAGAGGGTGCGAGCGTTGTCCGGAATTACTGGGCGTAAAGGGCGCGTAGGCGGCCCGATAAGTCGGGGGTGAAAGTCAGCGGCTCAACCGCTGGACTGCCTTCGAGACTGTTAGGCTTGAGCATGGTAGAGGCTGGCGGAATTCCCGGTGTAGCGGTGGAATGCGTAGAGATCGGGAAGAACATCGGTGGCGAAGGCGGCCAGCTGGGCCATTGCTGACGCTGAGGCGCGACAGCGTGGGGAGCAAACAGG
+
BCC::9BB;BA?999?9929@A5;5;9?297=>@:BB?AD=AC;::9A;;;5;?9@?9?>==8=@::9:9)9>>>9@?===00+0@0;2:8=?@B9>>A@@=A?D::;AABA=900,00+9=999:92899<=9?@@<@B;?<?=??9?=@A@?A<?999587?>=;>===<;8999(4:00)0;7//)/73779.5.55.5.5<9556056;@=@@@99995449404<=?>???@A:???6?CBBB=A@@>
@N9IO0:00720:05822
TACAGGGGGTGCAAACGTTGCTCGGAATTATTGGGCGTAAAGCGCGCGTAGGCGGCTAGTTATGTCGGATGTGAAAGCCCTTGGCTCAACTGAGGAAGCGCACCCGAAACTGACTAGCTGGAGTACGAAAGAGGGTCGCGGAATTCCCGGTGTAGAGGTGAAATTCGTAGATATCGGGAGGAACACCGGTGGCGAAGGCGGCGACCTGGGTCGATACTGACGCTGAGGCGCGAAAGCGTGGGGAGCAAACAGG
+
BBBBCHDH5CCCCC=9;;>BBBBC?B=A<A<8<=4889=90899=:?BA??=:<.4::@<9<CCBCCACCCBCGJ>BAD?D:C:BBBD<B===B?B8;<A<<<>8>B>7>==B?=;A@@@<@@@@:;9?9?@@A=BCCCB?B=A=@C7<<=>???><:>>CA=B@AAABB889??@A:@@>A>ACB=B<@@:BBB?B?BB?BBBDBCDD>BB:;;@@A@@@A?@?;;7;BCBBC<A@AACCD9AABBE>:::>
@N9IO0:00733:05820
TACGGAGGGGGCTAGCGTTGTTCGGAATTACTGGGCGTAAAGCGCACGTAGGCGGCGATTTAAGTCAGAGGTGAAAGCCCGGGGCTCCAACCCCGGAATAGCCTTTGAGACTGGATTGCTTGAACATCGGAGAGGTGAGTGGAATTCCGAGTGTAGAGGTGAAATTCGTAGATATTCGGAAGAACACCAGTGGCGAAGGCGGCTCACTGGACGATTGTTGACGCTGAGGTGCGAAAGCGTGGGGAGCAAACAGG
+
BBBJ@BBBBB2BCCCCCB9;;@CC@J@B@BBABC=@A@BC=BABBD:<;@@<AB?B;;;E8;5;A@@A@A<@A@@6;0@8@@@0=00)/)///&/)/397::9>>7>;?@::;>@@:@BC>BC?AABBA=:;;;6;AAABC?B@C?B>BBBBBAAA;;8:CCC>B?BBBCBAAAA?@A;?9?A>@@A?ABAA=A><6<900,0B<<>BB>BBBCCACCAGDBCCC;;;?CBB;::6;ABCFLJ;@ABCF<@@B?
@N9IO0:00733:05844
TACGGGGGGGGCAAGCGTTGTTCGGAATTACTGGGCGTAAAGGGCGCGTAGGCGCCCGCTAAGTCGAACGATGAAACGTCCCCGGGACCGTCAACCCGGGAACTGCGTCCGATACTGGCAGGCTTGAATCCGGGAGGAGGGATGCCGGAATTCCAGGTGATAGCGGTGAAATGCGTAGATATCTGGAGGAACACCGGTGCGAAGGCGGCATCCTGGACCGGTATTGACGCTGACGGGCGCGAAAGCCAGGG
+
BBAAAAAAAA"AA99:CC>AA?BB@B@C?AAABD>BAAAA=BE>A@?@>==29933(3343-3////)-------(,**,,,&,,(,,(,,--(-7/:;)/)///////)/99////)/7727;.4/279)//)//)/::)///5.5.5.57<755.555555599==@@666559;;:::4///)/7)/)-56050--///)/4=<59944.44.4/)/)///)/99977/////)/7:999099.55;;
@N9IO0:00748:05831
TACGGAGGATGCAAGCGTTATCCGGATTTATTGGGTTTAAAGGGTGCGTAGGCGGATGAATAAGTCAGTGGTGAAAGCCTGCAGCTTAACTGTAGAATTGCCATTGATACTGTTTATCTTGAGTACAGCTGAGGTGGGCGGAATATGACATGTAGCGGTGAAATGCTTAGATATGTCATAGAACACCGATTGCGAAGGCAGCTCACTAAACTGTCACTGACGCTGAGGCACGAAAGCGTGGGGAGCAAACAGG
+
CCAA<AA>@DDBB@BBBB@CCDGD@BBB>BC?BA=AA9??7>A9::9AB>><@A?BCAA?<;7;?A@AAA=B;;;.99>?@@?@AA?@=AAAA@@@?C:;;?BG6<<B@@@<<;0;<;;<@ABCBBBCCB@@A?DCB=BB?B?BCBAAAB;;;AAAA@B@@@;;;;C=@@C@@AAAAGC;;;=@CD9;;D9;;BC5;4:?>>B@AB?@@;@@@@BBCHIHAAA@;;08000000+00>;>=>4>??@A;:;;>
@N9IO0:00715:05886
TACGTAGGGTGCAAGCGTTAATCGGAATACTGGGCGTAAAGCGTGCGCAGGCGGTTGTGCAAGACAGATGTGAAATCCCCGGGCTTAACCTGGGAACTGCATTTGTGACTGCACGGCTAGAGTGCGGCAGAGGGGGATGGAATTCCGCGGTGTAGCAGTGAAATGCGTAGATATGCGGAGGAACACCGATGGCGAAGGCAATCCCCTGGGCCTGCACCTGGACGCTCATGCACGAAAAGCGTGGGGAGCAAACAG
+
BBBCCCCC:9:9B?B@@@<@<@A@?A-00?@AA>AABDJ?CAA@@@BBCB?BC>B@CBBBC?B@8897988;9?4:;;;5;>*00*0+/3;;8/6350/////(/9;ABCCBBBB;??@??=8;;>6><<88888(8<9)0*/(/(/8838/.297=977>H:>>>=;==;;;?>==7;;>E=B@@6:@@@>@;;.3,33.33;;&333(3,33;37,3/(///////8;;872578&7978;==.858;8-53:
@N9IO0:00734:05888
TACGTAGGGGGCTAGCGTTATCCGGAATTATTGGGCGTAAAGGGTGCGTAGGCGTCCTACAAGTCAGAGGTGAAAGGCTACGGCTCAACCGTAGTAAGCCTTTGAAACTGTAGGACTTGAGTGCAGGAGAGGAGAGTGGAATTCCCAGTGTAGCGGTGAAAATGCGTAGATATTGGGAGGAACACCAGTTGCGAAGGCGGCTCTCTGGACTGTAACTGACGCTGAGGCACGAAAAGCGTGGGGAGCGAACAGG
+
CBBCB;;;;;*:@>@BBB?@@@@C?C@HACBAFC>???@@9@@;>?>BABB@998C=A=AB8?@@@AAB;;:ED?D?C;::@5998?17173733:49:.49,9880:AB@>D@@@@@@@@AA@@B?@@CC?C>>A@>49.5.5<1:=AB@@;;;244444&4:>?<<;BACC@EE@C;7@7@AA?BBC>BAAA?D?AA?CCABBCB>?;=?79/4BAABBAB@?=8<>?8833&9<<;<@@,../>;48??;
@N9IO0:00737:05861
TACAGAGGGGGCAAGCGTTGTTCGGAATTACTGGGCGTAAAGGGCGCGTAGGCGGCCTGCTAAGTCGAACGTGAAATCCCTGGGCTCAACCCAGGAACTGCGTCCGATACTGGTTGGCTTGAATCCGGGAGAGGGATGTGGAATTCCAGGTGTAGCGGTGAAATGCGTAGATATCTGGAGGAACACCGGTGGCGAAGGCGACATCCTGGACCGGTATTGACGCTGAGGCGCGAAAGCCAGGGGAGCAAACGGG
+
CCCAAACDDD0DD@CCBB>AB?BC@B@F?BB@??8?AACD>BB=BCCCCBB?8859>BAABB7:;BAA>ABBBBD>CDE>BBC>BBBC<@@<AA?BADCBAAAC=@@@@@AA;?7@=;;.5:5:@=B@:B>CCL>BBC=E:=:B@C::;69@ABBDC?BBDD=BB;;;A@C@@@AAC?CC?B?BBC@C@CC@C@@=@>BCBCCCC@BC>BA@B@CCC?BBBBBB;;;=ABA;;;0;=89==909595:4<<=4
@N9IO0:00737:05871
TACGTAGGGGGCGAGCGTTGTCCGGATTATTGGGCGTAAAGAGCTCGTAGGCGGTTTGGCAAGTCGGGTGTGGAAAATCCGGGCTCAACTCGGAGACGCCACTCGATACTGCCATGACTCGAGTCCGGTAGGGGAGTGCGGAATTCCTGGTGTAGCGGTGAAATGCGCAGATATCAGGAGGAACACCGGTGGCGAAGGCGGCACTCTGGGCCGGTACTGACGCTGAGGAGCGAAAAGCGTGGGGAGCGAACAGG
+
>AA0/-8888)--/<;<<@;;9157<<5::.55)39333(38894544;=8;;9>>6:38>+///:;1////+5>>+:;.44)499;066==:<;;>>=28:3339888998380////99//4949055<>>0666;;;:@:=9=:6605;;5555.598808354/88///99=76<<8=8<@@.5.5949<;8<8><7::433444(4387<<===::7:77//)/--////&//:/444&4489;85557
@N9IO0:00737:05893
TACGGGGGGGGCAAGCGTTGTTCGGAATTACTGGGCGTAAAGGGCGCGTAGGCGGTCAGACCAAGTCGAATGTGAAATTCCAAGGCTTAACCTTGGCGGGTCGTTCGATACTGGTCGGCTAGAGTGTGGAAGAGGATGTCGGAATTCCCGGTGTAGCGGTGAAATGCGTAGATATCGGGAGGAACACCAGCGGCGAAGGCGGGCATCTGGGCCAACACTGACGCTGAGGCGCGAAAGCTAGGGGAGCAAAC
+
BB??>>>>>>">@4;;BB=BC?AA?AAC?BBBBB=BB@CE7;;8;@@CC@@=@@;@AA??C>@>BBBBB@BBAABB<A;A=A6;0;C6;7<<A<C@CCC=BBBB?BBCCCBD>:>>>:CBB==BBBBC@B@BBB?AAABA@=@>A=@C=B?A@A>>8B?BCBB;ABCCBBBB@@AAA?6@94>4?BA=AB=;36?A:=:>AC7>>>9@??7?<@<>>=>AAA=;999;3:==888-9=;<ABB3;;7::46
@N9IO0:00741:05872
TACGAAGGGGGCTAGCGTTGCTCGGAATTACTGGGCGTAAAGGGCGCGTAGGCGGACAGTTTAGTCAGAGGTGAAAGCCCAGGGCTCAACCTTGGAATTGCCTTTGATACTGGCTGTCTTGAGTTCGGGAGAGGTGAGTGGAATGCCGAGTGTAGAGGTGAAATTCGTAGATATTCGGCGGAACACCAGTGGCGAAGGCGACTCACTGGCCCGATACTGACGCTGAGGCGCGAAAGCGTGGGGAGCAAACAGG
+
BBBDB9>?@@0ABCCAABBIICBC@C@B?AACCC>@@@DD@HE=;:9;@AB?CB?A?>:994;C@@@@@@=:::@9>?>6@>?9@AAA@C@E@C?A?A=??<?C9@AA;::@=@B?@??>?@@A?@??9@>?@=9:9@@A0839@@;?999?>A???7877A;>9=@000::=?=@B@@@=@999:9?=??9?<<9@<@@BBDAAABB??@7:///////6:===<=8==>:::3;:==>?@/?;;88.56/5
@N9IO0:00721:05921
GACGAAACCATGCAAACGTTATTCGGAATCACTGGGCTTAAAGCGTGCGTAGGCGCTCAGAAAGTTGGGTGTGAAATCCCTCGGCCTAACCGAGGAATTGCGCCCAAAACTACTGAGCTCGAGGGAGTTAGAGGTGAGCGGAACTCACGGTGGAGCGGTGAAATGCGTTGGATATCGTGAGGAACACCGGAGGCGAAAAGCGGCTCACTGGGGCTTCACTGACGCTGAGGCACGAAAGCTAGGGGAGCAAACGGG
+
<:;555)54955/@@40//,0;5::)36:9>;<=C<BB<?>59:=>>@??4409>9;;A;;;.597==4;@@ABA4AA?095549.556<4@@B6;2:8@:;;?6B==.;44444944:9:;>>8;4405;;;7:355;;7;9<<<<:928;-:39<7;<==7=@000*.(---/688933/71;77,3,3313339:.88<:>38339999+33.2228888A@@<77-7;8<=A5==@99::-9?==?9:>>3
@N9IO0:00723:05936
TACGGAGGGGGCCAGCGTTGCTCGGAATCACTGGGCGTAAAGGGCTTGTAGGCGGTCTGATAAGTCCTGTGTGAAATCCCTTGGCTTAACCAAGGAATTGCGCAGGATACTGTCGGACTAGAGGCCGGGAGAGGGAAGCGGAATTCCGAGTGTAGCGGTGAAATGCGTAGATATTCGGAGGAACACCGGTGGCGAAGGCGGCTTCCTGGACCGGTTCTGACGCTGCAGAGCGAAAGCTAGGGGAGCAAACAGG
+
DCDH@B@BBB0B@CCCCL<6;CFC<@:CBCBBA@7@@AAD6BB=B=9<<AD8:989A@B@A@?A::49?AABBCA9::9/36;7BB6=6=6D?C?A?B@BBBA@@>@A=:<?>??<@::9::93:=AC>CCDDC=C>A@D?B7;6;6;<BBBA;;;B?B@@@9:::ACBBBBBB=??=AA=@>;;;?C?@@=@::6:?BB?BB?A?AA=A@<@<@<@?999==:::9=998=>A9@BB@@?@1?@@=@8@>?:
@N9IO0:00725:05952
GACGAGCCTCACAAACGTTATTCGGAATTACTGGGCTTAAAGGGTGCGTAGGCGGTGCGGAAAGTTGGGTGTGAAATCCCTCGGCTCAACCGAGGAACTGCGCCCAAAACTACCGTACTCGAGGAAGATAGAGGTGAGCGGAACTTACGGTGGAGCGGTGAAATGCGTTGATATCGTAAGGAACACCCGTGGCGAAAGCGGCTCACTGGGTCTTTTCTGACGCTGATGCACGAAAGCTAGGGGAGCAAACGGG
+
ABBB;9;6?===BC<<:<=BB>@>5>;A2;:;<;/:@9@D:@A<A@?AC;;8;B;CAAA=@A.;:5;<0995CD@:A@@8?:925AAA?B7;;;?A>;;:<<;;/<9;*9559;959>@=9=>4;5:??:9:>:>;:;A@=?=@@6:;A=BB<??>>8>999(9A>@@?BBBB?==<>)/)0)////)/7729;990;;;6;>=;;555/5<<??2@@?<;<<4444988;333/43:<?AA377899.9??5
@N9IO0:00749:05920
TACGGAGGGTGCGAGCGTTGTCCGGAATCACTGGGCGTAAAGGGCGCGTAGGCGGCCTGATAAGTAGGGGGTGGAAATCCTGCGCTTAACCGCAGGGCTGCCTTCTAAACTGTCGGGCTCGAGCACAGTAGAGGCAGGTGGAATTCCCGGTGTAGCGGTGGAATGCGTAGAGATCGGGAAGAACATCAGTGGCGAAGGCGGCCTGCTGGGCTGTTGCTGACGCTGAGGCGCGACAGCGTGGGGAGCAA
+
A@@@>...*.-.---8:=166;8=8=2669779:)0/7;;39939A5549:55;5;;A<0//)/9/////$4939<4<>055995<7:6:4484?@9?????B=A@AA8=733::;3??@???@::7@@@AAB>ABB?BC>B>A<AB:@=AA>A@AA?BB>A?A@@?@==@9:::99,9?CC?BBAA@??BABAB?C@CC>A=@>????7:A@<4=:952268;:7949<=><?77882222&25555
@N9IO0:00726:05987
TACGTAGGTGGCAAGCGTTGTCCGGATTTATTGGGTTTAAAGGGTGCGTAGGCGCCTGTAAGTCAGTGGTGAAATATCTCAGCTTAACTGGAGAGGGTGCCATTGATACTGCGGGGCTTGAGTACAGATGAGGTAGGGCGGAATTGACGGTGTAGCGGTAGAAATGCTAGATATCGTCGAAGAACACCGATAGCGAACGGCAGCTTACCAAGCTGTAACTGACGCTGAGGCACGAAAGTGTGGGGATCAAACAGG
+
BBBBB=A:00+00*0<@A7;;B=A=000+00)//)//)/6.66.8:>>0,,),**(,,,,(-/-/://)//77.795/..--,,(,(,-,(,--,6(,-8(--(/5/7////9;;+//4:;88<8493888:-34;;4;<8=9=555==:EAA<;;980//::(44444<99=?<<8///)//)/887:;;;<<==.44.4499<.44.4.5999::49A@BCCBEBAA8@==;;;09:@AA>?1?;>?@9;49=
@N9IO0:00736:06006
GACGGAGGGGGCAAGCGTTGTCCGGACTCACTGGGCGTAAAGCGCACGTAGGCGGTTGGGTGCGTCGCTGCTGAAAGCGCCAGGCTTAACCTGGCGAGGCGTGGCGATACGACCCGACTTGAGGCAGGCAGAGGGTGGCGGAATTCCGGGTGTAGTGGTGAAATGCGTAGAGATCCGGAGGAACGCCTGTGGCGCAAGCGGCCACCTGGGCCTGTCCTGACGCTGGAGGTGCGAAAGCGTGGGGAGCGAACCGG
+
CCCC?CCJJLGBA=AA;;5599495:<ABBABBD>B@@BA8?;9;A?????=??=??CD<@@@BABBCCBBCCDA-0000*//)/<8>;>:==<>>::6:<<<7<::::9?@@@;@@AA>@AA>@@@?AAAAAA;AA<?@@KAG?B<?@9:::AABB@BDCF>BBDC@AAB@AAA=@6;:=B=A99177;;67873-333-34::6;<<4;5:937-37:=<<8800:)////59/-////99+:::9948382
@N9IO0:00746:06002
TACAGAGGGTGCAAGCGTTAATCGGAATTACTGGGCGTAAAGCGCGCGTAGGCGGCTGATTAAGTCGGGTGTGAAAGCCCCGGGCTCAACCTGGGAACTGCATTCGATACTGATCGGCTAGAGTATGAGAGAGGGAGGTAGAATTCCACGTGTAGCGGTGAAATGCGTAGATATGTGGAGGAATACCGGTGGCGAAGGCGGCCTCCTGGTTCAATACTGACGCTGAGGTGCGAAAGCGTGGGGAGCAAACAGG
+
BBCBB@AA<AA?B?B888>B>?CA?A=@=@@@@B=AAACE>C9:9BBBDCC@AA?ACCDC?B?BCCCC=@?@AAA=BBCD9@@<@AAA?B@BBE>D?A@@BAB?BBBBBBFB????;=??A7:9AB@?@@?>==67729@@?<?=>?ABB>=8<=::4=;??8?@ACCBBBBBBCDC0784:49AA;A=9949@?=@?BA;?=A@=AC?B???<?@@@????A????=???CDD=BBA@@@@5???@B=?==>
@N9IO0:00751:05998
TACAGAGGGTGCAAGCGTTAATCGGATTTACTGGGCGTAAAGCGTGAGTAGGTGGCTCGCTAAGTCGATTGTGAAAGCCCTGGGCTCAACCTGGGAATTGCAGTCGATACTGGAGAGCTCGAGTTCGGTAGAGGGTGACGGAATTCCCGGTGTAGCGGTGAAATGCGTAGATATCGGGAGGAACATCGATGGCGAAGGCAATCACCTGGGCCTGAACTGACACTGAGACACGAAAGCGTGGGTAGCAAACAGG
+
ABB;;;;A696<<795557=084:.444(4<8::3:<<;;094554;=;;A=AB>BCAABCC@CCCBCC<;:BBA0595)5<>066?>:><>@@7>;>8<<666=;;;A>>>:<??@@C@=6668==8BAA::95:A???=?9C:B=5B?BB@??AA488;:3@@??????AA933=,559?7<<555=>=7<<<8<8<?<?AAA:BDD>D@AAA@CECBBBB===B>==900/)////55)5<<<=@76668
@N9IO0:00727:06059
TACGGAGGGAGCTAGCGTTGTTCGGAATTACTGGGCGTAAAGCGCACGTAGGCGGCTACTCAAGTCAGAGGTGAAAGCCCGGGGCTCAACCCCGGAACTGCCTTTGAAACTAGGTAGCTAGAATCTTGGAGAGGTCAGTGGAATTCCGAGTGTAGAGGTGAAATTCGTAGATATTCGGAAGAACACCAGTGGCGAAGGCGACTGACTGGACAAGTATTGACGCTGAGGTGCGAAAGCGTGGGGAGCAAACAGG
+
BCCC>@@B8;<9BBBBCC?BB@B@=B89:;BABD>;;;CC=C@@?A=@?::4::4;BB@?AA?ABACAAB?BCCD>DCC9>=<2<>=>8=<<0=9849777>>:3;==5=<??:?:9:BCBB?;:;?C?AB??;?@@@AA>B>A>A?BBBBBBBBBC?BBCC>B>@><<8;>:B;==>C;7959@A=@::9<@@@<@<=>ABBAACCD>@@A@B@A@@CCA@A@;;;?BA@@ED<@@C;;;;.;@AAA<BAB?
@N9IO0:00730:06030
TACAGAGGGTGCTAGCGTTAATCGGATTTACTGGGCGTAAAGCGTGTGTAGGCGGTTTGTTAAGTCGGGTGTGAAATCCCTGGGCTCAACCTGGGAATTGCATTCGATACTGGCAAGCTAGAGTACGGTAGAGGGCGGCGGAATTCCGGGTGTAGCGGTGAAATGCGTAGATATCCGGAGGAACACCGATGGCGAAGGCAACCGCCTGGGCCTGTACTGACGCTGAGACACGAAAGCGTGGGGAGCAAACAGG
+
DCCBBCCF<ABA@@????:>9=?>9?>>9<?=>?<>ABBB7>>=8:9?@@@<??4;;/;@;A?BCDCC=CBCCDC>CFE?BCB?AAAC@C@BBD>D@D?@@CB@BCBAAACC@CB=??BBA@A@DBFADBBBDC<@?=@@=A=A=A6;;6;C?@@BA?ACDB<CB@@@B@@@@BB8B=B<8B8BBB@BCCC?B<<9<9AD@C?BB?CCC<B>BBAAABBDDCBCB;;;@A@@@E?BD@@@@@5?BAAA;A@@<
@N9IO0:00734:06012
TACGAAGGGGGCTAGCGTTGTTCGGAATTACTGGGCGTAAAGGGCGCGTAGGCGGTACTTCAAGTCAGGCGTGAAAGCCCCGGGCTCAACCTGGGAACCGCGCTTGAGACTGGAGAACTAGAGTTCGGGAGAGGATGGTGGAATTCCCAGTGTAGAGGTGAAATTCGTAGATATTGGGAAGAACACCGATGGCGAAGGCAGCCATCTGGACCGACACTGACGCTGAGGCGCGAAAGCGTGGGGAGCAAACAGG
+
CCB;94;BBB0CBAACBB=@@<@C?B?D@CBBBC=AA@BD0;;6;ABBB994:A;;;;@=@A?A@???;>>@===/9:=>3@C<AAAB?A8;;B<A>A=@@@@@;@@B<9:@?;599<B>D=@B9;;506ACC@BCC?CL<C@C@CB>CCCCBCC??=?CCE>C?BBBB???AA=@@:@=@@;@@@;>>AA>@AA<?;???A>AA@@@=::39::99978>;737;;5<;>>??:@ABBBCC5???>>5<??<
@N9IO0:00746:06057
AACGTAGGACACGAGCGTTATCCGGAGTTACTGGGCGTAAAGGGCAGGTAGGCGGACAGGCAAGTTGGGTGTGAAATCTCCCTGGCTTAACCGGGAGGGTGCACTCGAAACTGCTTGACTGGAGGGCGGCAGAGGAGCGTGGAATTCCGGGTGGAGTGGTGAAATGCGTAGAGATCCGGAGGAACACCAGAGGCGAAAGCGGGGCTCTGGGCCGCACCTGACGCTGAACTGCGAAAGCCAGGGTAGCGAACGGG
+
D;DDCCC@CCCBBBA>>>>?A@?B????799@AA<BCBCC>BB<A??=@@@>@A?@@@@>:94:C@EE>AAACDD>AABBD=BB?CB=?:<188-9@?6<@@AAA@BAC=AAAAC@A@@BC=??>8;;5;@@CB<ABABCC?B>B>B?BF?CF@CC@@<?<<<*//8:=;<<::9::?:=?>B?BB@;>>00+0;;;7=<C>?1777BBB3;9=99929<<?=>;??>?A@===<,28,2:=3<8:B??;?AD9
@N9IO0:00749:06030
TACGTAGGGTGCGAGCGTTAATCGGAATTACTGGGCGTAAAGTGTGCGCAGGTGGCTGAGCAAGTCGAGTGTGAAATCCCCGGGCTTAACTTGGGAATTGCGCTCGAAACTACTTGGCTCGAGTGTGGCAGAGGAAGGTGGAATTCCAGGTGTAGCGGTGAAATGCGTAGAGATCTGGAGGAACACCGATGGCGAAGGCAGCCTTCTGGGCCAACACTGACGCTCATGCACGAAAGCGTGGGGAGCAAACAGG
+
CCBBBEDC>9;:BCCBBB>B>ABB?C@C@CCCCC>@@ACE?C@A@CBBBCE@@@=@AA>@@A;C<A855A@?ABC;AA@@6@@;@@?D;??>AC:B7B7=@?@B<<<>6<<@B=7:7;B@A@A988=6;9:<>9=595;>;A:?9?:??6;78867748>;;17=795;9;=;;75=4:98@=;55:>>>C9?;;4626??>;@<<<<?8B;@:AACCCA0//7795554488<8=?>?AAA39::@B;@@@9
@N9IO0:00755:06020
TACGTAGGGTGCAAGCGTTAATCGGAATACTGGGCGTAAAGCGTGCGCAGGCGGCTTTGCAAGACAGATGTGAAATCCCCGGGCTCAACCCGTGGGAACTGCATTTGTGACTGCATGGCTGGAGTGTGGCAGAGGGGGATGGAATTCCGCGTGTAGCAGTGAAATGCGTAGATATGCGGAGGAACACCGATGGCGAAGGCAATCCCCTGGGCCTGCACTGACGCTCATGCACGAAAGCGTGGGGAGCAAACAGG
+
CBAAABBB<;;;C?BBCC>B;@;;5;=@A;<;;0;5;<<4>@:::;==AD=;;244:1::<8555555:<<BCF?CBBB:BB>@@=;*00(//99183-/---//(///:<<;555<8<?B=??@@?@5;;A;;;;;);@B@C<@5;5;?AAABA@ABBBBBC>BBBFAAACA@@BAA>@?6;5;@B5<;BB@DBB?B?BC@BBDD8@@B;@;@ABBB@??;:;@??>@@@???C>BBB??@=2=?9::.9@@;
@N9IO0:00717:06093
TACGAAGGGTGCAAGCGTTACTCGGAATTACTGGGCGTAAAGCGTGCGTAGGTGGTTCGTTAAGTCTGATGTGAAAGCCCTGGGCTCAACCTGGGAATGGCATTGGAAACTGGCGACCTAGAGTGCGGTAGAGGGTAGTGGAATTCCCGGTGTAGCAGTGAAATGCGTAGAGATCGGGAGGAACATCCGTGGCGAAGGCGACTACCTGGACCAGCACTGACACTGAGGCACGAAAGCGTGGGGAGCAAACAGG
+
BBBAA?AE=BB;;7<;;;?B@@?=8A9?=@AAAA999;;9,48<=@@@BBB@BA>A=BA<8<:>BCEI>B<<;;;4;@=4CB=5BBBB8@9>??7?:??<GDD:;99C6BBC9B:<:8@@@@@BCBB=AAA?@@9@@CCC@E>@=@A=@?CAAAAA???BBC>>??AABAA@999<>8=@;@?@@@C<@;;:;BB@CAEBAABBC@CC@BB@BBBBBBAAABBBB;;5;BA;;<7<CBBDFE9BBB@@:?AA;
@N9IO0:00718:06088
TACGTAGGGGGCAAGCGTTGTCCGGATTTACTGGGCGTAAAGGGTGCGTAGGCGGCCTGGTAAGTCTGGCGTGAAAGCCCAGGGCTCAGCCCTGGAAGTGCGCTAGAAACTGCAAGGCTAGAGTGCCGGAGGGGAGGAGTGGAATTCCTGGTGTAGCGGTGAAATGCGTAGATATCAGGAGGAATACCGGTGGCGAAAGCGACTCTCTGGACGGCAACTGACGCTGAGGCACGAAAGCGTGGGGAGCAAACAGG
+
BCCCBCCDDI5CC=@@;;6:;;8B46;B6<<@@<5<@@@B7B>8=BBDCBC@::4:8BA?BB>BABBC9BBBBB>58=:29A;1<??AAC>6CE7B7BCBBBABB???8?:75@5:25225<=;<=3<5;<<<---(---50408472780595;;9:2:???7867=<;66/...7739<8=8??>8?;:;59@@:3:::55:@@BAD4?9<688-8888;==:9691755222'27=>AAA5A???C:@@?:
@N9IO0:00731:06097
TACAGAGGGTGCTAGCGTTAATCGGATTTACTGGGCGTAAAGCGTGTGTAGGCGGTTTGTTAAGTCGGATGTGAAAGCCCTGGGCTCAACCTAGGAATCGCATTCGATACTGGCAGGCTAGAGTACGGTAGAGGGTGGCGGAATTCCGGGTGTAGCGGTGAAATGCGTAGATATCCGGAGGAACACCGATGGCGAAGGCAACCACCTGGGCCTGTACTGACGCTGAGACACGAAAGCGTGGGGAGCAAACAGG
+
DCC;;;BB;CB@@@@:9:9<6=<;9>@@3@??@A9999<<6<88:?;;:AB?>?49;/9>9>:@??=<=@@A<:>0///)/;;,//==8=69;@8=7;565=@:?;@C;:;@:@@@;@A:@?=9A9?6>BBBCC>AA299,93<=?49:58?<CCCCA=A@<6??@B>?;@;55=7<7<<8<266;:===@9<;>9=9=>=B=:916<;2;0555<9956555=<<<<<<665<25555;;;+::55504<<9
@N9IO0:00737:06109
TACGAAGGGGGCTAGCGTTGCTCGGAATTACTGGGCGTAAAGGGTGCGTAGGCGGGTCTTTAAGTCAGAGGTGAAATCCTGGAGCTCAACTCCAGAACTGCCTTTGATACTGAGGATCTTGAGTTCGGGAGAGGTGAGTGGAACTGCGAGTGTAGAGGTGAAATTCGTAGATATTCGCAAGAACACCAGTGGCGAAGGCGGCTCACTGGCCCGATACTGACGCTGAGGCACGAAAGCGTGGGGAGCAAACAGG
+
B@CB@29999(<BCD;;;ADCFBB@B@D@BBBBC>DCCAA9@>5@@<@@@@=@CC=B@@@;@=AB@@A;BADCB=7BB@BC?::::98>B<B?@??29733178.99<;A??993;;;;>CC@A>AAA6;:AA;ACAAADAA=BAA@@@BCBBCC@@=@CBB=B?BBBBB<AAA6?<BB266:@@@=B@;@;@BA<@=990:88@A@@9@908?@?@:@B>:?CA??:=<7333(3;;?ABB6:9:BA;@@@<
@N9IO0:00738:06070
TACAGAGGGTGCGAGCGTTGTCCGGAATCACTGGGCGTAAAGGGCGCGTAGGCGGTTTGACAAGCGTGCGGTGAAAGCTCGGGGCTCAACCCCGAGTCGGCCGTGCGAACTGTCAGACTTGAGCACAGTAGAGGCAGATGGAATTCCGGGTGTAGCGGTGGAATGCGTAGAGATCCGGAAGAACACCGGTGGCGAAGGCGGTCTGCTGGGCTGTGGCTGACGCTGATGCGCGACAGCGTGGGGAGCAAACAGG
+
BB@BD;<<7<B@@@?@?A6:9A=@=A4999:333(3333808:1:;;>:>B5;:.94(49:;7<??:9;@<>@<=)4455333&3<=B9=BB8A@??8;5;9@@>=9829:99AAA@>?6:;:;BB@@@CBBC@B:::@B29.5.59==8?@@@ABB?AB=@8<@BBCAAACAAAAC>B=CB?;;;=B=?A=AAB=@?BB@BBCC;;;B=BCBBG@BA@@BCBA@@;;000///:::;;ACC8@AAAC=???=
@N9IO0:00760:06105
GACAGAGGGGGCAAGCGTTGCTCGGAATTACTGGGCGTAAAGGGCGCGTAGGCGGGATGGCAAGTCGGTCGTGAAATCCCTCGGCTCAACCGAGGAACGTCGATCGATACTGCCGTTCTTGAGGATTGCAGAGGAGACTGGAATTCCCGGTGTAGCGGTGAAATGTGTAGAGATCGGGAGGAACACCGGTGGCGAAGGCGGGTCTCTGGGCAATTCCTGACGCTGAGGCGCGAAAGCGTGGGGAGCAAACGGG
+
BBCCBBBCCC2BB?C;;;@CCCCC?D@C@CBCCF?CAAAA9??5@@@????=>>?8@A@?AA>AACA?BCCBCDC?BA@:??=9>@AB=A>A@@;@?@999999?@999?@AA>BC?AA?A@@=@A?BBCCBB?>?>??E?B?B@DD=B?BB???AB???;?8CCBCBB???A@@@A9@;6A=AAA?A?AA>@BC@B?BBB>CBAAABE>BB?B@B?BB@=<<>>6518@;:;>1772;=9:.>>@D=3AAC7
@N9IO0:00761:06094
TACGTAGGGTGCAAGCGTTGTTCGGAATTACTGGGCGTAAAGGGCGCGTAGGCGGGTCTGTAAGTCGATTGTGAAAGCCCCGGGCTCAACCTGGGAACAGCAGTCGAAACTGCAGATCTTGGATACCTGAGAGGATGGCGGAATTCCCGGTGTAGAAGTGAAATTCGTAGATATCGGGAAGAACACCTGAGGCGAAGGCGGCTGTCTGGCGGTGTATCACGCTGAGGCGCGAAAGCGTGGGGAGCAAACAG
+
BCBBAEDG>AAADADCCC?BB>BB?D@DDAAAAA<AA@CC>CF?CCCBB??<AED=BBBBBB>BAC;;;=@@AA@9@@@@/?A5CCAA?B?@?C7A=?:9:488=>AA9A999989>:@>B6BB7744DCAAA9?=B30/(/(/09617==@?@??6888BC<C?BB886>==;999/929=5;;=:==?C<9:;:=9>;055>;=7;37768;699822556==?;;;:?@@1::=5655&59<=D:=:7
@N9IO0:00719:06137
TACAGAGGGTGCGAGCGTTAATCGGATTTACTGGGCGTAAAGCGTGTGTAGGTGGCTTCCTAAGTCGGTTGTGAAATCCCTGGGCTCAACCTGGGAATTGCAGTCGATACTGGGAAGCTCGAGTTCGGTAGAGGACGGCGGAATTCCCGGTGTAGCGGTGAAATGCGTAGATATCGGGAGGAACATCGATGGCGAAAGCAACCGTCTGGGCCTGAACTGACACTGAGACACGAAAGCGTGGGGAGCAAACAGG
+
BCBBBBCF>CCB=;>000,06::<88880:<ABF>AA???9?@?9;:A@?@?;;8;C?C@BC@BB?@=A8;;BCC=CBC>BBB=AA@CBC@CCD?C@C@BBCCCCBBCCA???9?;?@BBBBBA?BB=@@???<?@C?AB?A=A=@C;A9@@A>9978??@>2:BABAA?>?@><<<5;;4;?AA:;;CBB?BBBB<??C?A>BBBBBB>B@CBB@BBBBBBCA???????BCC<AAAAEDD9??AAB;A::5
@N9IO0:00737:06145
TACGAAGGGTGCAAGCGTTAATCGGAATTACTGGGCGTAAAGCGCGCGTAGGTGGTTCAGCAAGTTGGAGGTGAAATCCCCGGGCTCAACCTGGGAACTGCCTCCAAAACTACTGAGCTAGAGTACGGTAGAGGGTGGTGGAATTTCCTGTGTAGCGGTGAAATGCGTAGATATAGGAAGGAACACCAGTGGCGAAGGCGACCACCTGGACTGATACTGACACTGAGGTGCGAAAGCGTGGGGAGCAAACAGG
+
A@;;5.5<2566C?B;;;@D=>;;5:3919??@D@AAABD=ABA@@@99;C?CC@B@BAABC?BCADACC?BBCD>BBDF9CC=@@@B?A=@@B=A?B;;;@CC?BBB9D@@@AA::;@@?AAA@@?9>??@@B<AA?@@=?>AA;A=@@???@A@@:@;99+9?:::A?@??@==;A5;6;>ABC>BBCB?BA@6:6:@@A?AB@AA>ACBBA???=>=A@@@@@B@DBB;<<0;9::AAA7@@@AB9@;;7
@N9IO0:00746:06120
TACGTAGGGTGCGAGCGTTAATCGGAATTACTGGGCGTAAAGCGTGCGCAGGCGGTTATGAAAGACAGGCGTGAAATCCCCGGGCTTAACCTGGGAACGGCGCTTGTGACTCCCATGACTCGAGTACGGCAGGAGGGGGGTGGGAATTCCACGTGTAGCAGTGAAAATGCGTAGAGATGTGGAGGAACACCGATGGCGAAGGCAGCCCCCCTGGGCCGATACTGACGCCTCATGCACGAAAAGCGTGGGGAGCAAACAGG
+
BDEAB<;;7<;;CCCCCC?C@DBA?B5;29;99?4>9@<<4<@?@?@@@@@<@?;<<9::@=5@=000;>;::AB8;;ED;BB6;;9<8<:=::08333-3<<>99;;=<79:(388889:>:3399>9:98.3<;<=>%339(3-3-7138<?@?<==;<;4;<<&<::B@BBBA9555=.5:?B=@AC<??A@?????C=??@@====$<=>6>:>>?CA==><00*0<<<?@::99;;&;C?;;::-99=AB>DDJA
@N9IO0:00748:06115
TACAGAGGGTGCAAGCGTTAATCGGATTTACTGGGCGTAAAGCGTGAGTAGGTGGCTCGCTAAGTCGATTGTGAAAGCCCTGGGCTCAACCTGGGAATTGCAGTCGATACTGGAGAGCTAGAGTTCGGTAGAGGGTGACGGAATTCCCGGTGTAGCGGTGAAATGCGTAGATATCGGGAGGAACATCGATGGCGAAGGCAATCACCTGGGCCTGAACTGACACTGAGACACGAAAGCGTGGGTAGCAAACAGG
+
;;<CCCCJ=BBAC=?>??9=9>?@>AAA;AA???;?ABAB=A;;:AA@>AA:?@=A@>=@00,0@>>@=00;BC@;BCC>BB?6BBCB<C<ED@8=8<59@;9;@<>@@A;;79B;;;@@@@AA?@@<>??::;,48<8;8A7<9<=8=9BBBBAC=7=A;;5@BAAABBAAA:333(3;8@8@AAAB@AA@CCD?C@CC?BCCD?;;;6;=@;;;;CBAA@A;9555:;A@@@;@BCBBC=CACA;?4<AA<
@N9IO0:00716:06209
TACAGAGGGTGCGAGCGTTAATCGGAATTACTGGGCGTAAAGCGCGCGTAGGTGGCTTGTTAAGTCGGTTGTGAAAGCCCTGGGCTTAACCTGGGAATTGCATTCGATACTGGCAGGCTAGAGTGTGGTAGAGGAGTGGAATTCCCGGTGGTAGCGGTGAAATGCGTAGATATCGGGAGGAACACCAGTGGCGAAGGCGGCTTCCTGGACCAACACTGACACTGAGGTGCGAAAGCGTGGGGAGCAAACAGG
+
CBCCCCCC<AA@??=;871939?@=A>@=@BBBB<CBBAB8>>>>C@????;>@;@@;@?<@=@BAA=A?@@AAC<AAC>???9?@=@<?=?@F9A=A-00=<<=@@ABAAC?;;:?AC@@@BBBBB===<//),,,2(,(-(,,(,0,/)/:7//,5;?@8@=<<<<<>>666>>199.5.444.44;<8///5;5//)//)/)55.59499>;;<>=A@>>>;;5;;;;9C=A><9444&444<=/45;5
@N9IO0:00723:06185
TACGAAGGGGGCTAGCGTTGTTCGGAATCACTGGGCGTAAAGGGCGCGTAGGCGGCTTGGCAAGTCAGGTGTGAAAGGCCTGGGCTCAACCCAGGAACTGCACTTGAGACTGCCTCGCTTGAGTCCGGGAGAGGATGGCGGAATTCCCAGTGTAGAGGTGAAATTCGTAGATATTGGGAAGAACACCGGTGGCGAAGGCGGCCATCTGGACCGGTACTGACGCTGAGGCGCGAAAGCGTGGGGAGCAAACAGG
+
BBBAA5;;;;*;BBBBCB?AA@AA=A>AACCB@A<B@@BE=BB=BB:@@BA?;;7;B>B?CC?BBBBC>BBBBBB=B?B@BAB9@@9939;6;>7>?>BBCBAC=@A?>>?>><?BCAB@BAAAB?BC;@@@@=@@A???<?>@:?@9?@@AACBBB?BCCE=B?AA:;;@@;;4;;,549=?AAA?C?<;4;CC@D9;;>B9BCDFD?BB@C@CAA@AAACC@@AA?AAC;;;7;ACBBCC<BBBBC=CDD?
@N9IO0:00758:06194
TACGGAGGGAGCTAGCGTTGTTCGGAATTACTGGGCGTAAAGCGCACGTAGGCGGCGATTCAAGTCAGAGGTGAAAGCCCGGGGCTCAACCCCGGAACTGCCTTTGAAACTAGATTGCTAGAATCCTGGAGAGGTGAGTGGAATTCCGAGTGTAGAGGTGAAATTCGTAGATATTCGGAAGAACACCAGTGGCGAAGGCGACTCACTGGACAGGTATTGACGCTGAGGTGCGAAAGCGTGGGGAGCAAACAGG
+
BBBB?BAB:<;:BBBCCB?BB@CC@C?@=@BAAA;;<;B@8>;9:@:::CC@@@=@@@@?AB?BBAAA??;?@@@9:99.9>>2989<4<BC9B>A133371<>3?A?3?>:98<39:8<;A???<?B?BB??=?AABBB?B?B?B?BDDA@?AA??<?AAA=B?:9:BB???C?AA?B?AA<??@>@999<??D?B@BBAADDCBBB@BBBB?CCD@BB@@ABABB?AAB@??6;;AAABB;BBBCF>BBB?
@N9IO0:00761:06206
CACGGGGGGGAGCAAGCGTTGTTCGGAATCACTGGGCGTAAAGGGCGTGTAGGCGGTCAGGTAAGTGGGATGTGAAATGCCTCGGCTCACCCGAGGATCGGCATCCCAAACTGCCCGACTTGAGTATGGGAGAGGATGAGGGAATTCCTGGTGTAGCGGTGAAATGCGTAGATATCAGGAGGAACACCGGTGGCGAAGGCGCTCATCTGGCCCAATACTGACGCTGAGGCGCGAAAGCTAGGGGAGCAAACGGG
+
@@;;;;;;;"555;5AB;;99>:>>:>@CCCDBBC?;;:EG?CC>CFDCA<<800+099<;=>6AA?;5ABB@A@E<0/0:ACC@DD;;<C>B@@=@AA@=@@<<;6;G<B;9:C<>AAB6;;@@@AAA=AABB???<999/9;@?C@CC@BBA@@CC@CBBB>AAACAA@A?@@AAA?AA@C:;;B>A>BB@B;:8:@AAA@@?AAAA?AC>C@CCC???AA@A@@@>:;;AA@0<99::CG9BBBBB?BBA9
@N9IO0:00735:06225
TACGTAGGGTGCAAGCGTTAATCGGAATACTGGGCGTAAAGCGTGCGCAGGCGGTTATGTAAGACAGGTGTGAAATCCCCGGGCTTAACCTGGGAACTGCATTTGTGACTGCATAGCTAGAGTACGGTAGAGGGGGATGGAATTCCGCGTGTAGGCAGTGAAATGCGTAGATATGACGGAGGAACACCGATGGCGAAGGCAATCCCCTGGACCTGTACTCGACGCTCATGCACGAAAGCGTGGGGAGCAAACAG
+
CCCCCDDF>9<:B?BC@A<@>AAA=C5;;A;<</;9:DD>CC@@@AAA::4:;6;@BBCBC?BB@@?@CBCBBB=@@@?2==/99,3,318@B6B@C??????7??@@>>?AADA>?><<88;A8?:>?ABBEEE3==728(-(-(--7888>>59866277)79788776666...6.3329/88;.33<<6:::4848:588?>1::68868=?8;83337773339>?@:78C>A><7;77)722280855
@N9IO0:00738:06225
TACGGAGGGAGCTAGCGTTGTTCGGAATTACTGGGCGTAAAGCGCACGTAGGCGGCGATTCAAGTCAGAGGTGAAAGCCCGGGGCTCAACCCCGGAACTGCCTTTGAAACTAGATTGCTAGAATCTTGGAGAGGTCAGTGGAATTCCGAGTGTAGAGGTGAAATTCGTAGATATTCGGAAGAACACCAGTGGCGAAGGCGACTGACTGGACAAGTATTGACGCTGAGGTGCGAAAGCGTGGGGAGCAAACAGG
+
BBCC>A@D=:<<HBAACC@BC@CD@C@B@BCBBB=?@@BD<@@@@@;;;@@>;;7;;;;>AA<@@B?????AAAD>AAA;@@@6@9:9:@@@29338:8747=B5BBB<A99:A@=AABBBB?BBB@B?BB;:6:A@@AB@C?C?B?AAAAB@A@ED?CBCC>E@BA@???ABC?CC>A=@A=AAB?@@A@<@@@<@=@@@@??@AAB@BBC@DCCC@CCCBBC:::?BBBBAB<@@AAAAB8@@ABB=BBB<
@N9IO0:00746:06228
TACGAAGGGGGCTAGCGTTGTTCGGAATTACTGGGCGTAAAGGGCGCGTAGGCGGTCTTGTAAGTCAGATGTGAAAGCCCCGGGCTCAACCCGGGAATAGCATTTGATACTGCGAGGCTTGAGTCCGGGAGAGGATGGCGGAATTCCCAGTGTAGAGGTGAAATTCGTAGATATTGGGAAGAACACCGGTGGCGAAGGCGGCCATCTGGACCGGTACTGACGCTGAGGCGCGAAAGCGTGGGGAGCAAACAGG
+
AAA9;5:595(5<99;BC99:?BB?C@C@C<;;;0;:9@@,99,9;;AA>>89:4;AA;A@B>BBAA;;<9:88808::=+<<8<=99-77(3:084:>AABB=6B=8>BBCAA@A;99/3A@;?7C=5<;AB?BBB?BB@B?A?BC7::@AA@>???998<5<<::;@A>>>:6:>+/+/:7<<@<A<?@<BBB?C@@@>@>A?CCC?AA?B?BBCBBAA@@AAAA>AAA@@@9@AAAAAA6?@@@@8@A@:
@N9IO0:00714:06269
TACCAGCACCCCGAGTGGTCGGGACGATTATTGGGCCTAAAGCATCCGTAGCTTGTTCTGCAAGTCCTCCGTTAAATCCACCTGCTCAACAGATGGGCTGCGGAGGATACTACAGGGCTAGGAGGCGGGAGAGGCAAGCGGTACTCAGTGGGTAGGGGTAAAAATCCTCTGATCCACTGAAGACCACCAGTGGCGAAGGCGGCTTGCCAGAACGCGCTCGACGGTGAGGGATGAAAGCTGGGGGAGCAAACCGG
+
BBB@;;;BBBB9BCJBB?ACCC>BCCDC?BB>BC>C?@@@0;;@@@5:;A?AC;99?@@@A@-00;6;;0//6CB:==7@@7=??BBB?B>>>>=?8?A@?@<9:4:@@@@<;:;;1;@@@=@@<?>=8>@@@?BB?BBB@BBBBBC@@AB584999+33333$33,39;555<9;;;;823331382;:AB?BBC?C?::4:@/37,7:>;@BBBBCC99:?;=>?@B=BBBBD>BBBDDEE1??BBG>C?BA
@N9IO0:00728:06273
TACGGAGGATCCAAGCGTTATCCGGAATCATTGGGTTTAAAGGGTCCGTAGGCGGTTTTGTAAGTCAGTGGTGAAAGCCCATCGCTCAACGGTGGAACGGCCATTGATACTGCAAGACTTGAATTACTAGGAAGTAACTAGAATATGTAGTGTAGCGGTGAAATGCTTAGAGATTACATGGAATACCAATTGCGAAGGCAGGTTACTACTAGTGGATTGACGCTGATGGACGAAAGCGTGGGTAGCGAACAGG
+
BABB>;:4:CC5;7<;;;AABAAD?A=??@@9>=58;(83(73(3928>BA9@A<@A@6A@@;@@D66:D8=:;;0;?:1<=669BBC=A@@BB=B?BC@C@CC?BBBBCBBBB8<BBC:<;@C@BAA;C;C9BBB7@@BBA?BC@A@BAAAA@@@A=A@AA=B@@@?BB@@@B=@;;9<8;6<73-35:348::-425<;8=::;;>=>>://(/;6>@@?CAAAA@;>=999/997<;>6<8877<8<=@:
@N9IO0:00739:06281
TACGTAGGGTGCGAGCGTTAATCGGAATTACTGGGCGTAAAGTGTGCGCAGGTGGCCTTGCAAGTCGAGTGTGAAATCCCCGGGCTTAACTTGGGAATTGCGCTCGAAACTACGGGGCTCGAGTGTGGCAGAGGGAGGTGGAATTCCACGTGTAGCGGTGAAATGCGTAGAGATGTGGAGGAACACCAATGGCGAAGGCAGCCTCCTGGGCCAACACTGACGCTCATGCACGAAAGCGTGGGGAGCAAACAGG
+
CBBCCCCB=9::BBB@@@>B>BBB@C@B@BCABB=;;;CD=BBBBBABCCD?9989?A>A??<@AACBBCCBBBB<??CC6A@<@>6<5::0:;(/)/(--///6:;;5:788@??1ADAABAAB??9??769<1//)//(.377:7B>=58>AB@B?AADF=@@@@@AAAABBCCD;;;?B>:993938:2999295>>=;6/0*/7;1;,524;;;;;847=;>99::@;;:.;?<ABCC9BCBBH?DBC@
@N9IO0:00747:06279
TACGGGGGGGAGCAAGCGTTGTTCGGATTTACTGGGCGTAAAGGGCGCGTAGGCGGCCAGCGCAAGTCAGTTGTGAAATCTCCGGGCTTAACTCGGAACGGTCAACTGATACTGCGCGGCTAGAGTGCAGAAGGGGCAACTGGAATTCTCGGTGTAGCGGTGAAATGCGTAGATATCGAGAGGAACACCTGCGGCGAAGGCGGGTTGCTGGGCTGACACTGACGCTGAGGCGCGAAAGCCAGGGGAGCGAACGG
+
==999:9:9#;;<>4@CB@?BB@CC:BBD>BBBMI>BABCD>DD>C@<A?@@;00)/4/00A@=9@AAA@@7????@;A@BA?BB:??4?48A@:7B8BC?FBB7BBBBCC@@@BBAA>BCCDBCCBBA::6:=?.AD@BBB9C8A>ABBC@DB?@@BB?CBBE>BACC;;;AAA=<;;4447<6;??=>@@??B;;557:883:8::@AA<B;?;>;;;;;:<@<9::5544:::)4987777*37<=>;999
@N9IO0:00750:06296
TACGTAGGGTGCGAGCGTTAATCGGAATTACTGGGCGTAAAGCGTGCGCAGGCGGTTCGCTAAGTCTGATGTGAAAGCCCCGGGCTCAACCTGGGAATGGCATTGGAAACTGGCGAGCTTGAGTGTGGCAGAGGGGGGGTGGGAAGTTCCACGTGTAGCAGTGAAATGCGTAGAGATGTGGAGGAACACCGATGGCGAAGGCAGCCCCCTGGGCTAACACTGACGCTCAGGCACGAAAGCGTGGGGAGCAAACAGG
+
BCBBCBDE>;;;BBAA@A6:6;;C<B=A=ABABB=BBCAB=B;;;?@AA::6:A=A;??9:;<@A?@BBAA@>==6:;;;-:D9?>?C?B>BBA7?<?:4>@?;>39:,9773;=778>;@@BB???3::<9988888"866.616:38(/////7::<=?====8<AACBDBCBAA@;;5;B=B>@@=;==<=8==?392:=<>>>>,@@@:@CB?AA:;;;:998::929<A>>?<>?>@AAA8?@@CD>ABB?
@N9IO0:00755:06269
TACATGGGGTGCAAACGTTGCTCGGAATTATTGGGCGTAAAGCGCGCGTAGGCGGTTACTTAAGTCGGATGTGAAAGCCCTCGGCTTAACTGAGGAAGTGCACCCGAAACTGAGTAGCTAGAGTACGAAAGAGGGTCGCGGAATTCCCGGTGTAGAGGTGAAATTCGTAGATATCGGGAGGAACACCGGTGGCGAAGGCGGCGACCTGGGTCGAGACTGACGCTGAGGCGCGAAAGCGTGGGGAGCAAACAGG
+
BCCDCCCC:@@@BA9=783::<?B?C@G>AA?AB=???BB9@;:;?ABBAA:??7?9BCB<D7AAB@8AACCC@@7=B@8B??4>@?B?BA@@@<@=@ABBBCC>C@A7===B=BBBBBBB@@ABBAAA9@;::6;BCCC?CBDAFD>B>@@AA@@@=BABC=C@CCAA@@A@@ACD?CC@C@BAA>A?AA?@@?9>8::6:AAB?BCC=@@@;;;BDBBB@:<;;;49@AABD=AABBB@@2BBBB=8==B9
@N9IO0:00759:06288
TACAGAGGGTGCAAGCGTTAATCGGATTTACTGGGCGTAAAGCGTGTGTAGGTGGCTTCCTAAGTCGGTTGTGAAATCCCTGGGCTCAACCTGGGAATTGCAGTCGATACTGGGAAGCTCGAGTTCGGTAGAGGGTGACGGAATTCCCGGTGTAGCGGTGAAATGCGTAGATATCGGGAGGAACATCGATGGCGAAGGCAATCACCTGGGCCTGAACTGACACTGAGACACGAAAAGCGTGGGGAGCAAACAGG
+
CCD;;:BB;AC?>9<>8749=?BA?AAA;@@AAA<@@@@@9A;;;C@@@BD=9999C?B?CC?@BAA?A?B@@@@<B@@<@CC6:;@@<@>BAF>C?B?BAABBABBBBBBDE>C?@?BBCBAA?CC?B?=:;;0;AAAB@C@EABB>B?BB;;;;C?CCGC@DGCCBBBBBBAAAB;@@7979@@ABBBB@BBC?C@CC@CBAA?BBG>B?BBC@BCBBBBAA@@AA@BC;;;;&;>>@<>>1;<CA>8==B:
@N9IO0:00719:06313
TACGTAGGTGGCAAGCGTTGTTCGGAATTACTGGGCGTAAAGGGCGCGTAGGCGGTTTGCTAAGTCAGTCGTGAAAGCCCGGGGCTCAACCCCGGAGGGTCGACTGATACTGGCAGACTGGAGTACGGAAGAGGTAGCTGGAATTCCCGGTGTAGCGGTGAAATGCGTAGATATCGGGAGGAACACCTGAGGCGAAGGCGGGCTACTGGGCCGATACTGACGCTGATGCGCGAAAGCCAGGGGAGCGAACGGG
+
CDIGCAA?AB>BC?AACCABBACB>B=A<ABBBB=9;9CD>CC>BBB@@@>;@B=@B>CBCA=??AAAACBABBB>BCE=BCC9;;BC?DBD6A<@@A;AAAAE;;9@@AAB?@AACCCC@BBBACB@D@CCC@BBCBA@=@>B?BC=C@CCB@?BB?A???9=@==?????@AAAA<AA5;5;@@>BCAB?BBB?B@BBB<@;;;BBB9B<@@ABA@ACECCCB@A@@@@ABB<AA>A@AA.;000067:>3
@N9IO0:00720:06325
TACGGAGGGTGCAAGCGTTATCCGGATTCACTGGGTTTAAAGGGTGCGTAGGTGGGCGATTAAGTCAGAGGTGAAATCTTACCGCTCAACGGTAAAATTGCCTTTGATACTGGTTGCCTTGAGTTCGGTTGAGGTGGGCGGAATGTAGCATGTAGCGGTGAAATGCATAGATATGCTACAGAACACCCATTGCGTAGGCAGCTCACTAAACCGACACTGACACTGAGGCACGAAAGCGTGGGGAGCAAACAGG
+
BBBD@BGF>BAED@BB@@=@DC=@>@A?@@@???6<>(94(4;1;<BCCBC@ABC=:;;C=C?BAAB@@A@CCCJ?BAA?BA466C?B8@B=;:::-;3?>?BB=BBBCCBB?C=@@>A?A::9?BB?B?BBB@BBB=BB?A?9:9@@CC9;;;99A<>?B?4859<A?BA???9:9AA@@A<??CC<AA;?999:7.3333::?AAAE?D>AACBAA=B=A;67//(0==:::/9=@?CEF9CBBBA=@@@8
@N9IO0:00726:06355
TACGTAGGGTGCAAGCGTTAATCGGAATTACTGGGCGTAAAGTGTGCGCAGGTGGCCGAGCAAGTCGAGTGTGAAATCCCCGGGCTTAACTTGGGAATTGCGCTCGAAACTACTTGGCTCGAGTGTGGCAGAGGAAGTGGAATTCCGACGTGTAGCGGTGAAATGCGTAGAGATGTGGAGGAACACCGATGGCGAAGGCAGCCTTCTGGGCCAACACTGACGCTCATGCACGAAAGCGTGGGGAGCAAACAGG
+
;;9699@@6??A@=A@AB>B7;;C4;7;;AB@AA<ABCCI?EAA@BBABBB?B@?C8999??>A<A55598:777(3333&3:(3317133,37.717,333333:::3;<<==7=7==AAA@>><8477/87/6(/.4040958(.--//6678<@9>9::(9==A@AAAA>=:>>.4929.7335=@@B?BBB?B?@@@@3:39;;;.:.93944>95:87;<=9998?A:;3B@@@CEE:;;<BB<BDA=
@N9IO0:00731:06323
TACGAAGGGGGCTAGCGTTGTTCGGAATTACTGGGCGTAAAGCGCGCGTAGGCGGTGATCCATGTCAGAGGTGAAAGCCCGGGGCTCGAACTCCGGAATTGCCTTTGAAACGGGATCGCTAGAGTCCGAGAGAGGATGGCGGAATTCCTAGTGTAGAGGTGAAATTCGTAGATATTAGGAAGAACACCGGTGGCGAAGGCGGCCATCTGGCTCGGTACTGACGCTCAGGCGCGAAAGCGTGGGGAGCAAACAGG
+
@@CAA?BMKJ5BBBCBBB>@@@CC@D>A=B@@BA:@B9::.;9?@>BA?;;6;?9@AAAB?BBD???AAA?AABF<A=<*...*-----37,,(,(,(,(**(((((**((,2(,,,,-6789::<6::9:33348;;6994838,3,277779:855.5222'2+28...33..(.2(-(--(-23.3333.6//)/499(/(39933/3:9=5:::333::999881333333(3993333&38333(3883
@N9IO0:00733:06333
TACGTAGGGTGCGAGCGTTAATCGGAATACTGGGCGTAAAGCGTGCGCAGGCGGTTGTGCAAGACAGGTGTGAAATCCCCGGGCTTAACCTGGGAACTGCACTTGTGACTGCACGGCTGGAGTGCGGCAGAGGGGGATGGAATTCCGGCGTGTAGCAGTGAAATGCGTAGATATGCGGAGGAACACCGATGGCGAAGGCAATCCCCTGGGCCTGCACTGACGCTCATGCACGAAAGCGTGGGGAGCAAACAGG
+
BBCCCCCD>A@@BAAAAB?C>@@@?@-0/>>>>5B?@@B;AAAAAAAABB@BA?C?CCCCB?BC>>>8@?999A8??BB:BF<??>A>A@BFB>C7<@<@;B;6888B@::;77717=:06577998::;AABBB.8875=+0)0)0)0:777;88;<>>>B7;;==>;;:>=:66<+//6;6AAC7<<BB>BCB<@=@A=AA@@0:;:.:9=>B@@@B@:9:9;9@@:9:::9,:??:;;;-:>@>@8@BA?
@N9IO0:00735:06351
GACAGAGGTGGCGAGCGTTGTTCGGATTTACTGGGCGTAAAGCGCGGGTAGGCGGTTCGCCAGTCAGATGTGAAATCCCACCGCTTAACGGTGGAACGGCGTCTGATACTACCGGACTCGAGTGCAGGAGAGGAGAGTGGAATTTCCGGTGTAGCGGTGAAATGCGTAGATATCGGAAGGAACACCAGTGGCGAAGGCGGCTCTCTGGACTGCAACTGACGCTGAGACGCAAAAGCGTGGGGAGCAAACAGG
+
0=9;@ABACC=??=>=:939929?<@<>8=AABA=:9:=>6<:9:@=8???9@C?B?B;;6;AAAA@A@>>;;;/9@@8@A?BBB?B@CEACCGIAHC@BBAA@ABB@A@AC:?;@:44;<88:@=?9@@@A?B@AA?@;?6<7.7171799888=.33@A<?BAB@@>993337,/(/4:4://*/999589=,5,2827336/..(...29:6;?A88599555:7BABBB7@;;;CCG;CCBBD=@?@=
@N9IO0:00748:06321
TACGTAGGGTGCAAGCGTTAATCGGAATACTGGCGTAAAGGCGTGACGCAGGCGGTGGATGTGAGACAGTTGTGAAATCCCCGGGCTCAACCTGGGAACTGCATCTGTGACTGCATTGCTGGAGTGCGGCAGAGGGGGATGGAATTCCGGCGTGTAGCAGTGAAATGCGTAGATATGCGGAGGAACACCGATGGCGAAGGCAATCCCCTGGGCCTGCACTGACGCTCATGCACGAAAGCGTGGGGAGCAAACAGG
+
@@:;;;;</59995:=:;6:59;=.:20/---(-----(-09//59:554437:5--(--*,,----/3328344;4::==1<<5<:9:2545;>5>9<::55999994459554<8;<<=79<00/027//55555$59>9>8<;A5;.9==<:95554;>@<5;@@BBAAA;?:::=5:?-7-38828:3928:938*//3////&/33(3-388777:60//88<8:=<=:33(3978;;;+737<=1<?A:
@N9IO0:00751:06348
TACGTAGGGGGCAAGCGTTGTCCGGATTTATTGGGCGTAAAGCGCTCGCAGGTGGTTTGCTGCGTCGTGCGTGAAAGACCCCGGCTCAACTGGGGAGGGTCGTGCGATACGGGCAGACTGGAGGCCAGTAGGGGGATGCGGAATTCCGGGTGTAGTGGTGGAATGCGTAGAGATCCGGAGGAACACCAGCGGCGAAGGCGGCATCCTGGACTGGTCCTGACACTCATGAGCGAAAGCGTGGGGAGCGATCCGG
+
CCCCD@@@@@0@@=@A@>;A=C:C<CBE@CC?@@5?B;<9.4999<@B@DA?@@=@;5;BCCCBCBDBBBBBAAA9;;;@@.>=BBCC@CBBCC9AAB<BBBBC@@@;;;CI>BBB:;;;?@A>B@CBCBCDED2@@:;;?B?A?A=AA<A???BBC=BA<?<?CAAAAAB?9::?B?AA=A?@@@@BBBB@CCC@C@BB?CBBB@BCACCBB?BB=A@@@BBBBBBA@@B@@@:@A@AABB9@@CBBBB7;7
@N9IO0:00751:06355
TACGTAGGGTGCAGGCGTTAATCGGAATACTGGGCGTAAAGCGTGCGCAGGCGGTTTGTTAAGACAGGTGTGAAATCCCCGGGCTTAACCTGGGAACTGCGTTTGAAACTGAGGGGCTTGAGTGTGGAAGAGGGGGGTGGAATTCCAGGTGTAGGCAGTGAAATGCGTAGAGATCTGGAGGAACACCGATGGCGAAGGCAGCCCCCTGGGCTAACACTGACGCTCCATGCACGAAAGCGTGGGGAGCAAACAGG
+
BCCECAAA:AA@BB@BBB<A<AA@=B7;::ABB=AAACC=C@@@@@BA@?;9:4;A<AB?B@@AAAA?ACAAAC>BDFC9A@3:81;5:=AAB;B?;::;;;@8AEE<AA@:945&4A;@@@AA==9=9==?AA?A'>>6::C8B9AB>@@@9:/733<=B=6=<833>;=///66;*//5:5888?BA<<6622+239778===(555)22:4;8<6682229>9=822569<<5:898755&..555.3334
@N9IO0:00754:06310
TACAGAAGCCTCGAGCGTTGTTCGGAATTACTGGGCGTAAAGGGAATGTAGGTGGTGACGTAAGTCAGATGTGAAAGCCCCGGGCTTAACCTGGGAAGTGCATTTGATACTGCGTTGCTAGAGTGCGAGAGAGGAAAGCGGAATTCCAGGTGTAGGGGTGAAATCCGTAGATGATCTGGAGGAATACCGATGGCGAAGGCAGCTTTCTGGCTCGTAACTGACACTGAGATTCGAAAGCGTGGGTAGCAAACAG
+
===::<5::;B;;;?;;;5;A=AA:>5?8=@BBB>ABAAB>BB=B?:;<CC@AB@ABBBBB@<@>=99:A@BCCC7;;BB7BC<BB>A>@?CBB=B45;<;;@C=AAAA;;:9:917@?=@AA>>>==@@8798<=3=?<8?;;4=49;59983333&3777.8;.33999833:8876::5;7<==8=A00+///)/)/44444(4882///76869/55?;:99:88=;7333(379:9B5@BBA;;3<=<
@N9IO0:00719:06363
TACGTAGGGGGCGAGCGTTTGTCCGGATTTATTGGGCGTAAAGAGCTCGTAGGCGGTTTGGCAAGTCGGGTGTGAAAATCCGGGCTCAACTCGGAGACGCCACTCGATACTGCCATGACTCGAGTCCGGTAGGGGAGTGCGGCAATTCCTGGTGTAGCGGTAGAAATGCGCAGATATCAGGAGGAACACCGGTGGCGAAGGCGGCACTCTGGGCCGGTACTGACGCTGAGGAGCGAAAGGCGTGGGGAGCGAAC
+
@AA@>00000(/////559)5995:75;:)5<.55)3:333(33888544<<5::-44(4.9>6;;787-394:<<</::5;=2;;44.4:::4955333-33:><??>>?>=480/0//:9//0<4=4;9:::0559955.596;7=266055:5555.55555)4:444;9999555515;7<.559495:;4544.46;<8<<;::<;;2;.5.5:::<>>A?@B;;4597;;;)/)///:>>2<=<8727
@N9IO0:00724:06384
TACGAAGGGTGCAAGCGTTACTCGGAATTACTGGGCGTAAAGCGTGCGTAGGTGGTTTGTTAAGTCTGATGTGAAAGCCCTGGGCTCAACCTGGGAACTGCATTGGAAACTGGCTGACTAGAGTGCGGTAGAGGGGTGTGGAATTCCCGGTGTAGCAGTGAAATGCGTAGATATCGGGAGGAACATCTGTGGCGAAGGCGACACCCTGGACCAGCACTGACACTGAGGCACGAAAGCGTGGGGAGCAAACAGG
+
BBBBB?BF=CAAB=@;:9=A@<=<8@-9-3333:1749880889;4:=>BB5;9.95,5:5<>BBCC;69CA???465;07:<,//<93A8<>7.7)//70/40525=4<5626=<<<;::<@555=8BAAABCD9AA@@;@0000@7@:>BBBB?>?>BCC?AAACCCCCA@>888*;B?B>BBBBBABA>@@@?C?BBB@BBB:AA=@B6;:@996>>>===955.554559099<:<==066<<>4<<<6
@N9IO0:00728:06391
TACGGAAGGGGCAAGCGTTGTTCGGAATTATTGGGCGTAAAGGGCGTGTAGGCGGCTTCGCAGGTTCGGTGGTGAAAGCATACAGCTCAACTGTATTGAGCCACTGGAAACGGCGGAGCATTGAGGCTGGGAGGGGCTGGTGGAATTCCCGTGTGTAGCGGTGAAAAATTCGCGTAAGAGGATGGGGGGAGAACACTCGTGGCGAAGGCGGCCAGCTGGACCAGTTCTGACGCTGAGACGCGAAAAGCGTGGGGAGC
+
///;:A=BBA7AB6;;CB?B=:==<@<@9<=<??6;;;:=4=;498///::5--(0;5//-68*.)-/)/>5//9>=;:>;;?;<=<<>7::;;;;8;:9969888277.7;133.3:;;;78887437A9??>=2<00)//(/(/055(----/////8....333$.(...3.-(...(.------#--.(.833588849./+/6;;6;498833-39-34;8<;<;<33333333497333&3333:;:+993
@N9IO0:00731:06379
TACGGAGGGTGCGAGCGTTAATCGGAATTACTGGGCGTAAAGCGCGCGTAGGCGGTTAAATGAGTCTGATGTGAAAGCCCGGGCTTAACTTGGGAATTGCGCTCGAAACTACTTGGCTGGAGTGTGGCAGAGGGGGGTGGAATTCCACGTGTAGCGGTGAAATGCGTAGAGATGTGGAGGAACACCAATGGCGAAGGCAGCCCCCTGGGCCAACACTGACGCCTCATGCACGAAAGCGTGGGGAGCAAACAG
+
BBBD@GGD>::9BBA:;;?A?@@CAG?B?BCCCG>AA@??8@ABAA@@@BB?AC;>49;59A@@@B@@@@@@@@@9;::-9808<9A8@@9BB<A?C9:8AABBBD=6BBABB9C8CBB?=>>>?A>BAABABBAA'@@8>:?:>;@@@8:3AA>><;@@>89;;875577A?>9;6::4?4?8;4=1662;8:/5.58;5899*99;3?6:088255;7==7/-----68:AC8;998887'559;=3=:;
@N9IO0:00742:06380
TACGGAGGGTGCAAGCGTTATCCGGATTCACTGGGTTTAAAGGGTGCGTAGGTGGGCTAGTAAGTCCGTGGTGAAATCCCCGAGCTTAACTCGGGAACTGCCGTGGATACTATTAGTCTTGAATATCGTGGAGGTAAGCGGAATATGTCATGTAGCGGTGAAATGCTTAGATATGACATAGAACACCGATAGCGGAGGCAGCTTACTACGCGATTATTGACACTGAGGCACGAAAGCGTGGGGATCAAACAGG
+
5:;;655906<C<8:;55.594.4.3:289A@?=6@?-:4/9<4<BAB>;<7;B@;@A@CCE<@@B?ABD@BBBC;@A@A+9;5;B6A6;AC>>7C666?@45;905CBBBCD?A@@AA=@@?A:8:@?><;;6:@=A<;6;<AA;;;:::99AAAA?BABD<:::B9?=@@@;:::;:::9;@AA<@@CDBBB<@@<@AAAB?@@@@;;;@>B>AA7A@BBB;66<.5@A>A?/5;:;BBC:;;<CD>;966
@N9IO0:00748:06388
TACGTAGGTGGCAAGCGTTGTCCGGATTTACTGGGCGTAAAGAGCGCGCAGGCGGCTGGTCAAGTCCGATGTGAAATCTCCCGGCTCAACTGGGAAACTGCATCGGAAACTGATCGGCTTGAAGGTGGGAGAGGGTAGTGGAATTCCCGGTGTAGTGGTGAAATGCGTAGATATCGGGAGGAACACCAGTGGCGAAGGCGACTACCTGGCCCATTCTTGACGCTGAGGCGCGAAAAGCTAGGGGAGCGAAC
+
B@BBA<;5;;5;I?A@AB:;;C?G><;90;@AAA<AA>>@:@AA@@>@???=@@=ACC?ABB?ABB<@???@>;<4@A@@?:@<??BE?BBBB>BB=C@@;;;@@>@D>DAB@?@C=@@?BB?B@BBB=B@@AA9??BA@<>=?8;>(7,7==<?8929<<;.;879AA?@@A755<4@@;>;=>?<==?@=????A;?997777/73,37(33/3=6>A?>?BAAA;::99999(97377;708373913
@N9IO0:00748:06393
GACGTAGGGGGGCGAGCGTTGTCCGGATTCACTGGGCGTAAAGCGCGTGTAGGCGGCCTGCTAAGTGGCGTGTGAAAGCTCACCGCTCAACGGTGAGAGGCCGCGCCATACTGACGGGCTTGAGGGTGGCAGAGGTGATGGAATTCCCGGTGTAGCGGTGAAATGCGTAGATATCGGGAGGAACGCCAGTGGCGAAGGCGGTCACCTGGGGCCATCCCTAACGCTGAGACGCGAAAAGCTGGGGGAGCGAACGG
+
<:999555555#55555@B=BBCAEACC:;6//7:1///::,//9:=:999@794.4.444:A>@?@=?84496:630/////1:?=>>500+/6::9:496:///)////78::<<5<=39499,9=8===:405:=<=9>4615@)/)/7/////)/79>3;;==@@@<944444)44.43;;>:>==;<9=73:)//)///<<;;::&5499<>6<B>BBBDCCCCD@99989*8;77777'78:883449
@N9IO0:00764:05778
TACGTAGTGGCAAGCGTTGTCCGGATTTATTGGGCGTAAAGAGCGCGCAGGCGGTCCGTTTAGTCCGAGGTGAAATCTCCCGGCTCAACTGGGAGGGGTCTTCGGATACTGGCGGACTTGAGGAGTGCAGAGGTGAGTGGAATTCTCGGTGTAGTGGTGAAATGCGTAGATATCGAGAGGAACACCAGTGGCGAAAGGCGGCTCACTGGGCACCACCTGACGCTGAGGCGCGAAAGCGTGGGGAGCGAACCGG
+
@?BAA;<55.59497<@+00/393=@@6;;4<@697777*3388890000*0;6;><=AB=A;;;46:56;;<>6=>A<<)5.55;55::A@;@CC@2B>GACA?ACC>CC:CC?A@:5:::589=<=9??@=AB944D6:6:58=BB?BBBAA??:?>=?8?@@AAAAB;:0//69=;7=7989:=>==)0///(..33/:9>>><;9/<76.5;6<>>>>>=0//(///7<=18?C@AA@6@@:89=?6A7
@N9IO0:00764:05795
TACGAAGGGGGCTAGCGTTGTTCGGAATTACTGGGCGTAAAGCGCACGTAGGCGGGTCGTTAAGTCAGGGGTGAAATCCCGGAGCTCAACTCCGGAACTGCCTTTGATACTGGCGATCTAGAGGTCGAGAGAGGTGAGTGGAATTCCGAGTGTAGAGGTGAAATTCGTAGATATTCGGAAGAACACCAGTGGCGAAGGCGGCTCACTGGCTCGATACTGACGCTGAGGTGCGAAAGCGTGGGGAGCAAACAGG
+
BBBBA;@@@@0CICCCCC>BA?AB>B=@=@A<;;0<CAAB=@@BCCCCBBC@BBB=BA@A7;7;CAAADB3@;;;09<@2A7598@9838@@=@=@=A:89:@@9????BBB?BBBBBBAAA@=@???@AAAA>ACA@880817-65<@?@AAB@@@=@@??9?4884>4338<38817,37/7>?;>@@A;???:?<;?999:A=883;@@@DEC@AA@BAA?=>>=:::ABC>;:9??>>*7799?6=?@;
@N9IO0:00766:05762
TACGTAGGGTGCGAGCGTTAATCGGAATTACTGGGCGTAAAGCGTGCGCAGGCGGTTCGTTGTGTCTGCCTGTGAAAGCCCCGGGCTCAAGCCTGGGAATGGGCAGGTGGAAACTGGCGGAGCTGGAGTGTGGCAGAGGGGGGTGGAATTCCAGGTGTAGCAGTGAAATGCGTAGAGATCTGGAGGAACACCGATGGCGAAGGCAGCCCCCCTGGGCTGACACTGACGCTCAGGCACGAAAAGCGTGGGGAGCAAACAGG
+
IBBCEDCC;:;:;;BCAA7;6;=72<)0)//000)59ACC=ABCCBBB@@=:45057::=:>>=;;:00)/7799<3;;?>/>>39999.447;::(4.4//(///)//)/;.7::5:;7::9;:6344844.44//9;;;;$//)/)/5;3:;6<=>;;;;;;9<>0566;999<665;;>:??;@9;;:0448:58<<7:588444444#9:9,7?@>@B>980///////388888==1:<<;===.33333,3==;
@N9IO0:00778:05781
TACAGAGGGTGCTAGCGTTAATCGGATTTACTGGGCGTAAAGCGTGTGTAGGCGGTTTGTTAAGTCGGATGTGAAAGCCCTGGGCTCAACCTAGGAATCGCATTCGATACTGGCAGGCTAGAGTACGGTAGAGGGTGGCGGAATTCCGGGTGTAGCGGTGAAATGCGTAGATATCCGGAGGAACACCGATGGCGAAGGCAACCACCTGGGCCTGTACTGACGCTGAGACACGAAAGCGTGGGGAGCAAACAGG
+
ABD:;9CD?CC@@@?<<<2829@A6;<C;BB:99/:99==6??AABAAAAA=??;??6?>4:6;ABB=@ACA@>A6;;;06BA6EC@@9A:CBB>@;;@BABCABABB@@??;?AA=AA:A@@;BBB>BBBBBB>BA;??8A<@<??CC>BBBBBAA>AAAA<ABCCAAADB???9@8==9=9=AB8=>>@<C@@:C:CC@C@BB>BBC;A=@ABB@@@B@@@CABBAB@B;:9,;;C;;;;.:9;==09@?:
@N9IO0:00786:05762
TACGAAGGGGGCTAGCGTTGTTCGGAATTACTGGGCGTAAAGCGCACGTAGGCGGGTTTGTAAGTAGGGGGTGAAATCCCAGGGCTCAACCCTGGAACTGCCTTCTAAACTGCAAGCCTGGAGGTCAGGAGAGGCGAGTGGAATACCGAGTGTAGAGGTGAAATTCGTAGATATTCGGTGGAACACCAGTGGCGAAGGCGACTCGCTGGACTGATACTGACGCTGAGGTGCGAAAGCGTGGGGAGCAAACAGG
+
B@B;92:@A@0BECCCCCACC@BB?@=@=ABB?A;A@>BC9;;BBCBDBBA=A@@6@@;@BB@DBBBDDE5A@@C=BBD:::C<BBAA>AB<@@<@>A;;;8;@CCEE>?????9>?=<<9?>8<AAA9>>@@=@@AABB?B?BBB?BBBBB>>@??:=?@>8>7?@ABBB?@@=>>:=@<@=BBB?BDEC=AAA>?8?A??>A>>?A;>>A@A@BBAAB>:;8A8;27<<>==5<999BBB6B???A;9999
@N9IO0:00792:05795
AACGTAGGACGCGAGCGTTATCCGGAGTTACTGGGCGTAAGGGCAGGCAGGCGGACAGACAAGCGTTGTGTGAATCTCCCTGGCTTAACCGGGAGGCGCATGGCGGACTGTCTGACTAGAGGCAGCAGAGGAGCGTGGAATTCCGGGTGGAGTAGTGAAATGCGTAGAGATCCGGAGGAACGCCAGAGGCGAAAGCGGGGCTCTGGGCTGCACCTGACGCTGACTGCGAAGCCAGGGAGC
+
A3<B@00*//333337<:8<99293<;<399AA@6@<00+0/(/:83777;00*0>;<??A<@@BB?BAAB;<5;@@@B>CA;>@+0)/)//)//)/:99996;<7<BCAAACCCA>@=00+/00/9?@<:=BCCBB=@=??A9??<?B@DF?@@A;;;,:;;AAAAAA;;0+0:<>+0)0995;:5949B??6?9;;;-;B??@=5A@>>;;4;???@A???977;<;1781877*386
@N9IO0:00794:05792
TACGGAGGGTGCAAGGCGTTATCCGGATTCACTGGGGTTTAAAGGGTGTGTAGGCGGGCTATTAAGTCAGTGGTGAAATCTCAGGGCTCAACCCTGAAACTGCCATTGATACTATTAGTCTTGAATATCGTTGAGGTTGGCGGAATATATCATGTAGCGGTGAAATGCATAGATATGATATAGACACCGATTGCGAAGGCAGCTAACTAAGCGATGATTGACGCTGAGGCACGAAAGCGTGGGGATCAAACAGG
+
==;9499>)59AA=A5;9>6=9:7<055699;9999&4<2<<6<>45955<<A?BBB9A:446;8<=@?@::6:78:9445:;>@59:44.44)444;06///16;-339333336::945.486555<A@:??@:@=B4:;4;5:::@@;:;AAA;;:69:;>46669:@>@;::9955//////;27;:;==<<+0)0779:97<9;7:>==?:;;755;>>;;?=:B?>A@@8@;;;:99*449?B;;;;6
@N9IO0:00797:05766
TACGTAGGGTGCGGGCGTTAATCGGAATTACTGGGCGTAAAGCGTGCGCAGGCGGCTCCTTAAGTCAGATGTGAAATCCCCGGGCTTAACCTGGGAACTGCGTTTGAAACTGAGGGGCTTGAGTGTGGAAGAGGGGGGTGGAAGTTCCAGGTGTAGCAGGTGAAATGCGTAGAGATCTGGAGGAACACCGATGGCGAAGGCAGCCCCCTGGGCTAACACTGACGCTCCATGCACGAAAGCGTGGGGAGCAAACAGG
+
CCDDCAAA<AAADD;@997;?BBD=C495;A:;;0<A@BC>DHDBBBB@992:;5;@@=@?C@CBCB<<B;<;<<49?98.9:08848486;BA282:??9::C:>?D8?;87777&33389:@=@:4<3@865555%8=7=:;<8<::50:6;8622207>>;075279?=@><:55<>B=8B?BBB@CAAA;B><8?>@CCCA>A+<;;199=49;;44487738,38889>=??:?BBBDDD5?==77.3336
@N9IO0:00811:05768
TACAGAGGTCCCAAGCGTTGTTCGGATTCACTGGGCGTAAAGGGTGCGTAGGCGGTCGGGTAAGTCTGACGTGAAATCTTCAAGCTCAACTTGGAAACTGCGTCGGATACTATTCGGCTAGAGGAATGGAGGGGAGACTGGAATACTTGGTGTAGCAGTGAAATGCGTAGATATCAAGTGGAACACCAGTGGCGAAGGCGAGTCTCTGGACATTTCCTGACGCTGAGGCACGAAAGCCAGGGGAGCAAACGGG
+
CCCABAC>BAB:A6;:A@?CB@BD=@A?A@AAGC>ABADC>BB<BB@@@A@<8878BCD>BA?BBAABCCBBCCC>CBB?@@<@BBBC?AAAD@DD>DAABBB@@?@DBBBBB?AA<ABA?>?@B?BB>BAAA69;;ABC@C@BAAA@B>AABBA@?@BCCC>BBBBBBA?77999.4=:.9.4@?5@@00)///)/5<@AACCCCCC=A???:4:8DBBBAA?;;<9<A<;?;2=@8:8?=6??@BC>AAB<
@N9IO0:00769:05822
CACGTAGGGGGCGAGCGTTGTCCGGATTTATTGGGCGTAAAGAGCTCGTAGGCGGTTCGGTAAGTCGGGTGTGAAAACTCTGGGCTCAACCCAGAGACGCCACCTGATACTGCTGTGACTAGAGTCCGGTAGGGGAGCGTGGAATTCCTGGTGTAGCGGTGAAATGCGCAGATATCAGGAGGAACACCAGCGGCGAAGGCGGCGCTCTGGGCCGGAACTGACGCTGAGGAGCGAAAGCGTGGGTAGCAAACAGG
+
BECDCBBBB@1BBA@ACD@CCC@D;;;B>BBACC?@?@DB<???A@AAABB?BCAC?@@=@C@CCBCC=:;::::;.:>?=>?:?AAC?BB>CDBBCCCC?BD;CCCCCCBBCEDCCBBBBBBABB?B?BABAB7@@?A;;498=8>;<<9<>;??AA587:4/9<@B???CCCBBB=449?A;>@A?EBBA=A?A=A=BC@BCCCBAAA>A;D<E:>====>CBACBACCCBBB<BAA@AA;@@AACD?;;;?
@N9IO0:00770:05853
TACGTAGGGTGCAAGCGTTAATCGGAATTACTGGGCGTAAAGCGTGCGCAGGCGGTGATGTAAGACAGATGTGAAATCCCGGGCTCAACCTGGGAACTGCATTGTGACTGCATCGCTGGAGTACGGCAGAGGGGGATGGAATTCCGCGTGTAGCAGTGAAATGCGTAGATATGCGGAGGAACACCGATGGCGAAGGCAATCCCCTGGGCCTGTACTGACGCTCATGCACGAAAAGCGTGGGGAGCAAACAGG
+
@CCCAAAG=;;;;<AACC@C@EC@?>+0)00077.9<555)59999?B@;:4:B;>>>990:1///8:9:;=:::.:;;09@7@@A?29.494)4.4//7//)/:::=<654849<?A=???@@@9?999::::);??4:592::999@@@::9@@BCDG=BBBGDFDAAACB00+0<+0,0<<6<8<<-00@<@9@@<;;;;-:>>5>299>?<<><>:9<<??A?989BAA9A???AA@6@@900,0==:
@N9IO0:00773:05834
TACGGAGGGAGCTAGCGTTGTTCGGAATTACTGGGCGTAAAGCGCACGTAGGCGGCTTTGTAAGTTAGAGGTGAAAGCCCGGGGCTCAACTCCGGAATTGCCTTTAAGACTGCATCGCTTGAATCCGGGAGAGGTGAGTGGAATTCCGAGTGTAGAGGTGAAATTCGTAGATATTCGGAAGAACACCAGTGGCGAAGGCGGCTCACTGGACCGGTATTGACGCTGAGGTGCGAAAGCGTGGGGAGCAAACAGG
+
BCCC>@AF>BAACBBBCB?BD?BB@CAH@CBDDC>;;<CI>CAAAA:;;BB?AB?@@@;@CB?CB?BA@?:>===7?@C>CBC:BA@B5:9B;?<@@F?BB?BC<=<>BA>???A::>A<??;AA=BC=AB>><?A???B?A=B;?;?@@9::???A<999@:?8@BAAABBAA:=><>:>@7;;@<@?@A:;;;4:188-7;:;>?>7;<<@<??B;>>>>>>>?>8:;;@@B;>;==@BB5?====4<<<6
@N9IO0:00802:05830
TACGGAGGGTGCGAGCGTTGTCCGGAATCACTGGGCGTAAAGGGCGCGTAGGCGGCTCGTTAAGTGGCTGGTGAAATCCCGGGGCTCAACTCCGGGGCTGCCGGTCAGACTGGCGGGCTCGAGCACGGTAGAGGCGGATGGAATTCCCGGTGTAGCGGTGGAATGCGTAGATATCGGGAAGAATACCGGTGGCGAAGGCGTTCCGCTGGGCCGTTGCTGACGCTGAGGCGCGACAGCGTGGGGAGCAAACAGG
+
BB@B=AAA;A@?CCC@@@@CCC@C?C?BBCCBBB=BAABC=BB<?@AA@@@=>?<@CCBE@E@B@@>@BC?BBBB>BAB<BBB8@ABE>??A@CED597AB?B>BBBB<B==78881887;::@@@B?BBB??:>B?BCC=@8?2:9,98;:=@>??866/8:=;??:98AA@@AA@9@?@=8=<<0818>9<@D3908>?8@?AABBA<@;?>>AAA?@?BCC999?@@@99999=:::::)88:::/:>>4
@N9IO0:00804:05851
TACGAAGGGTGCAAGCGTTAATCGGAATTACTGGGCGTAAAGCGTGCGTAGGTGGTTTCTTAAGTCTGCTGTGAAAGCCCTGGGCTCAACCTGGGAATGGCGGTGGATACTGAGGAGCTAGAGTGCGGTAGAGGAGGGTGGAATTCCCGGTGTAGCGGTGAAATGCGTAGAGATCGGGAGGAACATCAGTGGCGAAGGCGGCCCTCTGGACCAGCACTGACGCTGAGGCACGAAAGCGTGGGGAGCAAACA
+
ABB;:6<C;AABC?BBCD>@?@AB>@6:3:=99:/9@@AA<ABB;9:A?94.44.5;)5549.555556CBBB@@7BB=6BB<5BDBA9B:C>?6>054395.5545<BBBBAA=;55;;;==555505:=;@3994)4:6<5@>AB0;55<=BB=B@CCBD>B@;<9;<9A@=9BB<B=:C@C>?==?;?8@@A7?7@<9=A6>===9<<7;343833389:>=><;=>9:9<5<<;;777+7384;1;3
@N9IO0:00813:05836
TACAGAGGGTGCAAGCGTTAATCGGAATTACTGGGCGTAAAGCGTGCGTAGGTGGTTTGTTAAGTCAGGTGTGAAATCCTCGGGCTCAACCCGGGAACTGCGCTTGATACTGACAGACTCGAGTGTGGTAGAGGATAGTGGAATTCCCGGTGTAGCGGTGAAATGCGTAGATATCGGGAGGAACATCAGTGGCGAAGGCGGCTATCTGGACCAACACTGACACTGAGGTACGAAAGCGTGGGTAGCAAACAGG
+
CCBBBBCC9@@8719=982:9@BA?C=@>@B@BD>BB@??:@@@@@@@ACC@CD@CC>CF@C@AA@BC?CBABBE>CC@BBBC>CCCD<??;A@:@@C;;;BAA7@??BAAAC@?>A@BAC@@AA@@=???@@=@@@@99197D6<<5;7443BB@@<@@>>:@B<=BB@<<<665>36626:<<<=<;;;:==>9<8<=:==>><<<9<<9=9=<;<==><<::::6889///(//:8882333:9=4=::4
@N9IO0:00771:05883
TACGTAGGGTGCGAGCGTTAATCGGAATTACTGGGCGTAAAGTGTGCGCAGGCGGCCGCGCAAGTCGAGTGTGAAAGCCCCGGGCTTAACTTGGGAATTGCGCTCGAAACTACGTGGCTGGAGTGTGGCAGAGGAAGGTGGAATTCCACGTGTAGCGGTGAAATGCGTAGAGATGTGGAGGAACACCAATGGCGAAGGCAGCCTTCTGGGCCAACACTGACGCTCATGCACGAAAGCGTGGGGAGCAAACAGG
+
ECCCC@@@::;9CCDBCB?B>AAC@D@CABD@@@;@AABB>DBAABAA@??;8929<998??<:87<>>>>AAA@8:999*9>8>A=A=AB>BB<A?C589@@@9>::3;ACCB>96>A@=ABAA?A68:8656<<A68:;B>B>A?BAAAAAAABA?BBCC>BCCB?A@@?::::?358=A=AAA?A?BA;>>@9=90///4:4=?<;1;)0*/9889=5:;@;:9;;===9:3@@@@BBC7BABBD=BBC9
@N9IO0:00781:05885
TACAGAGGGTGCAAGCGTTAATCGGAATTACTGGGCGTAAAGGGCACGTAGGCGGCAAGATAAGTCAAATGTGAAATCCCCGGGCTTAACCTGGGAACTGCATATGATACTGTTGAGCTAGAGTACAGTAGAGGGTAGTGGAATTTCCGGTGTAGCGGTGAAATGCGTAGATATCGGAAGGAACACCGGTGGCGAAGGCGGCTACCTGGACTGATACTGACGCTGAGGTGCGAAAGCGTGGGTAGCGAA
+
BBC;;;HF>DC??9=99839;>=>:>7@=AAABA<=A>=A:@@:@A:98?A?::6:B<AA;;60@@=<9000@@A9ACCC;CD=CC9:5;>BBB=B=@;;9@@ABBACBBBBB>BBBBB@@@@BA??ACB???A9A:;;@>A>BG=A=@=<;;BC@@<@;;;6;BABBBBD@@@@A;?<A=B=BBB;A=AB>AAA=A=:;5;?@@<@C@BBBCBA???9:5<<::5504<::;;/4499:<1:;4333:
@N9IO0:00784:05877
TACGGGGGGGGCAAGCGTTGTTCGGAATTACTGGGCGTAAAGGGCGCGTAGGCGGCTTTTCAAGTCGGGCGTGAAATCTCCAGGCTTAACCTGGAAGGGTCGTTCGATACTGTTGAGCTAGAGTGTGGAAGAGGCTACTGGAATTCCGTGTGTAGCGGTGAAATGCGTAGATATACGGAGGAACGACCTGCGGCGAAGGCGGGATGAGCTGGGCCAACACTGACGCTGAGGCGCGAAAGCTAGGGGAGCAAACGGG
+
B@BB@B@B@B"A@9A@<;7;C?CCAGACACCCCC=BBBBB=@B=BBABBBA>@@;@@<<2=C@CCBBB<?@@ACJ?;<;D?BB@CCAC@C@CC@CACC?CBBB?BBBBBCBBB=@@@@CBBBBBBAC?A?B998:DA@?B=?=?>B?DBB??>A@AA?BBBB>89:BBBAABDAA@A:;;)0)0//5022*,(,,,(,(---(-6-------(-(-(-688/3/98///:4667333(3;93333&3:::;5<;=7
@N9IO0:00793:05872
TACGTAGGGTGCGAGCGTTAATCGGAATACTGGGCGTAAAGCGTGCGCAGGCGGTTTTGTAAGCCAGATGTGAAATCCCCGGGCTTAACCTGGGAATGGCATTTGGGACTGCAAGGCTTGAGTATGGCAGAGGGGGCTAGAATTCCTGGTGTAGCAGTGAAATGCGTAGATATCAGGAGGAATACCGATGGCGAAGGCAGGCCCCTGGGTTAATACTGACGCTCATGCACGAAAGCGTGGGGAGCAAACAGG
+
CCBCCBBB=<;;BAA;;;8;?CCC?C:9;;;;;0;9;DC=C;:;@AAA@@=@B=@AA9A@A?BA:?>?===333(3333&3;19:7;6:6<==6B>CC?A@?C28:29@@::09=9==*0000/7839@999>=>,?A;;:@C=A?@>9?@@;::=???@@8@@@CCCCCCABBAA<?@?B?@A@;>>@@5;:A;@>A::;9D>4@@=:;:9;>999@?>:9;;;;BBBA???589>>CCC9@999D<@AB>
@N9IO0:00811:05900
TACGAAGGGGGCTAGCGTTGTTCGGATTTACTGGGCGTAAAGCGCGTGTAGGCGGGCTGGTAAGTTGGGGGTGAAATCCCGAGGCTCAACCTCGGAACTGCCTCCAAAACTGTCAGCCTGGACCCAAGTAGAGGCAAGTGGAATTGCGAGTGTAGAGGTGAAATTCGTAGATATTCGCAGGAACACCAGTGGCGAAGGCGACTTGCTGGACTTGTGGTGACGCTGAGACGCGAAAGCGTGGGGAGCAAACAGG
+
CD;:;@DIHE5@A;;;AB>AB=BB>@@@:@AA@=7CABAB26;?AAAECBB=AB?8AAA=@C?CC7;:;:*;ADB=CCF>BBB@ACCE@C?CCC?B?B;:;6;;=ABB4@?ACCBCC@BB=CAE;C?BBBABB8;;5;AA>A?B>BBBBBAAABBBB@CBBC=B?;;;A;;:@B@DCCBC7:8;BB?AAAA=>??<?=?BBBB>BBCC>AAB@CAA=?99;BBB;;;BBCCBBB<B;;;ADD6;;;;;0:AA<
@N9IO0:00812:05906
TACGGAGGGTGCAAGCGTTGTTCGGAATCACTGGGCGTAAAGCGCACGTAGGCGCCCGATCGTGTCGAGTGTGAAAGCCCTCGGCTCAACCGAGGAAGTGCACTCGAAACTGGTCGGCTTGAGTCCGGTAGAGGAGGGTGGAATTCCGGGTGTAGAGGTGAAATTCGTAGATATCCGGAGGAACACCGGTGGCGAAAGCGGCCCTCTGGGCCGGTACTGACGCTGAGGTGCGAAAGCGTGGGGAGCAAACAGG
+
B@BB=@?A8AAAC@BBDE>BB@CC@B=?9::@@C=;;;CD89;::B?:?AB6?444(4:@@@;;;@;;@BBBCCC6AA>4=9:59@?@?C>?@F?B?BBCAA@@<999.:@@>ABA>AD?AAABB?B@CBAAA?BAC=BB@B@C@C@CC>DCCCCDDACCBC>B@BC@@@BBBCA;D@CC:C:A<A.9.33-3:::0377-3:19?;?A7>:88<?>A933:37738.9?@@AB<AABB@==.9>8>8188>6
@N9IO0:00770:05911
TACGTAGGGTGCGAGCGTTAATCGGAATTACTGGGCGTAAAGCGTGCGCAGGCGGTTTTGTAAGTCCAGATGTGAAATCCCCGGGCTTAACCTGGGAATGGCATTTGGGACTGCAAGGCTGGGAGTATGGCAGAGGGGACTAGAATTCCTGGTGTAGCAGTGAAATGCGTAGATATCAGGAGGAATACCGATGGCGAAGGCAGGTCCCTGGGCTAATACTGACGCTCATGCACGAAAGCGTGGGGAGCAAACAGG
+
CCBCBCDE>ABBCBBBAA?A<@@>:@+0)0<<<<3;9;CC<B@@@@@@A@@9:;5:BB:BGG@;99:?>>?>9;77(3788.9=6==8=6:4887.7373,388=5==9<B99799=9:788)37=;;@4?BAAACB:BAB??@>@;@;;;5;A<;;AAABBBB=CCCDCDCBBA???C>AA@B?BBB=AA?@;@@A=A7;;B@BBB;@@@;ACC@BBAAACBBCDCD<;;BB?=?5;:::DBB.;;;;@8@@@<
@N9IO0:00771:05947
TACGTACTGTGCGAACGTTATTCGGAATCACTGGGCTTAAAGGGTGCGTAGGCGGCCGATTAAGTAGGGTGTGAAAGGCCTCGGCTCAACCGGGGCATTGCGCTCTAAACTGATTGGCTTGAGTGAGTTAGGGGTGTGCGGAACTTCCAGTGGAGCGGTGAAATGTGTTGATATTGGAAGGAACGCCGGTGGCGAAAGCGGCACACTGGGTCTCAACTGACGCTGATGCACGAAAGCCAGGGTAGCGAACGGG
+
BCDC;;:@@:::?A?A::79A=BB@D@CA@@@EC;@A6:9-9A:@BBCAAA@::6;>AAB?B?B@A@A<@@@@@G?C@C@C;<7<CBB>B@BFL;CBC@CABAAAABE>BBAB@=@;>=,00@@@AAB@CCIM<CBCCCD:;;;B?D@AACC<;;CC?BBBC=;<<BB?ABBB@<@5;5;?B8;:C>A=::8:BBB=C@@=@BBBBCCB=A@???=@B:;;9;;;;;@AB>>9;09=344=4AA;;;?9===7
@N9IO0:00784:05955
TACGGAGGATCCAAGCGTTATCCGGAATCATTGGGTTTAAAGGGTCCGTAGGCGGTTTTGTAAGTCAGTGGTGAAAGCCCATCGCTCAACGGTGGAACGGCCATTGATACTGCAAGACTTGAATTATTAGGAAGTAACTAGAATATGTAGTGTAGCGGTGAAATGCTTAGATATTACATGGAATACCAATTGCGAAGGCAGGTTACTACTAATGGATTGACGCTGATGGACGAAAGCGTGGGGAGCGAACAGG
+
B@@A=9949BC?B?BBBB@BDB?B=?8::@@;?@6=?1??:BD>BB9;:AA:?@<?BA8@AD>A@B=<<<:=CBA;@@A;A::99;;54;;;AC:C@;;;;@CC=BBBB@?;<<9<;;A4669>9CC@CC:>:=6679B??@?AB<99@>54:AA;;9;BEE>D@AA?;;<CBB?@@@@>4:29=:5;7;454<;-30388287;9453;84//(/>:@ABBBBBAAA=@????7>>??@AC6?:::@;;;;:
@N9IO0:00785:05958
TACGGGGGGGGGCAAGCGTTGTTCGGAATTACTGGGCGTAAAGGGCTCGTAGGCGGCCAACTAAGTCGGACGTGAAATCCCCAGGCTCAACCTGGGAACTGCGTCCGATACTGGATGGCTTGAATCCGGGAGAGGATGCAGAATTCCAGGTGTAGCGGTGAAATGCGTAGATATCTGGAGGAATACCGGTGGCGAAGGCGGCATCCTGGACCGGCATTGACGCTGAGGAGCGAAAGCC
+
//777777777"5:)////8<=8<?:@@C:<;;;;)5555<4==4::----5(--(-(-(---(-6,,(,------(////&//27::;7;798808044B<BA@9<0000<:6:00)//27:7==5;9)////)/797579)/)/4::,/59<://)/6991:;///887:<<54/1//)/1///596671744.47<=8<643-44.43-3-44838:88554771/////8/6:5
@N9IO0:00791:05945
TACGAAGGGGGCTAGCGTTGTTCGGAATTACTGGGCGTAAAGCGCGCGCAGGCGGTTCTTCAAGTCAGAGGTGAAAGCCCAGAGCTCAACTCTGGAATGGCCTTTGAGACTAGAGAACTAGGGTACGGGAGAGGTGAGTGGAATTCCGAGTGTAGAGGTGAAATTCGTAGATATTCGGAAGAACACCAGTGGCGAAGGCGGCTCACTGGCCCGTTACCGACGCTCAGGCGCGACAGCGTGGGGAGCAAACGGG
+
CBC<92;@@@,ACAAABB@CEAAA=CBDBAABAB=A@ABB=BBB@@@A@<<600,01::;>C?BAABAAB=@@BE>@@@;?A??@AAA?BBBBB@D?>>9=;==8?=>>@@@?@;;5;??@?8?@AAA=BCCC@AABCCD?C?B?B?BBCCCCBBCC?AAAE>C@BBBAAAA>><@?:B>BB?B@?=@?A?<@@A;A=::0988=???6?=6BB8==8=====BB??9?:89BBAAAA??==298:=<3;=A9
@N9IO0:00794:05911
TACGTAGGGTGCAAGCGTTAATCGGAATACTGGGCGTAAAGCGTGCGCAGGCGGTCGTGCAAGACAGATGTGAAATCCCCGGGCTTAACCTGGGAACTGCATTTGTGACTGCACGGCTGGAGTGTGGCAGAGGGGGATGGAATTCCGGCGTGTAGCAGTGAAATGCGTAGATATGCGGAGGAACACCGATGGCGAAGGCAATCCCCTGGGCCTGCACTGACGCTCATGCACGAAAGCGTGGGGAGCAAACAGG
+
=@@@B<<</:9;9.6<BA=B=@@?<A5;9:995)55999099?9:;@B;;5;>5:99:@@A?BC?@::93398;3;::9.8;37;8<8<8<=;5;5;<7788:5;=>B@BCBBBB>AAA2:9977822:777777)..72=)/)/)0)/>96//3399::::5;AAA?@@<>=>@>>988188?BB;@??@=@>;.4.44.4:::&444)4.49;==;;;559?:99:;B@AAA8;;;;CCC<BDCHM?CCB>
@N9IO0:00795:05947
TACGTAGGTGGCAAGCGTTGTCCGGATTTACTGGGCGTAAAGAGCGCGCAGGCGTCGTACAAGTCGCGTGTGAAATCCCCCGGCTCAACTGGGGTGGGTCACGCGATACTGTTCGACTCGAAGGCAGGAGAGGGAAGCGGAATTCCCGGTGTAGTGGTGAAATGCGTAGATATCGGGAGGAACACCAGTGGCGAAGGCGGCTTCCTGGCCTGTTCTTGACGCTGAGGCGCGAAAGCTAGGGGAGCAAACGG
+
CCCCECD?BB@BD?BBBB?BB@<@:@??;@BBBC=CCCCC>BBBBBBCCCE@99;AAACCB=@?9:9=??>@@@;@@AAA/@;@@@B?BCDEF:AAB=ABCBBBCC89::77188;<ADDE>A>ABA?@?;?;1=<AAB>B?B7@=6B7EBC?==?<?AA@:?>><9><<@@===A:AA9A;CCD?C@<@?BDC=B>>A6;94916616:A@C>BB?AABBBB;;;;;;;>@@6?@AA@@@3@@;;;)999
@N9IO0:00796:05942
TACAGAGGGTGCGAGCGTTAATCGGAATTACTGGGCGTAAAGCGCGCGTAGGTGGCTTGTTAAGTCGGTTGTGAAAGCCCTGGGCTTAACCTGGGAATTGCATTCGATACTGGCAGGCTAGAGTGTGGTAGAGGGAAGTGGAATTCCCGGTGTAGCGGTGAAATGCGTAGATGATCGGGAGGAACACCAGTGGCGAAGGCGGCTTCCTGGACCAACACTGACACTGAGGTGCGAAAGCGTGGGGAGCAAACAGG
+
CCBAAACC=BCB?>=9:;5;9?=A>C?B=<?BBC=AA?@?9?@?@@@CCCC@BB@BC?AA<@7;;@@=A@AAACC<@@C>BAA9?@=?;@=AAE;A?A8::??=@:99CA@@>A;:4:?;<;CCA@@<@@A;;;/99>@CAE@C>CC=B=A@>@@9;6;ABB=;;;B;;0@000=@@@,09299:998==9940==9=+00)0/)/)55755.5499;=B=@=959==8=?@?@@6@?;:;AA8ABBBD<@@@=
@N9IO0:00798:05910
TACAGAGGGTGCAAGCGTTAATCGGAATTACTGGGCGTAAAGCGTGCGTAGGTGGTTCGTTAAGTCAGGTGTGAAAGCCCTGGGCTCAACCTAGGAACTGCATTTGATACTGGCGAGCTAGAGTGTGGTAGAGGGTAGTGGAATTCCAGGTGTAGCGGTGAAATGCGTAGATATCTGGAGGAACACCAGTGGCGAAGGCGCTACCTGGACCAACACTGACACTGAGGCACGAAAGCGTGGGTAGCAAACAGG
+
BCCBBACG;@A9:3:999<A5::A?A6:8:AAAB=;;;;;0;;9;?;;;;:4;:6;@CCC@B?BC9;;@@@A??=0;;4)5@>06:CC:B:BBC@C<AACBBAD<??A@A>>9??>??A???B;;;C>A@@@@?9@BBABAFAD@C@CFACCAAAA@=@?>=6==98:??<=?995:6::7=9<7839>:@:C@?7?;00//772;=8==7;6;<<;;<>99:BBA=BBB;;;/:::99;3?B@BBD:AAB=
@N9IO0:00812:05911
TACCAGCACCTCGAGTGGTCAGGAGGATTATTGGGCCTAAAGCATCCGTAGCCGGCTCTGCAAGTTTTCGGTTAAATCCACTTGCTCAACAAATGGGCTGCCGAAAATACTACATAGCTAGGGAGTGGGAGAGGTAGACGGTATTCGGTAGGAAGGGGTAAAAATCCTTTGATCTATTGAGGACCACCTATGGCGAAGGCAGTCTACCAGAACACGTTCGACGGTGAGGGATGAAAGCTGGGGGAGCAAACCGG
+
BCC@AA:;;?BBBBDBC?BBBB?BB@CC?BB?BC?CACCC;<;CBA;A@<<<2:6;BB@BBD>AABB;BB?A?BC>BB@DDD?BAACC@CCD>CCD?B;;;<@@@A6BAABBBDC@@?D@>>6>?::;0;B;;6;AA?@@>@BB?BB@@@@@C@AAD2:9999'9;4;A1?8>AAA@=:9838B=BB@BBA;6<8?487==B==B??4896166555/55587166252)2;8>F9AA@????/;;58:395:6
@N9IO0:00789:06003
TACTCGCGGTCCAAGTCGCAGCCACAATTATTGGGTCTAAAATATCCGTAGCTTGCTTAGTAAGTTCCCTGTGAAATTCTATCTCTTAAGGGTAGAGCGTGCAGGGAGTACTGCTTCGCTAGAGACTGGAAGACGTAAGAAGTACATTCAAAGTAGCGGTAAAATGTGTTAATCTTGGATGGACTCACAATAGCGAAGGCATCTTACGAGGACAGTTCTGACAGTAAGGGATGAAGGCTAGGGGCGCAAAGTGG
+
GGCCCD;;6:A9A9=BC=B:9;8@@>==6;;.44)49:<?=/<<<>8<<99:A8::@;==00+0;59;2777373(3499>?A@@@?B>AA:@@A;;;<;@@ABF=CBBBBAAADABBCBBBABBBBA<@=AB;;;;<AA=@AA@@@=CC@<@A::::5:?A?5:::00+0*0006:6:>=9=>;;<<;5;7787?8=8?C?;?<A@@;;6;?A@A6:::;;::99299,9999<@.999999&9=;@<:@@@8
@N9IO0:00791:06007
TACGGAGGGTGCAAGCGTTGTTCGGAATCATTGGGCGTAAAGCGCGTGTAGGCGGCTTGGTAAGTCGGGTGTGAAATCCCGGGGCCCAACCCCGGAACTGCATTCGAAACTGCCTCGCTAGAGTCCCGGAGAGGAAGGCGGAATTCCCGGTGTAGAGGTGAAATTCGTAGATATCGGGAGGAACACCAGCGGCGAAGGCGGCCTTCTGGACGGTGACTGACGCTGAGACGCGAAAGCGTGGGGAACAAACAGG
+
BBCD@A@A:AA?C=AABB@BB@DC@C>AABB?AC=@?:::5:???B@@@AA=@?;?A@B?BC@CBCCC=:;;BBB=BCC=CCC9B@:B?BDC<CAF@BBBBCB<>>>>7>9597<::<9;;ABB@?7B:BBBE@D@B?BB?C>A?AB=B?CBCCBBB@CCCH?D@CCCCCBBBBBBB=BC?B@BCC@DCCC?CA@<@@;;6;=B=BDD989B?BCCAABBAA@@@@:::?@AAA8::A@@AA9A?AAB=AAA?
@N9IO0:00795:05999
CACGTAGGATCCGAGCGTTATCCGAATTTACTGGGCGTAAAGCGCGTGCAGGCGGTTCGGTAAGTTGGGTGTGAAATCTCCTGGCTCAACTGGGAGAGGACGTTCAATACTGTCGGACTAGAGGATGGTAGAGGGAGGTGGAATTCCCGGTGTAGTGGTGAAATGCGTAGATATCGGGAGGAACACCAGTGGCGAAGGCGGCCTCCTGGGCCATTCCTGACGCTCAGACGCGAAGGCTAGGGTAGCGGAACGG
+
BACCIIC@BBB@ACCAAA@ABB?BB>BB>BCBDC>BBABB<ACBA@@@AAB?AC@C8::=?@8=>19:(7>?98:38?BA>??:??>=1;;<<7893A<A?BB?9:5:ABA;;;A>;<;BB;;6;;B@DBBBDC>AA>BD?A?C<@@;@?BCBAABB?BCCC=C@AAAA@@@=>:::0;A<@=@CB@CCCFACCDAB@CC@B?BC=@@A0;5995>;<<@>=@9:9:@?AC<;6;=CAA@A8;;;;;2;8:99
@N9IO0:00798:05967
TACGAAGGGTGCAAGCGTTACTCGGAATTACTGGGCGTAAAGCGTGCGTAGGTGGTTTGTTAAGTCTGATGTGAAAGCCCTGGGCTCAACCTGGGAACGGCATTGGATACTGGCTTACTAGAGTGCGGTAGAGGGTAGTGGAATTCCCGGTGTAGCAGTGAAATGCGTAGATATCGGGAGGAACATCCGTGGCGAAGGCGACTACCTGGACCAGCACTGACACTGAGGCACGAAAGCGTGGGGAGCAAACAGG
+
B9;;;5;@:BBCHACBBB@CCCCB?A598:A@@C=9:;CD>CCB@@@@@BB@BC@CC=CC@C?CCDDDCAAAB@<)6:;3@A?6AACC<C:CD@7=666:BBB?B=B@@DBA?BB?BBBBBBB?@@C=???98839@@AC?B?B?BA<A?@@@AA@@@@@>>7?BBBCCCC::;@@?6@A;@<;;;C?C;;9<BB@CACCCBBAA=AB@BB@BBCBBBBCCBAA@;;5;;@@@@;@A@BCCC9C@A@C>@>><
@N9IO0:00800:05980
TACAGAGGGTGCGAGCGTTAATCGGAATTACTGGGCGTAAAGCGCACGTAGGTGGCGACGTAAGTCGGGTGTGAAATCCCCGGGCTCAACCTGGGAACCGCATTCGAGACTGTGTTGCTGGAGTACGGAAGAGGAGGGCGGAATTCCCGGTGTAGCGGTGAAATGCGTAGATATCGGGAGGAACATCAGTGGCGAAGGCGGCCCTCTGGTCCAGTACTGACACTCAAGTGCGAAAGCGTGGGGAGCAAACAGG
+
BCCCBCCG>BAAA=;7792:=?AB@C?C@DABBE>A?@==3989:A@@AAB=@@=;::;BBB?BCBCD?BBCGCC;??==2=?9:9:A?B?BBB>C?C?BBBB?ACB@A@CBBBB8::CC@ABA@@?;@<@BB>AAB<BB?B?B?BC>C?BBBAAAC=B@AA;AC@@@ABBBBBBBB<@@=@?AABBBBBB@CBB>A>>@3::59@@@6::=??DBAABABAACCB?AA@@9:9,99988=<0<?988*7788
@N9IO0:00801:05971
TACGTAGGTGGCAAGCGTTGTCCGGATTTATTGGGTTTAAAGGGTGCGTAGGCGGCCCTGTAAGTCAGTGCTGAAATATCCCGGCTTAACCGGGAGGGTGGCATTGATACTGCGGGGCTAGAGTACAGATGAGGTAGGCGGAATTGACGGTGTAGCGGTGAAATGCTTAGATATCGTCAAGAACACCTATAGCGAAGGCAGCTTACTAGGCTGTAACTGACGCTGAGGCACGAAAAGTGTGGGGATCAAACAGG
+
BBAAA@@=9979C?ABAC@CCC@D?BCB>BC?BB<BA:@A9AA<???C:00;00,0<5<>A;=B?@@BBCB@@@@8999BB=B=AA.5.5.;5)6@@6CC?CCC<D>=BBC?@@BB9ABBBAA@CCCCC@@AC?CBB>BC?A?A?B@A@=@A?>?9929@@@<ABBB?AA@:::@@@AA;@@=????BB@@@AAA>B@B;;;D?BBCCB?B;::A=C@AABBBB@@@>@@@9999*:<=BADE9@?AAB9>?>9
@N9IO0:00804:06004
AACCAGCACCTCAAGTGGTCAGGATGATTATTGGGCCTAAAGCATCCGTAGCTCGTTTTGTAAGTTTTCGGTTAAATCCATGCGCTTAACGTATGGGCTGCCGGGAATACTGCATAACTAGGAAGTGGGAGAGGTAGACGGTACTCGGTAGGAAGGGGTAAAAATCCTTTGATCTATTGATGACCACCTGTGGCGAAGGCGGTCTACCAGAACACGTTCGACGGTGAGGGATGAAAGCTGGGGGAGCAAACCGG
+
A3C?;;<CC@CBB;;;C@@??B7955@A;AC=BB>A?ACC7::B@@;AB??=@=9999-9>A;@AAA6AB>A>AB=BB?AB@@AAC?C?;;;ABAI>FAAA@HI?H<;;B;;;BBC=B@@@<@?BBCD=@@@B>BBBBBA?ABA@@?==;;,0,/99+/////$/828;7=@>@??>9<@<5599=@;@>99.955.9.99.5555;5999.44:<<8B=BAA????BC>?:>:?*7999949$4888:4?494
@N9IO0:00809:05988
TACAGAGGGTGCAAGCGTTAATCGGATTTACTGGGCGTAAAGCGTGTGTAGGTGGCTTCCTAAGTCGGTTGTGAAATCCCTGGGCTCAACCTGGGAATTGCAGTCGATACTGGGAAGCTCGAGTTCGGTAGAGGGTGACGGAATTCCCGGTGTAGCGGTGAAATGCGTAGATATCGGGAGGAACATCGATGGCGAAGGCAATCACCTGGGCCTGAACTGACACTGTGACACGAAAGCGTGGGTAGCAAACAGG
+
BBBAAAAC<AAAA<A??==?;=@B>AAA<AAAAB=@@@BC=CA@@C@@@BB=999:BAD@CC?CCCE@B?B@:9925CC;;;;69>;A?B@BCB=B@C?BA9:9BCDCCAAAB=A6;;???@A@?AA=???;;;0<@A@A?B@C=@@<@=CFBAACE>A;;;0;AABCCBCCAA@??8==;?=AACCCBBB?AAA?B@BC>AABA=@@@:@>AAB?AAACBBA@@@AA?@@;::.;AAADD>CDBCBE>BAA?
@N9IO0:00811:06000
TACGGAGGATCCAAGCGTTATCCGGAATCATTGGGTTTAAAGGGTCCGTAGGCGGTTTAGTAAGTCAGTGGTGAAAGCCCATCGCTCAACGGTGGAACGGCCATTGATACTGCTAGACTTGAATTACTAGGAAGTAACTAGAATATGTAGTGTAGCGGTGAAATGCTTAGAGATTACATGGAATACCAATTGCGAAGGCAGGTTACTACTAGTTTATTGACGCTGATGGACGAAAGCGTGGGTAGCGAACAGG
+
BBBC@BB>BA@<A=A?BCBCCCAHAC>A@@@4>?1=;4<C>CC=CB>BDCA>980;>8@AAA?BB@?@9:13:=:4;@C=???>@@9:38>5;;<?77:5:9?@??????A@AAA@<=?49;5:9@>==>:?:?CC49:;9;2:A?=>>??@:;9554555@6=@@@?BB;:;@7<9<//)/)///)/)5.5/:;)/)///)/3:::555599>255.5555550///)/9///,6@BCCD6::5555.5994
@N9IO0:00766:06012
TACGGAGGGTGCAAGCGTTGTCCGGATTTATTGGGTTTAAAGGGTCCGTAGGCGGTTTTGTAAGTCAGTGGTGAAAGCCCATCGCTCAACGGTGGAACGGCCATTGATACTGCAAGACTTGAATTACTGGGAAGTAACTAGAATATGTAGTGTAGCGGTGAAATGCTTAGATATTACATGGAATACCAATTGCGAAGGCAGGTTACTACCAGTGGATTGACGCTGATGGACGAAAGCGTGGGGAGCGAACGAGG
+
@9:;;;;<0;;;;59===.95?7<59=;0<<173*3;1:;5;=199043::534.444&44:5:<;666C@BABB9;;;0<A@AAB@@<;;5;@>B=A@=A;@>:>>@<<<95;?BBBC?AA?B?AA<;;0;9AB@7@@@@@:>>0//////49000)/77739<<>:@A@<<?5:890/)-(,,,(-06(--56)/+4;:6;6///;;3888827918333833377;7733=399=3773&3768<;///@:
@N9IO0:00767:06017
TACAGAGGGTGCAAGCGTTAATCGGAATTACTGGGCGTAAAGCGTGCGTAGGTGGTTTGATAAGTCAGATGTGAAATCCCTGGGCTCAACCTGGGAACTGCATTTGATACTGTTGAACTCGAGTTCAGTAGAGGGTAGTAGAATTCCCGGTGTAGCGGTGAAATGCGTAGATATCGGGAGGAATACCAGTGGCGAAGGCGGCTACCTGGACTGAAACTGACACTGAGGTACGAAAGCGTGGGTAGCAAACAGG
+
CCCBBBCD@ABAB<????=?=?AA>A6:6;@@@A<BA@@B<@?@@B@@@@@<@B?BC>CCDD@CA@@CB:;;AAA<A@@<AAC=BCBB@D?BBD>B>BAAACCF@CBBA@==;+009>>;?@@A?A::9@AA@A<AAABBBB?B?BB>B@CCCCC:;9;BBB=;;;CBCCBCBA@@@6;;5;;AAB=AABB?@@=8=800*0/::4>@669=CDD>BBBA@@ABBAB=AB???C=CCBBBD:::;:;B=AA@=
@N9IO0:00784:06010
TACAGAGGGTGCAAGCGTTAATCGGAATTACTGGGCGTAAAGTGCGCGTAGGCGGCTTCGTAAGTCGGGTGTGAAAGCCCCGGGCTCAACCTGGGAACTGCGCTCGATACTGCGGAGCTCGAGTACGAGAGAGGGGGGTGGAATTCCAGGTGTAGCGGTGAAATGCGTAGAGATCTGGAGGAACACCGGTGGCGAAGGCGGCCCCCCTGGTTCGATACTGACGCCTGAGGTGCGAAAAGCGTGGGGAGCAAACAG
+
<<=0/0::1//8?;>8:9:?<A?>9=29.4?999/949<>/5655A9;;BB?AA:;;@BB=B9B@955)9=544@/44::&44)5::>9C=@A;5;588<448;BDBBCBA@<>80//>//4:555:@A@:;;><><&<@4;4;<B?BC>@AABA??6:>:92/////9<;=>>=<>5661575558<8:;5;//)/4//)/////#/:5<7<<<:::00>>00)////5:9@;;;;&9::>?::/:99@;277:
@N9IO0:00794:06025
TACGGAGGGTGCAAACGTTGCTCGGAATCATTGGGCGTAAAGCGCGCGTAGGCGGCGAAGCAAGTTGGATGTGAAAGCCCTGGGCTCAACCTAGGATGTGCATACAAAACTGCTCCGCTTGAATCTCGGAGGGGGTCAGGGAATTCCCGGTGTAGAGGTGAAATTCGTAGATATCGGGAGGAACACCAGTGGCGAAGGCGCTGACCTGGACGATGATTGACGCTGAGGCGCGAAAGCGTGGGGAGCAAACAGG
+
CCCB=@>?:ABACF?:<;@C<;:@=@?BBCC8@=6:8:?<19444945:BB?;504@B<@;;25>:C9;;D=BC@266<6;;A6CCCG<>:>CC:BBA=AC?@@B@FA5A00//:18:B9::?BA@?@<99787$7944C5@?<:B<3<<944:=4703<A?;B@AAAEAAABCCCC>??=?9?<?>ABBC?BBB?A?7783;;>5:@;AA;??>88,2589>?>=<6:@AAAA;ABABCEE:BBAA@<@@@;
@N9IO0:00800:06057
TACGGAGGGTGCAAGCGTTGTTCGGAATTATTGGGCGTAAAGCGCGTGTAGGCGGTCTTTTAAGTCTGATGTGAAAGCCCCGGGCTCAACCTGGGAAGTGCATTGGAAACTGGGAGACTTGAATACGGGAGAGGGCAGTGGAATTCCTAGTGTAGGAGTGAAATCCGTAGATATTAGGAGGAACACCGGTGGCGAAGGCGGCTGCCTGGACCGATATTGACGCTGAGACGCGAAAGCGTGGGGAGGCAA
+
DA@:45:5)59?@6<AAAABC:999A6?8?B?CC<>???=/4899?=?@BB=::29@@@A6?<>=;;99555<<?6<B@@2>>6@@@@:>:>C>4@76555;?:C:>?5655<244588)//6///::.7;ABB:BCCCD@C@C9>:AABBBBAA8;9@@AC=A=466<<<:;<.443883:7;<<9=8<<7435494994996:=BB=@A89:CCC=A@A@@;:9::9@A?AA;:88>@@@35940/8
@N9IO0:00806:06049
TACGAAGGGGGCTAGCGTTGCTCGGAATCACTGGGCGTAAAGCGCACGTAGGCGGGTCCTTAAGTCGGGGGTGAAATCCTGGAGCTCAACTCCAGAACTGCCTTCGATACTGAGGATCTCGAGTCCGGGAGAGGTGAGTGGAACTCCGAGTGTAGAGGTGAAATTCGTAGATATTCGGAAGAACACCAGTGGCGAAGGCGGCTCACTGGCCCGGTACTGACGCTGAGGTGCGAAAGCGTGGGGAGCAAACAGG
+
;;C;;9;EDD5BBBCABBABCBCC@C@CCCCBAB8;9;94)4;:@?:@@@B?BB>7A@<@?B?B=ACBBB1CCBC6B@04453333391338277<8?979AD?BB@999833;>???AAAABCD?CD>BB@@;??CBBD?B=@@@6;?>?@;B==A;;833,3(---422267..-(-0--(.5927.22055;4:79927779999+99,98B956;::><=<<?;>944;<)59@==;=.:495;)55<7
@N9IO0:00809:06026
TACGGAGGGCGCAAGCGTTGTTCGGAATCATTGGGCGTAAAGCGCGTGTAGGCGGCTTGGCAAGTCGAGTGTGAAAGCCCGGGGCTCAACCCCGGAAGGTCGCTCGAAACTGCCTCGCTCGAGTCCCGGAGAGGAAGGCGGAATTCCCGGTGTAGAGGTGAAATTCGTAGATATCGGGAGGAACACCAGCGGCGAAGGCGGCCTTCTGGACGGTGACTGACGCTGAGACGCGAAAGCGTGGGGAGCAAACAGG
+
BACD?BBF>CCCC@BBBB@CC@BD@C@CCCHBCE=?@::938;<ABBCAAA@BC:=>:G9<B@BBBBBBCBBCCD=AAA>AFD<CCCC?BFG9C@B:B@BBCBBA>>:49:994:::?BAA;;;AA=A=@>>??A8B@AA=A=@;?@9?????B@@@>AABD=B>BB;;;BB;;:BD=BB;A6?;;:AABBBCCC7@=;;5;;@:AAB?BBC@BBBCC;;;DBBBBBCDEGBCC=BAAABHE9AABA@6ABB7
@N9IO0:00776:06060
TACGGAGGGAGCTAGCGTTGTTCGGAATTACTGGGCGTAAAGCGCACGTAGGCGGCGATTTAAGTCAGAGGTGAAAGCCCGGGGCTCAACCCCGGAACTGCCTTTGAGACTGGATTGCTAGAATCTTGGAGAGGCGAGTGGAATTCCGAGTGTAGAGGTGAAATTCGTAGATATTCGGAAGAACACCAGTGGCGAAGGCGGCTCGCTGGACAAGTATTGACGCTGAGGTGCGAAAGCGTGGGGAGCAAAC
+
CCCDACCC<:;9BBCCCC@CE@BB?B?B=@@>>?8>@?AB=BBB@@@BB@@=??<@?@BB6:7;@@@B::3:=@@9@?@6===2000/(///&/(/4:///*3;.78=;;;@<A@=ABB@@@=:::9?:?@?@=AAA?;B=A?B?B?BCC??>BBBB@BBBB>B<>>?A@=??A;??@B?AC>A??::88818=95:7;:6///@B@?5::@<@A::8:A@A@A???=999>>>.99=9999-9<:::3:
@N9IO0:00791:06079
TACGAAGGTGGCAAGCGTTGTTCGGATTTACTGGGCGTACAGGGAGCGTAGGCGGTTGGGTAAGCCCTCCGTGAAATCTCCAGGCTTAACCTGGAAAGTGCAGAGGGGACTGCTTAGCTAGAGGATGGGAGAGGAGCGCGGAATTCCCGGTGTAGCGGTGAAATGCGTAGAGATCGGGAGGAAGGCCGGTGGCGAAGGCGGCGCTCTGGAACATTTCTGACTGCTGAGGCTCGAAAGCGTGGGGAGCAAACAG
+
>AA><*0,0@:@A<ABAA?AA>CC?CBD<BBBBB<A@@???>>8>@?A@@@?BB@D@CB=CDACCC>AA?A@AAA9@>9;50@6<<*0,04>>;AA7>>@BBBBDJE9CC:65<5569;AAAB?@@@B<ABBB=AAA@BDAC?A=AA9@9@:;9?@A>BDCD>CA@@@AA@?;;;;;0;@=A?B@B<@<@@=@BB@DABB>@BB;<:@9=9:9:=5=50/////////3//////)///4999+88555)544
@N9IO0:00797:06109
TACGTAGGGAGCAAGCGTTGTCCGGATTTACTGGGCGTAAAGGGCGCGTAGGCGGTCTGTTAAGCGTGAAGTGAAATCTCCAGGGCTCAACCCGGAAACTGCTTTGCGAACTGGCAGACTAGAGGAAGGCAGAGGTGAATGGAATTCCTGGTGTAGCGGTGACATGCATTGATATCAGGAGGAACACCCGAAGCGAAGGCGGTTCACTGGGCCTTATCTGACGCTGAGGCGCGAAAGCGTGGGTAGCAAACAGA
+
CCAAACCC=ABAC@CCBC@DBB?B?BBC>CCBCD>A@@@B49999DBCBBB?BB:>@@AB<@<@@@@BC@BABCD?CCCC<?@D<@@??;=?9>:=<6===:78(33996:;;7489==????>;A6>9?>?BB?AAA@99399=3929>9<773>;?6;>@??>BCBB@AAAAA@<=9:9498ACDG=BB?CABB=?<?B=@=AAAABC>C?C=@@???>?:9:?@??:99AAA:A@A???9?@A@AD=999?
@N9IO0:00805:06065
TACGAAGGGGGCGAGCGTTGTTCGGAATTACTGGGCGTAAAGGGCGCGTAGGCGGCGACCCAAGTCAGATGTGAAAGTCCTGGGCTTAACCTGGGGACTGCATTTGATACTGGGTTGCTTGAATTCGGGAGAGGATAGCGGAATTCCCAGTGTAGAGGTGAAATTCGTAGATATTGGGAAGAACACCGGTGGCGAAGGCGGCTATCTGGACCGACATTGACGCTGAGGCGCGAAAGCGTGGGGAGCAAACAGG
+
BBBAA?ACFC5CEBB;;:ACC@AA=A?B?CCCCC=9;:@@;AC<A@@DBBB@IIAC;;;D7:6;BBBBBBCCBBC=BAB=AAA<AB?B?B?A@@A5@;;;AACC=AAABCCCC<@=@:95:B@C@CCC>CBBC<??????<?9?>AA9?@@@@@@@@=@DCB>B@@@@AAABBB@CC=B8::=@@@:@:;;6;BB?C@CC?CCBBBBD@BB@DA@@B>@@BBAA@AA<?@A;;;7;ACABBB7;;BBB<BBB@
@N9IO0:00777:06127
GACAGAGGGTGCGAGCGTTGTTCGGAATTACTGGGCGTAAAGCGCGCGCAGGCGGATCCTGCAAGTCGGAAGTGAAATGTGGCTGCTCAACGGCCACGCTGCTTCCGATACTGCGGATCTGGGGACCGGTAGAGGCTGGTGGAATTGCAGGTGTAGCGGTGGAATGCGTAGAGATCTGCAAGAACACCCGTGGCGAAGGCGGCCAGCTGGGCCGGATCCGACGCTGAGGCGCGAAAGCGTGGGGAGCAAACAGG
+
DCCC@;9:6;B???A@>?9>@;@@=A7;8;BBBC>BBAA@9=?@:::BDBB>;<5;::<ABAB?::899?9?>BCD>BCCCH@?????@<??9?=@???ABBA@D?AA;;;;;;;5;9;:::9*9@7?;??999459@=BB?B@B@BAAA=@@;;;;B>BC?C@BB;;;BAA;;;@@ACEACC@CBBB=BBB=@@B=A=;;5;=@?@@AB;A>A>BBC?CCCBCB@AA=AAABBC>C?@@BBB9CCCCD>BBA@
@N9IO0:00792:06131
TACGTAGGGTGCGAGCGTTAATCGGAATTACTGGGCGTAAAGTGTGCGCAGGTGGCCGCGCATGTCGAGTGTGAAATCCCCGGGCTTAACTTGGGAATTGCGCTCGAAACTACGTGGCTCGAGTGTGGCAGAGGAAGGTGGAATTCCAGGTGTAGCGGTGAAAATGCGTAGAGATCTGGAGGAACACCGATGGCGAAGGCAGCCTTCTGGGCCAACACTGACGCTCATGCACGAAAGCGTGGGGAGCAAACAGG
+
@ABBBCDF>9:9BA@@@@<?<@BB>A?AACCBBB>BBCCE?CBBBBBBAAA=@A<@<@B@@@BBABBAAA@@@@@;?>?>3?B6;:?A?@A=@@:A=@<@@@?????A=A@@?@??;?AA@:7:979;AAAC@=?6=500*/5>5A8=?<?A???>><?8;;;&:89@9??AA@@>:=8<<8;7555.555<5:55.55:;99496999909498<=:<:7/////5555:5444(4::>ACC5:9:@@7@9:4
@N9IO0:00798:06120
GACGTAGGGGGCAAGCGTTGCTCGGAATGACTGGGCGTAAAGGGTCCGTAGGCGGTGCGGTAAGCCCGTGGTGAAATCTCTCGGCTCAACTGAGAGGCTGCCATGGGAACTGCCGTGCTCGAGTGCAGGAGAGGTGAGTGGAATTCCCGGTGTAGCGGTGAAATGCGTAGATATCGGGAGGAACACCTGTGGCGAAGGCGGCTCACTGGACTGCAACTGACGCTGAGGGACGAAAGCTAGGGGAGCAAACAGG
+
CCCCDBBBBB1BC@CAA??@AA@C<C:BB@B@?;4@BBBB=BE=BB=@;BC@B@>@CBA=A?>?AB=BBD@CBB=8A<ABBCC>BAA@?BBB???>;?@@><AABB?B?CA@?<>?:99@@@@@A???=@AAA>A=?<<<:A=A?BB>B@DC???AA@BBBB>BDAA@BB?=>=999,9?8>;@AA?BCBB@BCF@CABA=ABBBBBB>BBBBBB>BBBBAABBBBBC=??988-9?9:9@@2?>==?9?@@@
@N9IO0:00802:06112
TACAGAGGGTGCAAGCGTTAATCGGATTTACTGGGCGTAAAGCGTGCGTAGGAGGTCGCGTAAGTCGGTTGTGAAATCCCTGGGCTCAACCTGGGAATTGCTTCCGATACTGCGTGACTAGAGTTCGGTAGAGGGTGGCGGAACTCCCGGTGTAGCGGTGAAATGCGTAGATATCGGGAAGAACACCGATGGCGAAGGCAACCACCTGGGCCTGAACTGACTCTGAGGCACGAAAGCGTGGGGAGCAAACAGG
+
BCDBCCCG=BBB@:?98849??BC@BBB?BBBCF>BBBBB<??BABCBBFE<@@<@B@CCCC>ABCC@C9;;CCC<@@@;@A@;:;;B?CADDD<B?B>AAB?A>AA??@BCA@??>@@:A?885>A4=;=?>@;AA=AA?B=>>>=5?:>CA?<;;5?><81>@@@A;<=<68266.:5;@8ACCACBCD@C=B?C@BC@C@DC?BCL?B>BBB>AB@@A@@?>94.94:999,4<<@@@@6@>AAA:A??4
@N9IO0:00804:06152
TACAGAGGGTGCAAGCGTTAATCGGATTTACTGGGCGTAAAGCGTGAGTAGGTGGCTCGCTAAGTCGGTTGTGAAATCCCTGGGCTCAACCTGGGAATTGCAGTCGATACTGACGAGCTAGAGTTCGGTAGAGGGTGGCGGAATTCCCGGTGTAGCGGTGAAATGCGTAGATATCGGGAGGAACATCGATGGCGAAGGCAACCACCTGGGCCTGAACTGACACTGAGACACGAAAGCGTGGGTAGCAAACAGG
+
DHGACBHI>CB;;6;000+0)08:57::38>@@@9@AABB8;;?@BB@@AB=B@9CBBBBCC@CBBB@C8;;CBB4@B@8@BC8;;CD@D@BBF?CAC;;;??@@@@DCBAAA?@9:88344986;<6;;9333(37133.36<8?=5=6:<:CC9444@:=5===;38/:///379.99.5.5<56666<7555.4.4<7<7<<7;;?8?:@BB>BCBCBAA>>955;;7779)//9/44)5::;>>4;>:5
@N9IO0:00770:06170
TACGTAGGGTCCAAGCGTTAATCGGAATTACTGGGCGTAAAGCGTGCGTAGGCGGTCTCGCAAGTCCGATGTGAAATCCCCGGGCTTAACCTGGGAACTGCGTTGGAAACTATGAGGCTAGAGTGCGGCAGAGGGGGGTGGAATTCCAGGTGTAGCAGTGAAATGCGTAGAGATCTGGAGGAACACCGATGGCGAAGGCAGCCCCCTGGGTTAGCACTGACGCTCATACACGAAAGCGTGGGGAGCAAACAGG
+
BBBBCCBB>BB>B9;:DC@C@A;;7:<@;@A:9938?:::5:A@@@?BBAA???;?AABCCD@CCC@CC9;;BBB=BCCC7@@/::4:69?AAA<A=>;;9>?7@;@@:@CAAABB>@BCAAC9::@<@@CCCEDDC(BBAD<@=@>AA?;;;;;;BDBAAA9000>>@@BB;;;;<8>@;@=@DD?BBCBABBB@C?BB;;;;;*;AC<A=@@@;0/>>0////99A@@;;;C;B;;;<;;&944:>5;A@=
@N9IO0:00783:06164
TACGGAGGGTGCGAGCGTTAATCGGAATTACTGGGCGTAAAGCGTACGTAGGCGGCTTTGTAAGTCAGTTGTGAAATCCCCGGGCTTAACCTGGGAATTGCAGCTGATACTGCATAGCTGGAGTATGGTAGAGGGTAGTGGAATTCCGGGTGTAGCGGTGAAATGCGTAGATATCCGGAGGAACATCAGTGGCGAAGGCGGCTACCTGGACCAATACTGACGCTGAGGTACGAAAGCGTGGGG
+
BABB8;;B=BCCCCB9:9<@=@B@:B+0)/A>>A<;9:CI<BBB;:;DC@@=;<7;CC=C@@=@@?@=>3:9<=?90000+0=3;;)0)/(/891?8>133778>?@AAB;9:??8;9994;88=:7-3;;997(7337?<@<B>B5;;6944@A;@<?@AC;;;55;<888443-/)/8595//////6849893;(0/0689:6<<6::49489878888;?@?@=??<=?B9A@A??@@5
@N9IO0:00790:06202
TACAGAGGGTGCGAGCGTTAATCGGATTTACTGGGCGTAAAGCGTGTGTAGGTGGCTACCTAAGTCGGTTGTGAAATCCCTGGGCTCAACCTGGGAATTGCAGTCGATACTGGGCAGCTCGAGTTCGGTAGAGGGTGACGGAATTCCCGGTGTAGCGGTGAAATGCGTAGATATCGGGAGGAACATCGATGGCGAAGGCAATCACCTGGGCCTGAACTGACACTGAGACACGAAAGCGTCGGGTAGCAAACAGG
+
BC::;<<;0:B@@@AAAA?A>@AA>@@@9@BBCC=AAAAB5::B@A@@@;;6;C==<00,0>5<<77-72949;>8>CC<?>C<???@<?=AAA<A?B;??@@>@;;;BAAAA;@@@AB;;;CD?BB?;;;;<;7;CACC=@;?9>@8>:?A?@?AA?ABBD>B:::9;;;;:=???698389=?=B@??C49558=8=<9;888:;8808-33828:43488444444;;999,4//////)/9/56<5<<=9
@N9IO0:00797:06171
TACAGAGGTCCCGAGCGTTGTTCGGATTCACTGGGCGTAAAGGGTGCGTAGTGGCATGTTAAGTTTGATGTGAAAGCTCAGGGCTCAACCCTGGAAATGCATTGAATAACTAGCGTGCTGGAGGTTTGGAGGGGGGGACTTGGAAGTTCTCGGTGTAGCAGTGAAATGCGTAGATATCGAGAGGAACACCAGTGGCGAAGGCGAGTCCCTGGACAACACCTGACACTGAGGCACGAAAGCCGGGGGAGCAAACAGG
+
ABBBB::9;CF=B;;;;;8;B?AC?BB?BBB@@?;@@>BD<@@<@BA@@>000)---28(-(---(--88-/091///77=93:<:;368/--(-5,---8:08:1//)/9969:>?>@B>;;5:?9?<89:9:9:"///)/171//+/9;?3549;>554;9==3;::;===<<<:4448=?:=8<=?:<8334944258=;;?989.7=;?@B?ACC=AA@?====9;5;B>998.7817777'777=?9=>=;
@N9IO0:00805:06209
TACGGAGGGCGCAAGCGTTGTTCGGAATACTGGGCGTAAAGCGCGTGTGGGCGGCCTGGCAAGTCGGGTGTGAAATCCCGGAGCTCAACTCCGGAACTGCATCCGATACTGCCAGGCTCGAGTCTCGGAGAGGATGGCGGAATTTCCGGTGTAGAGGTGAAATTCGTAGATATCGGAAGGAACACCAGTGGCGAAGGCGGCCGTCTGGACGATGACTGACGCTGAGACGCGAAAGCGTGGGGAGCAAACAGG
+
CCCE@A@A:AA?C?BBAA<@B?BB?@+00>000)55;;<4<<<<>C@@@A89:154991666;;:::15559;;0::<4<7:::<::.4/0)/5:)////:894:=?A????:::6:@?ACBBBBCC=@@::6;;B>;;8;?BE=B?B=@A;;;BB@BBEE=B>BB@;;;;<;;;5;?C@C@BCC@CBBB>B@@;@?@@=@?AAB??<?AABBBBBCAAABBBAAABA?A988-9999ABB9BCCCD?BBB;
@N9IO0:00811:06163
TACAGAGGTGGCAAGCGTTGTTCGGAATTACTGGGCGTAAAGGGCGCGTAGGCGGTCCGATAAGTCCCGTGTGAAATCCCTCGGCTCAACTGAGGAACCGCACGGGAAACTGCCGGGCTTGAGTTCGGGAGAGGGAAGCGGAATTCCGGGTGTAGCGGTGAAATGCGTAGATATCCGGAGGAACACCGGTGGCGAAGGCGGCTTCCTGGACCGACACTGACGCTGAGGCGCGAAAGCTAGGGGAGCAAACGGG
+
CCCAAAA:??:=?:??>>9?@>BC@C@C?A@CGE=9;;BC=BD>@@@BB::89@<@@?CABA?@?>?:?@@@CCC=ABB;B@@=@CBC>BBDA@>A?B@EDBBBD=EC=DBBB?BD>DD?AAAA>ACC>BDBBC>F@BAA>A>B?B?BD<AAA@@>><>ACE>BCBBBBBAB@AB>A=AB5:79BB?B@BB>@@A:?:?A<@@;@=AC<???AA99:@@A???????;???CCC=?BAAACC8AA@@@<@CD<
@N9IO0:00812:06163
TACGTAGGGTGCGAGCGTTAATCGGAATTACTGGGCGTAAAGCGTGCGTAGGTGGTTCGTTGTGTCTGTGGTGAAAGCCCCGGGCTTAACCTGGGAATGGCCATGGAAACTGGCGAGCTGGAGTCTGGCAGGAGGGGGGTGGAATTCCGGCGTGTAGCAGTGAAATGCGTAGAGATGCGGAGGAACACCGGATGGCGCAAGGCAGCCCCCTGGGACGTAAGCACTGACGCTGAGGCACGGAAAGCGTGGGGAGCAAACAG
+
BCBBBCCC=;;<CCCCCC8:8;AA;B7<5:;<;;/955>;2;=>@B;;;BB>BC?C>AAB?@@@AAAB@@:>99:/9::9&7;(33586=>=BB=B<?=2:1337,3<29=A1>=8797>037@@?@;@89,773333#37171717,3.7AA?=>>@878??=6899?=<<<887777135-5177:-5-599375::5:598.....$...'...5525777...322266827:56.6=7<<;:;99-6//.;0<55
@N9IO0:00772:06223
TACGGAGGGGGCAAGCGTTGTTCGGATTCACTGGGCGTAAAGGGTGCGTAGGCGGGCTGGTAAGTGAAACGTGAAAGCCTGGGGCTCAACCCCAGAACTGCGTTTCAAACTGCGAGTCTAGAGTACAGGAGAGGTGAGTGGAATTCTCAGTGTAGCGGTGAAATGCGTAGATATTGAGAGGAACACCCGAGGTGAAACGGCTCACTATTCTGATACTGACGCTAAGGCACGAAGGCAAGGGGAGCAAACAGG
+
B@A@=;9:9:*;D9@DCCABC@A@7;B@AAADEF>BBBCD@GE>A@BBABB?BBB=CAA=AA>ABCCC?@A?=>:/558CC?=1?>BC@CBA6?8913;;<;8?7?A?5B9:9A?999:@???BBBBF?BABA>?@?@@@:@;A=AACBBBCBC?>><>>AA76528888=;;<;@AA??;=:@;;;0;;;5;;9A598>A998BB@@?C998<99999<<>::40;000>9)0+7;8?==1?;==;37::>
@N9IO0:00774:06255
TACGTAGGGTGCGAGCGTTAATCGGAATTACTGGGCGTAAAGCGTGCGCAGGCGGCTTCGCAAGTCAGACGTGAAATCCCCGGGCTTAACCTGGGAATGGCGTTTGAAACTACGGAGCTGGAGTGTGGCAGAGGGAGGTAGAATTCCACGTGTAGCGGTGAAATGCGTAGATATGTGGAGGAATACCGATGGCGAAGGCAGCCTCCTGGGCCAACACTGACGCTCATGCACGAAAGCGTGGGGAGCAAACAGG
+
CCCCCBCC>AA@BBB@@@5;4;AA;B?C@BCCCF=BBBEE=@@BB@@@@00,00+0:5:::B>AAC:::BAABDC>@@@@7@A9@@?B?B?BBE>D?BB:;;BD<@?C=A???B????AA>@@@A993::99?@8??;?BCC@C?C>@@B@@@AA@B@BCCC>;:;AAAABA@@B;;4;;;?=AAA>@;;;5;;;4;9A?@@=::49::1=*0)/666::343<88347=<?@A<AAAABBB7A;;;B=@@A>
@N9IO0:00780:06221
TACGGAGGGTGCAAACGTTGCTCGGAATCATTGGGCGTAAAGCGCACGTAGGCGGTTCGTCAAGTCGGGTGTGAAAGCCCTCGGCTCAACCGAGGAAGTGCATCCGAAACTAGCGAGCTTGAGTACTGGAGAGGGTGACGGAATTCCCGGTGTAGAGGTGAAATTCGTAGATATCGGGAGGAACACCAGCGGCGAAGGCGGTCACCTGGACAGATACTGACGCTGAGGTGCGAAAGCGTGGGGAGCAAACAGG
+
@@@B?A@@;@B@BC>;<<@CAAAA<A8;;BB.95)9=<AA:@?AAB@AABC@CC9B9<A<<F>BABCC>9;:AAC>CCE@E?@7@B@@5:8A@@=@=AB@A?BB?BAD>CCCCBAAAAA6::99@@@@?AABCC>AABBB@B@B?BC?C@BBBBCCCABBBC>C?BBBB@BDB===@6@;9A8?BC8AAA>:>CC?B@BC:CBBC@DB>BA@@CCBBBBA<<BBBBC=AAAAA@<ACCCCDD:CBCCD>BCB?
@N9IO0:00780:06222
TACAGAGGGTGCAAGCGTTGTTCGGAATTATTGGGCGTAAAGCGCGTGTAGGCGGCTTTGCAAGTCGGGTGTGAAAGCCCTCAGCTCAACTGAGGAAGTGCGCCCGAAACTGCAGAGCTTGAGTACCGGAGAGGATGGCGGAATTCCCCAAGTAGAGGTGAAATTCGTAGATATGGGGAGGAACACCGGTGGCGAAGGCGGCCATCTGGACGGTCACTGACGCTGAGACGCGAAAAGCGTGGGTAGCAAACAGG
+
CBBCB???8BA>?<?@8939?;@B=@>@>@A6;;6:@==?9??@?B;;;CC@BB?BBD?DCC@BCAAA<A@@@DD>BBC>CC;<;BCC@BBBCD@C@BBBAA@D:@>@5@;:;A?????6:9::A<9??AB??;?A@=AA>A<?;?AA3:8;@@?@A=??@=8@=@??@@BBBCBDD6?@5:4:??<?99:4:AB>A?BB?B@DCBAA>@@A>;;;@AA@@@BBAABBBBE@@@@4<:DFDG>ABAABD9AAA7
@N9IO0:00783:06259
GACAGAGGTGGCGAGCGTTGTTCGGATTTACTGGGCGTAAAGCGCGGGTAGGCGGTTCGGCCAGTCAGATGTGAAATCCCACCGCTTAACGGTGGAACGGCGTCTGATACTGCCGAACTTGAGTGCAGGAGAGGAGGGTGGAATTTCCGGTGTAGCGGTGAAATGCGTAGAGATCGGAAGGAACACCAGTGGCGAAGGCGGCCCTCTGGACTGCAACTGACGCTGAGACGCGAAAGCGTGGGGAGCAAACAGG
+
CBCBBBC@CC@AA???@A?AB?CD>AA@9??999*8><;=7????CD<@::6..*.6..*.6..0ACABCCBBCD;;::7;@@BBB@C@AA?AC@E@BA>AAABBCCCCCBBB@CC@CCAA@ABBBBC@CCB@=999.;B4;5;@6@;A>A@??@BB@CCCC>DCABBBBA??>77-7284@>B@@?A?=>>BBB@F?>>>?=9>@??7>A@@@@<@A999BBCCCCCCCCCCC<A@?@BAB8BAAAA<@@@=
@N9IO0:00784:06247
TACGTAGGGTGCAGGCGTTAATCGGAATTACTGGGCGTAAAGCGTGCGCAGGCGGCTTCCTAAGTCAGATGTGAAATCCCCGGGCTCAACCTGGGAACTGCGTTTGAAACTGGGAGGCTAGAGTGCGGCAGAGGGGGGTGGAATTCCACGTGTAGCAGTGGAAATGCGTAGATATGTGGAGGAACACCGATGGCGAAGGCAGCCCCCTGGGCCAGCACTGACGCCTCATGCACGAAAGCGTGGGGAGCAAACAGG
+
CCCCCCCD>ABACB=?@?=@?BAA@A6:7<BBBC?BA@DD>CBBBAAB>>>;9:4;B?B?C@>AECCCCBAABB>7=B==1C?8<;;C?B?BCC<B588A???A<@@A;@??8.39,:>@>BAB@>@;@979CCCCC(>>;?4>2>4;5>85555999//(/3.6>>>>@@@=>;;5A279;@;::;?BBAC??9:6:=A?@@=>=,887*7;????@AADABA>BDABBBBCBBB=?@?BBAA5????G;AAB=
@N9IO0:00789:06250
TACGGAGGGTGCGAGCGTTGTCCGGAATCACTGGGCGTAAAGGGCGCGTAGGCGGCCTGGTAAGTAGGGGGTGAAATCCTGCGGCTTAACCGCAGGGCTGCCTTCTAAACTGTCAGGCTCGAGCACGGTAGAGGCAGATGGAATTCCCGGTGTAGCGGTGGAATGCGTAGAGATCGGGAAGAACATCAGTGGCGAAGGCGGTCTGCTGGGCCGTTGCTGACGCTGAGGCGCGACAGCGTGGGGAGCAAACAGG
+
CCCC=;9;6;@>BBBBAA>BBB?B?C?ABCCECF?@@@BB=BD=CC@A@BB@CC?B?;;8;C@BCEDDCC2BBBD>BB:BBBB9==9=9=9<<AAC>B;::@B?B???9?=87;:3.3?;333977A?@?@??;?88<:>28484??8A?BAAAA78/7;6;395<8::433<<333,36>?6A?AA@@?@:??;;@<AC@BBAABAA@<B@BB?BBBA@@A?9833,33;>@899>>::77*;<<??:=6=;
@N9IO0:00800:06231
TACGAAGGGTGCAAGCGTTACTCGGAATTACTGGGCGTAAAGCGTGCGTAGGTGGTTCGTTAAGTCTGATGTGAAAGCCCTGGGCTCAACCTGGGAATGGCATTGGAAACTGGCGACCTAGAGTGCGGTAGAGGGTAGTGGAATTCCCGGTGTAGCAGTGAAATGCGTAGAGATCGGGAGGAACATCCGTGGCGAAGGCGACTACCTGGACCAGCACTGACACTGAGGCACGAAAGCGTGGGGAGCAAACAGG
+
B@@:94;A8AABB>BBAAACCCBB8A5:79BAAD>9:9@@9@@@?@AAAAA?AB>B<BD=<=?ABBCBCCC@BB>26;>6BB>8CCCC<C<BC@7<9<D<IDC@B?BC?CCD>BBA;9BBBBB;;;C<@@B@@@;@?C;;54.45:>5<9=C@@@BAA@??A;BAABBAA@@???=>8981::?@@@;@996;@A>B>BDECB@@=@B?AB=@BBBAAABBAAAA;;8;BCCCC?C;<;@@@3AB@AC<ABB>
@N9IO0:00801:06239
TACGTAGGGTGCAAGCGTTAATCGGAATACTGGGCGTAAAGCGTGCGCAGGCGGTGATGTAAGACAGTTGTGAAATCCCCGGGCTCAACCTGGGAACTGCATCTGTGACTGCATCGCTGGAGTGCGGCAGAGGGGGATGGAATTCCGCGTGTAGCAGTGAAATGCGTAGATATGCGGAGGAACACCGATGGCGAAGGCAATCCCCTGGGCCTGCACTGACGCTCATGCACGAAAG
+
DEBBABBA:AAA@?@A@@<A<AAC?B9:;BBBB=AA@DE?CBCBA@@@00+0<:<:<<=>@5;;9@AB@DDCBB9????2=A9@??A?B@CCD>C@DCBABBBBABBBBDCBBABCCDD?AADCCC@BBBBBBBB0BBB?C?B@C?A@CCCCA@ACBCBCC=:9:B@<ABBBBBBB8<?8?7?::6BBBB8BBB>B?AA588;<.=;;7<>A<B==88888733338=@:93=3>
@N9IO0:00806:06217
TACAGAGGGTGCGAGCGTTGTCCGGAATCACTGGGCGTAAAGGGCGCGTAGGCGGCTTCTCAAGCGTGCGGTGAAAGCTCGGGGCTTAACTCCGAGTCTGCCGTGCGAACTGTGAGGCTTGAGTCTGGTAGAGGTCGATGGAATTCCGGGTGTAGCGGTGGAATGCGTAGAGATCCGGAAGAACACCGGTGGCGAAGGCGGTCGACTGGGCCAGAACTGACGCTGAGGCGCGACAGCGTGGGGAGCAAACAG
+
BB@::;@A9BB::9A9999;;=4:4;9;;;588;6;;79:5:A9@ABBB>>;00*0:4:/668==6666?:<<=@666<@===.43-3-3882888888883:<<;<<7;;<<:;;59955445<<:5<<5559=A;;>@7;7<:?9>>6>977://)//7;7<==555<655@@;?5;.9>.999.:29B>?:905.557;;;;;=BB<B?<<<0555<4449444377////77///9;<.///<<5<<>
@N9IO0:00769:06261
TACAGAGGTGGCGAGCGTTATTCGGAATTATTGGGCGTAAAGGGCGCGTAGGCGCCCGACAAGTCCTGGGTGAAATCCCTCGGCTCAACCGAGGAATTGCCCCGGAAACTGCCGGGCTCGAGGCCGGGAGAGGGTAGCGGAATTCCCAGTGTAGCGGTGAAATGCGTAGATACTGGGAGGAACACCAGTGGCGAAGGTGGCTACCTGGACCGGTTCTGACGCTGAGGCGCGAAAGCGTGGGGAGCAAACAGG
+
BBC;;<CAGE@AA==9992:@<BA?B?B?BD?BB=:;;CB=BE>CCBCDDC@BBBB=;;;C>BBB@CCC=AABB=BBB=CBB>@A>>6=*//727497====/?9==6=?>>5::/448888-4.44(4:8891458<B9B9=9=B<AA??;;8;717373(37733:??@:?>>>5888=7<4414<<:69994>49@38822,27,223816,222338;9<=>9=?==@@799AAAAA598BA@9?@<7
@N9IO0:00771:06308
TACGGAAGGTGCAAGCGTTAATCGGAATTACTGGGCGTAAAGCGCGCGTAGGCGGCTTCGTAAGTCGGGTGTGAAAGCCCCGGGCTCAACCTGGGAACTGCGCTCGATACTGCGGAGCTCGAGTACGAGAGAGGGGGGTGGAATTCCAGGTGTAGCGGTGAAATGCGTAGAGATCTGGAGGAACACCGGTGGCGAAGGCGGCCCCCTGGTTCGATACTGACGCTGAGGTGCGAAAGCGTGGGGAGCAAACAGG
+
CCCC@C@C>;;;B>B;<;=@=@CB>A>B?BBBCC>BBBCC<C:;:@@A@:949;6;C@BBBB@CCCDM>BBB::;0:?;;&:505=CB@C@CCB=B;D>=66;9B@@@@AAAAC>:66BCCCC=BBCCCBA@@>>>>(AA?A<A?A@CF@CBC@@?@7;?>;3:48??@?AA@??=@=@B8B?@@@;@=AD@CGC@C@CC@CCCC2BB<D=;55;;:ABCB<;;;;9.9?@;;:)4=C=>:;/@A@B>6A@A9
@N9IO0:00775:06295
GACGTAGGATGCGAGCGTTGTCCGGATTTATTGGGCGTAAAGAGTTCGTAGGTGGTTTGTTAAGTCTGATGTTAAAGACTGAGGCTCAACCTCGGGAGTGCATTGGATACTGGCAGACTGGAGTGTAGTAGAGGCAAGCGGAATTCCCAGTGTAGCGGTGAAATGCGTAGATATTGGGAAGAACACCAGTGGCGTAAGCGGCTTGCTGGGCTATAACTGACACTGAGGAACGAAAGCCAGGGGAGCAAATGG
+
BBBBCCC?C9;;C@?@CB8B<@8=5>@<4<@=A@:BBBBB<CBBB?CDDBC@;;7;@<BB@C>A@@@A<;;;6;;3;;;;===:?>>@:@@CCCD?A@@AA@@=@?BAA@@@>???A@AA8;;:98?A@?@AB?AA?ADE?C?B@BB?BBBBBCBA@;?>>:3@AA@???BAAC?A?:?48?;@@A?BBBC@BBBB?@AA68:188;;;1;>;??6>>52288222:2722228/894?AAA2:::=<3752
@N9IO0:00775:06302
TACGTAGGTGGCAAGCGTTGTCCGGATTTATTGGGTTTAAAGGGTGCGTAGGCGGTCTGTTAAGTCAGTGGTGAAAGACGGCAGCTCAACTGTCGAGGTGCCATTGATACTGGCGGACTAGAGTACTGATGAGGTAGGCGGAATGGACGGTGTAGCGGTGAAATGCTTAGATATCGTCCAGAACACCGATAGCGAAGGCAGCTTACTAAGGAGTAACTGACGCTGAGGCACGAAAGTGTGGGGATCAAACAGG
+
CCDDC?A=AB:@C=A@AB?BBB@D?BBE@DE?A@6AC0:9/3919;@?@??8;;5;@@AA=B@AA@BBA@=@BCB:@@::8;@@@CBA>@@A@@@<A<@@B:CC=BA;:;A@5@A;@@@@@@@BBBBA@AA@?:???;?B?C?BC>ABA@BACCAAA????=3;@:;.9?A;;:@;:@?:887?:@;????:@=?9?9>=>=<4<879274@@=>9?>??BBBBA@>27>7777*9<<>>==0>939B8???<
@N9IO0:00778:06283
TACGGAGGGCGCAAGCGTTGTTCGGAATCATTGGGCGTAAAGCGCGTGTAGGCGGTCTGGTCAGTCGGGTGTGAAATACCGGAGCTCAACTCCGGAACTGCATTCGATACTGCCAGGCTAGAGTCCCGGAGAGGGTGGTGGAATTCCCGGTGTAGAGGTGAAATTCGTAGATATCGGGAGGAACACCAGCGGCGAAGGCGGCCACCTGGACGGTGACTGACGCTGAGACGCGAAAGCGTGGGGAGCAAACAGG
+
BBCC@AA@:BA>B@B@@A9;;ACCAD@ECCC7A;0==:9733::?;=@?@@9@B8AABA><B@;@BB<6BBC>DE8;;;AC?BBBBA@=ABA=A?B?CBBC@@>@@@CCCABA?;;5;@@@B;:9F>D?CC;;;6;C=@A=@=A=AC;B=@@>@@>?9>@BB<B>ABB;:;BBAAAD<CB:;9;BB>B@:;6:BB?C@BBBG@BB>BA<@@A=B;:95=>::454449;44449,4944444&4:::>3:<;2
@N9IO0:00792:06274
TACGTAGGATGCGAGCGTTGTCCGGATTCACTGGGTGTAAAGGGAGCGCAGGCGGATTGATAAGTCGGTTGTGAAATACTCAGGCTCAACCTGGGAACTGCAACCGATACTGTCGATCTTGAGTGTGGAAGAGGCTGATAGAATTCCTGGTGTAGCGGTGAAATGCGTAGATATCAGGAAGAATACCAATGGCGAAGGCAGTCAGCTGGTCCATTACTGACGCTCATGCTCGAAAAGCGTGGGGATCAAACAGG
+
BBCB@;;7<;66;;>9554::93:86626>BBDC=>CCBD;@?8>:555=BADD;CF>@@?@;??::4368<?>?8?BABBCC@@??B@C>BBD@D?A@::99A8>===<589??@CBB>A:9999717-7??6<8;:?:AB;A=@=A>287777@A;??@@:?>?@?;9:@>@>@@>B<???9:89<3789<=?6:7;:99<<:<;8537-3<23333388555<<<@444444&4449<@@2;;;<<45669
@N9IO0:00808:06260
TACGTAGGGGGCGAGCGTTGTCCGGATTTATTGGGCGTAAAGAGCTCGTAGGCGGTTCGGTAAGTCGGATGTGAAATCTCCACGCTCAACGTGGTGAGGCCATTCGATACTGCCGTGACTCGAGTCCGGTAGGGGAGTGTGGAATTCCCGGTGTAGCGGTGAAATGCGCAGAGATCGGGAGGAACACCCGTAGCGAAGGCGGCACTCTGGGCCGGAACTGACGCTGAGGAGCGAAAGCGTGGGGAGCAAACA
+
CCDCB99:::*;AAAABC?CCD?C>BAB>AA@CC;??9::/8<??=>??AA>AB@C=@@@BB@BEBB?B;;;BBC?CCCC?BBBBBCC@BABG@DCBCAC:BC?CCCDCB;;;5;:>??@CA:;:CAC>???::+;<??8=4@=A?BD>B@BDAAA<A=?BBB9@??>@::==@4444)44.47<=A=4;;?;;<>:>:>>:>=;99555)58>.5054459;9B;;;5;;;@BB=CBB@@EE;;;DBB;A;
@N9IO0:00764:06336
TACGTAGGGTGCGAGCGTTAATCGGAATTACTGGGCGTAAAGTGTGCGCAGGTGGCCGCGCAAGTCGAGTGTGAAAGCCCCGGGCTTAACTTGGGAATTGCGCTCGAAACTACGTGGCTAGAGTGTGGCAGAGGGAGGTGGAATTCCACGTGTAGCGGTGAAATGCGTAGAGATGTGGAGGAACACCAATGGCGAAGGCAGCCTCCTGGGCCAACACTGACACTCATGCACGAAAGCGTGGGGAGCAAACAGG
+
CDCCCBBC<:;;BBD@@A>A=@@C?C@BABCCCG@@A@BB=B@@@@@AA::5;@;@>A@AAC=AAAAAA@??=>>8:999&791<94:58=5?F<A=A0/0?@@;;88,3333ACC>BBBBA>?>9949AAAAC>A=:>?=C@D?B?BBBBCB>>>>9<9>:3955;;;;;?;?>?C48:=@;=>>)0*/9)//<7:5::37-33-36:1:)/,/999:569@>>@;;;=AAAA9@;;:BBB6;:9=<1<==9
@N9IO0:00767:06344
TACGTAGGGGGCAAGCGTTGTCCGGATTTATTGGGCGTAAAGAGCGTGTAGGCGGCCAGGTAGGTCGGTTGTGAAAACTGGAGGCTCAACCTTCAGACGTCGACCGAAACCATCTGGCTAGAGTCCGGAAGAGGAGAATGGAATTCCTGGTGTAGCGGTGAAATGCGCAGATATCAGGAAGAACACCCGTGGCGAAAGCGGTTCTCTGGGACGGTACTGACGCTGAGACGCGAAAAGCGTGGGGAGCGAACAGG
+
CBBBB@@BCB1BD=B@@@<@>;9D8BB@:A@;@@8@;<94)4:??A@?4;;:;;59;@=;;=:4933-353379::.99>.346>BBD8:58===:><<<:88=8===6=8==<33/377733336A6C?BBA?@AA>A>6<0:/;3==:=AAA8:98>:;5-;7;A>>>>>A???9090;?8==AA:A>>9=899+:@@;<5=/0/??7::A<897;?777:998@@@@@9999*:9=:988*8?998?>=:3
@N9IO0:00772:06330
TACGGAGGGGGCTAGCGTTGTTCGGAATTACTGGGCGTAAAGCGCACGTAGGCGGCGATTTAAGTCAGAGGTGAAAGCCCGGGGCTCAACCCCGGAATAGCCTTTGAGACTGGATTGCTTGAACATCGGAGAGGTGAGTGGAATTCCGAGTGTAGAGGTGAAATTCGTAGATATTCGGAAGAACACCAGTGGCGAAGGCGGCTCACTGGACGATTGTTGACGCTGAGGTGCGAAAGCGTGGGGAGCAAACAGG
+
BCCDACCCCD5CCCCDEE@BB?BD@F@C@BBCCD>??9994;ABBBBBB@A=@@<@@@@D8;6;AAAABB?BAAB<;;;5;@?2?9945:::&3-349:;;9@C>B@A@BBA?B@>AAA>AA=AA@@>9<=00+0===@A=C?CAI?@@CBAA@@@@=@CDD>E?BBBA@@@;;5<C=@=BB?BBE@@@@@=@BC>B?;;5;@@@@AA6:;BBCACD?CCCCCBCCC:;;B;;;7;BBBCDE;BBBHG=@AA?
@N9IO0:00776:06335
TACGTAGGTGGCAAGCGTTGTCCGGAATTATTGGGCGTAAAGCGCGCGCAGGCGGTCCTTTAAGTCTGATGTGAAAGCCCACGGCTCAACCGTGGAGGGTCATTGGAAACTGGGGGACTTGAGTGCAGGAGAGAAGAGTGGAATTCCACGTGTAGCGGTGAAATGCGTAGAGATGTGGAGGAACACCAGTGGCGAAGGCGACTCTTTGGCCTGTAACTGACGCTGAGGCGCGAAAGCGTGGGGAGCAAA
+
DDDCA>>99;2;E?CBBB>@@D@F@C@B?BC@CC?A@@A?3::?@A@AAAA?BC?BC7;;79<B@AB=BC@@;;:099;1<<@9BCDC@D>AAD@CED=BBBB>C?CC?CCGIFI5FBB?@A@@@CDB=@@AAA=BAA@C@D@C?C?BBBBBBAAAA=@=@@;933>==??AABBBB7AA7?7?A?<@A7739@@4@6AAA@AA@B=B?C?BBCB=@??===:9735.599866(8>>?@AA6@@=;;5
@N9IO0:00778:06356
TACAGAGGGTGCAAGCGTTGTTCGGAATTATTGGGCGTAAAGCGCGTGTAGGCGCCAGCCAAGTCGGGTGTGAAAGCCCTCGGCTTAACCGAGGAAGTGCGCCCGAAACTAGCTGGCTTGAGTACCGGAGAGGGTGGCGGAATTCCCGGTGTAGAGGTGAAATTCGTAGATATCGGGAGGAACACCAGCGGCGAAGGCGGCCACCTGGACGGATACTGACGCTGAGACGCGAAAGCGTGGGGAGCAAACAGG
+
DCCCC@@@:@?>?;?999>AA>BC@B@BACC?BB>BCA@@:@999@?@><><00/47;;,905>@AB=CDBBBD>BAF>DCC@CC@B?@@AAA=B=AABBCCC:;:A;AAAAABC?BB=??DBBB?B=@@AAC<AB@BB?C@B@BF>C@BCBBBA@=A???9??@@AA@@A?@@?@99939:?@@=AA?@>@CD@C@BB@B?BB@BB@DDD?BBB@@@CCBAAABB@@@C;;;6;ABCCKK<CCCHE>DAA=
@N9IO0:00783:06348
TACGTAGGGTGCGAGCGTTAATCGGAATTACTGGGCGTAAAGTGTGCGCAGGTGGCCGCGCATGTCGAGTGTGAAATCCCCGGGCTTAACTTGGGAATTGCGCTCGAAACTACGTGGCTAGAGTGTGGCAGAGGAAGGTGGAATTCCACGTGTAGCGGTGAAATGCGTAGAGATGTGGAGGAACACCGATGGCGAAGGCAGCCTTCTGGGCCAACACTGACGCTCATGCACGAAAGCGTGGGGAGCAAACAG
+
C@@BCBEC=9;:AACBBB@D@BCF@I@C@BBBBB<@A@@>;@;;;BBBBBA=@A<@:@A@;;;CCCB@@@AA?@@8AAAA7CC:;;@C=A@@CD=B=?<@??@=?BBA;B????A@;@=@=?AA??>=?@A@?<?29,7>8<4@4:7;;<B===A<<8=@BC>99:A?@???AAA@C<?>;@9??>?ACAA9::?;?<@?==9<8<<<<-918;@@@@?;00/8///--80//;2>:=99::*87;8</<;<
@N9IO0:00793:06327
TACGTAGGGTGCAAGCGTTAATCGGAATACTGGGCGTAAAGCGTGCGCAGGCGGTTTTGTAAGTCTGTCGTGAAATCCCCGGGCTCAACCTGGGAATTGCGATGGAGACTGCAAGGCTAGAATCTGGCAGAGGGGGGTAGAATTCCACGTGTGAGCAGTGAAATGACGTAGAGATGTGGAGGAACGACCGATGGCGAAGGCAATCCCCTGGACCTGTACTGACGCTCATGCACGAAAGCGTGGGAGAA
+
CBBACCCC>AAAA?B@@@=A>BAA@A-0/>>>:3@@9:;6;AABCAAA??;>@;@@@6@@@?::;@>?@??>?=7BCBB8A?7:9CC?C?>??8<6A7B;BBBB??>?<979=184:ACBC>A@BC<989:AAAAA&>@;7/76;46789>9867795559908222>>@??AB;88;-//59//..5(..3746885936622655)285::6:88>>=>D;;;=;8:A=??>>=5:///:916655
@N9IO0:00806:06333
GACAGAGGGGGCAAGCGTTGCTCGGAATCACTGGGCGTAAAGGGCGCGTAGGCGGGAGGACAAGTCGGTCGTGAAATCTCCGGGCTCAACCCGGAGGAGCGGCCGAAACTGTTTTTCTTGAGGGAGGCAGAGGAGTCTGGAATTCCCGGTGTAGCGGTGAAATGTGTAGAGATCGGGAGGAACACCGGTGGCGAAGGCGGGACTCTGGGCCTACCCTGACGCTGAGGCGCGAAGGCGTGGGGAGCAAACGGG
+
CA@;;;<9;9*9C=BBBB?B@@;;6;<@@CBBBC>A@?BB6:;6:@:@CBB?BEE?DC?A::6;AAA?AAAA@@@8000=;>>7:7887>>7>68;(///6050287/-------$-/(378818<=>A??:5:>=AAA7;7;=AA:A7;:?:;;=79552'255575758@?@?G:=73>;>>><@<=>3>;;6A<@@@:@>;;@@A7A<@@AB69:9:/--6-,(,---3.3.3969CD5;:;BB:B@@6
@N9IO0:00764:06384
TACAGAGGGTGCAAGCGTTAATCGGAATTACTGGGCGTAAAGGGTGTGTAGGTGGTTTGTTAAGTCAGGCGTGAAATCCCCGGGCTCAACCTGGGAATTGCGTCTGATACTGACAGACTCGAGTGTGGTAGAGGGTAGTGGAATTCCGCATGTAGCAGTGAAATGCGTAGATATGCGGAGGAACATCAGTGGCGAAGGCGGCTACCTGGACCAACACTGACACTGAGGCACGAAAGCGTGGGTAGCAAACAGG
+
CBC;;:CJ>BBAA<???>=@>ABC@C@C>A@@@D=@@@AA6;;8;BBCBAB>@A;@C<AA=A?C;;;B?BBBDCC>A@DD6;;0;995.5.59;09;A596<<BBCAAAB@@@;;;A;9:55?@BBD@C;66C>6<@?:=8A?B=@;?@???BA<?;;;?@@:AA;66=@@@<<<<B469<A:AA==B9558:?<.0*00)/99:6;;6;;9?9>DAAAABDB;;;D@;;;CAB0;;9999)4455>>7=@A=
@N9IO0:00768:06399
TACGGAGGGTGCGAGCGTTGTCCGGAATCACTGGGCGTAAAGGGCGCGTAGGCGGCCCGCTAAGTCACTTGTGAAATCCTGGGGCTCAACTCCAGGGCGGCAGGTGAGACTGGCAGGCTAGAGCTCGGTAGAGGCGAGTGGAATTCCCGGTGTAGCGGTGGAATGCGTAGATATCGGGAAGAACACCTGTGGCGAAGGCGGCTCGCTGGGCCGGTGCTGACGCTGAGGCGCGAAAGCGTGGGGAGCAAAACAGG
+
@ACC@BBD<BAAAABCCC@BBC@B@DACLHCCCC=@@;;;0;;2>@@<;;@?BB8997;BA?:>>@@AA>AABBE<A@<@???6>?@B@B@A>@BC<@?7>AA>;;;@@@@A=??C?@@@BBB@;;;=@@BAB:?@?BCC?C>A>AC0;59A>@AAC@CH?B@;;:BBBBC;;6<==4=8<<6;;A@CCCC@B9;5559949@;556>>7>;A?B@@@@:88:44493944448(4555555'555555&5:;7
@N9IO0:00816:05765
TACAGGGGGTGCAAACGTTGCTCGGAATTATTGGGCGTAAAGCGCGCGTAGGCGGCCACTTAAGTCGGATGTGAAAGCCCCTGGCTCAACTGGGGAAGTGCACCCGAAACTGAATGGCTTGAATGCAAAAGAGGGTCGCGGAATTCCCGGTGTAGAGGTGAAATTCGTAGATATCGGGAGGAACACCGGTGGCGAAGGCGGCGACCTGGGTTGACATTGACGCTGAGGCGCGAAAGCGTGGGGAGCAAACAGG
+
ABBBEGGG1BBCCC=:;;@BBDCC@D?B@BC:CB=BAAAA9?:88:<AAAA=9:0539:A7<8ABBC9=C=<<<<1<A;;0>@5>@AB466@??0@7<@;A>>@8CCC=BBBB;C@<=B@CC@BBBCBB9BBCC>CCCCC>B>B?CC=A>AA?@BA@<@@AA<B?ABBBBAACBBBB>BE@B?DBB?C@CC?BBB?B?@A=A???<@AB=B@BBA@A?99:?BC@@A>AAABBC>BABBCCC8BCCCC>BAA<
@N9IO0:00822:05793
TACGGAGGATCCAAGCGTTATCCGGAATCATTGGGTTTAAAGGGTCCGTAGGCGGTTTAGTAAGTCAGTGGTGAAAGCCCATCGCTCAACGGTGGAACGGCCATTGATACTGCTAGACTTGAATTATTAGGAAGTAACTAGAATATGTAGTGTAGCGGTGAAATGCTTAGAGATTACATGGAATACCAATTGCGAAGGCAGGTTACTACTAATTTATTGACGCTGATGGACGAAAGCGTGGGTAGCGAACAGG
+
CCCCA;:7:AA5;7;BBB@BBBACAG9:;AB9==199/83(3;099255<<9=>9DD=CCCB>A@A????<?CAC<B@B=AAA@AA@@=@@;?@=@=??=?>BA?CB@?????ABA@@A7:;=@@CC@BB?C?@@C@BBCBB?BA:;;AA@ACBBBC?;;;@<?@AA=??AAAB?@>@;;5;5;?<:<+0*/0/0)9.7884;7:<<566;:=>4??::999;:=@@<8<?;;;0;==??@<@:;;AA=<;;<
@N9IO0:00824:05775
TACGTAGGGTGCGAGCGTTAATCGGAATTACTGGGCGTAAAGGGTGCGCAGGCGGCTCCGCATGTCGGGCGTGAAATCCCCGGGCTTAACCTGGGAATTGCGTCCGAAACTATGGAGCTGGAGTGTGGCAGAGGGAGGTGGAATTCCACGTGTAGCGGTGAAATGCGTAGAGATGTGGAGGAACACCGATGGCGAAGGCAGCCTCCTGGGCCAACACTGACGCTCATGCACGAAAGCGTGGGGAGCAAACAGG
+
BBBBB???:AA=@;;;BA?B?B@@>A?B?@@@@B9AA;;;6:B;?@@C@=8544.4;;.46@>>?99:/84888804444&44)4;:B?C?ABA=A=B<BAAAE?BCC>CA@B@>BBAEC?ABCCC@?BA@?>D9999:C?B@B@B=B@;;;;BCCIFECDD?AABDBBCBCBBBBB?BB=A=@@@:>@::6:AB>A=@@::69?>AAD>C?B?BCBB@A000=000:9@;;;?9@=?@BBB5;;;CD=A@A<
@N9IO0:00847:05762
GACAGAGGGGGCAAGCGTTGCTCGGAATTACTGGGCGTAAAGGGCGCGTAGGCGGGAGTGGTAAGTCGGTCGTGAAATCCCTCGGCTCAACCGAGGAACGTCGATCGATACTACCGTTCTTGAGGGTTGCAGAGGAGACTGGAATTCCCGGTGTAGCGGTGAAATGTGTAGAGATCGGGAGGAACACCGGTGGCGAAGGCGGGTCTCTGGGCAATTCCTGACGCTGAGGCGCGAAAGCGTGGGGAGCAAACGG
+
BAAAA<;9;9$5@9<A=GACBCBB?B@D9@::9=0=?;::0;>9?BA89:?>@@@9000=9<<;<CBB?BBBDAAD>BCB<@<<7;99:282888:>;@@AA:8:@?:88>AAA?BB<>><@@?A:@?AACCBB<@@BBBB?C>B?BE=A?BBBBABB?:55<5<????@@??@998818A:?>A@@?C>BA@BBC?B?CCC=BABAA@C>BA?>8<6<:;:=::;88/8??=>@9::5?@99.?A<96.555
@N9IO0:00827:05818
TACGGAGGGGGCAAGCGTTGTTCGGAATCATTGGGCGTAAAGGGCGTGTAGGCGGCCGACCAAGTCGGGTGTGAAATCCCTCGGCTCAACCGAGGAACTGCACTCGATACTGGTTGGCTAGAGTCCGGGATGGGGGTGAGCGGAATTCCCAGTGTAGCGGTGAAATGCGTAGATATTGGGAAGAACACCGGTAGCGAAGGCGGCTACCTGGACCGGCACTGACGCTGAGGCGCGAAAGCCAGGGGAGCGAATGGG
+
BBCC@CCCCC1BC@CA@@;@@9@B:B@BC@@=A@:@ABCD>CC>CC;?@AA>;;6;>A>B@D@@@@AA<A@@CA;4B==7BCC??@:;7;5:::9>9::::;:397333:<=;><?7?;;5433:6@?9@:?===)843//6(/(/068/6-,,,,,-/)/333(33333333388,33(3-3323337;7<<<<?>5:75:0;B@@=>?8>>5;8<<<665=@BBBCC?BAACB@9AB5;;AA3@@A;<6;BD=
@N9IO0:00833:05832
TACGTAGGGTGCGAGCGTTAATCGGAATTACTGGGCGTAAAGCGTGCGCAGGCGGCGCCGCAAGTCAGGCGTGAAATCCCCGGGCTTGAACTTGGGAATGGCGCTTGAAACTACGGTGCTTGAGTGTGGCAGAGGGAGGTGGAATTCCACGTGTAGCGGTGAAATGCGTAGAGATGTGGAGGAACACCGATGGCGAAGGCAGCCTCCTGGGCCAACACTGACGCTCATGCACGAAAGCGTGGGGAGCAAACAGG
+
CCCCCCCB:A@@A@=@:;29.4996;.5.599;=6669BB<BAA@@@BB:;5;;5:996=8=;?@@@?:==544;)44<<.<>4<<554.4:.44/50436:833-388033337,38;?6B?88?00*0/////(/;5;A?A;@8@494455<<>==:==<<4555::9444<444<0558=8999044;;7;BC:C4884504:788:385>:?>>AAA:47<45499=955<4<@@@@??4?:>?A:AAA=
@N9IO0:00836:05835
TACGTAGGGTGCAAGCGTTAATCGGAATTACTGGGCGTAAAGCGTGCGCAGGCGGTCTTTTAAGACAGATGTGAAATCCCCGGGCTTAACCTGGGAACTGCATTTGTGACTGAAAGGCTAGAGTACGGCAGAGGGGGATGGAATTCCGCGTGTAGCAGTGAAATGCGTAGATATGCGGAGGAACACCGATGGCGAAGGCAGTCCCCTGGGCCTGTACTGACGCTCATGCACGAAAAGCGTGGGGAGCAAACAGG
+
CCBBBCCC>999B?BBBB?B?BAA=A497;BDCCIHICCC>CBBAAAA>00*00,0;=@?3?:=C@BCCA@???@5>=99+9809<4:6:8=A<6B<@@@@:>@/9;@AABBCB;@=@@?@;;9?AA>@@A;;;;;'::;5::>9>9>@95:999?ABBCED>CDD@AAB@@@BAA@=AC=B?AAA?ABAA=AAA>A;??@@@@@9ACC>C>AA@@@@?A@@@A@ABA@@@;;;;&;95@>>@4?;@CD>AAA=
@N9IO0:00860:05825
TACGGGGGGGGCAAGCGTTGTTCGGAATTACTGGGCGTAAAGCGCGTGTAGGCGGCTCTTCAAGTCGGACGTGAAGCCCTGGGCTTAACCCAGGAACTGCGCTCGATACTGTAGAGCTAGAGTGTGGAAGGGGCTACTGGAATTCCGTGTGTAGCGGTGAAATGCGTAGATATACGGAGGAACACCTGCGGCGAAGGCGGGTAGCTGGGCCAAACACTGACGCTGAGACGCGAAAGCTAGGGGAG
+
<<00000000"0A,009>8=B?CC@CAC>BB:9:0<<:;;)59B556@@@B:00+0=>A?DD?B@BB?BA;:;:57::1300(/:)/)//(/85957::::::;ACCBBBBABCBBA;<<CE;<;9>A=@AA4B;::::4:2:4;2:<?=>?AA@@<?;:9/9@A:::@A@@:::?;:929:;80*08--(-55(-(-//(//44344(4.33(4448893333:334:777==5;<?=:::0:;
@N9IO0:00831:05869
TACGAGGGGTGCTAGCGTTATTCGGAATGACTGGGCGTAAAGAGTTTGTAGACGGTGTATTAAGTCTGCTGTTAAATTCCCTGGCTTAACCAGGGACATGCGGTGGAAACTGATATGCTAGAGGGTGGAAGAGAGAAGTGGAATTCTCGGAGTAGCGGTAAAATGCGTAGATATCGAGAGGAACACAATGGCGAAAAGCAGCTTCTTGGTCCATTCCTGACGTTGAGAAACGAAAGCGTGGGGAGCAAACAGG
+
CCCAAACC:EECBBBBBB@CC>BB@C>BDEBABB>;99CB6==944(44:>>;;5;AAAA?B=AAC:9;BBB?BB<A>AA<BB=AD=?=?=A@A9?====9:49A>AA>BAAABBBBCA=88C=3:;6?28788=;:>::5;4;0579:5:765522+2555)559:;;7722/77/.,,(,(,---27705.222&22899627@:<5<=055;A<===><<9<7552'2277.769::::/:9:<</7;;=
@N9IO0:00832:05909
ATACGTAGGGTCCAAGCGTTAATCGGAATTACTGGGCGTAAAGCGTGCGCAGGTGGTTTGTTAAGCGCGATGTGAAATCCCCGAGCTCAACTTGGGAATTGCATTGCGAACTTGGCTAACTAGAGTACGGCAGAGGGGGGTGAAGTTCCACGTGTAGCAGTGAAATGCGTAGAGATGTGGAGGAACACCGATGGCGAAGGCAACCCCCTGGGCTGATACTGACACTCATGCACGAAAGCGTGGGGAGCAAACGG
+
)599;;>>G9BB6;25599.5.5:9)/)/)/6///(334::3>@>>?;;;;;<?@;AA<B@=@=@;9;;9999;:<3;;=?0?666;9<.//+/;3;8;///::68:992//)/577885555449::;7:::0.----#---(--050563339??ABBBCBC<9:9?@@@AAAAB@@=@B>A>@AA=@@?C<@?A?B???<????)889.99???CB@@AA:::@@@A999@@@8@944949&4:==>6><4
@N9IO0:00850:05878
TACGTAGGTGGCAAGCGTTGTCCGGATTTATTGGGTTTAAAGGGTGCGTAGGCGGTCTATTAAGTCAGTTGTGAAATACGGCAGCTTAACTGTCGAGGTGCAATTGATACTGGGAGACTTGAGTACTGATGAGGTATGCGGATGGACGGTGTAGCGGTGAAATGCTTAGATATCGTCCAGAACACCGATAGCGAAGGCAGCATACTAAGGAGTAACGAGACGCTGAAGGCACGAAAGTGTGGGGATCAAAGCAG
+
BADCC>?4;;5;B;>ABB?BBC@B>::9,<<.9A):504?9AD=BA@@>9:4:;5:49>>9>=B@A@AB=@@CEE>CBCC?CCABD8;6;BBAAC;;6<<BA=B>;;;B;;;D;;:;::9=?=@;::@@;;:;4:>;000+0//166:6:<<?94404;;;/9855.4;:345;4336333-37719;99;;87,3.378;999733,3487760---,,2255-/(/0699///(/993222&26355(--67
@N9IO0:00853:05875
TACAGAGGGTGCAAGCGTTAATCGGAATTACTGGGCGTAAAGCGCACGCAGGCGGCTGCATAAGCCGGTCGTGAAATCCCCGGGCTTAACCTGGGAATTGCGATCGGGACTGTGCGGCTAGAGTGTTGGAGAGGACAGCGGAATTCCCGGTGTAGCAGTGAAATGCGTAGATATCGGGAGGAACATCAGTGGCGAAGGCGGCTGTCTGGCCAAAACACTGACGCTCAGGTGCGAAAGCGTGGGGAGCAAACAGG
+
CDK;;;CD>BCAA<@@9819<@;;5;24.48944)44;BB:A;;;A@@@;;5;;4999@?<=:9:39:@BCBCCC<BACC:BB>BC?B?B@BBC<>=@5;:A@@@BC=D;;;AA@@<@AA@@AAAB=A=ABBB?AAABA?>B>B?BB<A<A@??@>==>:99/9??@BBA@@@@;;;07;2;:>>???959<;?=<@?=B@BBB@@?@292995&5;<966====D;<999CBCF<A?@=>>>*959@@)99@=
@N9IO0:00814:05949
TACGTAGGGTGCAGGCGTTAATCGGAATTACTGGGCGTAAAGCGTGCGCAGGCGGCTCCTTAAGTCAGATGTGAAATCCCCGGGCTTAACCTGGGAACTGCGTTTGAAACTGGGGGGCTGGAGTGTGGCAGAGGGGGGGTGGAATTCCAGGTGTAGCAGGTGAAATGCGTAGAGATCTGGAGGAACACCGATGGCGAAGGCAGCCCCCTGGGCTGACACTGACGCTCCATGCACGAAAGCGTGGGGAGCAAACAGG
+
ACBBBCCF>BBACB@BBC@B?CCD?C:;9;CCCC>BBCBC>EAA@BBB@00+00+0/727<@<<?@C<>B=A<;=47=77.7919;+/)/4/00,::==@=;?@;<>?7844>==>&BBB?@:@>883<==::99999":34<9C<C>@A@DD<<<<00)/77<+;45==CCC@@@?:<7<<8<8;AA9?;>>6:==9B<@?97333$333(39;<<>=776666//(/899:<<<>9>=33399+22252'29=7
@N9IO0:00823:05947
TACGAAGGTGGCAAGCGTTACTCGGAATTACTAGGCGTAAAGGGCAGGTAGGCGGTTTGGTTAGTCTGTTGTGAAAGCTCCTTGCTTAACGGGGAGAGGCCAACAGATACTGCCAGGCTTGAGTATAGGAGAGGGTACTGGAATTCCCGGTGTAGCGGTGAAATGCGCAGAGATCGGGAGGAACACCAATGGCGAAAGCAGGTACCTGGACTATTACTGACGCTCAGCTGCGAAAGCTAGGGGAGCAAACAGG
+
A@B<:6<?BB@BD@BA@@@DC?@@:A8@8A?9998???@@9@A9A@<7<?>8;<9<<7?=A>ABABCDC<<;@==266<<9>9>>>:>7;;>>166<<8<:>:>==;<<CBCC@BA>AA;@?@@AABA=:::@@9@ABBD@C?B@BC<?=?@AABCB?CEBC>CCBB?@?@A@@@AB=A=:B?BAB8;99=7?5::669>B>BAA<AB=AACCHAECBA<;;ABAABC;;;DFC>DCCCBCB7AA@@@6?;;5
@N9IO0:00825:05910
TACCTGCAGCCCGAGTGGTGCTCGTTTTTATTGGGTCTAAATCGTCCGTAGTCGGCTAAGTAGATGCCCGGGTAAATCGCAGCGCTCAACGTTGCGAATTCCGGGTAGACCGCTTGGCTAGGGATTGGGAGAGGTGCAAAGTACTTCGAGGGTAGGGGTAAAATCCTGTAATCCTCGGGGGACTACCAGTGGCGAAGGCGTTGCACTAGAACAAGTCCGACGATCAGGGACGAAGCCCTGGGGCGCAAACGGG
+
;;:25;;9999)55955.5;<<=::::9(9;.44)488880445<>;>>=<A8948=>199494337:8<>8>>>855554444499:6333-3344.4.438<25//::+//;7;57/444)4949;2<@@A=A;;<A46965;.55555)4:?;;+4955&5@;:94;5:A=@@B>??+;;AA<;<?4:29995:7CA@=;>BA@@DB?CC@CCD@CBBAA@@;;:.:999:?>D6988838???A7>>?5
@N9IO0:00833:05938
TACGAAGGGTGCAAGCGTTACTCGGAATACTGGGCGTAAAGCGTGCGTAGGTGGTTCGTTAAGTCTGATGTGAAAGCCCTGGGCTCAACCTGGGAATGGCATTGGAAACTGGCGACCTAGAGTGCGGTAGAGGGTAGTGGAATTCCCGGTGTAGCAGTGAAATGCGTAGAGATCGGGAGGAACATCCGTGGCGAAGGCGACTACCTGGACCAGCACTGACACTGAGGCACGAAAGCGTGGGGAGCAAACAGG
+
BAC;96;B9AAAB>B;;;@DCCBA<@-0////0+999=?549>>A?@@@@>@@=@>BEE@B?CGCBDAA;=<=>059909>93;;<A8;856626:??:<@B7;99C7CFD:BB@B8A@@@CAA@D>@@B@@@9@@@@@>?;@=?A<@?BB@??@AABBBB=BCCCCDAAAA@@@A9@@<@?@@@A>A;;6;CC=@?ACBAA;;6;B?BC?BBBCBBBBBECB;;;7;BBBBB<BBAAAAA.;;BCC>CCE=
@N9IO0:00863:05915
TACAGAGGGTGCGAGCGTTAATCGGAATCACTGGGCGTAAAGCGCGCGTAGGTGGTCCGTTAAGTCGGATGTGAAAGCCCTGGGCTTAACCTGGGAATTGCATTCGATACTGGCGGACTTCGAGTGTGGTAGAGGGAAGTGGAATTCCCGGTGTAGCGGTGAAATGCGTAGATATCGGGAGGAACACCAGTGGCGAAGGCGGCTTCCTGGACTAACACTGACACTGAGGCGCAAAAAGCGTGGGGAGCAAACAGG
+
@BB:99IE?AA?C:::???C>?@D@D?ABCBBBG=@>998-98=@A@@@BB?@@=@C?BCAC@BBBB<@@@@@AB;@@E=AAB8;;;A>A=@@C:A=A8:;;;?BCBCCCAA=@@<@BC>BBBB;;;C@BBBBAA;B5::9.4.58==4<8@???CCC@CCCD>BBBAABBBACBBAB9?94;2<:944>>@;?AC?B8BC>@<4848;6798?59=?9;887//8//(/6/////$/777788+8777902225
@N9IO0:00819:05974
TACGAAGGGGGCTAGCGTTGCTCGGAATCACTGGGCGTAAAGCGCACGTAGGCGGCTTCCTAAGTCAGGGGTGAAAGCCTGGAGCTCAACTCCAGAACTGCCTTTGATACTGGGAAGCTCGAGTCCGGGAGAGGTGAGTGGAACTGCGAGTGTAGAGGTGAAATTCGTAGATATTCGCAAGAACACCAGTGGCGAAGGCGGCTCACTGGCCCGGTACTGACGCTGAGGTGCGAAAGCGTGGGGAGCAAACA
+
BBCAA?BGCC5=<;BAAB?BBBBA>B?@@FE@@@;;:;B>5C:;:BBBA<<900)/939+00<<<@C=<=1;;;=8;A@DD@@AAABB=;959?>?;????<@@:@?=<=:::/9399<AB@A<=<=?8?=BB?BBABCC=A?ADBCDCCCDBBBBB?BBCE>C@BCBAA@@@E?BB@>9@@6;;A@BACB@CCD?B?9:6;@AAAAA5;<0<>CAA<BBCBBBBBAACCBBBB<BBCBBBB7B;;;A9A;
@N9IO0:00820:05990
TACGTAGGGGGCGAGCGTTGTCCGGATTTATTGGGCGTAAAGAGCTCGTAGGCGGTTCGGCAAGTCGACGGTGAAATCTCCACGCTCAACGTGGAGGGGTCCGTCGATACTGCCGTGACTCGAGTCCGGTAGGGGAGTGTGGAATTCCCGGTGTAGCGGTGAAATGCGCAGAGATCGGGAGGAACACCCGTAGCGAAGGCGGCACTCTGGGCCGGTACTGACGCTGAGGAGCGAAAGCGTGGGGAGCAAACAG
+
BBCJCBBBBB0BBBBCCDACCD@D=9::0<A;A@:???>@9?:;;@@??CC?BB>A=::4;829>999:>7@???4??@B=BAAABBE?CA@@>@ADD:BB>@A@9;;@@@AB@AB@;;<BBBCDE@C?ABBGE;@ABAAB=@;@=BA;B>AAAAABB@CBBB<BCAAAA<;;AA@@@8@@5;5;;;B=CAAACBA?A?CD@BBBAA9995:=@<@@A::9=?A=>==9;;889A9?;@==>>-00===3=09
@N9IO0:00821:05962
TACGTAGGGTGCAAGCGTTAATCGGAATTACTGGGCGTAAAGCGTGCGCAGGCGGTTATGTAAGACAGTGTGAAATCCAGGGCTTAACCTTGGAACTTGCAATTTGTGATCTGCATAGCTAGAGTACGGTAGAGGGGGATGGAATTCCGCGTGTAGCAGTGAAATGCGTAGATATGCGGAGGAACACCGATGGCGAAGGCAATCCCCTGGACCTGTACTGACGCTCATGCACGAAAGCGTGGGGAGCAAACAGG
+
ABA@BCBC<AABC@EBBB?B=@@<8<*0*000/;5@<BCC<BBDBB@CC;:;;D?B?<<;A@68...-----//(--(---(-507161616161//)--/)/7.///4338////999<=<<<<<;A?AAA@@?==,=@A=>;>;?;?@@@??@;;;AAAAL?DCCBBBBABBBABA<??593;77-3333-38:5:0457;<==/::6:<7=84443333833334445546>6;99<<;;////<<,//:7
@N9IO0:00831:05977
TACGGGGGGTGCAAGCGTTGTTCGGAATTACTGGGCGTAAAGCGCGTGTAGGCGGCCTGCAAGTCAGATGTGAAAGCCCTCGGCTTAACCGGGGAAGTGCATCTGAAACTGCTTGGCTTGAGTACTGGAGAGGAAGGCGGAATTCCCAGTGTAGAGGTGAAATTCGTAGATATTGGGAGGAACACCGGTGGCGAAAGCGGCCTTCTGGACAGATACTGACGCTGAGACGCGAAAGCGTGGGGAGCAAACAGG
+
CCCDDEDD*;:9C@BB:96;A@CC@C@C?BBBBD?CCAAA<A;;:AAA@@=;00+0,00;839:@@98:??BBB:99D@BBA=@@?C?C=AAA6B>B>>>@A?=9::5:BACE?B@CC?@@?@??@@<@ABB=A=A>A@=A?A<@D<CBDBBBCCC@CBBB<B=@@@??CBAA>AE>BB?B?BBB?A?@@=@A@@;A;:7:>A>BBC?BBBABBABBBAAAC?@@@;;;A;;;0;;@AABB8B@@@A9??A;
@N9IO0:00832:05993
TACGTAGGGGGCAAGCGTTGTCCGGATTTATTGGGCGTAAAGAGCGTGTAGGCGCCAGTCAGGTCCGTTGTGAAAACTCGAGGCTCAACCTCGAGACGCCGATGGAAACCGACTGGCTAGAGTCCGGAAGAGGAGAGTGGAATTCCCGGTGTAGCGGTGAAATGCGCAGATATCGGGAAGAACACCCGTGGCTAAGGCGGCTCTCTAGTACGGTACTGACGCTGAGACGCGAAAGCGTGGGGAGCGAACAGG
+
BAAA?:;;;;*;A5@A@@@BCC;@:<A>8@A:==6;::8@68770//:9==;9857;?<ABB<@>9>?:@@@?99.33339=4@BBB?B>BABBBB=886;;<=5:;3A69999B<?999555759596A:A:;;:==;8=,8,28085A<8>@:;6;=?>1;;>:;9:;;??>>:3>388389;:385709893959:6;75<8//.3357363559@???@@===>>???C8==@>>??2>A==>=>==<
@N9IO0:00851:05986
TACGTAGGGTGCGAGCGTTAATCGGAATTACTGGGCGTAAAGTGTGCGCAGGCGGCGCCGCAAGTCGAGTGTGAAAGCCCCGGGCTTAACTTGGGAATTGCGCTCGAAACTATGGTGCTGGAGTGTGGCAGAGGAGGGTGGAATTCCACGTGTAGCGGTGAAATGCGTAGAGATGTGGAGGAACACCGATGGCGAAGGCAGCCCTCTGGGCCAACACTGACGCTCATGCACGAAAGCGTGGGGAGCAAACAGG
+
BCBAAB@@;:<;BBAC>A4:6;AB=BADABBBCE=;99<>269C>A@B>00+00+0;=*03849:;43388;:>:3;;;;0::500(/(//(/;1:5:168;33387;1933394:::?A?873797,77333,322'260:;?;@?BBCBBCCCBB:>89;69<;<<555;:::;=03417-444.4<=>9=BC@C=@@>>=,99<<8(9.43<8;3//////977?@=?:;;0:?@;:99&9438<4??A2
@N9IO0:00816:06038
TACGTAGGGTGCGAGCGTTAATCGGAATTACTGGGCGTAAAGCGTGCGCAGGCGGTTCGTTAAGTCAGCTGTGAAAGCCCCGGGCTCAACCTGGGAATTGCGGTTGAAACTGGCGAACTAGAATCTGGCAGAGGGGGTGGAATTCCACGTGTAGCAGGTGAAATCTAGAGATGTGGAGGAACACCGATGGCGAAGGCAGCCCCCTGGGCTGAGATTGACGCACTCGAGGCACGAAAGCGTGGGAG
+
BBCCCBCC=:;:BBB@@@=@?AAC?C7;2:A@@@:;:;CC=B;;<@@AA??=9:5:@AAB?F@BBBAABBBACCC9/0::/:;59///0606><7>3:4?8><A9??A<@:@64447=99:?;<?@B?@99:::9:(8>5>6;4>3888322899<>9596:.822556..-,66(,,(-(-252778>1788184;;33333$337.7;:9<66*//55,-,,,,,,(-57333/3=>??;39:
@N9IO0:00818:06053
TACGAAGGGTGCAAGCGTTAATCGGAATTACTGGGCGTAAAGCGCGCGTAGGTGGTTCAGCAAGTTGGAGGTGAAATCCCCGGGCTCAACCTGGGAACTGCCTCCAAAACTACTGAGCTAGAGTACGGTAGAGGGTGGTGGAATTTCCTGTGTAGCGGTGAAATGCGTAGATATAGGAAGGAACACCAGTGGCGAAGGCGACCACCTGGACTGATACTGACACTGAGGTGCGAAAGCGTGGGGAGCAAACAGG
+
00//0+/7.7:>96;?>97@;;55.7175>>@BD>;:9CC=B@@@@?AABB@BC?C?@@@;:9;CAC?CC:;;BC<BADD:CC;;;CC@G?BDE=C=@;;<=BC@AAA5A0000///9==@CBBABB>?@@BBE=CA6::7:=AC>D?AA???@BA@<@:88*9@9::?::9?>==<A=@:@>;;;=@@AB?BCA6:8:::A>BB@BB?AAA@???889<>>@@@@B@@@@;;;0<99>ABB9BAFFD?;;;<
@N9IO0:00829:06031
TACGTAGGGTGCGAGCGTTAATCGGAATTACTGGGCGTAAAGTGTGCGCAGGTGGCCGCGCAAGTCGAGTGTGAAATCCCCGAGCTTAACTTGGGAATTGCGCTCGAAACTACGTGGCTCGAGTGTGGCAGAGGAAGGTGGAATTCCACGTGTAGCGGTGAAATGCGTAGAGATGTGGAGGAACACCGATGGCGAAGGCAGCCTTCTGGGCCAACACTGACGCTCATGCACGAAAGCGTGGGGAGCAAACAGG
+
CCCEBBBC>:;9DBA@@A;?<@@D?G@B@BBBBB>AAACC>B;<;BDCC@@=@@:==A=>=@;???9:9?>??AA=AABA5=?;;;5:.4;8=@9@4;5;@<@<BCKE?A@?@A;917;;;>:?BBA=A???=:=,0*00)/(05:5?@?=8=====7=>A@:?88:9:::<8333:39908/9:C8CCBB?AAC?B@B@@A<@;@;;;0;2:>BBBAAA;;:9444888444838?@@A@@6@@@BB;@@A6
@N9IO0:00833:06056
TACGAAGGGGGCTAGGCGTTGTTCGGAATTACTGGGCGTAAAGCGCGCGTAGGCGGTTTTGCAAGCCAGAGGTGAAATGCCTGAGCTTAACTTAGGAATTGCCTTTGGGACTGCGAGGCTTTGAGGACGGGAGAGGTGAGTGGAATTCCCAGTGTAGAGGTGAAATTCGTAGATATTGGGAAGAACACCGGTGGCGAAGGCGGCTCACTGGCCCGTTTCTGACGCTGCAGCGCGAAAGCGTGGGGATCAAACAGG
+
<@0/;50000*/>00)0>@4;94:9.95@9BBBBB:A@;;;0;@=AABBBBC?@@5:;;.;A:6;;8<95905:@D<:968==666=<?:>C7;9598=89;2:9(4:(44;;<<=B@CBD>B@?:=9;;09;:<7<@@9==.9494:;.:@@>==A::29=<<9?=@@BBABC;;5;A0:3:@=@@@=?::;5;9B>B>CC6999?>>>=?A7>?B5:9:8?@>98977774977*3399:;;+34444(4445
@N9IO0:00836:06045
TACAGAGGTGGCAAGCGTTGTTCGGAATTACTGGGCGTAAAGGGCGCGTAGGCGGTCCGATAAGTCCCGTGTGAAATCCCTCGGCTCAACTGAGGAATGGCACGGGAAACTGACGGGCTTGAGTTCGGGAGAGGGAAGCGGAATTCCGGGTGTAGCGGTGAAATGCGTAGATATCCGGAGGAACACCGGTGGCGAAGGCGGCTTCCTGGACCGACACTGACGCTGAGGCGCGAAAGCTAGGGGAGCAAACGGG
+
AAC;:;@:??=@@<@@AA8:;@EF@D@C@C@@?A;;;;:=4@@<B?CBBBGFDG;;;?A@@@=A;;;0;BBBBBJ=<<;7;A@=AAA@6;9?<@7<8<<6;?:;:/9=09@@;599)55.5;55.5;<2;;544)4399:.5.55<8=>8>===B::99BCD>BABBA<::B@;>9@=>>:>;@?>:A5/0)///)/29985505044.44.449999888::8333-3333<</555=B>>1<<===6===7
@N9IO0:00836:06054
TACGGAGGGGGCTAGCGTTGTTCGGAATTACTGGGCGTAAAGGGCGCGCAGGCGGCTGCTCAAGTCAGGCGTGAAAGGCCTGGGCTCAACCCGGGAATTGCGCTTGAGACTGGGCTGGCTTGAGTGCGGGAGAGGATGGTGGAATTCCCAGTGTAGAGGTGAAATTCGTAGATATTGGGAAGAACACCGGTGGCGAAGGCGGCCATCTGGACCGCAACTGACGCTGAGGCGCGAAAGCGTGGGGAGCAAACAGG
+
BABE@BBDDD5CDCBBBC@CC?CC?C@C?BBAAC<?@ACC>CD>AAABCBC?AA=A;;;BBB?BA@@@@AAA@AA;A>A>A@@9;:;A499(3<1<2;0489<?7B=BAABD=5C792:?278:;;?78173336;=A:=<8<2939:*38:8899884:@AB>B?BB:>:<??=9==+0,0:6:;=6=6<=:=>D;?=@B<@=A?C;:45?:>=A:?:;9@?>=55549@@;;;.99?>>@@*99:99)5@@9
@N9IO0:00837:06031
TACGGAGGGTGCGAGCGTTGTCCGGATTTATTGGGTTTAAAGGGTGCGTAGGTGGCCTGTTAAGTCAGTGGTGAAATACGGTTGCTCAACAATCGAGGTGCCATTGATACTGACCGGCTTGAAAATAATTGGAGGCTGCCGGAATGGATGGTGTAGCGGTGAAATGCATAGATATCATCCAGAACACCGATTGCGAAGGCAGGTGGCTACGATTTGTTTGACACTGAGGCACGAAAGCATGGGGAGCAAACAGG
+
BCCB=BAB=CCCDBBBAA?BBB@C=AAD=BB@CC?CD;??9?95=AAA@@@:994:?BBA<@<@@ABC@A=ACCC>CCBA9>87333:5887<55546;9:5:=9556;B@BBF>B4<91////&//)/5;6;;@BBBB?B@F@BB?A@@;@?>:;:=9?AC@<BCBBABAAAAAAACC<@@@;<=@299=5::BDAEACBB@??<???ABCCC>CCC<::;BABA;;5;@@999/:@AABDF9BBCCD><;;?
@N9IO0:00838:06056
TACGGAGGGTGCAAGCGTTGTTCGGAATTACTGGGCGTAAAGCGCGTGTAGGCGCCTTGCAAGCCAGACGTGAAAGCCCCCGGCTTAACCGGGGAAGTGCGTCTGGAACTGCTCGGCTCGAGTACGGGAGAGGGAGGCGGAATTCCCAGTGTAGAGGTGAAATTCGTAGATATTGGGAGGAACACCGGTGGCGAAAGCGGCCTCCTGGACCGATACTGACGCTGAGACGCGAAAGCGTGGGGAGCAAACAGG
+
CC9:6;B@9BCBB?BBAA?AB<BD@B@B@C@???9?ABCC>CAA@@@AABA@;;5;;9>DC9;9=ACC;<;CBD;A@BBB2C;;:@C@B?CLL<CB;;;@@@@@B?A??:::??A?@@@CBB@A@BB<@@@AA;@@?DB@C@B@CH?GBBACCA@@?@@@B<A?A@@BBBBBB@BB9;;>A@ABA?C?BB>ABCC=B??<@>AA>AA:;;?BA@@@@@@ABCBBBBB??A:::.;@;;;BB;B@AAD>BBA=
@N9IO0:00838:06057
TACGTATGGTGCAAACGTTGTTCGGAATCACTGGGCCTAAAGAGCGCGTAGGCGGCCATGCAAGTCAGATGTGAAATACCTCGGCCTAACCGAGGAACTGCATTTGAAACTGCGTGGCTTGAGTACAGGAGGGGAGAGTGGAATTCCTGGTGGAGCGGTGAAATGCGTAGATATCAGGAGGAACGCCGGTGGCGAAAAGCGGCTCTCTGGTCTGTTACTGACGCTGAGGCGCGAAAGCTAGGGGAGCAAACGGG
+
BBBBBCBB>BCBCC>;:9;??;@A?A=A@AA@@@9@>AAA9@<9:<ABAAA=:5.5.5<ABB:>B=66;@<;<<<50//)/:;@A@BB@B?BBD9B9=A<;DBD=AAB=BBBBAAB?BB?B:65@<@@=@@CB7A@;9:C=B@CAD?AA>AA7>?@@343?A;::;@@?@@@AAB@<05559.55<=@=AA9A::99&38828;>CBBB?BBBA@>@CBAA:9;:99>7>0////)/9;3778389BCD=BAB<
@N9IO0:00846:06055
TACAGAGGGTGCGAGCGTTGTCCGGAATCACTGGGCGTAAAGGGCGTGTAGGCGGCTTGCTAAGCAGCGTGTGAAAGCCCGGGGCTCAACCCCGGAACTGCACGCTGGACTGGCAGGCTCGAGACTGGTAGAGGCAAGTGGAATTCCTGGTGTAGCGGTGGAATGCGTAGAGATCAGGAAGAACACCGGTGGCGAAGGCGGCTTGCTGGGCCAGTTCTGACGCTGAGGCGCGAAAGCGTGGGGAGCAAACAGG
+
@DDBBACC=::8AA?>>>=>=>=?:?<@@@@AAB<AAADD=BB=BCCBBBB@BB?AB6::AA=A:::BAAACCEF<BBC>CCC;CBDC>BBA7A>A>A@@@@@C;;;@BCCCAC@A<@A??<;;AA@;?AB<;8<B=BBB?B?C?@<@@>BBBBBBB@BA?C>:;:CD:98?@?@@A>@=AA@BBB?E=>@7A?@6:9=C@BC@A@AAA8?;?BB>BBBBCCC@@@@:?>>BAC:?@@@BBB6AAAAA<;;9;
@N9IO0:00849:06021
GACAGAGGGGGCAAGCGTTGCTCGGAATCACTGGGCGTAAAGGGCGCGTAGGCGGGATGGCAAGTCGGTCGTGAAATCCCTCGGCTCAACCGAGGAGAGTCGGCCGATACTGCTGTTCTTGAGGGATGCAGAGGAGACTGGAATTCCCGGTGTAGCGGTGAAATGTGTAGAGATCGGGAGGAACACCGGTGGCGAAGGCGGGTCTCTGGGCATCTCCTGACGCTGAGGCGCGAAAGCGTGGGGAGCAAACGG
+
CBCAAAABBB2BB@C;;:@BAA@C@D;;:BBAA@6<=:88-99/9<;>?AA?BCA;??<9?<8=>:95:AA@@AA;?=<5=9939@@A<A=@AA=@@@????<???BAAA>?>>>>>B@?BABD=BB@?>???;@@ABBB?B?B?CD>C?BBBBBA@;>:99+:><@@BBBBB>??C:?7.9.7<;?A>AA>ABC@C@B@@:@?;:;>>7;;:9::9;;:9::9BAA<@><799,:>>?@AA6=>AA@4899
@N9IO0:00857:06014
TACGAAGGGCCCGAGCGTTGCGCGGAATCACTGGGCTTAAAGCGTACGTAGGCGGGCGTGCAGGCACTTTGTGAAATCCCCCGGCTCAACCGGGGAATTGCTTGGTGAACCGCACGTCTTGAGACAAGTAGGGGCTGTCGGAACGATAGGTGGAGCGGTGAAATGCGTTGATATCTATCGGAACGCCGAAGGTGAAGACAGGCAGCTGGGCTTGTTCTGACGCTCAGGTACGAAAGCGTGGGGAGCGAACGGG
+
<<;66.5<)55)5;95506A=/0/4:)///599:0:<7;;3>/////5455?A@?<@@??BBB@BCBBB:??@@>3::9:9,:*//=9681;;;)0*0+/06)3-33368<<B@AAB:9488<<<?488>???6?888?=9==8888BA=BB=:99A=::;A9@@@@@@@@@BDBA@@CC5;69>@<DB;?;???;?@@@@=@AAAADC=BB?@@<@@;:9???@AA?@@A:;;0;>@====2>:99;4;9@9
@N9IO0:00858:06019
TACGAAGGGGGCTAGCGTTGTTCGGATTTATCTGGGCGTAAAGCGCGCGTAGGCGGACATCTAAGTCAGGGGTGAAATCCCAAGGCTCAACCTTGGAACTGCCTTTGATACTGGATGTCTGGAGTTCGGGAGAGGTGAGTGGAATTCCGAGTGTAGAGGTGAAATTCGTAGATATTCGGAGGAACACCAGAAGCGAAGGCGGCTCACTGGCCCGATACTGACGCTGAGGCGCGAAAGCGTGGGGAGCAAACAGG
+
<@@00,/;;;*<<//6;?=BB?CC?>BA900///<399<@@7BBBCB@@@BB>AA?:900///)/6///@@-45=>3::<(3,3,3766063806(/(//3>4=A09999:=?=?@@=@00,000)//9/978949;CCCDAB?B6;6;???A?>;=B:ABC=5C::888@AA?@;>?;==9?9??A?A;;4;?00*0:00*0:<<9=9299,9AAAAABCBBBBBBB@BA@:;;0;AACCCC9@@@@B;AA<6
@N9IO0:00817:06062
TACGGAGGGTGCGAGCGTTGTCCGGAATCACTGGGCGTAAAGGGCGCGTAGGTGGCCCGTTAAGTGGCTGGTGAAATCCCGGGGCTCAACTCCGGGGCTGCCGGTCAGACTGGCGAGCTAGAGCACGGTAGGGGCAGATGGAATTCCCGGTGTAGCGGTGGAATGCGTAGAGATCGGGAAGAATACCAGTGGCGAAGGCGTTCTGCTGGGCCGTTGCTGACACTGAGGCGCGACAGCGTGGGGAGCAAACAGG
+
CCCC<A@A:AB@ECD@@@@BBB@C@E?AACBABB<@@@BB;@@;?CBB@CC?99;:D<AA?A?CDB?BB<9BDBB9?>:4:==1BCEE@BBB@DDC9@@??<>37><000==;@@A<;558555==C?A@ABB8AB;;:<6<5:6:<6<6<<8444>8>B8B@B997;;@>933788187==7=8858::=78883858880555:<<=7B9=B?CBA>;777997<6=>>?=A??9::=??5?AA@A<@?>7
@N9IO0:00818:06073
TACAGAGGGTGCGAGCGTTGTCCGGAATCACTGGGCGTAAAGGGCGCGTAGGCGGCCTGATAAGTAGGGGGTGAAATCTCGCGGCTCAACTGCGAGGCTGCCTCCTAAACTGTCGGGCTCGAGCACAGTAGAGGCAGGTGGAATTCCCGGTGTAGCGGTGGAATGCGTAGAGATCGGGAAGAACATCGGTGGCGAAGGCGGCCTGCTGGGCTGTTGCTGACGCTGAGGCGCGACAGCGTGGGGAGCAAACAGG
+
BBBA@:::6<B=A@@>>?9>>??C<A?ACCCBCC>ABBDB<@@<@A?BBCD@CC@D@CA@AB?A99::::)9898*777===?;@?@@=@:::??@=@?@?=AA9;;C=BB=@;;;-:<<==??>?=>;;:99??@A@BC@C@C=@@;@>@AA@AAA=AA?B?:::??=99:987::-:9:>6::<00*0>:>>C=A<@?;??BBBCJI>CCAA?ABCB@>><@<00+0><<<;;;@@:;:;-;::;;.;;:4
@N9IO0:00823:06081
TACGGAGGGTGCAAGCGTTATCCGGATTCACTGGGTTTAAAGGGTGCGTAGGCGGGCTTGTAAGTCAGTGGTGAAAGCCCGGGGCTTAACTCCGGAATTGCCGTTGATACTGCAAGCCTTGAGTACAGTTGAGGTGGGCGGAATACATCATGTAGAGGTGAAATTCTTAGATATGATGTAGAACACCGATTGCGAAGGCAGCTCACTAAAGTGTAACTGACGCTGAGGCACGAAAGCGTGGGGATCAAACAGG
+
CC@@>@DG>BBCD?AA@@@CDD@C???<::9@A@9??*:5/5<1;?AABAA@DDD=BB@CBB@B@@@BA@;==@A);9=/:89-8>=@<BBB<?=??C@BB?BB>AA?@@?@@@8AB:D;C=BBC@;?C9B@A4;990;C=@=ACBABCCABABC<;7;ABA<B>AA@A:;;CBBBBBCC@@?@BB@ECC@@@@B=A=B=C>==ECDCC;9;@@B?C;;;BBAA@=;799;;<<4<BCDCCC;@@@@@9>?>:
@N9IO0:00827:06098
TACGTAGGTGGCAAGCGTTGTCCGGATTTATTGGGTTTAAAGGGTGCGTAGGCGGTCCTATAAGTCAGTGCTGAAATATCCCGGCTTAACCGGGAGGGTGGCATTGATACTGCAGGACTTGAGTAAAGTTGAGGTAGGCGGAATTGACGGTGTAGCGGTGAAATGCTTAGATATCGTCAAGAACACCGATAGTGTAGACAGCTTACTAAGCTTTAACTGACGCTGAGGCACGAAAGTGTGGGGATCAAACAGG
+
BBAAA;;5;C=AC49;BB?BAD8;6;BB;BC@CG?IC>BB=BB>AAAC@>@<:96;A=ACCC@CCB899A@:;;B=BAAAB=B?BB@D@D@CB=@>@6;;4000:000009=>@C@BBC?@A;;;B9A@6::?7;>C666:?8<899@@?><A@CCC@CCDD>CCBB?@@@AB@@@@BB7;;?@??698?===@B==?@999@<@>??>AACD<@<@BB?@>>0/0;6;@A:99,9>:?@@A2>BBBD=:99@
@N9IO0:00843:06093
TACAGAGGGTGCGAGCGTTGTTCGGAATACTGGGCGTAAAGCGCGTGTAGGCGGTCTAGCAAGTCAGATGTGAAATCCCGGGGCCTAACTCCGGACGTGCATTTGAAACTACTAGGCTAGAGTGATGTAGAGGATGGCGGAATACCCAGTGTAGAGGTGAAATTCGTAGAGATTGGGTAGAACACCGGTGGCGAAGGCGGCCATCTGGGCATTAACTGACGCTGAGACGCGAAAGCGTGGGGAGCAAACAG
+
CBBBCCCF?;;:A9::9917@;==;<.45::=?:@@>??9?AABA;;;AA@;;7;BA;;;D?BBA@ACCCBBAB=BBB=BDD;C@CC@BBB=@<@;;;9:==@4@?D>CBBBBCC<AA:995:959;656;>:===<>C<>9;;CC>BBCB@5555.5<<;4<96656;<555.55)5:@:6:;;99759.555.5555.57555;;;09:<3;5995;:99>??@B@@;:9=5=@;;;@@0@>999,999
@N9IO0:00859:06092
TACGGAGGGGGCAAGCGTTGTTCGGAATTATTGGGCGTAAAGGGCGCGTAGGCGGCCATGCAAGTCGGTTGTGAAATCCCTTGGCTCAACCAAGGAACTGCGTCCGAAACTGCATGGCTCGAGTCCGGGAGAGGGTAGTGGAATTCCCAGTGTAGCGGTGAAATGCGTAGATATTGGGAGGAACACCGGTGGCGAAGGCGGCTACCTGGACCGGTACTGACGCTGAGGCGCGAAAGCTAGGGGAGCAAACAGG
+
B@@A=::;:;*;C6AB9;46<8<=:C@C@DCADE>BBDA=3@:3>AAAB>=:;;.9.4888;=A@A=8=555=CE>CCB>B@B?CCCC@C?A?A?A@BBBCBBB?@@@;@A=@B00,0==ABBBA?BD>CDABB<ABABA?B8;8;D=AABGBAAAB?BAA@<:;;BB@@@BBA?BB=BD@C@AAA?A;::6;AA>A@BB?AAAB@CC>A@?C?;;;BBBBB@AA;;6;EDCCD=A@BBBBB7ABABB>BCB?
@N9IO0:00825:06113
GACGAACCGTACGAACGTTATTCGGAATCACTGGGCTTAAAGGGTGCGTAGGCGGCGCAGAAAGTTGGGTGTGAAATCCCTCGGCTTAACCGAGGAATTGCGCCCAAAACTACTGTGCTCGAGGGAGGTAGAGGTGAGCGGAACTTAGGGTGGAGCGGTGAAATGCGTTGATATCCTAAAGGAACACCGGTGGCGAAAAGCCGGCTCACTGGACCTCTTCTGACGCTGAGGCACGAAAGCTAGGGTAGCAAACGGG
+
DCC@>8<+00>09:29778>B?AB:B=?@CCCCC>CE@CD=BA=;:;6;@@@CB@BBA@:::/:@=@G>AAAABC<@@@9@;<5;B<@<@?B@@?B@C=>;:;=,999*5;;;CB@B@AAA;;;0;C=ABB@@=@AB@@?=B>A@9;;D;;;4;;945;;=D7@:96??AA@@=>.455)5.5.4447<544.4////&//)/)////33949<9?@@@C;;;BAB?9:98<==000+0;///:2:97::>8;@>5
@N9IO0:00826:06151
TACGTAGGTGTCAAGCGTTGTCCGGATTTATTGGGCGTAAAGCGCCCGCAGGCGGCTTGCCAAGTTCGAGGTGAAATCTCCCGGCTTAACTGGGAGGGTGCCTCGAAAACTGGCAGGCTTGAGGCAGGGAGAGGGATGTGGAATTCCAGGTGTAGTGGTGAAATGCGTAGATATCTGGAGGAACACCAGTGGCGAAGGCGGCATCCTGGCCCTGTCCTGACGCTCAGGGGCGAAAGCGTGGGGAGCAAACCG
+
CCAAABB?BBBBC?BBCB?@ADAD?CCB:?A4;;0;A@BB;A;69B;A@A@=@B2;0)..*.*-8079<<7<99909;;@@8@@CB?B?BA@@9000,0/06A00;AD2>?@>@:>>;:8;AC=BBCB>BBBA@<?::;:6;284<5::7888<;884>>@A9@@B==:@@000:::5;<9>9????AAAB<??B>=558.8=<=7=>3:;3;A@>6==89977>=@@@5>>>?,//66:9:./3/69296;
@N9IO0:00845:06157
TACGGAGGGTGCGAGCGTTGTCCGGAATCACTGGGCGTAAAGGGCGCGTAGGCGGTTCGTTAAGTCGTTGGTGAAATCCCGGGGCTCAACTCCGGGGCTGCCGACGAGACTGGCGGGCTCGAGCACGGTAGAGGCAGATGGAATTCCCGGTGTAGCGGTGGAATGCGTAGATATCGGGAAGAACACCAGTGGCGAAGGCGTTCTGCTGGGCCGTTGCTGACGCTGAGGCGCGACAGCGTGGGGAGCAAACAGG
+
CBBB=@?@:ACBCCBBBG@@@@?B?C@BBCCCCC>BCBCC<BD>CCCBB??<@B=@?B??<@?BBBBB@C?AAAC@CDD<AAA9@ABB8@??7@@@6@?@@6<:=BCBB=<86788)777;;=@BBB@EAAAA=@>@@::6;>?4:;6;=AA@??BB?BB>A>ABBB@@@A@?@@@?9??A@>BBB>B@BB@CCCACACFD?AAA?AAA<B?AB?BABAA@@@99:@????CAAAA@@??@@7@ACDD<@@@;
@N9IO0:00847:06129
TACGAAGGTGCAACGTGCTCGGAATCATGGTGCGTAAAAGCGCACGTAGGCGGCTTTGCAAGTCGGGATGTGAAATCCCGTGGCTCAACCAATGGACGTGCATTCGAAACTGCAAAGCTTGAGTATGGAAGAGGGTCGCGGAATTCCCGGTGTAGAGGTGAAATTCGTAGATATCGGGAGGAACACCAGTGGCGAAGGCGGCGACCTGGGCCAATACTGACGCTGAGGTGCGAAAGCGTGGGGAGCAAAACAG
+
;<A>A9>.5555.555555;<7:00000-(--------&//6893////)/>)///(/9928<94:044;////)--5,5--(-577)/)5.594577=<9=>;8778(333444(4::>ABBBABB=@=@;;:09=@A@;@=A9@9)5.5>A=?;;5;@@@5@:@AABA:;;<;;?8@?=@>AAA?AA??<?AA?B@CC?B@@>;999,9;@:@AAA<>>?<=<9939@A@AB;=@?=A;;+:<5522&259
@N9IO0:00853:06153
GACAGAGGGTGCAAGCGTTGTTCGGATTGACTGGGCGTAAAGGGCGTGTAGGCGGTTGGGTAAGTCGGATGTGAAATCATCATCGCTTAACGAGATGTCCGCATCGGAAACTGTCCAACTTGAGTATAGCAGAGGAGAACGGAATTCCTGGTGTAGCGGTGGAATGTGTAGAGATCAGGAGGAACACCTGTGGCGAAGGCGGTTCTCTGGGCTAATACTGACGCTGAGGCGCGAAAGCTAGGGTAGCAAACCGG
+
BDDCCCCC>CCBB9?==>9>@=AC?BB?B@@@EG=@@@CD=BC>BCBCCBB?A@=@=AA;BA?BBDC@CEDCC>>8?BACC>966A@8B??@@ABBBAB@ABBB?@??D>CACAA?A=AA9A;;<BC@ABBBBC?CAA>@@<@>A7@9@@=@AAABBB?BB?A9AA@<>;@ABC@@@?29:?B=??B?CC??=?BC?B@DC@B?ABCBBC<?@@=@BAA::9A@A???<?==>=>,39BABD>@AACCC>B?C?
@N9IO0:00814:06169
TACGTAGGTGGCAAGCGTTGTCCGGATTTACTGGGCGTAAAGAGCGCGCAGGCGGTCGAATAAGTCGAATGTGAAAGCCCCCGGCTTAACTGGGGAGGGTCATTCGATACTGCTCGACTTGAAGGCAGGAGAGGAAGTGGAATTCCCGGTGTCAGTGGTGAAATGCGTAGATATCGGGAGGAACACCAGTGGCGAAGGCGACTTCCTGGCCTGTTCTTGACGCTGAGGCGCGAAAGCTGGGGGAGCAAACGGG
+
@@ABB;;5;;5;A=@AAC?CCC@B?BBA6=?:;:0<9<95)5599A@@=;;800+0<=@;@C?B@@@B?@<;:89*99999$3-331;49=>?@8@AB<A;;;@@@@?AABAAA@@:::8:A?D>AAB=@?9:37-33;2828-33(3266///6664:;:=5:8888877;:;;;>6>><?<?CC@BAA=;>00+06<<>AE@CA;;9;?B@A>@B?BCB@@@;;;=A@@@??8?;;;AAA,;;;;;,99>6
@N9IO0:00840:06165
TACAGAGGGTGCAAGCGTTGTTCGGAATCATTGGGCGTAAAGGGCGTGTAGGCGGTTTGTTAAGTCATGTGTGAAATCCCTCGGCTCAACCGGGGAACGACGCATGAAACTGGCAAGCTAGAGTACCAAAGAGGGGGGTGGAATTCCCGGTGTAGCGGTGAAATGCGTAGATATCGGGAGGAACACCTGTGGCGAAGGCGGCCCCCTGGTTGGATACTGACGCTGAGACGCGAAAGCGTGGGGAGCAAACAGG
+
BCCCBAAA:BA><;?<8819@<>?5;4:=?=294(7?39:5:=9=::;ABC?BB>BA<AB?B?CBCBABBB@A@C?CCC>CCD@CBCB:B:?@@2?:>==BC>>BBBB;BBA>BC7;;A@?8::AD=A@>ACCCCCC(BB<B?B?BF>DAECB;;;B?@A<@8@>B????=BBBBBC=A@@DABCCADDBB>BAA=A9AC=A@A@0AC?B?B=@@BBBBBBBAAAA;;:>A?A@;@@C;;;;.;@@BB<AAA=
@N9IO0:00847:06201
GACGTAGGGAGCGAGCGTTGTCCGGATTCATTGGGCGTAAAGCGCGCGTAGGCGGTTTGGCAAGTCGGATGTGAAATCCCGAGGCTCAACCTCGGGACTGCATCCGATACTGCCCGACTAGAGGTAGGTAGGGGAGATCGGAATTCCTGGTGTAGCGGTGAAATGCGCAGATATCAGGAGGAACACCGGTGGCGAAGGCGGATCTCTGGGCCTTACCTGACGCTGAGGCGCGAAAGCTAGGGGAGCGAACAGG
+
CDCBBAHE=A@@@@@@AA?BBB@D<@@=@@A<@A8ABBBA=BA;;:BB@@@<>B3=9(0)/@;ABBB?CBDCCDC>AAB<BAA>ABAA>@>A@@@;@BAAA@AA>A@@CA9:9C7:9A@A?@?<A><8<::9;-;@@A??=@@C@D@CD?CBA@AA@=;;;A;ADAA@A@BBB@AA<199?B>BBBALACB@B@?<??BA?CBBBBCCD=C?C@BB?BBB?@=<8::1733??A7;9???BB8??BBB@:::@
@N9IO0:00849:06170
GACAGAGGCCACGAACGTTGTTCGGAATCACTGGGCATAAAGCGCACGTAGGCGCCAGGTCCGTCCGATGTGAAAGCCCCCGGCTCAACCGGGGAATTGCATCGGATACCGCCTGGCTCGAGGATGGTTGGGGTGAGTGGAACTCCTGGGTGGAGCGGTGAAATGCGTAGATATCAGGAGGAACACCGGTGGCGAAAGCGGCTCACTGGACCATTACTGACGCTGAGGTGCGAAAGCTAGGGGAGCAAACGG
+
BBCAA00+0)//595;AA>AB9;;7;<@@A@CCD>CC@@@9>:4338>@;;4;;58BC:BB9=>>6::@:<?::(37333$3,333;9>9<<<2=29293837363//>58=5/0(/98;8A>>AA<?;?AA5@@??=@587:=>:666,5:48;?@<555=39>?@BB;:852755.573816<>8>98809:?@;AAB?A;:;>:6066)//5==>755=>==76.679577-7=;8A@@5B>86=66;;
@N9IO0:00855:06198
TACGAAGGGGGCTAGCGTTGTTCGGAATTACTGGGCGTAAAGCGCGCGTAGGCGGTGATCTTTGTCAGAGGTGAAAGCCCGGGGCTCAACGTCCGGAATTGCCTTTGAAAACGGGTACTTCGCGTAGAGCGAGAGAGGATGGCGGAATTCCTAGTGTAGAGGTGAAATTCGTAGATATTAGGAGAACACCGGTGGCGAAGCGGCCATCTGGCTCGGTACTGACGCTCAGGCGCGAAAGCGTGGGGAGCAA
+
BBCCB?BDCD3BCAAACCACC@CC=@.9.555;;4969>C=BBBAABBA>:3=939455;;<5<A@@?==7:9<9088819<<.:888177990606063//(//(////&///(///-(-,2**,,,-//77333:8==?7<<6738,2+2//-----89..22=-5/584-----20,-(---(,24040--(/78(///(/066:;;288//(//////:66783/(/8../6.6/33222&25555
@N9IO0:00859:06173
TACGTAGGGTGCGAGCGTTAATCGGAATTACTGGGCGTAAAGCGTGCGCAGGCTGTTTTGTAAGTCAGATGTGAAATCCCTGAGCTCAACTTAGGAACTGCGTTTGAAACTACAAGACTAGAATATGTCAGAGGGGGGTAGAATTCCACGTGTAGCAGTGAAATGCGTAGAGATGTGGAGGAATACCAATGGCGAAGGCAGCCCCCTGGGATAATATTGACGCCTCATGCACGAAAGCGTGGGGAGCAAACAGG
+
A@BAA??A:<;<CCBA@@9=5;;;:@+0)/000>599;CC=BBB@A?A@CB@B@;;:;-;AA?CB@@99;:;BBA<BAB<AACBCCBA=?>0442>68@?937A134?6=ACBB<8<883336?@94398;:;9:99$9///(/,0;B@BBBBD::<88=@A;99:BBBBEAA89::18:3806::1:4::48586=8>>@@DDD.==81;;A2;=@8<9;//(/32/..8533;5>=??@@@29:?AD<AAC>
@N9IO0:00832:06251
TACGTAGGGGGCAAGCGTTGTCCGGATTTATTGGGCGTAAAGAGCGTGTAGGCGGCCAGGCAGGTCCGCTGTGAAAACTCGAGGCTTAACCTCGAGACGTCGGTGGAAACCGTCTGGCTAGAGTCCGGAAGAGGAGAGTGGAATTCCCGGTGTAGCGGTGAAATGCGCAGATATCGGGAAGAACACCCGTGGCGAAGGCGGCTCTCTGGGACGGTACTGACGCTGAGACGCGAAAGCGTGGGGAGCGAACAGG
+
AB@@@@BCCC1CD;<9CC@BBE:=9ABC=CD;D@8BBBAA;@@@@ABBA=<900+04::6:BC8@A@CBBBCAA@@3<?@99929;2<=A?C@A?AA@@@@CACC@CC>C?BAB@@>?CC@@@BC?C7879BB<??CBBB@C>A=AC>C>ABBBBBC?BBCC>BA@@>?99:=???A<A;?@@:;;C=B;;6;A@5;7;A>ABBCCBBB=A@B?BAAAA@BBBA999:99>999,99@=>==0=:;9:299@<
@N9IO0:00838:06248
TACGGAGGGTGCAAACGTTGCTCGGAATCATTGGGCGTAAAGCGCACGTAGGCGGTCCAGCAAGTGGGGAGTGAAAGCCCTCGGCTCAACCGAGGAAGTGCTTTCCAAACTACTGGACTTGAGTACCGGAGAGGGTCGCGGAATTCCCGGTGTAGAGGTGAAATTCGTAGATATCGGGAGGAACACCAGTGGCGAAGGCGGCGACCTGGACGGATACTGACGCTGAGGTGCGAAAGCGTGGGGAGCAAACA
+
BBCB@AAA<BCCDD>@@@@BBBBC@C@CCBB?BE>???@?7???@CDBB>>:00+0>5:<@@<?BCCC;@@BBBB<AAA;A;:8:BCDADABBC@C?BBCAAA:A@DC>CAAACDACCC@CBAABB?B?AA>@A<ABBAB>B?B@BC>C>BCBBBBB?AAAC>B?BBBBBBAAA???8?;.95:BB?C><?=@@@8<68717>>?<@?7::A8<<====??AA>>887:>AAAA9??@=<<<1<:9:>7:8
@N9IO0:00853:06215
TACGAAGGGGGCTAGCGTTGTTCGGAATTACTGGGCGTAAAGCGCACGTAGGCGGGTTTGTAAGTAGGGGGTGAAATCCCAGGGCTCAACCCTGGAACTGCCTTCTAGACTGCAAGCCTGGAGGTCAGGAGAGGCGAGTGGAATACCGAGTGTAGAGGTGAAATTCGATAGATATTCGGTGGAACACCAGTGGCGAAGGCGACTCGCTGGACTGATACTGACGCTGAGGTGCGAAAGCGTGGGGAGCAAACAGG
+
A@@AA;ACCC3CCBBCCB@BB@BB?B?@?BB@BC>@@@EG>CBCBBBBB@B==>@:@@8@AA?@A@CDDD5;;;C9@@B=A@A9@==>8=>194.46:4455>7@????@=?::599<@A9>;<=<;=9777@;?:?:@B>B=@AB599>>=>>9663777;0923-----6669055.59+4.4445<@@A>BBB?B@EECCB;;;@A<@@ACBBBBBBBBBB99:@<=>??==6=979=AA6BBBCA9@;;6
@N9IO0:00853:06244
GACAGAGGGGGCAAGCGTTGCTCGGAATTACTGGGCGTAAAGGGCGCGTAGGCGGGATGGCAAGTCGGTCGTGAAATCCCTCGGCTCAACTGAGGAGCGTCGATCGATACTGCTGTTCTTGAGGATTGCAGAGGAGACTGGAATTCCCGGTGTAGCGGTGAAATGTGTAGAGATCGGGAGGAACGACCGGTGGCGAAGGCGGGTCTCTGGGCAATTCCTGACGCTGAGGCGCGAAAGCGTGGGGAGCAAACGGG
+
CCCCCCCCBC1CH@CBCBACBBBC@C@B@BAAAC>9;:CG0;;0;B8@@BA@;9:4;@?@@A>AAAB?ABBBBBB>BCD=B?@=??BB?BBA:949@A@@AAAAAAAAAAAC???A<>?799@?@A=???@BA=>??<?@<?=@>AA<A>?@?;99@?BBBD>BCCCBBBBB;99>906;6:60///5:3//)/8:5:7=@=<==B==D@79:;9=@<;;9?@?@?:929B@@@B<A@@@CCC9CCCDM>CCC=
@N9IO0:00853:06249
CACGTAGGGGACGAGCGTTGTCCGGATTCATTGGGCGTAAAGCGCGCGTAGGCGCTCGGAAAGTCGGGCGTGAAATGCCGGGGCTCAACCCCGGGACTGCGTCCGATACTTCCGAGCTGGAGGTAGGTAGGGGAGATCGGAATTCCTGGTGTAGCGGTGAAATGCGCAGATATCAGGAGGAACACCGGTGGCGAAGGCGGATCTCTGGGCCTTACCTGACGCTGAGGCGCGAAAGCTAGGGGAGCGAACAGG
+
BCCBBACCC4?AB9::BB?BA@=@@CHACCI<AA:@>=><6<73449:;=<;<0//>>29;,00BC?7BBABDD>9<91;5505@A@9=>=+@>6@@@BBBBB?@A@@@@<@?A@@@BC?:899BB>B?ACC9BBBBCA=?9<9<897-3<<>>>?;?AA<6B===BABBBBA@A9288=@;ABA?B?AA=?8;6;=AA;?<<>??DG<B?B=@>9>?:<AA;;98-33339;3:AABAAA9ABAAB????2
@N9IO0:00856:06214
TACGTAGGGTGCAGGCGTTAATCGGAATACTGGGCGTAAAGCGTGCGCAGGCGGTTTGTTAAGACAGATGTGAAATCCCCGGGCTTAACCTGGGAACTGCGTTTGTAACTGGCAGACTGGAGTGTGGCAGAGGGGGGTGGAATTCCAAGTGTAGCAGTGAAATGCGTAGATATTTGGAGGAACACCGATGGCGAAGGCAGCCCCCTGGGCTAACCACTGACGCCTCATGCACGAAAGCGTGGGGAGCGAACAG
+
@@ACA:;;,95;997@CC@D?@:0+0,0/9AAA<:9:BL?CCBC@@@AA@<AB=AA=B?@C?BBAAAA>?>>?A9ABBA6A@/77-0+0;>>@+0)////9?=4C?@;?AA=@?::5BA?@@AA>?48;;387777#3;4<?D@B>A=@@@>:>;;;00/616:;8?:<BAABD>E?BB@A=@??:?A994:???D799AACCC2><<39>>*0(/:699833,3778333=;;A<799CBA@5988875;;>
@N9IO0:00825:06271
TACGAAGGGGGCTAGCGTTGTTCGGAATACTGGGCGTAAAGCGCACGTAGGCGGACTATTAAGTCAGGGGTGAAATCCCGGGGCTCAACCCCGGAACTGCCTTTGATACTGGTAGTCTCGAGTCCGGAAGAGGTGAGTGGAATTCCGAGTGTAGAGGTGAAATTCGTAGATATTCGGAGGAACACCAGTGGCGAAGGCGGCTCACTGGTCCGGTACTGACGCTGAGGTGCGAAAGCGTGGGGAGCAAACAGG
+
<ACAG@CCCC5CCIAABC?;;7;0:B+0/>>>>8;9;BC=BB@@@;<;BB=BD@BBBDB>A<@@@>???.;<;;-9B@;AAA6@ABA@CFC8B<A<@@@>@@@9000@ABC@BBCBC?@?AAA@69499?@@?BBBCBB?B:?:=39:?@@AABCC?BBBA<A>??>777>>@6<<;>><@=A@>:=///)/;<7=9A@<:;;;;>>;>B?C@B:;;AA@B??:;;?BAA@??9@BBBBBB8A@AAA;AAA>
@N9IO0:00853:06282
TACATAGGCACCAAGCGTTGTCCGGATTTATTGGGCGTAAAGAGCTCGTAGGTGGTTCGGTAAGTCGGGTGTGAAAACTTTGGGCTCAACCCAAAGCCTGCATCCGATACTGCTGTGACTAGAGTTCGGTAGGGGAGCGGGGAATTCCTAGTGTAGCGGTGAAATGCGCAGATATTAGGAGGAACACCGGTGGCGAAGGCGCCGCTCTGGGCCGATACGTGACACTGAGGAGCGAAAGCGTGGGTAGCAAACAGG
+
0EDDBCB@B@A=@5:;@A;@B@=@>AAD>BB<AA8;;;@A8?:9:A;;;CC@DC?B@@@>@CACDDDF>@@00000&//;1::5;;;;@BE@HG=CB@BBBCDC?BBBBBBBCBBAA??<<=:999<<5;7888(7=?AAC54447=5:<::=BAAAB?B;:@6///9:=;;;>><==8<=08188>:A===:=>?:?=???6;;==?>@7@77799///88888675777::===1;7<::;37<<??E;BAA9
@N9IO0:00850:06343
TACGGAGGGTGCGAGCGTTATCCGGAATTACTGGGTTTAAAGGGTGCGTAGGCGGCGTAGTAAGTCAGGAGTGAAAGTTTGCGGCTCAACCGTAAAATTGCTTTTGATACTGCTATGCTAGAATTAGGATGAGGTCAGCGGAATGTGGCATGTAGCGGTGAAATGCATAGATATGCCATAGAACACCAATTGCGAAGGCAGCTGGCTAGACCTGGATTGACGCTGAGGCACGAAAAGCGTGGGGAGCGAACAGG
+
BBBB=@>A<AB@BCCA@@@AAA>B>BAE@CCCBB=@@;@D=BB>BBBC;00900+0A@BCFD=@ABBC=@@@BBB<CCC=B@A>ACBA>B7;;@CC.;76<@>>2BB??@:;;BB;::BBCC@B@BC<@>@;;6;AAABB?B@C@@A@AAAA@@?@@=@BBB;@:?@@@ABBA?:>7:9444399:.:275==7929;A;9:@@;@@@@;909>:=>:9;;AAB>@@9<B:4:44&49@@CFI;BBCBBAAAA>
@N9IO0:00852:06332
TACGTAGGGTGCGGGCGTTAATCGGAATACTGGGCGTAAAGCGTGCGCAGGCGGCTCCTTAAGTCAGATGTGAAATCCCCGGGCTTAACCTGGGAACTGCGTTTGAAACTGAGGGGCTTGAGTGTGGAAGAGGGGGTGGAAGTTCCAGGTGTAGCAGGTGAAATGCGTAGAGATCTGGAGGAACACCGATGGCGAAGGCAGCCCCCTGGGCTAACACTGACGCTCCATGCACGAAAGCGTGGGGAGCAAACAGG
+
AEABACCL?BAABB:;;;5:9@?;8>+0/<88:10/0?>8>===C;;000:00+09::;=@<??BB=B@;;;;=4:?::/8=5888>7=7<BB>B>CABBBAB8<>?<>:B;<=<1::6::=B;;<.3,228888(2:.73:;1:458,89<=<;22,2<9;0...33:::77555<7<<8<8<=<:??@?5:994:8?@AFCDC3?@?9>AA>??@@?9////0*/9@=@?>?C>CBBBBBB597?;;3?>?;
@N9IO0:00814:06380
TACGTAGGGGGCGAGCGTTGTCCGGATTTATTGGGCGTAAAGAGCTCGTAGGCGGTTTGGCAAGTCGGGTGTGAAAATCCGGGCTCAACTCGGAGACGCCACTCGATACTGCTATGACTCGAGTCCGGTAGGGGAGTGCGGAATTCCTGGTGTAGCGGTGAAATGCGCAGATATCAGGAGGAACACCGGTGGCGAAGGCGGCACTCTGGGCCGGAACTGACGCTGAGGAGCGAAAGCGTGGGGAGCGAACAGG
+
ADCCCGCDCC5ABAAACD9:9C?B=BBB>CC@CC>@@:::59;<:<?AABB?AC@CB>B@EC>@@999.9;:@@>>3:<7>>8<AAA?BBBB?B@>?::48AA??ABBABAB??;588<A@:5:A=A<@;;:;-:;:::;7;;B8B<EL@CE@A@@@9699>6@>;;AAAAABBAA<.4424.4@?>C@;;8;BA=A?@A@C@@@@@CF=B8;6<>?@:55>@:7:988<<@@A<A??@@DC8;;;@@@;559
@N9IO0:00818:06390
TACGTAGGGGGCTAGCGTTGTCCGGAATCATTGGGCGTAAAGCGCGTGTAGGCGGCCCGGTAAGTCCGCTGTGAAAGTCGGGGGCTCAACCCTCGAAAGCCGGTGGATACTGTCGGGCTAGAGTACGGAAGAGGCGAGTGGAATTCCTGGTGTAGCGGTGAAATGCGCAGATATCAGGAGGAACACCAATTGCGAAGGCAGCTCGCTGGGACGTTACTGACGCTGAGACGCGAAAGCGTGGGGAGCAAACAGG
+
CCBBBAAAAB0CBBBBCC=AAB?@<AGCFCC<>>69449:199;?@;:;9;4<4.44)98>@<@:@<>@@B@BAB8AA@A9;;*;BBD@CC>BAAA=/557A=AB?BBBBB=<=<<6A<<<<???BB?C@CBB@BBBCBC?C@B@D?BB?BDAAABB?AA@=/3388?A@974=<<<688.3,3>@;?39.7;?B?B@BCBAA?@@DCE>CBBB>A???><@@AAABBBCCBAA<A9::AAA6A???D=A><9
@N9IO0:00823:06391
TACGGGGGGGGCAAGCGTTGTTCGGAATTACTGGGCGTAAAGGGCTCGTAGGCGGCCAACTAAGTCAGACGTGAAATCCCTCGGCTTAACCGGGGAACTGCGTCTGATACTGGATGGCTCGAGATTGGGAGAGGGATGCGGAATTCCAGGTGTAGCGGTGAAATGCGTAGATATCTGGAGGAACACCGGTGGCGAAGGCGGCATCCTGGACCAACACTGACGCTGAGGAGCGAAAGCCAGGGGAGCAAACGG
+
AA9:9:9:9:"9@.555559==BCBD@C@CBCFF>BA@AA4994:BBB@BB=:94;=@=@;;7;@C@@ABBBCCC9;;;0;;;5:C=A>A<@>@3?=A@@@ABBBBCBCBBB@C?@<??@?AAAC@CC=AA:9:,9>><?;?:@8<0974<>>AABB?BBBC=A@A@@@@>>==;;<6<?3:6:BB@B@@@=@@A?A?@A=ABAA@BC@DD?A>ABBAAA??=<9945::;494(4:5:;@@0999==)49?
@N9IO0:00829:06396
TACAGAGGGGGCAAGCGTTGTTCGGAATTACTGGGCGTAAAGGGCGCGTAGGCGGCCTGCTAAGTCGAACGTGAAATCCCTGGGCTCAACCCAGGAACTGCGTCCGATACTGGTTGGCTTGAATCCGGGAGAGGGATGTGGAATTCCAGGTGTAGCGGTGAAATGCGTAGATATCTGGAGGAACACCGGTGGCGAAGGCGACATCCTGGACCGGTATTGACGCTGAGGCGCGAAAAGCCAGGGGAGCAAACGG
+
?@B000<<<<,>>89;BA@BC@BB@C?C?BBBBB=9::CC>CE@BCCCBBA?>?<?<>A?;939<?>?=@<>>>>8?AC9@@@8>A;;69?7?@<@<=??@??:055;:444393959:39:755.55)5:;>>6>;;;;6;7@5?7;;:@@AB;;;5;;;@:@@AA?AA@;;9;BA;@@?A?ABB?B?CB?AAB6;7;@@@A;;5:B:=?<??AA=;=AA?>:;44.4455444&44.4555&5555@7>;;
@N9IO0:00848:06361
TACGTAGGGTGCAAGCATTATCCGGAGTGACTGGGCGTAAAGAGTTGCGTAGGTGGTTAGTAAAGTGAATAGTGAAACCTGGTGGCTCAACCATACAGACTATTATTCAAACTCACTAACTCGAGAGTGGTAGAGGTAACTGGAATTTCTTGTGTAGGAGTGAAATCCGTAGATATAAGAAGGAACACCAATGGCGTAGGCAGGTTACTGGACCATTTCTGACACTGAGGCACGAAAGCGTGGGGAGCGAACCGG
+
BB;;;;CC7:;@@8@@@=8>?>9>==>88;=:::-:>;<;0<?A@<A@ABAB?BC?B<A@;::/:>@A=AAAB;;;6;<@@<;;5;A;;7;?B<;;BBBCBCC?;;9;BC=BBEFCCD@CCCCCB;;;@<@?AAA>BB?CCC?C?BA=@?5::@@AA?CABBAB=BE9::CCCB@A@?@@:@9?9?@@=A=?@<@@@@A=BBC?B@CDDD?AA@FDG?CCC@@@BB;;;5<CB;;;0;;;;CCC<CCBBB@C?C?
@N9IO0:00858:06391
TACAGAGGGTGCGAGCGTTAATCGGAATTACTGGGCGTAAAGCGCGCGTAGGCGGCTTTGCAAGTCGGGTGTGAAATCCCCAGGCTTAACCTGGGAACTGCATTCGAGACTGCATTGCTAGAGTATGGGAGAGGGAAGTGGAATTTCCGGTGTAGCGGTGAAATGCGTAGATATCGGAAGGAACATCAGTGGCGAAAGCGACTTCCTGGACCAATACTGACGCTCATGTGCGAAAGCGTGGGGAGCAAACAGG
+
ECCBCBGJ?CBBBAA999;>5::B?C@C@CCABB=:99?A3:9::@@@@@@=;<5;;;,9A?;ABBCC=B@BBBA<ACCC:AA?AD?B?B@CGM?CACCBBFC?CB;;;CCBCBB?@AAA:::AABBC<AABAA<A?BBC@B?CC=C@C?BB;;;AC@CDGD>AAACAAABBBBAA=A=@<@>;;;BABDHACIGJ?<;9@AC?CABB>BB?B?A@ABAAABBB;;;C;;;;;A=B;99CAA3999>;1;<=4
@N9IO0:00858:06396
TACGGAGGGTGCAAGCGTTGTTCGGAATCACTGGGCGTAAAGGGCGTGTAGGCGGTCCGCTAAGTCTGATGTGAAAGCCCGGGGCTCACCCCCGGAAGGGCATTGGAAACTGGCGGACTCGAGTCCCGGAGAGGAAGGTGGAATTCCTGGTGTAGCGGTGAAATGCGTAGATATCAGGAGGAATACCGGTGGCGAAGGCGGCCTTCTGGACGGTGACTGACGCTGGAGACGCGAAAGCGTGGGGAGCAAACAGG
+
EBBB>B@B8BA?@>BBBB?BA=AB=?<?@BBBBB;:;;?@8>858?<AAA@<885:C=A@;94:???@A@@A@@@6;;B<BCB8AA@;;;;;'4==8<@4@@@;@:@@6;;;5;@=;9::@@??@@/;47=<<8:5:7==9=:=9>7;?:BB@BBAA?AABC=::::AABC@@@@@@<@@=@<9::<?9?A<@AA6:69A8=3:6:@A=@AB>@@@;;;:>@?8:4:9:49:<:;3884:<>>2><>>>8655<
@N9IO0:00861:06380
TACGAAGGGGGCAAGCGTTGTTCGGAATTACTGGGCGTAAAGGGCGCGTAGGCGGCTTATCAAGTCAGGCGTGAAATTCCCGGGCTCAACCTGGGGGCTGCGCTTGATACTGATTGGCTTGAATGCGGGAGAGGATAGTGGAATTCCCAGTGTAGAGGTGAAATTCGTAGATATTGGGAGAACACCGGTGGCGAAGGCGGCTATCTGGCCCGTGATTGACGCTGAGGCGGCGAAAAGCGTGGGGAGCCAAACAGG
+
CCC;:7;BBB2CC9ABCC@CC<C@<=:B<??@C@8<?;;=6<=5===;;;A9BC:CC?AABF>ABB<A8<BBAAA<A;@@9@>8???B@E>@@CCC3BBC?@?F?CC99:?AAA@C@BB?BB?BB>??899:==A=><?=6:6<7=;16/////86713333(3,333993336068(/..(.57272775<<<9=8<B899?CBBC?CC>DBBBA>??>A:9444744.49888+44444<<+:5505=4=>?2
@N9IO0:00864:05788
TACAGAGGGTGCTAGCGTTAATCGGATTTACTGGGCGTAAAGCGTGTGTAGGCGGTTCGTTAAGTCGGGTGTGAAATCCCTGGGCTCAACCTGGGAATTGCATTCGATACTGGCGAGCTAGAGTACGGTAGAGGGCGGCGGAATTCCGGGTGTAGCGGTGAAATGCGTAGATATCCGGAGGAACACCGATGGCGAAGGCAACCGCCTGGGCCTGTACTGACGCTGAGACACGAAAGCGTGGGGAGCAAACAGG
+
CCCBCCCB=@B888?989<@599B5;;;,;?@@A=AAABB;@@@:;;;A@A>BA?B?BBC@B?BBBBB=BCBBBJ?CCC;;::0;@@A=B@DEE>CAC>BBCD@BAACCCCC@BBAAAB<<<<<B=B>BCABBC>A?589>A?A=A?AA<ACBCCBB@CDDD<ABCCBBBBBBBC8B=A;6;9A>@?=BBB9>>>9;9@CAE@DC?CCI?C@CBBBBBBCCCBBA@@@@@CCCE>BBA@@@@8@ACBB<BBA=
@N9IO0:00866:05771
TACGGAGGGAGCTAGCGTTGTTCGGAATTACTGGGCGTAAAGCGCACGTAGGCGGCTTTGTAAGTTAGAGGTGAAAGCCTGGAGCTCAACTCCAGAACTGCCTTTAAGACTGCATCGCTTGAATCCAGGAGAGGTGAGTGGAATTCCGAGTGTAGAGGTGAAATTCGTAGATATTCGGAAGAACACCAGTGGCGAAGGCGGCTCACTGGACTGGTATTGACGCTGAGGTGCGAAAGCGTGGGGAGCAAACAGG
+
BBCC@CIH>BAACCCBBB?BC@BB@C@B@BCCDC=???DD>D?@@B:;;CC?;;4;??8@AD?BA=@;00+0==>5:8000*-88.//16:95;;;:9:9<,33(4.444:8?9:;@9934<:94244388=>=?A=>;;,0-05:5777@>;;;<<48=CB>C@??@>>=AA@7;;6@;:@9<?A8?AAA>ABB;@=:9,977777?;??AB7<BB?AAAAACB>=<>DBBCC<??B@@@@5??AAC=BBB>
@N9IO0:00867:05760
TACCAGCACCCCGAGTGGTCGGGACGATTATTGGGCCTAAAAGCATCCGTAGCTTGTTCTGCAAGTCTTCCGTTAAATCCACCTGCTCAACAGATGGGCTGCGGGAGATACTACAGGGCTAGGAGGCGGGAGAGGCAAGCGGTACGTCAGTGGGTAGGGGTAAAATCCTCTGATCCACTGAAGACCACCAGTGGCGAAGGCGGCTTGCCAGAACGCGCTCGGACGGTGAGGGATGGAAAAGCCTGGGGGGAGCAAA
+
AA@9?=;;;@@2@@@<;5;@BA=BAAAB=A@=@@5@>;;;;&9B@???BB?A?B>A??B899B?BBBBAD@BA<??/;;599<::9@@A9;<==:;:,9??;;;/:?@@:;:9>@DD:;;@B?@A=;;;0:?=@=@@@;;;?A@0007>>099)95555&5388+8=6:9:78396:3338288828:7;5557<:959.9/)//3//)///)559;;83/)/6816///:(//7)///&/3-3:====$884444
@N9IO0:00877:05768
GACGAAGATGCAAAGCGTTATCCGGATTCATTGGGGTTTAAAGGGAGCGTAGGCGCCCTATAAGTCAGTGGTGAAATCTCGAGGCTTAACCTCGAAAATTGCCATTGATACTGTAGGGCTTGAGTACAGTTGCCTTGGCGGAATATGACATGTAGTGGTGAAAATACATAGAGATGTCATAGAACACCATTGCGAAGGCAGCTAAACGAAGCTGTAAACTGACGCTGAGGCTCGAAAAGTGCGGGGATCAAACG
+
977//)/////77.7/55.555.5588)//6)///&--(,2(--(-,,5,--0689;5<<:8.4443399-333;(3338844.44.43939:4444&4.5939:3///-8--/999)//)////-,,--(--(/)3633-3-38888893343333483444&443888888333333////)///)4733333-353338444(44439994444)4<>:<:7////)///4444&4889:<:+::444(47
@N9IO0:00881:05843
TACGAAGGTGGCAAGCGTTGTTCGGATTCACTGGGCGTACAGGGAGCGTAGGCGGTTAGGTAAGCCCTCCGTGAAATCTCCGGGCCTAACCCGGAAAGTGCAGAGGGGACTGCTTGGCTAGAGGATGGGAGAGGAGCGCGGAATTCCCGGTGTAGCGGTGAAATGCGTAGAGATCGGGAGGAAGGCCGGTGGCGAAGGCGGCGCTCTGGAACATTTCTGACGCTGAGGCTCGAAAGCGTGGGGAGCAAACAGG
+
ABBA?4;5;C=BDACBAB<@@=?B=??<?A@BCB=@@@AAA@D<@@@A@@@=@C@G@CC@BB>ADC>AAABCBCB<A@<<6<@,0)/:6:;5=9C>39::;99?A>>2AAACDE?B>A@BBBB?CCDC>AAAA?ABDDCC@GACABC=B?C>@;66=9BBC=8=>BBA@@@@@@;>>8BB?B7@7=3<34509=>9B@BB><=@B@<C7;4;;;A6@@BBBBBB?;;4:9@:;9.9@<@BDD9BABBB;AAA>
@N9IO0:00887:05835
TACAGAGGGTGCGAGCGTTGTCCGGAATCACTGGGCGTAAAGGGCGCGTAGGCGGCTTGGTAAGTAGGGGGTGAAATCTCACGGCTCAACTGTGAGGCTGCCTTCTAGACTGCCGAGCTCGAGCACAGTAGAGGCTGGTGGAATTCCCGGTGTAGCGGTGGAATGCGTAGAGATCGGGAAGAACATCTGTGGCGAAGGCGGCCAGCTGGGCTGTTGCTGACGCTGATGCGCGACAGCGTGGGGAGCAAACAGG
+
BBEECCCE=CCBCBBA@@<@CC?C?B?CBBBBBB>B???A9??:@C?@?CC@BB?AA=?=AA>ABBBFDD3??@E>A;;;AAA@AAAC?BBBBA@A=A@@@<@<@AABBBAAA=BBD;<;A;;;BBBBBBDCC@AAA?AC@E@C?AA>B?CCCCBBB?AA<?=?AAAAA???@@@AC?C?AA@B;;;C;;;ACCC@BACCAF@CCB;;;0;B;;5;;;;ABCBB@;;<<;BAA@@?>>>>>@3::AAD:??A>
@N9IO0:00889:05818
AACGTAGGAGACGAGCGTTATCCGGATTTACTGGGCGTAAAGCGCGTGCAGGCGGCTTGGCAAGTTGGATGTGAAATCTCCCGGCTCAACTGGGAGGGGTCGTTCAAAACTACCGAGCTAGAGGATGGTAGAGGAAGGTGGAATTCCCGGTGTAGTGGTGAAATGCGTAGATATCGGGAGGAACACCAGTGGCGAAAGCGGCCTTCTGGACCATTCCTGACGCTCAGACGCGAAAGCTAGGGGAGCGAACGGG
+
C;CCFCC@:;;BCCBBBB@BBB>A>BCC>BBBBB<BBBCC>BBBCA@@@??;9;6;B?B?CC?AAACBEBCCCCJ?;;<CC7;9;AAB?@ABG8;;;;.;;BB@CCDD;CCCC>@@@?@??>>:>AA:??AAB>B>B<@@?B?B@CC=B?BBBBBAA<A988*9?<??@??>>?=??8@@;@@CCC@BCBA@B@@@:@AA6:8;=BBB?A@=A@?B?BCCBBBB;;;BA@A@@@:@BBBBBB7;;;BB>@@@6
@N9IO0:00892:05816
TACGGAGGATCCAAGCGTTATCCGGAATCATTGGGTTTAAAGGGTCCGTAGGCGGTTTAGTAAGTCAGTGGTGAAAGCCCATCGCTCAACGGTGGAACGGCCATTGATACTGCTAGACTTGAATTATTAGGAAGTAACTAGAATATGTAGTGTAGCGGTGAAATGCTTAGAGATTACATGGAATACCAATTGCGAAGGCAGGTTACTACTAATTGATTGACGCTGATGGACGAAAGCGTGGGGAGCGAACAGG
+
BABB><<5;:929.5;;<?;;;@C8@>ABBB9==6<<5;;4;=2;;454;=7592:C<@ACC>A@A@@><:=;;:(9:=6=<?>==9:79;7??4858?4;388:?888B858?@?;:;6::9@9>?>:;6;<@?D@CCBBC@BCA@@BBABBBA@@<?@@@;@A@A=AA;;;A<?@@A@=A>@@@;>9>-00>>*9279929<@@B999B;?49:=299999999??:=?:::-9;77:BB5:::@?=:99;
@N9IO0:00896:05854
TACGAAGGGGGCTAGCGTTGTTCGGAATTACTGGGCGTAAAGCGCACGTAGGCGGGTCGTTAAGTCAGGGGTGAAATCCCAGAGCTCAACTCTGGAACTGCCTTTGATACTGGCGACCTAGAGTCCGGAAGAGGTTAGTGGAATTCCCAGTGTAGAGGTGAAATTCGTAGATATTGGGAAGAACACCAGTGGCGAAGGCGGCTAACTGGTCCGGTACTGACGCTGAGGTGCGGAAAGCGTGGGGAGCAAAC
+
BAB<:9;JML3DEEJCCC@CC@CB?B>B>B:;;C=AAACF99;@@A;9;AB=ACC=CBBB:@<@AABDDD;BBBB=BAB<@?>ABBBC9::??A>B5:88?>BC>BBBBDCC?AA?;17@9:9?A486B528>3?;==<=8<7<7=<4:7::;?==>=BCB;3C6::99;;=>=4=A5;8;B;ABB=BA8;5:<>5>=8806>A<B>>;>@<@>>>>A>>>>>>==96;://+/>077?>=<>6>?;=@29
@N9IO0:00897:05832
TACAGAGGGTGCAAGCGTTGTTCGGAATCATTGGGGCGTAAAAGGGCGTGTAGGCGGTTTGTTAAGTCATGTGTGAAATCCCTCGGCTCAACCGGGGAACGACGCCTGAAACTGGCAAGCTAGAGTACCAAAGAGGGGGGTGGAATTCCCGGTGTAGCGGTGGAAATGCGTAGATATCGGGAGGAACACCTGTGGCGAAGGCGGCCCCCTGGTTGGATACTGACGCTGAGACGCGAAAGCGTGGGGAGCAAACAGG
+
CBBBAAAC8<<9:387/0)//)/7)/)////)///&393799&3808348CCC?AA@CB7::=@=ABAA@CAA;59>499>4@:@:@<@@8<9<?@2=<======.559909994;<9===>>666<<59909444444#4:5;7;7<>5<7<99//--(--(-6/688;3344448888044.433347555<7<<:04.4;.4444$/;)/)/)//:999=>=<;;;<;9>95:9,9>>999;0;??>@6=B@:
@N9IO0:00900:05824
TACAGAGGTCCCAAGCGTTGTTCGGATTTATTGGGCGTAAAGGGTGCGTAGGCGGCAGTGTAAGTTGGACGTGAAATCCTGGGGCTCAACCTCAGAATTGCGTTCAATACTGCATTGCTAGGGCGCTGTAGAGGAGATTGGAATTTACGGTGTAGCAGTGAAATGCGTAGATATCGTAAGGAAGACCAGTGGCGAAAGCGAATCTCTGGGCAGCAGCCGACGCTGAGGCACGAAGGCCAGGGGGAGCAAACGG
+
BDC<<;A;AAA6@;=:::4::5;>9==C4>?384(3;;<=8BC>??@CAAA=8949998@A?>@A?C;@?AAAAB<BB@BCFF;BBBC?B?BCCCA@A000@A@AA@CCCBBBBB?B@@?@@8;9:;99=@>?4:;;;59.9:?<3?@<8;;00/00/<?AA<BBDCB@>>>:;:@?@9@5939?=9::00*0000+8@AA?BA@@??@9=?;987817;<=>?B@@;==<99242:299999$9==>C2995
@N9IO0:00904:05824
TACGTAGGTGGCAAGCGTTGTCCGGATTTACTGGGCGTAAAGAGCGCGCAGGCGGTCGAGTAAGTCGAATGTGAAAGCCCCCGGCTTAACTGGGGAGGGTCATTCGATACTGTTCGACTTGAAGGCAGGAGAGGGCAGCAGAATTCCCGGTGTAGTGGTGAAATGCGTAGATATCGGGAGGAATACCAGTGGCGAAGGCGGCTGCCTGGCCTGTTCTTGACGCTGAGGCGCGAAAAGCTGGGGGAGCAAACGG
+
CCAAA996:@;@B?BABD?@BA;?;:::.;@AAB=@BAAB;A@@@@@AA>>:996:AA@A@@;?=<992:==>>>9:8878':,738@=ABBCA6::95:?;>=A@@A???A@=@@@@B?995:<@@A>BABBC>BCA???A4:3:=/919><78;=7===C=B978A???@A999A9>>;@<@AA>ACBA>BBB?CACCACCBB=BB>A>BCG@CC@CDCCBB:::;ABB:;;;-<B::<:<*;=>>>0=9:
@N9IO0:00912:05846
CACGGGGGGGAGCAAGCGTTGTTCGGAATCACTGGGCGTAAAGGGCGTGTAGGCGGTTGGGTAAGTGGGATGTGAAATGCCTCGGCTCACCCGAGGATCTGCATCCCAAACTGCCCGACTTGAGTATGGGAGAGGATGAGGGAATTCCTGGTGTAGCGGTGAAATGCGTAGATATCAGGAGGAACACCGGTGGCGAAGGCGCTCATCTGGCCCAATACTGACGCTGAGGCGCGAAAGCTAGGGGAGCAAACGGG
+
CAACCCAAA#000=4:/0;15<9;;7;<@CCA@?B6966?D=DD?AA@CBBA?@@=@>AC>AA=@@@?;@BBCAAA<;8:9?DA?AAACCE=AABA@@@ABBBABB=@B;@99:>9<@AB?AAAA?A@E=CA@@9>=>887(3492:7:<8<@A@@??<@A=>6:89AAAABAA@@@>0;;;B69;B>B;>@;@;:38:?889CBD@@@<@A;A>@AA@@@BDBCBCA??@@;;;097==>BB8@AAAA<ACD=
@N9IO0:00874:05882
TACAGAGGGTGCAAGCGTTAATCGGAATTACTGGGCGTAAAGGGTGCGTAGGTGGTTTGTTAAGTCAGGTGTGAAAGCCCGGGGCTCAACCTCGGAATTGCACTTGATACTGGCGAACTAGAGTGTGGTAGAGGGTAGTGGAATTCCAGGTGTAGCGGTGAAATGCGTAGATATCTGGAGGAACACCAGTGGCGAAGGCGGCTACCTGGACCAACACTGACACTGAGGCACGAAAGCGTGGGTAGCAAACAGG
+
CCDCCBAA8@A=?;@?>?9?=@AA?B?B?BBBBE>@@@BB<@C=@@@@>@@>B@=BC>CC@C@CBBBBABBBCCC=BBB<BCC;CCCDAC?CBCAD@D?ABCA?=?BCCBBC>AAA?BBBBBBABBB?BAB@@@;@A@CCBC?B?B?CC?BBCBBBB@C@??9?@??>A:9;C;55;:>>;><AAA<?>>><@@A8=80/)/;7<9?B=@@:>?B==<?A@B@@>??5=9;;;;4;<<@B>7<AAB>>7=@A<
@N9IO0:00876:05878
TACAGAGGGTGCGAGCGTTAATCGGATTTACTGGGCGTAAAGCGTGTGTAGGTGGCTTCCTAAGTCGGTTGTGAAATCCCTGGGCTCAACCTGGGAATTGCAGTCGATACTGGGAAGCTCGAGTTCGGTAGAGGACGGCGGAATTCCCGGTGTAGCGGTGAAATGCGTAGATATCGGGAGGAACATCGATGGCGAAAGCAACCGTCTGGGCCTGAACTGACACTGAGACACGAAAGCGTGGGGAGCAAACAGG
+
BCCAAACC>CCBCAA@??;>;<??=?@?<@CCCC<@AABB8>>??@?@?@@?@A?AE@C?BB@CBBB@C@BBFGI?DBB>BBB<BBBC@C@CBB>B=A;?@@@@BBBBBBBAA<B8::BBBAA@?CC@CCABB<??B@BB?B?B?CC>C?B@AA>>??CBBB=BBBBCBAAA>??AD=BB>@<@B@@@@@?;?AAA=ABC=A?B;;;BD<A?ABA?ABAAAAAA??????@???9?AABBCC:??@BC=@?@;
@N9IO0:00879:05887
TACGTAGGGTGCAAGCGTTAATCGGAATTACTGGGCGTAAAGCGTGCGCAGGCGGTTTTGTAAGACTGTCGTGAAATCCCCGGGCTTAACCTGGGAATGGCGATGGTGACTGCAAGGCTAGAGTTTGGCAGAGGGGGGTAGAATTCCGACGTGTAGCAGTGAAATGCGTAGAGATGTGGAGGACACCGATGGCGAAGGCAGCCCCCTGGGTCAAAACTGACGCTCATGCACGAAAGCGTGGGGAGCAAACAGG
+
DCCCCDDG>AB@B?AA@@6:5;A@8@5<7<BCCH?CCBBC?CCC:;9A?::6;@=ACC;DCCAC@??BBBA?@?@9?ACC9BA;A@7?8<<999/78;72:ABBB@BBABCBBA?C?BCC@=000+0)/;;;><;;;%>7<<8<8<9<=<888?B@ABBCBBC>BAAA@@@A@AABBA?AA6;978;<<;=9==:8=7;@=>>>>.=??6=:999-8BBAAAA:::@@?<@@@@9@@??=??-:;;@C<;;;>
@N9IO0:00900:05880
TACAGAGGTCTCAAGCGTTGTTCGGATTCATTGGGCGTAAAGGGAGCGTAGGTGGCGGGGTTAGTCAGGTGTGAAATCTCGGGGCTCAACCCCGAAACTGCACTTGATACTGCCTTGCTAGAGTACTGGAGAGGAGATTGGAATTTACGGTGTAGCAGTGAAATGCGTAGATATCGTAAGGAAGACCAGTGGCGAAGGCGAAATCTCTGGACAGTTACTGACACTGAGGCTCGAAGGCCAGGGGAGCGCAAAGCGG
+
BAB>=00-0A@@E=B;;;5;@=;;6:?<?@?4:4)5;5;;095)554:@BA@CC<<;:;-97;;<BBB@BAA@BA6:;;BBB@/BBBA?AEE:@@A<A000=9=6:<9;;@@@?A<@@AAA:55AAC@=??AA;>>=A?B?B?BF>AAA@BAA???A@@AAA2:89?@@@BBA??>?A=A8?9???9==99/88938/7887(3;73334757686;;:98878997;6=755606.5.5575*38....5.5479
@N9IO0:00904:05872
TACGGAGGGAGCTAGCGTTGTTCGGAATTACTGGGCGTAAAGCGCACGTAGGCGGCTATTCAAGTCAGAGGTGAAAGCCCGGGGCTCAACCCCGGAATTGCCTTTGAAACTAGATAGCTAGAATCTGGGAGAGGTGAGTGGAATTCCGAGTGTAGAGGTGAAATTCGTAGATATTCGGAAGAACACCAGTGGCGAAGGCGGCTCACTGGACCAGAATTGACGCTGAGGTGCGAAAGCGTGGGGAGCAAACAGG
+
A@BA?A@@:AA?ABBCCC@BBAB@=A4:8;B@AD>:;9@@;@@BBA@AACC@BB@ABAC@CC?AAA@@@@==?AA9?;@8>>>+...-0599*-*-38(-/6<<4A>C<AADBBA::;AABB@BAACC>BB??=?BBBCC>A>@=@>>?:::???AB>AACA8?::::>=999@9?=9?9?@<A@C?@??>=ABB=B=>>;;;;====;>B?CCC@C@BCBBAAA@@9??@;::.;ABBBBB8@@ABC:@;;5
@N9IO0:00906:05876
TACGTAGGACCCGAGCGTTGTCCGGAATCACTGGGTGTAAAGGGAGCGCAGGCGGACTTTCAAGTCGATGGTGAAATCTTACGGCTCAACCGTAAAACTGCCGTCGATACTGCTTGTCTTGAGTGTGAAAGAGGGTGGCAGAATTCATGGTGTAGCGGTGAAATGCGTAGATATCATGAAGAATACCGGTTGCGAAGGCGGCCACCTGGTTCATTACTGACGCTCATGCTCGAAAGCGTGGGGATCAAACAGG
+
CCAAA;;5;AC8A@AAAB>BBB?B?B9:;BECCG>BBAAC/::.;>9@@@A?;94;@@A9;;5;@?>??C?BBBC?BBB?A::6:B@@>B>??CFG:B??>599@@@BBBBBBC?AABB=@???BBBAB;A@@@:@B?BCBB>A>ABBA?@BBBBB@=BBAA<@@@CBBBBBBBBBA==:CC?BBA4A2>)//77+0,;A>A@CB@CB@BACCD?CBAAAAAA=66655@5559)59@:@@@7@AAAD>;:;?
@N9IO0:00873:05911
TACCAGCACCCCGAGTGGTCGGGACGATTATTGGGCCTAAAGCATCCGTAGCCGGTTTTACAAGTCCTCCGTTAAATCCAACTGCTTAACAGATGGGCCGCGGAGGATACTATAAGACTAGGAGGCAGGAGAGGCAAGCGGTACTCAGTGGGTAGGGGTAAAAATCCGTTGATCCATTGAAGACCACCAGTGGCGAAGGCGGCTTGCCAGAATGCGCTCGGACGGTGAGGGATGAAAGCTGGGGGAGCAAACCGG
+
9<D:900FHAA7A0000,0===7@>>;@;;:@DD6B699>5>B999<?=989?B?BCD:AAA=9:9=@@;A?9>=7><;?;?8773.36;888:::3:7;==>BC@788A?AAA?A?????>?A<A>=9==8819D?CDC>AABBBBBB?D9B=>;;-<::::)22,2649=B>8:?488489=7<=7=;66169:+2+25.7926;49776::>833..(.78388355-568890<89;?=?.<====1;4;7
@N9IO0:00874:05929
TACGAAGGGGGCTAGCGTTGTTCGGAATTACTGGGCGTAAAGCGCGCGCAGGCGGTTCTTCAAGTCAGAGGTGAAAGCCCAGAGCTCAACTCTGGAATGGCCTTTGAGACTAGAGAACTAGGGTACGGGAGAGGTGAGTGGAATTCCGAGTGTAGAGGTGAAATTCGTAGATATTCGGAAGAACACCAGTGGCGAAGGCGGCTCACTGGCCCGTTACCGACGCTCAGGCGCGACAGCGTGGGGAGCAAACAGG
+
BBBBB;AAAA0ABBBBBB>BB@CC@E>C>A9:;C>:;;CH>CBB:;:AA@?=::6:7@@7AB?BBAAA@@<@BBB=BCD=BB::;AAA?BBBBB=A>@@>@@BC<B>?:::A?@@@<@?ABB;@@ABB=BCCC?AAACBB?C<@<A>BBCDDCCBBB?AA@B<@>@@@ABBAA@;@@5;8;B@BBC@B@A@?BCB=A?:96:@@?@@>;==9?A>AC@BCCCBAAAA>A??@EBBBBAA@@@+::?@@;AAA?
@N9IO0:00877:05946
TACGGAGGGTGCAAGCGTTGTCCGGAATCACTGGGCGTAAAGGGCGCGTAGGCGGCTCGGTAAGTAGGGGGTGAAATCCTGCGGCTTAACCGCAGGGCTGCCTTCTAAACTGTCGAGCTCGAGCACGGTAGAGGCAGATGGAATTCCCGGTGTAGCGGTGGAATGCGTAGAGATCGGGAAGAACATCAGTGGCGAAGGCGGTCTGCTGGGCCGTTGCTGACGCTGAGGCGCGACAGCGTGGGGAGCAAACAGG
+
CAAA=?@;8=AAB8;;@@<AAA=A<@=A???BBB9@@?AA9AA<@@@BA?>;8:4;@=?:?A:@:;:===0@@?>4@B9;6:@9>?4949499@CA;?:669C=B;;;0;9495;;<<=<<556;:=8=559505<<<<=25246:=1:6:<;;:79/8??A477A9:5::9:43391849<0958549996;=:7;5==:0//;///:2<8?A=BBBA@@@>@000)/;88;798>?;AAA8988DC<@@B<
@N9IO0:00869:05979
TACGGAGGGGGCGAGCGTTGTCCGAAGTTACTGGGCGTAAAGCGCGCGTAGGCGGGGAGGCAAGTCCGCTGTGAAAGCCTGAGGCTCAACCTCAGCGGGTCGGTGGATACTGCCTCTCTTGAAGGCGTTAGGGGGAGAGTGGAATTACCGGTGTAGCGGTGAAATGCGTAGATATCGGTAGGAACACCCGTGGCGAAGGCGGTCTCCTGGGACGTTCTTGACGCTGAGGCGCGAAAGCTGGGGGAGCGAACGGG
+
CCCE@BDDDD1CCCBBBB@CCB?AA::97;@@?B<@A@BB;@@@@?@?=;:39@@@6??;@B?B@@;??:9:?>E<;:6:AAA>ABCD?B=?>@><<>7<=@<993:@?BFBD?CBBA@8@@8=8>?>9?AAAA.??:99@:@=B<@@3929>=?=>?<A??@8@ABBBBBBAA?>?99::;?;>:;;08=?=A9:89?BA?CBAA<;;;0;?@A>BGAJFCDCCBAA<AAA@AA6@A;;;;;*;AAAB?BBB<
@N9IO0:00872:05976
TACGTAGGGTGCGAGCGTTAATCGGAATACTGGGCGTAAAGCGTGCGCAGGCGGTTATGAAAGACAGGCGTGAAATCCCCGGGCTTAACCTGGGAACGGCGCTTGTGACTCCATGACTCGAGTACGGCAGGAGGGGGGTGGAATTCCACGTGTAGCAGTGAAATGCGTAGAGATGTGGAGGAACACCGATGGCGAAGGCAGCCCCCTGGGCCGATACTGACGCTCATGCACGAAAAGCGTGGGGAGCAAACAGG
+
BCCBBBB@<9;9B@@@AA=A@BBA<B9;9@@@@:;9;DD<BCB@@@A@:849?9??DAAA@<@@@@@?AAB;;;/;@AA2AA;A@<;7;7=:=5=28979>:=8455:4489==9==>?><88::><@9/*000000$//)/)/)/6;<<<??@B?@@BABB<AACA@@@@BBBCAA7;<?A???B?@?AA>ACD@D?AAACCCC2ABD>C?BABCCBBA;;;;;;;BAA;::::&:>:>:=<+9;9<<4;;>9
@N9IO0:00892:05995
TACGAAGGGGGCTAGCGTTGCTCGGAATCACTGGGCGTAAAGCGCACGTAGGTGGGTTTTTAAGTCAGGGGTGAAATCCTGGAGCTCAACTCCAGAACTGCCTTTGATACTGGAAATCTTCGAGTCCGGGAGAGGTGGGTGGAACTGCGAGTGTAGAGGTGAAATTCGTAGATATTCGCAAGAACACCAGTGGCGAAGGCGGCTCACTGGCCCGGTACTGACACTGAGGTGCGAAAGCGTGGGGAGCAAACAGG
+
A@C;96;BBB0CBBBCCB@CCBBC?B>BCCDDGM?BBBAC=C;:;;:CADB?BAA=ADDD1B?ABABBEE;BBBB?AB?AC=@@@@BB@DBC?BBB<?789;=@:AAABBBB?BD:AAD@BB>??C9??8?@>@<@@@8:93::?@CDCAAACAAABB?@AAC7=8>>999=??@3::::6:C?@@@@D;;;?CBA>A>;;8;BBBDCB5<;0;@A@AABBAAAABBC=AA@;;;7;CCBCCC;;;CCC:;;C@
@N9IO0:00905:05976
TACGAAGGATCCAAGCGTTATCCGGATTTATTGGGTTTAAAGGGTGCGTAGGCGGACTATTAAGTCAGTGGTGAAAGCCTGCAGCTTAACTGCAGAACTGCCATTGATACTGATGGTCTTGAGTACATTTGAGGTGGGCGGAATGTGTCATGTAGTGGTGAAATACTTAGATATGACACAGAACTCCGATTGCGAAGGCAGCTCACTAAACTGTAACTGACGCTGAGGCACGAAAGCGTGGGGATCAAACAGG
+
C@BB@:?;?BB?B=BBA@=AA@9=:?@?8>@8==6=;0=?8@=<?AB:9:A;:;5;ABBB?B?B@CAC@?:>?@A<BC@BBBAAAB?A=@@?AA@@<A;;;?BB>BBBB@A@@::6:;;=;;;@A@BBD=CCC@AAA>AD@C@CCC@@;;;@@AAAA>ABBE>@@AD@BBBBB@@@>@@@@@=A@?:<@A699BB.929;<<B=@CAAA:@ABAB<A;::>=95555.5999990999:ACC;;;;CD>>>A>
@N9IO0:00874:06015
TACGAAGGGTGCAAACGTTGCTCGGAATCATTGGGCGTAAAGCGCACGTAGGCGGCTTCGCAAGTCGGATGTGAAATCCCTCGGCTCAACCGAGGACGTGCATCCGAAACTGCGGAGCTTGAGTATGGAAGAGGGTCGCGGAATTCCCGGTGTAGAGGTGAAATTCGTAGATATCGGGAGGAACACCAGTGGCGAAGGCGGCGACCTGGGCCAATACTGACGCTGAGGTGCGAAAGCGTGGGGAGCAAACAG
+
@CB<:5;;0<BBCC>;;;?A;:;>8@3>:@@3>@4:::A?/4555<;<@BB7:525;7:<:?;>?>>:;<<B>@>7CD@=C>@:B=AB:A:=?C@CBCBBA?::69A?:BBBBB>@@@A<@?AB@@@7<9;@@E?@@ABC@AAD@CC>C@CBA@?>@7;>@A<B>A@C=A=@@??;=4??4?7???8A;5;=AAA9B@BC@CCAB?BBB>B?B;B;99?@>@@@;9:9:;9599,9>@ABAA7B;<9<4;99
@N9IO0:00881:06017
TACGAAGGTGGCAAGCGTTGTTCGGATTCACTGGGCGTACAGGGAGCGTAGGCGGTTGGGTAAGCCCTCCGTGAAATCTCCGGGCCTAACCCGGAAAGTGCAGAGGGGACTGCTCGGCTAGAGGATGGGAGAGGAGCGCGGAATTCCCGGTGTAGCGGTGAAATGCGTAGAGATCGGGAGGAAGGCCGGTGGCGAAGGCGGCGCTCTGGAACATTTCTGACGCTGAGGCTCGAAAGCGTGGGGAGCAAACAGG
+
CBBB@4:5;;4;C=@@CC>BB@BC@CC@CBB@@@9;;:BACCD<@@??:;;6;B=B?DC>DC=AAC<AA@BCCCD;;;BB?BH>B?BCADD>D@CB9@:9;=>>?@@4959@@A@B<@@CCCC@BCDJ>BBCC@CEGCCC@C@B@BL?C@CBB@A@C?CBBB=A@@BBAAAA@>9::5;A?B>A>B>A5;;;@AA=A>AB=BBBBBCD@C@BAAC7;;AAC@;;99?;@=999A8@99:CCC8BAACA8;;;=
@N9IO0:00885:06052
TACGTAGGGTGCGAGCGTTAATCGGAATTACTGGGCGTAAAGGGCGCGCAGGCGGCGGTTCAAGTCGGGCGTGAAAGGCCTGGGCTCAACCCGGGAATGGCGCTCGAGACTGGACTGCTCGAGTCCGGGAGAGGATGGTGGAATTCCCAGTGTAGAGGTGAAATTCGTAGATATTGGGAAGAACACCGGTGGCGAAGGCGGCCATCTGGACCGGTACTGACGCTGAGGCGCGAAAGCGTGGGGAGCAAACAGG
+
DDBCBEDD=BBBCCD@???B<@AB@CBC@DCCCC=AA@CC=CF>?@@BCA@=@?=>?=??CC?BBBBB<C?A?BD5:59>AAB>BCCD?BB?AA:A?CB@::::9A;AA@@?=@@:;;A@@@AAB?BB=A;AA@IDC?;;1;8B;BB;BABAA@BBB?A@@D>B?BD@@@BBBB@BD=B@BC>BAB?C@CC?BAA=@<@A=A?BBBAB>??@C?BBBB?>?BCCBBB?899CCC?B@@@BBB8BBA??8???;
@N9IO0:00887:06016
TACGTAGGTTGCGAGCGTTGTCCGGAATCACTGGGCGTAAAGCGCACGCAGGCGGCTTCGGAAGTCCAAGGTGAAAGCCCTGGGCCCAACCCAGGGAGGCCCTTGGAAACTCCGGAGCTCGAAGGCTGGAGAGGCGGATGGAATTTCCGGTGTAGCGGTAAAATGCGTAGATACCGGAAGGAACACCAGTGGCGAAAGCGATCCGCTGGCCAGCTCTTGACGCTCAGGTGCGAAAGCTAGGGGAGCGACCGGG
+
BBBBBAA=A7;;BABBBB@;;<?B@G;;;CBCBB=@@AA<3:@@@B<BB@?5;;4;4.4:3834435:7;498::(3::59AB/;929?BD=@@?8954:C>C?D8::39;:4:4:>@99;;0646=><99:@:>@=@@@=@=@:1>2929=95555.55<<+55499<<559@<?<??B>B????>@A:;4;??@<@@@BBB@BBAC?B>@@@;;;?BBBBB@@@@7;;@@A@8;;;?A?A7@999?@2954
@N9IO0:00891:06048
TACAGAGGGGGCGAGCGTTGTTCGGAATTACTGGGCGTAAAGGGCGCGTAGGCGCCTGTTAAGTCGAACGTGAAATCCCCGGGCTCAACCCGGGAACTGCGTCCGAGACTGACAGGCTCGAATCCGGGAGAGGGATGTGGAATTCCAGGTGTAGCGGTGAAATGCGTAGATATCTGGAGGACACCGGGTGGCGAAGGCGGCATCCTGGACCGGCATTGACGCTGAGGCGCGAAAAGCCAGGGGAGCAAACGG
+
CCCCB99999*;A;;;CD@CC@CB?C?B?BBBCF@@@@AA6:;6<B@CAAB>99;ACDDAH@BB@@@;;;;@@D?DCCC:BC>AAAD>??:??4A<??CAA>B9@>><AAA?@AA;@@@BB=AA?AA:B:;;A<AB;;;@A5;.::=<8==?>>@EABBBD>@@@@@@@BABA00068:+.-,,(,,(,6(--/)/)/434544.//)//)/177:+65=<::;::89??9999&9;7;;@=4;595<4<<;
@N9IO0:00895:06054
GACAGAGGGTGCAAACGTTGTTCGGAATTACTGGGCGTAAAGCGCGTGTAGGCGGTTATGCAAGTCGGGTGTGAAAGCCCCGGGCTCAACCCGGGAAGTGCATTCGATACTGCGTAGCTAGAGTACTGGAGAGGATGGTGGAACTCTCGGTGTAGAGGTGAAATTCGTAGATATCGAGAAGAACACCGGTGGCGAAGGCGGCCATCTGGACAGATACTGACGCTGAGACGCGAAAGCGTGGGGAGCAAACAGG
+
BBC;<<CC<BBAAA=:9:?BB???;@5:4:A@AB;;;;;;09=9=@;;;BB?A@?A@ABBCC>AA@@A<@BBABA<ABBB7AA8?@@B?BB?BE@D?@@@BAA?AABBB@@@ABA@@@BBBCCCCABB?CDCDADBB@BB?C?AAAAA@;:99;;@A?BBCD<A?A@@BAC@A@CBCCC?AA@CCC=A=@A5;;@=A=BB?C@:9:CF@BCDFBCBB;;;A@@AABBAA@?999/::;;ABB7@@@A@;@CC@
@N9IO0:00910:06012
TACGTAGGGTGCGAGCGTTGTCCGGAATTATTGGGCGTAAAGGGCTCGTAGGCGGTCTGTCGCGTCGGGAGTGAAAACTCAGGGCTTAACCCTGAGCCTGCTTCCGATACGGGCAGACTAGAGGTATGCAGGGGAGAACGGAATTCCTGGTGTAGCGGTGAAATGCGCAGATATCAGGAGGAACACCAGTGGCGAAGGCGGTTCTCTGGGCATTACCTGACGCTGAGGAGCGAAAGTGTGGGGAGCGAACAGG
+
BCCBAAED<AA@BBAAAB=AAB?D?B?B9;;?BC=;<;AA5?=5==9B;;;6:?:?>@;;;AA?@;:;.;:45955&5;==9;1::.5.5;255555.5999495<;99:BB=@@@B@@@@@C>AAAA@?@BB9BDC@B@=@<@;A>BB?CBAAAAA@CGED=BBBBA@@@B:;:BB?BB?B@CBB>BBBB@B@?=??BB?B?BAAABB=BCC@BB@A::;;:;:;;5;BB@@@<@CCCCDD<BCCCA<?>?<
@N9IO0:00870:06066
TACGTAGGGTGCGAGCGTTAATCGGAATTACTGGGCGTAAAGCGTGCGCAGGCGGCTTTTTAAGCCAGATGTGAAATCCCCGGGCTTAACCTGGGAACTGCATTTGGAACTGGAAGGCTAGAGTGCGGCAGAGGGGGGTAGAATTCCACGTGTAGCAGTGAAATGCGTAGAGATGTGGAGGAATACCGATGGCGAAGGCAGCCCCCTGGGTCGACACTGACGCTCATGCACGAAAGCGTGGGGAGCAAACAGG
+
CCCCCBBB>A@@CCBABA>B?BBB=C?@?ABBBD>BA@@@9@AAAABBA@?=>><>CEDG2B>A@?BB???AA@C>CCCC9CC>BB7E8C7@@B;B?BBB@@@B>B>B?>??=A?B<AAAA@@@<??;@AA>DDDDC'==@@3518<@856=<><>955??@9>==BAB?=?>@AAA9<<<A<AAA<A>==5;:=4:5:=;=A@>/:::39=<A?@>AAAA668>>==;;:@@@9@<=;;::/;;;;A9@@A=
@N9IO0:00877:06097
TACGTAGGGTGCAAGCGTTGTCCGGAATTATTGGGCGTAAAGAGCTCGTAGGCGGTCTGTCGCGTCTGCTGTGAAAACTCGGGGCTTAACCCCGGGCCTGCAGTGGGTACGGGCAGACTAGAGTGCGGTAGGGGAGACTGGAATTCCTGGTGTAGCGGTGAAAATGCGCAGATATCAGGAGGAACACCGGTGGCGAAGGCGGGTCTCTGGGCCGTAACTGACGCTGAGGAGCGAAAGCATGGGGAGCGAACAGG
+
BCBBBCCC<9:;C?BBBB>BBDAD@CAD?BA@CC>AAA@@9@@AAA;::::39@=ACBBBBDAB@A:;;CCB;;;;6;AABJE;CC?B@CCC;CD>A?ACBA;=;I?CCBBC>BBBBBCCBA@?>>>8>??@@6AABBBD@CAD?C@@@<@CAAABB>B:;;;&;<9A@BBCBBAA@;7>A@B>BAB?B>@@@CAA=A?:::5;@?AABC=B?AAA=A;;;@@@BAAB?@@@@??9@?@@BDD9A@@@A=@@@;
@N9IO0:00896:06104
TACGGAGAGTGCAAACGTTGTTCGGATTCACTGGGCGTAAAGGGCACGTAGGCGGCTCGGCAAATCGGTCGTGGAATCCCGACGCTTACCGTCGGAACGGCGGCCGAAAATACCGGGCTCGAGGGCGTGAGGGGTCACTGGAACTCCTGGTGAAGCGGTGAAATGCGTAGATATCAGGAGGAACGCCGGAGGCGAAAGCGAGTGACTGGCGCGTTCCTGACGCTGAGGTGCGAAAGCTAGGGGAGCAAACAGG
+
CCCE@:;:CDBBDD=A??=?B?CC?BB?BAAAAA9AB@@@;@C>BBBBAA@=?A<??@@<@DF=AAD?B9::B>A:;:;.;::;958==:BBBDAD?@@<;;4;9=?>?4;;C@EI?@?@CBBC>A@ACAAAA7A??@@C@G>AAB<@@;?@>89;:<ABBB<AA@BBBAB@@@@@@6::?B7;;D=@=;;5;<9:/:=>@??@@@BB?BDABB@C@AAA@999>?<<>>;;;A=AA?@?AA6@????9@@B?
@N9IO0:00909:06109
TACGAAGGGGGCTAGCGTTGTTCGGAATCACTGGGCGTAAAGGGCGCGTAGGCGGCTTTGTAAGTCGGGGGTGAAAGCCTGTGGCTCAACCACAGAATTGCCTTCGATACTGCGAGGCTTGAGACCGGAAGAGGTTAGTGGAACTGCGAGTGTAGAGGTGAAATTCGTAGATATTCGCAAGAACACCAGTGGCGAAGGCGGCTGACTGGTCCGGTTCTGACGCTGAGGCGCGAAAGCGTGGGGAGCAAACAGG
+
BBBAA=ACCD5CCCCBBA@CEABA>A?CCCCCCC>CCBDC>BB>BCBCBCB@CD?BBD>BCB?CCCCCCC2CCFE=BB>BB;;:;CCC@E@CC???@B>AA@E@?@?CB??@?@??<?C<??BBB8B>B@BBB?B?BBBB7A8=88>>>>?BBB@@@<AABG=B?BCCBCBBBB????A48??@=>?CB>?;?A=:@<?>7?AA@BBA<@A=A=@8<<>BBHEE@@@?@@BBBB<AAC@@@@7@ABBC=AAA?
@N9IO0:00868:06128
TACGTAGGTGTCAAGCGTTGTCCGGATTTATTGGGCGTAAAGAGCCCGCAGGCGGCTTGGTAAGTTCGAGGTGAAATCTCCCGGCTCAACTGGGAGGGTGCCTCGGAAACTGTCAGGCTTGAGGCAGGGAGAGGGATGCGGAATTCCCGGTGTAGCGGTGAAATGCGTAGATATCGGGAGGAACACCAGTGGCGAAGGCGGCATCCTGGCCCTGTCCTGACGCTCAGGGGCGAAAGCGTGGGGAGCAAAC
+
CAAAB;;8;;;BC=@@CC:;;C?B>BCD8C@5;9.:A?DD>B;;:C;@@CD?@@@CC>B@CCBCD@CCCD@CDDM>@A@BD;@=@A<A?AACC=:55/4399?AB?BD>BBBBA>8288178828;;;5433<<5:;<;;48486:=5=7<;;AB:97:BAA293:7988?BBBBBE>BC?B?AAA?BAAA?BBC<?<?B>AB??99949A;B?@?<?????>>;;<<=0<>?;1888;=<=1444:=3;
@N9IO0:00872:06118
TACGTAGGGTGCGAGCGTTAATCGGAATTACTGGGCGTAAAGCGTGCGCAGGCGGTTCGCCAAGTCAGGTGTGAAATCCCCGGGCTTAACCTGGGAATTGCGCTTGAAACTAGCGAGCTAGAGTGTGGCAGAGGGGGGTGGGAATTCCACGTGTAGCAGTGAAATGCGTAGAGATGTGGAGGAACACCGATGGCGAAGGCAGCCCCCTGGGTCAACACTGACGCTCAGGCACGAAAGCGTGGGGAGCAAACAGG
+
CCCBBCEE>AA@CCC@@@697;CC=C?A?ABBCE>ABBCD<A@BBBCBB??>?A=?=@@@=A=@A;;;=@A@CCC;?>?>5>?:@A?B?B?BGG=B?B@BCCBA9===5:::<:@AAAGBBBB9:9?;<<<=>@???&99:)74=6=7ABBBBAAA@<<>@@@;@AAA?CBBB===AD269<?7=A??AAAB6::83:;<?77777'3<:1;@A?CBBA@@;000://)/;=8:@<A?@ADEF:BB@@@;<;;=
@N9IO0:00879:06143
TACAGAGGGTGCAAGCGTTAATCGGAATTACTGGGCGTAAAGCGTGCGTAGGTGGTTTGTTAAGTCAGGCGTGAAATCCCTGGGCTCAACCTGGGAACTGCGCTTGATACTGGCAGACTAGAGTGTGGTAGAGGGTAGTGGAATTCCGCATGTAGCAGTGAAATGCGTAGATATGCGGAGGAACACCAGTGGCGAAGGCGGCTACCTGGACCAACACTGACACTGAGGCACGAAAGCGTGGGGAGCAAACAGG
+
CCCCCCDE>IC@@;?998296:;A?B>A?A?@A@:@@>>@:@@A@B@@@@?;@@;AF=AAAD@CBBBCA@@@BBD<BBB<BBB<BBAB?B?ABD>D8::D@?>B9BA@@BCC@@@BB@B@AAA?>?E?BDC897.7>??@6B?B?B?BB@@@@@BBBBCCAA<AC:96>CCDBBB@B9:;=A:????BCCC?C;;768<@7BBB@8<@8@@8B>BBBBABBA;;;;;4;BCCBC=B;::BDD6BBAAA7<CC?
@N9IO0:00880:06146
TACAGAGGTCCCGAGCGTTGTTCGGATTCACTGGGCGTAAAGGGTGCGTAGGTGGTGGGGTAAGTCTGATGTGAAATCTCTGAGCTCAACTCAGAAATTGCATTAGAAACTACCTTGCTAGAGGATTGGAGGGGGGACTGGAATTCTCGGTGTAGCAGTGAAATGCGTAGATATCGAGAGGAACACCAGTGGCGAAGGCGAGTCCCTGGACAATACCTGACACTGAGGCACGAAAGCTAGGGGAGCAAACAGG
+
CCCBBAB?BBB=B@@@AB?BC@BC>AA@@@@CCE=BBBBB=BD?BB@@@@@=@B?BCCC;CC@C9:8BBCCCCC>8699BB@?@AAAA?ABBB@@@9@8AABA9BBCC?CCBD@E<@@BA<AA?BB@C@CDDEDD*CCC>9>7<7<>CCIGDCBB;;;CBBB=BB9;;BA@>AACAA<BCAC=AAB>BCCA?A;9797>?=@;99.9?6;=A>BBB?BA??@AAB@@<@A;99:/99==?BB6?@B@@:9:;>
@N9IO0:00888:06141
TACGGAGGGTGCGAGCGTTGTCCGGAATCACTGGGCGTAAAGGGCGCGTAGGCGGCCCGGTAAGTAGGGGGTGAAATCTTGCGGCTCAACCGCAAGGCTGCCTCCTAGACTGCCAGCTCGAGCACAGTAGAGGCAGGTGGAATTCCCGGTGTAGCGGTGGAATGCGTAGAGATCGGGAAGAACATCAGTGGCGAAGGCGGCCTGCTGGGCTGTTGCTGACGCTGAGGCGCGACAGCGTGGGGAGCAAACAGG
+
BBCB=;9:6;@>BBAA@@?BBC@D?C=BBFDBBB>BBBBD<BB:BAB@BBA=>><>A<A>BC@CDBBDDD3BBCC=A@@<@>?7@?A??B>AAD7;7;;;>4>?>AAAA>;88488377377?AABCBA@@@<@BB@CC@C?B?AD>D@BBBABCB?BB>B@@@???>>??:;;@@8@<@A>AAB@@@@A@BCCADACF@CACCCAAA<ACBB?BAAABBBCBAAA=@BABC@@ACCCLEE9;;CBD=BAA=
@N9IO0:00892:06139
TACGAAGGGTGCGAGCGTTAATCGGAATTACTGGGCGTAAAGCGCGCGTAGGTGGTTTGGTAAGCGATATGTGAAATCCCCGGGCTCAACCTGGGAACTGCATGTCGAACTGCCAGGCTAGAGTATGGTAGAGGGGTGTGGAATTTCCTGTGTAGCGGTGAAATGCGTAGATATAGGAAGGAACATCAGTGGCGAAGGCGACACCCTGGACCCGATACTGACCACTGAGGCGCGAAAGCGTGGGTAAGCGAACGG
+
BBB;:6;C=;:;CB@;;:2;19::5;15.5>===0==;;;)5944=;;<BA7;;8@?9?:996:<ABBB959==C;A???6@A4BBBB>B==@@8@=0///9/39?>??BABB???;?B:99@@A993::99998&38885@8CC;@6@C@@@=88?6?787.7@@A???BBBC@@,0*0+0*00/666..(../(/5833...3'/31222'2575....-,222--.(.63556/2528==099/75571522
@N9IO0:00896:06119
TACGTAGGTGGCGAGCGTTGTCCGGATTTACTGGGCGTAAAGAGCGCGCAGGCGGTCGGTCAAGTCGAGTGTGAAAGCCCCCGGCTCAACTGGGGAGGGTCATTCGATACTGATCGACTCGAAGGCAGGAGAGGGAAGTGGAATTCCCGGTGTAGTGGTGAAATGCGTAGATATCGGGAGGAACACCAGTGGCGAAGGCGACTTCCTGGCCTGTTCTTGACGCTGAGGCGCGAAAGCTAGGGGAGCAAACGGG
+
CCACB996;B;BCBBBBE?BAA;>;@AA8@ABBA<;;;AC=B;;;BBAA@@=@A>@?C>AAB>BBBBBCBBABAA8:::::);:@@AB?BBBAA6:995:ABG>B?>???AAAAAABAAA?><??AAB?BBBBB=B<?;@<@<?;?A7=:;;;?>;;7;EFE;==>>>=998899990:=:A=AAB=AA8808:;4;:>BCCC@C@BC?BACCC@CC@??@@?B@@@<?@@;;;0;@??ABB8BBBAA;;;;6
@N9IO0:00901:06140
TACGTAGGGCGCGAGCGTTGTCCGGAATTATTGGGCGTAAAGAGCTCGTAGGCGGTCTGTCGCGTCGGATGTGAAAGCCGGGGCTTAACCCCGGGTCTGCATTCGATACGGGCAGACGAGATGTGGTAGGGGAGGATGAATTCCTGGTGTAGCGGTGAAATGCGCAGATATCAGGAGGAACACCGGTGGCGAAGGCGGATCTCTGGGCCATTACTGACGCTGAGGAGCGAAAGCGTGGGGAGCGAACAGG
+
BBBBBBBB9BA<99BAA@:>>>4;5;6>7>=299,9@;=B=CCCBC;;;BC?;;5<;;;@><<<==?29444/--(--(---&--(-3888+99/6/////;6:99:6669*//////3/8----0-//:9*33.333=8=7;8;<9=<<<=;:5843:,:==??AAA:98>??;??4:49?A6:4:D;:980818?6;888=;=;5>7?;6??7777733?992:449@B1>777787*7388:149<5
@N9IO0:00903:06159
TACGTAGGGTCCAAGCGTTAATCGGAATTACTGGGCGTAAAGCGTGCGTAGGCGGTCTCGCAAGTCCGATGTGAAATCCCCGGGCTTAACCTGGGAACTGCGTTGGAAACTATGAGGCTCGAGTGCGGCAGAGGGGGGTGGAATTCCAGGTGTAGCAGTGAAATGCGTAGAGATCTGGAGGAACACCGATGGCGAAGGCAGCCCCCTGGGTCAGCACTGACGCTCATACACGAAAGCGTGGGGAGCAAACAGG
+
CBBBCAAA;@A=A45<BCAC@DFC=B?B>ABBCB<A@@A@:?@@@B@BBA@>@D@CBBCCDD?AAB?AAAAABCI>BCDF9><5<@,0+/3///(/38<45:;:>;?C=CCCCB;96::8;AB;:;A>@@@;;;;;;%;C=@5949.95499555<<@=C@F>CBBBBBAAA;;;;?;?A?B?BBB@BBBB@CCB@B@BCCBCBB,:::/;@@@@@@BBB;<;BAABCCCGDCC>BAA;;::.;@@CD=BAA>
@N9IO0:00904:06112
TACGGAGGGTGCAAGCGTTATCCGGATTCACTGGGTTTAAAGGGTGCGTAGGTGGGTTGGTAAGTCAGTGGTGAAATCTCCGGGCTTAACTCGGAAACTGCCGTTGATACTATCAATCTTGAATGTTGTGGAGGTAAGCGGAATATGTCATGTAGCGGTGAAATGCTTAGATATGACATAGAACACCGATAGCGAAGGCAGCTTGCTACACAATAATTGACACTGAGGCACGAAAGCGTGGGGATCAA
+
BCCA=???8@B@B>BBBB?BBC<@:??8;88743(4;(45/5>3556>=AB>BBA=C;B9;::BBBBBBB@CBBC>BCCC=@A8A;4;6;@=<8B<3;;9949@.65@@AB<@>@5>:<5@@@@@@2::A:@@<?A=?:98:?BAAAAA:@;6////(-77:50//;48888:>:98883334::=6<<<;;933,31;<;=@<977?:?>>87:39399@?=000/(/9:?A=<B@A@BAA4:788;
@N9IO0:00906:06159
TACGTAGGTGGCAAGCGTTGTCCGGAATTATTGGGCGTAAAGCGCGCGCAGGCGGTCCTTTAAGTCTGATGTGAAAGCCCACGGCTCAACCGTGGAGGGTCATTGGAAACTGGGGGACTTGAGTGCAGGAGAGAAGAGTGGAATTCCACGTGTAGCGGTGAAATGCGTAGAGATGTGGAGGAACACCAGTGGCGAAGGCGACTCTTTGGCCTGATAACTGACGCTGAGGCGCGAAAGCGTGGGGAGCAAAACAG
+
BCBCBBCADD?CCIEAAA?BCB<@=B=A>BB>BB;@99:=/79<<<:9;=<8=?<?A<@@;A=CAB@@B@>@:66)6=>6@CC@ECCC@H@BAA=;;;7;BCHAHACC?CCCDDD1CBB@@;;;CCBC@CEAAA@BBBCA?B<@<@?::;BA@@@99178880998;33399=9978433,728887==::4888286::;;<37:2:;@9;7338,7><<;>=7;32,25=887.9?>??C?0?<7899&/66
@N9IO0:00908:06120
GACGAAGGGGGCTAGCGTTGTTCGGAATTACTGGGCGTAAAGGGCGCGTAGGCGGTCCATTAAGTCAGGCGTGAAAGCCCTGGGCTCAACCTGGGAGTGGCGCTTGATACTGGCGGACTAGAGAGTGGGAGAGGTTGGTGGAATTCCCAGTGTAGAGGTGAAATTCGTAGATATTGGGAAGAACACCGGTGGCGAAGGCGGCCAACTGGACCATTTCTGACGCTGAGGCGCGAAAGCGTGGGGAGCAAACAGG
+
BBEBB?AGFF5BCCCGCGACCACC@CACABCCBC>CBBBC>DD>CBBBB9949A=AB;?@6:4;@AAB?BBBCBD:@@A;@@E>CCBB?C>AAD>A@@?=@?=?=AAAABCC>BA>A@>>>A???CAC>C@???A4:48?;@=@9>=789999:3447=<<>5A<?==A@@A>=299+;;@A?BBB?B?;;6;BB?CACC?B6;7;BB=A@?<;;8;AAABA@@A;;7;BD<<<0;;?@ACC;EBBBB@AAA@
@N9IO0:00911:06159
TACGGAGGATCCAAGCGTTATCCGGAATCATTGGGTTTAAAGGGTCCGTAGGCGGTTTTGTAAGTCAGTGGTGAAAGCCCATCGCTCAACGGTGGAACGGCCATTGATACTGCAAGACTTGAATTACTAGGAAGTAACTAGAATATGTAGTGTAGCGGTGAAATGCTTAGATATTACATGGAATACCAATTGCGAAGGCAGGTTACTACTGGTGGATTGACGCTGATGGACGAAAGCGTGGGGAGCGAACAGG
+
CCDDBAA<A@@=@:@>BB?CCD?C?B?BAA@9?=5=>(:7*9:6:=<?:<B<:;8;DD9BCF?AAB=BCD<CCBC>BAF<BA=@@B@A<AB>CB6:6;B?B?CC:;;CCCBBBB9=@CC9;;:C:CCC==8<7<5;05=BBB@EBBBB@@:;;@=;;7;BAB=BBBB@ABABCB@A=:00+068--(0)/)/-66(-*/76188433;;83,33,4=8<@A<BBBABB?@@988-99:@@AB9:::;B;;::=
@N9IO0:00876:06179
TACAGAGGGTGCAAGCGTTAATCGGAATTACTGGGCGTAAAGCGTGCGTAGACGGTTACGTAAGTCAGATGTGAAAGCCCCGGGCTCAACCTGGGAATTGCATTTGAGACTGCATAGCTAGGGTGCGGAAGAGGGAAGCGGAATTTCCGGTGTAGCGGTGAAATGCGTAGATATCGGAAGGAACACCAGTGGCGAAAGCGGCTTCCTGGTCCAGCACCGACGTTCAGGCACGAAAGTGTGGGGATCAAACAGG
+
CCECBAA?8BA=?;@999<@;??B@B=@?@CCCD@@@@BB;@@CBB@@?A@B?@=AACCCCD@BABBD;;6BBB<)4;44&49088@C<A?CBB=B9B7@A=>?7@??BA???B@;ABDBB@::99=:>7<;CD?C<CCC@B?BD=B=A=@@AACBC@BCCE>@@ABABABAAABB?B@B@C@CBB?BBBB>B@AA:@@A<AC>C?;:8:A>CBBBB?;;9BB????7?;@;C>7B@@@BDD;BBBCC>BBB@
@N9IO0:00883:06167
TACGTAGGTGGCAAGCGTTGTCCGGATTTATTGGGTTTAAAGGGTGCGTAGGCGGCCCTGTAAGTCAGTGGTGAAATATCTCAGCTTAACTGAGAGGGTGCCATTGATACTGCAGGGCTTGAGTACAGATGAGGTAGGCGGAATTGACGGTGTAGCGGTGAAATGCATAGATATCGTCAAGAACACCGATAGCGAAGGCAGCTTACCAAGCTGTAACTGACGCTGAGGCACGAAAAGTGTGGGGGATCAAACAGG
+
BA@:9;<5<;5<B=@@@@<@@A@A>BBB9;;?CB6@<)33(3;09:ABA;>:00+0:3770/*59>@A@A;A@@@;@@;@B@AABA?B>ABB@@;>?3;<A9AB;BBBC@@@>000*//)//776?;;9444?7>==8;A?B@B>AA:A=>???ACC?CAA@9??@@@A@?CB?987=<3;?9::=055<?<<<>+0*077//)3:-3-37<<@@=ABB@@@=//--06-//:;;.::933333$3334:08883
@N9IO0:00886:06202
TACGAAGGTGGCAAGCGTTGTTCGGATTTACTGGGCGTACAGGGAGCGTAGGCGGTTTGGTAAGCCCTCCGTGAAATCTTCGGGCTCAACCCGGAAAGTTCAGAGGGGACTGCCAGGCTAGAGGACGGGAGAGGAGCGCGGAATTCCCGGTGTAGCGGTGAAATGCGTAGAGATCGGGAGGAAGGCCGGTGGCGAAGGCGGCGCTCTGGAACGTTTCTGACGCTGAGGCTCGGAAAGCGTGGGGAGCAAACAGG
+
BAA:92;5;A>BE?CB@@=@A=BB>AAC>BBBBC=AA:::;;;6:@B?A996;B=BC?C?CB;;;B=BB?AAAAB<BAB?BDD>@@@@=AB;A5::8:B:AA@@@@@2=?444599.455::<6<55505;998=A@ABC@C=@9A:,92;BB<:;B@CCCD>BBBCBC@@@BBBDE?CH@B@B?B@B?AB6<;@<@?@@=;:;>@>A.5.555:.5@@=@955:974:://)/:1:0//777+////9/9;=8
@N9IO0:00890:06191
TACAGAGGTGGCAAGCGTTGTTCGGAATTACTGGGCGTAAAGGGCGCGTAGGCGGCCATCTAAGTCAGACGTGAAATCCCCCGGCTTAACCTGGGAACTGCGTCTGATACTGGAAGGCTCGAGTTTGGGAGAGGGATGTAGAATTCCAGGTGTAGCGGTGAAATGCGTAGATATCTGGAGGAATACCGGTGGCGAAGGCGGCATCCTGGACCAACACTGACGCTGAGGCGCGAAAGCTAGGGGAGCAAACGGG
+
BCCBBAC@@@>==6;;<;9???BC@B@B@CB?@?:@??@A<AA<ABCCB@>9::4;5<B@A@>AA;;;A:;;BBC9;;;;;*;5;C@D@K@BBB>B@CCCAA@ABB@AACCC?B=@=@AC@A??@9@A=AAAAA<AC@?@BC>A>A=@@=@@@?@@A?BBBB>BBAAABAAAB>>>B?BB?B@DDD>A>BB?AAB5;8;B@ABBC?BB@;;7;=AABBBC<;;AABB@B@@@@@;@CEEEDE;A?@CB=AAB<
@N9IO0:00894:06170
TACGTAGGGCGCAAGCGTTGTCCGGAATTATTGGGCGTAAAGAGCTCGTAGGTGGCTTGTCGCGTCGGATGTGAAAGCTTGGGGCTCAACTCCAGGTCTGCATTCGATACGGGCTGGCTAGAGGTAGGTAGGGGCAAGCGGAATTCCTGGTGTAGCGGTGAAATGCGCAGATATCAGGAGGAACACCGGTGGCGAAGGCGGCTTGCTGGGCCTTACCTGACGCTGAGGAGCGAAAGCGTGGGGAGCGAACAGG
+
CBDCCCCD?AAAA>B@AA@BBD?C?C@C@CD@CB;<>89:/3:<<>;??AA?BB?CD?CBABAAACC=@@@@>==,;;C5A<<0BBCC:CC>9=B>BBCCCBB>BB@@@BBB<BBB?BA>?>@=???9?@@>@5@G@B;:9:>@<??:;7;ACBBCD?B:995:@@A?A@A@@@@@<7?A=A>@@@;A=AA=@A>:??AA=998:;AAC>E?A??C>B@@@@@?<??9<=<?@@9@???BCC6??@@@=@@?=
@N9IO0:00901:06189
TACGAAGGGGGCTAGCGTTGTTCGGAGTTACTGGGCGTAAAGGGCGCGTAGGCGGCTTGACAAGTCAGGCGTGAAAGCCCCGGGCTTAACCCGGGAATTGCGCTTGATACTGTCTGGCTGGAGTCCGGGAGAGGATGGCGGAATTCCCAGTGTAGAGGTGAAATTCGTAGATATTGGGAAGAACACCGGTGGCGAAGGCGGCCATCTGGACCGGTACTGACGCTGAGGCGCGAAAGCGTGGGGAGCAAACAGG
+
@@B;:4;;<<*5<<=BCC?::6;C=BAA?CABBC=BBBDC>CD=BBBCBBB>@B>B@=@A@>:=@@::79AACDF9;:CC;DD=BB?B?CC>CC>B>A=@@@BC?CC;;;BCDDHI@CCC>AAED@CC<@@@C?BBC7;97@;@=A@<BBCDC@@?C?@@@B<A8;;CCCAA@@8<<9<;?C<??B>@;AA=??A@C?BB?C?BAABB=??>A?A???@@@@?@:::<=>?;99/9<;>:>>.599;;3<==:
@N9IO0:00904:06175
TACGAAGGGTGCAAGCGTTAATCGGAATTACTGGGCGTAAAGCGCGCGTAGGTGGTTCAGCAAGTTGGAGGTGAAATCCCCGGGCTCAACCTGGGAACTGCCTCCAAAACTACTGAGCTAGAGTACGGTAGAGGGTGGTGGAATTTCCTGTGTAGCGGTGAAATGCGTAGATATAGGAAGGAACACCAGTGGCGAAGGCGACCACCTGGACTGATACTGACACTGAGGTGCGAAAGCGTGGGTAGCAAACAGG
+
AAA;;5;A8A@AB>BB;;4;<@94292:-999:@;::;BB<B@@@@:<;BB@CC?C>@@BBB?BEAC?AA?A@BA9AAAA3@A0;;?C@E?BBC>C@C<<;@CC>AAA8@;:;;::9:?ABBBAA@?<@@CBAC=@@>AB@C?CC>C?9:::9AA@@:@;99/:@==999==9:993;=A>A>AAA?BBBB>AA>:=;999A>AA?CC>A@???@?999?@@@@BBB@BAA@@@9@???BC=AAA@@@;@BC?
@N9IO0:00905:06183
TACAGAGGGTGCGAGCGTTAATCGGAATTACTGGGCGTAAAGCGCACGTAGGTGGCTTTGCAAGTCGATTGTGAAATCCCCGGGCTTAACCTGGGAACTGCAGTCGAGACTGCTTTGCTTGAGTATGGGAGAGGGAGGTGGAATTTCCGGTGTAGCGGTGAAATGCGTAGATATCGGAAGGAACATCAGTGGCGAAGGCGACCTCCTGGACCAATACTGACACTCAAGTGCGAAAGCGTGGGGAGCAAACAGG
+
CBCBCCCK?CCAA9:9::=A=ABE@E@B=??ABB=?@?@@9>:9;;:;;=?;??;@>>5>@>:@CBBA@7;<BAC=ABBB8BC6997>:>;:5;.98=>@>?AAAA?@@@AA???9?@A;????@?AA=???AA;9:99F@C?CD?D9:79BA9::?;?ABB=BBBBB??;>=<::4@=A?A?AA@@@C@A;@>?19499==?CB>=C7<@9>4==;;;=>A??>@=@?>777<6;;333::.78=994:>:?
@N9IO0:00908:06206
AACGTAGGTGGCAAGCGTTATCCGGATTCACTGGGCGTAAAGGGCACGCAGGCGGCTCGGCAGGTAGGGCATGAAATCTCCCGGCTTAACTGGGAGGGGCTGTCCTAAACCGCTGGGCTTGAGGGCGGGAGAGGGAAGTGGAATTGCCGGTGTAGTGGTGAAATGCGTAGAGATCGGCAGGAACACCAGTGGCGAAGGCGACTTCCCTGGTCCGCCCCTGACGCTCATGTGCGAAAGCTAGGGTAGCGAACGG
+
9*5599?:>>:A>49555.555495;:8<<544;2444<<1:=45555<::5:<7559>493;5::;:29;8333(3988808634036;;;;13333&399996397)3,33788(331788:3:::38443=3;,333,33839;6;6:::<;==7444:299:;;;;8333;;288<6<6<:=89776492544499;33,33(3;4;;58<AA597====BBCBBA??88=3;822-4.4----62889
@N9IO0:00912:06173
TACGTAGGGGGCAAGCGTTGTCCGGATTTATTGGGCGTAAAGCGCGTGTAGGCGGCCAGGCAGGTCCGTTGTGAAAACTGGAGGCTCAACCTCCAGACGTCGATGGAAACCGCTTGGCTAGAGTCCGGAAGAGGAGAGTGGAATTCCTGGTGTAGCGGTGAAATGCGCAGATATCAGGAAGAACACCGATGGCGAAGGCAGCTCTCTGGGACGGTACTGACGCTGAGACGCGAAAGCGTGGGGAGCGAACAG
+
CCCCCBBGGG1CC?B9:9?B?C:B9BBB<BA=AA<AAABC<BAB@AAA?@??@?;@?>?9@AB?BB>A;500@@99+//;36;:<C?A=A=@@<?9973:93>9;2;8186<887A58<?<@?@A?B?@>AAA>ABCB>?:?.7.367:259@A?5;6;?BC>979?AAAAABA;=:5:3==4=@>566//*/896<498=5./.7577,33;69>====/0/<<<<:67;337)7<;>@ED:CBA881/:<
@N9IO0:00866:06230
TACGGAGGATCCAAGCGTTATCCGGAATCATTGGGTTTAAAGGGTCCGTAGGCGGTTTTGTAAGTCAGTGGTGAAAGCCCATCGCTCAACGGTGGAACGGCCATTGATACTGCAAGACTTGAATTACTGGGAAGTAACTAGAATATGTAGTGTAGCGGTGAAATGCTTAGATATTACATGGAATACCAATTGCGAAGGCAGGTTACTACCAGTGGATTGACGCTGATGGACGAAAGCGTGGGGAGCGAACGAGG
+
BCCD?;;9;CC=B;9;DG@CBB=A;?<A?=:49808:09919=19:454<;644.949&44;:@@B;;;>;?>BC=@;;4;><<<=?;5;;7;;6?8<@<A@CB:;;;@==>>><@???666<D7ABAA;4;7;;C<CBCBC?CCCCCBC@@@A?9:6;A@B=D;;;@;;;;:>:=<<7718-7382828-3/66)/(/665;8553778;;73.3:4====88888A6<744=18;>7733&3337>>;;:A:
@N9IO0:00869:06230
TACAGAGGGTGCAAGCGTTAATCGGATTTACTGGGCGTAAAGCGTGTGTAGGTGGCTTCCTAAGTCGGTTGTGAAATCCCTGGGCTCAACCTGGGAATTGCAGTCGATACTGGGAAGCTAGAGTTCGGTAGAGGACGGCGGAATTCCCGGTGTAGCGGTGAAATGCGTAGATATCGGGAGGAACATCGATGGCGAAAGCAACCGTCTGGGCCTGAACTGACACTGTGACACGAAAGCGTGGGGAGCAAACAGG
+
BDCCC::96;A>A?BA??>A=?@@?BBA7B?;;;04:444)49999@;;;B6:9?AA<A?>>@00/98<7<BBBA:?AA8;;;0:4993:8::>5>::5588<===?;:4444)439>@:9::;4:98<8?49.9>@544.4.5.5;2;75555559699;A8@A@A>@@@AA;;;@88718=?89:;5446:444)4;<>>9??BBCD>H?C;:8;BAA;;:999::9:444<)4455555&5<444(44:5
@N9IO0:00875:06231
TACGGGGGGGGCAAGCGTTGTTCGGAATTACTGGGCGTAAAGGGTGCGTAGGCGGTTCGCTAAGTTGGATGTGAAAACTCTGGGCTCAACCCAGAGCCTGCATCCAAAACTGGCGGGCTAGAGTTCTGGAGGGGATAGCGGAATTCCTGGTGTAGCGGTGAAATGCGTAGATATCAGGAGGAACACCGGTGGCGAAGGCGGCTATCTGGACAGAAACTGACGCTGAGGCACGAAAAGCTAGGGGAGCAAACAGG
+
CC99999999";C4;;AA>AGADDAG@C?BACDG?ABBBC=CF>AAACCBBACB?A@BBCAA;:94;5;@@<;;;:+006<??9998C?CA=>798@=ABB???=@@@6@AA=@CB;AAA@;;;<?@B=;;;;.;A;:;;6;=B=A<AA<ABBBBBC@BBBD>AAACBBBCBBBBAA8::=A=??C?C?;;5;;:69??A=A???@@@=@AA???9?=<??@?>@@@<@@B:999*98??<A?6>>AAA<8;:?
@N9IO0:00875:06258
TACGTAGGGTGCGAGCGTTAATCGGAATTACTGGGCGTAAAGCGTGCGCAGGCTGTTTTGTAAGTCAGATGTGAAATCCCTGAGCTCAACTTAGGAACTGCGTTTGAAACTACAAGACTAGAATATGTCAGGAGGGGGGTAGAATTCCACGTGTAGCAGTGAAATGCGTAGAGATGTGGAGGAATACCAATGGCGAAGGCAGCCCCCTGGGATAATATTGACGCTCATGCACGAAAGCGTGGGGAGCAAACAGG
+
BBCDCBBB<@BBBBBAA@7;8;@?<C8<6;AAAC>BBBBE>ECBCBAAA@@=@CCCCC6;;>9@@@BA@><??@C=A@@9;<;A?@BB<??<AA>A?@>?9999/44=4<ACBB=@@@??79/8@900;00(//8888$6//3,3-38==<?;88B=BB=?AA;???@@AAABBBBBC?BB?B?BBC9>5::=@@@4:59@?AFDE3@=;5>CC<@@@7=;87859<<>AA>:992:?AABCC8AAA@A9@@A4
@N9IO0:00876:06229
TACAGAGGGTGCAAGCGTTAATCGGAATTACTGGGCGTAAAGGGTGCGTAGGTGGTTGGATAAGTCAGATGTGAAATCCCCGGGCTCAACCTGGGAACTGCGTTTGATACTGTTCGACTAGAGTCTGGTAGAGGTAGTGGAATTCCGCATGTAGCGGTGAAATGCGTAGAGATGCGGAGGAACACCAGTGGCGAAGGCGCTACCTGGACCAGACTGACACTGAGGCACGAAAGCGTGGGTAGCAA
+
@@A00000+0>?=694999=1979097@9BBBBC=;;<BD?BD>BBCAAAC<@>?A;?;?B?;A@000<0/0/::)/0//&4<1::995:3=?<58.4444;;C;BBB9::?>;=>?AAA@CAAAA:6@@A@A><C@??292:9=9:700////7939;;</;;9==<<<<<:0//)/:596::=644486;88284888887,33187,33998-*((((((((,26/33(33339:.87888:
@N9IO0:00894:06238
TACGAAGGGGGCTAGCGTTGTTCGGAATTACTGGGCGTAAAGCGCACGTAGGCGGGTCGTTAAGTCAGGGGTGAAATCCCGGAGCTCAACTCCGGAACTGCCTTTGATACTGGCGATCTAGAGATCGGAAGAGGTTAGTGGAATTCCCAGTGTAGAGGTGAAATTCGTAGATATTGGGAAGGAACACCAGTGGCGAAGGCGGCTAACTGGTCCGATACTGACGCTGAGGTGCGAAAGCGTGGGGAGCAAACAGG
+
AAA<:4<<;<*5AACBBB@CC?BA;@<@=@@AAB=;;;CC8;;ADA;<;;;5;@@;@BBD?B?CB9::FE;BBCD>AAB=@;:::A>?;@:9396<6;>886;?7<<;?A??9?<>=?CBBCBEBBB>@<@0000<@@@B?B>B8?=5B@:55B<<A=AA<=7=85449988886>:1:(/(/(/886333;4:?<6<68?<>@@?D:938:188:;<=>??><==;95:=AABB:AA?@@AA6@@===7=AA7
@N9IO0:00911:06247
TACGAAGGGGGCTAGCGTTGCTCGGAATCACTGGGCGTAAAGCGCACGTAGGCGGCTTTTTTAAGTCAGGGGTGAAATCCTGGAGCTCAACTCCAGAACTGCCTTTGATACTGAGAAGCTTGAGTCCGGGAGAGGTGAGTGGAACTGCGAGTGTAGAGGTGAAATTCGTAGATATTCGCAAGAACACCAGTGGCGAAGGCGGCTCACTGGCCCGGTACTGACGCTGAGGTGCGAAAGCGTGGGGAGCAAACAGG
+
BCC<;4<;;;*5<<<6=;@CBEDJGG>A@CCDDD>:;:DD<A;9:@9::AB?BB@BCCCCC(;6;B?;;;;.:@BC=EB?AB=:::ABB@BBB@A@A;?9::?CD;BA????????:??A=A?????BB>BCCC>BBBB>>>>@CCCB@A>:;;>:::7;@AD:A<;:;===>>B>>>=C?AA?@@A@CBCC?@=>8<800+0@@@@<;7;D=CACBDB@C<<<BBBB?BBBBCB<A@BA@@B8AAACC<@@@>
@N9IO0:00867:06289
GACAGAGGTGGCGAGCGTTGTTCGGATTTACTGGGCGTAAAGCGTGGGTAGGCGGTTCGGTCAGTCAGATGTGAAATCCCACCGCTCAACGGTGGAACGGCGTCTGATACTGCCGGACTTGAGTGCAGGAGAGGAGGGTGGAATTTCCGGTGTAGCGGTGAAATGCGTAGAGATCGGAAGGAACACCAGTGGCGAAGGCGGCCCTCTGGACTGCAACTGACGCTGAGACACGAAAGCGTGGGGAGCAAACAGG
+
CCC999A=9:68?899@A?BC@AA=@@@<ABBBC>>??CD=BABBCC=A@B@A?;>:995:A??ABBBBBBBBBB>BDD>CB>BBBDD@BB?BC=B9>?<>???????>ACBC?C?BBC@BABA@???;>?@@:>@A:@@;>;@@:A?C@CBCBBBC@DCCC?CCBBBAAA;;;;;@A?B?A?AAA?BAAA?ACC@C@A@7;;0;AB@@CCDCBB?B@B@BC@000==>9;;@B9AABBCCC9AADED=B@@=
@N9IO0:00883:06276
TACGTAGGGTGCGAGCGTTGTCCGGAATTATTGGGCGTAAAGGGCTCGTAGGCGGTTTGTCGCGTCAGGAGTGAAAACTCGGGGCTTAACTCCGAGCCTGCTTCTGATACGGGCAGACTAGAGGTATGCAGGGGAGAACGGAATTCCTGGTGTAGCGGTGAAATGCGCAGATATCAGGAGGAACACCGGTGGCGAAGGCGGTTCTCTGGGCATTACCTGACGCTGAGGAGCGAAAGTGTGGGGAGCGAACAGG
+
ABBBBAAA:@AABBBCDC9:9C@B@BBJ@CB@CD<>@:;;8<C=CBCCB??;>@9?C=BABBBA@ABB?A@@@???6AABDCD;BB?A?ACC@CBB@@BBCC@CCCBCCCCC=AAABBBDDBA>AAA@<???@5?AA>A@?C?B@C@EE@BBBBB@B?CBAC<@A@A??@AAA@@@>8=A?A?A;:4;>AB>BA?=??BB?B?BBBBCD=B??=?@AA9::@@@ABB?AAA:::7;CBBCEG;@@BCB?999?
@N9IO0:00886:06294
TACGGAGGGGGCTAGCGTTGTTCGGAATTACTGGGCGTAAAGGGCGCGCAGGCGGCTGCTCAAGTCAGGCGTGAAAGGCCTGGGCTCAACCCGGGAATTGCGCTTGAGACTGGGCTGGCTTGAGTGCGGGAGAGGATGGTGGAATTCCCGAGTGTAGAGGTGAAAGTTCGATAGATATTGGGAAAGAACACCGGTGGCGAAGGCGGCCATCTGGACCGCAACTGACGCTGAGGCGCGAAAGCGTGGGGAGCAAACAGG
+
CC:;9;BCCH5FDCCCCC@CC@BB@C@CACBA@D>@A@DD?ED>BBBB@>:8=<3@@@@BBD@@@@AB>BBBB@B;A;?8=9:)4444.44)4;2:5:.444::0:5<C====6<:95:?7998:9?8928333,33>7<<>A>A5;;-9:>88893447///:(/-(-5---/66:;4=908:144.448.3-3:5:88-7-73-35::=7913<8;3727344=>?C??@>A>>9:9/88???AB6AA@A@:@@><
@N9IO0:00887:06296
TACGGAGGGTGCAAGCGTTGTTCGGAATTACTGGGCGTAAAGAGCGTGTAGGCGGCCGATCAAGTCCGGTGTGAAAGCCCGGGGCTTACCCCCGGAAGTGCGCTGGAAACTGATTGGCTCGAGTATGGGAGAGGGAAGTGGAATTCCTGGTGTAGCGGTGAAATGCGTAGATATCAGGAGGAACACCGGCGGCGAAGGCGGCTTCCTGGACCAATACTGACGCTGAGACGCGAAAGCGTGGGGAGCAAACAGG
+
BBCC@CCC>CCCCACABB9;;@BD?B@C=??AAA9@@;::5;=@@;<;A?@<@B<A;=>>00+0<<:A>009>>>6CCC>CFC7BB400===*0+-(----/9//)/<3:<<697;>ABBCCBBBCCC<A@@@B=BAECC@C?A?A>AC??@:::BC?BBBB9<<;;;;CBBB@@>>;??=?:?9939:==:=:71788817;1717=6;;9=9;=A?98998:0/00////:<1455;:==+5588808=><
@N9IO0:00901:06288
TACGTAGGGTGCGAGCGTTAATCGGAATTACTGGGCGTAAAGTGTGCGCAGGTGGCCTCGCAAGTCGAGTGTGAAATCCCCGGGCTTAACTTGGGAATTGCGCTCGAAACTACGGGGCTCGAGTGTGGCAGAGGGAGGTGGAATTCCACGTGTAGCGGTGAAATGCGTAGAGATGTGGAGGAACACCAATGGCGAAGGCAGCCTCCTGGGCCAACACTGACGCTCATGCACGAAAGCGTGGGGAGCAAACAGG
+
CDCCDCCC>9;:CCCBBB>B>ABB?CACBDEAAA<@D@@@;@D@@@BBB:97:@=@>AAA@@+0000///88:;;4//;;.:=*//)0*//(//(/06(/37333333(388=CCC9BBAA9009//(//--89.//(/94>:?<?;BABBBBBBBB=@@BC;A@BB@@@CBA@@@C7;;@B@??@8;6;A:@;<5;;A?@B?99657;1@)0+/999690//:7:/54=><==5>?>>CCC8;;<BC<CCB=
@N9IO0:00904:06276
TACGTAGGGTGCGAGCGTTAATCGGAATTACTGGGCGTAAAGTGTGCGCAGGCCGCCGAGCAAGTCGAGTGTGAAAGCCCCGAGCTTAACTTGGGAACTGCGCTCGAAACTACTTGGCTAGAGTGTGGCAGAGGGAGGTGGAATTCCACGTGTAGCGGTGAAATGCGTAGAGATGTGGAGGAACACCGATGGCGAAGGCAGCCTCCTGGGCCAACACTGACGCTCATGCACGAAAGCGTGGGGAGCAAACAGG
+
BAAABCCD9;;ABBBBBB6;7;AA>B@C?ABCBB>CDDJC>BBCA@@A@::5;>A@:A979927733<<<@@>@?89798(3=<44.43:<7>A:B;?A@@CAB@AAA;A;;;B?B=AA@?>=A@;;4;@>;::/55.:B7B7@?B;A;>>======9>=B=6966=<<<<==666>7::;A7?>=8>?;;4;@A=B<@?>>89=3499,9.54555;:90//:///55:::<<)5455555&599;?7>>>4
@N9IO0:00904:06278
TACGTAGGGTGCAAGCGTTAATCGGAATACTGGGCGTAAAGCGTGCGCAGGCGGTGATGTAAGACAGGTGTGAAATCCCCGGGCTTAACCTGGGAACTGCATTTGTGACTGCATCGCTGGAGTGCGGCAGAGGGGGATGGAATTCCGCGTGTAGCAGTGAAATGCGTAGATATGCGGAGGAACACCGATGGCGAAGGCAATCCCCTGGGCCTGCACTGACGCTCATGCACGAAAGCGTGGGGAGCAAACAGG
+
CCCCCCCC=AB@DADBBB>@;?>>;?4:<@;;;/:=@BA4:6BAA@BA@@=@@:9994<<=8;>==@>BCCBBB=ABCD:CD>A@>A@B?BBA5?9?:;:@@B>A@ABBAABBAAAB??9?>?@@A;@:;;A?AA0@?@7;7;?@@DEDDBBAC<<;CBFF>;;;@@@AAA@@@AA>::6:6:@@?BBBB@CBB=A=;;6;AB@2@@@9@>@ABBAAA@000;;;;??AA??>8>@>>?@@6???CC>BAA>
@N9IO0:00907:06279
TACGGAGGGTGCAAGCGTTATCCGGATTCACTGGGTTTAAAGGGTGCGTAGGCGGATCTTTAAGTCCGTGGTGAAATCTCCGAGCTTAACTCGGAAACTGCCATGGATACTATTGGTCTTGAATGTTGTGGAGGTTTGCGGAATATGTCATGTAGCGGTGAAATGCTTAGATATGACATAGAACACCGATTGCGAAGGCAGCAGGCTACACAAATATTGACGCTGAGGCACGAAAAGCGTGGGGATCAAACAGG
+
BB@?5;<<.95;;9=ABB@DCC@F???=?A@AA@9AB.;4(48088:??@@=@B=AA@A@8@;=@C>BAB?A::<7;BBB?;66AC:><>>>?;CA4;6668@A@9>A;44993:7@CC@CC:;;?;=::6:@;?A<BAA>A?BBBA?@9///88//(7<993888=6888::3339983346::<13/8*---5(-(-66333)22:67;AA7=>73775526622+2:22522&25::=??2>><<<5==<:
@N9IO0:00908:06285
GACAGAGGCCACAAGCGTTAGGCGGAATCACTGGGCTTAAAGCGTGTGTAGGTGGATGCCTAAGTACCTTGTGAAATCCCAACGGCTCACCCGTCGGAACTGCTTGGTATACTGGGTGTCTTGAGCCATCTAGGGGCAGCTGGAACGAACGGTGGAGCGGTGAAATGCGTAGATATCGTTCGGAACGCCAATGGTGAAAACAGGCTGCTGGGGATGTGCTGACACTGAGACACGAAAGCCAGGGGAGCAAACGGG
+
@ABBCBC?C?BBA=@A=B=@@=@B=A8:9BBCCD>CC?AA6:99449<;@A9@@;94444>?8;:>:8B=?>::=,//:(0)/6)/3888;18733699>====9B>B@@@B>CA8<<ACC>@ABD?BBFAAACC8<;;;;;6;6;==8>>9>>8==<<8<=>>7==<>;;;<666@@>:>>2929659>:=B:696==0<<<:>>>?CECC9AABBA@@9959:<?559?;;;>>5;<45555&599:;4;<<2
@N9IO0:00911:06290
TACGTAGGGTCCAAGCGTTGTCCGGAATTATTGGGCGTAAAGAGCTCGTAGGCGGTCCATTAAGTCAGAAGTGAAATCTCAGGGCTCAACCCTGAAATTGCTCCTGATACTGGTGGACTTGAGGTAGGTAGGGGAAGGTGGAATTCCTGGTGTAGCGGTGAAATGCGCAGATATCAGGAGGAACACCGGTGGCGAAGGCGGCCTTCTGGGCCTTACCTGACGCTGAGGAGCGAAAGCGTGGGGAGCGAACAGG
+
BDABA;;;.9@6@16<BB?AAA7>7?7@=AA?BB>::9CC7>???@@@@=>:992786?@=@;?@@??A@CDDDD=;;;BBCC9;;CC?CC;B<00)0+///74:<<B@@A@>;;5;945:;;.44;39=AA@3A4<79?8@7?:@=;;65@==ABB>BBA@9=@?@;;;@@@9;;<2:;?C@BBB=@;995;;:5:5:>8C>B?BBDD<B>A=@B<@@@;:;;;;@=@BBCDK?F@A@DCC8B;;;;?;;;=
@N9IO0:00865:06357
GACAGAGGGTGCAAACGTTGTTCGGAATTACTGGGCGTAAAGCGCGCGTAGGCAGCAGCGTGTGTCGGGCGTGAAATCCCATGGCTCAACCATGGAAGTGCACTCGAAACTGCGCAGCTAGAGTCTCGGAGAGGAAGGCGGAATGCTTGGTGTAGAGGTGAAATTCGTAGATATCAAGCGGAACACCGGTGGCGAAGGCGGCCTTCTGGACGATGACTGACGCTGAGCGCAGAAAGCGTGGGGAGCAAACAGG
+
CBCBCAAB<AA>CA;97940;:==;>+0+/==>?8:9:BC<ABBBB9;;CC@CCCCBBABACCCCCCG>BBBCBC?CCC=C@?<?AAA=@;?;:5:6;:BBBAA@@@@9@???AA??@???@::::DD?CBBD@B>@>@A@C?BBCD?B>BCBB@@@=;;:@9@;??A:::A>@;:388=17187=<A9?@::973458?=A=A>AAA>AAB?@@B@=<0.,,2***,,,,/77.;>===>=0666;>6;<<@
@N9IO0:00874:06317
TACGTAGGGGGCAAGCGTTGTCCGGATTTATTGGGCGTAAAGAGCGTGTAGGCGCCAGGTAGGTCGGTTGTGAAAACTGGAGGCTCAACCTTCAGACGTCGACCGAAACCCCCTGGCTAGAGTCCGGAAGAGGAGAGTGGAATTCCTGGTGTAGCGGTGAAATGCGCAGATATCAGGAAGAACACCCGTGGCGAAGGCGGCTCTCTGGGACGGTACTGACGGCTGAGACGCGAAAAGCGTGGGGAGCGAACAG
+
@ABA@CCCCC1CD?BAA?=AA@7<:BCC?CC@CA=@@ACC=@@AADBBA@@=@@@?CC@BBB?@???B>AACF?>1A@>.33.:B@B6;6;?@CABBA<===A8@@@2@><>'8?:?:@<BBBB@C@C?B8?8?===79,7,34>6BC?BBBA@5507:?>8AABBBBEFB==8<<7<7=>4>=DD:@>>;?=A=A>@@9?898?<A=8@A>>?@>=0000*068;666993377&7337333&37=7840?@
@N9IO0:00874:06331
TACGTATGGTGCGAACGTTGTTCGGAATCACTGGGCATAAAGAGCACGTAGGCGGTTGAATAAGTCTGATGTGAAATCCCCCAGCCTAACTGGGGAACTGCATCAGAAACTATTTGACTAGAGTGCAGGAGGGGAGAGTGGAATTCCAGGTGGAGCGGTGAAATGCGTAGATATCTGGAGGAACGCCGGCGGCGAAAGCGACTCTCTGGTCTGCACTGACGCTGAGGTGCGAAAGCTAGGGGAGCAA
+
BBABACCC@9:9BB=@:;2;;=AC?B>BBCDCCE?CC;;;6<;5:A@B@@@<?A7A6@=5@?;@CCBB?CCCCCC>BBBAA/?:96:@=AABFF:B?B999@AAABBD=B:::A;A???CBAAABBCC@CCCC;BCBABC@D<@?@>AA?BB@AABA?CCBC=CBBBBBBABA:::A=@@=B9=992:29@<999@459C>;00---,(,,,----7--////:::48:<:9808994444&44455
@N9IO0:00891:06340
TACGGGGGGGTGCTAGCGTTATTCGGAATCATTGGGCGTAAAGGGCGCGTAGGCGGTCTCTTAAGTCAGATGTGAAATCCCTCGGCTTAACCGAGGAAGTGCATTTGATACTAGGAGACTTGAGTATGGGAGAGGGAAGCGGAATTCCTGGTGTAGCGGTGAAATCGTAGATATCAGGAGGAACACCGGTGGCGAAGGCGGCTTCCTGGACCGACACTGACGCTGAGGCGCGAAAGCTAGGGGAGCAAACGG
+
@@;999555"5999;;@AA?CJ<AA=@5;;=>.55)3333:3;<6@>:5:=B;::3:44B<8A>B::99;8888>>8?AB9@6629@<?>B=;659>9566::99(/0:/074:54/000+//:9:;<=/33433(46:;<8<7;5:540*/8///99489??6>;;;=<<A@00//)//)/)//-(-3--(---398==6<;./)//)/7279:9944444:4448./////7.6699=?A6=>>==1973
@N9IO0:00897:06315
TACGTAGGGTGCAAGCGTTGTCCGGAATTATTGGGCGTAAAGAGCTCGTAGGCGGTTTGTTGCGTCGGCTGTGAAATCCCGAGGCTCAACCTCGGGTCTGCAGTCGATACGAGCAAACTAGAGTGTTGCAGGGGAGACTGGAATTCCTGGTGTAGCGGTGAAATGCGCAGATATCAGGAGGAACACCGGTGGCGAAGGCGGGTCTCTGGGCAACAACTGACGCTGGAGGAGCGAAAGCGTGGGGAGCGAACAG
+
CDCCBBBC>9;;B?C@@@>@B@>B>C@C?CJ?CC;@@998-7744<994::6;;6<=,994:9<?990999:@@@;A@@4=00-0<>@;A?BCDE=CC;;;AACDCCBBBC@@ADC=CC@AAB:;<8;<;;CB7@@@A@A=A=A?C@CG?BB==;CC@CCCC=;;;AAACB<;;BAA9?=5:3;;;=A?BB?CAA8:8:AA9@:::@@@6::600*//77:899=4>?:<:944:24333999+9:4443444
@N9IO0:00900:06312
TACGGAGGGTGCAAACGTTGCTCGGAATCATTGGGCGTAAAGCGCACGTAGGCGGTCCGGCAAGTCGGGTGTGAAAGCCCTCGGCTTAACCGAGGAAGTGCATTCGAAACTACCGGACTTGAATACTGGAGAGGGTCGCGGAATTCCCGGTGTAGAGGTGAAATTCGTAGATATCGGGAGGAACACCAGTGGCGAAGGCGGCGACCTGGACAGATATTGACGCTGAGGTGCGAAAGCGTGGGGAGCAAACAGG
+
CCBB?BCC<BB@AB;:;;>BBCCC@C:;;BB8<>5@@?==6=:9;DBCA;;900,0;:>6<?9=?@@A=AA@ACB=BCF>CCC?CC@C@D?ABA>A>@BBBAA>A@@@;@AAA@C?@@@6;;?BBBDC?BBAAA;A@@@D@B@C=BB<?>?BAAA@?8::AB<B?@??AA???AAAC>BB?C?BBC@B>?>=?>=9>=A?=@?@@=@@399BAAA@@=>BBCAAAAA?A??::9,;?@@ACC8BB@@@8@@@?
@N9IO0:00905:06326
TACGTAGGGGGCGAGCGTTGTCCGGATTTATTGGGCGTAAAGAGCTCGTAGGCGGTTTGGCAAGTCGGGTGTGAAAATCCGGGCTCAACTCGGAGACGCCACTCGATACTGCCATGACTCGAGTCCGGTAGGGGAGTGCGGAATTCCTGGTGTAGCGGTGAAATGCGCAGATATCAGGAGGAACACCGGTGGCGAAGGCGGCACTCTGGGCCGGTACTGACGCTGAGGAGCGAAAGCGTGGGGAGCGAACAGG
+
BCCCCCCBBB0AA;;;BB?BCC?B>:990;B;AB<???AA:@A??A@@@DB?AA>BB;A?@@<?A@@@:><>::::5:B?AB>CBAC@DDDC@BBBAAA>ABDCBCCA?9993::99=>@@;:;C=A<CCCCC8@@AA;;6:8@8@@==8<<555<<7<<<<6<<<<5558899444.446<8;@;9=8<<6?;:699==;A@@?BAAA>A@D=@@@?;99>=@>9945<<;;B;A=;;===3>>;AA?<:;<
@N9IO0:00874:06395
TACAGAGGTGGCAAGCGTTGTTCGGAATTACTGGGCGTAAAGGGCGCGTAGGCGGTTCTGTAAGTCCCGTGTGAAATCCCCCGGCTCAACTGGGGAATGGCACGGGAGACTGCGGGGCTTGAGTTCGGGAGAGGGAAGCGGAATTCCGGGTGTAGCGGTGAAATGCGTAGATATCCGGAGGAACACCGGTGGCGAAGGCGGCTTCCTGGACCGACACTGACGCTAAGGCGCGAAAGCTAGGGGAGCAAAACGG
+
CCC;;<A=AC@BA<?988;??=?@>A@C@CCBCB=?@@BB<AD=A@ACDB@<00,0+000@?:>9;;/9:@B@@D;@@A@A,@=BBCC@BAAGL;D>BB=AA;;;09@?@>>9:9:&:9:@DA@>ABB<BCCCC>C?A@A?B=A?C@CH><;;;;:A>ACCD=;::AAA@@;;:A;>;<?18-79928234.44<5:7;;7;=8=7;;:=A?B?@BBB;;;AB;<9;>BC;;;C8;;BBABB3@@;;;;*;:9
@N9IO0:00882:06375
TACGTAGGGTGCGAGCGTTAATCGGAATACTGGGCGTAAAGCGTGCGCAGGCGGTTTCGTAAGACAGATGTGAAATCCCCGGGCTTAACCTGGGAACTGCATTTGTGACTGCGAGACTAGAGTACGGCAGAGGGGGGTAGAATTCCACGGTGTAGCAGTGAAATGCGTAGATATGTGGAGGAATACCGATGGCGAAGGCAGCCCCCTGGGTCGATACTGACCGCTCATGCACGAAAGCGTGGGGAGCAAACAGG
+
DDBBCCCC=9:9CA@;;;>@=@@><@+00=000+:4;B@9BAB;;;A@??<:;8;C>DBBB>BBBBBC??:47D>BBAD:CC5999@<A;@??,9.44444:<4<<@BAA@@@@?@@BBAAAABBB?BB???@@>>&><33,3,338;>8;;8;5;::::A@;@AABCDFB:65<BB589?B?BCB=@A??5::B?C<>@BBCCC3CCC=BBAAB@;;;..(..-66;?=;?@A@9>@;;9>>2=665=59892
@N9IO0:00885:06398
TACGTAGGGTGCAAGCGTTAATCGGAATTACTGGGCGTAAAGGGTGCGCAGGCGCCTCGCAAGTCAGGCGTGAAATCCCCGGGCTTAACTTGGGAATGGCGCTTGAAACTACGAGGCTGGAGTGTGGCAGAGGGAGGTGGAATTCCACGTGTAGCGGTGAAATGCGTAGAGATGTGGAGGAACACCGATGGCGAAGGCAGCCTCCTGGGCCAACACTGACGCTCATGCACGAAAGCGTGGGGAGCAAACAGG
+
EDBCA@@A6;;;;7;BBB=@<@AA=A=@=@BBBB<;;9CC<AA>ABBAA@@<?BC<AACCD?AA<;;6:9@BBD::<CC;BC;;;?B@DC@BB>B>A@=ABBB;;?@8;@@BB9;4:C>:>?>>BB?B@B@AE;BA?@@?B>?=@?A??AA<<>==9=@A@::8:;;<8>>::;@?5:>:?;9:9?AAAC@CBB?B@DA@@788579949388B<@A@@933339337??::<5<ABBCEE8@@ABB;ABA=
@N9IO0:00910:06395
CACGTAGGGGGCGAGCGTTGTCCGGATTTATTGGGCGTAAAGAGCTCGTAGGCGGTTTCGTAAGTCGGATGTGAAAACTCCAGGCTCAACTTGGAGACGCCATTCGATACTGCGATGACTTGAGTCCGGTAGGGGAGTGTGGAATTCCTGGTGTAGCGGTGAAATGCGCAGATATCAGGAGGAACACCGGCGGCGAAGGCGGCACTCTGGGCCGGTACTGACGCTGAGGAGCGAAAGCGTGGGTAGCAAACAGG
+
B@@B@99999(;@AABBC@BBGAG@CAC>AB@BI?BC@??9@??@@@A@@?<9929:/:@?B?CC@A<?000?@@@/@BC?AA?::9C?BB?B@@@@BCC;;;ADCBBBBBBB;;;A@@@7;;BCCAD@BBBDE<DCCCCB>B>C=A;AB>B@;9:;C:CBBE?CCBBA?;BCCCBC=4557:7:;;6:6::699:7<8<=8?@A:::CD;@?@?AA;;;;;;94?;;45>;@AB=BAAAAD<@@BAAA9;;;>
@N9IO0:00914:05798
TACAGAGGGTGCAAGCGTTAATCGGATTTACTGGGCGTAAAGCGTGAGTAGGTGGCTTCCTAAGTCGGTTGTGAAATCCCTGGGCTCAACCTGGGAATTGCAGTCGATACTGGGAAGCTCGAGTTCGGTAGAGGGTGACGGAATTCCCGGTGTAGCGGTGAAATGCGTAGATATCGGGAGGAACATCGATGGCGAAGGCAATCACCTGGGCCTGAACTGACACTGAGACACGAAAGCGTGGGTAGCAAACAGG
+
CBCBBBCC>BBBA=AA983;=B@=<??>3?@@AA<@A@@A:@@B@B==A;;7<B?AC?C@BB@CCIDBG@EC;;;7;AA<BCC=BCDE@C?BAA;A;>7;:99:CC@AABBBD<A=@;::CBCB@DE>A;<<AA;ACCCC@C@C@DE>C>BC;;;CD?AACC?CDCCBBBBBBBBBA<A=49499::955>7;<=9=:=B@B:>>?BCC<C688C@CCCA??;:545545;455)5:<55606;;>>>7666:
@N9IO0:00919:05803
TACGGAGGGAGCTAGCGTTGTTCGGATATACTGGGCGTAAAGCGCACGTAGGCGGCGCCGTAAGTCAGGGGTGAAATCCCGGAGCTCAACTCCGGAACTGCCCTTGAAACTGCAGTGCTAGAATCTTGGAGAGGCGAGTGGAATTCCGAGTGTAGAGGTGAAATTCGTAGATATTCGGAAGAACACCAGTGGCGAAGGCGACTCGCTGGACAAGTATTGACGCTGAGGTGCGAAAGCGTGGGGAGCAAACAGG
+
AACD@CCF>;;;AABBCC@BB<@=8;;;==:::=6::::=4:88;?::99B;@@8=:;544;.55<<<<<0=BBC;;;;/;4:9=9956559;@:=8=?9:9,9.4<<2955=9::<<;:::8;992828899133388=6=6B:</33888;773933337(3,2555622292763835825;?<888A:==>8==>7;9B???BB<??B=@?@?=@BBBB@@@A<>>??@@599?9777*8;;==16::6
@N9IO0:00920:05769
TACGTAGGGTGCGAGCGTTAATCGGAATTACTGGGCGTAAAGCGTGCGCAGCGGCGCCGCAAGTCGAGTGTGAAATCCCCGAGCTTAAACTTGGGAATTGCGCTCGAAACTACGGTGCTGGAGTGTGGCAGAGGGAGGTGGAATTCCACGTGTAGCGGTGAAATGCGTAGAGATGATGGAGGAACACCGATGGCGAAGGCCAGCCTCCTGGGCCAAACACTGGACGCTCATGCACGAAAGCGTGGGGAGCAAACAGGA
+
CCBCBEDD>9;9CCBB@A<@7;;B?C?B@BBBBC=BBBBB=BADAABAA;;5C?A<B?BAA?@898488;:@@@8:988&34499.44)4;7<>5<7;499:933;::1:999;59==00)///87@9@@@@@B9=;999185?-704@989;;@;A=??>@5@=9;<AA?;97;733,3;/9,0//)---.(//-)/)0)///5--(-/0(/)/7(///88267:///7794484//(/////::.;::9@6>>>9?
@N9IO0:00923:05785
TACGTAGGTGGCGAGCGTTGTCCGGATTTACTGGGCGTAAAGCGCGCGCAGGCGCCGGCCGAGTCCGATGTGAAAGCTTCCGGCTCAACTGGAAAATGGCATCGGATACTGGTCGGCTGGAAGGTGGGAGAGGGTAGCGGAATTCCCGGTGTAGTGGTGAAATGCGTAGATATCGGGAGGAACACCAGTGGCGAAAGCGGCTACCTGGCCCACTCTTGACGCTGAGGCGCGAAAAGCTAGGGGAGCAAAC
+
CCCCC@?;?@=@A@A?CCABBB@B?A@A<@@@AA=B@@@C;@;;;@@@<;;700/6:6>699;;B?AAACBBBD>CCC:B?@7@?99-3?84:=<1=B7CBA??<????BB?CCC?B@?<?=@=???6====;6<<;9949<@>AC>D@GCA::9A>AACD>?@?BBBA???<;;;.77/515;;3<><=5<9;;3:7=<888>98807=)67:::;@AAAAAA;;5;AA;;;;-;?;99BB:B@A?D69
@N9IO0:00934:05791
AACCAGCACCTCAAGTGGTCAGGATGATTATTGGGCCTAAAGCATCCGTAGCTCGTTTTGTAAGTTTTCGGTTAAATCCATGCGCTTAACGTATGGGCTGCCGGGAATACTGCATAACTAGGAAGTGGGAGAGGTAGACGGTACTCGGTAGGAAGGGGTAAAAATCCTTTGATCTATTGATGACCACCTGTGGCGAAGGCGGTCTACCAGAACACGTTCGACGGTGAGGGATGAAAGCTGGGGGAGCAAACCGG
+
D9B?;;:CC?CBB?BBBACDDE?A@BBB>AA>BB=A=>??7::AAA599??@CCCDDD8??A=@@?@6::6:?CC?CC?BA@@@AA?B?CCDFCCC>DBBC?BB>B@CCBBBBBA@=ABBB>B;@@@@6?AAA>BBBAAB?;::@@@;=;;+0*0//&/////$/349:3:===6668999559.99.4;44./9>*0*0<8<<<<=.49=399@?@<@?@AA=@@:89.9897<5;=99999$9<;8808282
@N9IO0:00937:05809
CACGTATGGGGCGAGCGTTGTTCGGAGTTATTGGGCGTAAAGGGCGTGTAGGCGCTTTCGCAAGCTTGGTGTTAAAGGTTTCGGCTTAACCGGAACAGTGCGCTGAGAACTGCGGAGCTGGAGTCTAGGAGGGGGAGCTGGAATTCCAGGTGTAGGGGTGAAATCTGTAGATATCTGGAAGAACACCGGTGGCGAAGGCGAGCTCCTGGCCATAGACTGACGCTGAGGCGCGAAAGCGTGGGGAGCAAACAGG
+
CCCCCCCBBC<BBA@:;;?BB@FC>BBB>AA=AA<ACCBD>CC>BBBBAAA>99;@B:?>AB=A@@?B6;;;>AA<B?DC?CD@CD;:9:?B?C@BAAABAAABBAAB<@@ABA;?@@:949A:;;;;9;;;;;':4943-4<?6>;/0)0//9999.99<=5====<=BBBDBBBB?A;::8:BB?C?A@>@DD@D@BB??@CA=@A=?=??AAA@@@ABBAAA::6:??>@@;@BBCDFD;AABCE>BBC?
@N9IO0:00944:05788
TACAGAGGGTGCGAGCGTTAATCGGAATTACTGGGCGTAAAGCGCACGTAGGCGGCTTGGTATGTCGGGTGTGAAATCCCCGGGCTCAACCTGGGAACTGCATCCGAAACTGCCTTGCTCGAGTATGGGAGAGGGAAGCGGAATTTCCGGTGTAGCGGTGAAATGCGTAGATATCGGAAGGAACATCAGTGGCGAAGGCGGCTTCCTGGACCAATACTGACGCTCAGGTGCGAAAGCGTGGGGAGCAAACAGG
+
CCCBBBBC>CCCB@???>;?=?@@=@?B?BBBAA<A>@?A7:9BCBCBB@@;>=:>>:>?@B?A@@?@8@??@@@9@@CA6AC>?@@B?A?BBA<B?@@@;;:B@BAE>C;;:@C?BBBBBABACCCC>AABCC?C@BBB?B?BD>DAF@FCBBBBB=C:::4:A:;;;;A@@@;;5;;@=A?BBBDC;;;>BBB?C@CC?BC?A>AB?BC?A?A@???@ABAA???????A@@=@@?>>>>2999??9?>=8
@N9IO0:00947:05778
TACGAAGGGGGCTAGCGTTGTTCGGAATTACTGGGCGTAAAGCGCGCGCAGGCGGTTCTTCAAGTCAGAGGTGAAAGCCCAGAGCTCAACTCTGGAATGGCCTTTGAGACTAGAGAACTAGGGTACGGGAGAGGTGAGTGGAATTCCGAGTGTAGAGGTGAAATTCGTAGATATTCGGAAGAACACCAGTGGCGAAGGCGCTCACTGGCCCGTTACCGACGCTCAGGCGCGACAGCGTGGGGAGCAAACAG
+
@@C;:5;BBB0A@@@@BB@CC@@@;=;?5;;;;;0;AABD8;9A@>>@;;;4;;497B@<9;49??@@;:6;BB@<B>@295>;>8998<@;;;=@<@@:=39:*8=?94444444.44:::1:4455)5555.5555995;4;6;5<<<BBCBBBC@BBBB<B>BBA@ABA?A6447=8<B@BCC@@9;;>A@B=B=;;9;88=?>;?C9??>AA::899733392:999BB=??9379<+77877(379
@N9IO0:00950:05792
TACGGAGGGCGCAAGCGTTGTTCGGAATACTGGGCGTAAAGCGCGTGTAGGCGGCCTGACAAGTCGAATGTGAAATCCCGGAGCTCAACTCCGGAACTGCATACGATACTGTTAGGCTCGAGTCTCGGAGAGGATGGCGGAATTTCCGGTGTAGAGGTGAAATTCGTAGATATCGGAAGGAACACCAGTGGCGAAGGCGGCCGTCTGGACGATGACTGACGCTGAGACGCGAAAGCGTGGGGAGCAAACAGG
+
BAB@=@@A8?A;;8;@B@@DD@BB@E-00<<<<3955;@8A@?@BBBB@=:<<+0*/////)///8;6988:<<3;:?3?48==BBA>B==:<<@5@?::<?@AA@@@D;;;@@@<@B;;;AAAA@@:@@;;4;?@=:;6;=@@;A,0+0=000=>8BCDD=C@BB@A;;00000+0+0:@;@>>;@DCC=?@C?A???=?8::CBB<?@:::??AA:::CC;;;;B?==;;;0;@?;;;;.;BBCD?;;;>
@N9IO0:00939:05816
TACGGGGGGGAGCAAGCGTTGTTCGGATTTACTGGGCGTAAAGGGCGCGTAGGCGGCCACTGCAAGTCAATTGTGAAATCTCCGGGCTTAACTCGGAAAGGTCAACTGATACTGCAGGGCTAGAGTGCAGAAGGGGCAACTGGAATTCTCGGTGTAGCGGTGAAATGCGTAGATATCGAGAGGAACACCTGCGGCGAAGGCGGGTTGCTGGGCTGACACGTGACGCTGAAGCGCGAAAGCTAGGGGAGCGAACGGG
+
@BB@EEDDF#</0949/0/6:<5>:,5:A;@@@CB<>@?99)44)484:5<<733-7-339?@@?@548;?178773(3888,//(//49(////(/:.60689.33:;AA>833988/877726227;>:6:;:-89(--3(-(-0453508;;>>88/89<:3;=>>=<85//.6663:88<=<=>653373...(..333,3.3559;3?2..77......22255.5955557/8=88;DD;ABA;;7;=A:
@N9IO0:00942:05831
TACGTAGGGTGCGAGCGTTGTCCGGAATTATTGGGCGTAAAGGGCTCGTAGGCGGTTTGTCGCGTCGGGAGTGAAAACCAGGTGCTTAACACCTGGCTTGCTTTCGATACGGGCAGACTAGAGGTATGCAGGGGAGAACGGAATTCCTGGTGTAGCGGTGAAATGCGCAGATATCAGGAGGAACACCGGTGGCGAAGGCGGTTCTCTGGGCATGACCTGACGCTGAGGAGCGAAAGTGTGGGGAGCGAACAGG
+
CCBBBBBB;:;:BBDA@@<;:;893=:@9=@4;:,9>9AB8@@:ABBCCAB?9859A=ABAAA??:;;0;@@BBCC:D?CBABCDCAB@BBB@CCACC>AAEI?BAA;:;DE=BCCBBBCCCEABA;;99:::-9;;5;@@C@C?C@CC@CB;;;BB@B@??:?C@A@@@BBA@@BB:;;?A<@@A=B>BC@BCA@B?BC?B?BBBCBB<B???@@?000:000000?CCCCDE=BBC;;;;.;;;@=::99;
@N9IO0:00947:05843
TACGTAGGGTGCGGGCGTTAATCGGAATTACTGGGCGTAAAGCGTGCGCAGGCGGCTCCTTAAGTCAGATGTGAAATCCCCGGGCTTAACCTGGGAACTGCGTTTGAAACTGAGGGGCTTGAGTGTGGAAGAGGGGGGTGGAAGTTCCAGGTGTAGCAGTGAAATGCGTAGAGATCTGGAGGAACACCGATGGCGAAGGCAGCCCCCTGGGCTAACACTGACGCTCATGCACGAAAGCGTGGGGAGCAAACAGG
+
CCCCBABC?BCCBB;A9:6;?BCB@G=A?BBBBB>CBCLF>CCCBBBCCCC=998;@B@C@D@CBA@@B?;?A==14944+4=4AB8C6@6<BB=B99:B???E979B>@A;8887+7749:<B===7=7ABBBBBB)BA==/..274..).579=;558===022259>=@A=722=9==;?:B<A>@B@@9<><9@;@A;::::)4::1:?A>?>?::93333938=;?A???8???<<><(3389:3:;;6
@N9IO0:00914:05880
TACGGAGGGTGCAAGCGTTGTTCGGAATTACTGGGCGTAAAGCGCGTGTAGGCGGTCGCGTAAGTCTGATGTGAAAGCCCGGGGCTCACCCCCGGAAGTGCATTGGAAACTGCGCGACTAGAGTGTCGGAGAGGAGGGTGGAATTCCTGGTGTAGCGGTGAAATGCGTAGATATCAGGAGGAACACCGGTGGCGAAGGCGGCCCTCTGGACGAATACTGACGCTGAGACGCGAAAGCGTGGGGAGCAAACAGG
+
CC;<4;;<0;AAA<AA@B?BB?BC@A5:39==>=6@@@>B;?@AAB@@?AA?@@<@AA@BBC8;<<;A@;;;ABA<AA@<@BA6?@:;;;;;)9989<<97347::?A598;;=@@AAA@@@9:9BBB?BAAA?999,9:378<8;878/737737?>B@@@:@??;;;>=;889AA5;;=A@BBBAB@CB=A@@:=9;;5;@8;;;A=A?;;5;>?==??@B::9@@@@@9;;0;>=>>@@6ABBBB<;;;<
@N9IO0:00932:05908
GACAGAGGGTGCAAACGTTGTTCGGAATTACTGGGCGTAAAGCGAGTGTAGGCGGTCCGAAAAGTCGGGTGTGAAAGCCCTGGGCTCAACCCAGGAAGTGCACTCGAAACTGACAAGCTAGAGTATGGTAGAGGGTGGTGGAATTTCCTGTGTAGCGGTGAAATGCGTAGATATAGGAAGGAACACCAGTGGCGAAGGCGACCACCTGGACTGATACTGACACTGAGGTGCGAAAGCGTGGGGAGCAAACAGG
+
BBB;;;AB=BBAAB9@9:5:?<>?<A3:04@ABC?AB@BB<B@?>@AA@@A<@C;>><:999*;CBCC?EGAAAC8;9B<@AC>???C;>>89:5:5::@@BBBBCDC>BBCCCC@BBBBBBCCCAA=ABBAAB=BB?BC@B?BC<A<;;;A@AA??<?ABA<89:AABCBBB@?@>@;@>A=@@B>A9::>ABA;?;???@=@A<???CCABBBAAAA@BBBBBBB@BBA???8??@?BCC8@??@C=CAB?
@N9IO0:00934:05887
TACAGAGGGGGCAAGCGTTATTCGGAATTATTGGGCGTAAAGGGCGCGTAGGCGGCTTGGCAAGTGACGGGTGAAACCCCTCGGCTTAACCGGAGGACCTGCCTGTCAGACTGCTTTGCTTGGAGGCCGGGGAGAGGCGAGTGGAATTCCAGTGTAGCGGTGAAATGCGTAGATATTGGGAGGAACACCAGTGGCGAAGGCGGCTCGCTGGACCGGTTCTGACGCTGAGGCGCGAAAGCGTGGGAGCAACAGG
+
CCBB@::;;;*<C=AALI@CB=;;7:<@;??9??9?@@BC=BB>BDBBBCC?BA4:9393:9387<==@@5994<(4;;-944.4;58)/)/)/7)//69661/////333;::9;1933-3-33-3-333&3:99494////)/)/)/)////:<556:==@@8=699@@BBB@A5;<0;<5;7;CC>@;;;5;?>;?;:;4:=>::99:>?>B>B<???@A?>=::;6;@@@CD;@@<;;@8;;;@5;;@>
@N9IO0:00938:05900
TACGGAGGGCGCGAGCGTTGTTCGGAATTACTGGGCGTAAAGCGCGTGTAGGCGGCCTAGCAAGTCGAATGTGAAATACCCGGCGCTCAACATCCGGAACCTAGCATACGATACTGTTAGGCTCGAGTCCCGGAGAGGATGGCGGAATTTCCGGTGTAGAGGTGAAATTCGTAGATATCGGAAGGAACACCAGTGGCGAAGGCGGCCATCTGGACGGTGACTGACGCTGAGACGCGAAAGCGTGGGGAGCAAACAGG
+
BBBA;<:;.;;:C@@ABB?BI@A<8<+0)////:.;;@@B:@;AA@<AABA=AA6;57;734.3339<7999333//66>4>,////88(/-:>6>*0(.(----88<<>>?AAAAB?BB?BBB@?@;;;0;=ABBC?B@@=@A@C?CD=A<@5;;;;;@@;@>@D>C>BBBAAA00000+0*0:=;???;@BAB?CCB?C@AA?A<@@@@??BBB@BCCBBA@@@:::@@???>:::/9=>AACD:BBBBA5=:::
@N9IO0:00945:05905
TACGGAGGGTGCAAGCGTTAATCGGAATTACTGGGCGTAAAGCGCACGCAGGTGGCTGAGTCAGTCGATTGTGAAAGCCCTGGGCTTAACCTGGGAATTGCAGTCGATACTACTCAGCTAGAGTATGGGAGAGGGTAGTGGAATTCCCGGTGTAGCGGTGAAATGCGTAGATATCGGGAGGAACATCAGTGGCGAAGGCGGCTACCTGGCCCAATACTGACACTCAGGTGCGACAGCGTGTGGAGCAAACAGG
+
CCCC=:9:4;A?B?BCDDAG@BAA=?496:???A=?@@CC=B:<;A@??@@=::7;BBBCDBCCCB@@@?AACCC>A?C9<;6066@J@C?CCD>D@C>BAAABAA>AAAABBA@@AAB<<@;:CAA<6:??AC;?:55A7;8B=@C7959@@?@99/9?8=6@AACDDBB@@A@:=5;;::=BB;55@:><?>A;A=AB<@>@B277089197AB;;?;:99999948;333899777937.339<=6=;;6
@N9IO0:00947:05887
TACAGAGGTCTCAAGCGTTAATCGGAATCACTGGGCTTAAAGGGTGCGTAGGCGGACCGGAACGCGTCCCGTGAAATCCCCCGGCTCAACCGGGGAACTGCGGGGCGAACGGACGGTCTTGAGGCATACATGGGCGGGCGGAACTGTAGGTGGAGCGGTGAAATGCGTAGATATCTACAGGAACGCCGATGGTGAAGACGGCCCGCTGGGTATGTCCTGACGCTGAGGCACGAAAGCGTGGGGAGCAAACAGG
+
BAC@B9:9;BBDD;;:AAAD@BBB?A:;;AAEEC?FE>@A<@C>;:;<AA@?AC@BA?A>@5::=<>=A9ABBBB=BCDDD/C@DC>><?ADCD5@<?C@?>;;1@AB=AA=A@A8998277728222999670;;;3;A<A:@868;:5:>025553658818A??>>>>>><9876758=:>AB;@@8869==5:;>>=AB:;;;>?7>=>=890775777//./(//.7AC>BBBBAAB9ABBAA9=:<4
@N9IO0:00962:05866
TACGTAGGGTGCGAGCGTTAATCGGAATTACTGGGCGTAAAGGGTGCGCAGGCGGTTGCGCAAGTCAGGCGTGAAATCCCCGGGCTTAACCTGGGAATGGCGCTTGAAACTACGTGACTGGAGTATGGCAGAGGGAGGTGGAATTCCACGTGTAGCGGTGAAATGCGTAGAGATGTGGAGGAACACCGATGGCGAAGGCAGCCTCCTGGGCCAATACTGACGCTCATGCACGAAAGCGTGGGGAGCAAACAGG
+
CCCCCCCD>BBBBBBB@@=B<BAE@C@C=BBCCD>??@CB=BB=A@AB@@@@A@=?89:A<?7A;;AA>ABBAAC9?>>>5?A:AA7B4?48AA=A?AA?A@?A?A@@;@@@ACA?@@?@?:::A@A=@:;;AC=AB>AB?A9?=A>@@CCBBBCCD@BAAA<:;;BABBBBCBBBC?BA?B@?@@@CBBB@BBB=B89:@@?BC?BBC>C@C@BBB@@@@@@AA@?@;;;;;;0;A@BBBB9@@ABC>AABA
@N9IO0:00920:05930
TACAGAGGGTGCAAGCGTTAATCGGATTTACTGGGCGTAAAGCGTGTGTAGGTGGCTTCCTAAGTCGGTTGTGAAATCCCTGGGCTCAACCTGGGAATTGCAGTCGATACTGGGAAGCTCGAGTTCGGTAGAGGTGACGGAATTCCCGGTGTAGCGGTGAAATGCGTAGATATCGGGAGGAACATCGATGGCGAAGGCAATCACCTGGGCCTGAACTGACACTGTGACACGAAAAGCGTGGGTAGCAAACAGG
+
CCCCCAA?<9:9B=A@?@>A?BBB?@@@;@AABE=CC@@@:@;;;BDCDCC@BC@CB@C?BA?ACCC@C=@@9990;;;0;;;-8::<5>4:::4:8=8BA99:???ABBBBD?F?B@A@@@BB?@@<<@=00+0>>>A@C=B=@@8@;@B@@@BB?AAAA<ABBBBBBBCAAAAA9:;9;?BDEGBCBB>BBB?CACB@BBBB?BAB>B@BCD@CBBBBBBABCBA@AA;;;;.;AAABD>BBBBAC=B@@;
@N9IO0:00927:05947
TACGAGGGGGGCAAATGTTGTTCGGAATCACTGGGCGTAAAGGGAGCGTAGGCGGGCTTCTAAGTTGGGTGTTTAATTCCGGGGCCCAACCCCGGGCGTGCACTCAAAACTGGGAGTCTTGAATAGGGGAGAGGTCAGTGGAATTGGAGGTGTAGCGGTGGAATGCGTAGAGATCTCCAAGAACACCAGTTGCGAAGGCGGCTGACTGGACCCATATTGACGCTGAGGCTCGAAAGCATGGGGAGCAAACAGG
+
BBAAA@@@@@'@AA8AAA=CB?CCAB@CC;;;BC?CCCDD=@@=@BBBBBB?BBB;@><000?;;9=@@@BBC>B?B=A9>==2>?9?=A@@+;;0;<;;@B@@@BEF<;;;G<@@;;;?BA>A@AA@3;;;C?;<;CAB=A?C@C?CB>;;;AAAA?BC?B@BBAADAAAAAA;;;?C?BC@BCCACCC?A@::4;=AC=BB;;;@B<@@@8@B@A=@@@BBAA;;5;;;@@D=AA@CEDD;CCDDC@CCE8
@N9IO0:00931:05924
TACGGAAGGTGCAAGCGTTAATCGGAATTACTGGGCGTAAAGCGCGCGTAGGCGGCTTCGTAAGTCGGGTGTGAAAGCCCCGGGCTCAACCTGGGAACTGCGCTCGATACTGCGGAGCTCGAGTACGAGAGAGGGGGGTGGAATTCCAGGTGTAGCGGTGAAATGCGTAGAGATCTGGAGGAACACCGGTGGCGAAGGCGGCCCCCTGGTTCGATACTGACGCTGAGGTGCGAAAGCGTGGGGAGCAAACAGG
+
GIGC?B7:8:AAD;@@@C?B@CA@>?=A=ABBCC>BBBCE=B;;;BABCBB>BA>BB@CCEG@CCBBB<A@@A@@/::AA:BM>CBBB=@<@AA<A?A@A@??BCCCCFDDBBB=;9;CCC;;;CBAAA;;;<ABAA(BA@C?B?B@BB?BAAACAA>BCCC@BBAA@@>>??=;?B9;;@CA<<<?B?BBACCC@B=A@<@@??,?@?B?BBB@ABA>>>00/7996=?B@@A<?>><;;808;379.8<=6
@N9IO0:00934:05944
GACAGAGGGTGCAAACGTTGTTCGGAATACTGGGCGTAAAGCGTGTGTAGGCGGTCCGCTAAGTCGGGTGTGAAAGCCCTGGGCTCAACCCAGGAAGTGCACTCGAAACTGGCGGGCTAGAGTATCGGAGAGGTTGGTGGAATTCTCGGTGTAGAGGTGAAATTCGTAGATATCGAGAGGAACACCGGTGCGAAGGCGGCCAACTGGACGAATACTGACGCTGAGACACGAAAGCGTGGGGAGCGAACGGG
+
CCAA@BBB<;;9;B0;9@=AB?BA?A<78::::-999;;.;DCA@@;:;;5;A=?@=>@00+00//:278?C>D6@AD>BBB>AABB<AB<@@@EACBBBAAA@BBC=BBC?BCB=@@@BDBBA@@@>@;;0<>6:600+0:=;?747><<<@AAA=AAAA<A?BBDBB>BA:88;=::5;388=<@98:8AA8=:==8<6;6<9;6666:177>:==?///:<;0007788*7<;<9::09;;/0*0<;3
@N9IO0:00952:05916
TACGGAGGGTGCAAGCGTTAATCGGAATTACTGGGCGTAAAGCGCACGCAGGTGGCTGAGTCAGTCGATTGTGAAAGCCCTGGGCTTAACCTGGGAATTGCAGTCGATACTACTCAGCTAGAGTATGGGAGAGGGTAGTGGAATTCCCGGTGTAGCGGTGAAATGCGTAGATATCGGGAGGAACATCAGTGGCGAAGGCGGCTACCTGGCCCAATACTGACACTCAGGTGCGACAGCGTGGGGAGCAAACAGG
+
EBAB=;:<7<BBB>B;;;>B@BBA=A=@;>@?=?9@A@AB=B@@@A@@@9;4;;5::?BBC@@@DC@@@99:<@C;;:9,955)59.9699BBG7>:=266;;;<666B@?AA@?;999;?@::@A<<6BAA?A<A?>?B8A6?:<<(3,7;<=@39.399;5734B<?=>:93377.9;6;>BAA?@;<<8<@@9?4:9.9;?@=87-38087;;<<<?988ABCD<?=733333373777&39;;=6=?:4
@N9IO0:00914:05991
TACAGAGGGGGCAAGCGTTATTCGGAATTATTGGGCGTAAAGGGCGCGTAGGCGGCCTTTCAAGTGACGGGTGAAATCCCTCGGCTTAACCGAGGAACTGCCTGTCAGACTGGAAGGCTTGAGACCGGGAGAGGTGAGTGGAATTCCCAGTGTAGCGGTGAAATGCGTAGATATTGGGAGGAACACCAGTGGCGAAGGCGGCTCACTGGACCGGTACTGACGCTGAGGCGCGAAAGCGTGGGGAGCAAACAGG
+
CCCCCBAAA@2@C;@?AA=AA=::79;?=AB@BC>BBBCD<A@<@@?AABB?AB?B?@C=@A>ABBABB@<@@AA<BBB<BDB=AB=@=?=@@@<@?A>@??@AABABCCCC@C@C=@@=@A::;4;:/;G@@<AAAABB9:9;@BD?CCCCCCBA@=@B@A<ABAA@@;;;CC@BB=@@=@?BBB?DBBC@CDDAC?CCBCBBCBCB>@@?C?CBBBCEDDCCCAA<@BAABC=AACCCCC;@@ACC=A@@=
@N9IO0:00916:05972
TACGAAGGGGGCGAGCGTTGTTCGGATTTACTGGGCGTAAAGGGCGCGCAGGCGGCTTTGTTTGTCAGGCGTGAAAGCCCCGGGCTTAACCTGGGAACTGCGCTTGAGACGGCGAGGCTAGAGATCGGGAGAGGAGAGTGGAATTCCCAGTGTAGAGGTGAAATTCGTAGATATTGGGAAGAACACCGGTGGCGAAGGCGGCTCTCTGGACCGATACTGACGCTGAGGCGCGAAAGCGTGGGGAGCAAACAGG
+
BBC@@<@DDD5BBBBBBB@CC@CB6::@:@AAAB>BBBDD>DD>@@@A?@@???=?CG>CCC=CCB??;?>==>?6<???8@D>BA?AAD?CCC=B?AAA???C>BBBCB@=AB@@>@AAAEDCBBCD=BBBC@BBCCDC@B?B?BF<BBC@@@C@@>@BCC>B@CAAACBBBB?AB/:4;;5;@A@G>;;8;CA>B?BDA@ABCBBB?BA=ABAB@@@BBC@@@;;5;AC;;;0;ABCAAA3@A<;;/;@@=
@N9IO0:00921:05983
TACGTAGGTGGCAAGCGTTGTCCGGATTTATTGGGCGTAAAGCGAGCGCAGGCGGTTTCTTAAGTCTGATGTGAAAGCCCCCGGCTCAACCGGGGAGGGTCATTGGAAACTGGGAGACTTGAGTGCAGAAGAGGAGAGTGGAATTCCATGTGTAGCGGTGAAATGCGTAGATATATGGAGGAACACCAGTGGCGAAGGCGGCTCTCTGGTCTGTAACTGACGCTGAGGCTCGAAAGCGTGGGGAGCAAA
+
DBB@@9:4;;5;B<?BCE>@?C@D?BBB;@@=AA<@AAAB;@?A?@:::>>;??<@D>BC@F>BBB;::AABAAA9:::::*;>ACEDACABBA3@@@8@A@?<@<@D;ABBB=BC;;;9;<BAAACBF>AACABBAACD@C?B?A>@?@?=A>=>>9>AAA>899CBBBBAA@@@A888083;;;<AAAA6;::5;4=>:?@@;<;B=?;;;>=<A<:::>==?>=:<<9==<3==?>?DD9??C@G7
@N9IO0:00921:06007
TACAGAGGGGGCAAGCGTTGTTCGGAATTACTGGGCGTAAAGGGCGCGTAGGCGCCTTCTAAGTCGGACGTGAAATCCCCGGGCTCAACCCGGGAACTGCGTCCGAGACTGGAAGGCTCGAATCCGGGAGAGGGATGCGGAATTCCAGGTGTAGCGGTGAAATGCGTAGATATCTGGAGGAACACCGGTGGCGAAGGCGGCATCCTGGACCGGTATTGACGCTGAGGCGCGAAAAGCCAGGGGAGCAAAGCGG
+
BBBBBBBBBB2AA?AAAA=@@?BC@A>A=??AAA;@@@BC=CB?BDCBAAB=:::=>?ABC@BCCC@CB@@@@B;:;;;.;F<CCCK@CB=BC=B>ABA@CBC>BACB;;;?B>B?AAABA>?@9=<5>>:AA9@89:@=@=@=?<@A?989@A79,378<5954==BBBBBA<==8;:6:68886<>AA6@CA3:29907>??=??;??<@;@BA;A@@@A><>A8><;7888&78377;707373=144==
@N9IO0:00941:05990
TACAGAGGGTGCGAGCGTTAATCGGAATTACTGGGCGTAAAGCGCACGTAGGTGGCGACGTAAGTCGGGTGTGAAAGCCCCGGGCTCAACCTGGGAACCGCATTCGAGACTGTGTTGCTGGAGTACGGAAGAGGAGGGCGGAATTCCCGGTGTAGCGGTGAAATGCGTAGATATCGGGAGGAACATCAGTGGCGAAGGCGGCCCTCTGGTCCAGTACTGACACTCAAGTGCGAAAGCGTGGGGAGCAACAGG
+
CBCB@>>>89:7?@@@@@?B?:;;?B?A>@>9::-;?@>?9@@@?CABBBB?BB>B9:;@BA?BBB@A8;;;;99/99BB5CE=A@BB@C@BEE=D>A6;;;;=A@BBBBAAABB@BBBC@CC;;;B@C=AAA=;;;0;;5;=@<@A9A=@;;;?=>>>=>>8>A@A@BBA@@??@@9AB@C@BBCCC;;:=AAA?B?AA>AC;AA>?;?C6:0@0000000/<>=9;;737=93;7;3777&39//)//:4
@N9IO0:00947:05972
TACGTAGGGTGCGAGCGTTAATCGGAATACTGGGCGTAAAGCGAGCGCAGGCGGTTCTGTAAGTCAGATGTGAAATCCCCGGGCTACAACCGTGGGAACTGCGTTTGAAACTACAGGGCTAGAGTATGGGAGAGGGGGGTAGAAGTTCCACGTGTAGCAGTGAAATGCGTAGAGATGTGGAGGAATACCAATGGCGAAGGCAGCCCCCTGGCCCATAATCTGACGCTCATGCTCGAAAGCGTGGGGAGCAAACAGG
+
CCCCCAAB<B@A@9;9@@>B@CBB?B6:;@;;;0;@BBB<BA;;;B<<00+0@9=+0;@@@4::9:BB????@?8;;;;0;>*00//=)0)////(33/---,,6/,,,(,,-----(/8:<======>5<<<BCCCC)??BA=7717+00:::?BBBBBBCBF>BCBCCBBBCCDCCB?BC=A=CBB?B?AA<>00+0+0/////0'/;.55)444.//////779;;;==;;9<;+//00000)00000(4;95
@N9IO0:00948:05999
TACGTAGGTGGCAAGCGTTGTCCGGATTTACTGGGCGTAAAGCGCGCGCAGGCGGGCTGGTCGAGTCTGGGGTGAAATCTCAACGGCTCAACCGTGAGAGGTCCCTGGATACTGCCGGCCTTGAGGGGCTCAGAGGAGAGTGGAATTCCGGGTGTAGTGGTGGAATGCGTAGAGTAATCCGGAGAACGCCAGTAGGCGAAAAGCGGCTCTCTGGGGGCAACCTGACGCTGAGGCGCGAAAGCGTGG
+
A@>@@00,0=:@B;ABBD?CAB@C@AAA:@AABB=AD@@@;@BCBBBCCCD?B@@9@@@:=0000007?AB8BBBC=>>=00)/>5;=>>497::;<9;:=@AB>CC?A;;;;;9=@>AAF>BBCBB3@;;;;::2959@;<25.5.5.5;244444492495:5::?<<000//0)/6)3-/66),*5(****,(,,---&-/328333333;;;'33.32788;33554:54359::1344444
@N9IO0:00951:05978
TACGGAGGGGGCTAGCGTTGTTCGGAATTACTGGGCGTAAAGCGCGCGTAGGCGGCTTTGTAAGTTAGAGGTGAAAGCCCGGAGCTTAACTCCGGAACTGCCTTTAAGACTGCATCGCTAGAATCGTGGAGAGGTGAGTGGAATTCCGAGTGTAGAGGTGAAATTCGTAGATATTCGGAAGAACACCAGTGGCGAAGGCGACTCACTGGACACGTATTGACGCTGAGGTGCGAAAGCGTGGGGAGCAAACAGG
+
BBCC?@?A?A1@CCCDBB?BC@CD>A>B@CCCCC>9::EG=C???@<=>:91:A;@@A<ABB?BB@BBBB?BBBD<>>B>B@BBBB<?<>BB>A?C=@899<>@;A=??B???AA88?@AAA?A??894:A@@<@<9:;?8=:>=B=?BBBB@AA@@;@=<<5<9;:;::;AAA6;66:7//*/776;;>?;?AA=B=B8:;BBA???<@????AA@<@@????A8758CA???499@@@AB8AABCD<B882
@N9IO0:00953:05960
TACGGAGGGCGCAAGCGTTGTTCGGAATCATTGGGCGTAAAGCGCGTGTAGGCGGCCATTTAAGTCGGATGTGAAAGCCCGGGGCCCAACCCCGGAACTGCATTCGATACTGATTGGCTGGAGTCCCGGAGAGGAAGGCGGAATTCCCGGTGTAGAGGTGAAATTCGTAGATATCGGGAGGAACATCAGTGGCGTAGGCGGCCTTCTGGACGGTGACTGACGCTGAGACGCGAAAGCGTGGGGA
+
BBCC@A?@<@@>B;@>?A=A@>BC@C@CCAA?AC>AA::95;@@?AA@@@C?AA=@=@BD=C@CCBB?B@AABBB:AAA=ADE;BB>BADDD8B@B@C@@@AA=@@BBBBBA@@<@;?AA=:;;BB=B?AADC=@<@>A>=@;@<@B=A>A???@@=:=??@9@?BBBCBBAA?@?C=BB=@=@BAAB;;:=AA@@@?::6:>A=?@B@CDB?BCBCDCCC??>;;;0//;///)37999;;.8
@N9IO0:00957:05996
TACGGAGGGGGCTAGCGTTGTTCGGAATTACTGGGCGTAAAGCGCACGTAGGCGGCTTTGTAAGTTAGAGGTGAAAGCCCGGGGCTCAACCCCGGAATTGCCTTTAAGACTGCATCGCTTGAACGTCGGAGAGGTGAGTGGAATTCCGAGTGTAGAGGTGAAATTCGTAGATATTCGGAAGAACACCAGTGGCGAAGGCGGCTCACTGGACGACTGTTGACGCTGAGGTGCGAAAGCGTGGGGAGCAAACAGG
+
BCBB?BCFFF1CAABCCC>@@??@>B;@;A@BAD>CCBBD<B@A@BBDB@@<998:DD=CBB?@@>@BCB?:::E<??C>DCC6:8486;;;/;48484888=?6?444:8889554:=0568<><>B:A@?=9<<?999:A?B?BACBB?@?BAAA>AAAC>C?CCCBABABB@B>;?:==5;;;9=:<<77--)-0--)-<;>??B<?><<;AAA<AA>>>@:::<;::=>D9A>==>AA2@:::?789::
@N9IO0:00959:05961
TACAGAGGTGGCAAGCGTTGTTCGGAATTACTGGGCGTAAAGGGCGCGTAGGCGGCCATCTAAGTCAGACGTGAAATCCCCCGGCTTAACCTGGGAACTGCGTCTGATACTGGAAGGCTCGAGTTTGGGAGAGGGATGTAGAATTCCAGGTGTAGCGGTGAAATGCGTAGATATCTGGAGGAATACCGGTGGCGAAGGCGGCATCCTGGACCAACACTGACGCTGAGGCGCGAAAGCTAGGGGAGCAAACGG
+
CCDBB>>:>>:=A?AA??<AA=??<@5:5;BBCE@CCBBB=BC=BCCCCB@=?@;@;@BB@@:@@A@AABBBBBD=BBB??,A;AB@C@CABBA=A@CCCBBA@@BBBBBCC?C9999@AAA@??7>>7>>>>?:@@A@?AA495:=?=;?BA???F@CBBB>BBBBBBB@@@>??A>BB@B?@DD@C?BB@B@?9@=??;?ABB>AA?BB>B?BAAABCCB@@@@@;=>>899.9=>>@@@6@@?@@8::9
@N9IO0:00959:05976
TACGGAGGGGGCTAGCGTTGTTCGGAATTACTGGGCGTAAAGGGCGCGCAGGCGGCTGCTCAAGTCAGGCGTGAAAGGCCTGGCTCGAACCCGGGAATTGCGCTTGAGACTGGGCTGGCTTGAGTGCGGGAGGAGGATGGTGGAATTCCGAGTGTAGAGGTGAAATTCGATAGATATTGGGAAAGAACACCCGGTGGCGAAGGCGGCCATCTGGACCGCAACTGACGGCTGAGGCGGCGAAAAGCGTGGGGAGCAAACAG
+
BCFC@BBBBB0@@@@BAA?CC@BB@C@C>::;BC=CB;;;69@7@?>:99:29829?==94:29449<:9497==366:6..)---88(--(--(-37(-////389/45?@?9@9949A?ABB9::A?898273<;77.333=3<8<233<9//////168:;393977///98/3,39(33(/836668(/)//(/696=433.31768--(--(,5737-/--/)/988828828::;;.:///:::+///88.733
@N9IO0:00917:06035
CACGGGGGGAGCAAGCGTTGTTCGGAATTACTGGGCGTAAAGGGGCGTGTAGGCGGTCAGGTAAGTGGAATGTGAAATGCCCCGGCTCACCCGGGGACCTGCATCCCAAACTGCCTGACTTGAGTATGGGAGAGGATGAGGGAATTCCTGGTGTAGCGGTGAAATGCGTAGATATCAGGAGGAACACGGTGGCGAAAGGCGCTCCATGTGGCCCAACTACTGACCGCTGAGGCGCGAAAAGCTAGGGGAGCAAAACGG
+
;;CCEECG)DA:;4;@A@<;;20;:>*0,//77://444:(444&4::0///5//)0//313945546;.44::9@,99;::*999==;;<+000)//:;7<:>@?8@@4??>?=AAAA@>@999::;:0977717484<=9?4928233,3337833,3;;;8<;=BBAA?>?=?9806:9=48662.571576;4;37//.4(-...4(--',(----45..(25566638897677'7><==EC/::9888'887
@N9IO0:00919:06047
TACGGAGGGAGCTAGCGTTGTTCGGAATTACTGGGCGTAAAGCGCACGTAGGCGGCGATTTAAGTCAGAGGTGAAAGCCCGGGGCTCAACCCCGGAACTGCCTTTGAGACTGGATTGCTAGAATCTTGGAGAGGCGAGTGGAATTCCGAGTGTAGAGGTGAAATTCGTAGATATTCGGAAGAACACCAGTGGCGAAGGCGGCTCGCTGGACAAGTATTGACGCTGAGGTGCGAAAGCGTGGGGAGCAAACAG
+
CCAA;@@@:>BAA:::CC@CD@BA?B@DABB@?A:::9AA<A999C9::@@;>@:>??@@<A<@@B@@@B<>>CC>ABA<@??4@989<@@A9?;??C???>?@8ABBAAAB???:>ACBBB@AA@?A:?@??;?B@@AC?B?B?B?ABAA???ABB?BBCE>C?>>>====@A7;;=A=AB;?;;5;>=<8===:>=AA=:;:AB@@<??B?BBBB?BBAABB>>=<88::::,99<;;;;0;7738/833
@N9IO0:00931:06021
TACGAAGGGTGCAAGCGTTACTCGGAATTACTGGGCGTAAAGCGTGCGTAGGTGGTTTGTTAAGTCTGATGTGAAAGCCCTGGGCTCAACCTGGGAACTGCATTGGAAACTGGCTGACTAGAGTGCGGTAGAGGGGTGTGGAATTCCCGGTGTAGCAGTGAAATGCGTAGATATCGGGAGGAACATCTGTGGCGAAGGCGACACCCTGGACCAGCACTGACACTGAGGCACGAAAGCGTGGGGAGCAAACAGG
+
B@BA@;?C=BBBC@C????BBCBA?B<>:>BA@A=@@@DD>CBCAA?@>>><?A=AF>BC@C@CCCBCCCCCCCD?CB=8CED<BBAA=@>@AB;@=@BCBBB@B?BC>C??>@@@??AAABBBBBB@BB<>>AA8@BBB@C?B?BD=B?BBCBB888A@<<7>>>>@@AA>>;;;D;@@@@?BCBAAAAC?CBCAEABBGDBBB>BC@CC?BCB@@@@CCC@@@00-0@>@CF=C@@;;;;-;?@@A;@AA<
@N9IO0:00944:06024
AACCAGCACCTCAAGTGGTCAGGAGGATTATTGGGCCTAAAGCATCCGTAGCCGGCTCTGCAAGTTTTCGGTTAAATCCACTTGCTCAACAAATGGGCTGCCGAAAATACTACATAGCTAGGGAGTGGGAGAGGTAGACGGTATTCGGTAGGAAGGGGTAAAAATCCTTTGATCTATTGAGGACCACCTATGGCGAAGGCAGTCTACCAGAACACGTTCGACGGTGAGGGATGAAAGCTGGGGGAGCAAACCGG
+
?4B>AAACE@CCC@CBB@BCCC=@@>AC>AB@BA<A<??A7:9::A;@@???>B??????=?:@@@@2@A>A@BB=BB?@@@:;;BCFAFFF>BBB:@?A@6;;DF<CCDA@@CDCBDDBBA6@@::;/;AAA?BCBBBB?BAA?AB@CBB=A?CDD:BB?@?2>?<?D9??BAA@A>@9949A:@A<??AA<???9?9?ABBBBBB?BDD@BBBBB?===><8<<888-8>@@A:>>>?@??/>;;;>7=9>8
@N9IO0:00950:06020
TACAGAGGGTGCAAGCGTTAATCGGAATTACTGGGCGTAAAGCGTGCGTAGGTGGTTTGTTAAGTCAGGCGTGAAATCCCTGGGCTCAACCTGGGAACTGCGCTTGATACTGGCAGACTAGAGTGTGGTAGAGGGTAGTGGAATTCCGCATGTAGCAGTGAAATGCGTAGATATGCGGAGGAACACCAGTGGCGAAGGCGGCTACCTGGACCAACACTGACACTGAGGCACGAAAGCGTGGGGAGCAAACAGG
+
CCCAA?B@;AA??;??9:4;:@@@<@:@:@BCBB>CBCCC<B@@@@@@AAC?;;9;C<BB?C@CCCBB?A@?A@A9@@A9@@@9@@AA>@>ABA<B>AAABBCC>A@BABBC@>>>@BB?>?A989A:@@@AA@<<A@??9B?B=A=@@@?;;<B>BBBBCB=BBAAACBBBBBAAC=AA>A=;;:ACCCC?CBB7;7;@?@@BC?@@?@@;A;;:;ABBBCBCC;<:<CCGDK>C;99@@@4AAABF>CCA<
@N9IO0:00952:06042
TACAGAGGTGGCAAGCGTTGTTCGGAATTACTGGGCGTAAAGGGCGCGTAGGCGGCCTTCTAAGTCAGACGTGAAATCCCCCGGCTTAACCTGGGAACTGCGTCTGATACTGGGAGGCTTGAATGCGGGAGAGGGATGTAGAATTCCAGGTGTAGCGGTGAAATGCGTAGATATCTGGAGGAATACCGGTGGCGAAGGCGGCATCCTGGACCGACATTGACGCTGAGGCGCGAAAGCTAGGGTAGCAAACGGG
+
CCAA@@A=AA=?@<@A;;5;?49:6:49:?>=>>:?BBBG>CB>CCCCCDB>997:?A>AAA>BBBA@B;;<@@C=BBBBB,A>@@<?=A=AAA8A2:;?;;;>AAA@@@?@B9;:8;C;@@?;::@?8>@@AC<B@@@CCC?B>B6;;6;@@@A;<7;@@@9::;@@A;;;A;;;@?@@=A?;;;<@<AB?ABB=A?AA>ACCC@CEAEC@B;;;C@CCBBBBAAA=@@A;;<0;A>@AB=CBBBCM=AAE=
@N9IO0:00953:06055
TACGGAGGGTGCAAGCGTTGTTCGGAATTACTGGGCGTAAAGCGCGTGTAGGCGGCCCTGTAAGTCAGATGTGAAAGCCCTCGGCTTAACCGGGGAAGTGCATCTGAAACTGCTTGGCTTGAGTACCGGAGAGGGAGGCGGAATTCCCAGTGTAGAGGTGAAATTCGTAGATATTGGGAGGAACACCGGTGGCGAAAGCGGCCTCCTGGACGGATACTGACGCTGAGACGCGAAAGCGTGGGGAGCAAACAGG
+
CCBB=B@@:?@?B?BBBB?AA?AC?A<?<????@9@????9@?AABBCCC@=@@2990;ACD?BAECCC@@@99:.;?@8AAA>BB?B?B?DHL<B@BBBAABBBBBC>CGCCC@C@CD@@@@@CD@E?BBBBB8>>;>>;??B?BC=CBBBBBBBB>BBCC>B?BB>>>A@AA>AA<@@=@=AAA@D@BA?BBBB>CCB?B?CC?DC?BBB?BBBBB@@?@@??AA@AAD>@>:@@@@BEH;BBBCE=@@@?
@N9IO0:00954:06058
TACGAAGGGGGCTAGCGTTGTTCGGAATTACTGGGCGTAAAGCGCGCGTAGGCGGTGATCCATGTCAGAGGTGAAATCCCGGAGCTCAACTCCGGAACTGCCTTTGAAACGGGATCGCTAGAGTCCGAGAGAGGATGGCGGAATTCCTAGTGTAGAGGTGAAATTCGTAGATATTAGGAAGAACACCGGTGGCGAAGGCGGCCATCTGGCTCGGTACTGACGCTCAGGCGCGAAAGCGTGGGGATCAAAC
+
BBC;;7;CCC5CDHBCCC@@@<@B@B5;7;@BAC8@@;<<0;>?@?AA@:93:>3:989?9?=??897AA=A998.0=>5;*0/:///(//3.36<49=59188(7;<7ABB:>=678???>977177>??@@=@B>;B>;@7:7;=CB@>>>?@>>:>CBB:@=>>>=>>@@C<@?3718<9==><@<?D<BBB?B@BB?B67:BBC?C?@??B@@BB@@AAA@AA?BBA=AA499@=???5;<:9;16
@N9IO0:00957:06035
TACGGAGGATCCAAGCGTTATCCGGAATCATTGGGTTTAAAGGGTCCGTAGGCGGTTTAGTAAGTCAGTGGTGAAAGCCCATCGCTCAACGGTGGAACGGCCATTGATACTGCTAGACTTGAATTATTAGGAAGTAACTAGAATATGTAGTGTAGCGGTGAAATGCTTAGAGATTACATGGAATACCAATTGCGAAGGCAGGTTACTACTAATTGATTGACGCTGATGGACGAAAGCGTGGGGAGCGAACAGG
+
CCCC@CC@CCC=@=@;;9>BBB?C@B9::DC?AA;AA9??9?D;AA=@?AA=@@<@C>CDDD@BBAA@@@=@BBD<@>>5>?@:;;BB?BD?CB@D@DD?B=@@?B::;B;;;AAAABB=@@?C?BB?AB?B:;;A@BBC;;9;A@@@AABBBBABB?@@@C=BBCB@BB<;;B>@@A@A>A>BBI>B5;5;;AA4;4;9929<@BCBBBCAC>BBB=BBAAA@@@AA=;;;;;0<=>@BBB8AABBD@BBB>
@N9IO0:00961:06039
TACAGAGGGTGCAAGCGTTAATCGGATTTACTGGGCGTAAAGCGTGAGTAGGTGGCTCGCTAAGTCGATTGTGAAAGCCCTGGGCTCAACCTGGGAATTGCAGTCGATACTGGAGAGCTAGAGTTCGGTAGAGGGTGGCGGAATTCCCGGTGTAGCGGTGAAATGCGTAGATATCGGGAGGAACATCGATGGCGAAGGCAACCACCTGGGCCTGAACTGACACTGAGACACGAAAGCGTGGGTAGCAAACAGG
+
ECCBB@A@8>@==8>@??;@>?AB@CFE>CBBBB<A@::9,:@@@AABBBA=AB?BCCCCDF?BBCCAA=A@>>=8;:;.9@=6>@AA?B;BBB=B?B8;;BBCCCBBBBBB@@@;::BBBA;:6::3:DB9::.9<8<@<@>B?BE>B?BB?>>BB?BCCC>AAAACBBCBB???A8??6;5;?@A@CBC@BBB9;9;C?B@DC?AAA>@=@@B=@@@ABBBCB;;;@A@@AB0;<A<<<0;A@@AB<@@@?
@N9IO0:00915:06098
TACGTAGGGTGCGAGCGTTAATCGGAATTACTGGGCGTAAAGGGTGCGCAGGCGCTCCGCATGTCGGGCGTGAAATCCCCGGGCTTAACCTGGGAATTGCGTCCGAAACTACGGAGCTGGAGTGTGGCAGAGGGAGGTGGAATTCCACGTGTAGCGGTGAAATGCGTAGAGATGTGGAGGAACACCGATGGCGAAGGCAGCCTCCTGGGCCAACACTGACGCTCATGCACGAAAGCGTGGGGAGCAAACAGG
+
CB9<9::;0;AA>>=@;;7;<A@@;@=@>@@<<=6==<>?,:;0:A<A<<=<?>9=@,0/9933399(35:;>>3?@A@8@D=BC@E@B@BCE=B@B@BCCCD:CCE=CCCCB@;;;A@=>;99;9<?:9:@B;BB?BB>@=A?B?CCC@;;;AAB@DCCD>CCCA@@CDCBBBBA>@A=A@:::?@:::=AAD?A;?:::<@A<@@@9@3;5;?>>>A988???<<<=?;;:.:877?=@3@?AAB<@?@<
@N9IO0:00917:06064
TACGAAGGGTGCAAGCGTTACTCGGAATTACTGGGCGTAAAGCGTGCGTAGGTGGTTCGTTAAGTCTGATGTGAAAGCCCTGGGCTCAACCTGGGAATGGCATTGGAAACTGGCGACCTAGAGTGCGGTAGAGGGTAGTGGAATTCCCGGTGTAGCAGTGAAATGCGTAGAGATCGGGAGGAACATCCGTGGCGAAGGCGACTACCTGGACCAGCACTGACACTGAGGCACGAAAGCGTGGGGAGCAAACAGG
+
BBC;97:D<AA@CAD@@@?BBB@@=>696:@@@@<>@@?@9AAAAAAA@@@?BC@DACCC?CACCCCDCABACC?6;@=4BB<6DCCC;H:BB<5<8<A8?A?294;A8@@@:@BBB?CB@@@BBBC?AAA::95:?B??>A=A>AB>B@CBBBB@@@@ABB>BBBBBBA@A>???C:@@=@>@@@D@B@@>ACB@B@BCBABBA>BA=@A?ABBBBBBCBAAA@;;5;ACCCC=B<;;;;;.;AAAA8@A@>
@N9IO0:00941:06089
TACGGAGGGTGCAAGCGTTATCCGGAATCACTGGGTTTAAAGGGTGCGTAGGCGGTGGCGTAAGTCAGTTGTGAAATTCCCCGGCTTAACCGGAGGGACTGCGATTGATACTGCGTCACTTGAATCAGGATGAGGTAGGCGGAAGTGATGGCATGTAGCGGTGAAATGCTTAGATATGCCATGAGAACACCGATTGCGAAGGTCAGCTTGCGTGGACCTGGTATTGACGCTGAAGGCACGGAAAAGCGTGGGGGAGCAA
+
BCBD@CCC=BBBA=AA;;5;@@5:8?9<733333(4:(44(44(48:=;@A@DCABB@CBBB=ABB<:;?@?;?=2<.555&54994949.5.6C>8@CBCBB@@455A@@@@=/0/8::18:7>9;>?AA@@B>BBG0007<)/////4055>665B=A7@<>>5===<7;;887/.-(------3::9-44:-3333-3-39<:::,////5(--3-/)/:;5;;9;:=:9.438@<@29::&:5555555$55577
@N9IO0:00954:06074
TACGGAGGGTGCGAGCGTTATCCGGAATTACTGGGTTTAAAGGGTGCGTAGGCGGCTATGTAAGTCAGGAGTGAAAGTTTGCGGCTCAACCGTAAAATTGCTTTTGATACTGCATGGCTGGAATTAGGATGAGGTCAGCGGAATGTGGCATGTAGCGGTGAAATGCATAGATATGCCATAGAACACCAATTGCGAAGGCAGCTGGCTAGACCTGGATTGACGCTGAGGCACGAAAGCGTGGGGAGCGAACAGG
+
ECCC?CCC>BBABBB@??<ABB@B@C@D@BCCBB<@@<AB<BC>BBBC@@?@??;>BB888B@BBBBB@@@@BBB=BCC;BA?;>@7719>AABDC4A9999>>2=???@ABBABB=@@@;?9?:>?:?AAAD@???BBB@B?BBB>8<=7999788=>>>?7>=<<<====>===188<AA;AAA593:4::::1818;;;==:>AAAAB=@@<@@;==>?AC@@@>@??:::-;;;;ABB8BCBBB@@@A?
@N9IO0:00955:06079
TACAGAGGTCCCGAGCGTTGTTCGGATTCACTGGGCGTAAAGGGTGCGTAGGTGGTGAGGTAAGTCGGATGTGAAAGCTCCGAGCTCAACTCGGAAATGGCATTGGAAACTACCTTGCTGGAGGGTTTGAGGGGGGACTGGAATACTTGGTGTAGCAGTGAAATGCGTAGATATCAAGTGGAACACCAGTGGCGAAGGCGAGTCCCTGGAAAACTCCTGACACTGAGGCACGAAAAGCTAGGGGAGCAAACAGG
+
BBCBBBC@CCC>@999@@>AC@DE?AA@BBBCCB<AA;;;0;@9@@::;???BB=??A@>A@=@BA?<@BBBBDC;>>::6;@@@CBD@CA@A=AC7>>?@A@?B?BB?C779?C?BBCA=99929A8@999999%9@?@<A=@@BB?B=@@BBBAAABBBC@=>>BBBABBBBBB>@@A<?;;>>;BA==6=;;5:2;>>A>==4<>1888(8=<:?;7796;:25+5262565&5788899.77>?D8>>>5
@N9IO0:00957:06069
TACGAAGGTGGCGAATGTTACTCGGATTCACTGGGCGTAAAGCGTCCGCAGGTGGTTTGTTAAGTCAGATGTGAAAGCCCCGCGCTCAACGTGGGAATTGCATTTGAAACTAGCTGACTAGAAGGCAGGAGAGGTAGGCGGAATATCTGGTGTAGAGGTGAAATTCGTAGATATCAGATGGAACATCCATGGCGAAGGCAGCTTACTGGCCTGTACTTGACACTCAGGGACGAAAGCGTGGGGAGCAAACAGG
+
CAB:92;5;B>BBB>BBAADBBBD@BC@BBBAAB=BBADD=BABAC>?@AB?AB@CC>CC<A?ABCCCCCCB?>=6>===4@@??BBD@BBBCD=C@B@BBBBB?BBA<AB@@@BAAABAAB?A?BAA>A@?@=@AA?BB@C@BA??9959???CAA;>?BB=B?BBBBBBA@@@:;;:B=A?BBCE@CCB@BBB?B?BBCCC@CCCDAH@CABCCC?BA@@@@@@@G<AA::;0;:;;BBB8BBBAD<B@@=
@N9IO0:00916:06130
TACAGAGGGTGCGAGCGTTAATCGGAATTACTGGGCGTAAAGCGCGCGTAGGCGGCTTTGTAAGTCGGGTGTGAAATCCCTAGGCTCAACCTGGGAACTGCATTCGAGACTGCATGGCTGGAGTATGGGAGAGGACAGCGGAATTTCCGGTGTAGCGGTGAAATGCGTAGATATCGGAAGGAACATCAGTGGCGAAAGCGGCTGTCTGGCCCAATACTGACGCTCATGTGCGAAAGCGTGGGGAGCAAACAGG
+
CCCABADD>CCBBBB>>?<??BAA=A=A?BBBBD<AAAAF<@?@?AACABB?A@=@@@8A@@<@ABCC>CCAA@B9??=7=8838A@>=?=?>?9?<@ABCBB@BAAABBA@@@@A=ABC?@@@BCBB<@@BB?BCBBBCAC@CC?C@B?BBBBBAC?CBCB@CBBCBAAC;;;@B@A6:6:;@@@@@AAA=AAAA9A@@<AAAAA;;5;C=B?BDCDCCDCBBCCBCBBAACC;AAA;;;;.;@CCD>BBC@
@N9IO0:00921:06112
TACAGAGGGTGCGAGCGTTAATCGGAATTACTGGGCGTAAAGCGCACGTAGGTGGTTCTGTAAGTCGGATGTGAAAGCCCCGGGCTTAACCTGGGAACTGCATTCGAGACTGCAGTACTGGAGTATGGGAGAGGGAAGCGGAATTTCCGGTGTAGCGGTGAAATGCGTAGATATCGGAAGGAACATCAGTGGCGAAAGCGGCTTCCTGGCCCAATACTGACACTCATGTGCGGAAAAGCGGTGGGGAGCAAACAGG
+
BAA000A<5A;<?==87:9?39:B:=29298898-8;<<?9?89;@AAABB@CE@C?BBBBC@B;;;?;;;@@BD69:BB7A@;@B?B=A==>>3>*//009>;<<669BCD;=;BC;;;?;;;;:9=599???59.45;.5.5909.4.4<=565>9==>=5:558:=::954447;6:7;7;:944444.4444(444.44.4544.4<4;8<=55544:445995555/)///&///)////&/<444)4455
@N9IO0:00926:06115
TACGAAGGGTGCAAGCGTTACTCGGAATTACTGGGCGTAAAGCGTGCGTAGGTGGTTCGTTAAGTCTGTCGTGAAAGCCCCGGGCTCAACCTGGGAATGGCGATGGATACTGGCGAGCTAGAGTGCGGTAGAGGAGAGTGGAATTCCCGGTGTAGCAGTGAAATGCGTAGAGATCGGGAGGAACATCAGTTGCGGAAGGCGGCTCTCTGGACCAGCACTGACACTGAGGCACGAAAGCGTGGGGAGCAAACAGG
+
@CC:94:B;AAACADCCC?BBCCC:B=A=@A???9?@@CD=CBB@@?BAAB?@A=@<B@;:?<@DCCHBBBCC==29;55&5;4==CD@C@CCD>C7AA;ECBBB:@?>@>=9??@::BAAA?<??B?BBBCC>AABBBB<A<A?BD>D@CBBBBAA>@@CB8==@5555998229=08>;>;?;;??<:36//(/4:(0205<;9=992672795557258;<;;68/;:9?@@;@BBBDGE9AA;;;5:??3
@N9IO0:00939:06152
TACGAAGGGGGCTAGCGTTGCTCGGAATCACTGGGCGTAAAGGGTGCGTAGGCGGGGTTTTTAAGTCAGGGGTGAAATCCTGGAGCTCAACTCCAGAACTGCCTTTGATACTGAAGATCTTGAGTCCGGGAGAGGTGAGTGGAACTGCGAGTGTAGAGGTGAAATTCGTAGATATTCGCAAGAACACCAGTGGCGAAGGCGGCTCACTGGCCCGGTACTGACGGCTGAGGCACGGAAAAGCGTGGGGAGCAAACAGG
+
;;A??:;AAA+?CBCAAA?@BB;;9;?CCBCDDD>BB@@>/9:-9@9:4:944944&4444$4:;<83333&3333(386883:544;;.444.4:;49565:>>469@@>@;969AAAA8:9BBB@CC>A@@@=@ABCBC@B7;00000/766;<994999819<>>8333337,338849;49=@59999:>?@;@;9:2:999?==9>@6?<@A::9999.555::4:://)///&///5:::+556=>5<=@:
@N9IO0:00949:06159
TACGGAGGGTGCGAGCGTTGTTCGGAATTATTGGGCGTAAAGCGCGCGTAGGCGGGACGACGAGTCCGGTGTGAAAACCCTCGGCTCAACCGGGGAATGGCACTGGATACTGGCGACCTTGAGTCCTGGAGAGGGTGGCGGAATTCCCAGTGTAGAGGTGAAATTCGTAGATATTGGGAGGAACACCGGTGGCGAAGGCGGCCACCTGGACAGTGACTGACGCTGAGGCGCGAAAGCATGGGTAGCAAACAGG
+
CCA@=BAB;BCBBBBBCC?DD@CD@C@BBCB?B@8<<999/9==@ABAABC?BBB=BB@@@BB;;;?B?ABCCCGJ;CC>CCC?BBBB@BAGCD;C?BBAGCA@@7;?@AAA@DCCD@C@;;;BA=@A>BA@@@<@@=AB>B?C@CM?ECBBBB@@@?BDCC>C?@AACBBBBC?CC=DC?C?BBD?B?997:BB=A>AC?B>AA?BB>BBBBAB;;;@?>>99:::499?==?6>::9?A:@A;;:@;>;;5
@N9IO0:00952:06154
TACGTAGGTGGCAAGCGTTGTCCGGATTTACTGGGCGTAAAGCGCGCGCAGGCGGCTGATCAAGTCCGATGTGAAATCTTCCGGCTTAACTGGAAAACGGCATTGGATACTGGTCGGCTGGAAGGTGGGAGAGGGTAGCGGAATTCCCGGTGTAGTGGTGAAATGCGTAGATATCGGGGAGGAACACCAGTGGCGAAAGCGGCTACCTGGCCCACTCTTGACGCTGAGGCGCGAAAAGCTAGGGGAGCAAACGGG
+
CAAAA00+0>;=>/6;CC@CCB;?;?BB;B@@A@=A@@CC=@@@AAA;;;B<@?=@@@B??@>ABB?BBBBBBBB>AAA?B7:49>,7.3;<6;<<1;A7BCB>B?BBBBAA>A?=:=>>;?;@?BBB9A@?==6=99:A>A;@3::,929;<<<==5;<??8>AAAC?;::::8888'576:5:<?8>>AB<@>?C;@@@:=<;9577137)--.;;;>@@A???;;5;;;;;::&44999>>2==B@@7<A<8
@N9IO0:00917:06169
TACGAAGGGTGCAAGCGTTAATCGGAATTACTGGGCGTAAAGCGCGCGTAGGTGGTTCAGCAAGTTGGATGTGAAAGCCCCGGGCTCAACCTGGGAACTGCATCCAAAACTACTGGGCTAGAGTACGGTAGAGGGTGGTGGAATTTCCTGTGTAGCGGTGAAATGCGTAGATATAGGAAGGAACACCAGTCGGCGAAGGCGACCACCTGGACTGATACTGACACTGAGGTGCGAAAGCGTGGGGAGCAAACAGG
+
AABAA=AF;BB::6;;;;?B?BBC?A181::99@::9;@>8?AA@@:;;AA?CCAC@CECCC9:9;?;?@@ABBC8@@@@7@=6BBDEFA;>>@9=+00/888828<<0==@:::@;??@CCABB9958@A@AD;??;??:?=@@;A=989A@978>7<=>A=874<=;=>><>?=5:*0*/5:88665.....--(.(....2662--(...3399622266;898@??@@@??0:933===399BA@,9992
@N9IO0:00924:06186
TACAGAGGGTGCAAGCGTTAATCGGATTTACTGGGCGTAAAGCGTGTGTAGGTGGTTGTTCAAGTCGGTTGTGAAATCCCTGGGCTCAACCTGGGAATTGCTTCCGAGACTGAGCGACTCGAGTACGGTAGAGGGCGGTGGAATTTCCGGTGTAGCGGTGAAATGCGTAGATATCGGAAGGAACACCAATGGCGAAGGCAGCCGCCTGGGCCTGTACTGACACTGAGACACGAAAGCGTGGGGATCAAACAGG
+
CBCAAACE>CD??<?898=B=>@@=;:90:??@A=;<9@@;@@@@B@@@CC@AA?A>AAADB>AACB>@7::AAD=BBC>CCE=;;;E@D@BBC;B=B5;994>:?BBBCCCCCBBBBBBBA@@A>>9?C?@@A<?@@@@=@@CC>C?C?BADAA@A>@ABB<BBB@@?==;===?;?=A@C@DBB=A=A@=@AB7;9;CAA=;;5;AC;B=BEBBBDCCBCBAA@AAABAAAA6;;AABBB:@@@BA9@;;5
@N9IO0:00931:06166
TACGTAGGATGCAAGCGTTGTTCGGAATTATTGGGTGTAAAGGGCGCGTAGGCGGCTTGGCCAGTCACGGGTGAAAGCCCCCGGCTTAACCGGGGAATTGCCCGTGATACTACCAAGCTCGAGTACGGGAGAGGGAAGTGGAATTCCTGGTGTAGCGGTGAAATGCGTAGATATCAGGAGGAACACCGGTGGCGAAGGCGGCTTCCTGGACCGATACTGACGCTGAGGCGCGAAAGCGTGGGTAGCAAACAGG
+
BBBBBCC@C:=;CGDAA@@AA=BC>B?B7<;<AA;ABBBC=BC=;;;BA@@5;;.4:6;?B@BBCCCCCC<?AA<6;;==>+B>AD?A?B?ABB9B?B>@A@;@==88???@E@D;<;@@BBBABBEE>BCBBA<A?AAB?C?B596:<9<@:::::@@???:?A899A@>>?ABA=5>?=@=A@@>A<9:7:AC@E@CA>00-0+0@+00<AA@@@::9=:::B@@=:99>>>,9;ABBB?BACCCE>@@?@
@N9IO0:00932:06160
TACGTAGGTGGCAAGCGTTGTCCGGATTTATTGGGTTTAAAGGGTGCGTAGGCGGCCTTATAAGTCAGTGGTGAAATACTCCAGCTCAACTGGAGGGGTGCCATTGATACTGCAAGGCTTGAGTGGAGTCGAGGTAGGCGGAATTGACGGTGTAGCGGTGAAATGCTTAGATATCGTCAAGAACACCGATAGTGTAGACAGCTTACTAGGCTCATACTGACGCTGAGGCACGAAAGTGTGGGGATCAAACAGG
+
CCCCB@B?;;8;C=@@AA<@@@@C@CDD>CB@CC>A@.88.9:6:>A?>>>:::6;?B?BBB?BAA9:9@=A@AC=@@@@B?@@@@@C>BBC?CCMF;@AAAFH?AACC@BA;:5;;@@5;;BBA>@@AABBA?BAB?BC?B?B@CDCC@DCBBBCC@CBBB<BBBB?AAABBAAAAAA<@@<?BA<??A??:;;ABBBBBBC=@@@@@<@ABBBAAABBBBEFDBB@CC@;;;0;AAAABC7BBBAB=AA@=
@N9IO0:00957:06168
TACGTAGGGTGCGAGCGTTAATCGGAATACTGGGCGTAAAGCGTGCGCAGGCGGTTTTGTAAGCCAGATGTGAAATCCCCGGGCTTAACCTGGGAATGGCATTTGGGACTGCAAGGCTTGGAGTGCGGCAGAGGAGACTGGAATTCCCGGTGTAGCAGTGAAATGCGTAGATATCGGGAGGAATACCGATGGCGAAGGCAGGTCTCTGGGCTGAGCACTGAGCGCTCATGCACGAAAGCTGGGGATCAAACAGGA
+
DBBBCDGG=AAABB@@@B@B@CBA?A000@===8:9;BD<BBB@@@BCAB=::8:CC;CBB?BB9>>>479333(3<<<(73,3;6<7=8===5B=AB?:99@2:9,7><970,0*09)/)//089=88==B@<@@986;7=3=3;>0747;;;?==<=522)27>@A@A?;;7::90775:1:>>9>;;;8<;;5;5:;5.5552229.7../..575223....773555::==0555555)5666<0:7738
@N9IO0:00920:06230
AACGTAGGACGCGAGCGTTATCCGGAGTTACTGGGCGTAAAGGGCGGGCAGGCGGTTTGCTAAGACTGGTGTGAAATGTCCCGGCTCAACCGGGAAGGGCCACTGGTGACTGGCGAACTGGAGGGCGGTAGAGGAGCGTGGAATTCCGGGTGGAGTGGTGAAATGCGTAGAGATCCGGAGGAACACCAGAGGCGAAAGCGGCGCTCCGGGCCGTACCTGACGCTGAACCGCGAAAGCCAGGGTAGCGAACGGG
+
F<ECCCCACB@AB@AABC?CBB?B?@??9=<>?>8;;;AA6?@6@@:;>BB?BC@BB=BA@A>ABBCF?===?@@8000/:.<49BAC?C49:6;=@A8A@FCCC@BB<AC?:==CAAAA@BBEGAA=@AA@A=ACBBBB?C8;8;?AB<BA=A@??;?CCC>CDCCCBBD@@AA>B>BB?B?BBB?BBBB=ABAA;??C@BBABB@DC=CACB@B=A:;:@@@CEAC?BB@@@9;;6:>B8@A?@?A>A?B<
@N9IO0:00933:06238
TACGTAGGGTGCAGGCGTTAATCGGAATTACTGGGCGTAAAGCGTGCGCAGGCGCTCCTTAAGTCAGATGTGAAATCCCCGGGCTTAACCTGGGAACTGCGTTTGAAACTGGGGAGCTGGAGTGTGGAAGAGGGGGGTGGAATTCCAGGTGTAGCAGTGAAATGCGTAGAGATCTGGAGGAACACCGATGGCGAAGGCAGCCCCCTGGGCTAACACTGACGCTCCATGCACGAAAGCGTGGGGAGCAAACAGG
+
DCCB@999,<;;CC?BBM@B>CBA=A6:8;BBBC>;;:DL?CBBBBAA@??;9:9B>;>@C??@@@?@:85AA=2:?::.9:2;@8B8C7CBE<B7;9A@?@E947>;8=8?=1888;?6::@===6;4;377777#33,3686=5550598733...6;;0.222266672222=8==;A:<<>;?>B>9<<<7@7@@@?A>>+==>6;?@=?BB?;:////0(/9;8<737>6<=><=<<0;7738*37;8
@N9IO0:00936:06214
AACCAGCACCTCGAGTGGTCAGGAGGTTTATTGGGCCTAAAGCATCCGTAGCCGGTTGCATAAGTTTTCGGTTAAATCTATGCGCTCAACGTATAGGCCGCCGAAAATACTGTGCAGCTAGGGAGTGGGAGAGGTACACGGTACTCAATAGGAAGGGGTAAAAATCCTTTGATCTATTGATGACCACCTGTGGCGAAGGCGGTGTACCAGAACACGTTCGACGGTGAGGGATGAAAGCTGGGGGAGCAAACCGG
+
;.:7::;BB<@>BAB;;8;AAC;;<0;@;;;45>4B>99;59=???;>>970:=:@-00<9:39;=<2<>8?6><;;;:@?<<8<B@C:965<?@@=B7;;:>?@A3A??000?>@@?@@BA;:9:99-7;<>4<AAA??585;:<<4888-3-388+33333$39,33,3:==6667;;:5558==7554:5:44.4.44.44994049949>>=?=??A@A9@<@@C:??@@@8@@=====.===AA5<>A:
@N9IO0:00945:06233
TACGTAGGGTGCGAGCGTTAATCGGAATTACTGGGCGTAAAGTGTGCGCAGGCGGCGTCGCAAGTCGAGTGTGAAAGCCCGGGCTTAACTTGGGAATTGCGCTCGAAACTACGATGCTGGAGTGTGGCAGAGGAAGGTGGAATTCCACGTGTAGCGGTGAAATGCGTAGAGATGTGGAGGAACACCGATGGCGAAGGCAGCCTTCTGGGCCAACACTGACGCTCATGCACGAAAGCGTGGGGAGCAA
+
EFCCCBBB=;;;CCCBCB@C>AAA?C=@?ACCCC?;;;BB<BBBBB;;;AA>@=39988<==;;::0/0::6???+9::,3919;6?4==,79,98<17;;>;;<==5::>9=9<;??A4<8==?>=AAAAB?B?A=AA7@=@?B?BBBBBCBBB>:=<??50//;;:5554:9??5486;4??;:CCCC?BBJ@C<A;9929.4444(4.45===993;//////7774444(49:9444&443::
@N9IO0:00918:06275
TACAGAGGGGGCAAGCGTTAATCGGAATTACTGGGCGTAAAGCGCGCGTAGGTGGTTCAGCAAGTTGGATGTGAAAGCCCCGGGCTCAACCTGGGAACTGCATCCAAAACTACTGAGCTAGAGTACGGTAGAGGGTGGTGGAATTTCCTGTGTAGCGGTGAAATGCGTAGATATAGGAAGGAACACCAGTGGCGAAGGCGACCACCTGGACTGATACTGACACTGAGGTGCGAAAGCGTGGGGAGCAAACAGG
+
BCCCBBBGGJ5CC;;=EE@D?@@@<=:=9@BBBB>BBBDE>BABA@@@@@@?AB=B=@@BBB>BB@C>ABCCCCF;;:;;.5<2=BDC@C?BCE=B8:;5:<ABADDD:ABAAAA:9;D@@@A@@@@=@AAAAC>CC>999<ADH>D?AAAA;;?4717787*7=;877388888:05259>8>AA;;;CC?A@?<?<@ABC@CF@BC>@@BBA@?::9=?@@;;:B?>>>::9,97779<<.:?>>>8>==;
@N9IO0:00920:06275
TACGTAGGGTGCGGGCGTTAATCGGAATTACTGGGCGTAAAGCGTGCGCAGGCGGCTCCTTAAGTCAGATGTGAAATCCCCGGGCTTAACCTGGGAACTGCGTTTGAAACTGAGGGGCTTGAGTGTGGAAGAGGGGGGTGGAAGTTCCAGGTGTAGCAGTGAAATGCGTAGAGATCTGGAGGAACACCGATGGCGAAGGCAGCCCCCTGGGCTAACACTGACGCTCATGCACGAAAGCGTGGGGAGCAAACAGG
+
CCCCCCCJ?AAA@@;A@A<@@CCC?C?A?ADCDC=AAACC=C@AABBB@00,00,077399<=<<@@:>854?<<4<B??1==5;:6;7;8=BB>B=>>BA@?C547<:?A?9?::/886::<A8886:3?900000$0;68(--,2,--(-98988277::=3552;=>=<<9755=:>;8<8<>@;@B@@=A;?=>:>@;;;;;'9@B;A:96:@68=6----.-5;6:?AAC;A999988&7889A8@<?:
@N9IO0:00931:06261
TACGAAGGTGGCAAGCGTTGTTCGGATTTACTGGGCGTACAGGGAGCGTAGGCGGTTGGGTAAGCCCTCCGTGAAATCTCCGGGCCTAACCCGGAAAGGGCGGAGGGGACTGCTCGGCTAGAGGATGGGAGAGGAGCGCGGAATTCCCGGTGTAGCGGTGAAATGCGTAGAGATCGGGAGGAAGGCCGGTGGCGAAGGCGGCGCTCTGGAACATTTCTGACGCTGAGGCTCGAAAGCGTGGGGAGCAAACAGG
+
CCD<;8<?CFHFE@DA@@@@A=@@:=?C<BBCCD>@@;::>??8@@@@???<@@<B>BB=BC?BCB<BB:::BBE6;;@@;@B.;.4<;<90;6;<1>A<AA@CDDD8BBAB:99C>BBBBBC?@@BF>CCCC@BBBBBB?B=A?AD>C@CBB<;;A=ACCL>CCCCCBBCB@@@BB=AA=A?B=A=A>?@?AAA=@>AB?BECBBBB=A=?:::6;BBBCBBBA@@>ABBCBC>B=;;CEE:CCBBB;@@B?
@N9IO0:00941:06295
TACAGAGGGTGCAAGCGTTGTTCGGAATCATTGGGCGTAAAGGGCGTGTAGGCGGTTTGTTAAGTCATGTGTGAAATCCCTCGGCTCAACCGGGGAACGACGCATGAAACTGGCAAGCTAGAGTACCAAAGAGGGGGGTGGAATTCCCGGTGTAGCGGTGAAATGCGTAGATATCGGGAGGAACACCTGTGGCGAAGGCGGCCCCCTGGTTGGATACTGACGCTGAGACGCGAAAGCGTGGGGAGCAAACAGG
+
CFHBBBCC>BBBB?BA@@599?@@<@=@@@@=A@1?A9::8:A=AAABA@?:77179*9>;@?ABBBBBCC?A?D=BBD=@@@=A;@B=B=A<=2=:@@AEE>CCDDJ?AABAEC=@@???@@@?B>A@9@>AAAAA(=@5@<@=@C=CADBC:;;C?AA<@7=>C@><<>=;;;@@;;A:D:@@BAFECC?A<<89<C<.5555$5<9>:?7;?B;::=5444444454:>@@;@ABCCCC:AAABB9=@=;
@N9IO0:00946:06290
TACAGAGGTCCCAAGCGTTGTTCGGATTCACTGGGCGTAAAGGGTGCGTAGGCGGTCGGGTAAGTCTGACGTGAAATCCCGCAGCTTAACTGCGGAACTGCGTCGGATACTATTCGGCTAGAGGAATGGAGGGGAGACTGGAATTCTCGGTGTAGCAGTGAAATGCGTAGATATCGAGAGGAACACCAGTGGCGAAGGCGAGTCTCTGGACATTTCCTGACGCTGAGGCACGAAAGCCAGGGGAGCAAACGGG
+
9BC:9:98:DD:B@ABCA<@@4;;998-3><733(34444(4;3<=<;;<=888-34880:<7@>;665:99444)55<)55555<.5.5665>8>69///::9749=;;;<<8::5::99::3974505:<<+9956594:05.5<440555995555555)5>;;666;66---,,,,,2(-/729:::5444.47444=666<<>:><;;;6;:>===@<666;9==665:19939999.;=>>?8<<<4
@N9IO0:00947:06309
TACGAAGGACCCAAGCGTTATCCGGATTTATTGGGTTTAAAGGGTGCGTAGGCGGGTTATTAAGTCAGTGGTGAAAGCCTGCAGCTTAACTGCAGAACTGCCATTGATACTGATGATCTTGAGTATGATTGAGGTGGGCGGAATGTGTCATGTAGCGGTGAAATGCTTAGATATGACACAGAACACCGATTGCGAAGGCAGCTCACTAAGCCATAACTGACGCTGATGCACGAAAGCGTGGGGAGCAAACAGG
+
B@?;94;4;@@.:25AAD?BAB6;8:AA9BB?BB<BC<AA;A=989;BBAA@BBB<A=AA<@;@@AAABC@BCCE=@?>@ABAAAB5949??@ABB?B@@@@A@=B@@@C@AA@@@AAA=AABBCBCBB?A@@;@>@:AB>BACCCCBBBBBA@@ACACCCC>CCCC@BBBCBBBBBBBBBB7;;A==<<+00//1638/34<::9::4874>00+0><<>B?@?>@?=99999,999>===0999>D>@@B=
@N9IO0:00953:06268
TACGTAGGGTGCGAGCGTTAATCGGAATTACTGGGCGTAAAGTGTGCGCAGGTGGCCTCGCAAGTCGAGTGTGAAATCCCCGGGCTTAACTTGGGAATTGCGCTCGAAACTACGGGGCTCGAGTGTGGCAGAGGGAGTGGAATTCCACGTGTAGCGGTGAAATGCGTAGAGATGTGGAGGAACACCAATGGCGAAGGCAGCCTCCTGGGCCAAACACTGACGCTCATGCACGAAAAGCGTGGGGAGCAAACAGG
+
DCBBCDDJ?;;;BBBA@@;@?AAC?A>A@CBBCC;;;:;;0;;<<BABA>?;??;??BBBCC<@?????>?@BBD?CBCC:CC8??28/9=;@@;@>=59978A;=<=5<@BBBCB:BCCBBA@?9:29900>?7//.:285<2:1=A977?AAAA>A;;;0;AAABDCBBBCBBA?AB@B@BBB<@:??4:::446==9/*//)///)/)33(4;<<:8///9778<=?@::::&:<<???>3>?>?>6>:;2
@N9IO0:00953:06278
TACGAGGGGAGCTAGCGTTATTCGGAATTACTGGGCGTAAAGCGCACGTAGGCGGCTTTGTAAGTAAGGGGTGAAAGCCCAGGAGCTCAACTCTGGAATAGCCTTTTAGACTGCATCGCTTGAATCCAGGAGAGGTGAGTGGAATTCCGAGTGTAGAGGTGAAATTCGTAGATATTCGGAAGAACACCAGTGGCGAAGGCGGCTCACTGGAGCTGGTATTGACGCTGAGGTGCGAAAGCGTGGGGAGCAAACAGG
+
@@AA;<;;-;>@BBBCBB?BB>B@==:>:>99;@:@@@@@9@A@@?;;;;;>;;6;?@9@AB?ABB6:::38@AA8:;A;9:30.----(---77393///70556)577//--78.-/-58800/5::8BBBB?=77522+2.5.5169;888==>@<977A;C4444@@CBBB?B>8=8<=8:965:://(///(.455/2226533(...//*4:96;;9833977-773???5;<?8999*8=<;<37778
@N9IO0:00963:06288
TACAGAGGGTGCAAGCGTTGTTCGGAATCATTGGGCGTAAAGGGCGTGTAGGCGGTTTGTTAAGTCATGTGTGAAATCCCTCGGCTCAACCGGGGAACGACGCATGAAACTGGCAAGCTAGAGTACCAAAGAGGGGGGTGGAATTCCCGGTGTAGCGGTGAAATGCGTAGATATCGGGAGGAACACCTGTGGCGAAGGCGGCCCCCTGGTTGGATACTGACGCTGAGACGCGAAAGCGTGGGGAGCAAACA
+
CBBBAACG>CCA?9==8839A?AB?A?AACC@DC=ABAAA<AC;A@@@=::49929>/9:?C>AACCAAACCBBB>BBG=A;;6::AC<B:A@@2@9=??CD@@BBAD?AAABBB=AA@C@AAA@C@CB=CCDDDDD)DE@C?@<@C<B=BBC@@@@<@B<?6>><<<?>>>BA@BG8BB?D@BCB@DGEDAC;<;:>CDBCCCC2BB7;4;;AA@;66>=;>@AA;;;;@>@A;A@AAAAB8@@CA@8>:
@N9IO0:00914:06315
TACGTAGGGTGCAGGCGTTAATCGGAATTACTGGGCGTAAAGCGTGCGCAGGCGGCTCCTTAAGTCAGATGTGAAAGCCCCGGGCTTAAACCTGGGAACTGCGTTTGAAACTGGGGAGCTGGAGTGTAGAAGAGGGGGGTGGAATTCCAGGTGTAGCAGGTGAAATGCGTAGAGATCTGGAGGAACACCGATGGCGAAGGCAGCCCCCTGGGCTAACACTGACGCTCATGCACGAAAGCGTGGGGAGCAAACAG
+
BDBBB@@B<9<<CC@CA@<A?@DG=C9;8;BBCC=CB;<;0;;9;AAB@00+00+0;939?A=?<CCBA@;>BB=25:;;.@;3:=-83,34?AB=B<?@@::9@,339,337;;+;;6//(/6:89?;=4@@@@@@A(???D@C?C@BB@BBBAA<;;299;;0;9;ABCBDBA@@>;.445:2377288996;:8485=?BBCCC1<?;1;33,386965.-----5>==;333(3379999&5225;/678
@N9IO0:00929:06311
TACGGAGGGTGCAAGCGTTAATCGGAATTACTGGGCGTAAAGCGCACGCAGGTGGCTGAGTCAGTCGATTGTGAAAGCCCTGGGCTTAACCTGGGAATTGCAGTCGATACTACTCAGCTAGAGTATGGGAGAGGGTAGTGGAATTCCCGGTGTAGCGGTGAAATGCGTAGATATCGGGAGGAACATCAGTGGCGAAGGCGGCTACCTGGCCCAATACTGACACTCAGGTGCGACAGCGTGGGGAGCAAACAGG
+
CCDGA@AA<AB@CAEBBB@B=@@@<=391:?@?D>BA@BE?B;;;BB@>?@;?@;@BBABBCBBBBBBB:;;CBB;BBB:BA9/@@*0*04==:5:8<00;CBBAA?BB:;;CAA;;;98:;55BAA;5;@??@<BBBBC8A6?8?A+908?>==8:.999<5@@@BBA??78:=?A9AA?@@B@?@@A=A?BBB?B=;;0;:=A=;:7:=<B:BCBBCB:::???><=9733333793333&39;<>5=AA>
@N9IO0:00932:06335
TACGAAGGGTGCAAACGTTGCTCGGAATCATTGGGCGTAAAGCGCACGTAGGCGGCTTCGCAAGTCGGATGTGAAATCCCTCGGCTCAACCGAGGACGTGCATCAACGAAACTGCGGAGCTTGAGTGCTGAAGAGGATCGCGGAATTCCCGTGTGAGGTGAATTCGTAGATATGGAGACACAGTGCGAGGCGGCGATCTGGCAGACACTGACGCTGAGGTGCGAAAGCGTGGG
+
BBCA@>@C=CCCCF>9;:ADBCBC@C@BBCC?BB:???==9=944<<BBBB?B=9==9=BBB789?@@B@@ACBD8@@?:@6;8;CCC:C:>;A:A??=<>=000)/9992;4338288865//////669-/--(------38381<<264>@9**(*(((((((*,,///558555///////7/55.54.4<99@@@<:44=;;934:?@>>:00)/9:6:C9??=3333
@N9IO0:00935:06330
AACGTAGGGGACGAGCGTTATCCGGATTTACTGGGCGTAAAGCGCCCGTAGGCGGCTTTTTAAGTTGGACGTGAAAGCTCCCGGCTTAACTGGGAGAGGCCGTTCAAAACTGAGAGGCTAGAGTGAGGCAGAGGAGCGCGGAATTCCCGGTGTAGTGGTGGAATGCGTAGATATCGGGAGGAACACCAGTGGCGAAAGCGGCGCTCTGGGCCTAAACTGACGCTGAGGGGCGAAAGCGTGGGGAGCGAACGGG
+
@7@B@AACC7CB??AABB@????A>@@@:@?>?A=?>>@?-::;::.;A;;5::4:CGDG3C>A@?A?BB@0..:*..-::/:0088A;??=908;33-48=A>;;;;.:::;>9:2:@@@BBBBBD@BAA?>499::;@?B?B?BD>G@BBB@@@B?BC@B@BCCCBBBCBBCBBE?BB@B@AAA?BB@@?@BDE=A@C@@@@?@;;;0;<?@@9:::::A@@@@@>>2=:::/7;???@@399>@@<BCC=
@N9IO0:00948:06320
TACGGAGGGGGCAAGCGTTGCTCGGAATTACTGGGCGTAAAGGGTCCGTAGGTGCTCTGTAAGTTAGATGTGAAAGCTTAAGGCTCAACCTTAAAATTGCATCTAAAACTGCAGAGCTAGAGTCCAGGAGAGGTTGGCGGAATTCCCGGTGTAGCGGTGAAATGCGTAGATATCGGGAGGAACACCAGTGGCGTAGGCGGCCAACTAGCCTGGTACTGACATTGAGGGACGAAAGCGTGGGTAGCGAACCGG
+
C@AA?;:;;;*;A4;ABC>BBBCB8=8B>BCCHL?@@@CD?BC=997;<==>;95:;@:::<A@>BBBAA;;;>8?AA?B894;C9;8;=B>BBC7A79;BABA=<<0<;9;A@>ABCCA@A;;5;;;>@=B?C@C@DE?A=A<@@;@?ABLCBCB@CCCE>CAAACCCCCCBCBD>CC>B>BAB=B9;:?AAAAA=AB>A?B<;;;@@<@B?BCA@@@@BA?A???9?ABBC8;;A9::8:BA@@@-0+0:
@N9IO0:00963:06348
TACAGAGGGTGCAAGCGTTAATCGGAATTACTGGGCGTAAAGCGCGCGTAGGCGGCTGATTAAGTCGGGTGTGAAAGCCCCGGGCTCAACCTGGGAACTGCATTCGATACTGATCGGCTAGAGTATGAGAGAGGGAGGTAGAATTCCACGTGTAGCAGGTGAAAATGCGTAGATATGATGGAGGAATACCGGTGGCGAAGGCGGCCTCCTGGTTCAATACTGACGCTGGAGGTGCGAAAGCGTGGGGAGCAAACAGG
+
BBB;;;CC>BB?>27700)/)///)/)/)/8:<@/:;;;;0;?=@;;;AAB>@B=@@AAA5;4;@;;;055444;04:A@.;;0;ABA>A6;;@8=;:44;;;:@885//99////+/<CA977979ABBBBAA98749?@?/929,333;89993333839:9&988>8::9888///=1666=>BBB7B7BA/8844828;9>9=:6=:6:68?<?@A@@000///(/836689;;38?>?@??5=@:98-9>>;
@N9IO0:00915:06379
TACGGAGGGGGCTAGCGTTGTTCGGAATTACTGGGCGTAAAGCGCACGTAGGCGGCTTTGTAAGTTAGAGGTGAAAGCCCGGAGCTCAACTCCGGAACTGCCTTTAAGACTGCATCGCTTGAACGATGGAGAGGTGAGTGGAATTCCGAGTGTAGAGGTGAAATTCGTAGATATTCGGAAGAACACCAGTGGCGAAGGCGACTCACTGGACATCTGTTGACGCTGAGGTGCGAAAGCGTGGGGAGCAAACAGG
+
ABCC@CCGED1BBA@ACCACD@ED?C@C@CBBBC=AABCC>BBCCCCBBBD@CB?ABB<BBD@BB@CA@@<???C<BAD<A>A@@?==9?@@=>;A<99784>=8><@?<>?<88BA?;7>>5>BBCC?@>>?@A@@?<;6=2<5949BBBBBBCBC??857.7.222:<>>??<>>=A==>:>>=;AA==:==?<@<@@ECBBA@@B=AA@@@AA@=@B???BB??=?BAABB:@@@====+:9>>@8?@A9
@N9IO0:00923:06399
TACGGAGGGTGCGAGCGTTGTCCGGAATCACTGGGCGTAAAGGGCGCGTAGGCGGCTTCTTAAGCGTGTGGTGAAAGCTCGGGGCTCAACCCCGAGTCGGCCGTGCGAACTGGGAAGCTCGAGCACTGTAGAGGCAGGTGGAATTCCGGGTGTAGCGGTGGAATGCGTAGAGATCCGGAAGAACACCGGTGGCGAAGGCGGCCTGCTGGGCAGTGGCTGACGCTGAGGCGCGACAGCGTGGGGAGCAAACAGG
+
BBCC@BED=AAAAAAACC?BBB@C?C9;;BBBBB>CCCCG>A@<@@<@>:0*00+0>4;=?A<A:;:@@@?BBBB<?>ABD?=/CCCC8===1BBBB@@=@>A?@@BB:;<;;3:+//8@@?AACCBA<A@;;7;?@?CC@C@D@B@BC?CCB@AA@>@D=><>A>>@@@@?@@>3>3>5::8ACB?B?;?5><<8A=BC:A6;<<<<?6<<<=@8;;;==>>=<=<8;::<<A@AAA?@;;/@@?A=7?=@9
@N9IO0:00925:06375
TACGAAGGGGGCTAGCGTTGCTCGGAATCACTGGGCGTAAAGCGCACGTAGGCGGCTTCTTAAGTCAGGGGTGAAATCCTGGAGCTCAACTCCAGAACTGCCTTTGATACTGGAAGTGCTTGAGTTCGGGAGAGTGAGTGGAACTGCGAGTGTAGAGGTGAAATTCGTAGATATTCGCAAGAACACCAGTGGCGAAGGCGGCTCACTGGCCCGATACTGACGCTGAGGTGCGAAAAGCGTGGGGAGCAAACAGG
+
BAC<;4<AAA0BCGEAAA=@0000+02<79CBBB=;;:AA<@@@@B@AAAA=>A.450546<<@=:9399&338:1::533,3333AA499<3<33,3333,79(9>88:,,),(,,,,539=77.3991783//:7...4923355566775559A5A::5-5265558=;AB:==?B>AB?AAB?B@@AACCC@C@;;7;BBA@AC4:;/959==499ABBB;;;<?@?;;;;*;9=;994*4888808494
@N9IO0:00925:06383
TACGTAGGGTGCGAGCGTTGTCCGGATTCACTGGGTGTAAAGGGAGCGCAGGCGGGTTGGCAAGTCATTGGTGAAATTCTCAGGCTCAACTTGAGAACGTACAATGATACTGCTGATCTTGAGTGCGGAAGAGAAAGACGGAATTCCTGGTGTAGCGGTGAAATGCGTAGATATCAGGAAGAACACCGGTGGCGAAGGCGGTCTTTTGGTCCGCTACTGACGCTCATGCTCGAAAGCGTGGGGAGCAAACAGG
+
BBCCCCGG?BAABBCBBB@CED>A=;;4::9>@A<;<;AA9AA9;::;@CC@BAB=B@C?9545<<AB@D>CBBC=A7;@BBA=>88<7<??BA:B=?>8BA@;@BA@AA@@ABB???A18:AAAAC?C>?>998+7>73,75;8>>AB?BB999>C?CBBB<??ABAAACBAA>>?>A<AA>@AA4959>;>:;6;@BB@B@@@@7A<@@?BCCBCBGDCDBB;;;BAAAABC<CAA;;;;.;=?DC=CBB?
@N9IO0:00927:06368
TACGTAGGTGGCGAGCGTTGTCCGGATTTACTGGGCGTAAAGAGCGCGCAGGCGTCGTACAAGTCGCGTGTGAAAGCCCCCGGCTCAACTGGGGAGGGTCACGCGATACTGTTCGACTCGAAGGCAGGAGAGGGAAGTGGAATTCCCGGTGTAGTGGTGAAATGCGTAGATATCGGGAGGAACACCAGTGGCGAAGGCGACTTCCTGGCCTGTTCTTGACGCTGAGGCGCGAAAGCTAGGGTAGCAAACGGG
+
CBCC9::?AC>ECA@AAA=A@@<A<;;;6;@BBB=BBBCD>CAA@BAA???;?@@?DBAAA=9::99=?AACCC<AACCD3B?BBBB?BBCCA6998,:===?<@@BAB@@@=@A@@::7@=@;?9>7==99?6@:@AA>A?B?BC6B?BBB=5586A:;7-77:;;<<>?@=>=D995267<AA<BB=B?B@A<@?AA@>>7;7<C@CACDDACCA;;;;<B;;;?BBBAAA;ABBBCK?BBBAAA;BAC=
@N9IO0:00928:06380
TACCAGCACCTCGAGTGGTCAGGAGGTTTATTGGGCCTAAAGCATCCGTAGCCGGCTATGCAAGTCTCCGGTTAAATCCAGCTGCTCAACAGATGGGCTGCCGGAGATACTACACAGCTAGGGAGCGGGAGAGGTAGACGGTATTCGGTGGGTAGGGGTAAAATCCTCTGATCCATTGAGGACCACCAGTGGCGAAGGCGGTCTACCAGAACGCGTTCGACGGTGAGGGATGAAAGCTGGGGGAGCAAACCGG
+
C;0+0>000>@@>AABC?CBCC@CC@CD>??>@A<B@CDC>EBB??9?<<<<182:A@@AAA=ACBBB?A?A=AA;AA=BBBBBCCBB?BBA@@BB;@@AA=B=BBBBBCCCBBBBA@@@>>6>????;@BBB?CBCBBB=@::3993999.878CC:CDCC:BB?979A@@A5:9<???=?;8;@<>000=>>99=:9=9=<<>?48:@500><>;00/:939=45505;;<>4=666;;9(9=<<A<A@B=
@N9IO0:00953:06361
TACGTAGGGGGCAAGCGTTGTCCGGATTTATTGGGCGTAAAGCGCGTGTAGGCGGTCAGGCAGGTCTGACGTGAAATCTCGAGGCTCAACCTCGACCGGTCGTTGGAAACCACCTGGCTAGAGTCCGGAAGAGGAGAGTGGAATTCCTGGTGTAGCGGTGAAATGCGCAGATATCAGGAAGAACACCGATGGCGAAGGCAGCTCTCTGGGACGGTACTGACGCTGAGACGCGAAAAGCGTGGGGAGCGAACAGG
+
BB@B@99999(;C4;@AA<AGC:C:=CC>CC@DE?@@@BC7:;B@@?AA??<998:;<AA@=>788>DCBBACCD>BBAAA@@=@BBB?B?BAABA=@=AAAA@C@CD>B?BB?AC=AAAAAA?<:?9<;>@A<@ABBBC?B=A=A>BC@CCCAAAC?BBCF??>??@?????===A5:6;C?AAC?AAAA>@@@<@?CBCCFCBBAAA<?AA?DBAB@@@99;;;;;;;D<<<;&;??@@>>0==@?@;ABC;
@N9IO0:00955:06369
TACGGGGGGAGCAAACGTTGTTCGGAATCACTGGGCGTAAAGGGCGCGTAGGCGGCTTCGTAAGTGGGATGTTAAATCCCCCGGCTCGAACCGGGGAATCGCATCTCATACTGCGGAGCTTGAGTATAGCAGAGGAGACTGGAATTCCCGGTGTAGCGGTGAAATGCGTAGATATCGGGAGGAACACCAGTGGCGAAGGCGAGTCTCTGGGCTAATACTGACGCTGAGGCGCGAAAAGCCAGGGGAGCAAAGCGG
+
@A@@@>@>'?@A@<2555.5;455.6.56=965=29955;2;<)559555=7;@=?9.44498=<<A5@?=9499133333$3-384446<3999&4.4::9>@AB@;9;9::55.555589;;;;A=988373-333444.4.45;;0:39;<@;659><<<4;><==555;99999)556;7<@@4955575558=8;;;<<;>>00/(///3978:<<<<>>;37-7883444&3:23398&3//89(//66
@N9IO0:00977:05762
GACAGAGGGGGCAAGCGTTGCTCGGAATCACTGGGCGTAAAGGGCGCGTAGGCGGGATGGCAAGTCGGTCGTGAAATCCTTCGGCTCAACCGAAGAACGTCGGCCGATACTGCCGTTCTTGAGGGATGCAGAGGAGATTGGAATTCCCGGTGTAGCGGTGAAATGTGTAGAGATCGGGAGGAACGACCGGTGGCGAAGGCGGGTCTCTGGGCATCTCCTGGACGCTGAGGCGGCGAAAAGCGGTGGGGAGCAAACGGG
+
;;BAACHJKJ5CC?BAAC@B;;99458<@AAAAA<BAAA@8A>8?>3885;7<CD6:;@;;;6;@AA>AACB@@@8::-3,33,3333,3,37178.444:96848::<;>>=8>A3::;>===6=;=?>?BB>BABB?B>>:>8;=8??AA>????<??CC>CBBBBAAA@:9/=>,0/0:1///838(//3-//(/(/:;2;77877<*785667055.;77333386=A=@::??.377488==1<::=;/3333
@N9IO0:00978:05804
TACGGAGGGTGCAAGCGTTGTTCGGAATCACTGGGCGTAAAGCGCGTGTAGGCGGTCTCTTAAGTCTGGTGTGAAAGCCCGGGGCTTAACCCCGGAAGGGCACTGGAGACTGGGAGACTTGAGTACCGGAGAGGAAGGTGGAATTCCTGGTGTAGCGGTGAAATGCGTAGATATCAGGAGGAACACCGGTGGCGAAGGCGGCCTTCTGGACGGCTACTGACGCTGAGACGCGAAAGCGTGGGGAGCAAACAGG
+
BCCD?9994;A@D@DCBB@BB@BB@B=??AAAAA<@@;;;0;;=>AA@@@@?;;9;CCCDAC?CCCCC?ABACCC=@AA<AEE;CC@C@CGD;C@C@FE@@????<?@DCCCD>AABBA?BBBBAB=?<ABBC@C?C?CC?C?C@C?BB?CCABBCC?C@@@::<<CCAAABCBCBB>A@=?<?@@=A?BC@BBB@B?AA=?<??A@@7;;B?BBBBBA@@BCBAA@@AA???@9@9::@@@0>>=?>69992
@N9IO0:00984:05784
TACGTAGGGTGCGAGCGTTAAATCGGAATTACTGGGCGTAAAGCGTGCGCAGGCGTGCGCCAAGCTCGATGTGAAAGCCCCGGGCTTAACCTGGGAATTGCCATTGAGGACTGGCGTGCTCGAGTGCGGCAGAAGGGGGGGTGGAATTCCACGTGTAGCAGTGAAATGCGTAGAGATGTGGAGGAACACCGATGGCGAAGGCAGCCCCCTGGGCCGACACTGA
+
BC966<<<4<>=====;;)//)///)/)/)57777./////(/7778<<5/0:00//6//)3-3333:::96669(----&-5(--(/4:*/4<394:(//(/84//3366//(////6893333337,3333.3=>>==#<;46.5+2+252225444:::899044444488888;8826616)--5(--771444.4.4<:::::'444(48;<:;:866
@N9IO0:00985:05801
TACGTAGGGTGCGAGCGTTAATCGGAATTACTGGGCGTAAAGCGTGCGCAGGCGGCCTCTTAAGACAGGTGTGAAATCCCCGGGCTTAACCTGGGAATGGCGCTTGTGACTGGGGGGCTTGGAGTGCGGAAGAGGGAGATGGAATTCCTGGTGTAGCAGTGAAATGCGTAGAGATCAGGAGGAACACCGATGGCGAAGGCAGTCTCCCTGGGCCAGCACTGACGCTCATGCACGAAAGCGTGGGGAGCAAACAGG
+
CCCCCCCC>:;;CBBBAA=A>BAA=B6;2;A@?A;@A@AB=BBBABBB>==:00+0:=664:47>?BC?@@@BAC;????5?@2997B?C@BCC<@7;@9AA==<>==CBAABBBB(AA?A?BB@@@C?B>A@@@8@@?@A?B>B@G@CB?AAA@BA@@?@A@5:::??AAB@:::AA<@@?C?B@@=@ABB9;;C?B?CCCCB;;;.9::.:;A@A?>=90.--5---777555505<<?DDD;A@BCB<@@@@
@N9IO0:01002:05773
TACGGAGGGTGCGAGCGTTGTCCGGAATCACTGGGCGTAAAGGGCGCGTAGGCGGTCTGTTAAGCGTGTGGTGAAAGCTCGGGGCTCAACCCCGAGTCTGCCATGCGAACTGGTGGACTTGAGCACTGTAGAGGCAGGTGGAATTCCGGGTGTAGCGGTGGAATGCGTAGAGATCCGGAAGAACACCGGTGGCGAAGGCGGCCTGCTGGGCAGTTGCTGACGCTGAGGCGCGACAGCGTGGGGAGCAAACAGG
+
CCCG@BCC>CCDBBBBBB?BBB?B@D?ABCDCCD?@B@DC<B@<AA;@@BB?BB>A@@AA@B?BAAACDC?C???<?BBABFG69:BE@CDD:????@C@A?BAABBB@BBB?BB>@@A<9::?@@AB?@@AA?ABC@EE@F@B@B?BC=CB;;;;;7;F?B?CCBB@@@BBBBB@D?B?@@=@@@>A?AA=@AB<@?AC@C@BBBBBD>BBBC?BBBACABBB;;;?AABCBBBBCCCEDD;@@CCC?@@??
@N9IO0:00966:05825
TACGGAGGGTGCAAGCGTTATCCGGATTCACTGGGTTTAAAGGGTGCGTAGGCGGGTGTGTAAGTCCGTGGTGAAATCTCCGAGCTTAACTCGGAAACTGCCATGGGTACTGCATGTCTTGAATGTTGTGGAGGTGAGCGGAATATGTCATGTAGCGGTGAAATGCTTAGATATGACATGACACAACTATCGAAGGCAGCTCACTACACAAATATTGACGCTGAGGCACGAAAGCGTGGGGATCAAACAGG
+
CCBB=?@@8ACBCACBBB@BBB<D:@?7:::;;=4:;6;<5<>6;;<<<BB@CEE?BAAA;90;569>CD@DDD@6B?GIACBBBC;@:>BB?;G@7CBBB@ABBD>B=;?<@CCCBCB@DD?@AA?CBB>;:4;CBABC?C@CCCECBB;;;ABAA@BCBC>;;;C@CBBBBBB@888.,****(*,,--/4.4.444556@==<=>>BC;@BB7;;@BB;;;;5;B@@@@0;<@@@AA7;;;CC=;;;?
@N9IO0:00979:05850
TACGGAGGGAGCTAGCGTTGTTCGGAATTACTGGGCGTAAAGCGCACGTAGGCGGCTATTCAAGTCAGGGGTGAAAGCCCGGGGCTCAACCCCGGAACTGCCTTTGAAACTAGATAGCTAGAATCTTGGAGAGGTCAGTGGAATTCCGAGTGTAGAGGTGAAATTCGTAGATATTCGGAAGAACACCAGTGGCGAAGGCGACTGACTGGACAAGTATTGACGCTGAGGTGCGAAAGCGTGGGGAGCAAACAGG
+
BBBC@CDD<AAAA@@CBB?BE@BC@BBC@CBBBD=BBBCC>CBBBB@@@BB?BB?BCBB?BC@BB@??@@6?@?@6;9A8@?@6?>???CCD8B?B>@::;?BB=@@?8@;;;@A@@ABABA???@@C?AB::5;AAABEAE@B?C?BABBBCBCBB;;;DD=B>BBAAACCBB?A@>C=;;9<CD?BCBB>BCC?C@CCAAAA???A=AAC@CCBB@BBA>?@:::=@@A@??9@@@?@@@7@AABB=BBC@
@N9IO0:00980:05823
TACGGGGGGAGCAAACGTTGTTCGGAATCACTGGGCGTAAAGGGCGCGTAGGCGGCAAGGTAAGTGGGATGTTAAATCCCCCGGCCTCAACCGGGGACCTGCATCTCATACTGCCCTGCTTGGGCACAGCAGAGGAGACTGGAATTCCCGGTGTAGCGGTGAAATGCGTAGATATCGGGAGGAACACCAGTGGCGAAGGCGAGTCTCTGGGCTGATGCTGACGCTGAGGCGCGAAAGCTAGGGGAGCAAACGGG
+
BABCCCCC*:;:CA8CC>:C>:C@;@@DECC;;<,9;9A@6@D:BBAB;@A?;;6;B@B;@@<;4//(//0-(--(-----$/)/59=<0848;<.CAA?@@AAA@AA;;;CCCC;;;;A=@A=ACBABBAAAA7;;BAAAFG@C@CD?G?CCA??@?;>99:5:??D???AA@@@BA<AC=A?ACC@B@B@>BBB?B@CCCCGCCBAA@;@CB@@ACCCCBBB;::C????CAA9;::::AA9ABBCC<BBD=
@N9IO0:00983:05824
TACGTAGGATCCGAGCGTTGTCCGGAATTACTGGGTGTAAAGGGGCGTGTAGGTGGGTCTCGTAAGTCGGTGGTGAATACTTGCAGCTCAACTGTAAAATTGCCATCGATACTGGAGGTCTTGAGTACGGCAGAGGGAAATAGAATTCATGGTGTAGCGGTGAAATGTGTAGATATCATGAAGAATACCGGTAGCGAAGGCGGTTTCCTGGTCCGTAACTGACACTGAGGCGCGAAAGCGTGGGGAGCAAACAGG
+
5555559499949556998===:?8>*0,0///:1:<;;>)499&444444479:808=9444948889466)///)/---(//77<9//)///////&/)/4.4<@B>>CBBB@BB@@@@?=<<<BCC:CC;=<8(44(399;0545=<<8==<888:39333/399:455;?;;;;4446::6:;:4:6878835058;;.44)439;74405::5:<<=>@===>>5888433(39:3333&389994;>>9
@N9IO0:00999:05812
TACAGAGGGTGCGAGCGTTAATCGGATTTACTGGGCGTAAAGCGTGTGTAGGTGGTTGTTCAAGTCGGTTGTGAAATCCCCGGGCTTAACCTGGGAACTGCTTCCGAGACTGAGCGACTAGAGTACGGTAGAGGGCGGTGGAATTTCCGGTGTAGCGGTGAAATGCGTAGATATCGGAAGGAACACCAATGGCGAAGGCAGCCGCCTGGGCCTGTACTGACACTGAGACACGAAAGCGTGGGGATCAAACAGG
+
BBCC;;<C<BBBBAABCD=@=@AA=@@@9@AABB???@CC5:;@@?@;99=:>>;?<??5:;5:@==;@9=A955)9BBB3BA;AB=B?B@CCG?E@CBBBB?B>A;;;9?=559AAABBBB@@AAA7;<ABAD;AA=;;5;>AC8A=@=@?@???>;=899/8?????BB@@@AA5;5;=A>BBD@B=@@;@;;2;=>=00,0<8<==,929959566<<;?>@@>;:9:99:.:=>9:==/;;;<>55558
@N9IO0:01003:05813
TACGAAGGGGGCTAGCGTTGCTCGGAATCACTGGGCGTAAAGCGCACGTAGGTGGGTTTTTAAGTCAGGGGTGAAATCCTGGAGCTCAACTCCAGAACTGCCTTTGATACTGGAAATCTTCGAGTCCGGGAGAGGTGGGTGGAACTGCGAGTGTAGAGGTGAAATTCGTAGATATTCGCAAGAACACCAGTGGCGAAGGCGGCTCACTGGCCCGGTACTGACACTGAGGTGCGAAAGCGTGGGGAGCAAACAGG
+
CCD:;8;ABA2@BBA;;;6;AABB>;9;?D>BAA<AA@@@9@>>==8::>?=>BB9AAAA2A>AABBBBB9@@@B;@@=AA?:::D@@=@@??BAB>A????BB9??CA@@@4:95:A@?>?9:9B?BB=AAAA=BAB<BC?B?AAA?:99@A@AAAB?ABBB=B@?>?999BCC@BA>C=@@>@@@?AAAB?A@A5;5;;5;AAAAAC?BB>B?;;;CBDCDBB;;;@BBBBBA<A;;:??>3==;::,9@@;
@N9IO0:00968:05907
TACAGAGGTGGCAAGCGTTGTTCGGAATTACTGGGCGTAAAGGGCGCGTAGGCGGCCCGTCAAGTCCCGTGTGAAAGCCCCCGGCTCAACCGGGGAACTGCACGGGAAACTAGCAGGCTTGAGTTCGGGAGAGGGAAGCGGAATTCCGGGTGTAGCGGTGAAATGCGCAGATATCCGGAGGAACACCGGTGGCGAAGGCGGCTTCCTGGACCGACACTGACGCTGAGGCGCGAAAGCTAGGGGAGCAAACGGG
+
ABC:;;E@BB@AC=AA@B>AAABB?B@B@BBBBE>@@@BC>CD>DCCCC@@=994:A;AACB79:AA9AB?@@AB8;;;;;);>?@@B;A;@AB6A=A:99?:::89?9@AABA@A>AB<A@;<5;;;0:G@AC<A;A;;5;5<5;=BB<AACBBDDABBBC=@@BECA;<9666:>8==9<:==B@C?AA@CB@>A=@A9?=4>9@B<>>==>99944;999?>9949>?@AA<@@><>>>3>@ABC>CCC=
@N9IO0:00973:05904
AACATGTGGTGCAAGCGTTGTTCGGAATTACTGGGCATAAAGGGTGCGTAGGCGGTGTCGTTAGTCTGGGGTGAAATCCCGTGGCCCAACCATGGGGCTGCCTCGGATACTGCGATGCTGGAGTGCGTAAGGGGTGACCGGAACGCGTGGTGTAGCGGTGAAATGCGTAGATATCACGCGGAAGGCCAACGCCGAAGGGAGGTCACTGGTACGCAACTGACGCTGAGTGCACGAAAGCGTGGGGAGCAAACAGG
+
@7ACBCDJ@CC?@:=999;?A>AB@C@B?CCCCD>CCCCC>BC>@@ABCBB?::5;AA?AB=A@CA;;;;.;BBE?DCD=DCCACF?D@C?CDCCC6;;@@<@AA<@@CBCCCBBBBCBB?BBAAAA??;?>@6@:::?B?A@BBBBCE>BAABABB?@?AA8@@ABBBBCACAACCCCC?A?A>B>B4;99259.5;2;=6??@=BB=@@@@?@;>C;;;BBBA@@@AAA;;;B<A@@@CCC9@@BBB=BBB?
@N9IO0:00977:05863
TACGTAGGGTGCGAGCGTTAATCGGAATTACTGGGCGTAAAGTGTGCGCAGGTGGCCGCGCAAGTCGAGTGTGAAATCCCCGGGCTTAACTTGGGAATTGCGCTCGAAACTACGTGGCTAGAGTGTGGCAGAGGGAGGTGGAATTCCACGTGTAGCGGTGAAATGCGTAGAGATGTGGAGGAACACCAATGGCGAAGGCAGCCTCCTGGGCCAACACTGACACTCATGCACGAAAGCGTGGGGAGCAAACAGG
+
BCCCCCCG=AAACBBABC@C@CCC?B?@=@BBBB=BCDCD<B@AAA@@@992:>;@>A?CBB>B>??AAAAABAA9=;;;5=A8<?;?9??=AA;A=@;??BBB;AB=5<@BBBBB=BCBCBB?>?A>AA>>>A;@?>A>=G@C?C?CBCDBAAABB@GCCC>ABBDBBBBCBBBAB9::=A>A@@?A>AA4;;;6;>A@@<600*/9:1>0969==@@CBBAABC<;;@@ABC=A@@@@@@2@?@@B=@?@@
@N9IO0:00980:05878
TACAGAGGGGGCAAGCGTTGTTCGGAATTACTGGGCGTAAAGGGCGCGTAGGCGCCTGCTAAGTCGAACGTGAAATCCCCGAGCTCAACTCGGGAACTGCGTCCGATACTGGCAGGCTTGAATCCGGGAGAGGGATGCGGAATTCCAGGTGTAGCGGTGAAATGCGTAGATATCTGGAGGAACACCGGTGGCGAAGGCGGCATCCTGGACCGGCATTGACGCTGAGGCGCGAAAGCCAGGG
+
DCCCCCCCCD1CD?@@CC@CC?DB@B>B>BBCCC<??@CD>CC=BBCCB@@=88:69?@A@<@@@??=:;;BBC=@@@@7@AABBCC@AAADD6:7;@@A@@B=AA@@@>?;>;;4;?<@@>ABADD=ABBBC=A@@@@<?<?>@@CF@DBB???B?BCCD<AAAAABBB@@???@;@@6979@@<@<AA=@>@;@<00,0@@=:AB>;;7;=@AB=BABBBB;;;>ABA;;;0;;49;;:
@N9IO0:00987:05875
TACGAAGGGGGCTAGCGTTGTTCGGAATTACTGGGCGTAAAGCGCACGTAGGCGGACATTTAAGTCAGGGGTGAAATCCCAGAGCTCAACTCTGGAACTGCCTTTGATACTGGGTGGTCTAGAGTATGGAAGAGGTGAGTGGAATTCCGAGTGTAGAGGTGAAATTCGTAGATATTCGGAGGAACACCAGTGGCGAAGGCGGCTCACTGGTCCATTACTGACGCTGAGGTGCGAAAGCGTGGGGAGCAAACGG
+
BBC:99:FFF2CFDCBBBADD@AB=B496:BBAC>AAACD=BAA>>000<<8<A=BCBED>B>ABAAAAA3@@>?8???6?::9<<<?9998AB?B998BB9?=8=;;;40/91//(/8886:88:?:;@>A>>9>A@ABA<>39393:AAA?A@===:;;;C;C<?@@AA;;;A588;??:=9>:8188884:::1:488/5::;;@=477176/55///7<<>;::5:8:888-8==??DD5A@;;;/:77
@N9IO0:00990:05869
TACGTAGGGTGCAAGCGTTGTCCGGAATTATTGGGCGTAAAGAGCTCGTAGGCGGTTTGTCGCGTCGGCTGTGAAAACTCGGGGCTCAACCCCGAGCCTGCAGTCGATACGGGCAGACGTAGAGTGCGGTAGGGGAGACTGGAATTCCTGGTGTAGCGGTGAAATGCGCAGATATCAGGAGGAACACCGGTGGCGAAGGCGGGTCTCTGGGCCGTAACTGACGCTGAGGAGCGAAAGCGTGGGGAGCAAACAGG
+
C9;<B@@@8;;;@9BCC?>@@G@C?C4946>8<<299333(3384449933-3;28:4:<<;<A@@?;=445////&////99+79994;==0=99;49:@;;;AA@ABAAA:@@@@:;;AABBCBAA<?::::-;??AAC@BAD@F@BB;;;CCBBA>A;;;0;@@ABBAAA@>:>=.444505BD?B>AA>@:;6;>;;;69?@ABBB=B?BBB?B@@>AAB000;6==@@BB=C999BBB6?;;;C=;;;?
@N9IO0:00995:05878
GACATAGGTGGCGAACGTTATCCGGAATTATTGGGCGTAAAGGATGCGTAGATGGTAGAATAAGTTATTGGTCAATGTCAGGCTCAACTTGGCGGAAGCTGATAATACTGTTCTGCTAGAGGACAGGAGAGGTTGATGGAATTCTGTATGGAGCGGTGAAATGTGTTGATCTACAGAGGAACACCAAAAAAAGGCGAAGGCAATCAACTATTCTGTTCCTGACATTGAGTGCATGAAAGCGTGGGGAGCAAACCGG
+
BBBCBBC???=>AA=?@@<@BB?B?B=@;?@:@>1989?;3><?989@@?@ABB@DBDC@A@5:9:<?;@<????AAAAAB?BCCC9:9>A=@A=A7:9AACDC?A?@=9;5;A;;;::;B<@:::==??A;@<??==3:39:==@@AAA6;;BB?BBBB=CCBBB9;;@AA;;000/)/1//3-333333"3-343-3-384933-44447><<=8=05599==:>;@BBBCCBBB>B@AB@@@7@@A@@8@=@=
@N9IO0:00973:05925
TACGGAGGGTGCAAGCGTTGTTCGGATTTACTGGGCGTAAAGGGCGTGTAGGCGGATGTGCAAGCTGGGGGTGAAAGGCCAGGGCTCAACCCGGGACGACCTCCCAGAACTGCGCATCTAGAGAGAGTCAGAGGCAGGTGGAATTCCTGGTGTAGAGGTGAAATTCGTAGAGATCAGGAGGAACACCGGCGGCGAAGGCGGCCTGCTGGGACTCATCTGACGCTGAGGCGCGAAAGCGTGGGTAGCAAACAGG
+
CCCC?AAA<ACAC>B????AC?CC?AAC<9::AA<BCCDD>DD>CDAA@BB?@C=BBA@@@B=@A;;;<<*:95907)/)//7.7:<<:<<8==5;;5555:<<3;;A=AAAB@@@@A@B;<<CBB@@;;;AA@AA@=@C<@:@=@:@?=:00==00-0?@?9@:?@??BBB???@A>::8:?AAA?B?::6:@A5;7;A>B@CBBA@A;@@?@@<<:;;;@@:;9=:?@?BBE>BBB@@@6;:?@@G;;;;5
@N9IO0:00988:05924
AACCAGCACCTCAAGTGGTCAGGATGATTATTGGGCCTAAAGCATCCGTAGCTCGTTTTGTAAGTTTTCGGTTAAATCCATGCGCTTAACGTATGGGCTGCCGGGAATACTGCATAACTAGGAAGTGGGAGAGGTAGACGGTACTCGGTAGGAAGGGGTAAAATCCTTTGATCTATTGATGACCACCTGTGGCGAAGGCGGTCTACCAGAACACGTTCGACGGTGAGGGATGAAAGCTGGGGGAGCAAACCGG
+
C;C@CBCCC@CDC@CBB?BBBB@AAABA=?@;@@8>=9::5;;BAC>AA@A@BBBBBB8??C@CCCC99969;?@:A@;@@BAAAB;B=ABBBCCC?DCCC@BB=B@CBBBC???B>??CC@B?BCDD=BBBB>AABDCC?BBBA@@;???>B>BBB:??FD9@A;??8?C@@@BB?BBB;;;>@@;@@?@;@@A=A=AB?B@???9><?;????A>AABCD?AA???8?@@AA:@@@@@@@2@@AAB=B>C@
@N9IO0:01003:05933
TACAGAGGGTGCGAGCGTTAATCGGAATTACTGGGCGTAAAGCGCACGTAGGTGGCGACGTAAGTCGGGTGTGAAAGCCCCGGGCTCAACCTGGGAATTGCATTCGAGACTGCATTGCTGGAGTACGGAAGAGGAGGGCGGAATTCCCGGTGTAGCGGTGAAATGCGTAGATATCGGGAGGAACATCAGTGGCGAAGGCGGCCCTCTGGTCCAGTACTGACACTCAAGTGCGAAAGCGTGGGGAGCAAACAGG
+
CCECBAAA<@ABAAA?@@<@<@BC@C@C@CAAAB>AA@AA6::@@BBBBCC@BB@ECCCDCC@CCCCD?GCCBAA5:;AA8AE?@@@C@D@CCD>E@B=@@@@:@>:::BBBBBA>?B@@=A@AABB@C?BBB>@?B=?>;@;?:?A8B=BABBB;;;;DEE>BBCDICBBC@@;;;0;;5;=BAAAABBB=A@A=B6;:;@@:@BCC8;;@BBBCCCCBBAAB;;69@@===>6@A@@CCC;@AAAE>BCC>
@N9IO0:01005:05955
TACGAAGGGGGCTAGCGTTGCTCGGAATCACTGGGCGTAAAGGGTGCGTAGGCGGGTCTTTAAGTCAGGGGTGAAATCCTGGAGCTCAACTCCAGAACTGCCTTTGATACTGAAGATCTTGAGTTCGGGAGAGGTGAGTGGAACTGCGAGTGTAGAGGTAGAAATTCGATAGATATTCGCAAGAACACCAGTGGCGAAGGCGGCTCACTGGCCCGATACTGACGCTGAGGCACGAAAGCGTGGGGAGCAAACAGG
+
BBC::9:CCC5CCCC@@@ADCCAA>A;;;BDAAB=AA@@A5:9/:@:::AA>ADD>HBBB<@=@@::9?A6C<BB<BB?>=7447;;<9<=?497><A?<>6:>5:0///99959////(//33,.8;'....(.7...55;/55256657997///5//-67.7,2,-,,,--772882505<8==B@CBBBAGDC?B@;;5;A;;;@A<A@8@@@@@@@A;;;CCCD@B@@;:;.9???BCC99:;CB9A??;
@N9IO0:01007:05934
TACAGAGGGTGCAAGCGTTAATCGGAATTACTGGGCGTAAAGCGTGCGTAGGTGGTTTGATAAGTCAGATGTGAAATCCCTGGGCTCAACCTGGGAACTGCATTTGATACTGTTGAACTCGAGTTCAGTAGAGGGTAGTAGAATTCCCGGTGTAGCGGTGAAATGCGTAGATATCGGGAGGAATACCAGTGGCGAAGGCGCTACCTGGACTGAAACTGACACTGAGGTACGAAAGCGTGGGTAGCAAACAGG
+
CCCCCCCC>AA?C?BB??<@?@@@>@?C?CBBBB<A@>>>8@B?@@@A@AF@CB@DD>CCDC@CBBBA@@@?@=>8>??9:;;09;;:5:58::(4.4?=??AA9@@AB@@@@5<:39;@@;;;;?@>??@;;;/;B@BABB=@?@I?IGICBAACB?BCBC>CCBCCCCCCC>000,00,09@@@8<<<@9>?>*0*00/7<<7==466====6=;;;AAAAB@@<@>===@=@?9555)55999;29994
@N9IO0:00969:05991
TACGGAGGGTGCAAGCGTTAATCGGAATTACTGGGCGTAAAGCGTGCGCAGGCGGTTGTGCAAGACAGGTGTGAAATCCCCGGGCTTAACCTGGGAACTGCACTTGTGACTGCACAGCTGGAGTGCGGCAGAGGGGGATGGAATTCCGCGTGTAGCAGTGAAATGCGTAGATATGCGGAGGAACAGCCGAGTGGCGAAGGCATCCCCTGGGCCTGCACTGACGCTCATGACACGAAA
+
BBBB?@CC<9:9B?CAAA@B@BA@;?+0-0@@@A>BBBBE=CBD:;:@:;;8;B>C?AAABB>@@???=@@@@BD>FDCC3::/8?8=9?<@A;<;???@?>>;;?=@BBCC???@??>?399897C>BBCBBBBB199=;>+0,0+0/;=<==@:;@B@@A;ACBBBCCBBBCAA=8=;8;8</--38---96:;;79(------&-//)5.55555955599:955555595555
@N9IO0:00971:05963
TACGTAGGGTGCAAGCGTTGTCCGGAATTACTGGGTGTAAAGGGTCCGCAGGCGGGCAAGCAAGTCGGTGGTGAAAGCTCTTCGCTTAACGGAGAGACTGCCATCGATACTGCTTGTCTTGAGTTCGAGAGAGGATGATGGAATTCATGGTGTAGCGGTGAAATGCGTAGAGATCATGAAGAACACCGGTAGCGAAGGCGGTCATCTGGCTCGATACTGACGCTCAGGGACGAAAGCGTGGGTAGCAAACAGG
+
CCAABCCC>999C?BBBB?AAB?B@CAD?@@CCC=BBBBB=BC=CC?BBBA?ABB=AC@BBB?BBBB@BA<=888+9===A>A>??494:@=ACBBAA>>;8>@@@ABBBBBB=8==:91;:;;8:;;>?9::5:@>>>>:>:=;??AA=AA@>>>@:?>AA<@A@A??>@@>?;BBBB?BB?@@@@C@BBBAA@;@<@A=BBBBBCCACCCBBBBBBBB@@@A@@@C<@@@@B;@?A@@@;@ABBBC>;;;A
@N9IO0:00981:06006
TACGGAGGGGGCTAGCGTTGTTCGGAATTACTGGGCGTAAAGCGCACGTAGGCGGCTTTGTAAGTTAGAGGTGAAAGCCCGGAGCTCAACTCCGGAATTGCCTTTAAGACTGCATCGCTTGAATCATGGAGAGGTGAGTGGAATTCCGAGTGTAGAGGTGAAATTCGTAGATATTCGGAAGAACACCAGTGGCGAAGGCGACTCACTGGACATGTATTGACGCTGAGGTGCGAAAGCGTGGGGAGCAAACAGG
+
BCBB?BCJJJ2DBCCDBB?AC@BB?C?C?BCCDG?BBB@A:@:;9BABBBB?;;8;AA<B@@=@B?BCCC=A@>=.98<6???=?C::6:AA<A?B<@48;;@?6>49;AABBCA@A99237-78==B>BABB?BAAAAA>B?B?B>@ABBBCBBBC<??AB<A=AA?999@AA;@@4939=::>>:>A;;7;?A;?<?@CCCCBBBD?B@??@@AC?ABAAABBBB?BAA?@@7>>@@@BB9??BBC=BAA>
@N9IO0:00982:05998
TACGTAGGGTGCGAGCGTTAATCGGAATTACTGGGCGTAAAGTGTGCGCAGGTGGCCTCGCAAGTCGAGTGTGAAATCCCCGGGCTTAACTTGGGAATTGCGCTCGAAACTACGGGGCTCGAGTGTGGCAGAGGGAGGTGGAATTCCACGTGTAGCGGTGAAATGCGTAGAGATGTGGAGGAACACCAATGGCGAAGGCAGCCTCCTGGGCCAAACACTGACGCTCATGCACGAAAGCGTGGGGAGCAAACAGG
+
BBC9;:BB7:;AA;;:CC@D@DCC?A?A@CCCCD>CABBB<@ABBBBABBB<==>B?A>?==9=>?@AAAAAABC=>>@@5@@7==*0*0;9@@8@76/5899?BBBC<>>==<<<2<>=>>?>>;;5;8//;;1//)/;596?7=49:767;AA@C?A?@?:?ABBBBBBBA@@A@=@@?B?AAB<@4<<>A;0+0;@@0.*..*/77.;*99)55<;;;955<<:??>@@;;;7;@@@CCC:;;=AD>CBB?
@N9IO0:00994:05964
TACGGAGGTCCCGAGCGTTGTTCGGAATCACTGGGCTTAAAGCGCGTGTAGGCGGACCGGTGCGTACCTTGTGAAATCCCCCGGCTCAACTGGGGAACTGCTCGGTATACGGCTGGTCTTGAGGCGGCTAGAGGTGCCTGGAACCTTAGGTGGAGCGGTGAAATGCGTAGATATCTAAGGGAACGCCGGTGGCGAAAGCGGGGCACTGGGACCGTCCTGACGCTGAGACGCGAAAGCGTAGGGAGCAAAACGGG
+
AACC?::4:;;0;@@@AC?BC@DC@C@CCBBCCC>BB@BB<BBA@@>?@?>9>?;>=4:5;????AA?A<?>@A@899999(9<@?>???=>@A1>6>AA???@>A???DD>BAA=A@@=@AA=AC?C@;;;B=AAC?BB@C?B?B?BB>BB@BBBB@CBCC>BFBAAADBBAAA;;8;D=C?ABD@D@CB?A@CD<A@AAA8AAABAC9:9@CCC?EBB::9@??===>>:::,:?>@=??8?@ADAA2:999
@N9IO0:00994:06003
TACGGAGGGTGCAAGCGTTGTTCGGAATTATTGGGCGTAAAGCGCGTGTAGGCGGTCTGTTAAGTCTGATGTGAAAGCCCCGGGCTCAACCCGGGAAGTGCATTGGAAACTGGCAGACTTGAGTACGGGAGAGGGTAGTGGAATTCCGAGTGTAGGGGTGAAATCCGTAGATATTCGGAGGAACACCGGTGGCGAAGGCGGCTACCTGGACCGATACTGACGCTGAGACGCGAAAGCGTGGGGAGCAAACAGG
+
CBBB=A?@8AA@DACCBD@CC@BA>@=@<???AA=AA@@C7::@@AAABBB@BB@BCCCC@D@BABBCHDDDDFG=@@B@8AB<A@@@<@@;@G9@=A@BAAA?A?AA<A??=?BCBBB?CCAA???@9@@@@A=BBBCC?C;>;>28:@===::::*8<==7:;8;AA?ABCB?BD@CB?B;;;:<@>AA?AAA>A?@@=@ABB@CC>AA=????BA@@@999:8@@ACBBBC=<<:@A@@6BBABC?BBB@
@N9IO0:00998:06004
TACAGAGGGTGCAAGCGTTAATCGGAATTACTGGGCGTAAAGCGCGCGTAGGTGGTTCGTTAAGTTGGATGTGAAATCCCCGGGCTCAACCTGGGAACTGCATTCAAAACTGTCGAGCTAGAGTATGGTAGAGGGTGGTGGAATTTCCTGTGTAGCGGTGAAATGCGTAGATATAGGAAGGAACACCAGTGGCGAAGGCGACCACCTGGACTGATACTGACACTGAGGTGCGAAAGCGTGGGGAGCAAACAG
+
EBBBC;;:0;;>>;@?@@>@:?;;5;5;@BECFL?E;;;A=A@@@BBBBBB>BB@C@BBB@B?BC696:>>=@@@;@BGD;CC>BBBB?C@B@@8@4;;7:>@=?BDD9BAA@??>?@9:88=>@AC??@@@AC;??<?A?B?BB=B?@?>CEDBBA?BBAD:688=758>=:79;3:1:3:9>;;6;>=>5;:=6<2<=@@<??=BB:>>>>===///66367=7>48@?@BD9;888BAA5???;<6766
@N9IO0:01009:05989
CACGGGGGGAGCAAGCGTTGTTCGGAATCACTGGGCGTAAAGGGCGTGTAGGCGGTCAGGTAAGTGGGATGTGAAATGCCCCGGCTCACCCGGGGACCGGCATCCCATACTGCTTGGCTTGAGTACGGGAGAGGATGTGGGAATTCCTGGTGTAGCGGTGAAATGCGTAGATATCAGGAGGAACACCGGTGGCGAAGGCGCACATCTGGCCCGATACTGACGCTGAGGCGCGAAAGCTAGGGGAGCAAACGG
+
ABCCEDDH*=;;C?B@BC@BB@BC@D?BBDDCBC=@@@@B>BE?CCA@@BA>AA>ACCB?BB@AAAA:@9::AAA9??@AA5@@AA;<;E?DED;BA=@===>=>9@@??????<@=AA>AAAAA@BB<AABB?BCCA@A<A=A?C???<:99>>=>8=?>B>BBAB??9::AA@@C>??>;:>>><A:=;6;77187:=<::75525/5=055572257622.88:)..2579)./7??@A5@@@??7@=@
@N9IO0:00964:06036
GACGGAGGGGGCAAGCGTTGTTCGGAATTATTGGGCGTAAAGGGCTCGTAGGCGGATCTGAAAGTCTGATGTGAAATCTCCACCGCTCACCGGGGAGGGGCCATTGGATACTGCAGATCTGGAGTTCGGTAGAGGGTCGTGGAATTTCGGGTGTAGCGGTGGAATGCGTAGATATCCGAAAGAACACCGGTGGCGAAGGCGGCGACCTGGGCCTGAACTGACGCTGAGGAGCGAAAGCTAGGGGAGCAAACGGG
+
CCAA;99999*;C@CDDD@CC@CC?C@C@FC?AA8@?>@@<AC<BB;;;DC@DB@B@@@AAA<AAAAABBBA???9?==@:>=3::B@@A?BAA3;;;;*;=B@2:79@?B@@@@@?:::?9@???@@;@@@@@@;@??BB=A>AA<@@@;@BBBBAA?BB@C?BBBBBCBBB@@@4;:?6??<@@B?B@AA?BEC?C@BB?BAAA@DDD>E@CA@<@;;<@AAA@@?<?ABBBK>BBABBBC:BCBBC=CCD>
@N9IO0:00965:06024
TACGAAGGGGGCTAGCGTTACTCGGAATTACTGGGCGTAAAGGGCGCGTAGGCGGCTTGGCCAGTCAGGCGTGAAATTCCTGGGCTTAACCTGGGGACTGCGCTTGATACTGCCAGGCTTGAGGCCGAGAGAGGGTGGTGGAATTCCCAGTGTAGAGGTGAAATTCGTAGATATTGGGAAGAACACCGGTGGCGAAGGCGACCACCTGGCTCGGTACTGACGCTGAGGCGCGACAGCGTGGGGAGCAAACAGG
+
CCCAA:ABAB2BCCDB@@?B@@@B>B?B=BBBAA=BCCCC=CC>BB@@@A@=@B?AB>B@C?CBBCCC?9::@CD=C?B@ABB=BC@C?B?BBEG;;;:@CBBB?BCCCCCCC;;;6;A=@BB=B=@@BBBFCC>BB?BC?B>A>AA<BBBCBBBAA?CCFF>C@AAACAAABB@CC>C@DC=??A9?8><8?;:6;?A@@A>@@@BB?BBBA?BCBB@A@;;;BBB@CCCCDBBCCICCCC<BBCFD>;;;>
@N9IO0:00969:06031
TACGAAGGGGGCTAGCGTTAATCGGAATACTGGGCGTAAAGCGTGCGCAGGCGGTTATGTAAGACAGTTGTGAAATCCCCGGGCTACAACCGTGGGAACTGCATCTGTGACTGCATAGCTAGAGTACGGTAGAGGGGGATGGAATTCCGCGTGTAGCAGTGAAATGCGTAGATATGCGGAGGAACACCGATGGCGAAGGCAATCCCCTGGACCTGTACTGACGCTGCATGCACGAAAAGCGTGGGAGCAAACAG
+
BAEAA>ADDF1CCBC@@@?@<@>>:>29;A@@@;AAACC=BBB;;;BAAB?CDAF@CA:::=@???BB=AA???8:@=@5@@7;.--8).)--77(-(////3389=;<;<<==AAABBBBA@@?@@@<@B@@AAAB2ABC593::@:@AB;;<<BA@@@@@D>@@@A@@A@ABBBBB?BD7;49??98:49294839.559<=??2>>7::5:544:88944444444999<5555&5<<555)599990955
@N9IO0:00980:06024
TACAGAGGGTGCAAGCGTTGTTCGGAATCATTGGGCGTAAAGGGCGTGTAGGCGGTTTGTTAAGTCATGTGTGAAATCCCTCGGCTCAACCGGGGAACGACGCATGAAACTGGCAAGCTAGAGTACCAAAGAGGGCGGTGGAATTCCCGGTGTAGCGGTGAAATGCGTAGATATCGGGAGGAACACCTGTGGCGAAGGCGGCCGCCTGGTTGGATACTGACGCTGAGACGCGAAAGCGTGGGGAGCAAACAGG
+
CCCBBADG=BB>>9=??>;?B>AA<@<@ACB@CC>AA:9:5:@9@BACA@?;<<6;;5<?=>=@BBBBBBBBABC9@@>8@@@<@AAB>C?BBB;CBCCCCCCBA@AC>BAAADE;;;AAAABABC?BB>BBCG>BB?BB@C>B>AB;A=AAAABBB>BBCB>CGJGHCBBBBAABC>BC@E@BBA?A@??<?00,0;00,0;00,;@=@=A<A@C;99CBBA@??;;:;=9:;0::?:::;-:@:::)9942
@N9IO0:00991:06037
TACAGAGGTGGCAAGCGTTGTTCGGAATTACTGGGCGTAAAGGGCGCGTAGGCGGCCCGTCAAGTCCCGTGTGAAAGCCCCCGGCTCAACCGGGGAACGGCACGGGAAACTAGCAGGCTTGAGTTCGGGAGAGGGAAGCGGAATTTCGGGTGTAGCGGTGAAATGCGCAGATATCCGAAGGAACACCGGTGGCGAAGGCGGCTTCCTGGACCGACACTGACGCTGAGGCGCGAAAGCTAGGGGAGCAAACGGG
+
CCC;;:@<@A=@@=@A@@<@B?BB>A>A?ABCCC>ABBCE=BC>9::CBAB>:97:D<ABB@;?===6@@@@@BA9AABAB0A@@@@@=@=@DD5@<?@<@BBAA=AD=;;;A@@@@BB<@A;;6;CC=CDCCC>B?BDC@C?A@:@@@:@BBAABA?BBCC=@@CDCBCCB@AAAED@C@B@CBB@DA;;7;AA5;5;;5;@;@=AA7;;@ABAB@@?AA@@;;9=;999>>A8>@@??CC9BBCDD?ECC<
@N9IO0:00991:06056
AACCAGCACCTCAAGTGGTCAGGAGGATTATTGGGCCTAAAGCATCCGTAGCCGGCTCTGCAAGTTTTCGGTTAAATCCACTTGCTCAACAAATGGGCTGCCGAAAATACTACATAGCTAGGGAGTGGGAGAGGTAGACGGTATTCGGTAGGAAGGGGTAAAAATCCTTTGATCTATTGAGGACCACCTATGGCGAAGGCAGTCTACCAGAACACGTTCGAGCGGTGAGGGATGAAAGCTGGGG
+
A3A=;;<CB?BFG?@AB@BBBB?BB?BC=@@?AA<A>@@A<@@?AA;?????=@<???:99A49;CC:CC?C=@@9@A<@BA>BBBBB?@AA>BBC;;;;<5:ABB7AAAAA@CCCABBAA@0;;;;;0;C@A=A;;<AC@BA@=@@>ACD@C?BA@299999):;6;A3A<8547=6887/7A9>>;>=??:8999?=AAA==>00,/>>7?88::08----9222355-55399.2222666
@N9IO0:00992:06034
TACGTAGGTGGCAAGCGTTGTTCGGAATCACTGGGCATAAAGCGCGTGTAGGCGGCTGGGTAAGTCGGGTGTGAAAGCCCTCAGCTCAACTGAGGAACTGCGCCCGAAACTACCTTGCTTGAGGTCTGGAGGGGAGAGTGGAATTCCCGGTGGAGCGGTGAAATGCGTAGATATCGGGAGGAACGCCGGTGGCGAAAGCGACTCTCTGGACAGATTCTGACGCTGAGACGCGAAAGCTAGGGGAGCAAACGGG
+
CCCCCBB@BB?BC?BABB@CC@CC>B?BCBBCEF>BA:99,;;?AAABBBB@CB?BBBD?BB?BBBBB>@AABBC=BBD>BB???BBD>AAA??9>>AABBB@C:@@A<AABB@D?BBB599B?BBBB?A===.:;;??@=@:?;?B:B;>>;?>8818???9AA>==??=<778@@:@A=D;??@=@<;:5:;;;1;A===A@>>=?9=;<>>;8=>===@@@>>>>>A?;=<6<?:::AB2=><<C9???2
@N9IO0:01010:06022
GACGTAGGGAGCAAGCGTTGTCCGGATTTACTGGGCGTAAAGCGCGCGTAGGCGGTCTGTTAAGTGAGAAGTGAAAGCTCCGGGCTCAACTCGGAAACCGCTTTTCATACTGGCAGACTGGAGTGATGCAGAGGTGGATGGAATTCCCGGTGTAGCGGTGAAATGCGTTGATATCGGGGGGAACACCCGTGGCGAAGGCGGTCCACTGGGCATCAACTGACGCTGAGGCGCGAAAGCGTGGGTAGCAAACAGG
+
BBCAA;;;0;;;@=A@BD?BBC?B?BDE>BCAA@8>@>==5=:::AB@ABC?CC?@?>?A9=9@BAABB@BBBCC=@@@A300*0>00)/;;<8??2:6=:777+6:@BBDD?@;;;BBB@;;;BA@@@@;;;=BB?BBB=@>A?BA8@<;;;;AAC?CCCD>CCBBB:;;AABABAAAA'@=@AAB=BBB?BBB>B?;;6;A9<;GCF>C;;;;5:;;:;@?;:::5;?;::A5::99CD799CABB=:::<
@N9IO0:00972:06080
AACCAGCACCTCAAGTGGTCAGGATGATTATTGGGCCTAAAGCATCCGTAGCTCGTTTTGTAAGTTTTCGGTTAAATCCATGCGCTTAACGTATGGGCTGCCGGGAATACTGCATAACTAGGAAGTGGGAGAGGTAGACGGTACTCGGTAGGAAGGGGTAAAATCCTTTGATCTATTGATGACCACCTGTGGCGAAGGCGGTCTACCAGAACACGTTCGACGGTGAGGGATGAAAGCTGGGGGAGCAAACCGG
+
94:?BCCCB@DGC>BAB>AAAA=@@@AA<@@?AB=B>AAA:?????=AA???B???BB8??B=?>BB8AC>A>@C<A@=A@B??@@;@<@BCBBCC>CBBB?CF>DBCCC9:999@:@@BA?A?AAAB<@@BD>@ABBBB?@@@?<<9;;:+0+0>>00000)0;4=98:B??9;:>ABB;;;;;:.9>99.99@2949@=@9:9:8=>=2999@@;?????>;;777*7;;<?5;;:9999'7<<>B7><?:
@N9IO0:00975:06067
TACGTAGGGTGCAAGCGTTAATCGGAATACTGGGCGTAAAGCGTGCGCAGGCGGTTATGTAAGACAGTTGTGAAATCCCCGGGCTCAACCGTGGGAACTACATCTGTGACTGCATAGCTAGAGTACGGTAGAGGGGGATGGAATTCCGCGGTGTAGCAGTGAAATGCGTAGATATGCGGAGGAACACCGATGGCGAAGGCAATCCCCTGGACCTGTACTCGACGCTCATGCACGAAAGCGTGGGGAGCAAACAGG
+
AAACCDGF>;;:C@BCCC?C?BBD?B@BCBAAA<;;;@A7;:BAAA@BBB@CCAC?B@@00,0@;;;B?ABACB<ABCC8AA:><9:4<.3387.746-------566888;3348==>88773339489;88999'9<8,3,3174766389//////2288.5233776////66:433296<<:7<=8B7;?<5;5;=8=:<<1B>5BB8B?=7=;77///....5885;7<@7;;;<=>>5=<=AB7;;>:
@N9IO0:01012:06079
TACAGAGGGTGCAAGCGTTAATCGGAATTACTGGGCGTAAAGCGTGCGTAGGTGGTTCGTTAAGTCAGGCGTGAAATCCCTGGGCTCAACCTGGGAACTGCGCTTGATACTGACAGACTGGAGTGTGGTAGAGGGTAGTGGAATTCCGCATGTAGCAGTGAAATGCGTAGATATGCGGAGGAACACCAGTGGCGAAGGCGGCTACCTGGACCAACACTGACACTGAGGCACGAAAGCGTGGGGAGCAAACAGG
+
CCDCB999,9@<<;??>@<@=@AB?B?B?BCBBE>CBBBB<BABBBBBBCD>BBAD?CBB@E@CBBBC@CBCCCF<AAC=CCB<AA??<?@BBB=B>A@B>??A?BBBBBB<>>=>@?BA>===A@C>@?@<<<7>BBB@>E>B>B@BBCBAABBCDCFFEF?EI;;=CCCCAA@@@<A@<@<@@@@CCCEADB@=B:?@<AA@@=@A9@>4;5:>>==?AABCCAA?ABCBBD?C;:9BAB9BBBCL>CCE?
@N9IO0:01013:06066
TACGTAGGGGGCGAGCGTTGTCCGGATTTATTGGGCGTAAAGAGCTCGTAGGCGGTTTGGCAAGTCGGGTGTGAAAATCCGGGCTCAACTCGGAGACGCCACTCGATACTGCTATGACTCGAGTCCGGTAGGGGAGTGCGGAATTCCTGGTGTAGCGGTGAAATGCGCAGATATCAGGAGGAACACCGGTGGCGAAGGCGGCACTCTGGGCCGGAACTGACGCTGAGGAGCGAAAGCGTGGGGAGCGAACAGG
+
BCCDDCCCCC5CC@@@CDBCCC=@;>>>8>@=@B=>??BA<AAA@@@AABC?CC@DD=C?BB>@AA@?8>B?9:99.;C=@A<;;;@;@B;;49@><???@ACCBBBBBBBBCC@@?@?C@9::C?C@AAACC8@@;;;@>A=@=@?CC@BCBACCB=BBBC>CCAA<;;A@@@@@?6;;=A>@@@?B?AA?ADC?B@BB@@??;;;@@8@5;5;>@?@@@@@?;;;A;;;DDE=B;;;@@@2@@@@A?;;;=
@N9IO0:00966:06128
TACGAAGGTGGCAAGCGTTGTTCGGATTTACTGGGCGTACAGGGAGCGTAGGCGGTTGGATAAGCCCTCCGTGAAATCTCCAGGCTTAACCTGGAAAGTGCAGAGGGGACTGTTCAGCTAGAGGATGGGAGAGGAGCGCGGAATTCCCGGTGTAGCGGTGAAATGCGTAGAGATCGGGAGGAAGGCCGGTGGCGAAGGCGGCGCTCTGGAACATTTCTGACGCTGAGGCTCGAAAGCGTGGGGAGCAAACAGG
+
BACA=4;7<E?CC@CBBB?BB?BDABBB<AACAB<AABAAABA<BB@@@BB?BC@B=B4;;A5<;;/;?=BAADD:AB;;50<9=@+0+/7?;:??8@<AAA;;8=A/855557<<<=BCBBB@CBBB?BCCC?CCBBAB?C=A?AC<D<A@A<;<C?CBCJ?CCBBBBBABB@;;;0;;?B@C@C?B@BB@ABA=A=;;7:BAABBB?B????A:@???A997777178;===8>8<<??@0779>>99993
@N9IO0:00970:06149
TACGTAGGGTGCGAGCGTTAATCGGAATTACTGGGCGTAAAGTGTGCGCAGGTGGCCTTGCAAGTCGAGTGTGAAATCCCCGGGCTTAACTTGGGAATTGCGCTCGAAACTACGGGGCTCGAGTGTGGCAGGAGGGAGTGGAAGTTCCACGTGTAGCGGTGAAATGCGTAGAGATGTGGAGGAACACCAATGGCGAAGGCAGCCTCCTGGGCCAACACTGACGCTCATGCACGAAAGCGTGGGGAGCAAACAGG
+
CBBBBA??8AA@ABB@@?@C?BBB@B@C@DDDDD<ABCFF=BCBBCCB@@@=:949=@<???9??@ABAA@@898)8<??2@@8@>4:68?;>D8>:?1773338;?=5=794AAA6BC:99AA@:0*0//)/8:.98-/).)..26298:889C??@=@@@@;@CBECCCDCBCBCC@BCADA???;=2798<>>=B???@C=99669;1@+0+08;9888439<=449=?;::.;@=>BBB5;;;@C>CCA<
@N9IO0:00970:06152
TACGTAGGCAGCAAGCGTTGTTCGGAATTACTGGGCGTAAAGAGTGTGTAGGCGGTGTTCTAAGTCTGTCGTGAAATCTCCCGGCTCAACTGGGAGGGTGCGGCGGAAACTGGAATGCTCGAGGATGGGAGAGGTAAGCGGAATTCCCGGTGTAGCGGTGAAATGCGTAGATATCGGGAGGAACACCTGTGGTGTAGACAGCTTACTGGACCATTTCTGACGCTGAGACACGAAAAGCGTGGGTAGCAAACAGG
+
9955555.5555:5:;;:5:;6948B20)////;3///<<5>??ABBCCCC@AA>@BB=?:939>>@@A????@C<:9:CC6:9:@CC=@ABB;A@A;?@;;7;@?DD?BAA?A@CBBBBDED@CAAA<AA@@?BB?BBC@C>B?AB<A?AAABBBB?BCCC>CBBA@ABAAA@AAD>DG@D@DDD@CBCC@CBBA@@@:::D8::BB?AA=?AB;BAAAACA@ABBBAAC;;;;*;?@BDC=BB::;;/;??:
@N9IO0:01005:06114
TACGAAGGGTGCAAACGTTGCTCGGAATTATTGGGCGTAAAGCGCACGTAGGCGGCTTAGCAAGTCGGAAGTGAAATCCCTCGGCTCAACCAAGGAAGTGCTTTCCGAAACTGCTGAGCTTGAGTACTTAAGAGATCGCGGAATTCCCGGTGTAGAGGTGAAATTCGTAGATATCGGGAGGAACACCAGTGGCGAAGGCGGCGATCTGGGAAGATACTGACGCTGAGGTGCGAAAAGCGTGGGGAGCAAACAGG
+
BABBA2::.:95<>0997900///)/7<6<;:?@8><<<=6<445:43366100+0/)/5--(---9(-(-/::;3///(///)/99:6:6<5:.5.///777)/)/7;199/55::///16/338::1717//////44.3-3-44(46<<;;333-399=4=9===<<<=655>>///3938//)////)/<>7<7::.4444;;;=3;5;;;;>@>>>@>@>=<=;;;9:::&9>99555&5;<<=6=<<8
@N9IO0:01011:06112
TACGGAGGGTGCAAGCGTTATCCGGATTCACTGGGTTTAAAGGGTGCGTAGGTGGGTTGGTAAGTCAGTGGTGAAATCTCCGAGCTTAACTTGGAAACTGCCGTTGATACTATCAATCTTGAATATCGCGTAGGTAAGCGGAATATGTCATGTAGCGGTGAAATGCTTAGATATGACATAGAACACCAATTGCGAAGGCAGCTTACTTCACGATCATTGACACTGAGGCACGAAAGCGTGGGGAGCAAACAGG
+
BBCC@@@@:A@@@?BCCC@CBB=A=::5:@??BB<C>7BC>CA=??@BBBB@BDD>D@B@CC@DDCCBBB@BCBC?DBBB?B;<:9.713:7=7<<8<9998;;6;;AAAABBBB?AAB?AA?BBB;;;BAAA?BF<ABB???CC???@@:::@@@@=@BBC<;;:?;?A@?@::;;;@;;;5;;:;?9:+00;;*0)////96;<>:B?;;;?<@>269>@@;::@;=@0000+0099@DD59;ABA;;:;=
@N9IO0:00972:06164
TACAGAGGGTGCGAGCGTTGTCCGGAATCACTGGGCGTAAAGGGCGCGTAGGCGGCCCGGTAAGTCGGAGGTGAAACGCTGCGGCTCAACCGCAGCACTGCCTTCGAGACTGCCAGGCTTGAGCACGGTAGAGGCTGGCGGAATTCCCGGTGTAGCGGTGGAATGCGTAGAGATCGGGAAGAACATCGGTGGCGAAGGCGGCCAGCTGGGCCGTTGCTGACGCTGAGGCGCGACAGCGTGGGGAGCAAACAGG
+
CCCAAAEG>AA?A==99:<@AA?B>A8::ABAAB=AAABB<@A9::9@@@A=@@>@@9@<@B@BBAB?@@=>@@B=BCCBBCC@CCCCAF>A;;;CCCBBB@D@BAAAA<;3;45;5>>7;;;:?>B=AA?;;49;;8AC?B=?>?C>B@@??CCBC?BC@C@EAAA@@;94449;=4=9DBGAB???999.39A>C?AA>A7B=<<<=6B?BB?BBB944<A>;=<2=;;;>;;;=;====2<=>?A:7654
@N9IO0:00974:06186
GACGTAGGTGGCAAACGTTATCCGGAATTATTGGGCGTAAAGGGTGCGTAGATGGTCTGACAAGTTAGCAGTGGCAAATCGAGGCTCAACCTCGTGGAAGCTGGTAATACTATCTGACTTGAGTACAGGAGAGGTTAACGGAACTCCATGTGGAGCGGTAAAAATGCGTAGATATATGGAAGAACACCAATAACGGCGAAGGCAGTTAACTATTCTGTTACTGACATTGAGGCACGAAAGCGTGGGGAGCAAAACGG
+
BBAAA@@>::8;BC=AAA@BEEAC@A?A<??=@A;AAAAA=AD>AA@@@AAABB@CCCCCCC?BC=;;9AC??=?DC>C????9>@@@<@<?99:;5;:????=?D@BBBCA::;@@?B=A@@@BBBB@CBBB?C=A=AC@B?CCC?BBBBB@@@@B=;;;;;$:;555AA;@==D??;>@>B?@@B6;5::=:92999.9.5@==8><>>>D?AABB7;;;BC===,000*0;;000*/88>@BB6999CCC6AA<
@N9IO0:00978:06191
TACAGAGACTGCAAGCGTTATTCGGATTCACTGGGCGTAAAGGGTGCGCAGGCGGCCGTGTGTGTCAGGTGTGAAATCCCGGGGCTTAACCCCGGAACTGCGCCTGAAACTACATGGCTAGAGTATTGGAGAGGGTAGCGGAATTCACGGTGTAGCAGTGAAATGCGTAGATATCGTGAGGAACACCAGAGGCGAAGGCGGCTACCTGGACAATTACTGACGCTCAGGCACGAAAGCGTGGGGAGCAAAAGG
+
CCCAB?AA?;;;@=@A;;69C8==:;@=;;;BBD>BAABC=CC>@@???@?<=?093:BA@@>@?8999<==899.9BA9AAB8AA>C@CCC:C?A8?9::7;6<:<;58=<<<==:>?:;;=@@D:<8<AAAA7>>>?:5:3737<CC@BABCGEBB@@BD>CBBBBCCB;9;AB@;;;5;4;AA;>@BB>ACC::::C?AA@C>;;7;=@=B7;;A@@;;9;;4404:00=>+/0=095505;<@@=0<?
@N9IO0:00985:06190
TACAGAGGTGGCAAGCGTTGTTCGGAATTACTGGGCGTAAAGGGCGCGTAGGCGGCCATCTAAGTCAGACGTGAAATCCCCCGGCTTAACCTGGGAACTGCGTCTGATACTGGAGGGCTCGAGTTTGGGAGAGGGATGTGGAATTCCAGGTGTAGCGGTGAAATGACGTAGATATCTGGAGGAACACCGGTGGCGAAGGCGGCATCCTGGACCAACACTGACGCTGAGGCGCGAAAAGCTAGGGGAGCAA
+
B>@AA;;5<@>?A<A?::5:?;=@6:5;9?AAAA;@B;;;6;C;BDBBABB@BC=A6;<A;;5<AAABB@@@AAA;;;;;;*;45;7=9>9===8=:??;6<;;;;BAAA@@>;;;099?>ABBG=BB<@;9;B=BAA@?:=392987838@@?ABB?BA@@<@000<===?@@=?>?9?A?B=A@C@C@CD?BBC@B?;;5;;;;=AB?;;6:?ABBBCCBB;;<@@<@?@;;;;&9=979;;.9///;
@N9IO0:00986:06197
CACGTAGGAGCGAGCGTTGTCCGGAATCATTGGGCGTAAAGAGCGCGCAGGCGCCCGGCAAGTCGGGTGTGAAATCTCGGGGCTCAACCCCGGAACTGCATCCGATACTGCCGGGCTAGAGGTAGGTAGGGGAGATCGGAATTCCTGGTGTAGCGGTGAAATGCAGGCAGATATCAGGAGGAACACCGGTGGCGAAGGCGGATCTCTGGGCCTTACCTGACGCTCAGGCGCGAAAGCTAGGGGAGCGAACAG
+
://6<::4/0//79255(---3605(////)-9//////)--7//---//279;;)4.45.555;;)55999<4566>>A@2><::)0//&/)/)/////43-33::3339-33(34:44/16//)/----&--////+/6=6=8884878////(//9;1:7--,(,,*,--//33-34.4.4445<78:39982949<744433333(3-4.33-3366/---561699::=44333333&3;;9949:8
@N9IO0:00998:06209
TACCTGCAGCCCGAGTGGTGGCCGTTATTATTGGGCCTAAAACGTCCGTAGCCGGTTTGGTAGATGCCTGTGTAAATCGAACGGCTTAACCGTTCGAAGTGCGGGTAGACCGCCAGACTTGGGACCGGGAGAGTCACGAAGGTACTCCGGGGGTAGAGGTAGAAATTCTGTAATCCTCGGGGGACTACCGGTGGCGAAGGCGTCGTGATAGACGGCTCCGACGGTGAGGGACGAAGCCCTGGGGCGCAAACCGG
+
@;;9>666CC?4;;<55.5;4949939:7<<9==2B7;<55&59<>2990//7A7@=3>4:@;55447@5:5><8/5---(-6068+;058A=7655:<666B>8>;;?A:>><<<<>>:==6;;8<>6<<<>;;;44404049::917777'78333133///(/(//66:544.488888'995557;8560/;;)/)/99:9;9:9://-8(--6)////)/:///(4444.444(4:::+<=;;</4.45
@N9IO0:01005:06170
TACCTGCAGCCCGAGTGGTGCTCGTTATTATTGGGTCTAAAACGTCCGTAGTCGGCCACGTAGATGCCCGGGTAAATCGCAGCGCTCAACGTTGCGAATTCCGGGTAGACCGCGTGGCTAGGGATTGGGAGAGGTGCATAGTACTCTGAGGGTAGGGGTAAAAATCCTGTAATCCTTGGGGGACTACCAGTGGCGAAGGCGATGCACTAGAACAAGTCCGACGATCAGGGACGAAGCCCTGGGGCGCAAACGGG
+
;568@;;5=A9)66A=C:;@@<<<A4669BC8B<3999488.?@?B043=8=00)/)/;=?9??7993(37.7>;3A<???<;888>?28@B48>BB8D8C6?:2>?>??7B:94B8A?BB;2>=2:8/::9<2<=95:9986775558==3:7666+22222$2948<9>49=/5/5555'5?@<:054:A8BBB6@4@<A;?:>=B<B<9C>:==B9=B===B<:::4:<<=9<;=13444&4444:3:<<4
@N9IO0:01007:06198
TACGTAGGGTGCGAGCGTTAATCGGAATTACTGGGCGTAAAGTGTGCGCAGGTGGCCGCGCAAGTCGAGTGTGAAATCCCCGGGCTTAACTTGGGAATTGCGCTCGAAACTACGTGGCTAGAGTGTGGCAGAGGGAGGTGGAATTCCACGTGTAGCGGTGAAATGCGTAGAGATGTGGAGGAACACCAATGGCGAAAGGCAGCCTCCTGGGGTCAACACTGACACTCATGCACGAAAGCGTGGGAGCAAACAGG
+
BA966A;<4B<BBA@@;@5:5ABB9B<G:@;@@@8B966=6@;;;<<<@::5::598=AB@B8C:54:@833A=?6BB==/93,391<178278/8(/(///6668:;59;=8<//(/=8<99773/(/6////(/6038+;.4.:.4;4448444A8<=B?8B=666CA@<<5543688-4-4;<8<89:)////(/)/::948823333&33439;;9::>999=555<<;45<2;;4444(488=:188<4
@N9IO0:01010:06168
TACGAAGGTGGCAAGCGTTGTTCGGATTTACTGGGCGTACAGGGAGCGTAGGCGGTTTGGTAAGCCCTCCGTGAAATCTTCGGGCTCAACCCGGAAAGTTCAGAGGGGACTGCCAGGCTAGAGGACGGGAGAGGAGCGCGGAATTCCCGGTGTAGCGGTGAAATGCGTAGAGATCGGGAGGAAGGCCGGTGGCGAAGGCGGCGCTCTGGAACGTTTCTGACGCTGAGGCTCGAAAGCGTGGGGAG
+
CB@@>295;B>BF@CCCC@AB=AB=@AB<BB@BC<9::BBBCG?AA@C@997:A=AC=B?BB?BBC<AA@ABA@A<A@A?ABA;9:::6;C=A?BF?BB?AA?=?==2?@;:;<:9299?@AC@CDDD>CBAA=A;;;6B=B=@=@@8?:?BA??A@=CAAB<AAAAAAABA@?>>@8??2:4::>:@49::?:929;=@;>?=:95@25.95<<2<695=B==:99499995@4=69:ACB0::
@N9IO0:01012:06173
TACGTAGGGGGCGAGCGTTGTCCGGATTTATTGGGCGTAAAGAGCTCGTAGGCGGTTTGGCAAGTCGGGTGTGAAAATCCGGGCTCAACTCGGAGACGCCACTCGATACTGCCATGACTCGAGTCCGGTAGGGGAGTGCGGAATTCCTGGTGTAGCGGTGAAATGCGCAGATATCAGGAGGAACACCGGTGGCGAAGGCGGCACTCTGGGCCGGTACTGACGCTGAGGAGCGAAAGCGTGGGGAGCGAACAGG
+
9BBC>F@@@>+>A66;<>9DBB7<6AA90A>.55)7@A=?7D><<<>;?43-3;-33(434:-3<99:4::;<<>>2<=7;;3:5558:99<5;554==4::=<9::00/6;)/:4/89::///;7<,//===0=<==;<7@;C:>;==5:;;;;;;8====6<;::///8///77727@.505=B:@<@>:>;9494897<:::99::/4055?@?<554:::>994999@<<4;>9<@<<.:::::8:9:8
@N9IO0:00965:06234
TACGGAGGGGGCGAGCGTTGTTCGGAATCATTGGGCGTAAAGGGCGCGTAGGCGGTCGGGTAAGTCGGTTGTGAAAGCCCCTGGCTTAACCAGGGAAGTGCGTCCGAAACTACCTGACTAGAGGCCGGGAGAGGAGAGTGGAATTCCCAGTGTAGCGGTGAAATGCGTAGATATTGGGAGGAACACCGGTGGCGAAGGCGGCTCTCTGGACCGGTTCTGACGCTGAGGCGCGACAGCGTGGGGAGCAAACAGG
+
BBAA?ACCCC1CCAA@BB?BC@CIAC@CCCC@CD>CC??@9@:8@A???@@;@A=A???9=A>AACB>A=@@@?@0:;:;-8<6;>=A>A8:9B9A;@::9@@C?CCC=BBDD?AACBBA@@>;@5;;09@>@=AAABABAD>A>AD>@@@@99:9@<@@@@;@CCCCCBBBBD>AA<@A;@=???=?=@@7:;C@D?CC@CCC@@@B@BA@C?B=@@CA@A@@AA@=@A@@?;;;BCBBBB5;;BBC=BCD@
@N9IO0:00965:06236
TACGAAGGGTGCAAGCGTTAATCGGAATTACTGGGCGTAAAGCGTGCGTAGGCGGTTCGTTAAGTCTGTCGTGAAAGCCCTGGGCTCAACCTGGGAATGGCGATGGATACTGGCGAGCTAGAGTGTGATAGAGGATGGCGGAATTCCCGGTGTAGCGGTGAAATGCGTAGAGATCGGGAGGAACATCTGTGGCGAAGGCGGCCATCTGGATCAACACTGACGCTGAGGCACGAAAAGCGTGGGGAGCAAACAGG
+
CBB::4;A8AAAC@CBBB@B@BDA?A5:59@>>@=A@AAB<AAA:;:AA?=:9:6;?BBBAB@CCCCFCBDCCCC>AB=6=D@5BB;:269@C@8><@@<BBCDC@BCCCCC@CBCCBBBAAABBBABBAA??<@AA=ADAD?A?AC=C=;;:999509BBB<BAAABBABC666?@255.5.5999566@<===:=:;;6;5:555;8<@@=8<@B;::>=777//)/9/////&/944444&4:@A=;@::2
@N9IO0:00966:06246
TACGTAGGGGGCAAGCGTTGTCCGGATTTATTGGGCGTAAAGAGCGTGTAGGCGCCAGACAGGTCCGTTGTGAAAACTAGAGGCTTAACCTCTAGACGTCGATGGAAACCGTCTGGCTAGAGTCCGGAAGAGGAGAATGGAATTCCTGGTGTAGCGGTGAAATGCGCAGATATCAGGAAGAACACCCGTGGCTAAGGCGGTTCTCTAGTACGGTACTGACGCTGAGACGCGAAAGCGTGGGGAGCGAACAGG
+
BBBCCCCCBB1B@=AA;;45994?5;BD>CC?EC=B;;5=)49@59:@@<;:00/)/66<;@=A@000,//9666&//<?>?<>C8D7B6DDBC<A933;333=7==6=7;<<;B4885555;=5A;A<@9=8=;;1::4;/;/53>>8>>>>;7<4<>AA<>??BAAA@@@A882/528?;@@@@3;;;5;894:?AA<@:@9:0<;>>0/*/8:8===;;?A988<BA@@@:@9::BCA6A?:7798775
@N9IO0:00975:06218
TACGGAGGGTGCAAGCGTTATCCGGATTCACTGGGGTTTAAAGGGTGTGTAGGCGGGTATTTAAGTCAGTGGTGAAATCTCCGGGCTCAACCTGGAAACTGCCATTGATACTATTTAATCTTGAATTCTGTTGAGGTGGGCGGAATATATCATGTAGCGGTGAAATGCTTAGATATGATATAGAACACCGATTGCGAAGGCAGCTCGCTAAACAGTTATTGACGCTGAGGCACGAAAGCGTGGGGATCAAACAGG
+
BBBA;;:;.;;:B=BAAA@BBB>A=@A89993333&33(44(4;2<:;;<<<8@CC>CC@@6>:BCCCCCC=;;A<5<@<<.99)55??;B:AB>=?6==<<5::5:::;;::::(/)///)/:7<9>BAB69:9.9;<3;;:>???@B;:000/0/0>;>?AB;A@@=9===:?A@ABBBABA?@@@=@@A588?@=A?AAA@@@@@:::5:AAA@CC@BCDBCBA@@=A@?999.:=?@ABB9???@@;9;;=
@N9IO0:00983:06251
TACGGAGGGGGCTAGCGTTATTCGGAATTACTGGGCGTAAAGCGCACGTAGGCGGATCAGAAAGTTGGGGGTGAAATCCCAGGGCTCAACCCTGGAACTGCCTTCAAAACTCCTGATCTTGAGGTCGAGAGAGGTGAGTGGAATTCCGAGTGTAGAGGTGAAATTCGTAGATATTCGGAGGAACACCAGTGGCGAAGGCGGCTCACTGGCTCGATACTGACGCTGAGGTGCGAAAGCGTGGGGAGCAAACAGG
+
@ABC?;9;9;*;CCCCCCAAA>@@=@495<BAAA=BA@@A;A@BBBBDE::6:@9@@AA;;;/;B5;;;;*;AAD>DCC;;9A:999B?CC899?B=>??@=?;9:::3;BC?CCCAA@@C@@=@@@@BBBAA=ACBBBC@C@B@C@BBBBB@@@A@>@BED>B@@@@A@@@::6:@<@A;?;?AA?AA??;?AA?B@CD????99:@=A:::ABA@@@@@@B:98A:998B??98955==</=BAA@<@@?=
@N9IO0:00992:06252
TACGGAAGGTGCAAGCGTTAATCGGAATTACTGGGCGTAAAGCGCGCGTAGGCGGCTTCGTAAGTCGGGTGTGAAAGCCCCGGGCTCAACCTGGGAACTGCACTCGATACTGCGGAGCTCGAGTACGAGAGAGGGGGGTGGAATTCCAGGTGTAGCGGTGAAATGCGTAGAGATCTGGAGGAACACCGGTGGCGAAGGCGGCCCCCTGGTTCGATACTGACGCTGAGGTGCGAAAGCGTGGGGAGCAAACAG
+
@@BD:@:@=;<;B?BCCCAD?A@@6819:=====6=@@@@9A;;;A@@@@@>@@=@C@GJDD@A?>>>4AA?ABD49;==0B=6>>BB?B?BCD>D:;;;;?@@AC@BB;::AB:66:BBCA@<CCCB@@>99::::#447;497::@A?BABBBAC9BCB=8ACACBBA@A9978A<A<8A8?@@<?9@B@D?G?B?@@<@:@:(;;5@<@BB;A@A@@@@@@@@?8@ABAAA;BB<BC>>0@?BB=4@;@
@N9IO0:00995:06251
TACGTAGGGGGCGAGCGTTGCTCGGATTTACTGGGCGTAAAGAGCGCGTAGGCGCCAGGGAAGTCTGGTGTGAAATCCCTCGGCTCAACCGAGGACCCGCATTGGAGACTCCCTGGCTTGAGTCCAGGAGGGGAGGGTGGAATTCCCGGTGTAGCGGTGAAATGCGTAGAGATCGGGAGGAACACCGGTGGCGAAGGCGGCCCTCTGGAATGGCACGTGACGCTGAGGCGCGAAAGCTGGGGGAGCAA
+
BCBCCCCDCC1BB;;:CCACCCBB4;::);@A@@<AA@BB:A;;:?@BB?=<<93-3>8097=9:BC5=?@BBC>CBC>BBB?BBBB@C?AAA=@@@9?=@@5:8:BBCBBB>BB?@?<>>>@B?BB=@ADF8AA@;?C?B?B>AC<A>ACDCAAA?C???9==<<=:::A?@?AB8=<8=8>>??B@BB?B?A<B<@@<@@9@;;<+/)/6032...66/225556/555::9,2333333$35539
@N9IO0:00998:06216
TACGTAGGTGTCAAGCGTTATTCGGATTTACTGGGCGTAAAGCGCACCGAGGTGGCTTCTTAAGTTGGATGTGAAATCTCCTGGCTTAACTGGGAGGCGCCATTCAAAACTGGGAGGCTTGAGGTCAGCAGGGGAAAGTGGAATTCCCGGTGTAGTGGTGGAATGCGTAGAGATCGGGAGGAACACCAGTGGCGAAAAGCGACTTTCTGGGCTGCATCCTGACACTCTAGTGCGAAAGCGTGGGGAGCAAACAGG
+
GC@BAGF@CCC?>9>;;:<@B?BC?CCC>BDBCC>BBBCC=BAA@@@8@;;5;;5;B>AA=A=AC@E@B=;;CBB=BCCCAII=@>0000=@@+00*09:9@@5:9A@5@@AA<@A?BC@CCC@BBCCCCCEH;CC>BBB?A>A>AC>C@CCCCBCC?AA=?<?A@@AB???BB???9?@:@<A@A=@@??<?9999&9;8>:CD>BBBB=@>;;0006666:::@?==<<///88(/339<;;0888=A9@AA:
@N9IO0:00974:06289
TACGGAGGGTGCGAAGGCGTTATCCGGATTTATCGTTGGGTTTAAAGGGTGTGTAGGCGGGCATTTAAGTCTGGGGTGAAATCTCCGAGCTCAACTCGGAAACTGCCTTGGATACTATTTGTCTTGAATTATGTTGAGGTTGGCGGAATATAACATGTAGCGGTGAAATGCATAGATATGTTATAGAACACCGATTGCGAAGGCAGCTAACTAAGCATATATTGACGCTGATGCACGAAAGCGTGGGGATCAAACAGG
+
996>7@<:)-..--(-(,66(-//3:3-//)/////)//)//)//)//)44444:C8:=8.///7(/)////388+8333(33<96:;;;<;;7;<<:6:;17333171828====::9/8333,381728<BB?BBB;?>>5=;6;5::::4:888><<77/73991:>>::?CC??>B@;<8?:?<=::6;95.33..(.0555522,255.366...67/22267AA@>@@;::;;09:99@>>2CBBB><@@@;
@N9IO0:00975:06296
TACGTAGGGTGCGAGCGTTAATCGGAATTACTGGGCGTAAAGTGTGCGCAGGCGGCCGAGCAAGTCGAGTGTGAAAGCCCGCAGCTTAACTTGGGACTGCGCTCGAAACTACTTGGCTAGAGTGTGGCAGAGGGAGGTGGAATTCCACGTGTAGCGGTGAAAATGCGTAGAGATGTGGAGGAACACCGATGGCGAAGGCAGCCTCCTGGGCCAACACTGACGCTCATGCACGAAAAGCGTGGGGAGCAAACAG
+
CBBBBBCC<@AB@@@ADD@CACCD?B@C@BBBEL>CC;;;0<;AA@ABA@A>A@>A@BAA@@<@D;;;9:C?@<@3000+0//686(,(-,(,6(***,-7558===8====B8B>748<:<AB::49==99:+8==@C@C?@00*/68/////::073333&387773/////663.36(.(///489/0)0/0(7,778<89;68<<7:3;:@00/;<;;?@=;><==73333&39@ACDD6ABC@@8@@?
@N9IO0:00979:06268
TACGTAGGGTGCGGGCGTTAATCGGAATTACTGGGCGTAAAGCGTGCGCAGGCGGCTCCTTAAGTCAGATGTGAAATCCCCGGGCTTAACCTGGGAACTGCGTTTGAAACTGAGGGGCTTGAGTGTGGAAGAGGGGGGTGGAATTCCAGGTGTAGCAGTGAAATGCGTAGAGATCTGGAGGAACACCGATGGCGAAGGCAGCCCCCTGGGCTAACACTGACGCTCATGCACGAAAGCGTGGGGAGCAAACAGG
+
CCCBCAA@:ACCBB;A:;49;@>=5@<@>BBECC=CC;::8;BBABBB@@@=9:6<?@=A?A>ABABBB859@<913933&3;1:;55447<AB>C?AAC???F59:D=BBB=C>>1=>6@A=CCBC8B8AAA@A@A'AA?A43.2/583>;??87229?::/5888;A>A;//../)0:6:6A@@@CA??:@:@=@?BBBCCCC2AAA<@@@<@@=?::944498;DBBBBCC=BAA>;==5>???<6ABB@
@N9IO0:00980:06270
TACGTAGGGGGCAAGCGTTGTCCGGATTTATTGGGCGTAAAGAGCGTGTAGGCGGCCAGGTAGGTCGGTTGTGAAAACTGGAGGCTCAACCTTCAGACGTCGACCGAAACCATCTGGCTAGAGTCCGGAAGAGGAGAGTGGAATTCCTGGTGTAGCGGTGAAATGCGCAGATATCAGGAAGAACACCCGTGGCGAAGGCGGCTCTCTGGGACGGTACTGACGCTGAGACGCGAAAAGCGTGGGGAGC
+
BDBB@99999(<A5@<;;65;>7=7;;<4<=5::3:99;;)4545::@@@>:00,0:=;::;?<??@?A998BB??1C==5884?BAA8:59=A@AA@<<<<:@8?AA<@5A@???8<;<B=?<87A4?<>@A>B?@ACA;A:>:=<>>;>A@AB:949<;<5===>?>@@A?>>>@;@;==:;;;A2===6=88,25:;4=///95970:<>:?A=;<;;9::<<:::985577&8757555'29=
@N9IO0:00988:06272
TACAGAGGTGGCAAGCGTTGTTCGGAATTACTGGGCGTAAAGGGCGCGTAGGCGGCCGCGTAAGTCCCGTGTGAAATCCCTCGGCTCAACTGAGGAATGGCACGGGAGACTGCGTGGCTCGAGTTCGGGAGAGGGAAGCGGAATTCCGGGTGTAGCGGTGAAATGCGTAGATATCCGGAGGAACACCGGTGGCGAAGGCGGCTTCCTGGACCGATACTGACGCTGAGGCGCGAAAGCTAGGGGAGCAAACGGG
+
BBCCCCC?CB?BB>AAAA<?@<@@=@?B?CB?@@8?>;:;6;C>BCBBB@@9<>4:4;BCCC:;;BB=BBBAAAC;;;:6;BB?BCCBACBBBC@C?BB@CCBBB<@@CBBCBBBC@@AABABB>BCC=BCCCB<B6;9;=@49196;;255540/<300/7.7ABBA>>@@=::5:8BB@B@CBB=A>?A8ABA=A<=@?995:<>>;??>?????@;88>>@>??6<;;:87)3@??A?>1AABB=08CH=
@N9IO0:01005:06292
TACGTAGGGACCAAGCGTTGTTCGGATTTACTGGGCGTAAAGGGCGCGTAGGCGGTGCGGTAAGTCACTTGTGAAATCTCTGAGCTTAACTCAGAACGGCCAAGTGATACTGCAGTACTAGAGTGCAGAAGGGGCAATCAGAATTCTTGGTGTAGCGGTGAAATGCGTAGATATCAAGAGGAATACCTGAGGTGAAGACGGGTTGCTAGGCTGACACTGACGCTGAGGCGCGAAAGCCAGGGGAGCAAACGGG
+
CCDCCCCC<BB7;8:BBF?BB>BF:::D=AABBB=BBCCC=CD>ABBCBBA=994:@?A=BA=@A;9;?<@@BBB=;;;BCDCBAB@C@CCBA;;6;A=A7;7;@@AACBB@ACCCCDBBBBA;;;?;:4;@?2@BAFFFFC<?:==3939A@??@B?B:::/:97<>=;=A?><?<??@6;6;A@<@@::6:@@@CBBCD<A>AAA@A?ABBA@@@@ABBAAAA;;6;@AA@D=BA=????5?@BDD=AAB=
@N9IO0:00982:06332
GACAGAGGGTGCGAACGTTGCTCGGAATTACTGGGCGTAAAGCGCGTGTAGGCGGACCATTAAGTCAGGTGTGAAATCCCTGGGCTCAACCCAGGAACCGCACTTGAAACTGGCGGTCTTGAGTGATGGAGAGGGATGCGGAATTCCCGGTGTAGAGGTGAAATTCGTAGATATCGGGAGGAACACCAGTGGCGAAGGCGGCATCCTGGACATTTACTGACGCTGAGACGCGAAAGCGTGGGGAGCAAACAGG
+
:;C;;;HH@CCBBC?A?>5::AAA>A=?<?@??@<>?>AC9??@>@?:;;B?@@7@D?CB>A>A@??A7:;@@?A=AAC;@@@9:::A?BA:??>A=A?AAA@?=?@A;ACC>AA?BAA>AAA@@@BA?A@@@A<BBCCD>B>B?AC<C>A@A>@;;7;ACC>DBAAACCCCBC@AA8@C5<7<AA?BCCC@CCC=@=?@;?????BB?AABEE>BBCCCBBBB@@@@@@??@@8@<;;BED9CB@@@9?AB=
@N9IO0:00991:06315
TACGTAGGGTGCGAGCGTTGTCCGGAATTATTGGGCGTAAAGGGCTCGTAGGCGGTTTGTCGCGTCGGGAGTGAAAACTCAGGGCTTAACCCTGAGCCTGCTTCCGATACGGGCAGACTAGAGGTATGCAGGGGAGAACGGAATTCCTGGTGTAGCGGTGAAATGCGCAGATATCAGGAGGAACACCGGTGGCGAAGGCGGTTCTCTGGGCATTACCTGACGCTGAGGAGCGAAAGTGTGGGGAGCGAACAGG
+
BCCCCCCD>AAA@==>00,0@@7?:C@C?BB@EC>AAAAA;BB=BBAABBB@CC?CD>BBAA@@?@BB:AA@@?CC8BB@@@B;BA=A=@B;ACBDE@AA?@<@3;;AAAAD>;:;BBBBBBC=AA;;:??CC;C?@6;;<@?A?C@CC?CBA@ABA=B@?>9???ACAAAAABABA6;;<@<@@A=A?BB=B;94:;??>B?BBCCCC=BBB@BC?????CAA@@@?AA@;;;0<;AACDD9;;;CD>:::?
@N9IO0:00994:06316
TACGTAGGTGGCAAGCGTTGTCCGGATTTACTGGGCGTAAAGAGCGCGCAGGCGGCTGGTCAAGTCCGATGTGAAATCTCCCGGCTCAACTGGGAAACTGCATCGGAAACTGATCAGCTTGAAGGTGGGAGAGGGTAGTGGAATTCCCGGTGTAGTGGTGAAATGCGTAGATATCGGGAGGAACACCAGTGGCGAAGGCGACTACCTGGCCCACTCTTGACGCTGAGGCGCGAAAGCTAGGGGAGCGAACGGG
+
DEHGCAA=AB?BG@DCCC?BCC?B4;;;,;A;;;.;>@BB=BCBBBBBA@A=995;<=9<?A9>@@:@A??@?DB=BBDBC@C<>>BB@DCCD=A@;@AA;;;@?9?=5;99::>>00/)/838388<38>:>:3><<>@8=8=8>=5843738<8=8<77;3:2222288==2227.49.7-377-7>8>8733-3,338=CCC?<<3::,389<@?BBBBAC>>?999:==>5====>>=2?>@@B9:9B;
@N9IO0:01009:06341
TACGGAGGGTGCGAGCGTTGTCCGGAATCACTGGGCGTAAAGGGCGCGTAGGTGGTTCGGTAAGTTGCTGGTGAAATCCCGGGGCTCAACTCCGGGGCTGCCGGCACGACTGCCGGACTTGAGCACGGTAGGGGCAGATGGAATTCCCGGTGTAGCGGTGGAATGCGTAGAGATCGGGAAGAATACCGGTGGCGAAGGCGTTCTGCTGGGCCGTTGCTGACACTGAGGCGCGACAGCGTGGGGAGCAAACAGG
+
BABB>BCC<??@BACAAA<??@;@;A<@@CBBBF>:99BB<BB<BCBBBAB?@A>A?BB?CC>AA?BBCC@CBBB<AAC0;;;.;;9@8955.599+9::;4;5;;;@>@@AA?A;AAA,0/79//5495555&599<;;7<@D@CD>DBCCB????=???A@ABBBAAAA9:::;:-:2:::@:=39;4909;@8<;CCC?BBBGHKI>C@CC?BBBBBBCBBAAA=:;;BBBAB;;9CAB7B::5A8@@@;
@N9IO0:01016:05789
TACGGAGGGTGCTAGCGTTGTTCGGAATTATTGGGCGTAAAGCGCGTGCAGGCGGCTCGCTAAGTCTGATGTGAAAGCCCCGGGCTCAACCCGGGAAGTGCATTGGAAACTGGCGAACTTGAGTACGGGAGAGGAAAGTGGAATTCCGAGTGTAGGGGTGAAATCCGTAGATATTCGGAGGAACACCAGTGGCGAAGGCGCTTTCTGGACCGATACTGACGCTGAGACGCGAAAAGCGTGGGGAGCAAACAGGG
+
BBECADCE>ABACBBBEG?@@@BEGGAD@BB=A?:9984=4<??@AAA@;;5;@<?A@AA;<7;AAABBCBBBCC.;;:;-99099@@=@D:?@;@=B;;:BA?A?B@<A@@;@BC=@@?AAAA::;C>CCCC?BB=BBB>B?B?B?BB9:9=9:9:*9>>A9AA<A@BBB???<9908;6;:?@B:?;5::;?=0:.62255'299/5:8<=>;;56667;633----5-///&575<:=A.>585=0=<>=4
@N9IO0:01025:05809
TACGTAGGGTGCGAGCGTTAATCGGAATTACTGGGCGTAAAGTGTGCGCAGGTGGCCGCGCAAGTCGAGTGTGAAAGCCCCGGGCTTAACTTGGGAATTGCGCTCGAAACTACGTGGCTAGAGTGTGGCAGAGGAAGGTGGAATTCCACGTGTAGCGGTGAAATGCGTAGAGATGTGGAGGAACACCGATGGCGAAGGCAGCCTTCTGGGCCAACACTGACGCTCATGCACGAAAGCGTGGGGAGCAAACAGG
+
CCCCCBBB=?@?A@@?CB@D>?@@>@?B@ECBCB=AA@AD=B@@@CAA@?>8<<8<8?@@???AABCABABBBDD:99BB:BC>BB@C?BB?BD=B@B67:CBBBC>>6=9B9@=>;BBCBB==;@@;>>78/7<7<6//)09>9<@CEEECBBBBA>ABCD=;:;@@=???@ABAB=??=A=;;;>AAAB?AAB>@>AA;;6;>AABB9?<?>?@====<;:<::9<<=7973*7?==??>2<>>AA9???=
@N9IO0:01043:05799
TACAGAGGGTGCGAGCGTTAATCGGAATTACTGGGCGTAAAGCGCACGTAGGTGGTTCTGTAAGTCGGATGTGAAAGCCCCGGGCTTAACCTGGGAATGCATTCGAGACTGCAGTACTGGAGTATGGGAGAGGGAAGCGGAATTTCCGGTGTAGCGGTGAAATGCGTAGATATCGGAAGGAACATCAGTGGCGAAAGGCGGCTTCCTGGCCCAATACTGACACTCATGTGCGAAAAGCGGTGGGGAGCAAACAG
+
=<CCCBBB=B@=?89:=?5;5;BB>C8949A999/9=@@?.;;@@@@@@@A=AA<@5;;ABA>BA@A=@99999?766@E2C>=CC@C@B@CCB;@=9::9?<A:666BBDCBBCBBBB?999=999,4=???9>;>>>8=;<<5<9<7;;>=<=C?B@AB<@@@AAAAA;;;557;050954445599969667(-(--(--053/5.55)5.555==>666=<9955444444&44439:::+88555)555
@N9IO0:01063:05780
TACGGGGGGGGGCAAGCGTTGTTCGGAATTACTGGGCGTAAAGGGCTCGTAGGTGGCCAACTAAGTCAGACGTGAAATCCCTCGGCTTAACCGGGGAACTGCGTCTGATACTGGATGGCTGGGAGTTTGGGGAGAGGGATGCGGAATTCCAGGTGTAGCGGTGAAATGCGTAGATATCTGGAGGAACACCGGTGGCGAAGGCGGCGATCCCTGGACCAACACTGACGCTGAGGAGCGAAAGCCAGGGGAGCAAACGG
+
AA:;:::::::";@5;>B=@BB@CC?A>A?ABCHK?CBBCC;@@;@C:<9CA:??7;:;69@A=@AAB?@@BACCB7;;C=ABB?BA>@=A5;;;.06;7////::<<;;?BB8@@@54:33(3:=;(333&389;;5:?>8A;A6@8=588><<3979:.33<<188?AAA>?:73::<6<;8=88@??@=@@7;00*/6660..22..'.7(...3.335978:=777378<;;;;;17;<;;;;0;<899+733
@N9IO0:01016:05818
TACGTAGGGTGCGAGCGTTAATCGGAATACTGGGCGTAAAGCGTGCGCAGGCGGTTCGTTGTGTCTGATGTGAAAGCCCCGGGCTCAACCTGGGAACCTGCATTGGAAACTGGCGGACTTGAGTGGTGGCAGAGGGGGGTGGGAATTCCGCGTGTAGCAGTGAAATGCGTAGAGATGCGGAGGAACACCCGATGGCGAAGGCAGCCCCCTGGGCCAACACTGACGCTCAGGCACGAAAAGCGTGGGGAGCAAACAGG
+
BCBBBCBB>A>=@000/0)/3:;;7?000==@@5;;;:9,944:A?;?AA>AB?B8::@;@==:89<<<887//(////&/8.///6(/(-9918(/(/7-//6:6:<5/557;;543328////)/6)/4:9<<<::$333(4.3285:;<=666<>;:;=AA<BCCDCECC@@>@@@2:99>4;777(3344.4::7;7;;<<===+<;;.7)/)////9<;<<555<59443333&4888888+8555>4=<<7
@N9IO0:01017:05848
TACGTAGGTGTCAAGCGTTGTCCGGATTTATTGGGCGTAAAGCGCCCGCAGGCGGCTTGCCAAGTTCGATGTGAAATCTCCCGGCTTAACTGGGAGGGTGCATCGAAAACTGGTAGGCTTGAGGCAGGGAGAGGGATGTGGAATTCCAGGTGTAGTGGTGAAATGCGTAGATATCTGGAGGAACACCAGTGGCGAAGGCGGCATCCTGGCCCTGTCCTGACGCTCAGGGGCGAAAGCGTGGGGAGCAAACCGG
+
BBBCBBC@AAABB?BB@B=@@B>B=BCE9<<6<<8;BBCC8;;9;C<BB@@:@A8AB=:;4;>BC6::@@BB>@@;;9:CC>D?CCAG=@@@@9@A>9?B@@?9::BB8A<A8?AA=@??B@>;?;;;09A@?B:A>@@A>A@BABFCD@BBBCCCC@BBBC>AA<;<BAADCBBBBAKH?C?BCC@CCCC@BBB=A=A@;@@:;4;C5;;0;A;;8;ABBB@@@:;;;.;BBB;:::?ACC799BA?9A493
@N9IO0:01018:05843
TACGGAGGGTGCAAGCGTTGTTCGGAATTACTGGGCGTAAAGGGCGTGTAGGCGGTAATGTAAGTCAGACGTGAAATCCTTTGGCTCAACTGAAGAACTGCGTCTGAAACTGCATGACTAGAGTGCAGAAGAGGGAAACGGAATTCCTGGTGTAGAGGTGAAATTCGTAGATATCAGGAGGAACACCGGTGGCGAAGGCGGTTTCCTGGTCTGACACTGGACGCTGAGGCGCGAAAGCGTGGGGAGCAAACAGG
+
BCCC@CCL>BCCCBBAAA@BC@@@>??B?AAAAA:9:;BA:AB<BA@A?;:4992:B=?;;;=@??@;;;;;9>>1>?294)4.4<9@;@>@B?BB@CBAACCA@;::)9;;;A>@A@@??@@>?9559;9955)5908:5:-4045::7444;;;;48:>>*0)/77<;==<555/)/:)/)//75;2//)599496::499395:=499=9455:54.4::99944.488888(444399:.;588A<889=
@N9IO0:01021:05850
TACGAAGGGGGCTAGCGTTGCTCGGAATTACTGGGCGTAAAGGGAGCGTAGGCGGACATTTAAGTCAGGGGTGAAATCCCGGGGCTCACCTCGGAATTGCCTTTGATACTGGGTGTCTTGAGTATGAGAGAGGTGTGTGGAACTCCGAGTGTAGAGGTGAAATTCGTAGATATTCGGAAGAACACCAGTGGCGAAGGCGACACACTGGCTCATTACTGAACGCTGAGGCTCGAAAGCGTGGGGAGCAAACAGG
+
:;=5:25555$599;;AA@CCBBB=@=A:>?BCF>ABBCD7;;0;;499@@<;;7:@@BC6:49>=:?@?3959@9?@@,000&/////)//838)/*/6:>>8<<<???CA;??859>>@@BBBB::::9:?AA@A::8:?BAB79999===A>>9>BBB>B?A@:;0//98(33,3-3:69993983318><9@:988<@@ABBB?ABB??:;==0/)/77>??A=@@@::9/9999=?@6CABBB=;;;=
@N9IO0:01023:05849
TACAGAGGTCTCAAGCGTTGTTCGGATTCATTGGGCGTAAAGGGCGCGTAGGCGGCGGGCTAAGTCTGGTGTGAAATCTCGGAGCTCAACTCCGAAACTGCACTGGATACTGGCTTGCTGGAGGACTGGAGAGGAGATTGGAATTCACGGTGTAGCAGTGAAATGCGTAGATATCGTGAGGAAGACCAGTGGCGAAGGCGGATCTCTGGACAGTTCCTGACGCTGAGGCGCGAAGGCTAGGGGAGCAAACGGG
+
BBD0000,0>@@B>ABBB7;;?BB?BB=@AA5:909955;0;D<966>CBC@BA=;;;09??:=<>9;5::49=<8959@A8<966==7:65.59909;99;>5646>>CCC@BB8;;AB?AB@BBBC=@@AC@DCCCBKIJ9;1;?=A9@9:;B>@@995=4545<<:::<<@??AB>><??BA@=@A::8:BC=B@BA7?;:9999:<<<@?;>;=???9444544:<333.3,99>>AB9D@>>>5<=@8
@N9IO0:01023:05859
TACGTAGGGTGCGAGCGTTAATCGGAATTACTGGGCGTAAAGTGTGCGCAGGTGGCCGCGCAAGTCGAGTGTGAAATCCCCGGGCTTAACTTGGGAATTGCGCTCGAAACTACGTGGCTCGAGTGTGGCAGAGGGAGGTGGAATTCCACGTGTAGCGGTGAAATGCGTAGAGATGTGGAGGAACACCGATGGCGAAGGCAGCCTCCTGGGCCAACACTGACGCTCATGCACGAAAGCGTGGGGAGCAAACAGG
+
CCCCCCCC>BB@@@CA@A=?;@AB@C@C@CBBBC>@A@CD>B<;;B@@@CE@CC?B@BB??@>====????ACCC>BBBB5BB9AB5758B?BC?C?B>B???B=>C>6B@A@?990:AAABBA@@A<>999@A;?;7;>9B<@<@>AA@@@BBCCB?BBBC=CAB>>CBBA548;<1789<<@@@=AA@@>@BC@B>AAAA=?@=@@@0;5;=BAABBC@@@B;;;;;?;;;B<A@@@AAA7;;;BC>BBB?
@N9IO0:01047:05830
TACGGAGGGTGCAAGCGTTGTTCGGAATCACTGGGCGTAAAGCGCGTGTAGGCGGCCGACTAAGTCCGGTGTGAAAGCCCGGGGCTTACCCCCGGAAGTGCGCTGGAACTAGTCGACTAGAGTATGGGAGAGGGAAGTGGAATTCCTGGTGTAGCGGTGAAATGCGTAGATATCAGGAGGAACACCGGCGGCGAAGGCGGCTACCTGGCCCAATACTGACACTCAGGTGCGACAGCGTGGGGAGCAAACAGG
+
BACC@CCC>CBBF@BBCB@;;7;@=@=ABDD???9;;;;;0:AAABCBBAA>A@6;7;BB;:6;;C?C?DCBBBD>BB?7EHI=BB=AAEDF.;7;5;::0----(-(----/99@:?BB@???9990;=99739?A@A=@696:4:=8<BB@@??5>>=?6>?9994::>??>=?<?@9>;;;;5:=>@<@BA3:3::39@993992:B093:@=??AAAA@A@@;;:;@AAA:;:BCCC;BBCCH?AAA?
@N9IO0:01059:05825
TACGAAGGGGGCTAGCGTTGCTCGGAATCACTGGGCGTAAAGCGCACGTAGGCGGCTTTTTAAGTCAGGGGTGAAATCCTGGAGCTCAACTCCAGAACTGCCTTTGATACTGAGAAGCTTGAGTCCGGGAGAGGTGAGTGGAACTGCGAGTGTAGAGGTGAAATTCGTAGATATTCGCAAGAACACCAGTGGCGAAGGCGGCTCACTGGCCCGGTACTGACGCTGAGGTGCGAAAGCGTGGGGAGCAAACAGG
+
A@C;92:<:<*;AAB;;;BCDCDD@C>A@CCCCE>@@@BB<A:;9@:;;AA<;;4;;:;:);=@BDBBCB8@@@D;??;>>:>@?C@A?AAA?BBB?B9:9?BD:?>B?@999@A>AAB@BBABA?CC>CBBB?BBBC>><;;??A>>>@@>>>@==:>@AB:B<==;::<<=@<>>=D@CC?AAA?CCCC?CAA=@?9:8:BA?@BB6;;0;>@A@BBBBBBCBBB@B??999,:ABBBJF;BBBCD=BBB?
@N9IO0:01063:05845
TACGAAGGGAGCTAGCGTTGTTCGGAATCACTGGGCGTAAAGCGCACGTAGGCGGATTTGTAAGTCAGGGGTGAAAGTCCCGGGGCTCAACCTCGGAACTGCCTTTGATACTGCAAATCATCGAGTCCGATAGAGGTGGGTGGAATTCCTAGTGTAGAGGTGAAATTCGATAGATATTAGGAAGAACACCGGTGGCGAAGGCAGCCCACTGGATCGGTACTGACGCTGAGGTGCGAAAGCGTGGGGAGCAAACAGG
+
BBBAA;AB<BBBBAA@FF@CC>BC@D?BBBBBBC?AA@CE>AA@00/>>@A?@?7@@@9@A@=???AAAA8?>AA588@?9@@?1<9936?4;8859=A979389+999>>0/--.(-,-*((((**(**22555/568.35)/(/(/(./.55552226::@C6>5<66////..71783;073,333)-(--28;@;>8<?99:.9AAB=@?>B=@:999@@ABBBCC@AABCBC:;;DCFDE<CAABC8@<;5
@N9IO0:01016:05905
TACGTAGGGTGCGAGCGTTAATCGGAATACTGGGCGTAAAGCGTGCGCAGGCGGTTTTGTAAGCCAGATGTGAAATCCCCGGGCTCAACCTGGGAATGGCATTTGGGACTGCAAGGCTTGAGTGCGGCAGAGGAGACTGGAATTCCTGGTGTAGCAGTGAAATGCGTAGATATCAGGAGGAATACCGATGGCGAAGGCAGGTCTCTGGGCTGACACTGACGCTCATGCACGAAAGCGTGGGGAGCAAACAAGG
+
CCCCCCCB<BC@@@A@@@?B?A@@?>+00/0//)5<ACE?CBBAAA??::5;A>ACF;CBD?BF?CBAABAAB=58?BB8BC>BBBB@B?AAB:?4?;4<9::(7919:3939488@<,33373;=8885@@;:=>>88486D;C=AC6995856675226/666A>5;5;9;77<:<=9<;>995:=;:5;994:39774;:777??555555:=@::885227777886>=4@78:=@@2///.7077292
@N9IO0:01021:05866
TACGGGGGGGGCAAGCGGTTGTTCGGAATTACTGGGCGTAAAGGGCGCGTAGGCGGTTCATTAAGTTGGATGTGAAAACTCTGGGCTTAACTCAGAGCCTGCATTCAAAACTGATGGGACTGGAGTTCTGGAGGGGATAGCGGAATTCCTGGTGTAGCGGTGAAATGCGTAGATATCAGGAGGAACACCGGTGGCGAAGGCGGCTATCTGGACAGAAACTGACGCTGAGGCGCGAAAAGCTAGGGGAGCAAACAGG
+
BCCCCCCCCB">>+000)/49;8A>AGAC;;;BBB=B;;;D=BB=@A@@@;;6:C5@<@BB8<:BB@C@CAA?@?BB:BCCBBB>BC?A>A;00///506//006>>;?/>>:--.8)--660/33687;<7877&3399/0*0)/6::@D?BAAABCB?BBBF@C?<>==<<;==?@@8<?4949@A<A@?=6<00+03993:33344:5;=@???9<A>>::;;;;?;;;;;;;:&9393383-3==<>59;9:
@N9IO0:01029:05865
TACGGAAGGTGCGAGCGTTAATCGGAATTACTGGGCGTAAAGCGCACGTAGGCGGTTACTTAAGTCGGATGTGAAAGCCCTGGGCTTAACCTGGGAATTGCATCCGATACTGGGTGACTAGAGTACGGTAGAGGGGGGTGGAATTCCAGGTGTAGCGGTGAAATGCGTAGAGATCTGGAGGAACACCGGTGGCGAAGGCGGCCCCCTGGACTGATACTGACGCTGAGGTGCGAAAGCGTGGGGAGCAAACAGG
+
AAEJ?C8:9:@@CCCA@A<@=@CB=C=A?B@ABE?;;;EE=@AECE:;:BC@CC?B@BCC>@>@CCC?C@@@ADD<@@;4;;505??C?C@BCD>D@D;<;A@B@BBBCBBBG>@@@CBBBBBBCAA;?<=888888$7;88-3-3233-4??<<=C?B@@C;99:@??=A@?999A;>>3;5;;;:@?BE@CCC@H@AA5;;;;*;@9=BCCCCCCCBBBABBD<;4;BCCCL@DCBBBCC:BBABB<@@@?
@N9IO0:01035:05888
TACGAAGGGTGCAAGCGTTACTCGGAATTACTGGGCGTAAAGCGTGCGTAGGTGGTTTGTTAAGTCTGATGTGAAAGCCCTGGGCTCAACCTGGGAATGGCATTGGATACTGGCGAGCTAGAGTGCGGTAGAGGGTAGTGGAATTCCCGGTGTAGCAGTGAAATGCGTAGAGATCGGGAGGAACATCTGTGGCGAAGGCGACTACCTGGACCAGCACTGACACTGAGGCACGAAAGCGTGGGGAGCAAACAGG
+
;;;:;5;@8BBCB@C=;;@BBCBB?A=@>ABA@C<:9;C>5B<AAB@@@@A@CC@CC=CB>B>BCBA666<;;>A266>4===)5555.68><@8@:<;7@AB=C?B:;9AD9=A9;;AC;;;;;;A=AABBBB=BB@@@?B>B?CD;@<>>>=@BBBCDFF>C;<<BCBBBBBBBF=BB@B@;;;D@@@A>A@A@C>@@CAAAC@CE=??598=>;338====>:>4>8=BBB=A@?<=<<28=@AD>99:<
@N9IO0:01036:05883
TACAGAGGGTGCAAGCGTTAATCGGAATTACTGGGCGTAAAGGGCGCGTAGGCGGCCAATTAAGTCGGATGTGAAATCCCTGGGCTCAACCTAGGAATTGCATCTGAAACTGGTTGGCTAGAGTTTGGTAGAGGAAAGCGGAATTCCCGGTGTAGCGGTGAAATGCGTAGATATCGGGAGGAACACCAGTGGCGAAGGCGGCTTTCTGGACTGAAACTGACGCTGAGGCGCGAAAAGCGTGGGTAGCAAACAG
+
BCC;;;CD<BB99399:93:2:?@2949:?@@@?8;;9;;09909<@BBBB==?4:4;5<@E?A@AE?B;;;DCD<BBB>BBB:BBCA=@@C95265;5;AAAAAB@A<AAB:B;D?AABB===@8=?@@B00,0;8<<=6=9=:>>8>:>;;>??@=CAAB<AAABB@@?AAA999*;?=A=A@@=A:9::>=:5;:00)///)/794;<<<<B<A@?BBB@@>>><=@=9:::*959?;;0:555::0444
@N9IO0:01042:05869
GACGGAGGGTGCTAGCGTTGTTCGGAATTACTGGGCGTAAAGGGCGCGTAGGCGGTCCGTTAAGTTCGGTGTGAAATCCCCCGGCTCACCCGGGGAACTGCGCCGGAAACTGGCGGACTCGAGTACCGGAGAGGAGGGTGGAATTCCTGGTGTAGCGGTGAAATGCGTAGATATCAGGAGGAACACCGGTGGCGAAGGCGGCCCTCTGGACGAGTACTGACGCTGAGGCGCGAAAGCGTGGGGATCAAACAGG
+
DCBB>BBB<<<:BAAACC@BB?CC?C?C@CBBBC;:;;AA;BB=BBCBBBC?BB>BA?BB>B@DC@CC@CBAABB>BCDDD3B=?988880888+8288::99494::38775:;+////;9/338286;<BB?BBC=A@<A39.828;46<688;:;::8;3>::>>>>97555561662727;>5>6;<2::@29/3;5;;3;<;?5<<<;:0///333..255:0557>@D7;@BBBBB:BAACC<???<
@N9IO0:01046:05881
TACGTAGGTGGCAAGCGTTGTCCGGATTTACTGGGCGTAAAGAGCGCGCAGGCGGTCGTTCAAGTCGCGTGTGAAAGCCCCCGGCTCAACTGGGGAGGGTCACGCGATACTGATCGACTCGAAGGCAGGAGAGGGTAGTGGAATTCCCGGTGTAGTGGTGAAATGCGTAGATATCGGGAGGAACACCAGTGGCGAAGGCGACTACCTGGCCTGTTCTTGACGCTGAGGCGCGAAAGCTAGGGGAGCAAACGGG
+
A@AAA00-0@;@A>BABB?BBB@B?CCC>CCCCC>CBCCF>CCCABBCCCB?:;8;AAB?BB<@AAAAD@@ADCB<@@?@?*;5;@@B<A@AA@299:5:@CCECBBDCEBBBCAAAA@AAA?A@BAA=>>999(7;<>?9@>A?BC@C>BB>88BC@BBBC>BBBBB@AAA@@A@@9@?;@?CCC@CA@@=@BB?C@BBCBCAB>CE?C?BCC@CCACIIDDGBBA?BAB;;;6;AB@AAA3@@AAA<AAA9
@N9IO0:01050:05873
GACAGAGGGGGCAAGCGTTGCTCGGAATCACTGGGCGTAAAGGGCGCGTAGGCGGGATGGCAAGTCGGTCGTGAAATCCTTCGGCCCAACCGAAGAACGTCGGCCGATACTGCCATTCTTGAGGGATGCAGAGGAGACTGGAATTCCCGGTGTAGCGGTGAAATGTGTAGAGATCGGGAGGAACACCGGTGGCGAAGGCGGGTCTCTGGGCATTTCCTGACGCTGAGGCGCGAAAGCGTGGGGAGCAAACGGG
+
CCCBCCCCCC1CD@C:;;@BAB@@=A8;;CC@@@;@@=BB6::0;?=??AA?;;;6;A@@@@>@BBD@BBB?@@C;>>38137,793;7=8BB9?<29989?;@;?B>;::00*/=9=>8<?@@8@@@@?@??499A@@A>A>A>AF>D@B???@AA=AAAA=AA???@?@>@?=>=5=@<@>ABB@F?AA>ABC?C?AA@<AB@AABC>AAAA8@8<;;;;;>>;;5;?????7887;BFD6B@>==6=?>4
@N9IO0:01059:05908
TACGTAGGGTGCGGGCGTTAATCGGAATTACTGGGCGTAAAGCGTGCGCAGGCGGCTCCTTAAGTCAGATGTGAAATCCCCGGGCTTAACCTGGGAACTGCGTTTGAAACTGAGGGGCTTGAGTGTGGAAGAGGGGGGTGGAAGTTCCAGGTGTAGCAGTGAAATGCGTAGAGATCTGGAGGAACACCGATGGCGAAGGCAGCCCCCTGGGCTAACACTGACGCTCATGCACGAAAGCGTGGGGAGCAAACAGG
+
CBBA@999.<@ACC>B9;9;?CB@=A,0-0@@@B9B@@AC<CBCA@@A>00+00+//:5<<A7@?CC==<<;===5<<==1B=5;;29034;771?68:B997C;??<7>AAA@<;/<?5>@?BABB7A6A90////%0=5:+/0(/3..)/>=<:822:572'22228==<988555.9@;@<@BC=B?AA?CAF@C@@AAB@==,994(49;4;93><=4449@=88?C9:9A;A??>?DC6?<<87.7882
@N9IO0:01063:05889
GACGTAGGGCGCAAGCGTTGTCCGGATTTACTGGGCGTAAAGCGCGCGTAGGCGGCTAATTAAGTCAAATGTGAAATCCCCGAGCTTAACTTGGGAATTGCATTCGATACTGGTTAGCTAGAGTGTGGGAGAGGATGGTAGAATTCCAGGTGTAGCGGTGAAAATGCGTAGAGATCTGGAGGAATACCGATGGCGAAGGCAGCCATCTGGCCTAACACTGACGCTGAGGTGCGAAAGCATGGGGAGCAAACAGG
+
CCCACACB=AA@@=@B@C>@@E=@=CAA;AAA@D=A@BBB<C@@?BA@@@B?A@=@;:5:8=9=?<==6989@??18::9-7<>>=4;8;C>AA<A9?6=@@B?AA???===3:19;:;:A@?>@===9??@A?DCH?C@??@C@C@AA<??@?>:?<;7;::&9434;??AC::8:;8<=9B>A:?5>8::7;<=8=6?A@@:?83336?<::79@@BD><?A><>?;@AA>??:?@ABBAA6???AA8:;:6
@N9IO0:01020:05946
TACGGAGGGTGCAAACGTTGCTCGGAATCATTGGGCGTAAAGCGCACGTAGGCGCCCATCAAGTCGGGCGTGAAAGCCCTCGGCTTAACCGAGGAAGTGCGTTCGAAACTAATGGGCTTGAGTACGGGAGAGGATCGCGGAATTCCCGGTGTAGAGGTGAAATTCGTAGATATCGGGGAGGAACACCAGTGGCGAAGGCGGCGATCTGGACCGATACTGACGCGTGAGGTGCGAAAAGCGGTGGGGAGCAAACAGG
+
CBCJ@AAA;;;;BC=;;;=;;<AB>A?BBAA<@@8=?899/9;:;AA???C?A?@@6=;;:3;;BBG=@AABCD<@@@:@@@>@B5;6;6;AB?B?@@@BA?;>9:9,9@A<AAD,99.9:9999?@7995727/////)/182880:754499340488;194:<595;@;44444&34.4.4;<7=5558<<<9=7;;6;666BCC9BB@CCCCCE;;0A000==:3/444///&///)-555&---/;/8863
@N9IO0:01021:05919
TACGTAGGGTGCGAGCGTTAATCGGAATTACTGGGCGTAAAGTGTGCGCAGGTGGCCGCGCATGTCGAGTGTGAAATCCCCGGGCTTAACTTGGGAATTGCGCTCGAAACTACGTGGCTAGAGTGTGGCAGAGGAAGGTGGAATTCCACGTGTAGCGGTGAAATGCGTAGAGATGTGGAGGAACACCGATGGCGAAGGCAGCCTTCTGGGCCAACACTGACGCTCATGCACGAAAGCGTGGGGAGCAAACAGG
+
AACCCBCC>:;;BBB@@A<@<@@C?B@B@CCCBE=AA@@@9@BA?@?@??>:?@;@=@@AAABBBBB@@@??>??9@@AA:BE<A@?B@CC=??<?>?=9::?AAAAD=C998?>A<BBB???A>;;6;<<;<9=3:/9=5<3>:@574==>9:8886;>@?8A::<==8==8=B=C=B@<A<AAA?BECC@BBB>A5::@@;?8;<<<5<8@:@=??@???@@@@=;;00000)0077;;;0777<D;AAA:
@N9IO0:01026:05942
CACGGGGGGAGCAAGCGTTGTTCGGAATCACTGGGCGTAAAGGGCGTGTAGGCGGATAGGTAAGTGGAATGTGAAATCCCTCGGCTCACCCGAGGACCTGCATCCCAAACTGCCTGTCTTGAGTTATGGGAGAGGATGGAGGGAATTCCTGGTGTTAGCGGTGGAAATGACGTGAGATATCAGGAGGAACACCGGTGGCGAAGGCGCTCATCTGGCCCAATACTGACGCTGAGGCGACGAAAGCTAGGGGAGCAA
+
BBAABAAA)BA@@=A@@A<@@<;;5;=@@CCBBC=;;<;A9@@;@@9;94924=9=8;<27817<?:?;979989*8:9)7;;8=>??=>6;772878;;;000/(/8/8/77288;<:66---(--25,7333.3..(...'..3(.(.2,---(-3..(..(..'.3332-----,9-.//7;=0626==8<8;83---(-(-97///77:<.55)5.48:==<:::/0/:5///6:;A465566>>2666<<
@N9IO0:01031:05918
TACGAAGGGGGCTAGCGTTGCTCGGAATCACTGGGCGTAAAGCGCACGTAGGCGGATTCTTAAGTCGGTGGTGAAATCCTGGAGCTCAACTCCAGAACTGCCTCCGATACTGGGAGTCTCCGAGTCCGGGAGAGGTGAGTGGAACTGCGAGTGTAGAGGTGAAATTCGTAGATATTCGCAAGACACCAGTGGCGAAGGCGGCTCACTGGCCCGGTACTGACGCTGAGGTGCGAAAGCGTGGGGAGCAAACAGG
+
@AC;:8;JEH5BBBC:;:@CBDBB@BABBCCCDD>;:;BC9@;9;;:==??=?A;;;5;@5;5;@AA=@@?B@?@<AC@CE@;;;BBB?AAA>@<<9<000*/;)59<AAABB;;;;;791;4=:9;>>8@0//6900/@@:;7999998??>=>8;;43379(3,337766/--3-,,-(-,,-537--.2789,2,-.(.35555:5::09027>=;;7662777+2222290:8555<<.:444=3;?;5
@N9IO0:01031:05953
TACGGAGAGAGCAAGCGTTGTTCGGATTCACTGGGCGTAAAGGGCTCGTAGGCGCCGGGCAACTCCGTTGTGGAATCCCCACGTCGATCGTGGGAAGTGCTTCGGAAAATACCCGGCTGGAGGATGACAGGGGTGGGTGGAACTCCCGGTGGAGCGGTGAAATGCGTAGAGATCGGGAGGAACGCCGGAGGCGAAAGCGGCCCACTGGGTCATTTCTGACGCTGAGGAGCGAAAGCTGGGGGAGCAAACGGG
+
CCBB@BBBAAAAD@DCBB>BB@EE?BB@CCCCCC=CBBBB>CC?BBA@>?;:0..68:)-/6;:<9=>9;;?;??CCCC;BACCCBAACBBCG=E=A:;:CACD@DDD8BBCC>D@CCC?@@@A@AA;;;AA3@?C9@@5;5:@?>8>;=@4;;@A>ABBC>BBDE@@@BB?@@AF=@@@D?BBD@C>@@;@@>?9@AB?BD>CBCCC=@@DDE=@ABBBBAAA<;6;A@@@F?CBBCCCC2AAAAA<AAA:
@N9IO0:01032:05912
TACGGAGGGGGCTAGCGTTGTTCGGAATTACTGGGCGTAAAGCGCACGTAGGCGGCTTTGTAAGTTAGAGGTGAAAGCCCGGGGCTCAACCCCGGAATTGCCTTTAAGACTGCATCGCTTGAACGTCGGAGAGGTGAGTGGAATTCCGAGTGTAGAGGTGAAATTCGTAGATATTCGGAAGAACACCAGTGGCGAAGGCGGCTCACTGGACGACTGTTGACGCTGAGGTGCGAAAGCGTGGGGAGCAAACAGG
+
AAEF@EDDDD2FCCCBBB?BB@CC=B=A=ABBBC<:;;CC;B@CBC;;;CC@BB@BDD>CCE@DF?C@A@>A@AB;@@B=CCC5:::834=;.96>::8==9<<5?9??>?@>>ABBBB>BC@;<;CF@BCA@=@B@??@AF@B@B?A??:::AABB?BAAA=A?BBBB@??BB@BB@B???<?AA=>===;;;:1818:4:?A???K:>>;;;AAA9>>;::@==<<@@;::A:BCC>>>>2=?;;<7<<<<
@N9IO0:01034:05955
TACGTAGGGTGCAAGCGTTAATCGGAATTACTGGGCGTAAAGCGTGCGCAGGCGGTTTCGTAAGTCTGTCGTGAAATCCCCGGGCTTAACCTGGGAATGGCGATGGAGACTGCGAGGCTAGAGTTTGGCAGAGGGGGGTAGAATTCCACGTGTAGCAGTGGAAATGCGTAGAGATGTGGAGGAACACCGATGGCGAAGGCAGCCCCCTGGGTCAAAACTGACGCTCATGACACGAAAGCGTGGGGAGCAAACAG
+
CCDDCCCD>CCBB?AA@?;?<@B@;@+0+0@@@@9A@@CC?CCBBB@@?994:?:?B=AAA@=@@???ABBBBBA9<<<<1=A7>>>A<A>BBA=A?@A>AA@@A=@A?@@@@?9939@A@A797398==;==?A?A'?>AC:=:<<<<998977:;;773>A:655;9@?A?=8625/57/505::9>?;;5;==9>;?:::AAA/>>B9>:===-:9===;;52..3...6333-3668?>?2:;;8>066>
@N9IO0:01040:05945
TACGAAGGGGGCGAGCGTTGTTCGGAGTTACTGGGCGTAAAGGGCGCGTAGGCGGCCGGTCTCGTCAGGCGTGAAAATCCCGGGCTTAACCTGGGGACTGCGCTTGAGACTGACTGGCTTGAATCCGGGGAGAGGATGGCGGAATTCCCAGTGTAGAGGTGAAATTCGTAGATAGTTGGGAAGAACACCAGTGGCGAAGGCGCCATCTGGCCCGGTTATTGACGCTGAGGCGCGAAAGCGTGGGGAGCAAACAGG
+
ABCBB?BDDD1AA@BBBA@CC?BB<9;:ACCBCD>BBCCC=BD=BBA9:;@>@?<@>A=ABAABAAAB?A:;;@AA.::?8?A<AB?B@D@CCFC;D;;;BB@@7<;BBA@@@;;;?BB8<9;>?2::;*99554;=>.5526=A=BC:BBB;;<A@A=A@AA=C?999@@>00--059(.(-7277;+545559995;8696;?>??@;@@9@@C?CB<;;B@@@@@@?B@A;;;/;ABBABB7AAAAB<;;;@
@N9IO0:01043:05937
TACGGAGGGTGCAAGCGTTAATCGGAATTACTGGGCGTAAAGCGTGCGTAGGCGGTTAATTAAGTCAGATGTGAAAGCCCCGGGCTTAACCTGGGAACTGCATTTGATACTGGTTAACTAGAGTTTAGTAGAGGAGAGTGGAATTTCAGGTGTAGCGGTGAAATGCGTAGATATCTGAAGGAACACCAGTGGCGAAAGGCGACTCTCTGGACTAAAACTGACGCTAGAGGTACGAA
+
CCCC@A>?:?@>B<@?CC?B?BBA?@<>9?A@??9=?@@@9@@@:;:A@;;6;A=A?C@C?C?BBBBAAABBCCF;;:CC:BD>CB@C@F?BCB;@<@@BAAAC=AAABB@@>@=@;==:::998)7<<>?BC?CBBB>=8<28:27736:>9=:68/5996/7@BCBBBB::;;;==6<8=0788====A:>867(645559=885552=>;:::-:9999/////9:)/7==;=
@N9IO0:01045:05933
TACAGAGGGTGCGAGCGTTAATCGGAATTACTGGGCGTAAAGGGCGCGTAGGCGGTCATATAAGTTAGATGTGAAATCCCTGGGCTTAACCTAGGAACTGCATCTAATACTGTGTGACTGGAGTGCGGTAGAGGGTAGTGGAATTTCCGGTGTAGCGGTGAAATGCGTAGATATCGGAAGGAACACCAGTGGCGAAGGCGGCTACCTGGACTGACACTGACGCTGAGGCGCGAGAGCGTGGGGAGCAAACAGG
+
CCCCBBCF?@@>BBB@??:>;?AA?BAE@CBBBB=@@@@@9@B;AA:;;A@>;:6;@@BBBB>BB@CCCBAA???:?DD=@@@;?A9?<??BAA=@<?@@@ABBCC@CCC@@@B@@@BBB>BB?@?C@CBBCCC=CAABC@B?BD=B@B?BA@??@?=@A@@;A@?@@AAAA@??@<@<A=A>B@@>@BCCBDDE>B>;<7<FBA?A@=@BBCBCDBBBBDBBBBBB?@@@@@@ABBBBDCC;CDCCC<A@A<
@N9IO0:01050:05951
GACAGAGGGGGCAAGCGTTGCTCGGAATTACTGGGCGTAAAGGGCGCGTAGGCGGGACGGCAAGTCGGTCGTGAAATCCCTCGGCTCAACTGAGGAACGTCGATCGATACTGCCGTTCTTGAGGGTTGCAGAGGAGACTGGAATTCCCGGTGTAGCGGTGAAATGTGTAGAGATCGGGAGGAACACCGGTGGCGAAGGCGGGTCTCTGGGCAACTCCTGACGCTGAGGCGCGAAAGCGTGGGGAGCAAACGG
+
ABBBBB@@A@0AB?B;;;@BBBA@>@?B?BBAA@9?A@@@9?A9>@@:::B@CCD<A@?<?A4::AA=ACCA@@D?CCE;;;D@@AAC@C<;<A7;5;BBCCCB@ABDEJBBB@CC>@@?AAAB=B@CBBBCB>@@BCBB@C@C@CL>CACCBAA;:7;@@D<BBBBBBABAB@@@B=AA?B?BCC:;;;C@CDCACAJDF>CCCBBCC>;;6;BA7;;BBDBBAAA7;;BBFJ>C;;;AA@3@@ABB0;;;
@N9IO0:01058:05915
TACAGGAGGGTGCGAGCGTTGTCCGGAATCACTGGGCGTAAAGGGCGCGTAGGTGGCTGGGTAAGTGTGCGGTGAAAGCCCGGGGCTCAACCCCGGGTCGGCCGTGCAGACTGCTTGGCTTGAGCATAGTAGAGGCAGGTGGAATTCCGGGTGTAGCGGTGGAATGCGTAGAGATCCGGAAGAACACCGGTGGCGAAGGCGGCCTGCTGGGCTATTGCTGACACTGAGGCGCGCGAGCGTGGGGAGCAAACAGG
+
@@A00-0AA9AGBBCA@@@;;;;?B?B8;;;;99:5:@@AC?CC<AABBBCC?BBABB?B8984:@@BA@@=@@<?*797-399&33:;7;>>/<=5696:>78<=:9994:;@@?A@BB>BBA?AD??@@@AB???@594.4399>7<<4<:55555.5<6<8><@AA;;:;95:8=8>7:93844.4.44399<0505=8;8;;>@@@8@B@@<@A@@@@>?9:9=9=@=@5559994444&499<>4:;<4
@N9IO0:01058:05930
TACGTAGGGTGCGAGCGTTAATCGGAATTACTGGGCGTAAAGTGTGCGCAGGCGGCGTTGCAAGTCGAGTGTGAAAGCCCCGGGCTTAAACTTGGGAATTGCGCTCGAAACTACGATGCTGGAGTATGGCAGAGGAAGGTGGAATTCCACGTGTAGCGGTGAAATGCGTAGAGATGTGGAGGAACACCGATGGCGAAGGCAGCCTTCTGGGCCAATACTGACGCTCATGCACGAAAGCGTGGGGAGCAAACAGG
+
CCBBCCCF>CAA@@@@AB?B?BAC@EAC@@@ABE>BBCBE>CCC@@@AA@B?CB@CBB?BBB=@???????====599:9(8>3;<298(3<8;;9>4:178@@@?@>C6C?>?BB889AA=>>?>@?;99888<A<A7;;3@=B5<49?=<589@?A@BBCC>CCBBBB@@??9::?;=>;>;;;;9>?=@6:;C@C=@@AA5:49899-8-7:><:;:54433383333338808997788*7;;;=6<<<9
@N9IO0:01020:05963
TACGTAGGGTGCGAGCGTTAATCGGAATTACTGGGCGTAAAGTGTGCGCAGGTGGCCTCGCAAGTCGAGTGTGAAATCCCCGGGCTTAACTTGGGAATTGCGCTCGAAACTACGGGGCTCGAGTGTGGCAGAGGGAGGTGGAATTCCACGTGTAGCGGTGAAATGCGTAGAGATGTGGAGGAACACCAATGGCGAAGGCAGCCTCCTGGGCCAAACACTGACGCTCATGCACGAAAAGCGTGGGGAGCAAACAGG
+
FCBBB@>@8@@>AAC@??@B?AAD@C@C@AD:::/;C;;;8<CBBBBCBAA>@A@C>BBBBB<@>>???>@ABBB:@@@@4@>6=>/809@<@B>C>A<>>??BBCBC;CCFBBBB9BBCCBAAA88188//76.//)/86>3>:>=?AAA>>BBBA>@AAA<ACBBCBBCBB???B=A@=A?@A@?B=@@5;;@;@=@@AA;;<7:@E7B4;;)4=;?@5:59:>=999@@;;;;*;?><;;;.:>:;:/:AB=
@N9IO0:01024:06005
TACGGAGGATCCAAGCGTTATCCGGAATTACTGGGCGTAAAGAGTTGCGTAGGTGGCATAGTAAGTAGGTAGTGAAAGCGTGTGGCTCAACCATACTCACATTATCTAAACTGCTAAGCTAGAATATAGAAGAGGTAGCTGGAATTCCAAGTGTAGGAGTGAAATCCGTAGATATTTGGAGGAACACCAATGGCGTAGGCAGGCTACTGGTCTATTATTGACACTAAGGCACGAAAAGCGTGGGGAGCAAACGGG
+
@B@C>CC@CCC?B9;;@A=A@C@C?C9B<A@@@A=<;;A@:>@:908859AA???6>?<;88<8>@8949@@@A>>5<::::33.8???>B@CBBCCBCAAA=A??:;:/:;55992559<55.5;96655:5515;::44058=8<:>2559;99.5555/:3:<///;;75555)5444.45:::.5.5549<==>:===8<==BCC<AAAAA8::;@>B@?9:49379/////&/9799==,55;;=6=@@6
@N9IO0:01029:06002
TACGTAGGGGGCGAGCGTTGTCCGGATTTATTGGGCGTAAAGAGCTCGTAGGCGGTTTGGCAAGTCGGGTGTGAAAATCCGGGCTCAACTCGGAGACGCCACTCGATACTGCCATGACTCGAGTCCGGTAGGGGAGTGCGGAATTCCTGGTGTAGCGGTGAAATGCGCAGATATCAGGAGGAACACCGGTGGCGAAGGCGGCACTCTGGGCCGGTACTGACGCTGAGGAGCGAAAAGCGTGGGGAGCGAACAGG
+
BB;<:;;;;;*955:@BBAGCE@B900@500+0/)//344(4888<<==?>;@=9>@9?:>A8:8BAB;;99:9;9*4;5::1:?99.5<;96;<;:>A>A?AA@??AA;;;;@;:;9>>?569C@D=B@?>>*900=00*0<A@C<DD?BBAAA@B>B@@@9@A@@@@@A@@>>>?:>=4979==9=;9:29>?9?=AA>B::7@999,45;7:>94499999955.59:9959'5484444&4;;><75558
@N9IO0:01040:05989
TACGTAGGGTGCGAGCGTTAATCGGAATTACTGGGCGTAAAGCGTGCGCAGGCGGCCTCTTAAGACAGGTGTGAAATCCCCGGGCTTAACCTGGGAATGGCGCTTGTGACTGGGGGGCTTGGAGTGCGGAAGAGGGAGATGGAATTCCTGGTGTAGCAGTGAAATGCGTAGAGATCAGGAGGAACACCGATGGCGAAGGCAGTCTCCTGGGCCAGCACTGACGCTCATGCACGAAAGCGTGGGGAGCGATCCGG
+
CCBCCCCC=AA@B@A@@@<@?BAC@D:::;BBAA=A@ACE?CCBAA@@@9:49919@BBB?C@AAABB?AB@@@B<BACC8BA:?@4;7;ABCE>B?BB<A@BC@EDECBBBCCDD)BB?B@CBBBCB@D?@@@@<A@ACC@C@B@B=A@>A@???AAAABCC<???BAA@CA9::@B=AB?B?B@@<@B;;7;;C?C@CBB@@00-0@@3@<C;;9A@@:;9@A@AA;;:A;;;7;A@CCFG=CCBBCCB?B@
@N9IO0:01043:05966
TACGGAGGGTGCAAGCATTGATCGGAATTACTGGGCGTAAAGGGCGCGTAGGCGGCCAAATAAGTCAGATGTGAAATTCCGGGGCTCAACCCCGGAGCTGCATTTGAAACTGTATGGCTAGAGTTCAGTTAGGGTAAACGGAATTCCACGTGTAGCGGTGAAATGCGTAGATATGATGGAAGAACACCGGTGGTGAAAACGGTTTACTGGGCTGAATACTGACGCTGAGGCGCGAAAGCATGGGGAGCAAACAG
+
BBCC=@@@=@A@B?BBBB@B@@@@>A?B@CCAAA>ABBGC>BB<@@AABBB?BA?A?A@:@?;@AAAABBBBBBD?C@B=@@@6@@@@<@@@5?:??;AAABBF<>?D>AAABBCC?998>>>>7;;>@<>=;5<9<3<<:;9><A<>?>8::;;58555:>7>>>@@C==:<////9(/(/<1??=:B===8=====+==4785:AA?>3<800(/;8553......./557:>?6>::8DDD;DAAAC8677
@N9IO0:01050:05967
TACGGAGGGTGCAAGCGTTGTTCGGAATTACTGGGCGTAAAGCGCGTGTAGGCGGCCATTTATGTCAGGTGTGAAAGCCCTCGGCCTAACCGAGGAAGTGCGCCTGAAACTGATTGGCTTGAGTACGAGAGAGGAGGACGGAATTCCCAGTGTAGAGGTGAAATTCGTAGATATTGGGAGGAACACCGGTGGCGAAAGCGGTTCTCTGGATCGATACTGACGCTAAGACGCGAAAGCGTGGGGAGCAAACAGG
+
CCDD@99979A>C@BBBB@BA@CB>A486:@>@B>;;<FD=A@D@A@BCBC?B@;@9@AA9B<;<CCCABAACCC>CBA;>::2:4;B?C?BBC?A=???@@@<@???9?A@@@?B?@C?B899BBBA@@AB@?BB>BBB@B=A=AB=BBBBBBBBA?BBCC>C?BBBAA@BBB?AB=9:6:=AAA=A?AA=A@@A<AA@=A>BBBBD?CBEBBBBBCBBBBBBB<A@@A@???9?@@@BCC9AA99:.9?=5
@N9IO0:01055:05964
TACAGAGGGTGCAAGCGTTAATCGGATTTACTGGGCGTAAAGCGTGAGTAGGTGGCTGCGTAAGTCGGTTGTGAAATCCCTGGGCTTAACCTGGGAATTGCAGTCGATACTGCGGAGCTCGAGTTCGGTAGAGGACGGCAGAATTCCCGGTGTAGCGGTGAAATGCGTAGATATCGGGAGGAATACCGATGGCGAAAGCAACCGTCTGGGCCTGAACTGACACTGAGACACGAAAAGCGTGGGGAGCAAACGGG
+
B@AA=;::7;@AD=BA:;6;<@@A>@AK>DCCCC;AA;;;6;BABB;;;AC4;;6:BBBBCC>BAAB@B?BB@@@6900*000)//)/)/2777.7)/)4@:<;B<<;BB@@:95:@?@@@@@@;??;???AB?A?=39999186?=2@<@A>;000<??@@8A>>>@@??@@888>6<;5;<@BA@CAAA?CAAB<BBB>A>BCCBCB;A=ACB?BCC@@@A@;;;;;9::999&9::::::+8354;24444
@N9IO0:01018:06049
TACGAAGGGGGCTAGCGTTGCTCGGAATCACTGGGCGTAAAGGGTGCGTAGGCGGGTCTTTAAGTCAGGGGTGAAATCCTGGAGCTCAACTCCAGAACTGCCTTTGATACTGAAGATCTTGAGTTCGGGAGAGGTGAGTGGAACTGCGAGTGTAGAGGTGAAATTCGTAGATATTCGCAAGAACACCAGTGGCGAAGGCGGCTCACTGGCCCGATACTGACGCTGAGGCACGAAAGCGTGGGGAGCAAACAGG
+
A@BA?:?A@A0A@ABAAA@CDCCC?B=@@@@BBC=BB@?@0;;0;@=??AA<;;;0;???9@=?@<99:9-:<?B=BG?BB@>=?BCC<??B?BCC?CAA@=@C587>B>>?A;99:@@9????@BCB>BC?;7;??DED<?<?>>>@>AB=>=>>>;@<9<5<:?>>===>?><??=A=BB?;;;@BABB@CAA>A>00,0@@=<;;6;D?BBCBBBBCBBBB@@@?A??:::.;@@@>@@5::<CD?CCC>
@N9IO0:01024:06045
GACGTAGGGGGCCAGCGTTGCTCGGAATAACTGGGCGTAAAGGGTCCGTAGGCGGTGCGGCAAGTCGGAAGTGAAATCTCCGGGCTTAACCCGGAGGCTGCTCCCGAAACTGCCGTGCTCGAGTGTGGGAGAGGCGAGTGGAATTGCAGGTGTAGCGGTGAAATGCGTAGATATCTGCAGGAACACCAGAGGCGAAGGCGGCTCGCTGGACCACAACTGACGCTGAGGGACGAAAGCTAGGGGAGCAAACAGG
+
CCCCECECCC5B=BB;;;?@@@@B?C?CD@?@@A=@@>@B:AA<@A895<A?DB?AAAA<??>ABBB?B?BBAA@;@CBB?AA;AA?D@DF>B@BA?B@@@BBD=DCC=B@@@<@AA@::8@@ABBBB599BA=@BBB@@<@>B=B>>>?AA?>?>>?CCCC>BBBB?>>:;;>>>?>@@8<388:39778/7;A2908;7:=><;?A7;65://(////@BBBB;::7:ACBE>BBDDBCC9;;;AD>BBA?
@N9IO0:01030:06035
AACGTAGGAGCCAAGCGTTATCCGAATTTACTGGGCGTAAAGCGCGTGCAGGCGGCTCGATAAGTTGGCTGTGAAATCGCCCGGCTCAACTGGGCGAGGCCGGTCAAGACTGTCGGGCTAGAGGGCAGTAGAGGGAGGTGGAATTCCCGGTGTAGTGGTGAAATGCGTAGAGATCGGGAGGAACACCAGTGGCGAAAGCGGCCTCCTGGACTGCACCTGACGCTCAGACGCGAAAGCTAGGGGAGCGAACGG
+
B<CFCCC@;;:5;49959;@@@<@A=@@;@@@@B=@@@AD;@@AABBA@@?;??<=?@A::;?@@<@>AAA@@AB=B;;;C<B?CCCBABBBG=CB;:8;>A>DAB=ABBAA@BBC=BCBBBFF8E@<??@@?A;???AB;?;@;?=9@<???AABB?BBBB>BCCBBB???AAA@C>@@?A@DCC?AACC?BBBB;@AA?B=@@;;;6:@@C@@@?A99:@AAAB@B=>@>=@6=?@9:;;.;AA@B<?@E
@N9IO0:01033:06031
TACGTAGGGTGCGAGCGTTAATCGGAATTACTGGGCGTAAAGTGTGCGCAGGCGGCGTCGCAAGTCGAGTGTGAAAGCCCGGGCTTAACTTGGGAATTGCGCTCGAAACTACGATGCTGGAGTGTGGCAGAGGAAGGTGGAATTCCACGTGTAGCGGTGAAATGCGTAGAGATGTGGAGGAACACCAATGGCGAAGGCAGCCTTCTGGGCCAAACACTGACGCTCATGCACGAAAGCGTGGGGAGCAAACAG
+
BA9:9AAA;;;;B@BBBB@C@BBB@C@C@CBCCE=@@@EG>C;;:@@A@@?=>?9?9::AAB>BCA99:???@@A5:99+9<8;=6<5<;2881828033?>A894=6<@BAAA?7?A@:@>8;?A?998;<5:5:9::4@5;5;@BCAAACCCCB?BBCC>@A@CCAA@????@A=@@?B;;;;5;59?299>;=;????4405;:;1;-44)44:::////:///4443444(5<<<<<</:>?>>5=@@
@N9IO0:01041:06033
TACGGGGGGGGTAAGCGTTGTTCGGAATTACTGGGCGTAAAGGGCTCGTAGGCGGCCAACTAAGTCATACGTGAAATCCCTCAGCTTAACTGGGGAACTGCGTGTGATACTGGATGGCTTGGATTTGGGAGAGGGATGCGGAATTCCAGGTGTAGCGGTGAAATGCGTAGATATCTGGAGGAACACCGGTGGCGAAGGCGGCATCCTGGACCAATATTGACGCTGAGGAGCGAAAGCCAGGGGAGCAAA
+
CCBB@@@@@@"=?4;;;;5;A=BB?B<@<@>;;:09;9>?,;:.;BCCBBBA@@?@@C?;<;@AAAA@@@AAACC>AAC=C999AA>A>A@===2@:@A@@???=??><>AA<@:95:@=?>?>>8>@5=<9:9,99>>?:=;=@D<@@?BB??:<<7===>8=<?A?@@;;;9:99.55.71765+27694975.5+22+2225.57255/5/89947-------.(225222'27499::/6:5969
@N9IO0:01045:06025
GACGAAGGGGGCTAGCGTTGTTCGGAATTACTGGGCGTAAAGCGCGTGTAGGCGGTTGTCCAAGTTGGATGTGAAAGCCTTGAGCTTAACTCAAGAAATGCATTCAGGACTGGATGACTAGAGGACCGGAGAGGATAGTGGAATTCCCAGTGTAGTGGTGAAATACGTAGAGATTGGGAAGAACACCAGTGGCGAAGGCGGCTATCTGGACGGTTTCTGACGCTAAGACGCGAAAGCGTGGGGAGCAAACAGG
+
CBCAA<ACCC5CCCDBAA@CC@CD?C<B;A@@@B=@@AAA:ABB@BBCCBB@CC@C=@?B>A>AC?C?B?@@?@B<B@=A=?@>>@;>;@A@@;AAA8@BBCC@CAB?@BBB>;;;@AACCCB@BC@C@CCBB?BCC@@@?C?A?AF>CBBBBBCBC?BBBB<BAAABBBCB@A<@@8@=@C@CDDACCBC@CCH@D@@?<?@@>>@@<?@BAFF=BBBCCBBBB?BB9:9@@@9@@AABAC8@@@CC>CCD@
@N9IO0:01047:06026
TACGAAGGTGGCAAGCGTTGTTCGGATTTACTGGGCGTACAGGGAGCGTAGGCGGTTGGATAAGCCCTCCGTGAAATCTCCAGGCTTAAACCTGGAAAGTGCAGAGGGGACTGTTCAGCTAGAGGATGGGAGAGGAGCGCGGAATTCCCGGTGTAGCGGTGAAATGCGTAGAGATCGGGAGGAAGGCCGGTGGCGAAGGCGGCGCTCTGGAACATTTCTGACGCTGAGGCTTCGAAAGCGTGGGGAGCAAACAGG
+
CBBAA?A?BD?AA=@;;;=@@?BC?ABB9@@9:;5;A@BB@@@;@@A;;;B?BB=B5;5;;<=;:9,9;49=>>=5==;;4:B;@@6;;4:>BC?BA799<:>=;:;:.43333-349;;<>>=:?<AA<@CCB@CB;;;@<;8=:=A7>9@??996=9<<<>299555555>9556>4==:=:=:=:>:==7;:<7;7;@;499>>>>=;63333(33333333:33-33-/88828/--899*-/77;2;:92
@N9IO0:01050:06038
TACGGGGGGGGCAAGCGTTGTTCGGAATTACTGGGCGTAAAGGGCGCGTAGGCGGCTCGCTAAGTCGGGTGTGAAAATCTGGGCTCAACCCAGAGCCTGCACTCGAAACTGACGAGCTAGAGTTCTGGAGGGAAAAGCGGAATTCCTGGTGTAGCGGTGAAATGCGTAGATATCAGGAGGAACACCGGTGGCGAAGGCGGCTTTTTGGACAGAAACTGACGCTTGAGGCAGCGAAAGCTAGGGGAGCAAAGCAGG
+
;;CCEECCCB"BC6;;@@>AD@FCACAC@BBCCC>B:;;E=BB>BBB@@>@<00+0><=ABB>@@BBB<A????CC9CABBD>ECBB=AA8@A@@@;;:;999AACC>A:00@0000:9@@@?=@@C?CAB<BBB2?99096=7A:::454898889>ABB>BDCBB>>?997??>8?@9=9<8/)090/)///(/289425555$20555558.77252778,228.5557;:=1<:95///'/8777)..332
@N9IO0:01015:06082
AACGTAGGTGGCAAGCGTTATCCGGATTCACTGGGCGTAAAGCGCGTGCAGGTGGTTTCGTAAGTTGGACGTTAAATCTCCCGGCCTAACCGGGAGGAGTCGTTCAATACTGCGGGACTTGAGGGCAGAAGAGGGGGGTGGAATTGCTGGTGTAGTGGTGAAATGCGTAGATATCAGCAGGAACACCTGTGGCGAAAGCCGGCCCCCTGGTCTGCTCCTGACACTCAGACGCGAAAGCTAGGGGAGTGAACGGG
+
C9CDCCC?9;9;E?B;;;<CCB?C>@@=@DCCCC?AA@CC=C@@@ABB@?@>9:6:A=BAAAACC@D@B???9?A9;;;DE?C?B@CB>B@CD89949::??AADD@BBAABBBD:@@?;@@@A<ABBB=AABBBBA)BC@B?BACCCB@BBAAAAA>ACCE>BBBBB@@@BBAAAAA??;?=@@@?CAAA<A===500+06<<<<,<?9>?;::A@;>??BBCAABCCCCB@@A;@BBBBCC9AACCA?A@@6
@N9IO0:01016:06105
TACAGAGGGTGCAAGCGTTAATCGGATTTACTGGGCGTAAAGCGTGAGTAGGTGGCTCGCTAAGTCGATTGTGAAAGCCCTGGGCTCAACCTGGGAATTGCAGTCGATACTGGAGAGCTAGAGTTCGGTAGAGGGTGGCGGAATTCCCGGTGTAGCGGTGAAATGCGTAGATATCGGGAGGAACATCGATGGCGAAGGCAACCACCTGGGCCTGAACTGACACTGAGACACGAAAGCGTGGGTAGCAAACAGG
+
BCF;<:EF=CC??<?::9;?<@BC?CCB>BBBBE=;;;EE=CA@@A>;@BC@CBACCCBCCC?CDCCCC9;9CCC>BBE>CD@8ABCC;D:CD@8>:>9<BABABBCBCBBB:<A:9;ABA@AA@BB?BAA@>?9>?;?@<@?C?BC>B?BBAAABB?BAAD=CCBBBBAAB?>>>?89:5;5;;;@AAAB@AAB7;8;B>A=A@=BCC>C?AAA>AAAABBCBBAA@@AB;;;0;9>;::,9@@BCC?BBB?
@N9IO0:01026:06096
TACAGAGGCCACAAGCGTTAGGCGGAATCACTGGGCTTAAAGCGTGTGTAGGCGGGTTGGTAAGTACCTTGTGAAATCCCACGGCTTAACCGTGGAAAGGCTTGGTATACTGCCGATCTTGAGTCATCTAGGGGCAACCGGAACAGATGGTGGAGCGGTGAAATGCATAGATATCATCTGGAACGCCAATGGTGCAGACAGGTTGCTGGGGATGGTACTGACGCTGAGGCACGAAAGCCAGGGGAGCAAACGGG
+
CCCCD998:<@@A=AAAA?BB?BC?B>AACCCCC=DD?BA<@?@?BAA?>?>BBC<A>A>AB@C@AA@C;>=99929AA8??B?BC?B@B>BBB>BB7<7=>9>9?ABAAC@@=A@A@C?BBBBB@A??7777+9<7<9A>B?BBBBBA?AB?BD999:BAC=999@@@::;;7:9///:5:776;=A>FD7;;@@??@>=:=======</<8818::5669=@565A<====AD;BB=;;;;/;;>>A187<<
@N9IO0:01032:06085
TACGTAGGGGGCGAGCGTTGTCCGGATTTATTGGGCGTAAAGAGCGCGTAGGTGGTTCGTAAAGTCGGATGTGAAAGTCCAGGGCTCAACCCTGGGATGCCATTCGATACTTGCGGACTGGAGCACGGTAGGGGGATCTGGAATTCCTGGTGTAGCGGTGAAATGCTCAGATATCAGGAGGAACACCGGTGGCGAAGGCGGGATCCTGGGCCGTTGCTGACACTGAGGCGCGAAAAGCTGGGGGAGCGAACAGG
+
ABAAABCDDG1;;ABBBCACDE@D?AAA<AB?CE>:::@?9?@BBC<;;LE@BB?B?B;;;B=ABBC:<;CCCCF=BA@=?A@:A=BD@EH>@@@=@@;@7@@:CBD;:;@;@AA@BBCB?@@???@6;37333$3833<7?7?6@;@A=@B?877A8>977)388988;><<;8;;(//(/(--937(--(///08/33=68873333,34;<7:<<@AB;443;;18844444&4444<==+===<<05594
@N9IO0:01044:06103
TACGGAGAGTGCGAACGTTGTTCGGATTCACTGGGCGTAAAGGGCACGTAGGCGCCCGGCAAATCAGTCGTGGAATCCCGACGCTTACCGTCGGAACGGCGGCTGAAAATACCGGGCTAGAGGGCGTGAGGGGTCACTGGAACTCCCGGTGAAGCGGTGAAATGCGTAGATATCGGGAGGAACGCCGGAGGCGAAAGCGAGTGACTGGCGCGTTCCTGACGCTGAGGTGCGAAAAGCTAGGGGAGCAAAC
+
CECC>;;;9;=?;;5:554=@7<A<;;=@A?;;;/99444)4808@ABBBB?A@AA9A=;::/:@@::999=:=:>>A9AAA;;;6;;=A@@@=A?AC?CC@;;;CCD9AB@?CD;=;CGCCD>DCBCBABB9BBBCCCACAA@>A,0,/;;5=;;49==98>AAABBBBBA9555)9:.5.5557<8;;69;@;099996=B;;;<7<<<@B@B@ABBC;;:B9:29;99995&59:::=>/;60/:1:
@N9IO0:01048:06093
TACGTAGGGTCCAAGCGTTGTCCGGATTTATTGGGCGTAAAGAGCTCGTAGGCGGCTCAGTAAGTCGGATGTGAAAACTCGGGGCTCAACCCCGAGACGCCATCCGAGACTGCTGTGGCTTGAGTCTGGTAGGGGAACACGGAATTCCTGGTGTAGCGGTGAAAATGCGCAGATATCAGGAGGAACACCGATGGCGAAGGCAGTGTTCTGGGCCAGTACTGACGCTGAGGAGCGAAAGCGTGGGGAGCAAACAGG
+
BCBBBCBC<BA=A6;;;A=ABB=@=???7=<6?>7?@@@A:A@AAA;:9<=<995:BBBCDC@BBBB?@00000<<+0//<<<//6>>>B@B7A?@ABCB@BCB@BBBBBBBBBAAA=@B@;;0<@00+/<7::&9.5:<<4;77494//)/9///:<6;5444&499999999;9<<?999@C=C;;7;@@@<@;;5;>@9;594.9:<<4<8=5499==9:9999436883333(3:<<===/;?ABC>AABA
@N9IO0:01049:06081
TACGTAGGGTGCAGGCGTTAATCGGAATTACTGGGCGTAAAGCGTGCGTAGGCGGTTTGTTAAGACAGGTGTGAAATCCCCGGGCTTAACCTGGGAACTGCGCTTGTTACTGGCAGACTTGAGTGTGGCAGAGGGGGGTGGAATTCCAGGTGTAGCAGTGGAAATGCGTAGATATCTGGAGGAACACCGATGGCGAAGGCAGCCCCCTGGGCTAACCACGTGACGCTGATGCACGAAAGCGTGGGGAGCAAACAGG
+
CBCCCDED>@A@CC@BBC@C?BB@=@=@=@A?@@=@BBAB<B@@@BAB?::5;;4;C<AB?C@DDAAA?BBBBAB=????8?D;CC9;9;=AAB=B>BBBAAAC@DC@BABB@BDBBAA=AABABBB>AAB@@????&?@:@=@>A;???BABBA===00)/9199=A@A@???AA@@=99399>>=:AA>@5:9939/73:=<;;)333(3883959///::://///9;:9:99=6737>;;;/:9666....3
@N9IO0:01017:06137
TACGAAGGGTGCAAACGTTGCTCGGAATCATTGGGCGTAAAGCGCACGTAGGCGGCTTCGCAAGTCGGATGTGAAATCCCTCGGCTCAACCGAGGACGTGCATCCGAAACTGCGGGGCTTGAGTACTGAAGAGGATCGCGGAATTCCCGGTGTAGAGGTGAAATTCGTAGATATCGGGAGGAACACCAGTGGCGAAGGCGGCGATCTGGGCAGATACTGACGCTGAGGTGCGAAAGCGTGGGGAGCAAACAGG
+
CBB;94:B:BBBCC=;;:>AAAAA=A<@@BA<BD=???BA:??BBBBABCC?BB>BB@BBB?+0000+00/0;<@5BB==@;;8;DCC?C@BBB?BDA@@?9::;?@A9?:9;BBB7@@?B@@ACBCCC?CA@=AB<<;A<@=B>AB=B?BCCBBAA=@??>9?<A??@@CCBBBBA;992:3:BB?BBBB@DBB>A?;:6:BBBBBBB>BCBBBBBABCCDBCCCDABCB@AA;ABAABBC9BBCCE>CBC?
@N9IO0:01029:06114
TACGTAGGGTGCGAGCGTTAATCGGAATACTGGGCGTAAAGCGTGCGCAGGCGGTTTTGTAAGACAGGTGTGAAATCCCCGGGCTTAACCTGGGAACTGCATTTGTGACTGCAAGGCTAGAGTGTGGCAGAGGGGGGTAGAATTCCACGGTGTAGCAGTGAAATGCGTAGAGATGTGGAGGAATACCGATGGCGAAGGCAGCCCCCTGGGTTAACACTGACGCTCCAGGCACGAAAAGCGTGGG
+
CCBCCCBC>BBBFBB@@@?A?BA@<A-00?@>>8BABCC?CCBACBBBCC@@?=?DF9==A=0////698888>6=BBA6AA,971>8=3==>6=3944555>5<<BBBBBCC?B=@@@@@@@@@@<@><<==<=<&<<78-7-3,333-39@:;;5554;B<@@@B@@@CBBCBAA=??>A=@?=:==00+000)05:9/////$333(3,339;9>:;33377.55+2272222&22227<<
@N9IO0:01039:06144
TACGAAGGGGGCTAGCGTTGTTCGGAATTACTGGGCGTAAAGCGCGCGCAGGCGGTTCTTCAAGTCAGAGGTGAAAGCCCAGGGCTCAACCCTGGAATGGCCTTTGAGACTAGAGAACTAGGGTACGGGAGAGGTGAGTGGAATTCCGAGTGTAGAGGTAGAAAATTCGTAGATATTCGGAAGAACACCAGTGGCGAAGGCGGCTCACTGGCCCGTTACCGACGCTCAGGCGCGACAGCGTGGGGAGCAAACAGG
+
BBC;97;BBB0BBBBBBC@CB?BC?C?C?BAAAB<A@ABD6;;B@@@BA@@?@@=@?AA>AB?CBBBB;;8;@DD=BBB=AA@;@@A@?BA<A@:@;9;7;>@B9;;;;;;CB@BB;::CCC7:;;;@:ABCC>AAACCB?B>@5;5<;;;;@;00=80000//&35::<>>><<<7;?9B9A=>BBC=@;;<>BA@?@;00+0<000=?4:949A=BC?AAAA999BBABBBBGDCBBBCCED:AABBB>BBC?
@N9IO0:01058:06127
TACGGAGGGGGCTAGCGTTGTTCGGAATTACTGGGCGTAAAGCGCGCGTAGGCGGCTTTGTAAGTTAGAGGTGAAAGCCCGGAGCTCAACTCCGGAACTGCCTTTAAGACTGCATCGCTAGAATTGTGGAGAGGTGAGTGGAATTCCGAGTGTAGAGGTGAAATTCGTAGATATTCGGAAGAACACCAGTGGCGAAGGCGACTCACTGGACACATATTGACGCTGAGGTGCGAAAGCGTGGGGAGCAAACAGG
+
BBBB=;;;;<*:BBBCCCAGC@CC@C@CABBBBB>BBBBE>B@@?;9;BBB@@@=@A?:?CC@BC?BA@@;@???9??D=B?B>?=?@29:A=A?C;>?AA=@@:@;?>CCC@@====??BB<=5=9;3:866166555:,2025:5:::997778<5<555,5.55799;=??5;;5;5;>:>>>:????<??@<@:>;@@BBAC@?<??ABABBB=?@CBBBBBC<>>ABAA599A@@@@5??@@@<BBC?
@N9IO0:01019:06162
TACGGAGGGAGCTGAGCGTTGTCGATATACTGGGCGTAAAGCGCACGTAGGCGGCGCCGTAAGTCAGGGGTGAAATCCCGGAGCTCAACTCCGGAACTGCCTTTGAAACTGCAGTGCTAGAATCCTGGAGAGGCGAGTGGAATTCCGAGTGTAGAGGTGAAATTCGTAGATATTCGGAAGAACACCAGTGGCGAAGGCGACTCGCTGGACAGGTATTGACGCTGAGGTGCGAAAGCGTGGGGAGCAAACAGG
+
BBCC:>@;05...---,*6,-----8;<<9555)555;5)5:::<B@@>@;=<8:5:.48=3<A?9733&38880373(3-3378893<7?28286@ABB4=8188829:::==<B=9=55022,2838:8=4<::AAA4>4?4>59@:@99A;AC16522'238899888::597273..).77385554<884>4?ACCA::DB=7B<==7<;C8=B====8887;;;393,39>9:==1;?@::3?@@4
@N9IO0:01034:06179
TACGGAGGGGGCCAGCGTTGCTCGGAATTATTGGGCGTAAAGGGCGCGTAGGCGGTCGGGTAAGTCTGATGTGAAATCCCATGGCTTAACCATGGAATTGCATCTTATACTGCCCGGCTAGAGTCTGGGAGAGGGAAGTGGAATTCCCGGTGTAGCGGTGAAATGCGTAGATATCGGGAGGAACACCAGTGGCGAAGGCGGCTTCCTGGACCAGTACTGACGCTGAGGCGCGAAAGCTAGGGGAGCAAACAGG
+
BBBB:BD@@@+C<BBA;A155BA>6;8B4>@.55);??@;6@=6>C=>><625A8=<<=6<B9@;?BAAAB:>>=5?@;258A7?<8A8?255?7;9>7;:<8557<@@@;==?8?9??;@54455<<5<==@>5@7?@;5@9B.;5067<C>B?>C:>CCG8;66@AA@@AFB<<?7=C9>9C@E<HB<B8A;;9=9>C;C=:=:>>:<<9@=<<<;;;;:::;;;7:::<>=6BCB<<@?0@<A>;3>@A8
@N9IO0:01047:06192
TACAGAGGGTGCGAGCGTTAATCGGATTTACTGGGCGTAAAGCGTGTGTAGGTGGCTTCCTAAGTCGGTTGTGAAATCCCTGGGCTCAACCTGGGAATTGCAGTCGATACTGGGAAGCTAGAGTTCGGTAGAGGACGGCGGAATTCCCGGTGTAGCGGTGAAATGCGTAGATATCGGGAGGAACATCGATGGCGAAAGCAACCGTCTGGGCCTGAACTGACACTGTGACACGAAAGCGTGGGGAGCAAACAG
+
CBC99595)5;AA?:?==2:49:@69;5/5AA?=8@;>B>5A<A95::::@7?B:CF<@9;;9<A<<9B8@A;B>5@EA6AB;4;<B<7A7<A<4@8<8<B==B==>BB=BA<4<45;ABAA@?7;A9ABC;@7@A@05:7@6:4?9197>?B>>?B8BBC=6@B=B<BBCA?8333(;:.;.5:99;>==:=?F@7CCD<C:B;5555)57C@B<?>B>><<<==?@<<<A>@6;;;;;>>/><B<;1:5;
@N9IO0:01047:06209
TACAGAGGTCTCAACCGTTGTTCGGATTCATTGGGCGTAAAGGGTGCGTAGGCGGCGGAGTAAGTCAGGTGTGAAATCTCGGGGCTCAACCCCGAAACTGCACTTGATACTGCTTCGCTAGAGTATTGGAGAGGAGATTGGAATTTACGGTGTAGCAGTGAAATGCGTAGATATCGTAAGGAAGACCAGTGGCGAAGGCGAATCTCTGGACAATTACTGACGCTGAGGCACGAAGGCCAGGGGAGCAAACGGG
+
CCBB@9:7;BBDCAE;;;=@@?BB@@@>@BB:@@9?A??@:?=;:?A@@AB@CB@CB@BBA@<?A@A@=:;;AAA<AAA@A@@3@C;;8<DD3<;;,;AAA@@B@CAAAAAAAB?;<<A;;;ABBC@C?B@;;5<9AA<C<B4;:/:@@=@A>>>::6??CC?BCCDDCBBBB;;:AB?B=A>A;;7<BAA>B<;5;>A@@<?@;;;;=A;;8:?CCCCCHBAABAA=@A;;;5;9@9?>BB5@@@@A;@?@9
@N9IO0:01049:06190
TACAGAGGGGGCAAGCGTTGTTCGGAATTACTGGGCGTAAAGGGCGCGTAGGCGGCCTGCTAAGTCGAACGTGAAATCCCTGGGCTCAACCCAGGAACTGCGTCCGATACTGGTTGGCTTGAATCCGGGAGAGGGATGTGGAATTCCAGGTGTAGCGGTGAAATGCGTAGATATCTGGAGGAACACCGGTGGCGAAGGCGACATCCTGGACCGGTATTGACGCTGAGGCGCGAAAAGCCAGGGGAGCAAACGGG
+
A;=@A5;555$5<9CA=B:BB8==7>4=-3399=4CAB<<6B<6BABA>;929?7C7AA@;9-3;:94.55;5B>7BC@6@==255;=7<<6<<9>7;>::8:;.444::44.4.4.597;;5;>7A<6<>>C@8>>FCD9B9C:D:;946BB<<BB2:6B>6BCBB<@BB@<;55<28@7@7ABC;A9<<9=@C:C9;66:<<<59;055057:<<8<;::::944.4495444&4934555&55944)5:;2
@N9IO0:01014:06221
TACGAGAGGTCCAAACGTTATTCGGAATCACTGGGCTTACAGAGTTCGTAGGCGGTCCAGAAAGTGGGGTGTGAAAGCCCTCGGCTCAACCGAGGAACTGCGCTCCAAACTACTGGGCTAGAGGAAGATAGAGGTGAGCAGAACTGATGGTGGAGCGGTGAAATGCGTTGATATCATCAGGAATACCGGAGGCGAAGGCGGCTCACTGGGTCTTTTCTGACGCTGAGGAACGAAAGCTAGGGGAGCAAACGGG
+
CCCCCCCC9BC.95);5:8=C8==0:09;;;B==7CC:=<BBB=B9CBA@@7@B9BB9C@A;6;BC>>2HC@???7?>@7>B=:B@@E;>;C>>9>8;A@?9?:@6>;3ABBABD=7?:?<>>4:8A<<B<<>9;;>>;;;<255<;;>5:?79:8=388:83::><<8666B@=B@@@;7B9B>949.554555.57A@8BBB;?<B=4=::::.:;;;<CCB<?@4?7;;<=4<<<<=?>1<<===6B==6
@N9IO0:01016:06212
TACGTAGGGTGCAAGCGTTAATCGGAATTACTGGGCGTAAAGGGTGCGCAGGCGCCCCGCATGTCAGGCGTGAAATCCCCGGGCTTAACTTGGGAATGGCGCTTGAAACTACGGGGCTGGAGTGTGGCAGAGGGAGGTGGAATTCCACGTGTAGCGGTGAAATGCGTAGAGATGTGGAGGAACACCGATGGCGAAGGCAGCCTCCTGGGCCAACACTGGACGCTCATGCACGAAAGCGTGGGGAGCAAACAGG
+
CCCCCCCC=9:9C@BBAB=@<@:;6:?B@BBBBB=BBABB=BB=BABAABA?@@@@@2?@A;::?BB?BACDDA599==2=?9@@7C<???BB:A?AA?BAAA@CCC@B99:BBB6BAA=ABAAAA?B>;;=>500,0=9@:@:A=A?98:BBBCC???>?59977755>>5557:4881818<=5;:9>9@>;6;58755.594555(/(.(--2--(.36222588557=??9@::;CCC9AACCE=B@@=
@N9IO0:01016:06232
TACGAAGGGGCTAGCGTTGTCCGGAATTACTGGGCGTAAAGCGCGCGTAGGCGGCCATGCAAGTCGGACGTGAAAGCCCGGGGCTCAACCCCGGAACTGCGCCCGAGACTGCGCGGCTCGAGACCAGGAGAGGGAGCGGAAGTTCCAGTGTAGAGGTGAAATTCGTAGATATTGGGAAGAACACCGGTGGCGAAGGCGGCTCCCTGGCCTGGTTCTGACGCTGAGCGCGAAAGCGTGGGGAGCAAACAGG
+
BBA>@5;;;.5;;99CC@BBD@C@GAC@BBBCC=CBBBD=BBA;;;;;<<5<@:@=;;:;:3:98913;89?<<5;;=)877&7333/7?>0>9>4=88:;?=<==>==>=989929988=@@@9>>9>=888)8//-(,(,,(,(,,,-..2224:8880738....3388377.7(--(---(.2662=;:6:5//)///:3:>:==>>29.9599@?999995@999C<AAAACCC9CBAAC<;;;=
@N9IO0:01018:06238
GACGAACCGTCCAAACGTTATTCGGAATTACTGGGCTTAAAGGGTGCGTAGGCGGCGCGGTAAGTTGGGTGTGAAATCCCTCGGCTCAACCGAGGAATTGCGCTTGATACTGCCGTGCTCGAGGGAGACAGAGGTGAGCGGAACTTAGGGTGGAGCGGTGAAATGCGTTGATATCCTAAGGAACACCAGTGGCGAAAGCGCTCACTGGGTCTCTTCTGACGCTGAGGCACGAAAAGCTAGGGGAGCGAACGGG
+
BABBB=B?BBC@CC?;;:ADDACD?B?B?ACCCC>A?9==5<>8@????:968A<ABBB@BB=@?@DD=BBCCCB=BB@<@B@>AAAEAH@BBBADAD<AACDCAD@@@C@@@<@;;;BBBBBB>BBBCBAAA=?:::CC?C>@@=@??8?A=@AA@<@BAC=BBBBB@CCBB==800,0)02<9=;B<<<<@=<=5A00099?>>>D899999?DCCGCDCAA@@;???:;;;*;>;88?;8;<CDC?BBC>
@N9IO0:01023:06247
TACGGAGGGGGCTAGCGTTGTTCGGAATTACTGGGCGTAAAGCGCGCGTAGGCGGCTTTGTAAGTCAGAGGTGAAATCCCGGGGCTCAACTCCGGAACTGCCTTTGAAACTGCATCGCTTGAATCCGGGAGAGGTGAGTGGAATTCCGAGTGTAGAGGTGAAATTCGTAGATATTCGGAAGAACACCAGTGGCGAAGGCGCTCACTGGACCGGTATTGACGCTGAGGTGCGAAAGCGTGGGGAGCAAAACAG
+
BBBB>BCCCC5CECCCA@?AB@AB>B?B?ABAAB=;;;DG?C@@;;;;;;:5;@;@CD?AAA?9::@?::8:CCC>CEE:???5<==>6;<>8=39133;;>BD:>?C>AAA>?@BBBB?BBACC@CC9/000*0>::<A6;0939<A??:99A???@996A9>8>>>><;;<@9>=:<6;A1888:>=883666(/(...;9?@@A:==<><>AD<>>=>><===5888??D;A@;;;DD)889888(8:9
@N9IO0:01027:06211
GACAGAGGGGGCAAGCGTTGCTCGGAATTACTGGGCGTAAAGGGCGCGTAGGCGGGATGGCAAGTCGGTTGTGAAATCCTTCGGCTCAACCGAAGAACGTCGATCGATACTGCCATTCTTGAGGGATGCAGAGGAGACTGGAATTCCCGGTGTAGCGGTGAAATGTGTAGAGATCGGGAGGAACACCGGTGGCGAAGGCGGGTCTCTGGGCATCTCCTGACGCTGAGGCGCGAAAGCGTGGGGAGCAAACGGG
+
CCGCCHCCCC5CB@B:;;GC;;;B?B>A?B@A@D=BAACB9AA=@@@?@@B?CCC=B@@=@A?@@AA=@?B???B>BC<><>C?@AAB?B>@A?A@=@AAAAAAABBBBBBAA>BB=BB9;:AC<@9::A::;6;;BCBB@B?B?BC>CACCBBBCC@CCCE>AA;;;;;@@@AAAB=BB?C@<<;@C?CA?ACC?B?@@@;@BABBCE>CAAAAA?A@A@BBBB@@=@BBBBC8;;BAAAA7AA@@A8@@A8
@N9IO0:01031:06237
TACGGAGGGTGCTAGCGTTGTTCGGAATTACTGGGCGTAAAGCGCGTGTAGGCGGCCCGCTAAGTCTGATGTGAAAGCCCGGGGCTCACCCCCGGAAGTGCATTGGAGACTGGCGGGCTCGAGTCCCGGAGAGGAGGGTGGAATTCCTGGTGTGAGCGGTGAATGCGTAGATATCAGGAGGAACACCGGTGGCGAAGGCGGCCCTCTGGACGGTGACTGACGCTGAGACGCGAAAGCGTGGGGAGCAAACAGG
+
BACC@CDD=AB?@@ABBA?A@>@A;@6;2:DCCE=@AABB=BCCCAAA@@?<9949@;>=<?<:::?CCCCBBCB;:::6;BB3?>@;::::$5;:5<669;<9@:@AB;;9;@@<5@A@@@@A@B;?<?A;;559;0;;:>=B=A49:;=:59>@773900*///9455;99569>8==8=294=8>;@B=AAA5858?<??7:>:<5:>?::::;:544;:///79:33399(4444:<<.<=<<:14443
@N9IO0:01036:06229
TACGTAGGGTGCGAGCGTTAATCGGAATTACTGGGCGTAAAGTGTGCGCAGGTGGCCGCGCAAGTCGAGTGTGAAATCCCCGGGCTTAACTTGGGAATTGCGCTCGAAACTACGTGGCTAGAGTGTGGCAGAGGGAGGTGGAATTCCACGTGTAGCGGTGAAATGCGTAGAGATGTGGAGGAACACCAATGGCGAAGGCAGCCTCCTGGGTCAACACTGACACTCATGCACGAAAGCGTGGGGAGCAAACAGG
+
BCBBCBB<5A@A==CCCB;@7;;=9C:C9BDDD@7CBBC=8B<B<=<A@<<7;B:<8A<99>2373743??BAC=39:33&3;.<84?4886==3;7<444>>=====5;;A;>884?A?;B:::?=2<7377;3@C78>4B9B;C:=BCCB<<B<B9<BCA8:59<>;@555>;@<4558<7@==5:5>@7<@:7:9<<:>49@499;1;4;26<=@=;@:A@;4445;?::>3?;54@88+888<:2::=6
@N9IO0:01038:06235
GACGAGTCTCACGAACGTTATTCGGAATTACTGGGCTTAAAGGGTGCGTAGGCGGTGGAGTAAGTCGGATGTGAAATACCTTAGCTTAACTAGGGAACTGCACTCGATACTACTTTGCTAGAGTAAGACAGAGGTGAGTGGAACTGAGGGTGGAGCGGTGAAATGCGTTGATATCCTCAGGAACACCGGTGGCGAAGGCGACTCACTGGGTCTTTACTGACGCTGATGCACGAAAGCTAGGGTAGCAAACGG
+
DCCCB<BCBCCA@A:?;@8CA3:@5A5@5?>?8808?3883@<3<CBBCBB9BA9;;05@?=7;=99-94@85:=5B>>4848<8@.3.3@@@<5:6@>8??:B;;<<BBA?:94/48<?=??<A2<>?>8AB7BBB;BB7B6@B>BB=6;@(////(/=9:178CCC6?:BAA?7=979,31738,8478,3331717@:ABC:@:C?6=AC<5@;CCD?8;@0/////339:,39ABA=5@844?;3@=9
@N9IO0:01040:06248
TACGAAGGGTGCAAACGTTGCTCGGAATTATTGGGCGTAAAGCGCACGTAGGCGGCTTTGCAAGTCCGATGTGAAAGCCCTCGGCTTAACCGAGGAAGTGCATCGGAAACTGCAGAGCTTGAGTACTTAAGAGGATCGCGGAATTCCCGGTGTAGAGGTGAAATTCGTAGATATCGGGAGGAACACCAGTGGCGAAGGCGGCGATCTGGGAAGATACTGACGCTGAGGTGCGAAAGCGTGGGGAGCAAACAGG
+
BBB;;9;E:BACBA4;:;=@@ACC@C?@@@D@BC>BBCBB:?99;?@?@BB?AB>ACC>ABC=?@B>AA;9;CCE>BBC>BA@=@B8;7;7;;A>B>BBCCCCCGACC>CBCDCBBBCD?AABCCCE>A6<;<7;CCBAB>B@C@AB;A>ABB>@::8:@AB<B?BC@??@ABBACB=??<??BCB=?@CC@CCC@B?BA?A?>>A;;;8;>BCBBBBBAA@AA@AA=ABBBBB9;;CCBCC9BABBE=B@B?
@N9IO0:01050:06214
TACGTAGGGTGCGAGCGTTAATCGGAATTACTGGGCGTAAAGTGTGCGCAGGTGGCCGCGCATGTCGAGTGTGAAATCCCCGGGCTTAACTTGGGAATTGCGCTCGAAACTACGTGGCTCGAGTGTGGCAGAGGAAGGTGAATTCCACGTGTAGCGGTGAAATGCGTAGAGATGTGGAGGAACACCGATGGCGAAGGCAGCCTTCTGGGCCAACACTGACGCTCATGCACGAAAGCGTGGGGAGCAAACAGG
+
A@BBBBBC=AAABBBAAA6;7;AA;B>B?BBB@D>;;;AA;@AA?A@@@AB=;94917>874:AAA@@@@BA@AA8;;;;.9?-889?<@B?CC<C>B?BAAABBCBC>B::9B??8?AA9949BAB??>?>@=@,0,00/5?7=5?CB;;;==;;7;BBB<ABB@>@?;?89;791776;8?@@=@@@@=@BC@C@C@@@=@>BCDE@D@CABBAABA;::?;;:99>999=5=999ACD8@@ACF=BBC?
@N9IO0:01051:06211
TACAGAGGGTGCAAGCGTTGTCCGGAATCACTGGGCGTAAAGGGCGCGTAGGCGGCCTGATAAGTCGGGGGTGAAACGCTGCGGCTCAACCGCAGCACTGCCTTCGAGACTGTTGGGCTTGAGCACGGTAGAGGCTGGTGGAATTCCCGGTGTAGCGGTGGAATGCGTAGAGATCGGGAAGAACATCGGTGGCGAAGGCGGCCAGCTGGGCCGTTGCTGACGCTGAGGCGCGACAGCGTGGGGAGCAAACAGG
+
CCCCCCCD=BB9949=??;@@A?B=B7;;BBCCE=BBBAB<AA<BBBBBBF@CC@C:;;;;;>ABBBBBB2BBBD?DCB;;:A?ABBE@B?AB@@@CBBBA>A>;;:ABB@@@4>>7>@:@@?@BBC>@A<;:25<<=<@;@2:29>5>?@BBCCCC@BCADACCBCBBBBA;;;BC0;8;B=@@@@A=:;49@@;><00-06<<???A<A>AA?AA????@@>>;A;=87333:>@?8<::/?<;;<13336
@N9IO0:01052:06227
TACAGAGGTGGCAAGCGTTGCTCGGTATCACTGGGCTTAAAGGGCGCGTAGGCTGCGCGGTACGGTTCGGGTGAAATCCCTCGGCTCAACCGAGGAACTGCCCGGGCGACGGCCGTGCTCGACTGCATCAGGGGAAGATGGAACTCCCGGTGGAGCGGTGAAATGCGTAGATATCGGGAGGAACGCCGGTGGCGAAAGCGATCTTCTGGGGTGCAAGTGACGCTGAGGCGCGAAAGCCAGGGGAGCAAACGGG
+
ACC@A??6??6>=6::C=455;?E:DB;A<A<C=5BB094/4<4BAA=B9:45::<<;;7;66=9>9@;:3:<<=5<:;1://,/<<<9>666>:@:6666=4;@4<///7272///9<:99:5555BB@@<</:59<<<8<8<<<<5<8;=8<8886:;;=5::@;555:944333(3;497BB>:C;><8;:991999;;;;245;<;.;=33.393333353437:::::=4569<>>>1;;>>A7===6
@N9IO0:01059:06237
TACGGAGGGTGCGAGCGTTATCCGGAATTACTGGGTTTAAAGGGTGCGTAGGCGGCTTTGTAAGTCAGGAGTGAAAGTTTGCGGCTCAACCGTAAAATTGCTTTTGATACTGCATGGCTCGAATCAGGATGAGGTCAGCGGAATGTGGCATGTAGCGGTGAAATGCATAGATATGCCATAGAACACCAATTGCGAAGGCAGCTGGCTAGACCTGTATTGACGCTGAGGCACGAAAGCGTGGGGAGCGAACAGG
+
CCCC9;9G?CCCCBB???=?@@8@8@9B:CCDEF>BB<?;4?>5AAA@<>>:00-0@@5@>=:@ABBB?BBAA@C>BBB:><?=@AAA?C@BBCBB:B?BCBCC:BBBB>?????C8??@@@<@A@A=@@C??<?@???A<?;??@=;?@:;;AABA?BBBB=BAAB@@@@@@A@@5<;;BB>BBB<A=A5;;;;5;>@@@BCB?BCDCCC@BCBBB?BBB@@@BBA>@@;:::/9:89<<<2?@@CC@@AA@
@N9IO0:01062:06211
TACGTAGGGGGCAAGCGTTGTCCGGAATTATTGGGCGTAAAGCGCGCGCAGGCGGCTTTGTAAGTCGGGTGTTTGAAACCTGGGGCTCAACCTCGGGGTCGCATCCGAAACTGCAAGGCTTGAGTGCAGAAGAGGAAAGTGGAATTCCACGTGTAGCGGTGAAATGCGTAGAGATGTGGAGGAACACCAGTGGCGAAGGCGACTTTCTGGGCTGTAACTTGACGCTGGAGGCGCGAAAGCGTGGGGAGCAAACAG
+
AAC;AAC>>>+BC6A:5;05<<9@:>:E9;?9?;6@A<;>255;4498888-3304:;5@:;60//;:1:///(338/86;;;;.93931;173733&38337==3///(/0///38067382225522218226A:085;/5/5/5/588889@<8;4337:2::<<<=444<<<<95996=6<<<888881777171333::91:3:3,3:?9;433,3777733,3728::;=?29993333&373/8/666
@N9IO0:01021:06284
TACGGAGGGTGCAAGCGTTAATCGGAATTACTGGGCGTAAAGCGCACGTAGGTGGTTTTGTAAGTCGGATGTGAAAGCCCTGGGCTCAACCTGGGAATTGCATTCGATACTGCTTAACTAGAGTATGGTAGAGGGAAGTGGAATTTCCGGTGTAGCGGTAGAAATGCGTAGATATCGGAAGGAACACCAGTGGCGAAGGCGACTTCCTGGGCCAATACTGACACTGAGGTGCGAAAGCGTGGGTAGCAAACAGG
+
BBBC>ABA<CB@CAC@@@@E@CBB?B?B;?????9?@@@@8?:;;;;:9:B:??5;;;-:@@=BABB?BDCBAA@8;:;/9>>6>>0.-.3:::/8)-(-/68-4444:=>:4;4;;=@AABBB@@>5955555)5.555146==254538843///1////91:455<599=?99929.47?8?;;8=;;;:=BA@CAFAAAB=@=;;:,929.5;99=B;9:@;;;599949909<@ABB<<:::9;2@885
@N9IO0:01024:06307
TACGTAGGGTGGCAAGCGTTGTCCGGAATTATTGGGTGCGTAAAGCGCGCGCAGGCGGTCCTTTAAGCTGATGTGAAAGCCCACGGCTCAACCGTGGAGGGTCATTGGAAACTGGGGGACTTGAGTACAGAAGGAGGAAAGCGGAATTCCACGTGTAGCGGTGAAATGCGTAGAGATGTGGAGGAACACCAGTGGCGAAGGCGGCTTTCTGGTCTGTAACTGACGCTGAGGCGCGAAAGCGTGGGGAGCAAACAGG
+
BAAA@9;;)5525>7;=BA;0007>7A=A?>A6<A,///:///)54;7//////)/:.44.44(4599988333666.668////566;?;=:000*/9@(0///)4.44)444444$4996;:9999:9@4;.9549909<<495:167<@A<;55555.5;<=6669B??@A@A@AAA:;:4;;A@A?AAAF=B<;59.5@45:5)9994544944.49555559955.9>ABBC>A@CAA@A6@ABBC<A@B7
@N9IO0:01035:06263
AACCAGCACCTCAAGTGGTCAGGAGGATTATTGGGCCTAAAGCATCCGTAGCCGGCTCTGCAAGTTTTCGGTTAAATCCACTTGCTCAACAAATGGGCTGCCGAAAATACTACATAGCTAGGGAGTGGGAGAGGTAGACGGTATTCGGTAGGAAGGGGTAAAATCCTTTGATCTATTGAGGACCACCTATGGCGAAGGCAGTCTACCAGAACACGTTCGACGGTGAGGGATGAAAGCTGGGGGAGCAAACCGG
+
;6;@BB<;;@BCC@;;;?ADAB=@A@CD@CB?AB9A=@@A8@;;9A??9:9C>A=???@@?@49:BB:BC@D@CC<AA>AA@>@@@BB?BJL;;;D;0000+0>>>0><<9:9@@>>ABCCB=AA;;;7<CBBADC@A@A=@:;5;<5:??<B?BDD9CCCC:AA;@=6;;;=??><A=>8=>49:7<;><8777/78<==A>>??<?AB?CBBBB=@::9A;@@99:,8:<@>/:877777(7=<<=3;5;<
@N9IO0:01038:06269
TACCCGCGGCCCGAGTGGTGCTCATTATTATTGAGTCTAAAACGTCCGTAGCCTGTCGGGTAGATTTCTGGGTAAATCGAACCGCTCAACGGTTCGAACTCCGGGGAGACCGCCCGACTTGGGACCGGGAGAGGCGCGAGGTACTCCTGGGGTAGGGGTAAAATCCTGTAATCCGTGGGAGGACCACCAGTGCGAAGGCGTCGCGCTAGACGGATCCGACGGTCAGGGACGAAGCCCAGGGGCGCAAACGG
+
@99:.<@B2;9.5<<ADABBBBBDC?BC@BA<@:;0=<<<<00//;699:;??958::;5:0/0??7A@BB=BBC<A?9969+//7::5:;6;6BB=78888?=>144::144>6===B7B=6<=5:929833.3888;?6;A?>:29:=>-<>?>>0>?>?1::55==D6;705575,53.39)..46-./.66272796<?//.58//.9.337296896<//.90335505=>,5596*5757A3;;;
@N9IO0:01044:06294
TACGTAGGGTGCGAGCGTTAATCGGAATTACTGGGCGTAAAGGGTGCGCAGGCGGCCCCGCATGTCAGGCGTGAAATCCCCCGGGCTTAACCTGGGAATGGCGCTTGAAACTACGGGACTGGAGTATGGCAGAGGGAGGTGGAATTCCACGTGTAGCGGTGAAATGCGTAGAGATGTGGAGGAACACCGATGGCGAAGGCAGCCTCCTGGGCCAATACTGACGCTCATGCACGAAAGCGTGGGGAGCAAACAGG
+
?A966<@@8AAABCC;;;29.94<7<=A=BCCCC=A@DDE<CB<999<<:<:??9@@@.77;445;BA>@AA@@?+99999'3</<84:6;7=CC>C?BB>BB@?9@@A9A???BB=BCBB????B@@:@900=>600*0=5><@=C<??????A=??=?BBD;;;:888;???>>>C388:>9===5;;==8=>>08168;;9==8<=:3=8=<8557;9656>==889=@;;;0;;;;@@@7@@BBB=DBA=
@N9IO0:01045:06261
TACAGAGGGTGCGAGCGTTAATCGGAATTACTGGGCGTAAAGCGCACGTAGACGGTTCTGTAAGTCGGATGTGAAAGCCCCGGGCTTAACCTGGGAACGGCATTCGAGACTGCATTACTGGAGTATGGGAGAGGGCAGTGGAATTTCCGGTGTAGCGGTGAAATGCGTAGATATCGGAAGGAACATCAGTGGCGAAAGCGACTGCCTGGCCCAATACTGACGTTCATGTGCGAAAGCGTGGGGAGCAAACAGG
+
GHHBAABC>CCCAAAAAA=A8;;B?A5:45???A=???AB9@@AAB;;;AAA;;7;<B@@@C=AA@@=@AAACBB0;<AA3@B;>?=B4:4:==5=99929;:9>>;>>@BBBCA9::CC?B@@@;;;6:@@@D>BB@@@7;6;@:@?C?CCAAA?B?BCCC>@@@ABA@@;;;>>;=18198<<<>@???696<>6BBCBCBBBAHD@CC=CACCCCBCCCC?CCC;;;ABBB<AABACAC6::9:E5@@B8
@N9IO0:01049:06305
TACAGAGGGTGCAAGCGTTAATCGGAATTACTGGGCGTAAAGCGCACGCAGGCGGCTGCATAAGCCGGTCGTGAAATCCCCGGGCTTAACCTGGGAATTGCGATCGGGACTGTGCGGCTAGAGTGTTGGAGAGGACAGCGGAATTCCCGGTGTAGCAGTGAAATGCGTAGATATCGGGAGGAACATCAGTGGCGAAGGCGGCTGTCTGGCCAAAACACTGACGCTCAGGTGCGAAAGCGTGGGGAGCAAACAGG
+
AAA;;;BC=BBA?<A?997:=BAA>A2:.4;@?>5=:A@>6B@@@@A@@<;5;;5;==@;9:?AA=B@C;::CCD=BADD9BA>BC>A=A=@BB9A?A9;;@@@AFE@DAA@BA;;5;AA@AAABD?C?AA;;5;@A@???B>B?BB=B?:::@@:::@@AB>CDDCCA<<<<;;;@698176<<=999??@DBB@B?AB?@??>@@@2:2555&5<<565;;<;?;<9<<<@@B:ABBBBBA.;:?>@9@@@:
@N9IO0:01055:06282
TACGAAGGGGGCAAGCGTTGTTCGGAATTATTGGGCGTGAAAGGGAGCAGGTAGGCGGTTCGGCGAAGTCTTTTGTGAAATCTCTGGGCTCAACCCAGAGTCTGCAAGGGAAACTGCCGGGCTGGAGTATGGGAGAGGTGAGTGGAATTCCCGGTGTAGCGGTGAAATGCGTAGATATCGGGAGGAACACCTGTGGCGAAAGCGGCTCACTGGACCATTACTGACGCTGAGGCTCGAAAGCTAGGGGAGCAAACAGG
+
BB?A?;ACCC5FG?BACD@BCABD@C@C@BB=AA;AA;59=9==5=@5593888.33-3-336933-333<==1=@BCC>B88:AAC>BBBB@CB<BB===@@?@@>AA=BB>BBA@=A@:>?A<999?BAA:>>BA>@>>?>>:=:=8=D8?;=<879??;??BF;888AAAA=>>>=AA:==9=9==>=A@@@<A@@@8@8818>=>?==8==9;:6:@ABAA>>>@<=8<=>>@@6==>>>>>2>>>>>7>==:
@N9IO0:01055:06307
CACGTAGGGGCCAAGCGTTGTCCGGATTTATTGGGCGTAAAGAGCTCGTAGGCGGTTCGGTAAGTCGGGTGTGAAACCTCCAGGCTCAACCTGGAGACGCCACCCGATACTGCTGTGACTGGAGTCCGGTAGGGGAGCGTGGAATTCCTGGTGTAGCGGTGAAATGCGCAGATATCAGGAGGAACACCAGCGGCGAAGGCGGCGCTCTGGGCCGGTACTGACGCTGAGGAGCGAAAGCGTGGGTAGCAAACAGG
+
DDC:<;?@@3A=A8BBBA???@>B?ABE>CC@CB=BABAA<A@@@BBDACC>A?7A;CA?AB>A@?@:2>?87:;(4.4<5899@AAA>A=>>8=<97394333(4>==>???AABBBBBB@BBBB?B?AAACB:AAAABC@B?B@B<??????>??><>ABB:;;;;=B==>@@?BC?BC?C?B;:5;???;@A@=A?AB>C??==999/:=@=AAAA;;<@@@BBB?BAAAAA<A@AABB>CBBCCE>@@@>
@N9IO0:01056:06279
AACGTAGGTGGCAAGCGTTATCCGGATTCACTGGGCGTAAAGCGCGTGCAGGTGGTTTCGTAAGTTGGACGTTAAATCTCCCGGCCTAACCGGGAGGGGTCGTTCAATACTGCGGGACTTGAGGGCAGAAGAGGGGGGTGGAATTGCTGGTGTAGTGGTGAAATGCGTAGATATCAGCAGGAACACCTGTGGCGAAAGCGGCCCCCTGGTCTGCTCCTGACACTCAGACGCGAAAGCTAGGGGAGTGAACGG
+
@3@CA;;6;;4:A4><;;<ACC@C@BC>AAB;;;0;??CC<@@@@@@@?AA?AC?AB<CAAB?@A<@-00::6<;6799BA=B?B@CC?C?CC<AAFE9?????BB?BBB?@@@C9??=9=:::.;?BB>B;;;:;:%;B?B?C>BBA?=?BBCCBA?AA@@9AAABBBBBB@A@AA@@@4;8;AB@???@<>=>>9000=@@@@0>@7:::@;;;<@@ABBBCCCCCBBA;;;0;BBCBBB6;;ABC@AAA
@N9IO0:01014:06333
TACGAAGGGGGCTAGCGTTGCTCGGAATTACTGGGCGTAAAGCGCACGTAGGCGGCTTTCTAAGTCGGGGGTGAAATCCTGGAGCTCAACTCCAGAACTGCCTTCGATACTGGAAAGCTCGAGTCCGGGAGAGGTGAGTGGAACTGCGAGTGTAGAGGTGAAATTCGTAGATATTCGCAAGAACACCAGTGGCGAAGGCGGCTCACTGGCCCGGTACTGACGCTGAGGTGCGAAAGCGTGGGGAGCAAACAGG
+
@@C;;6;BBB2BCCCAAA>BBCCBAB@CACBBBD>BBBCC=A;;;A:>@??<9905A;2AAA?ACCCDEE3AAAD>CC?BB@;9;=BA-00:*//:5:;:@5:4:99:A999?BD9:9BDBBBBB?BA<AABA?@@@A@C?C>A@BBBBAA@AB>>>?BCCC>C@BBB899BBA?CC>A?AC@CCE@B@@@?BBB?C?@?<?@@?>>>299.9<@@@@@ACBAA????A@?>>=7<<><<==2>=999.0==:
@N9IO0:01037:06335
TACGGAGGGGGCCAGCGTTGTTCGGAATCATTGGGCGTAAAGGGCGCGTAGGCGGCCGCACAAGTCGACGTGAAATCCCCCGGCTCAACCGGGGAACTGCGTCCGATACTGTGTGGCTCGAGTCCTGGAGAGGGTGGCGGAATTCCCAGTGTAGCGGTGAAATGCGTAGATACTGGGAGGAACACCGGTGGCGAAGGCGGCCACCTGGACAGGTACTGACGCTAAAAGCGCGAAAGCGTGGGGAGCAAAACAG
+
;;;:55@;@;(5259=9;75;8<>:?8<@;;295)9999=055)5:::>@@5;4.4.49:>:7;;@@BCDBBBC<;;<<<*;2;?9;8;@C>C2A>A@@@@>?9>@AA@@AB:99:@AA@<;;B<@@9==<<=7?;8??7><A?BB=CBBBCAA?A?A9::/:99@?@@@::9=>?8::29;;99:=38=3===398>>5?9A@<BC>ABCCACCCCABAAC:;:905<<@:::3:@>?AA?2>>;;;;&;;8
@N9IO0:01045:06311
TACGTAGGGTGCGAGCGTTAATCGGAATACTGGGCGTAAAGCGTGCGCAGGCGGTGCTGTAAGACAGGCGTGAAATCCCCGGGCTTAACCTGGGAATGGCGCTTGTGACTGCAGTGCTGGAGTGTGGCAGAGGGGGATGGAATTCCGGCGTGTAGCAGTGAAATGCGTAGATATGCGGAGGAACACCGATGGCGAAGGCAATCCCCTGGGCCTGCACTGACGCTCATGCACGAAAGCGTGGGGAGCAAACAGG
+
CCCCCCDD>@A@@@B@??7;7;AA8D8;;AAA@<ACBGG>CA@;;;=<00,0>6;;BBCBB?BBAC@>B:;;99/:@AA9BC;BB=@5;4;AB<B?BC@CBLD=@@@@@@BBBCAAAGE@BCBBBB>AA@;;;;;*;@<;B9<6<,0+0>>>=;99??>@DH>ACBA>??>?>@@@@?9948=@@@=A@??;?@A=@=A@<?=;>.;=;3;;>@AAA>@=><<00/7=?@BB>A7===::::+878::0:==4
@N9IO0:01046:06320
TACGTAGGGTGCGAGCGTTAATCGGAATTACTGGGCGTAAAGTGTGCGCAGGTGGCCTCGCAAGTCGAGTGTGAAATCCCCGGGCTTAACTTGGGAATTGCGCTCGAAACTACGGGGCTCGAGTGTGGCAGAGGGAGGTGGAATTCCACGTGTAGCGGTGAAATGCGTAGAGATGTGGAGGAACACCAATGGCGAAGGCAGCCTCCTGGGCCAACACTGACGCTCATGCACGAAAGCGTGGGGAGCAAACAGG
+
AACCB@@B:A;;;@@@@@?B@CDC@C@C@:;;DI=AB;;;0:;>@<B@?>>8??9@=@AACC?@???:::??A>C199?>0<;.;</7/3949;9?07,377788;8=188AABED;9:999;:0//(///.55,22+22+215171;;737;@@>@=A?@A6;;A@?@BBA<9:;?9AB?C;>>>38.//39//)/)///80//)/89/9(/)////7433::7////7//44)4444999+444=>8=??9
@N9IO0:01052:06353
TACGTAGGGTGCAAGCGTTAATCGGAATACTGGGCGTAAAGCGTGCGCAGGCGGTGATGTAAGACAGATGTGAAATCCCCGGGCTCAACCTGGGAACTGCATTTGTGACTGCATCGCTGGAGTACGGCAGAGGGGGATGGAATTCCGCGTGTAGCAGTGAAATGCGTAGATATGCGGAGGAACACCGATGGCGAAGGCAATCCCCTGGGCCTGTACTGACGCTCATGCACGAAAGCGTGGGGAGCAAACAGG
+
AADCCA?A<000A;>=A@<@>BBC?C=;;;AAB=<<<DC<AAB;:;BBBB@BB>BBBBABB7;::@@@:9:AAB<?@@?2>@6@;;;@B?BBC?C?ABDDCBC=CBBA@ABCBBBBBBB=??BBBB?B???@@@@2AA@>A?A?A@CCCCBBBB;;;BBAA=BBBBAAABBCB;;;?@@6;7;BB>A@@B?BBC@B@CC>A@BB9BBB=B@CBBB>@@@000=??>@=<8777*7=:>CCF:AAAAC>???=
@N9IO0:01057:06341
TACGGAATGTGCTAACGTTATTCGGAATCACTGGGCTTAAAGAGTCCGTAGGCGGCTTGTTAGGTGAGGTGTGAAATCCCTCGGCCCAACCGAGGAATTGCGCTTCAAACCGGCGAGCTAGAGGAGGATAGAGGTGGGCGGAACTGATGGTGGAGCGGTGAAATGCGTTGATATCATCAGGAACACCGGAGGCGAAAGCGGTCCACTGGGTCCTTTCTGACGCTGAGGGACGAAAGCTAGGGGAGCGAACGGG
+
BAAA@C@;;;A===;???=BC@BB?B9:;EEDCC=A?4:;0:949@5:@BB?AC@CC@BB@BD@BBBC@@@@BBD<A@A<ACC@CC>C?A<@@@<@?C7;;:;=8;?;6;:?:666<<>>><<8<@8@AB@BB?BAA<AA=;7B;;;@@=@A=?BBB=BBBB=CCCCDAEDBBBCBBCBB<A;@AB>B>;;6;@AB<C;<7;B?@@@BD<AA=@@;@A@AAC?????A;:99@@8??AAAAA6CA>>>;A@@;
@N9IO0:01059:06341
TACGGAGGGTGCAAGCGTTGTTCGGAATTACTGGGCGTAAAGCGCGTGTAGGCGCCTTGCAAGCCAGACGTGAAAGCCCTCGGCTTAACCGGGGAAGTGCGTCTGGAACTGCTCGGCTTGAGTACGGGAGAGGGAGGCGGAATTCCCAGTGTAGAGGTGAAATTCGTAGATATTGGGAGGAACACCGGTGGCGAAAGCGGCCTCCTGGACCGATACTGACGCTGAGACGCGAAAAGCGTGGGGAGCAAACAGG
+
BBAA;ABD;CC@B>BBBB@BB@BB@C?A<??@>@9@@ACB<AAC@@@AABB?;;68<8<BC>BB>BBC;<;BBB>CBD?BBB8;;=A<@?AJF=EABA@@;;;AA?E@C<;:BBB=@@@BBBBBCCD=BB???8>B==<9<+0+0@6@<=;AAA>?9>??@9?<@A<;;;;33.3<,33=??A@@8@988/8=??9BBB?B=@@=@@>AB7;;BAA;;;CBA;;;CBCFC;;<<*;95@@??2BBBCC<@@B?
@N9IO0:01060:06310
TACGGGGGGGGCGAGCGTTGTTCGGAATTACTGGGCGTAAAGGGCGCGTAGGCGGTTCGCTAAGTTGGATGTGAAAACTCTGGGCTCAACCCAGAGCCTGCATCCAAAACTGGCGGGCTAGAGTTCTGGAGGGGGTAGCGGAATTCCTGGTGTAGCGGTGAAATGCGTAGATATCAGGAGGAACACCGGTGGCGAAGGCGGCTACCTGGACAGAAACTGACGCTGAGGCGCGAAAGCTAGGGGAGCAAACAGG
+
BB@>>9>9>>"9@9?;;;<@=?AA=B?B@CCCCD>ABBCE>BB>CCCCDCC@CC?A?BBBCC=@?@C=@9900000,00==>>9@??A=A@;999???CCAA@@<@??3?@A?BBD<BBA@?@@;>?@>;;;;;*;;;;CAEAC?D@CF?@A@ABAB?BBBB=BBA@@CBBBBBBAA<?>9><>?@=A?A@=@AA9?9??9????=?C?BCBBBC<@@AA@99:99=9@@?@@?.:9878<<*78=<>8=9:2
@N9IO0:01063:06317
TACAGAGGGTGCAAGCGTTAATCGGATTTACTGGGCGTAAAGCGTGTGTAGGTGGCTTCCTAAGTCGGTTGTGAAATCCCTGGGCTCAACCTGGGAATTGCAGTCGATACTGGGAAGCTCGAGTTCGGTAGAGGACGGCGGAATTCCCGGTGTAGCGGTGAAATGCGTAGATATCGGGAGGAACATCGATGGCGAAAGCAACCGTCTGGGCCTGAACTGACACTGAGACACGAAAGCGTGGGGAGCAAACAGG
+
BCC;;:BB<BBAA<A?>><?=@CC?@@@<@BCCC=@@@AA<A;;;CABBCB=?A?AA<@?B@=BA?>5B>B@;;=6=CC=BBB=BBBC?A?A@A<A?@=A@AAC@@@BAB@@@;@?BBBBBBDE?BC?A@?:;5;;@=AB@B?B@CC>C@CAB<<<B@BAAB>BCCCCA;;;;::>B69:5;5;B;;;B@@;@:;:.9:B5;7:@AABC=B>@@C?ABAAABBBBBBCCDC@@@;ABBCCED<BBACD<@AA<
@N9IO0:01016:06392
TACGGAGGGTGCAAGCGTTGTTCGGAATTACTGGGCGTAAAGCGCGTGTAGGCGGTCGCTTAAGTCTGATGTGAAAGCCCGGGGCTCACCTCCGGAAGAGCATTGGAAACTGAGCGACTCGAGTGCCGGAGAGGAGGGTGGAATTCCTGGTGTAGCGGTGAAATGCGTAGATATCAGGAGGAACACCGGTGGCGAAGGCGGCCCTCTGGACGGATACTGACGCTGAGACGCGAAAGCGTGGGGAGCAAACAGG
+
BBBB>BDE=::9B>BBBB=AA@BD?A4948@@@@9@@???9@?@?@@?B@B?999;@@B@<?<?@@@BBBBBBCD>BBC=AAA6@@@BA?BB>B>B@CBBBBC>B?CC>CCCC<;;;<;BCCBEAA>A>?@CC>@@C=@@?A=A>A?BB@C@@@AA?;?:8839>??@AA@@???@@5::?A=@@@;?=;;5;A?;?=@>;??9?BBB?BBB????@@@?;;;@@AA@A=9:9:/:@@@@BB9ACBBB<@@@=
@N9IO0:01017:06365
TACGTAGGGTGCGAGCGTTAATCGGAATTACTGGGCGTAAAGGGTGCGCAGGCGGTCCTGCAAGTCAGGCGTGAAATCCCCGGGCTTAACCTGGGAATGGCGCTTGAAACTACGGGACTGGAGTATGGCAGAGGGAGGTGGAATTCCACGTGTAGCGGTGAAATGCGTAGAGATGTGGAGGAACACCGATGGCGAAGGCAGCCTCCTGGGCCAATACTGACGCTCATGCACGAAAGCGTGGGGAGCAAACAGG
+
A@CBB@CC=9;9DBBBBB>@=ABA=A=@=AB@@@8;;;@B<AA=A;:<<<:600)/:57@@B=@A@@:.73:333(3444&44(4:8<3>:>?@;A?@@<AB;;6:@C>AAAFFF<999@>@?@A@A=>@@@@@8;;9;A?A5:6:1933555<<<>7:;:919<555>>><;;;=>7;;:=:55469333-3::5;285558==5499(9.427>?778944:<99;;>??:<2A?A;;;;&9;959)59@@
@N9IO0:01021:06389
TACGTAGGGTGCGAGCGTTAATCGGAATTACTGGGCGTAAAGTGTGCGCAGGTGGTCGCGCAAGTCGAGTGTGAAAGCCCCGGGCTTAACTTGGGAATTGCGCTCGAAACTACGTGGCTAGAGTGTGGCAGAGGAAGGTGGAATTCCGCGTGTAGCGGTGAAATGTGTTGAGATGCGGAGGAACACCGATGGCGAAGGCAGCCTTCTGGGCCAACACTGACGCTCCATGCACGAAAGCGTGGGGAGCAAACAGG
+
AACCCCCC>:;:BBB;;;?B?BBD@E@B@BBCCD=;;;BA:@@@@BBBCDEABB?B??>?8839@??=>AAA>??8;@@@5@@5;@,0)0>096165;178BC??===6<:::::>6A@AA@:>BA?<@B8:9?C@A:===C?C@B@CCCCCCCBBC?CDDE<BAA>B:>>?>9:33-38287889@B===6833/36;;?=1414=>>6=6=6<B=<;733///(////9////)//44:;;&49??=6>??;
@N9IO0:01041:06384
TACAGAGGGTGCGAGCGTTAATCGGAATTACTGGGCGTAAAGCGCACGTAGGTGGCGACGTAAGTCGGGTGTGAAAGCCCCGGGCTCAACCTGGGAATTGCATTCGAGACTGCATTGCTGGAGTACGGAAGAGGAGGGCGGAATTCCCGGTGTAGCGGTGAAATGCGTAGATATCGGGAGGAACATCAGTGGCGAAGGCGGCCCTCTGGTCCAGTACTGACACTCAAAGTGCGAAAGCGTGGGGAGCAAACAGG
+
C@@@BAA@8A;:7778;;6<;?>@?B?@<<<999/8>39:/8879<?;99B599;>9955448<:;@@>CBB>><-79<<2=?.999A?A<??@:@@C?CCBA=@@BBABBB@@>?BBBB?ABB@???C?:;;:;;B>CB?B?A?AE?D@BCABB;;6;BBB<BA@BBABBB;:9??69929.94999999.555054::8<<5<<;;455.555=@@<<<;;;555)59;5555)4955555&555;>09555
@N9IO0:01047:06397
TACGGAGGGTGCGAGCGTTGTTCGGAATACTGGGCGTAAAGCGCGTGTAGGCGGCCTTGCAAGTCAGGCGTGAAAGCCCTCGGCTTAACCGGGGAAGTGCGTCTGAAACTGCTTGGCTTGAGTACGGGAGAGGGAGGCGGAATTCCCAGTGTAGAGGTGAAATTCGTAGATATTGGGAGGAACACCGGTGGCGAAAGCGGCCTCCTGGACCGATACTGACGCTGAGACGCGAAAGCGTGGGGAGCAAACAGG
+
CCCC@BBD>;;;<;;ABB>BB@CE@I:;;BBBB<;;9BC<ABCCBDBA@=:00+05>)/0<58<>??;@AA>@@5::A9@@C@CB@B=?9>??5??AABAAAA@@@D>BAAAA>A?AB?B@???878-9<@@@9@@=@>9?6;6;C=BCCB@@?@@=:;;B=C?BBBBBB@@A5<:.89-7-3332859909<BB;@@C;B:>B@DD?C@@DCBBBB@B;CB;66;ABADAAA<AB@BC??2AACCA8=<@5
@N9IO0:01053:06391
TACGGAGGGCGCAAGCGTTGTTCGGAATTACTGGGCGTAAAGCGCGTGTAGGCGGTTTGGTAAGTCGGATGTGAAATCCCCGGGCTCAACCCGGGAACTGCATCCGAAACTGCTGGGCTAGAGTCCCGGAGAGGAAGGCAGAATTCCCAATGTAGGGGTGAAATCCGTAGATATTGGGAGGAATACCAGTGGCGAAGGCGGCCTTCTGGACGGTGACGTGACGCTGAGACGCGAAAGCGTGGGGAGCAAACAGG
+
CCCCAAAA<BA@C@CBA@@BBACC@D?B?B@AAB9?@@@@;@BBBAAAACC@CC@BB<B?A@@CA@@=?@???@?5>CCC9@A:??=?=AA=BB<B@BCC???@4:9=5=>;<;;82=A?A??>?C>C@DA==;97>9=9//*..38.70577;>88+79>8/8:38>@@<=9;-22'26.517996;<<<8<8;6;1//)/39065A;;@@99??855<9::788225775555)2288::;-58@><.7888
@N9IO0:01073:05805
TACGAAGGGGGCTAGCGTTGCTCGGAATCACTGGGCGTAAAGCGCACGTAGGCGGACTCTTAAGTCGGTGGTGAAATCCTGGAGCTCAACTCCAGAACTGCCTTCGATACTGGGAGTCTCGAGTTCGGGAGAGGTGAGTGGAACTGCGAGTGTAGAGGTGAAATTCGTAGATATTCGCAAGAACACCAGTGGCGAAGGCGGCTCACTGGCCCGATACTGACGCTGAGGTGCGAAAGCGTGGGGAGCAAACAGG
+
AABBB>BCBC2BBBBAAA@BEDDC@C?@@BBBBC>A@@DD<AAA?@?BDCC?BA>ABAAA698:@AB<AA=AAAA<AB?@@>BBA@@A?@@@>ACB?CB??:??>@@A??@CC<AABBC99:??;@AA;@@BA?CCAAAC?B????AAA@??::9?@>@@@A;A=ABBBBBBAA?ABB@;@A<867=B::;<<66171//)/66799=5;;1;=;;;>??>:;;:;;;;;;>>D7>???@@@6AAABD>C@A<
@N9IO0:01079:05797
TACGGGGGGGGCAAGCGTTGTTCGGAATTACTGGGCGTAAAGGGCTCGTAGGCGGCCAACTAAGTCGGACGTGAAATCCCTCGGCTCAACCGGGGAACTGCGTCTGATACTGGATGGCTTGAATCCGGGAGAGGGATGCGGAATTCCAGGTGTAGCGGTGAAATGCGTAGATATCTGGAGGAACACCGGTGGCGAAGGCGGCATCCTGGACCGGTATTGACGCTGAGGAGCGAAAGCCAGGGGAGCAAACGGG
+
BB99999999"9B<A;;;=BC?CCAC@C@BBBDC>CBBBC>CB<CCAAA==;00+0:=:@AB?BBBB@C@@@AAA<BBD?CCC@B@A@@E@CBC;C@:::@@@ACBBBBBBA;AAB>A@@BC@DB<>>5=?>@A=BAAA@39393:;=>:?A????B?BCCD>AA??@BCC??????=@@;A>@@@@D@@A>@BB?B?CC?BBBB?BB?BB@B@CDD@CBA@?AAA@<AAA;;;7;C?BBBC7;;;BB7;;B8
@N9IO0:01080:05801
TACAGAGGGTGCAAGCGTTGTTCGGAATCACTGGGCGTAAAGCGCGCGCAGGCGGATGGTTGCGTCCGGAGTGAAATTTCGCCGCTCAACGGCGAAGCTGCTTTGGATACGGACCGTCTAGGGACCGGTAGAGGCTGGTAGAATTGCAGGTGTAGCGGTGGAATGCGTAGAGATCTGCAAGAATACCCGTGGCGAAGGCGGCCAGCTGGGCCGGATCCGACGCTGAGGCGCGAAAGCGTGGGGAGCAAACAGG
+
CECAA@BB=@@>B??@899;B@DC@C@DAACDEE>BA;;5/5<==>BBBCIAGFACCC@C@CCCBB=@=A@B??@0;;,:??:>AA<B8B@:AAA599<?:;;09>==:;;;??=BBAAABD7::=@9>AA@A>@AA?AA@@=@;@@<;7;C@@BCC@BCABACFBDBBAAABBBBCBB?AB?@@@@:@AA?ABB;@=;;5;>@@@BBC=C@D?;;;?BAAA@@::;=AA@;;;6;@@ABBB5;;ABB=;;;>
@N9IO0:01087:05781
GACGTAGGGTGCGAGCGTTGTCCGGATTTACTGGGCGTAAAGGACGCGTAGGCGGCCTGTTAAGTGTGAAGTGAAATCTCCAGAGCTCAACTCGGAAACTGCTTCGCATACTGGCAGGCTAGAGGAATGCAGAGGTAACTGGATTCCTGGTGTAGCGGTGAAATGCGTTGATATCAGGAGGAATACCAATGGCGAAGGCAGGTTACTGGGCATTATCTGACGCTGAGG
+
BCAABCCF<BBBBAC@@@@BBB?A?BBG>CAAAC<9::CD<@=ABBBBBBC@BB@B<??B@C?BBB@A@<==CBB8??AA;??AAA@AA?99:A>AC>CBB??<????@@???=A??:?@9:9A<@<ABBAB:949@9@@B8;6:B<@@:???AB@@<BBBB=CCCCC?AADCCB;;8;C?B<A@B=@=AA>AAA?C@DDC?C@BBBBE>CBB@AAAACC?@@C:00<
@N9IO0:01095:05791
GACGAAGGGGGCAAGCGTTGTTCGGAATTACTGGGCGTAAAGGGCGCGTAGGCGGTTCTTTAAGTCAGGCGTGAAAGCCCTGGGCTCAACCTGGGAGTGGCGCTTGATACTGAGGGACTAGAGAGTGGGAGAGGTTGGTGGATTCCCAGTGTAGAGGTGAAATTCGTAGATATTGGGAAGAACACCGGGTGGCGAAAGGCGGCCAACTGGGACCATTTCTGACGCTGGAGGCGCGAAAGACGTGGGGAGCAAACGGG
+
CCCBB>BBBB2CB<@@@A<A@>AC<@=@@BB@@@;@AABC=BC?@??CB@@???=?=A@A=A<??BA@=>999??8?@@:@AB>?>>D?A?A@@:@AAB?CCCC?B??=:;:988)8;;;AA???@??9?;;6*/*/388(/..33'.22226655/5669.7355579;A>>4>>7>8<>9:::188*8<9;8:9.749>796;.5255'26+2.7,33..-----(-40------'../9;==?2666>B=BAB<
@N9IO0:01096:05767
TACGTAGGGTGCGAGCGTTAATCGGAATTACTGGGCGTAAAGCGTGCGCAGGCGGTCTCGTAAGACAGGTGTGAAATCCCCGGGCTCAACCTGGGAACTGCGCTTGTGACTGCGAGGCTGGAGTGTGGCAGAGGGAGGTGGAATTCCACGTGTAGCAGTGAAATGCGTAGAGATGTGGAGGAACACCGATGGCGAAGGCAGCCTCCTGGGCCAGCACTGACGCTCATGCACGAAAGCGTGGGGAGCAAACAGG
+
DECCCBBB<@@@BCCBCC?B?BAA=B695;A??@;@BBEE>DBBBBBBA@>9>>9?@@@BAA=A@9::<@??>AB<BABB299,9:9=5<97<;3;3788=<8703?A@@AAAAAB?AA@<??;879<???>BC9@@=9849<>;@>@@@?@@;;52228=@3>?>99AA@?22266,22,2,5::7>??@=ACC@C>ABBA=@A>BAB;@=@BABBBBCBBBBBA;<<<;;AB;ACCCCCC9;;;CH?CCC<
@N9IO0:01066:05854
AACGTAGGAGACAAACGTTATCCGGAGTTACTGGGCGTAAAGGGCGTGTAGGCGGTTTGTTAAGTCTGGCGTGAAAGCTCTCGGCTAAACCGGGAGAGGTCGTTGGATACTGGCAAACTTGAGGATGGTAGAGGCGTGTGGAATTCCGGGTGTAGTGGTGAAATGCGTAGAGATCCGGAGGAACACCAGTGGCGAAGGCGACACGCTGGGCCGTACCTGACGCTAAAGCGCGACAGCATGGGGAGCAAACGGG
+
C9BBBCC?BBBBBB=9;;?BCB@C@BBA=B@@@E>BBBCC>CC<BBDCAA@9??=@@=@B?B=A:::@=@@???B<@@@??@A=@;;;0;9@@9@AAB>A@@A5;5;@@@BB=CCI>CA??@@?@BA>????>;==@@;;5;<@>B?BB=BFDBBA@<@989/7?====>>?>>>;@:9909;?AA=BBBB@CDD?B?ACCCCCB@?@?=@?AABB?BABBCBCCD?CCCBBBBDCBBAAAA7AAAAB=BCC>
@N9IO0:01070:05842
TACGTAGGTGACAAGCGTTGTCCGGATTTACTGGGCGTAAAGAGCGCGCAGGCGGTCGTTCAAGTCGAGTGTGAAAGCCCCCGGCTCAACTGGGGAGGGTCATTCGATACTGATCGACTCGAAGGCAGGAGAGGGTAGTGGAATTCCCGGTGTAGTGGTGAAATGCGTAGATATCGGGAGGAACACCAGTGGCGAAGGCGACTACCTGGCCTGTTCTTGACGCTGAGGCGCGAAAAGCTAGGGGAGCAAA
+
AB;;;AA=ACCCD@CBEE?AAC=@2<;;.<ABAB=B;;;D=B;;;;;BA;;6:B8?@::6:B?BBD;;;@@@BDE>BDECC3C?AABB>BB@A?2888(388;7AB@@>>?BCCBEDBBBBB=@:@@@399@@A89;;DD@G?C?BA694:A@::;>;==<>8=@@??>?@@@:::@5@?9@=AAA?ACCC>BBC?@<@BA@@@@<A<7<9666<@>:A><;;<;55.5555555&5559999+9:5555
@N9IO0:01073:05811
TACGTAGGGGGCGAGCGTTGTCCGGATTTATTGGGCGTAAAGAGCTCGTAGGCGGTTTGGCAAGTCGGGTGTGAAAATCCGGGCTCAACTCGGAGACGCCACTCGATACTGCCATGACTCGAGTCCGGTAGGGGAGTGCGGAATTCCTGGTGTAGCGGTGAAATGCGCAGATATCAGGAGGAACACCGGTGGCGAAGGCGGCACTCTGGGCCGGTACTGACGCTGAGGAGCGAAAGCGTGGGGAGCGAACAGG
+
CCAAA;;;;;*5;99>BB?CBB>B:;;D=BB@CB=>>:;;0;??@AACC@@=@C@BB<@=@A59:;;;0;::A?A@7:;::909?95.55;;8<;;>8:49:@@@??AB;9:8<9:;?CD@;;;B=B=;;;GG7:;BC;;:;AC@C@DCABBBCCHC@CA@@9@@?A@A<;;BBAAA:;;=C<;;;?CAAA?CA@;@?CB@BAA@A@@@;@?D?CB@;;;A@@;;;A=AB@BCC>A@@@@CC9@@BBB?;;;?
@N9IO0:01077:05843
TACGTAGGGTGCGAGCGTTAATCGGAATTACTGGGCGTAAAGGGTGCGCAGGCGCCCCGCATGTCAGGCGTGAAATCCCCCGGGCTCAACCTGGGAATGGCGCTTGAAACTACGGGGCTGGAGTGTGGCAGAGGGAGGTGGAATTCCACGTGTAGCGGTGAAATGCGTAGAGATGTGGAGGAACACCGATGGCGAAGGCAGCCTCCTGGGCCAACACTGGACGCTCCATGCACGAAAAGCGTGGGGAGCAAACAGG
+
BCBBDCCJ?;:;BBCA@@6;7;AD<C@B@BCCDC?@@@?@0<;0;@>@@AA=@;;::-:=>99:@CC?BBBAA@,:0000$/9.68//*/(//6176=C@BBBC?BBB>CBBBBBA69:9?BBCBBA?A999<@99849A:?<??B?BBBAAABBBB?BCCF=;;;>???@@>>;::4::1818<>;=;:84<=?6=:=;99<==9:;:0;3:9:;;--(--57..(....223444&4884444&444:;4<<<7
@N9IO0:01081:05815
GACAGAGGGTGCAAACGTTGCTCGGAATCACTGGGCGTAAAGGGCGTGTAGGCGGGAAGGTAAGTCGGGCGTGAAATCCCTGGGCTCAACCCAGGAACTGCACTCGAAACTACTTTTCTTGAGTGCCGGAGAGGAAAGCGGAATTCCTGGTGTAGAGGTGAAATTCGTAGATATCAGGAGGAACACCAGTGGCGAAGGCGGCTTTCTGGACGGTAACTGACGCTGAGACGCGAAAGCGTGGGGAGCAAACAGG
+
CCCDDCCC=BBCDD=A::8::@@D?C9::@@@@A<AAABD<AA<AA@B@@>=?>?5@<A>A@;>@::9.:?;;;B;ABB>CBJ?BBAA=AB;@C>C>BBBAAAB;:;B/9:::BAB7BC@CBC@@@?B@@@AA<AJ>ABA?A?A?CABB>A@@@@@@=@@@@:@=@@ACCDDCBA@>=BB;A;@CC8;;CC@AA@>A?;;7;BB=CCC=BBB>BB@AA<;<BA;;;<;:?@@>D8::55<<<0966?B9B@@8
@N9IO0:01108:05857
TACGGAGGGTGCAAGCGTTGTTCGGAATTACTGGGCGTAAAGCGCGTGTAGGCGGCCTTGCAAGCCGGACGTGAAAGCCCCCGGCTTAACCGGGGAAGTGCGTCCGGAACTGCTCGGCTCGAGTACGGGAGAGGGAGGCGGAATTCCCAGTGTAGAGGTGAAATTCGTAGATATTGGGAGGAACACCGGTGGCGAAAGCGGCCTCCTGGACCGATACTGACGCTGAGACGCGAAAGCGTGGGGAGCAAACAGG
+
BBBB=@?B:CB@DBCCBB?BB@B@=@587:BACC>@@@CD<AABABA@A==900,0*04==@;9:496;B<:;AD=CCCCC1B9;;?C>B@CCC9C?C;;;;;;=B<@<A;;;@BB?BBAA@ABB9::/9=<=B<AA@BC?B=?=?C>AAACBABBB>@@DG>D@;;;A@AA;;5;B7<<?C@;;;?B=AB>AAAC=DDB@C?BB>BB=@@@CBAAA@@@@CB@@;;;AAC;;;0;;:;???7@@ABB=BAA=
@N9IO0:01072:05864
AACGTAGGAACCGAGCGTTATCCGGATTCACTGGGTGTAAAGCGCGTGCAGGTGGCTTCGTAAGTTGGACGTGAAATCTCCCGGCTTAACTGGGAGAGGCCGTTCAATACTGCGGGGCTTGAGGGCAGGAGAGGGAGGTGGAATTCCCGGTGTAGTGGTGAAATGCGTAGATATCGGGAGGAACACCAGTGGCGAAGGCGGCCTCCTGGCCTGCTCCTGACACTAAGACGCGAAAGCTAGGGGAGCGAACGG
+
B8CCCCC>B>B8::A@@@=A??<@@AA>C@@:9:5;AAAC?BBCAA@AA9:4:;4;A?CBBB>BC=C?CB;;;CD=;;;BB=B?AAAC?BBBB;BB>?:A9;;FDF@CCBBAAAB@8AD>BBBE>CCC?ABDDF>@@?@C=A9@9>>6?=ABABAAA?B;::59A@@@AAABBA@>?89:3799<=6B=8<6::949469599//)/6050-----(-39:<5557665<<:>?8>>=@@@@7;9:@C@<<;
@N9IO0:01076:05904
TACGTAGGTCGCAAGCGTTGTCCGGATTTACTGGGCGTAAAGAGCGCGCAGGCGGCTGGCCAAGTCCAATGTGAAATCTCCCGGCTTAACCGGGAAACTGCATCGGAAACTGGTCGGCTTGAAGGTGGGAGAGGGTGAGCGGAATTCCCGGTGTAGTGGTGAAATGCGTAGATATCAGGAGGAACACCGGTGGTGTAGACGGCTTTCTGGACCGTAACTGACGCTGAGACACGAAAGCGTGGGTAGCAAACAGG
+
CCCCCCC@BBB>>;@A;;5;;;49:;;;)9ABAB=A@@CD=CBBABABBCC?BB?BBB=?<@@CBA@B?9::@@?9?@?@B+:39>/7,7<@@9@@8@999??@A9??8?>=9=??9=A?97079;<<579.--'-----:4:5;7;;3;7;>>BBBC?BBBA=BCBBBBCCCBCBBA=A@5;5;BB@C@BB@BBBA;;;@=@BB=BBB=??5::96:ABABCCAAABBCBBBBB=A999CC>CBB@@@:@AA8
@N9IO0:01092:05880
TACAGAGGGTGCGAGCGTTGTCCGGAATCACTGGGCGTAAAGGGCGCGTAGGCGGCTTTTCACGCGTGCGGTGAAAGCCCGGGGCTTAACTCCGGGTCTGCCGTGCGAACGGGGAGGCTTGAGTCTGGTAGAGGTCGATGGAATTCCGGGTGTAGCGGTGGAATGCGTAGAGATCCGGAAGAACACCGGTGGCGAAGGCGGTCGACTGGGCCAGTACTGACGCTGAGGCGCGACAGCGTGGGGAGCAAACAGG
+
DCCAA@BB<BCBBCCBBB@@@@=@=A7;<AA>=@9::;BD>BD>@@@AA@?;@?;?AA@7ABAA@B;;<A;9=:<)55;3;@@2=B=@7A9;59@8@AABB7;;B;;:;;;;;.;B;?@>?=?@?@A=:99?@;@?>89924.45<7<>5666;<<<;>>:=9=BAAAA@AA:;:?B?B?BB=@@A=B=BB?BCCACADE@CBBBCBDE>C@BAAAA@@A@A@@@AA=@??ABAA@AB9:99+:==AA;AAA>
@N9IO0:01099:05904
TACAGAGGGTGCAAGCGTTGTTCGGAATCATTGGGCGTAAAGGGCGTGTAGGCGGTTTGTTAAGTCATGTGTGAAATCCCTCGGCTCAACCGGGGAACGACGCATGAAACTGGCAAGCTAGAGTACCAAAGAGGGTGGTGGAATTCCCGGTGTAGCGGTGAAATGCGTAGATATCGGGAGGAACACCTGTGGCGAAGGCGGCCACCTGGTTGGATACTGACGCTGATACGCGAAAGCGTGGGGAGCAAACAGG
+
BCC<<;FD9;;AA=@@??<@B?A@=A5::>:7:<4:;;;?8@;8@A<AAAB?:95:?9@B?C?CCB@@@CC@@@B=A@@8@??;;9:B9B@DDC;C;>C?BBBA99;B;BBBADF?AA??A@>=9;5:4(4449,4;69?<@<>4;;/:7B@A;;;;6;BCC<?@@;;;A@A@@;;:/7?:?:>::49:99;>A?;@;9;4;;@A?BC@D>B=A;;;;;A;;;@A;;;99@@@@499:5555&59999)5695
@N9IO0:01102:05867
TACGAAGGGTGCAAGCGTTACTCGGAATTACTGGGCGTAAAGCGTGCGTAGGTGGTTCGTTAAGTCTGATGTGAAAGCCCTGGGCTCAACCTGGGAATGGCATTGGATACTGGCGACCTAGAGTGCGGTAGAGGGGTGTGGAATTCCCGGTGTAGCAGTGAAATGCGTAGATATCGGGAGGAACATCTGTGGCGAAGGCGACACCCTGGACCAGCACTGACACTGAGGCACGAAAGCGTGGGGAGCAAACAGG
+
@@BB?;@B:BBAB?B::;ADCBBD@B794:@@@@9;;;;;0;;:;A;;<AA@BA@B>AAFAE?CDCCCCCCCB?>05:5);:5)<BBC:C<=<<6<256:BBB?C8;;BCBB<@@AB>ABA@@@@@B?AAAAACA8A@??9?4:4:@6A>BBBBBAAAGCFE>C:;;BBBB:;;@@B<BC@D@DCCCBBBA@DCC?B?BAAAAAA<AA=AB<??@??:<AB??>A78,7;779=8;;;====179CCF>AAA?
@N9IO0:01103:05893
TACGAAGGGGGCTAGCGTTGTTCGGAATTACTGGGCGTAAAGCGCACGTAGGCGGATATTTAAGTCAGGGGTGAAATCCCGGAGCTCAACTCCGGAACTGCCTTTGATACTGGGTATCTTGAGTATGGAAGAGGTAAGTGGAATTGCGAGTGTAGAGGTGAAATTCGTAGATATTCGCAGGAACACCAGTGGCGAAGGCGGCTTACTGGTCCTAACTGACGCTGAGGTGCGGAAAGCGTGGG
+
BBC;;;;JJJ5CCBBB;;::B@CC?C9;6:AAA@8@C@A@09;??A?;;/@:00*////:(4059<888:+499?9;;=8=<878<88-37;,7/7,777;,73)449=945;3:=>>@:=99;@@A=A>A9:7;C>ABB?@;@4::?A>AABA;;;>BBBC?CA;;;BBBABB@BBBCC5;4;;;5:BAA?AAA;@;@A699;>?@A<>?>;;69//-------6055//)/8/669;;::
@N9IO0:01105:05876
TACGGAGGGTGCGAGCGTTGCTCGGAATCACTGGGCGTAAAGCGTACGCAGGCGGACCGTTAAGTCGGGTGTGAAAGCCCGGGGCTCAACCCCGGAATTGCATTCGAAACTGGCGGTCTTGAGTACGGGGAGAGGGAGGTGGAATTCCTGGTGTAGAGGTGAAATTCGTAGATATCAGGAGGAACACCGGTGGCGAAAGCGGCCTCCTGGCCCGATACTGACGCTCATGTACGAGAGCGTGGGGAGCAAACAGG
+
A?<;6;AC9B@@@BA@@@@CBCCC@D<BCCC@@@9@@@@A;ABCAAABA@@<@B>BB>BB>B=@BBBB<CA??@?7=;?6=??4999C>AAB9A?A>A>AC>><>AAC:A==8;;5;>=5;:>==8888(89<AA:AA:>=9=:>;><@A<>>>?8;;=@??A7>:@AABA?AB>==?:=62629;=6;7::7;ACF<AAC@C@AA<@C?CC<@?A?>==>:9:9@????A???AAA???BFD;999A@9@@@=
@N9IO0:01065:05913
TACGGAGGGTGCAAGCGTTAATCGGAATTACTGGGCGTAAAGGGCACGCAGGTGGCTGAGAAAGTCGGATGTGAAAGCCCCGGGCTTAACCTGGGAATTGCATTCGAAACTACTCGGCTAGAGTATGGGAGAGGGAAGCGGAATTCCCGGTGTAGCGGTGAAATGCGTAGATATCGGGAGGAACATCAGTGGCGAAGGCGGCTTCCTGGCCCAATACTGACACTCATGTGCGAAAGCGGTGGGGAGCAA
+
CCBB=B@B:AA?@<@BBB?B@@@@<>:?;AAAAD<:;;BB=CC>CC???AA=@?=@@@@@@@9@@AC6;;AA@CB;;;;;.9<2@B:B>B?CCC>C?B9;:BB?@AAB<BAAAAAA=ABBBBBB@@@A:AABBC>CAB@A@B?B?BC=CACCCCG??=?BBB<@@@@@;;:?>>999,8?=A<A@????@A?@@@=@;>>:>B=A=@@299,9.955995999B@@@6666//;19//)/7;;&/5:::
@N9IO0:01075:05938
TACGGAGGGAGCTAGCGTTGTTCGGAATTACTGGGCGTAAAGCGCACGTAGGCGGCTACTCAAGTCAGAGGTGAAAGCCCGGGGCTCAACCCCGGAACTGCCTTTGAAACTAGGTAGCTAGAATCTTGGAGAGGTCAGTGGAATTCCGAGTGTAGAGGTGAAATTCGTAGATATTCGGAAGAACACCAGTGGCGAAGGCGACTGACTGGACAAGTATTGACGCTGAGGTGCGAAAGCGTGGGGAGCAAACAGG
+
BBBC?BBB:@@A@@@ACC?BB?BB?B?B@BCCCG>AAAAA<ABBBBABB;<7;A>@AACB@A=A@A@@:94:?AA=ABA9>?<2=>::/999&717177772881<AA9AA9939:9<>>=@>99959:?A9:7:???AC?B?B?A?AAAAABBBDC@CCCC=A;??>@B@@??;?>;>900,/=>9@=@?;?86/6<77=>@A@AAB>BBB>B@@@?BCBAAA@@@=@BABAA6;;A;;;;.;;;<;0;AA>
@N9IO0:01065:05978
TACAGAGGGTGCGAGCGTTAATCGGAATTACTGGGCGTAAAGGGCGCGTAGGCGGTGATAAGGGTGTGATGTGAAAGCCCTGGGCTTAACCTGGGAAGTGCATCGCAAACCATATTACTGGAGTACAAGAGAGGGTGGCGGAATTTCCGGTGTAGCGGTGAAATGCGTAGAGATCGGAAGGAACGTCGATGGCGAAGGCAGCCACCTGGCTTGATACTGACGCTGAGGCGCGAGAGCGTGGGGAGCGAACAGG
+
CBCBBA@@;AAAA?@@AA=@=@@A@E@E@BA:::5:BAAB9@@8@==000<+0;=@BB@@=@B=BABC;;;;;CD6:;C>BBB>BF>A>A9@@B,:299?999@@=AA6A9@A@A6:9AA>@@AAAA>;;;BDG=CB>AA?B?DD7:8:?A@:<;AA=ACCC<C<<;BCBBCC@@@<@<@5;5;ABBBBAA>A;;6:?BCDCABB?A@=@@>?@A@@?????@AA;;5;;9@A@AABBBBBB9B:::@?AAA?
@N9IO0:01071:05963
TACAGAGGGTGCAAGCGTTAATCGGAATTACTGGGCGTAAAGCGCGCGTAGGTGGTTCAGCAAGTTGGAGGTGAAATCCCCGGGCTCAACCTGGGAACTGCCTCCAAAACTACTGAGCTAGAGTACGGTAGAGGGTGGTGGAATTTCCTGTGTAGCGGTGAAATGCGTAGATATAGGAAGGAACACCAGTGGCGAAGGCGACCACCTGGACTGATACTGACACTGAGGTGCGAAAGCGTGGGTAGCAAACAGG
+
CCCCCCCC8;:8929@?><@@@BB7;8;?BBBBC<??;;;0;AABDCBBCC@BCAC?BBDCC@BC@B@BB?BABB>BCCC8AB<AB??=??BAC;A79999?AA?BBB8AA@AA@999@@@ACB@AA?AA@:::6:A=BB?A?AB6;5<;<AAAAAA=A;::/9?@?@CBA@@@@@<A=B>A?BCC@AACD=C<;5;5;AAB=@@?BB?BBBBBDBA;;;AABABBBABBBBBC=C;<;BB;@@@@@C<;;;;
@N9IO0:01079:06008
TACGAAGGGTGCAAACGTTGCTCGGAATCATTGGGCGTAAAGCGCACGTAGGCGGCTTCGCAAGTCGGATGTGAAATCCCTCGGCTCAACCAAGGACGTGCATCCGAAACTGCGGGGCTTGAGTACAGAAGAGGATCGCGGAATTCCCGGTGTAGAGGTGAAATTCGTAGATATCGGGAGGAACACCAGTGGCGAAGGCGGCGATCTGGGCTGATACTGACGCTGAGGTGCGAAAGCGTGGGGAGCAAACAGG
+
ABB<:6<B=AB@BC?;;;@B@@@A>@=@@@@7>;3@A@@@9?;9;C;::CD???<?A=AABC9;;BB>A@@A@BC>CBB=BCB?BCBB>B?A?A?BBA@?@:::<?CD>CBBBDDC9@@=@@@@AAA@A=AAA<BDBCBB?A=@=AA9@<@@@?@::5;AAA;A?@@@BBCCA@@BB=::5;=AAA>A@@@>BCC@D@;;9;BACC;<;0;AACAABBDCCCCBCCE@BBBBBB<A9::BAA6AAAAB9@@@;
@N9IO0:01081:06000
TACAGAGGGTGCAAGCGTTAATCGGAATTACTGGGCGTAAAGCGCGCGTAGGTGGTTTGTTAAGTTGGATGTGAAAGCCCCGGGCTCAACCTGGGAACTGCATTCAAAACTGACAAGCTAGAGTATGGTAGAGGGTGGTGGAATTTCCTGTGTAGCGGTGAAATGCGTAGATATAGGAAGGAACACCAGTGGCGAAGGCGACCACCTGGACTGATACTGACACTGAGGTGCGAAAGCGTGGGGAGCAAACAGGA
+
B@BB@@@@8;;AA>A?:;6;:?@A<@<@<A@;;;.4:>;<6=<BBBBBBDE?BA@CC=CC@D?BB?C@CCCCCBC;A><;+@<4<<A@=?>A@@9A>ABAA?@<??CB9AAAAAA=A@@999@@@BB=@A????8?A?A@=@:??7?<@AA====;:5;AAD:;;;B===>::;;;<A9=4<6<<<6<=65/7::4;2>>AA>::6:=9>==972957755255:5>35::>>A1;888<<</;;9;@7==;08
@N9IO0:01085:05968
TACAGAGGGTGCAAGCGTTAATCGGATTTACTGGGCGTAAAGCGTGTGTAGGTGGCTTCCTAAGTCGGTTGTGAAATCCCTGGGCTCAACCTGGGAATTGCAGCCGATACTGGGAAGCTAGAGTTCGGTAGAGGGTGACGGAATTCCCGGTGTAGCGGTGAAATGCGTAGATATCGGGAGGAACATCGATGGCGAAGGCAATCACCTGGGCCTGAACTGACACTGTGACACGAAAAGCGTGGGTAGCAAACAGG
+
CDCBB@@@;@@=@<AA;;5:9@?@<;;;0:::9>6<<<<=4=?;969BC;<5;;5;A>B<@@?;;;A=B@BABBB:;;C;>>>5<=44./1/0/(/)/)/////3;<<<<ABB<B66:ABAAAA7;;>@@=>@@:@BBBB?C>B>BB<@=AB9;::C=BBBB<BCB@@AAAAA;::A;?>9@>@@???>==:?==2929@288??<@AA=B?CED@CDDCAAACCAAA@;;;;;;-;;:BDD>AA@BBC6;:B4
@N9IO0:01085:05982
TACGGGGGGGGCAAGCGTTGTTCGGAATTACTGGGCGTAAAGGGCGCGTAGGCGGTTGGATAAGTCAGCTGTGAAAACCACGGGCTTAACTCGTGGCCTGCAGTTGAGACTGTCTGGCTTGAGTGTGGGAGAGGAGAGTGGAATTCCTGGTGTAGCGGTGAAATGCGTAGATATCAGGAGGAACACCGGTGGCGAAGGCGGCTCTCTGGACCACAACTGACGCTGAGGCGCGAAAGCTAGGGGAGCAAACAGG
+
C@99999999";B5;;BCABC@CC@C@CACCCCC?CBAAA;A@;@BBCBBB@@@=??B>ACB=??BBBBCBBBBAA9B?CCCC>BB?B?CBBB@?;???=?8;@6@==8==BB@@@8C=8@AABBBBD;==BB;>:<???<?<@<A=AA<>>>>>>@:>@@@9?@@@>==>>8;<??<@@;?:;;:7=8;>:=9:486>@:@;;;;:A9?>495608====??>;;;:=888>>4>>;;;DH6>=AAA7==;6
@N9IO0:01098:05965
TACGTAGGGTGCGAGCGTTAATCGGAATACTGGGCGTAAAGCGAGCGCAGGCGGTTCTGCAAGTCAGATGTGAAATCCCCGGGCTCAACCTGGGAACTGCGTTTGAAACTACAGAGCTAGAGTATGGGAGAGGGAGGTAGAATTCCACGTGTAGCAGTGAAATGCGTAGAGATGTGGAGGAATACCAATGGCGAAGGCAGCCTCCTGGCCTAATACTGACGCTCATGCTCG
+
ICCCCCDA9999;;BC@@=@?BB@<B+00<000*949::(///0/9:>::0:B9?598?>@>AA????>=>:::+9@@A6AD>=;:;)/)/891903333778188=5;;:8888;>?@AAC@AABB<BB??@9;:6;88818183:999;9><<>??@AD=BBB???BBBBAAAF?BB?A=@??394:9:;<D?B?ABA;7//,/9484/0,/5569//////9833333
@N9IO0:01105:05995
TACGGAGGGGGCTAGCGTTGTTCGGAATTACTGGGCGTAAAGCGCACGTAGGCGGCTTTGTAAGTTAGAGGTGAAAGCCCGGGGCTCAACCCCGGAATTGCCTTTAAGACTGCACTCGCTTGAACGTCGGAGAGGTGAGTGGAATTCCGAGTGTAGAGGTGAAATTCGTAGATATTCGGAAGAACACCAGTGGCGAAGGCGGCTCACTGGACGACTGTTGACGCTGAGGTGCGAAAGCGTGGGGAGCAAACAGG
+
;;BB>;;;;;*;ACCCDD@DE@BB?B=A=@ABAB=;;;CC>CAA@@;;;;B?CD?BAC>CBC@BC?BABB>@AAA9@?A9???6?ABB?BCC:C?B?B<>=@BB<C?BA=83778888==;?B?AABCB=====7<=8888;@;@<A5<88525;<==:778>4=;????@@@??;>>;>5<A49690555:5778260./)/78>>>@<@@==>@@@7;;@>>??@D188:;;:1;;;;ADD;D??@D:B::4
@N9IO0:01110:05986
TACGGGGGGGGCAAGCGTTGTTCGGAATTACTGGGCGTAAAGGGTTCGTAGGTGGCCAACTAAGTCAGACGTGAAATCCCTCAGCTTAACTGGGGAACTGCGTCTGAGACTGGATGGCTCGAGTGCAGGAGAGGAACGCGGAATTCCAGGTGTAGCGGTGAAATGCGTAGATATCTGGAGGAACACCGGTGGCGAAGGCGGCGTTCTGGACTGCAACTGACACTGAGGAACGAAAGCCAGGGGAGCAAACGGG
+
BBCDDDDDDD"AB:@9:5=<C@CB?B?B?A@CCD=:::@A8?@9?;@AA@A>AA=A?B@BCC9::B@A@@B@@AC>AAE<B;;;@A@C@CBBDD;G@C:;99;G@;;:@??=49:?4778834555<>9:;;=090999@;@;B<A;?@>@AACCCCACBBB=;;;@@A@@;::?@?9>?=A?AAA?C@CC@CCD@C?BB?BDEAEGC?AAABBC?B;<;BBC::::?B<@:::/9=:==?@6@@@BB<BBF>
@N9IO0:01099:06013
TACAGAGGGTGCGAGCGTTAATCGGAATTACTGGGCGTAAAGCGCGCGTAGGTGGCTTGCTAAGTCGGTTGTGAAAGCCCTGGGCTTAACCTGGGAATTGCATTCGATACTGGCAGGCTAGAGTGTGGTAGAGGGAAGTGGAATTCCCGGTGTAGCGGTGAAATGCGTAGATATCGGGAGGAACACCAGTGGCGAAGGCGGCTTCCTGGACCAACACTGACACTGAGGTGCGAAAGCGTGGGGAGCAAACAGG
+
FFCBBBCC<BABA@@9992:5;BC@D@D@BBDCD?CBBCD<@???BDCBBB<B@=AA>ABGF@ICAA?B@CCCBB<@@A8@A@;@@?@?C@BBD>D@C;;;BB>BBBCCBBB=;;;5;@;<<CBBCLABBCAA@;@<?@@=A>@<@C<A?CAA@@:95:@@@;AABCAAACAA@CCD<@@>B<;;;>AB@@=@@>>C=;;4:929249:>>5??A?@AAACB;:;@@=@AAA@@;@A;:;DD9ABAAA:???;
@N9IO0:01099:06043
TACGTAGGGTGCAAGCGTTAATCGGAATACTGGGCGTAAAGCGTGCGCAGGCGGTTTTGTAAGTCAGCTGTGAAATCCCCGGGCTCAACCTGGGAATGGCAGTTGAGACTGCAAGGCTGGAGTGTGTCAGAGGGGGGTAGAATTCCACGTGTAGCAGTGAAATGCGTAGAGATGTGGAGGAATACCGATGGCGAAGGCAGCCCCCTGGGATCAACACTGACGCTCATGCACGAAAGGCGTGGGGAGCAAACAG
+
AABBBABB8:;;@=A@?@=@<@A@?A-000>=@<@@@BC=C;;;;:@BAB@;;9:BB6ABB?BBA??>?<>9:9(7<<<*87)38>A>B>ABC<B@=<;?@@<:@????BA@A7B==>>:==;<;9::868==>=?'>><<1:5;:>>@882=;5555558/265>A><=<:::;=7<=0818>><A>>?=BBB=A=A<<<@@@,==@6=///9:::9633...6...7:><==4<7::////'/3322'--8
@N9IO0:01101:06037
TACGTAGTGGCAAGCGTTGTCCGGATTTACTGGGCGTAAAGAGCGCGCAGGCGGTCGTTCAAGTCGCGTGTGAAAGCCCCCGGCTCAACTGGGGAGGGTCACGCGATACTGATCGACTCGAAGGCAGGAGAGGGTAGTGGAATTCCCGGTGTAGTGGTGAAATGCGTAGATATCGGGAGGAACACCAGTGGCGAAGGCGACTACCTGGCCTGTTTCTTGACGCTGAGGCGCGAAAGCTAGGGGAGCAAACGGG
+
AA=<<0000+0@7ABCC@BBB?C?BBB>BBBBB=@A@CC>C@@@BBC?>?;00+0>>><@C?AA;;;A<;;B@?;99:9:)95?<>D;@;>=>277A;AAAD?@=CBCC@@@AAAABBCBB@B??>=?C<>>>:??ABB?C@C>AA<@?BB?>@CC?ABBA<=@>>:::=>;;;@D:BB>B=9::=BBCC@CBB@B@CCBDBAA;@B=B=BBBB=BD?CCBA@@BBC>BACBBB=BB;;;BB7@@@AA<ABB=
@N9IO0:01112:06018
TACGGAGGGTGCAAGCGTTGTTCGGAATCATTGGGCGTAAAGCGCGTGTAGGCGGCTTGGCAAGTCGGGTGTGAAATCCCGGGGCCCAACCCCGGAACTGCATTCGAAACTGCCTCGCTAGAGTCCCGGAGAGGAAGGCGGAATTCCCGGTGTAGAGGTGAAATTCGTAGATATCGGGAGGAACACCAGCGGCGAAAGGCGGCCTTCTGGACGGTGACTGACGCTGAGACGCGAAAGCGTGGGGAG
+
;;??=;;;0;:DD?CBA@>@B>AA>A>>>?A5;;08=877*34:444555;7;C?>>094:B5;;;;D<BBA;<;.;;;/;@@3AA.928<=0<6==>788::40=<@90000;><=?A@>>A@@@8@==@AA6;6:?BB6;8;>@G?IABCBAA;;7;;BC=C@B;9;9@@:9:@A9@@:>;>::4:==>9=;:;(9=::27-3-4==8===9<<;;<>=@@@AB?@??<;;BB=CCCCDCC3C;
@N9IO0:01071:06089
AACGTAGGAGCCAAGCGTTATCCGAATTCACTGGGCGTAAAGCGCGTGCAGGCGGCTCGATAAGTTGGATGTGAAAGCTCCCGGCTCAACTGGGAGAGGCCGTTCAATACTGTCGGGCTAGAGGGCGGCAGAGGGAGGTGGAATTCCCGGTGTAGTGGTGAAATGCGTAGATATCGGGAGGAACACCAGTGGCGAAGGCGGCCTTCTGGGCCGTACCTGACGCTCAGACGCGACAGCTAGGGGAGCAAACGG
+
C;B;;;B?;;;>B7B;9;?D@@?@@?C@BBBBBB=A@@CD8;;A@@@@@@@<9:6:@@@@@@<@@;@?A;<<AAE0;;;;;0;2::@A=BBCC=AABA=@69;:BD@CCCCCBBAD>CCBBBAB<;;7;AA@AE;;;:;E@F=A=AA:@?CBBBB@@=A@@A8??:99@@@@><===*779?<?@?<?@8928=A>B?BE@D<?:????8?=A@AA=@A@AA@@@@988888><9;:672;=.88AAA-777
@N9IO0:01075:06083
AACCAGCACCTCGAGTGGTCAGGAGGTTTATTGGGCCTAAAGCATCCGTAGCCGGTTGCATAAGTTTTCGGTTAAATCTATGCGCTTAACGTATAGGCCGCCGAAAATACTGTGCAGCTAGGGAGTGGGAGAGGTACACGGTACTCGATAGGAAGGGGTAAAATCCTTTGATCTATTGATGACCACCTGTGGCGAAGGCGGTGTACCAGAACACGTTCGACGGTGGGGGATGAAAGCTGGGGGAGCAAACCG
+
@7AABBBCC@BBA@@?B?AAAA?BC@CC>BB?BC=C?BBB<BCCBC?AAA@C<?>@799BA@<:9::+8<8=8><7>BBB>?=@<>4;5;?@@CCC?CACC>@@BB9BCBBB???B?9::?A;????D=A??>@BBAB>>;>BBBBBCCBB?B;><<29999+9<178)8::::;:3:<?<>=::;3:<78/899/8.8@7<>>8817<=4:;;>>;>A@:@=BABBB/@;:;B:?>9::::*99=A>3;15
@N9IO0:01079:06105
TACGGAGGATGCAAGCGTTGTTCGGAATCACTGGGCTTAAAGAGCATGTAGGTGGGGTGTCAGGCGTCGGGTGAAATCCCTCGGCTCAACCGAGGAACTGCCTGGCGAACCGGCATTCTTGAGGCAGGTAGAGGTGGCTGGAACGACGGGTGGAGCGGTGAAATGCGTAGATATCCGTTGGAACGCCGGCGGCGAAAGCGAGCCACTAGGCCTGTCCTGACACTGAGATGCGAAAGCGTGGGGAGCAAACAG
+
ICDD@CC@CCCCB@CAAA@DE@BB?B9:;BBBCD?CC?DA<A@@@DAAAAB?BBCB;BBCB@@?BBBBCD>CBBC=CDC>C;;;;CCD@E@CCC>B=@:::=A@9BCC@C?C?BDB@CC@DBA?AAA?BBBAB?BB?@A@<@>AAAABB;@@=@@BC@BCBD=AA@@BBBABBBC@BC>C7;8;<F@C@;;5;;;;0:?@?;;6:>??A7::9BBC?CA@@?AA;;9?:99944)4:94444&4:555)5::
@N9IO0:01087:06083
TACAGAGGGTGCGAGCGTTAATCGGAATTACTGGGCGTAAAGCGCACGTAGTCGGCTTGCCAAGTCGGGTGTGAAATCCCCGGGCTCAACCTGGGAACTGCATCCGAAACTGGCTTGCTAGAGTATGGGAGAGGGAGGCGGAATTTCTGGTGTAGCAGTGAAATGCGTAGATATCAGAAGGAACATCAGTGGCGAAGGCGGCCTCCTGGACCAATACTGACGATCAGGTGCGAAAGCGTGGGGAGCAAACAGG
+
CCCCCCDD<BBBC@@>>>:?;??B>A6:6;>=<?9:;:BC:;:ACCBBBCCB@@:@@:@?@B@CCCCC>ABAAAA=BBBB9AA<;;;@<@=@CD>D>BBBBCBC@BBE=BBC?BB?BBAABBBBBBBC;@@BBA:BB>BB@C?CC>AAC@CAAABBBDA@@@6@A??@AAAA@;;;@@@D@C@BBBCBCAA=@@@=?<??=??AB?BB=@@>A=@@@?>@@@?@@??;?A???A<AAAAAAA7@@@AA;@@@>
@N9IO0:01092:06092
TACGTAGGGTGCGAGCGTTAATCGGAATTACTGGGCGTAAAGCGTGCGCAGGCGGTTTTGTAAGCCAGATGTGAAATCCCCGGGCTCAACCTGGGAATGGCATTTGGGACTGCAAGGCTGGAGTGTGGCAGAGGGGACTAGAATTCCTGGTGTAGCAGTGAAATGCGTAGATATCAGGAGGAATACCGATGGCGAAGGCAGGTCCCTGGGCTAACACTGACGCTCATGCACGAAAGCGTGGGGAGCAAACAGG
+
CCCBBBCG>B@@EBB@BB=@>@AC?C6;8;BAAC?AAACF?CBB???@?@@?BB>BBB9BBB?BB@BBB=<>@@@;@=>>6@@;ABCE@C>AAC>C>BA>B@@A<@C:>?BBBC@C=@:949@>;;9;<===<=<2;==?>>;><@:>>=@>>>>===??CC:@??A>>>>88:??A;??:<8<<@8==@?::;;9>99868<<A6<<>6:78;D===>>=766567>?>>>AB6=;=::::/888<A6==A7
@N9IO0:01092:06098
TACGTAGGGTGCGAGCGTTAATCGGAATTACTGGGCGTAAAGCGTGCGCAGGCGGCCTCTTAAGACAGGTGTGAAATCCCCGGGCTTAACCTGGGAATGGCGCTTGTGACTGGGGGGCTTGGAGTGCGGAAGAGGGAGATGGAATTCCTGGTGTAGCAGTGAAATGCGTAGAGATCAGGAGGAACACCGATGGCGAAGGCAGTCTCCTGGGCCAGCACTGACGCTCATGCACGAAAGCGTGGGGAGCAAACAGG
+
BBCCDDCD>@@@BBABCC@C@CBB?B=?;@BAAA<ABBBB=BAAABBCBBB;8859??@C=?=?A@A@<>>AA??39:::+9?8?@4;7;<?=@;@=?@8BA?A@CCBBA?>==>=%??=B<@@ABBB?B=?:88-:@A@A?C@B@C?BB@BB>>>AAABACD9?????=@??:98;;5;B?B@C@@<<@00,000:B>BAB@@00+0==3>;BAAAA@=>000@@>>@A@@@CC>;;;CBBB:@@@BC>BBB?
@N9IO0:01094:06071
TACGTAGGTGGCAAGCGTTGTCCGGATTTATTGGGTTTAAAGGGTGCGTAGGCGGCTTTGTAAGTCAGTGGTGAAATATGGCAGCTCAACTGTCAGGGTGCCATTGATACTGCGGAGCTTGAGTACAGATGAGGTAGGCGGAATTGACGGTGTAGCGGTGAAATGCTTAGATATCGTCAAGAACACCGATAGCGAAGGCAGCTTACTAGGCTGTAACTGACGCTGAGGCACGAAAAGTGTGGGGATCAAACAGG
+
CCAAAAA<AB@BC@D@@@@BBC?A>BCC>CC?A>59<)33(38088<<;;;5:>=?@@8>??:@@BABCC=BABB=BCBA<A??>@<<5;;=?@@>>7BBB?BB7;;@?>;;::39;>A<??AACBA@>=>00,0@@<@@<A?B>??>?<???CCCD@BBBB=???A?ABBABB>?@AD?BB9;;B=AABCA;;;=A=ACCCCA;;<;<5;::;?=@;;:@BA>>>B:;;<;:::&94;9444&4:89904445
@N9IO0:01092:06141
TACGTAGGGTGCAAGCGTTAATCGGAATACTGGGCGTAAAGCGTGCGCAGGCGGTGATGTAAGACAGATGTGAAATCCCCGGGCTCAACCTGGGAACTGCATTTGTGACTGCATCGCTGGAGTACGGCAGAGGGGGATGGAATTCCGCGTGTAGCAGTGAAATGCGTAGATATGCGGAGGAACACCGATGGCGAAGGCAATCCCCTGGGCCTGTACTGACGCTCATGCACGAAAGCGTGGGGAGCAAACAGG
+
@BCBBAAD>9;:C?BABB?B=@@A=A6:<;DDD>BBBCD>CCB9::BA>?<@@;@BBABBB?BBBBBB@??>==6::::.;A8@@AB@D?@@@6;49AA?>@@:@BBBBBCDCBBB???>AAAAAA>@?BBBDDD3AAB?A?A@C@BBBCAAA@;;;BABB<;;;C;<;CCBB@B@>AA>B?@@@?AAAC>AAD=A=@?5;;@@3@AC=B?BBBAAA;;:99?AAAB?==999.88?>>@@6@@BBE>999;
@N9IO0:01101:06112
TACGGAGGTGGCAAGCGTTGCTCGGAATCACTGGGCGTAAAGGGCGCGTAGGCGGGGAGGTAAGTCGGGTGTGAAATCCCTCGGCCCAACCGAGGAACTGCGCCCGAGACTGCTTCTCTTGAGTCCCGGAGAGGAAGATGGAATTCCCGGTGTAGCGGTGAAATGTGTAGAGATCGGGAGGAACACCGGTGGCGAAGGCGGTCTTCTGGACGGTGACTGACGCTGAGGCGCGAAAGCGTGGGGAGCAAACGGG
+
CC@@:9:6;A9@C@BBBC@DBCAC:>9;;><:::4555;=19:49?9??@@<@AAC8@@@BB>BBCCC>CCC?>818==188;4<<7=<?7>>><A6>??BBCC=AABDAA;;949=>?8<<<<>>8>?BA99298<<<@8@<@=AC>B?BBBBBBB?BCBC>CBBBAAAA99;;;;0;=9=9?AA=A>AB?BBBAD@CC?BBIGHGH<;;B@BAAA;;;;@AABBB?CBDBBD;;;;>>>>5:::AA;@AB;
@N9IO0:01110:06122
TACAGAGGGTGCGAGCGTTAATCGGAATTACTGGGCGTAAAGCGCACGTAGGTGGCGACGTAAGTCGGGTGTGAAAGCCCCGGGCTCAACCTGGGAACCGCATTCGAGACTGTGTTGCTGGAGTACGGAAGAGGAGGGCGGAATTCCCGGTGTAGCGGTGAAATGCGTAGATATCGGGAGGAACATCAGTGGCGAAGGCGGCCCTCTGGTCCAGTACTGACACTCAAGTGCGAAAGCGTGGGGAGCAAACAGG
+
CECCBBBB>BBA?:<000<=?@AB?B@D=A?AB?9@@@@@0;;;;BBCBBB>BC@C@ABBBB>AA<<;0;@?;98-7377*3;1::;>:=<=>>8>;>7;;:>:>>99;B@@ABC>BBBB?AAAB@@=A8;;C?BBB=BC@C@B@BF?C?B@@@@@A<==>A6A>@AAAAAA@A;;;0;;5;>ABDDAAAA@@@@6:39?9=?9?AAA<??>??A@?:::BAB???=:::AAEF=@>>9999*8?989)7833
@N9IO0:01071:06185
TACGTAGGGGGCGAGCGTTGTCCGGATTTATTGGGCGTAAAGAGCTCGTAGGCGGTTTAGCAAGTCGGGTGTGAAAATCCGGGCTCAACTCGGAGACGCCACTCGATACTGTTATGACTCGAGTCCGGTAGGGGAGTGCGGAATTCCTGGTGTAGCGGTGAAATGCGCAGATATCAGGAGGAACACCGGTGGCGAAGGCGGCACTCTGGGCCGGTACTGACGCTGAGGAGCGAAAGCGTGGGGAGCGAACAGG
+
ECCCCB@@@@0AAB@AACABCB@C<@@B;@@=@B;>>9::/;:::9?A?@B?BC@CD<AA;949@=@@9@AB;;;;.:@=@A:@@@A=ABBB?BBBAAA>ABBCCBBBBAAA@CCC@@@CC;;:D?A?;;;CC7BB;;;<5;=A>A?BB?BB;;;BB?BBA@<@A????@@@@ABAB6:;;@<@@B@C@CC@CA?=??AA?BAAABBBB>B?B>AA@@;;;@???@@;@@A;;;6;AAAAEE9;:BBB?@@@?
@N9IO0:01077:06199
TACGGGGGGGGCAAGCGTTGTTCGGAATTACTGGGCGTAAAGGGCGCGTAGGCGGTTGGATAAGTCAGCTGTGAAAACCACGGGCTTAACTCGTGGCCGGCAGTTGAGACTGTCTGGCTTGAGTGTGGGAGAGGAGAGTGGAATTCCTGGTGTAGCGGTGAAATGCGTAGATATCAGGAGGAACACCGGTGGCGAAGGCGGCTCTCTGGACCACAACTGACGCTGAGGCGCGAAAGCTAGGGGAGCAAACAG
+
BCA@@A@A@@"B@2;;AA=ABAEDBD@CACB?AA<AA@CC;@@;@BACCCD?BC@C?B?BCC?CBBBBBBC=?>>?6?<AAD=5AA?C?ABAA;;6;.3.78894:444<======8=>8@:@AAABB=BA@?=<>>>CC?B>B>B>B>=88:<<;:6;CBC9<<;A???A?588;;4:<4:3;=<8:76717//+/6==6=;;;;;>776/5//(/8665<==7888<;;9>8/9=?>???2>><<<3<88
@N9IO0:01097:06185
TACGAAGGTGGCAAGCGTTGTTCGGATTCACTGGGCGTACAGGGTGTGTAGGCGGTTTGGTAAGCCTTCTGTTAAAGCTTCGGGCCCAACCCGGAAAGCGCAGAGGGTACTGCCAGGCTAGAGGGTGGGAGAGGAGCGCGGAATTCCCGGTGTAGCGGTGAAATGCGTAGAGATCGGGAGGAAGGCCGGTGGCGAAGGCGGCGCTCTGGAACATACCTGACGCTGAGACACGAAAGCGTGGGGAGCAAAC
+
AAC:92:5:B>CC@DCCC@BB?BC?AB?AAACED<@@@@@AAC=;;;BB@A?ADADD>EACC?CC@D@BBCB?BC>BBB@BBB<AA<A?AC>C?BB9::ABAAAAA<AAABBB=@@=A@?=:::-;?@9@@?@=AA?AAA=A>A>BC>C?BBBAAABACCCF?CBCCCBCCB;;;DD>CF?@>AAF@C?<<7<BA>B@CC?BBBCCCCAC@AAACC?CCDBBBCBCABBAA;;;0;;BBCCC;C@@>@5@
@N9IO0:01104:06168
TACGTAGGGTGCAAGCGTTATCCGGAATTATTGGGCGTAAAGAGCTCGTAGGCGGTTTGTCGCGTCTGCTGTGAAAACTGGGGGCTCAACCCCCAGCCTGCAGTGGGTACGGGCAGACTAGAGTGCGGTAGGGGAGATTGGAATTCCTGGTGTAGCGGTGGAATGCGCAGATATCAGGAGGAACACCGATGGCGAAGGCAGATCTCTGGGCCGTAACTGACGCTGAGGAGCGAAAGCATGGGGAGCGAACAGG
+
CCCCCCCD>BA@C@BAAA@BBB@B?C?C?BC@CC=?@89:4:AA@@@?@;;8:DADD>BBBCCC;;;@><<=9999-:9::9:);?@A4;;;;*;?B5;::??;;;0::>?B=BCAAAAAGBCBCCC@>>>>>0>B@@=B?B@C@B@BC?CCCAABC?<<:;ACECCCCBCBBABBB?BB@B?BAA=AA@@<@AB?B?BA???AAAABC=B>?@H?????::9@9::=@AABBB<A99;ABB9BB@@@>A@A@
@N9IO0:01105:06208
CACGGGGGGAGCAAGCGTTGTTCGGAATCACTGGGCGTAAAGCGCACGTAGGCGGACTATTAAGTCAGGGGTGAAATCCTGGAGCTCAACTCCAGAACTGCCTTTGATACTGATGGTCTCGAGTCCGGAAGAGGTGAGTGGAATTCCGAGTGTAGAGGTGAAATTCGTAGATATTCGGAGGAACACCAGTGGCGAAGGCGGCTCACTGGTCCGGTACTGACGCTGAGGTGCGAAAGCGTGGGGAGCAAACAGG
+
BA??????'?BAB=A;;:999.5<7;8=>A?=>=099955)5:><@A@@??9>?:>:::A=A?AAC@@@@7?A??.;;;@@>???C@?;@AA>ACB?B@@@5;;0;;@AAABBBA=;;;AACBBC?CAFABBC@BBBB;;7;?B>A>B;;;;AABAA>AABB<B@CEEEECBAB=;;5;@;A;@@@=A@@@>BBB;A>;;4;A@A@;;5;;;A=ACCBBCAAABAAA=@BCCCI=;;BFFII=BBBBL?CCC@
@N9IO0:01108:06181
GACAGAGGTGGCGAGCGTTGTTCGGAATTACTGGGCGTAAAGGGTGTGTAGGCGGTCAGATAAGTCAGGGGTGGAATCCTACGGCTTAACCGTAGAATTGCCCTTGAGACTGCCTGGCTTGAGTGCAGGAGAGGAGGGTGGAATTCCCGGTGTAGAGGTGAAATTCGTAGATATCGGGAGGAACACCAGTGGCGAAGGCGGCCCTCTGGACTGTTACTGACGCTGAAACACGAAAGCGTGGGGAGCAAACAGG
+
CCCBABDACC@BB?????:?A=@A=A>B@CB???9?@@AA;AC:?@?@@=?;9:6;ACBBCB>AAA@???8@@?C>AA<??A@>@C?C@B?BDBBC?B;;:G=C@B@@@@:;:=A@=@C?B???BAAA?BBCC?BBD=CC@D7:6:@6@>BBBBBA@<ABAA<B@BCCCBCBABACC=BB=?=?CC?B@@@>BBB?A>@@<@A;ABBB<AAAAA>AAAACCGCCCCI?BCA;<<0;BBBCCC9B;;;B8@;;4
@N9IO0:01064:06219
TACAGAGGGTGCGAGCGTTGTCCGGAATTACTGGGCGTAAAGGGCGCGTAGGCGGCCGGGTAAGTCGGGGGTGAAAGTCAGGCGGCTCAACCGCTGGACTGCCTTCGAGACTGCCTGGCTGGAGCATGGTAGAGGCTGGCGGAATTCCCGGTGTAGCGGTGGAATGCGTAGAGATCGGGAAGAACATCGGTGGCGAGGCGGCCAGCTGGGCCTTGCTGACGCTGAGGCGCGACAGCGGTGGGGGAGCAAACAGG
+
B?;ABB?;4AB?@>:?4404AA9D:>7;7:@;;=8B=<<=244/498885;.5A7:7<>/54.4<44444$4/:;//////)/805500)/2<<994A;;;5.5.555//////5<:4:<;)0/99998=C=BB8=5;.48.9.4.44)439456C@D:?D4626<::<@>;@97777.7)//)-5---3,,(-,**/,,(,(--5566186;7<==99///////(/66/333739,37777';88==28886
@N9IO0:01070:06219
TACGAAGGGGGCTAGCGTTGTTCGGAATTACTGGGCGTAAAGCGCGCGTAGGCGGCTTTGCAAGCCAGAGGTGAAATGCCTGAGCTCAACTTAGGAATTGCCTTTGGGACTGCGAGGCTTCGAGGACTGGAGAGGTGAGTGGAATTCCCAGTGTAGAGGTGAAATTCGTAGATATTGGGAAGAACACCGGTGGCGAAGGCGGCTCACTGGCCAGTTTCTGACGCTGTAGCGCGAAAGCGTGGGGATCAAAC
+
CCCCC:C>>>+CCCCCCC:BB<CC:B;C:@AA>>6BCCB@8CC>CBBBBB=:@?7;==4@AB89817=/0)/@@;5=A<9ABABBB=B9BB9??4>4<28?-34/4=4BBBBB<BC8BB7<<<<6B=B=8=C==7:?:9996A9<9<>6=<<;;::4525;D>8>:<<<=BCDCB9C=4>5:@7A@@6:4994??A8B9C=:888>@@92?288991:9<A@@;5449=@>9793(33=8@:;.>:;9:1=
@N9IO0:01070:06236
TACGAAGGGGGCTAGCGTTGCTCGGAATTACTGGGCGTAAAGCGCACGTAGGCGGGTTGTTAAGTCGGGGGTGAAATCCTGGAGCTCAACTCCAGAACTGCCTTCGAAACTGACGATCTTGAGTTCGGGAGAGGTGAGTGGAACTGCGAGTGTAGAGGTGAAATTCGTAGATATTCGCAAGAACACCAGTGGCGAAGGCGGCTCACTGGCCCGATACTGACGCTGAGGTGCGAAAGCGTGGGGAGCAAACAGG
+
BBCICACDDD5AAAC:;:?BBBBB@C?@?@BBBL>BBBBD<AAB;;:AA;;4;@@8@?AA?B@@@ACDCD2AAED>CE>AA99978772373.3996@7388?8988;37777>@>>?B989BB?BBF>BA@?;?@>;9A499=???=BBFDCCBBB?BBCD=B=@????:99@?@@AB?BB@A@AGDBBB@CAA;A>;;8;ABCBCC?BB=CCBCCCCC;;;AAAB>A@A;;;6;;BAABB9@@BCC<@@@@
@N9IO0:01073:06239
TACGTAGGGGGCAAGCGTTGTCCGGATTTACTGGGCGTAAAGAGCGTGTAGGCGGCCTCACAGGTCCGTTGTGAAAACTGAAGGCTTAACCTTCAGACGTCGACGGAAACCGTGTGGCTAGAGTCCGGAAGAGGAGAGTGGAATTCCTGGTGTAGCGGTGAAATGCGCAGATATCAGGAAGAACACCAATGGCGAAGGCAGCTCTCGTGGGACGGTACTGACGCTGAGACGCGAAAGCGTGGGGAGCAAACAGG
+
CCCCBBCCCC5BDABBBB?;;;>A=@A@0::@?@<BBAAD>CC@@@A??::;00,0*0077772398><1800000*/0=@<@,097957>C>???@???;773<7=?6=>AA82517368/..5054;49;;7<<<=<>;?:=:><@@=CA@A@==8===>6?;;:;;<;<8656;9A46639<<)/)-3-3-/)/5977;977757:;.;9;7==>>>>;888<87865:999.79:;:=>5<:8:A:=;<7
@N9IO0:01074:06227
TACGTAGGACCCAAGCGTTATCCGGATTTACTGGGCGTAAAGCGTGTGTAGGCGGCGCGTTAAGTGAGATGTGAAATCCCGTGGCTCAACCATGTGGACTATATCTCATACTGGCGTGCTTGAGGAAGGCAGAGGCAAGTGGAATTACGGGTGTAGCAGTGAAATGCGTAGAGATCCGTAGGAACACCAATGGCGAAGGCAGCTTGCTGGGCCTTATCTGACGCTGAGACACGAAAGCGTGGGGAGCGAACAGG
+
BBCCCCC:CG@6C<BCBC<@DD9=8>?91=?AB<6A@AC>8CC===BCBBB:DH;DECBA7@7;@CCCCCDCCC?6CC=5<@@7?BBB<D;CC;;;9A==>BGB<BA@::383-383339397717173733::6:A7:=@3?.7.3@B=5@?333333;77;3<;B;=<?:8?8817933,3,3776;7BC7?8828499@A=8>B<<=6C8A1>88?<:;89=888@>9?88818?>@>88+=0///*/:@3
@N9IO0:01079:06234
TACGTAGGGTGCAAGCGTTAATCGGAATACTGGGCGTAAAGCGTGCGCAGGCGGTTGTGCAAGACAGATGTGAAATCCCCGGGCTAACCTGGGAACTGCATTTGTGACTGCACGGCTAGAGTGCGGCAGAGGGGATGGAATTCCGCGGTGTAGCAGTGAAATGCGTAGATATGCGGAGGAACACCGATGGCGAAGGCAATCCCCTGGGCCTGCACCTGGACCGCTCATGCACGAAAGCGTGGGGAGCAAACAG
+
@ACCBBEB<;;;B?BBBA:@<@A@:@+0//>=:5=CCCC=B@AA@;9;;>;?@;;9<:::@<;00000////,,(-588+68)---(-0255(,(///////(3<<:;999A::488<<85662606552222&266081717285<4:522755889:D299=<<:;///..55069684;77,3777187636(--(----&-99.60668..(-92-/*.399922255588,7776677'556>>4==<
@N9IO0:01082:06259
GACAGAGGGGGCAAGCGTTGCTCGGAATCACTGGGCGTAAAGGGCGCGTAGGCGGGATGGCAAGTCAGTCGTGAAATCTCTCGGCTCAACCGAGAAACGTCGGCTGATACTGCCGTTCTTGAGGGATGCAGAGGAGACTGGAATTCCCGGTGTAGCGGTGAAATGTGTAGAGATCGGGAGGAACACCGGTGCGAAGGCGGGTCTCTGGGCATTTCCTGGACGCTGAGGCGCGAAAGCGTGGGGAGCAAACGG
+
;:CAA;<;<;*;;.5555.5549=;95449C@@@9@@@@@;@B;@000000+;BB0;::4:9<@BBBB??:::A@0;;B;<<;5;9@@2:2;A@@@;A:9:=:=>99:@==>?:;;5;B<@@@E=B@A:::@A6;;AA@@:@6;6;D?CACCCB::9399::/9?=<889<<0--66/--(-(,,,(,0--//;3:6==?7>>@@@@@7>==<6=:00*0=@00000+;A@@@B<;;99@>>2>888=67;;
@N9IO0:01084:06236
TACGGAGGGTGCAAGCGTTAATCGGAATTACTGGGCGTAAAGCGCACGCAGGTGGCTGAGTCAGTCGATTGTGAAAGCCCTGGGCTTAACCTGGGAATTGCAGTCGATACTACTCAGCTAGAGTATGGGAGAGGGTAGTGGAATTCCCGGTGTAGCGGTGAAATGCGTAGATATCGGGAGGAACATCAGTGGCGAAGGCGGCTACCTGGCCCAATACTGACACTCAGGTGCGACGAGCGTGGGGAGCAAACAGG
+
CCDD@CCD>@@@B<@BAA<@<?C@+0,0*0:<<<3==999,9==@@<::A@>AB?@@ABCBCCCCDDFC=<;EEE0<<<.:;:,555;7<<@@F8G=@7;;;;>=@>AA@@AA@@;;;@@@;;:BBBA9>>988/9<9=B9??C?BB7979AABABB>@@@B;???@@@>@?:975:4::499>?955@B@49:9.438:6>;==87719>9>8;;;///6668833,377773333333333&333<<5=884
@N9IO0:01086:06217
TACGGGGGGGGCAAGCGTTGTTCGGAATTACTGGGCGTAAAGGGCGCGTAGGCGGTTGGATAAGTCAGCTGTGAAAACCACGGGCTTAACTCGTGGCCTGCAGTTGAGACTGTCTGGCTTGAGTGTGGGAGAGGAGAGTGGAATTCCTGGTGTAGCGGTGAAATGCGTAGATATCAGGAGGAACACCGGTGGCGAAGGCGGCTCTCTGGACCACAACTGACGCTGAGGCGCGAAAGCTAGGGGAGCAAACAGG
+
B@CCCGCECC"CB4;;AA=AC@DD?A?A?AAAFD>AAA@B=CC>DFFCCCC@CB@B>B>ACC?@@BBB@??=BCKG9B=B?C>7=B?B>BB==<@<A8B@;<;=58888>B:::<=8CC=AACBA@A@8?>@@<@@@ABC@B@C?C?CB<@=>;;;?;?@AB988/77=///797995//(/(//.283/7/68:1749<4=@@@@@A=AA:>=?;>=;;;?>::::8<;:9=7-599::DE5@@@BB38884
@N9IO0:01088:06222
TACGGAGGGTGCGAGCGTTAATCGGAATTACTGGGCGTAAAGCGCACGTAGGCGGTCAGATAAGTCGGATGTGAAAGCCCTGGGCTTAACCTGGGAACTGCATTCGATACTGTCTGGCTAGAGTATGGGAGAGGGAAGCGGAATTTCCGGTGTAGCGGTGAAATGCGTAGATATCGGAAGGAACATCAATGGCGAAGGCAGCTTCCTGGCCCAATACTGACGCTCAGGTGCGAAAGCGTGGGGATCAAACAGG
+
BCCC@;;<8;A@BBCBBC@C@BBB@D<@=A@@@A;@CAA@;@AA@A:;;@C@CE@BBB@@?A?AA?A<?9:;BBC;@@F>BAD<AA@C>A>A@A8?<A;;;AD@CDCCDDBBAA;;5;@;;;DBBBCI>CBBCB=BACBC?C6;;7;@B?CCAA@BA>AAAC=@@AB@@@BBB@A@@C?B?B?;;;@@<@B?BBB?A6;6<<<:>:>>9<</905770////////45:;554=2::;4444&4444;48892
@N9IO0:01093:06228
TACGAAGGTGGCAAGCGTTGTTCGGATTTACTGGGCGTACAGGGAGCGTAGGCGGTTTGGTAAGCCCTCCGTGAAATCTTCGGGCTCAACCCGGAAAGTTCAGAGGGGACTGCCAGGCTAGAGGACGGGAGAGGAGCGCGGAATTCCCGGTGTAGCGGTGAAATGCGTAGAGATCGGGAGGAAGGCCGGTGGCGAAGGCGGCGCTCTGGAACGTTTCTGACGCTGAGGCTCGGAAAGCGTGGGGAGCAAACAGG
+
CECCE6;7;;4;C?CBAB8;;@A@=@??9?AADC<?@@CABAD>;<;BBAA?@@=@A;B?BB?CBD>CC?A@@@@9@AA6:<A<@@@A?BB=A?CC?CE@BB@@@FD;;;;@?;?@<@@ABBBACBDC=C;;<>AB;;9?;A29.5;)5.9@@<?@A@CCCG=BBBCDDA@@AABCC>CD?B@B?A=B;>?9?;:49=@@;@@@;99@29.9@@@6@999@@=@???;====299,9599>;;+55944)5555
@N9IO0:01102:06259
TACGGAGGGGGCTAGCGTTGTTCGGAATTACTGGGCGTAAAGCGTACGTAGGCGGCTTTGTAAGTTAGAGGTGAAAGCCCGGGGCTCAACCCCGGAAACTTGCCTTTAAGCACTGCATCGCTTGAATCGCGGAGAGGTGAGTGGAATTCCGAGTGTAGAGGTGAAATTCGTAGATATTCGGAAGAACACCAGTGGCGAAGGCGGCTCACTGGACGCGTATTGACGCTGAGGTACGAAAAGCGTGGGGAGCAAACAG
+
AADHACCCCC5CCCCCBB@BB@CC=B295;A;;;0;@@DD>C@@@BBBBBB@CD?BCD<BBB@BB@AAAA@BBBG9::C=BAA8BAAA>CCA0?/99(37/736;:2>1///88==888:998<<4<@BBA>BBCC@>?>@B@9>:>5:47??>>AB@@@<:99:096;9<@@>>>A:>>1818>:>?>;?>::7;>>:A<7758?>>>>>;>BAAABAA=@AA@@@AA@;?B:9999&8<<9787*3;;=<29?@
@N9IO0:01110:06258
TACGAAGGGGGCTAGCGTTGTTCGGAATTACTGGGCGTAAAGCGCGCGTAGGCGGTTTTGCAAGCCAGAGGTGAAATGCCTGAGCTTAACTTAGGAATTGCCTTTGGGACTGCGAGGCTTTGAGGACGGGAGAGGTGAGTGGAATTCCCAGTGTAGAGGTGAAATTCGTAGATATTGGGAAGAACACCGGTGGCGAAGGCGGCTCACTGGCCCGTTTCTGACGCTGCAGCGCGAAAGCGTGGGGATCAAACAGG
+
CBC?>29;9;*;BABCCC?BB=AB?C@C@BBBCC>BBBBC=B999A>?>::5:A=ABB:BCC@BB?BBBB?BBBD>CBB?CB:;;E@E@CD?BB?B>@<><4::0;D;BAAACBBB?BBD>ABA=A8994:A?@;@??@@@@B@C<@@;@AAAAAA@?:?;9:5:@AAABAA@BC@DE;?;@@=@BA@C>@@=@CB?B?BDFBBBCCCC?@@9@AA9@@ACAA@@@@@ABBC<;;0;AB@@@A3<;;;;.;A@>
@N9IO0:01111:06253
TACGAACTGTGCGAACGTTATTCGGAATCACTGGGCTTACAGGGTGCGTAGGCGGCCGAACAAGTCAGGTGTGAAAGCCCTCGGCTCAACCGAGGAACTGCGCTTGAAACTGTTTGGCTCGAGTCAGCTAGAGGTACACGGAACTTCCAGTGGAGCGGTGAAATGTGTTGATATTGGAAGGAACACCGGAGGCGAAAGCGGTGTACTGGGGCTGGTCTGACGCTGAGGCACGAAAGCCAGGGGAGCGAACGG
+
CCC:949BB?@BAA=;;;5;D=AA=@=@AAAABB>AC@CBBBE=?@@>??>5:;@C@DD?::6:@@A@<??A@@A=A@A;@9949A@A>A?B??<??BBBBA@>;@@@8?@875(8-:@??AA@@>88A?=9;5;<9:AA=A<@@<A=???@<?=;;6;>>@7888;;5;@???=D>D<A9<6<993:<::7>CCC79:C?@@@:99988(8??9==ACB@A@?86807768:=6=>5;::<(7697=6988
@N9IO0:01071:06280
GACAGAGGGTGCAAACGTTGCTCGGAATACTGGGCGTAAAGCGCGTGTAGGCCGGTTGGTAAGTCAGATGTGAAAGCCCTGGGCTCAACCCAGGAACAGCATTTGAAACTGCCAGCCTAGAGTGGTGGAGAGGGAAGCGGAATTCCTGGTGTAGAGGTGAAATTCGTAGATATCAGGAGGAACATCGGTGGCGAAGGCGGCTTCCTGGACACTTACTGACGCTGAGACGCGAAAGCGTGGGGAGCAAACAGG
+
99>;99B@<@AACB;99:999=AA9@788?AAC>???@A8@9:9A@@@CC@C@A?B=A<@?;@BAA@?;;<AAD=AAA5AA@,;55;5;<4<B=B?B@?@BAA;@@E:@>@@<@@B@CCCBBBC@BB?BA;;;7;>BDC@C@E@C@CC@DCCBCAA=ABBF@FAEFEBBBCCMBAB?AA<@<@A;::=?@<@CC=@>@B?AA>A?BB>AAAAA?CBDBCDCCBBAA@@>?9::-9@A@@AA6A@???9<993
@N9IO0:01072:06298
TACGAAGGTGCAAACGTTGCTCGGAATCATTCGGGCGTAAAGCGCACGTAGGCGGCTTCGCAAGTCGGATGTGAAATCCCTCGGCTCAACCGAGGACGTGCATCCGAAACTGCGGAGCTTGAGTATGGAAGAGGGTCGCGGAATTCCCGGTGTAGAGGTGAAATTCGTAGATATCGGGAGGAACACCAGTGGCGAAGGCGGCGACCTGGGCCAATACTGACGCTGAGGTGCGAAAGCGTGGGGAGCAAACAGG
+
00>00+/)//-/7)---(--7//)-399/0)//8///444(/8:///6633-33-34.48887;:::;;;;BA@@6@??0;:@<@A??=A5;;9.9?=??@@??;998.9>@;:4:9;@59;>@@99.9.4>@B<CBCAA=?5:5;@8?9=?@=;;;<@A@A=C@CBBBBCA@@<<<500+0)0/0)/44/)/--(-3--(-7//)555)5.5.59555559@:555.55599;09;@599:'5:555)55;6
@N9IO0:01074:06274
TACGAAGGGGGCTAGCGTTGTTCGGAATTACTGGGCGTAAAGGGCGCGTAGGCGGCCGTTTAAGTTAGGTGTGAAAGTCCTGGGCTCAACCTGGGGACTGCACTTAATACTGGATGGCTTGAATTCGGGAGAGGATAGCGGAATTCCCAGTGTAGAGGTGAAATTCGTAGATATTGGGAAGAACACCGGTGGCGAAGGCGGCTATCTGGACCGACATTGACGCTGAGGCGCGAAAGCGTGGGGAGCAAACAGG
+
A@E;:;;MKM3ECJFGCC?AA@CDACAD@CAAAC>BBCFG>BB>BCCCCBB;@@;?;ACC>C@CB>BB????;<;,;BB?BCA=AA@@=??BBBB:A@@@?????C?>>>BB<?@@>AA>AA@C>BBB<A>@@=@@AA??>@?D?AD;???@:::DB?BBCD>K?AA???A@A@<@A,93:=3::A>A?BB@CCDAD?BB?@@@@BBB?;97:?@@A>@@BB@@;;;5<<A;<<0;;@AADD8@@@>@6?9:2
@N9IO0:01074:06294
AACGTAGGGGGCGAGCGTTGCCCGGATTCACTGGGCGTAAAGCGCGTGTAGGCGGTCCGTTAAGTCGGATGTGAAATCTCTGGGCTCAACCCAGAAATTGCATCCGATACTGGCGGACTTGAGGACGGTAGAGGTCGGTGGAATTCCCGGTGTACCGGTGAAATGGGCAGATATCGGGAGGAACACCAGTGGCGAAGGCGGCCGACTGGGCCGTTCCTGACGCTGAGACGCGAAAGCCAGGGGAGCGAACCGG
+
:-;C;;;5:5*5?9599:=;<;0;;@@<@AA@AF=@@A@@6>@@@BBCBC@;00,0>:>@00-0=<;+/0/0;<;8;?BBBCC=BCBC?BC;B;;;7;@CDCBB@BCCBBCC?BB@CCC?BBC?B?A=@BAAA@C@?>?B?C@C@CD=B=@B@>>9<;?>>?9?CD=CCCBABBACB;@A?C?ABB@BBBB@A;;5;:;;5<?ABAAAI@L?AA?C=@;;;BDBBAAAAA>===500+0000)0<<?@8@8@7
@N9IO0:01078:06284
TACGGAGGGTGCAAGCGTTATTCGGATTTATTGGGCGTAAAGGGCGTGTAGGCGGTTTGACAAGTCAGGTGTGAAAGCCCTTGGCTTAACCAAGGAAGTGCACTTGAAACTGTCAGACTTGAGTACGGGGAGGGGGAAGTGGAATTCCAGGTGTAGAGGTGAAATTCGTAGATATCTGGAGGAATACCGGTGGCGAAGGCGACTTCCTGGACCGATACTGACGCTGAGACGCGAAAAGCGTGGGGAGCAAACAGG
+
CBCC=:996;C@F@C;:9BCD?CC@BBB=BB@BB=BBBBB>BB>BBBBBBBAGC@BB>???B<@@BBC?AAABBC=BAA;@=?=@A;?<?=@?B>A>ADBCAAA6::@9@AAA@@;;;;4:>==454<<&44444$5.555.5.5.5.5<8>>>>@@?:???E>F@ACABBBDBBBAA???<??BBC@C@BB@ABC8;9;DAAB?C?AA@FC@BAAABBABBBBBBBBAAAA;;;;.;?BBCEE9@ADHD=AADA
@N9IO0:01078:06304
TACGAAGGGGGCAAGCGTTGTTCGGAATTACTGGGCGTAAAGGGCGCGTAGGCGGCTTATCAAGTCAGGCGTGAAATTCCCGGGCTCAACCTGGGGGCTGCGCTTGATACTGATGAGCTTGAATGCGGGAGAGGATAGTGGAATTCCCAGTGTAGAGGTGAAATTCGTAGATAGTTGGGAAAGAACCACCGGGTGGCGAAGGCGGCTATCTGGCCCGTAATTGACGCTGAGGCGCGAAAAGCGTGGGGAGCAAACAGG
+
AAC<;7;CCC2CC9BBBC@CCABB@BAC=@@BAB<BBBBG=BB<AAAAAAB???<@C?CBCC=@?A:?7474===2?489(33(37888B?BBCBB1<8::888>;;@BAA?@AA9:;;=@@?BCCBC<A@BB?BB;;;A<?:@;@@;<>=<00///)/4/6.63///77/444:.44)/6(//)/)//)//(--(///)/3//)//;9;<=6:8389:5<7@?@BBB@A@?@@A;<;;*;9@A@CC9B996@7666;
@N9IO0:01083:06269
TACGTAGGGTGCAAGCGTTGTTCGGAATTATTGGGCGTAAAGCGCGTGCAGGTGGTTATGCAAGTCGGGTGTGAAATCCCTGGGCTCAACCGAGGAAGTGCACCCGAAACTATGTAACTAGAGGGCGGTAGAGAAAGGTGGAATTCCTAGTGTAGAGGTGAAATTCGTAGATATTAGGAGGAACACCTGTGGCGAAGGCGGCCTTTTGGACCGTTCCTGACACTGAGACGCGAAAGCGTGGGTAGCAAACAGG
+
CCCCCCBB=9:9C@CCBB@BB?CC@D?C?CB=@B:??=?@9@?@@CCBBCC@BB@C@CCCCC=BBCCJ?CCCBBB=BDD>CCB=AA@A?A=ABB?C?BBBBBBD=@??9?@AACBC?BBC;::A9::6:ABAABD9:98C?B?B?A=AAB@??BEAB>ABBF>C@BB?9::??@;@@:==:>;===>???@688A<A<??<A=CAA5?<?A=>>:==A:;<<;?AB===@===E9>;;;?>6>>@@@A9<==7
@N9IO0:01085:06305
TACGTAGGTTGCGAGCGTTGTCCGGAATCACTGGGCGTAAAGCGCACGCAGGCGCCCCGAAAGCCCATGGTGAAAGCCTTCGGCCCAACCGAGGGATGCCCATGGGAACTCCGGGGCTCAGAAGACGGGAGAGGCGGATGGAATTTCCGGTGTAGCGGTAAAATGCGTAGATACCGGAAGGAACACCAGTGGCGAAAGCGATCCGCTGGCCCGCTCTTGACGCTCAGGTGCGAAAGCTAGGGTAGCGACCGG
+
AAAAA==;>-00>>=>BB?CDC@C@FAE;;;AAA:@@@CD=DA@@BBCBCC@CCCBB8AAA0;;@0;9:;@?CC<AA?A<@@8@?9?;@?AAA@9=?@??8???@8@=@??<?A@3;;;AAB>ABBAB;AABB@BB?BCC?C8;6258=9CBA<BBB?BAA>2<ABBB>9>>>>495:5:-7-38717733.38;=3:?<@>>7?>>>7>@:@@??@?9;;@<000<6:::=>>5?@;=:<4;?@@<<?9=:
@N9IO0:01088:06270
TACGGAGGATCCAAGCGTTATCCGGAATCATTGGGTTTAAAGGGTCCGTAGGCGGTTTTGTAAGTCAGTGGTGAAAGCCCATCGCTCAACGGTGGAACGGCCATTGATACTGCAAGACTTGAATTATTAGGAAGTAACTAGAATATGTAGTGTAGCGGTGAAATGCTTAGAGATTACATGGAATACCAATTGCGAAGGCAGGTTACTACTAATTGATTGACGCTGATGGACGAAAGCGTGGGGAGCGAACAGG
+
CCCC?CC?BAA7;7;<;<?CAA>B?A8::9:?AB9AB;??9??9?@789<@7>?5?@@35:B?BBCAA@D@CCBE;:9A:AB;;;B@A=BC@CE@@=0000;@@8=>?>ABB;;9;CCC;;;AJACCACB@C?CCC?BB@@@?B?00000/6==?@A<@@DC>BBAA;?<<<;;689:7717,77<3<1;03399,3,3//(/4///8889(/(//;5=;<<CC@?AA?ABBAA<AAAABEE;AABCC@;;;=
@N9IO0:01088:06285
TACGTAGGGAGCAAGCGTTGTTCGGAATTATTGGGCGTAAAGAGCGCGTAGGCGGTTTGGTAAGTCTGGTGTGAAATCCCGGAGCTTAACTCCGGAACTGCATTGGATACTGCCAGGCTTGAGTGTGGGAGAGGAGAGTGGAATTCCCAGTGTAGAGGTGAAATTCGTAGATATTGGGAGGACACCCGTGGCGAAGGCGGCTCTCTGGACCACAACTGACGCTGAGGCGCGAAAAGCTAGGGGAGCAA
+
DBB@C>??:;;;B?BBCC6;;7;?7B?F8;;>BB;@@@==6=;;;=@A@<;5<A>AC7;6;@=BBCAA=ACCCCG>:9:,;>A;;;?C>BBF@C>B@B;:;CCBC@CCCBCCB=@@<@A5;;A@A;00+0>>>*//0//93=2:2:=5=@@=<;000)07<7.94555::9999.0/*//)//77:(//72944.45::7<<<====:?>:>>B>@@???=?>>::4::99999&94445;;+56/;;
@N9IO0:01092:06271
TACAGAGGGTGCAAGCGTTAATCGGAATTACTGGGCGTAAAGCGTGCGTAGGTGGTTTTTTAAGCTGGATGTGAAATCCCCGGGCTTAACCTGGGAACTGCATTCAGGACTGGGAAACTCGAGTCTGGGAGAGGGTGGTGGAATTTCCGGTGTAGCGGTGAAATGCGTAGATATCGGAAGGAACATCAGTGGCGAAGGCGACCGCCTGGCCTAAGACTGACACTGAGGCACGAAAGCGTGGGGAGCAAACAGG
+
BCCBBBED<AA??:<=>=9?<@BC@D:;8:@@AA<AB@@A;@:;:BBDCBB=??;?A@A@)B?BBEC?AAABBBC7;;BA7AD:;;7;5@5>?A:@>AACDECABBCACBA@A0;;6;CBCGCCA@@@6;;CDD=BB?CD:;;;D>D@B>@A:;;;;.9<<<5<<?@@?@@@;:9<9B:=<>;?>?CC@@@<@CB=B@ABBB?AB@CC@B=??@DEAAAAAAAAA;<5:>>?>@9=@@@@?A8AA@AD<?@@?
@N9IO0:01092:06308
GACAGAGGTGGCGAGCGTTGTTCGGAGTTACTGGGCGTAAAGAGCACGTAGGCGGTTGGGTCAGTCCCATGTAAAATCCCCCTGCTTAACAGGGGAACGCCGTGGGTGACTGCCCGGCTAGAGGACGGGAGAGGAGAGCGGAATTCCCGGTGGAGCGGTGAAATGCGTAGAGATCGGGAGGAAGGCCGGTGGCGAAGGCGGCTCTCTGGAACGTCCCTGACGCTGAGGTGCGAAAGCGTGGGGAGCAAACAGG
+
BCC:::B?@@<>?<<:::<@D?BB?;<;?AAABC=BCBAA<AAAABBBBBC?CD?B;@@:@@;;<BA9?@A===>2?????0@ABB>A>ABBCC;C?@@A?D@AB>ACCAA;;;0;>B>@@CC?B@??9?B@@6;;AAAA?B>A=@B<A=@@ACCCB?BBCD?CDGBBBCBB;99??8>C?C?C?C@C?@@:?::6:?BB:;;ABBBB?B=AABAA<;;;B@A@;;;;@ABBAB;@@BABBB7B@A@B7<;B?
@N9IO0:01095:06294
CACGTAGGGGGCAAGCGTTGTCCGGATTTATTGGGCGTAAAGAGCTCGTAGGCGGTTCGGTAAGTCGGGTGTGAACCTCCAGGCTCAACCTGGAGACGCCACCCGATACTGCTGTGACTAGAGTCCAGTAGGGGAGCGTGGAATTCCTGGTGTAGCGGTGAAATGCGCAGATATCAGGAGGAACACCAGTGGCGAAGGCGGCGCTCTGGGCTGGAACTGACGCTGAGGAGCGAAAGCGTGGGGAGCGAACAGG
+
BBBCCCCJGJ5CC96;AB?B>BAD;;;D?DC@CC=???A@:@??@?955<=855458;;7<A>ABBB=5;98/0+/38:)//09/>>)0)/:*0/<;==9?BB=BBACD@37498;;89999AAC?BBA????5?@AABC@B?B?B@BE@9:8>>AA=@BBB:B?????888>==@A<@A=@=@@@=BCDE@CDB=?=?C?B?==@::9/;>?:=;?A?@@?@A??@@CCBBCF>C::9?DA6B?@@@=:;;<
@N9IO0:01101:06290
TACGGAGGGAGCAAGCGTTACTCGGAATTATTGGGCGTAAAGGGCGCGTAGGCGATTCAGTAAGTCTTATGTGAAAGCCCAGAGCTTAACTGTGAAGTGCACGAGATACTGCTGAAATTGAGTTCCGGAGAGGAAGGCAGAATTCCCGGTGTAGCGGTGAAATGCGTAGATATCGGGAGGAATACCAGTGGCGAAGGCGGCCTTCTGGACGGATACTGACGCTGAGGCGCGAAAGCCAGGGGAGCAAACGGG
+
[truncated: 43,015,522 more chars]
