# Supplementary material for: Analysis of the rhizosphere bacterial diversity of Angelica dahurica var. formosana from different experimental sites and varieties (strains)
Source: PeerJ. 2023 Sep 6;11:e15997. doi: 10.7717/peerj.15997 (PMC10492537; doi:10.7717/peerj.15997)
Supplement: Supplemental Information 27 [file peerj-11-15997-s027.gz › peerj-11-15997-s027]

@N9IO0:00671:05799
TACGTAGGGTGCGAGCGTTAATCGGAATTACTGGGCGTAAAGTGTGCGCAGGTGGCCGCGCATGTCGAGTGTGAAATCCCCGGGCTTAACTTGGGAATTGCGCTCGAAACTACGTGGCTCGAGTGTGGCAGAGGAAGGTGGAATTCCAGGTGTAGCGGTGAAATGCGTAGAGATCTGGAGGAACACCGATGGCGAAGGCAGCCTTCTGGGCCAACACTGACGCTCATGCACGAAAGCGTGGGGAGCAAACAGG
+
@@@@@EEF?BB@AAB;;;?A;AAB=B>B@CDCMJ?;;;CC<B;;;ABCBDC@CC@C?BBBAABBBCCCBBCA@@@<@BDG8BB::9<@?@A<@@<@=B?;;:BAAAAC=C;;:A:938?<>???@@A=?@@DD>F8C>99/36<4;633/3::;;8817799(949C>A>>@>>>=<7::4940//7<<<=8;=@<?:>?D><><;;;?7=9=<?=<<=7////-/////544808455<<<.59:@B;@@@?
@N9IO0:00674:05776
TACGTAGGGTGCGAGCGTTAATCGGAATTACTGGGCGTAAAGTGTGCGCAGGTGGCCGCGCAAGTCGAGTGTGAAAGCCCCGGGCTTAACTTGGGAATTGCGCTCGAAACTACGTGGCTAGAGTGTGGCAGAGGGAGGTGGAATTCCACGTGTAGCGGTGAAATGCGTAGAGATGTGGAGGAACACCAATGGCGAAGGCAGCCTCCTGGGCCAACACTGACACTCATGCACGAAAGCGTGGGGAGCAAACAGG
+
BBCBBBDC>:;;AACAAAACABCDBC@C?BCCCG>AAA??;@@ABBBCB9969?:@@CB@@@?@@@AA???BAA@999:9*9?*334878@>CC:A=@139@ABBB>=188GCC>><<@@@>:=9?<9>?:9:C;BB?BA>B?B=A=@>>>CC@@=B?BCFF>;;;B=B@?@A?;@D;9;@D<A@A5;49=;:;:7;9@<49.44.4:;2<.6.5:<::569A@AB;;;A;;;C;@;:9@>>0999==5>;:5
@N9IO0:00676:05805
TACAGAGGTCCCAAGCGTTGTTCGGATTCACTGGGCGTAAAGGGTGCGTAGGTGGTCGGGTAAGTCTGATGTGAAATCTCCGAGCCTAACTCGGAAACTGCATCGGATACTATTCGGCTTGAGGGTTGGAGGGGGGACTGGAATACTTGGTGTAGCAGTGAAATGCGTAGATATCAAGTGGAACACCAGTGGCGAAGGCGAGTCCCTGGACAACTCCTGACACTGAGGCACGAAAGCTAGGGGAGCAAACAGG
+
CCDAAAB>ABC=B?B;;:=AA?BD?::8:A@ABB=?@AED>CC>AA@?ABA?997:BBA=CB?BCCCBBBBBB>>6;@@@:995;8@>5>@>@5;=4ABCA<BIG<ECBBCDI@BC@DD@CCCC<A=@<@AAAAB(99AA5:7;ABB9B:CB???BA@=@A@80////?@BAB???<@@>493:=<;A@9:.8<8,3/4BBCCAC9BB;>=B?BBH>AA8;9>=?9938?9:8=8=@?=???6ABBCC=A??;
@N9IO0:00683:05807
TACGGGGGGGAGCAAGCGTTGTTCGGAATCACTGGGCGTAAAGGGCGTGTAGGCGCCAGATAAGTGAGTTGTGAAATGCCTCGGCTCACCCGAGGCACTGCATCTCATACTGTCTGGCTTGAGTACGGGAGAGGATGGGGGAATTCCTGGTGTAGCGGTGAAATGCGTAGATATCAGGAGGAACACCGGTGGCGAAGGCGCCCATCTGGCCCGATACTGACGCTGAGGCGCGAAAGCTAGGGGAGCGAACGGG
+
BB:;:;:;:";44:49>@@<AA:@A:?ACFDCCCB<AAAAA:AG?BC@AA?>;;;56:::@@<@BBBBB?B@>>@794;.94;7;BAACC=BBC?BBCCCCBBBCCC@B@BCBBBB?BB799??ACCC?BBA@?B>>>>>0@?A?=@BB?BBAAACC@BBB>8BCCBBB@??BA??:4:9<>:>>@/8.7;2;;C?B=@;;;09:::?5;;09B@?@@A@@@?@9957<=44;<,3:BABDD;B@C;;:;BD<
@N9IO0:00697:05803
TACGTAGGGTGCGAGCGTTAATCGGAATTACTGGGCGTAAAGCGGTGCGCAGGCGGCCTCGTTAAGACAGGTGTGAAATCCCCGAGCTTAACTTGGGAATGGCGCTTGTGACTGGGGGGCTTGGAGTGCGGAAGAGGGAGATGGGAATTCCTGGTGATAGCAGTGAATGCGTAGAGATCAGGAGGAACACCGATGGCGAAGGCAGTCTCCTGGGCCAGCACTGACGCTCATGCACGAAAAGCGTGGGGAGCAAACAG
+
/0/--//0)--5---///)/5555494<49///;175---(///)/7/5444.//)/)////)/)//443-33338919;<</7:8..*-(-.(-9(.(-2(----3.--33333333#391718?70//)0(///9/867333(3494;8:>;././34///:--(/----/9987227307A?B@BBB?BABB?B@A=A:898:886/5:9.9587777/////:878<9:776::9*:::::::-7=::;4:97
@N9IO0:00701:05780
TACGAAGGGGGCTAGCGTTGTTCGGAATCACTGGGCGTAAAGCGCACGCAGGCGGATCGTTAAGTCAGGGGTGAAATCCCGAGGCTCAACCTCGGAACTGCCTTTGATACTGGCGATCTTGGAGTCCGGGAGAGGTGAGTGGAACTCCGAGTGTAGAGGTGAAATTCGTAGATATTCGGAAGAACACCAGTGGCGAAGGCGGCTCACTGGCCCGGTACTGACGCTCAGGTGCGAAAGCGTGGGGAGCAAACAGG
+
@?A;:4;@A@0ABABBCC@BC?BB@B@CCCCCCB=AA@AA;AABCCCCCBB@BCACCCED?A?ABEDGDD7AACD>CCC=@@B@BCCC@C?AAC@E@C:;:<??9?D?????<@A?@AA>A=@@@@=@@9ABBB?BCBC@@??=?@C@D@A@BBBBBB?ABAB>B@BDEBAAACB>AA694;A?BAB?BBBA?AAA=@=;;6;?BBB;:5;A8A>CDCBBBCCAA::;?CCDAAA<AAFCCCC8AA@BC;@@B>
@N9IO0:00702:05771
TACGTAGGGTGCGAGCGTTAATCGGAATACTGGGCGTAAAGCGTGCGCAGGCGGTTGTGTAAGACAGGTGTGAAATCCCCGGGCTTAAACCTCGGGAACTGCGCTTGGTGACTGCACGGCTAGAGTATGGCAGAGGGGGGTGGAATTCCACGTGGTAGCAGTGAAATGCGTAGAGATGTGGAGGAACACCGATGGCGAAGGCAGCCCCCTGGGCCAATACTGACGCCTCATGCACGAAAGCGTGGGGAGCAAA
+
DBBBBAAB<AAABBB;;;4<4;A@=B@CBBBBB=;9;A=3?;<<>9;<556;A==8>>00/59//4438:999<4::::+99066+00(0:----(-3------6(/(/9><???>8:6::;A::;AAA?A852;8888%6646/5/5.39/...3//399;999288;=:>88==:::@/339>.43;6<;<:8///8;178;<>==+888186;6<<:333833,3898;;93333,39>A??@5?@?8?5
@N9IO0:00667:05819
TACGTAGGGCGCAAGCGTTGTCCGGAATTATTGGGCGTAAAGAGCTCGTAGGTGGCTTGTCGCGTCGGATGTGAAAGCTTGGGGCTCAACTCCAGGTCTGCATTCGATACGGGCTGGCTAGAGGTAGGTAGGGGCAAGCGGAATTCCTGGTGTAGCGGTGAAATGCGCAGATATCAGGAGGAACACCGGTGGCGAAGGCGGCTTGCTGGGCCTTACCTGACGCTGAGGAGCGAAAGCGTGGGGAGCGAACAGG
+
ABCCCCCC=9:9@=@@AA?@BCBCAC@D@BC?@A=?C@@@<A??@AA@A??9994:B=AABBBBBBB?B@A@CCD=A@C6A;;0;CFD<CB><?C@ABABBAC????AA@AA=BBB?B@@@><8<::4;@@AC;CEAFAA7@=@<@?@@=@BB@@;B:BBCC>@?:8:@?A@@;9;4.9@=@>BBA=A=AB@AA?@C?BC?AA9::CEF>C?C@CD@C:;;@@A999=@@@@AB>CBBBCDD8BB@@@>9::?
@N9IO0:00671:05824
TACGTAGGGTGCGAGCGTTAATCGGAATTACTGGGCGTAAAGCGTGCGTAGGCGGTTTTTCAAGCTCGATGTGAAAGCCCCGGGCTTAACCTGGGAATGGCATTGAGGACTGTGAAGCTTGAGTGCGGCAGAGGGAGGTGGAATTCCACGTGTAGCAGTGAAATGCGTAGAGATGTGGAGGAACACCGATGGCGAAGGCAGCCTCCTGGGCCGACACTGACGCTGATGCACGAAAGCGTGGGGAGCAAACAGG
+
AAABBBCC<999@@@ABCADBCBB>@695;B@AB>BBBFJ>BBB;::BBBB?AB=????*;:=A;;;DBB@AAAA9@@<80?<5=?<?<??BBC>C9>>49371333288;?BCB@BBB>AAA:::@=@A;;;@9;;7<B@D?C=?;?87798><:;<<<;>7???@CCAAA;:99><A?:>:7778=848>BAA?C5988>:<<;887*71:>:99=445<CBBA==944999,9@@ACCC9@@@CH>CCD?
@N9IO0:00673:05814
TACGAAGGGGGCGAGCGTTGTTCGGAATTACTGGGCGTAAAGGGCGCGTAGGCGGTTTTACAAGTTGGGCGTGAAAGTCCCGGGCTTAACCCGGGGACTGCGTTTGATACTGTAGGGCTTGAATGTGAGAGAGGATGGCGGAATTCCCAGTGTAGAGGTGAAATTCGTAGATATTGGGAAGAACACCAGTGGCGAAGGCGGCCATCTGGCTCATGATTGACGCTAAGGCGCGAAAGCGTGGGGAGCAAACAGG
+
@>>497;BBB0BA;5<;<<@@@DC?B?B?BBABB=:;:EG=CC>BBCA@AB=A@;@AA6;;D?BB@CC=C:;:BD>;<;E7;;7;A>B?CD;@;>0554>A@AA6?@=CA==>>>@7<<9<<8555;;=<AAA?A::7:A>B@B?BD>BBA@@A@99/7;<93@6=88933;?@8==7A=@@<GCJ@CC<A<@00)0400+/5:>;/92:@CAAAAD>955=<>>9=8<::444)4:94444&4::::3;<<5
@N9IO0:00675:05810
TACGTAGGGGGCGAGCGTTGTCCGGATTCATTGGGCGTAAAGAGCTCGTAGGCTGTTTGGTAAGTCGGGTGTGAAAACTCCGGGCTCAACTCGGAGACGCCACTCGAGACTGCCATGACTAGAGTCTGGTAGGGGAGCGTGGAATTCCTGGTGTAGCGGTGGAATGCGCAGATATCAGGAGGAACACCAGCGGCGAAGGCGGCGCTCTGGGCCAGTACTGACGCTGAGGAGCGAAAGCGTGGGGAGCAAACAGG
+
ABCB;;;CCC3BB@@?BB?@AC@C@BB?@@@?BB=ABB@A=A:8:;?@@::29A?A<8A=BB<??BBC:<<<=<=>,//A=?;5@A;;055<<756;:898D>BCAAAAA9;8=@>@@A@BABAAAAA=@>@@@7@BBBCF@C?CBDADC@BB==A:;65=8==CBBB@@@BBB;6;<8BBACAEDEABB@@=@A@=A?CA?;<;9:5@H?DAB;559;55599<<<<695555909=@@AAA7@@BCC=;;;=
@N9IO0:00675:05849
TACGTAGGTGGCAAGCGTTATCCGGATTTATTGGGCGTAAAGCGAGCGCAGGCGGTTGCTTAGGTCTGATGTGAAAGCCTTCGGCTTAACCGAAGAAGTGCATCGGAAACCGGGCAACTTGAGTGCAGAAGAGGACAGTGGAACTCCATGTGTAGCGGTGGAATGCGTAGATATATGGAAGAACACCAGTGGCGAAGGCGGCTGTCTGGTCTGCAACTGACGCTGAGGCTCGAAAGCATGGGTAGCAAACAGG
+
<>>@@00,00+0@9@@BB@CCC@C?ACC8;;?BB<?>>??3::A????=>?<9:5;;A?B?AA=9::@@@>?@AB;?@4;44;7:<6=9=:0/)/;4:=@9;44;8<>7=8A=<BB9?A9955=>@::<:>9;5;;<<<@:>:@??:=?>>>><<<@;@C;C@CBBBABBABBCCCC@G@AA??AA?CCCB@C;:45.4;8=BBBCBB>ACBAAA9==B?;:;?;;;8<<@@??8?@A???9?@@@AA<AAA>
@N9IO0:00683:05852
TACGTAGGTGTCAAACGTTGTCCGGATTTATTGGGCGTAAAGCGCCGCAGGCGGCTCTGCAAGTTCCAAGTGAAATCTCCCGGCTCAACTGGGAGGGGTCTTGGAAAACTGCAGGGCTTGAGGCAGGGAGAGGGATGCGGAATTCCAGGTGTAGCGGTGGAATGCGTAGATATCTGGAGGAACACCAGTGGCGAAGGCGGCATCCTGGCCCTGTCCTGACGCTGAGGGGCGAAAGCGTGGGGAGCAAACCGG
+
BB@A@::7:@@ABC=BBB?BCC@C@AA@;AA<AA;?@?AB/9:3714//0+00)/8>9::C4:?4:7:7@AAAA;AA??@6;6;=AD@D99:6;A;C+A;A8C9CGA2>=BHCCC=BB?BAB@CBBC=CBBBB=@A?BDAD?A?A?CB@BBBAA??9?A===@?@AAA@BAA??@C?AA>B>AAB?BCBB>ABC>C>AB=A@@A>AB@EE>BABB@CB?@??=@9899*7<<;3;;@=999.88;::3;8=9
@N9IO0:00687:05846
TACAGAGGGGGCAAGCGTTATTCGGAATTATTGGGCGTAAAGGGCGCGTAGGCGGCTTCGCAAGTGGTGGGTGAAATCCCTCGGCTTAACCGAGGAACTGCCCTCCAAACTGCGTTGCTTGAGTCCGGGAGAGGTGAGTGGAATTCCCAGTGTAGCGGTGAAATGCGTAGATATTGGGAGGAACACCAGTGGCGAAGGCGGCTCACTGGACCGGAACTGACGCTGAGGCGCGAAAGCGTGGGGAGCAAACGGG
+
>>=888=@@@,>D=ABBB?B@:995:=?=AB?AB6BBBBC7BB<9::@@A>;00+0=:===>,000)/0;377:;3;;D<AAC=AB8;6;>@>@?B<@?>=?9?=6=?8?0/0@>-00B?A@AADADE=BBBA?@@9::A>B7;9<F=DC;;:ABBB9;;BB=<;;CCABAACC=AA=?C=B?AAA?B9;;?BBA?A@@@>ABBCGCC@CC@B@B@BBGCBBBB@AA?BBB;;;0;AA;;;;.;A;;:09999
@N9IO0:00699:05842
TACGAAGGGTGCAAACGTTGCTCGGAATCATTGGGCGTAAAGCGCACGTAGGCGCTCCGCAAGTCGGATGTGAAATCCCTCGGCTCAACCGAGGACGTGCATCCGAAACTGCAGAGCTTGAGTATGGAAGAGGGTCGCGGAATTCCCGGTGTAGAGGTGAAATTCGTAGATATCGGGAGGAACACCAGTGGCGAAGGCGGCGACCTGGGCCAATACTGACGCTGAGGTGCGAAAGCGTGGGGAGCAAACAGG
+
?AA<:4;C;@@@@@:ABB>BBBCE@F?ABII@HF7@??A@8?>?>?:BA@@>@B:::8A@A<:>>>5:8@@;45/5<E=G;;7;=BB=B:66D@CA@?A@???=@AA;?:::@@@@@C=@??@@?>3839;;;0;@>;;4:=@=AB>B=@@@?@@A9;?CA<A>BBBB@CB;96:<289-:.4??6?;5;;@@B@B?@@<?;;;;:;;/;;A=AABAA@@@A?;;;5;BBABB7;;C<<;<.;A;;;,:;92
@N9IO0:00700:05840
CACGTAGGGGACGAGCGTTGTCCGGATTCATTGGGCGTAAAGCGCGCGTAGGCGCCCGGAAAGTCGGTTGTGAAAGCCCGGGGCTCGAACCCCGGGACTGCATCCGATACTTCCGGGCTGGAGGTAGGTAGGGGAGATCGGAATTCCTGGTGTAGCGGTGAAATGCGCAGATATCAGGAGGAACACCGGTGGCGAAGGCGGATCTCTGGGCCTTACCTGACGCTGAGGCGCGAAAGCTAGGGGAGCGAACAGG
+
BBCCCCCDD9BBB@A?BB@CCC@B=AA?@BB>BB;8:8=?6@??9;:@?:96::5=5C>BB:BA@>:>?:;9>?4?A<5A<<.<<0/-8899,<81.//<7=0:4;;999=38.44(4:4249.78@=A><>>5?@@AAA?A8;6;<AB?BBA??@A9@@@;4@A@D@AAACDBBA;6>@?C?CFEAM@BB?BA@>A@BB@BCAA@CED<B@D>@A<??@?@A:99=8=<??A@:ACBAAFF:AA@@?=9::>
@N9IO0:00710:05846
TACCAGCACCCCGAGTGGTCGGGACGATTATTGGGCCTAAAGCATCCGTAGCCGGTTCCTTAAGTCCTCCGTTAAATCCACCTGCTTAACAGATGGGCTGCGGAGGATACTATAGAGCTAGGAGGCGGGAGAGGCAAGCGGTACTCAGTGGGTAGGGGTAAAATCCGTTGATCCATTGAAGACCACCAGTGGCGAAAGGCGGCTTGCCAGAACGCGCTCGACGGTGAGGGATGAAAAGCTGGGGGAGCAAACCGG
+
@;:.9=445@@/<<<:9266>>6@A>AB@EMACC9;29>=,959=B<=ABAC@E?B8;6;:<,000)0859:476,69)//)/96;4948873333(3:87868838/-----/9/333::6882;<<3<<58//.(...0..25588<=?6=====1====1==75505<<=95525<695505<9==<<.5555)54999>=8==85554544444459::6;9555)494555&5999;<;$44544)4394
@N9IO0:00667:05867
GACAGAGGGTGCGAGCGTTGTTCGGAATTACTGGGCGTAAAGGGCGCGTAGGCGGTCTGTTAAGTTCGGTGTGAAAGCCCTCGGCTCACCCGAGGAAGTGCGCCGGATACTGGCAGACTTGAGTACCGGAGAGGAGGGTGGAATTCCTGGTGTAGCGGTGAAATGCGTAGATATCAGGAGGAACACCGGTGGCGAAGGCGGCCCTCTGGACGAGTACTGACGCTGAGGCGCGAAAGCGTGGGGATCAAACAGG
+
@@A<;;CC=BCABBB???@BB=BB=@=@@CBBBD@A@AAA=BB>CDAA@?@9?>8==???<??CC@BB@BBB@==6999/9?@<A?@?@?6=9;5;9>@B;;<?B>AAA@;;7;;;BCC?CBAAAB=A?ABDD=@A@;@D=A>B?B?CD@CCBABAA?BACC=AAA???@CC>??==999393:99299<=;?=?8>;AA;@A9@@@@=AAABABAA???ABA===>;:;;??B9>BBBCFD;AAACD>:99?
@N9IO0:00683:05898
TACAGAGGGTGCAAGCGTTATTCGGAATTATTGGGCGTAAAGCGCACGTAGGTGGTTTGGTAAGTCTGATGTGAAATCCCCGGACTCAATTCGGGAAGTGCATTGGATACTGCTAAACTGGAGTATGGGAGAGGTGAGTGGAATTCCAGGTGTAGAGGTGAAATTCGTAGATATCTGGAGGAACAACAGAGGCGAAGGCGACTCACTGGACCATTACTGACACTGAGGTGCGAAAGCGTGGGGAGCAAACAGG
+
CBCBBDDE=BB??9==@@<@A9=@:@9=<AA=A@9@@9:9/9=9:9:9:AD?AA>AB=B9;;@CAAAA=BBBBC@6=ADD;F@BA@>C@D@@@@;@?@;9;;;.549=>AABB;;;,9AA5;:@@;;;/9::9.5:?@5988?D?A<>>588>;;;<7<@?>6?673498:>?<<00)//)/)/638;<<@>AAB?A?BBB@??A?BC=@A?@@9>955555559B@4559:;9,5:=<<77&/////)59;5
@N9IO0:00691:05907
TACAGAGGTCCCAAGCGTTGTTCGGATTCACTGGGCGTAAAGGGTGCGTAGGCGGTCGGGTAAGTCTGAGTGTGAAATCGTCCAAGCTCAACTTGGAAATGGCATCGGATACTATTCGGCTCGAGGAATGGAGGGGAGACGTGGAATACTTGGTGTAGCAGTGAAATGCGTAGATATCAAAGTGGAACACCAGTGGGCGAAGGCGAGTCTCTGGACATTTCCTGACGCTGGAGGCACGAAAGCCAGGGGAGCAAACGG
+
BAB;;44399<4<7<59;=AB5<5439-4;?ABG>BAAA?9?A-:5:@@BC@BB?BAA@9>@5;;;44449=70//)/0//;)0*5555549;:@=;B4>@7A554=8<555<;;7:97:?965<9>866:@<;;.999///7174<@@A=@=::445:=833<@9:94<:?=:9999:9187<1606//(/6///(/9;.406=>==B;9:A>A?@??,:299?@0000)/:3//597:.//)/7::.999?<144;
@N9IO0:00693:05876
TACGTAGGGTGCGAGCGTTAATCGGAATTACTGGGCGTAAAGTGTGCGCAGGCGGCGTCGCAAGTCGAGTGTGAAAGCCCGGGCTAACTTGGGAATTGCGCTCGAAACTACGATGCTGGAGTGTGGCAGAGGAAGGTGGATTCCACGTGTAGCGGTGAAATGCGTAGAGATGTGGAGGAACACCAATGGCGAAGGCAGCCGTTCTGGGCCGAAACACTGACCGCTCATGCACGAAAGCGTGGGGAGCAAACAG
+
AA@;9;AA9;;;BACA@A=A?CCDADAD?BBDCC>AAACD=CBB;;;CCBC?@@=@BCBBCC9;;B;9:?==800+000+06(///688388186=+//66688>=588AA@>0/0;=5<7333;8???>?:=8:*00+0/)/)/:9:<5959939455)55:<=;;;<<:::=8<<8<7999.5./7)///)-386--(-/)/-77.5(--6(,,5,,,-(--5//49999:9<4<955?::+954<?2:<8
@N9IO0:00704:05889
TACGTAGGGTGCGAGCGTTGTCCGGAATTATTGGGCGTAAAGAGCTCGTAGGCGGTCTGTCGCGTCGACTGTGAAAACCCGGGGCTCAACTCCGGGCTTGCAGTCGATACGGGCAGGCTAGAGTTCGGTAGGGGAGACTGGAATTCCTGGTGTAGCGGTGAAAATGCGCAGATATCAGGAGGAACACCGGTGGCGAAGGCGGGTCTCTGGGCCGATACTGACGCTGAGGAGCGAAAGCGTGGGGAGCGAACAGG
+
CB@BABCE<@@B@AABBC@CEB>B>A>A@CC?BB9@@;;;/99=556@BBC@CB?@@@CCBCBBBBAA@@A@<999-9B6=??5?@@A>AAB@CH?EC?A:::=?@@;;;BB<BCB?BCDBBCB=@A:::::;-;@BBBC@D@CBEAFD@DCC;;9;4:9777&3:88354;<9559@=AC=@>ADB@B=AAAAA@?B@BCC>????BBB=C>A::::?==?:;;AAB>BB@A@C=B?@?BBB6A?::;5;;;5
@N9IO0:00707:05904
TACGTAGGTGGCGAGCGTTGTCCGGATTTACTGGGCGTAAAGAGCGCGCAGGCGTCGTTCAAGTCGCGTGTGAAAGCCCCCGGCTCAACTGGGGAGGGTCACGCGATACTGATCGACTCGAAGGCGGGAGAGGGAAGCGGAATTCCCGGTGTAGTGGTGAAATGCGTAGATATCGGGAGGAACACCAGTGGCGAAGGCGGCTTCCTGGCCCGTTCTTGACGCTGAGGCGCGAAAAGCTAGGGGAGCAAACGGG
+
BBCDBBCA;:7:B>@AAAACCDBC9;;D;@@ABB=CBCDC<AAA@@@BBBA?;;6<B=:BC@CBAABBBBBBBC=A@EEE5B@BCBB?BBBBB9AAC>BBBCBCBBBCBC@@@AABBBBBB<@<@A@8@?9:9486??D?C>A>AB<D=??::=@?=@BBB6BBB873:==;888;3?@7@:>CC?C;5:59947;75905=8=<<<<GD=BB969=B?=?<<99924994444&4::4444&49444)44:2
@N9IO0:00667:05914
TACAGAGGGTGCGAGCGTTAATCGGATTTACTGGGCGTAAAGCGTGTGTAGGTGGCTTCCTAAGTCGGTTGTGAAATCCCTGGGCTCAACCTGGGAATTGCAGTCGATACTGGGAAGCTAGAGTTCGGTAGAGGACGGCGGAATTCCCGGTGTAGCGGTGAAATGCGTAGATATCGGGAGGAACATCGATGGCGAAAGCAACCGTCTGGGCCTGAACTGACACTGTGACACGAAAGCGTGGGGAGCAAACAGG
+
CBBBBCCC=CCBB>>>BA?B@BBD>@@@;@AAAA9:::??6=@@?@@BABB?CC@CC?C>BB?BBAB?C=AABBC=BBC=CBB>BCCC@C?BDD>D?C@CCBBABBBBBBBCC>C?BBBBCBAC@CD@CBB??:>?@=AC@C@C?CB=B?BBB>?>@?BBBB>BBBBBBBDB>?@AC=CC@B>BBBBBBBB?CBBB>BCGACADDCBBC=B;B;;7;BBBBBB;;;;;;BBBBC=BBAAAAA7A@BBB<BBB@
@N9IO0:00683:05934
TACGTAGGCAGCAAGCGTTGTTCGGAGTTACTGGGCGTAAAGAGTACGTAGGCGGTTTGCTAAGTCTGGTGTGAAATCTCCTGGCTTAACTGGGAGGGTGCGCTAGATGACTGGCAGGCTTGAGTATGGGAGAGGAGAGTGGAATTCCTGGTGTAGCGGTGAAATGCGTAGATATCAGGAGGAACGCCGGTGGTGTAGACGGCTCTCTGGACCATTACTGACGCTGAGGTACGAAAGCGTGGGTAGCAAACAGG
+
CCBBBBA>A@A@@<@AAA=AA@CC?<;;?BBCCD?CCBBB>BAABBBBA><800,0<5<=9@8>6:;FAHCBBAE?;;;B@CB<CC@C?CCBC6;;;)4;998?=>@000=::6::938:-33337;;;,333349@?><A>B=A?A=??>A@?A@??9=;=>9?@@@A??>@A980609:*0(/;;6>99918;@?A@@A>AAAAAAB>??<?A6::@?>===:8776;@;::A0/0??A?<B@???C;@@@4
@N9IO0:00692:05919
TACGAAGGGGGCTAGCGTTGTTCGGAATTACTGGGCGTAAAGCGCACGTAGGCGGACTATTAAGTCAGGGGTGAAATCCCGGGGCTCAACCCCGGAACTGCCTTTGATACTGGTAGTCTCGAGTCCGGAAGAGGTGAGTGGAATTCCGAGTGTAGAGGTGAAATTCGTAGATATTCGGAGGAACACCAGTGGCGAAGGCGGCTCACTGGTCCGGTACTGACGCTGAGGTGCGAAAGCGTGGGGAGCAAACAG
+
A@AA?2::::*<AABBBB?BB>AA?B6;5;BAA@;ACABD>CBBBB9;:;;5;@;@AABD?D=AAA@BBB7BBBB<BBA;@@B7@AAA=AAB8B?C9;:9:4<;.;;;CCCJ@BCCBA:;:>?:;5;5;9;;9<=???>><=3919;9;:@=@AAAB>@ACC:?=@@>;<<<8B5>>8888>8<<A:===@;>;;0807?<;?976766;?:?=?@@@@@>@@@;;;=;;;;99/;@AAACB2@@;;;)444
@N9IO0:00701:05936
TACAGAGGGTGCAAGCGTTAATCGGAATTACTGGGCGTAAAGCGCGCGTAGGTGGTTCGTTAAGTTGGATGTGAAAGCCCCGGGCTCAACCTGGGAACTGCATCCAAAACTGGCGAGCTAGAGTACGGTAGAGGGTGGTGGAATTTCCTGTGTAGCGGTGAAATGCGTAGATATAGGAAGGAACACCAGTGGCGAAGGCGACCACCTGGACTGATACTGACACTGAGGTGCGAAAGCCGTGGGGAGCAAACAGG
+
CCC;;:BD>BCB@:?<8719=@AA?C=?<?@??A9@@?BC=B@A@B;;;BB?BB?@@D::9;?AB?C=BBBABBD:@@99+=:09:?B?B@CCC>C<BBBBA@A?BCB9BBB8?>;9:@===AA?@:8<<:<<=5<;8AA?B?B>6=8BB8?=CAAB?=B=<6A@333::9:;3737:6A<@<8785;;==9>8:347;::;85525A7><<;::///8/////6/3.3<;=99(--(--577*77:8;///?6
@N9IO0:00706:05944
TACGGAGGGTGCAAGCGTTAATCGGAATTACTGGGCGTAAAGCGCACGCAGGTGGCTGAGTCAGTCGATTGTGAAAGCCCTGGGCTTAACCTGGGAATTGCAGTCGATACTACTCAGCTAGAGTATGGGAGAGGGTAGTGGAATTCCCGGTGTAGCGGTGAAATGCGTAGATATCGGGAGGAACATCAGTGGCGAAGGCGGCTACCTGGCCCAATACTGACACTCAGGTGCGACAGCGTGGGGAGCAAACAGG
+
BBEC@CCC=@@@B>BBBC?C7:;@==2919@@@@=?@@CC>C;;;@@?==>8;;5;@@BBBCBCCC@@@669?@D6BBB69<5)55.969@CGH?EAE7;;:<AACCBBBBBBBB@@@A<?;55CCB<6B?===:AABBC:D8B?BC7778BA?@@A6ABB=6BBBBBCBBA@A@:=6AB@A@BB;9:B=A<@<<:=:==9=<@?599.33(36==<;:;:99>=9;969///6//3>88::.::@;;3;?A=
@N9IO0:00707:05934
TACGAAGGGGGCTAGCGTTGTTCGGAATGACTGGGCGTAAAGGGCGCGTAGGCGGCGCATCAAGTCGGGCGTGAAAGCCCCGGGCTCAACCTGGGAACGGCGTCCGGGACTGATGTGCTGGAGTTCGGGAGAGGAGAGTGGAATTCCCAGTGTAGAGGTGAAATTCGTAGATATTGGGAAGAACACCGATGGCGAAGGCAGCTCTCTGGACCGACACTGACGCTGAGGCGCGAAAGCGTGGGGAGCAAACAGG
+
AABA@5;<<<*:BAA@AA@BB?BB=@>@ABBCBE?BBBCC;@@;@B9;;CE>9:6;AAAA@@>AB@AA5799999,:999-3;1;;>=685373(46<<>@>=@4:;0999>>@BAAABB?BBB>;;;0599<8<ABB:;7;<A;@>9A<>;;;<;?6;;;=4B?:66>=AAA;9=>6@=@@;A;9.59552;<B>B>C;995<9955.557<==BB?@?<=AAACC@CCCBBB=BBBAABB8@@@BD=CCC=
@N9IO0:00707:05935
TACAGAGGTGGCAAGCGTTGTTCGGAATTACTGGGCGTAAAGGGCGCGTAGGCGGCCCGTCAAGTCCCGTGTGAAAGCCCCCGGCTCAACCGGGGAACGGCGCGGGAAACTAGCAGGCTTGAGTTCGGGAGAGGGAAGCGGAATTTCGGGTGTAGCGGTGAAATGCGCAGATATCCGAAGGAACACCGGTGGCGAAGGCGGCTTCCTGGACCGACACTGACGCTGAGGCGCGAAAGCTAGGGGAGCAAACGGG
+
BBCBBBB@BB@@@>ABBB@BC?BB>@>@@CCCCD>@@@CC>CD>BBBBB@@>994:@;@?@=9>==>9@?>?A?B8;;;;;);=@@AD;@;?@@2??@@;?A@@@9@@;AAABABC?BC?AA@A=AA@8@@@@B=B?BCC@IBCC=BBB<A@ABA;;8;BAB;@@CCCCDCCCCC@BB:B@C@ABB?C?AB@DCB=@=>@;@A=A=@@=@A@BB@@@@@A@@@;;:;6;::ABC;A@BBBCC9ACCCC=AC@9
@N9IO0:00712:05913
TACGGAGGGTGCGAGCGTTATCCGGAATTACTGGGTTTAAAGGGTGCGTAGGCGGCTTTGTAAGTCAGGAGTGAAAGTTTGCGGCTCAACCGTAAAATTGCTTCTGATACTGCATGGCTAGAATTAGGATGAGGTCAGCGGAATGTGGCATGTAGCGGTGAAATGCATAGATATGCCATAGAACACCAATTGCGAAGGCAGCTGACTAGACCTGGATTGACGCTGAGGCACGAAAGCGTGGGGAGCGAACAGG
+
BBA@<@@B:@@?BBB@@@@BAAADBE=A>BCCCC=BB<AA<AE?CGHCFCB?BB>AFF<BAB=A@BBB@CCEBBC>BCD<@@B?AA?A?B9::BBB:C>A@C?B::9A?@???BBD@BAAAB?B?BB@BB<;B=AABBBC?C?CCCC@BB999<<<?<>ACC=ABBB?@@@?><;;3;55:>8;96+/+/)..33.3.356=877788?>9328.67155599A@@A@CBB???9????CCC:CBDCC?@??=
@N9IO0:00666:05988
TACGGAGGGGGCTAGCGTTGTTCGGAATTACTGGGCGTAAAGGGCGCGCAGGCGGCTGCTCAAGTCAGGCGTGAAAGGCCTGGGCTCAACCGGGAATTGCGCTTGAGACTGGGCTGGCTTGAGTGCTGGGAGAGGAGTGGTGGAATTCCCGAGTGTCGAGGTGAAATTCGATAGATATTGGGAAGAACACCGGTGGCGAAGGCGGCCATCTGGACCGCAACTGACGCTGAGGCGCGAAAGCGTGGGGAGCAAACAGG
+
AAAE<A@@@@0ACBBBAB?BB@BC?B@E@CCCCC>BBBDC<CC;A@AAA?A;;;2;9;;BBB@AAACC@CCGBCC>B=A>;;<)////)/)//)/49)//7/4.5@<ABB;<4B;;5;A5?89:60//6.6699)////)/6053;:;9(///////878488??6<8:544/////:)/0(54994544.4.44.4AC5:.::.50:>CBB@AB@CEE?DBCBBA@>:99:>@B>@@;?@@@AAA7AA@@?9?BD3
@N9IO0:00676:05961
TACGGGGGGGAGCAAACGTTGTTCGGAATCACTGGGCGTAAAGGGCGCGTAGGCGGCTTCGTAAGTGGGATGTTAAATCCCCCGGCTCAACCGGGGAATCGCATCTCATACTGCGGAGCTTGAGTATAGCAGAGGAGACTGGAATTCCCGGTGTAGCGGTGAAATGCGTAGATATCGGGAGGAACACCAGTGGCGAAGGCGAGTCTCTGGGCTAATACTGACGCTGAGGCGCGAAAGCCAGGGGAGCAAACGG
+
<<AAAA@@@#00077.//0)/949>8=469BBBBC=BA<BB5A@:?@@BBBB@AA?AC@CBCB?AAAC>???D>@@99::::)7-73::9?4944&97AABBBAABBAAA@9:9A=:;;@5;;BBCBCBA@@?@>???AAB<@;@:?>9??:;:@;>B@CBCC=CBBBBBAAAABBCM?CB?CABAA?BGGIICFC@C@CAA;@<<ABB=6B==:==<<@:::::::<7::::880//)/7::&///;:17:8
@N9IO0:00676:05962
GACAGAGGGGGCAAGCGTTGCTCGGAATTACTGGGCGTAAAGGGCGCGTAGGCGGGATGGCAAGTCGGTCGTGAAATCCCTCGGCTCAACCGAGGAACGTCGATCGATACTGCCGTTCTTGAGGATTGCAGAGGAGACTGGAATTCCCGGTGTAGCGGTGAAATGTGTAGAGATCGGGAGGAACACCGGTGGCGAAGGCGGGTCTCTGGGCAATTCCTGACGCTGAGGCGCGAAAGCGTGGGGAGCAAACGGG
+
BBB@AAAAAA1@D?C;;;?BCCCD?B@C?BCBBC=@@@BB6BC7BBBBBBB@DCC=A@@=@B@BBDD?CABBCCC>CBB=A@?<?AAA?B?CCB?B?C@@@BAAAAAAAAA?;6:>900)/<<5AB?ABAAAA>???BBCAC?A5::598<8?A@AA@BBBC=CA@??AAAA@??BE=BB?B?998:C9A@6A>>8C?CCB<CB>?@CC>BB?B?C9:9??BAB?@;;>@@888-6;6<D>>-<88;5-5BB2
@N9IO0:00680:05972
TACGAAGGGGGCTAGCGTTGTTCGGATTTACTGGGCGTAAAGCGCGTGTAGGCGGACTTGTAAGTTGGGGGTGAAATCCCGAGGCTCAACCTCGGAACTGCCTCCAAAACTACAAGTCTGGAGCAAGATAGAGGCAAGTGGAATTGCGAGTGTAGAGGTGAAATTCGATAGATATTCGCAGGAACACCAGTGGCGAAGGCGACTTGCTGGATCTTTGCTGACGCTGAGACGCGAAAAGCGTGGGGAGCAAACAGG
+
BBB@@;@BBB5CDECAAB?BA=@B;@@A<A@?AB;@@?BC=CBBBBBBBAA=;;5;A@<@@B>BB?BMFG0B;;;0;?B;A;;9:A?><??@@@<A9;000<@=:ADD:CBB@@;>???B499??=?A>><9929?>A>?<?;?<;;;>>>>886>@<??GD3;48//////53:4755=>:><?@A?BB;;7;BB>BADBAAB@BBBC9;<A@C=AA@BBBACCBAA@@@@;;;;*;??;:::*9==>@<@A>:
@N9IO0:00696:05990
TACGTAGGGTGCGAGCGTTAATCGGAATACTGGGCGTAAAGCGTGCGCAGGCGGTTTTGTAAGCCAGATGTGAAATCCCCGGGCTTAACCTGGGAATGGCATTTGGGACTGCAAGGCTGGGAGTGCGGCAGAGGAGACGTGGAATTCCCGGTGTAGCAGTGAAATGCGTAGATATCGGGAGGAATACCGATGGCGAAGGCAGGTCTGCTGGGCTGACACTGAGCGCTCATGCACGAAAGCGTGGGGAGCAAACAGGA
+
AABCA>>@8;;;A@A@AA<A=ABB=C?@@B@@A8;;:<<.;BB@AABA@@9992:@A3A@@<@>8>??99988808<<<2=>9@?7;7;7;BB9A??>4=???*8:-39;3392928733(37;7786:A@BA;:000/09065:8?;7C<A;;;:9952225-57@AAB??>><=<=67939,8@><>=:96;;>;D3779288/..9990<<=;57---------23.-------'..2.388)----5'--227
@N9IO0:00687:06020
TACAGAGGGTGCGAGCGTTGTCCGGAATTACTGGGCGTAAAGGGCGCGTAGGCGGCCTGATAAGTCGGGGGTGAAATTCAGCGGCTCAACCGCTGGACTGCCTTCGAGACTGTCGGGCTCGAGCACGGTAGAGGCTGGTGGAATTCCCGGTGTAGCGGTGGAATGCGTAGAGATCGGGAAGAACATCGGTGGCGAAGGCGGCCAGCTGGGCCGTTGCTGCGCTGAGGCGCGACAGCGTGGGGAGCAAACAGG
+
CBBBBCCD?DCBA??>??=???@D@C@C@CCBBB????BB>CB=BCA:;;A<@@?A?AA@@A6::>>>=>,===@9?>>0000+0==A?C>@@A@>@@:::>A=@@@@BBB;;;@@8@A@@BC@:::;<==?@<@>A>:;79<A<@A<A>BC@?@BA>CA=C>AAA@@@???:9:CD>C?AF?.....*..).5<2<:99.929:;>99095::;99:@65555;:5:;;99444;:88<<0=>>A?;A:96
@N9IO0:00691:06030
TACAGAGGTGGCAAGCGTTGTCCGGATTTACTGGGTGTAAAGGGCTGGTAGGCGGTGATGCAAGTCCCGCGTGAAATGCTGAGGCTCAACCTCAGCGCTGCGCTGGAAACTGCGTCACTCGAGTGTGGGAGAGGAAGGCGGAATTTCCGGTGTAGCGGTGAAAATGCGTAGATACCGGAAGGAACACCAGCGGCGAAAGCGGCCTTCTGGACCAACACTGACGCTGAGCAGGCGAAAAGCTAGGGGAGCAAACGGG
+
AABB@??;9948?9?>@A?ABD@C?CBD>AAACC:@@@@@9@A=BBC?A@@>9929>@>>>>29;;@9@A;;;;;0444;;49.4:37-3:<<=?@BBBBCDDBC@CD>C@@@@@@AA@::9878>>C>BBBB?C8944B294:;/:;@=BBBBBBC=@;;;;*:=?==B@995949.5.58B9>?>49973-3/00+000*0)/)078343-46::4////6/44444993:;<<</=;94444&4445<25444
@N9IO0:00699:06033
GACGGAGGTGGCAAACGTTGCTCGGAATTACTGGGCTTAAAGGGCGTGTAGGCGGTCGATTAAGTCGGGTGTGAAAACCTCGGCCCAACCGAGGAATTGCATTCGATACTGATCGGCTAGAGTGCGAGAGGGGCAAGTGGAACTCCAGGTGTAGCGGTGAAATGCGTAGATATCTGGAGGAACGCCGGTGGCGAAAGCGACTTGCTGGCTCGTAACTGACGCTGAGGCGCGAAAGCCAGGGGAGCAAAGCGG
+
@??B?;:5;@;@@@8;;;?A@AAB?B@C@CCCCC?CD@GC>BB=@@@@@BB@ED@CB:;;6:6;CBCC=<<00000,0)097388(0+/5>=A<A<B<@@BC?BBDBBBAAABAA@AAA@?@??>?AA??<<29939?@=A@B@B@BB@BBCBBAC7BBA=5<=;@<=858=;79=7<<6:4:<<8<8;A?BAAB=BBBBBC????B=@@BBBB@BBB;;<B?><@6;77377.33,3777+7666;(//88
@N9IO0:00702:06041
TACGGAGGGTGCGAGCGTTAATCGGAATTACTGGGCGTAAAGCGCGCGTAGGCGGTCCTTCAAGTCGGGTGTGAAAGCCCCGGGCTTAACCTGGGAATTGCATTCGATACTGCTGGGCTCGAGTCTGGGAGAGGGAAGCGGAATTCCGGGTGTAGCGGTGAAATGCGTAGATATCCGGAGGAACATCAGTGGCGAAGGCGGCTTCCTGGCCTAAGACTGACGCTGAGGTGCGAAAAGCGTGGGGAGCAAACAGG
+
ABCC=BBE@:::B@@@@@6:7;AA<A9;7;AA@A<;;;AA9A;9;CBBCCC?AA?@B=A=;;7;>@@@<BCCCCC6;;@A3@A8@A7:39;9:95:?A=AABB?BCCBBCD?????9?>@?:<;;;A>=B<<EL@M?AAA@B?CAC@CC>CDDCBBC@CDBD>CBBBCBBBGCDB?C?9958=A=9555997AA@:=:00)09393:=9=?BC?BCCBAA;;;:99=<@AA;;;;&;9@;955&599<<4:;;5
@N9IO0:00710:06024
TACAGAGGGTGCAAGCGTTAATCGGAATCACTGGGCGTAAAGGGTGCGTAGGTGGTTGAATAAGTCAGATGTGAAATCCCTGGGCTCAACCTAGGCATTGCATTTGGTACTGTTCAGCTAGAGTGCAGTAGAGGAATGTGGAATTTCCGGTGTAGCGGTGAAATGCGTAGATATCGGAAGGAACATCAGTGGCGAAGGCGACATTCTGGACTGTAACTGACACTGAGGCACGAAAGCGTGGGGAGCGAACAGG
+
@@@ABABC>;;:A=A:::=?;>@B?B;<;AADDE=9;;@B=BC>BB;9;B@=BC@CAICACB?BBBBCB?@?9;5/5>:4@B=5BCAA7<9@?A?CBB=@@;;<0::>?@AAA@CBBBA9::9;::@@@ABBB<A=A@@A8@8<>4;;?9@@@@>99.5;;=6=>>>@<<===<<<:?9<8<8:9959@>@:??A9@8A9665=39:<:>>95:@7?@::9@?999?99878<=6=>89777&7?978;?@@>
@N9IO0:00669:06106
GACGTAGGGCGCGAGCGTTGTCCGGATTTATTGGGCGTAAAGAGCTCGTAGGCGGCTCATTGCGTCGTGCGTGAAATTCCACCGCTCAACGGTGGGGCTGCGCACGATACGGGTGGGCTGGAGTTCGGTAGGGGAGACTGGAATTCCTGGTGTAGCGGTGAAATGCGCAGATATCAGGAGGAACACCGGTGGCGAAGGCGGGTCTCTGGGCCGATACTGACGCTGAGGAGCGAAAGCGTGGGGAGCGAACAGG
+
BCBBBAAA<;;;A@A;;;=ABC>B;?@A8AA;BA<;;;CB;@;;;EA@AAA=;;8;ABCD@B;;;<;;A;:;CCD>EAC;;;>ABBBC@BB?BFEI;DBCAA@B>000<<@@<@@@9DDE?@@A?AA=@???@2??@?BC@B?B?C?CD@899??BC@EBBB>AAABAAABBBCBB<7@?:>8===;@<@@;?ADAD?CDC=AAAADDD>C?BB??????=??=9::5::CDCC>CAA@BDD9@@BBA?????
@N9IO0:00678:06063
TACGTGGGGTGCAAGCGTTGTCCGGATTTATTGGGCGTAAAGAGTCTGTAGGCTTTTTCGTAAGTCATATTTCAAATACCGAGGCTCAACTTCGGAGAGGGATGTGATACTGCGAGAATTGAAGAATGTAGGGGTTACTGGAACTTACTGTGTAGGAGTGAAATCCGTTGATATAGTAAGGAACACCGAGGGCGAAGGCAAGTAACTGGGCATTTCTTGACGCTGAGAGACGAAAGCTAGGGGAGCGAAAGGG
+
BBCDCBBB9?@@C@CCCD>BBD@C@BBC<@A<?=7<>9:95:>AA<BBBBB@BCCDC2BA@A=??BBA@@A99::.;;;:BAB>AADE?<@@CC9@;?>@7>999AACABBAA@@@?9>4;;5;@:@@@CCEH;H@;;:@:>9>@9@@@@;99BB=ABB@??9?A>AB@BC@@@DBDB@C=@<@@@7;;CE=@AA6:6:917?A9??A?9=>?>699=A?9:::@@@BB@@;;;0;BB;;;;.;@ABBK?FC=
@N9IO0:00699:06096
TACGTAGGGTGCGAGCGTTAATCGGAATTACTGGGCGTAAAGGGTGCGCAGGCGTCCCGCAAGTCAGGCGTGAAATCCCCGGGCTTAACCTGGGAATGGCACTTGAAACTACGGGACTCGAGTGTGGCAGAGGGAGGTGGAAGTTCCACGTGTAGCGGTGAAATGCGTAGATATGTGGAGGAACACCAATGGCGAAGGCAGCCTCCTGGGTCAACACTGACGCTCATGCACGAAAGCGTGGGGAGCAAACAGG
+
@@@CBBCC=;;;@@BCBDAD;<;CBE@C@CCCDF>BCACA;AC=BBBCB>:6=0//7.7::5=?;;579=9;49)44;;+:;3::7A7A7A9:2:.44.44442499)49:>CC7;9C@@?@;::;5;80===500)0;16*/338,438444===<7;434(39=@A@@@:;;@@A?@@=@>???=><==399@=A>@@@C@@@=@<=5<00+08::8;0//8;:/33344::3:>:;AAA6:::@B=BBB>
@N9IO0:00702:06100
TACGTAGGGTGCAAGCGTTGTCCGGAATTATTGGGCGTAAAGAGCTCGTAGGCGTCTGTCGCGTCGGCTGTGAAAACTCGGGGCTCAACCCCGAGCCTGCAGTCGATACGGGCAGACTAGAGTGCGGTAGGGGAGACTGGAATTCCTGGTGTAGCGGTGAAATGCGCAGATATCAGGAGGAACACCGGTGGCGAAGGCGGGTCTCTGGGCCGTAACTGACGCTGAGGAGCGAAAGCGTGGGGAGCGAACAGG
+
@AAAB@@@90/0<8<0::>BJKEG@C>@;>@5;;.833:;/4444<543>>:00/:977:88;;99.9<<<7333&3773;=.9:9=6;;;/:=>A?ABBBDD<;;CBBAB=A;;;ABBCCGBBBC@CCCCC;A;<;AA=A>A>A>BB?BB<;;BA?;;:@49994:38@?;?<A=8@@5:1889?A;????>ABC@CCC=ABABBCC>C?BBB?BBAA@@A;;;A?CCCBBD;B;;;@AA.;;:;?9:99;
@N9IO0:00703:06071
TACGAAGGGGGCTAGCGTTGCTCGGAATTACTGGGCGTAAAGGGCGCGTAGGCGGACAGTTTAGTCGGGGGTGAAAGCCCGGGGCTCAACCTCGGAATTGCCTTCGATACTGGCTGTCTTGAGTACGGGAGAGGTGTGTGGAACTCCGAGTGTAGAGGTGAAATTCGTAGATATTCGGAAGAACACCAGTGGCGAAGGCGACACACTGGCCCGTTACTGACGCTGAGGCGCGAAAGCGTGGGGAGCAAACAGG
+
DBBCB?BDDD5DCCD@@@@CCCBB@B@DACABAC?CCBBF>DC?BB@?@BB@CC?BABBBC=@@CBBDCC2BCBD<A@C=CCC;BBBB>A=A@A=A>A?CD@C@BBA?@?BB?BBBAA@?A@?@A@?@8@@:849A><??2=2;@>6@9958:??==9===A6=8;?=9:::A?7>=<A<>>;@7=9=AAA6688095;;<<=>>?AA6??3>>;B>>>>:;:?=>>:>?@?=?8=8::@AA5?@@AA:;:9<
@N9IO0:00708:06109
TACAGAGGGGGCAAGCGTTGTTCGGAATTACTGGGCGTAAAGGGCGCGTAGGCGGCCTGCTAAGTCGAACGTGAAATCCCTGGGCTCAACCCAGGAACTGCGTCCGATACTGGTTGGCTTGAATCCGGGAGAGGGATGTGGAATTCCAGGTGTAGCGGTGAAATGCGTAGATATCTGGAGGAACACCGGTGGCGTAGGCGACATCCTGGACCGGTATTGACGCTGAGGCGCGAAAGCCAGGGGAGCAAACGG
+
BBBBBAABAA2AB?BBCB?@A=AC@B@B?BBBBB<???AA9@@;@B@AACB@BB?B<?@C@><?@@@@=@BA@@@<@AG=@AB<AAAC?BB=CB>B@A@AABCD>@ABBBBB?A;A=AA7<B:AB?BC>C>CEH>CCCBB<C<G@D@CB@BCBAB;::;BBD=BB;;;@<@0000<>+:;=A?AAA?B?BC@BCBBB@CBBCBBB@BD?@A?DABBC@;;;BBCA@@=?@@;;;0;?89===*49:9;2444
@N9IO0:00712:06086
TACGAAGGGGGCTAGCGTTGCTCGGAATCACTGGGCGTAAAGGGTGCGTAGGCGGGTCTTTAAGTCAGGGGTGAAATCCTGGAGCTCAACTCCAGAACTGCCTTTGATACTGAAGATCTTGAGTTCGGGAGAGGTGAGTGGAACTGCGAGTGTAGAGGTGAAATTCGTAGATATTCGCAAGAACACCAGTGGCGAAGGCGGCTCACTGGCCCGATACTGACGCTGAGGCACGAAAAGCGTGGGGAGCAAACAGG
+
????=29;:;*;?@@;:9=ABFCC?C@CCEBCCF>B@?>>5@A9@A@@@AA?BDD=@;;;7;>B?;;;>@0?@>@:?@=BB=;95:AA>ABB@A<B@B9;9?CB<A??;;0006;::9<388<<9;??:?ACC@A@@BBB?B?DBBBB??>>>>;;;7:AA@:A<??<;9;:995;;=B=AA?AAC?BBBB?BBA;B=::5;AABBAA=AB;BCCBBBBDBBBDBBB=???::::-;@?;:::-98?AE=BBB>
@N9IO0:00684:06128
TACGAAGGTGGCAAGCGTTGTTCGGATTTACTGGGCGTACAGGGAGCGTAGGCGGTTGGATAAGCCCTCCGTGAAATCTCCAGGCTTAACCTGGAAAGTGCAGAGGGGACTGTTCAGCTAGAGGATGGGAGAGGAGCGCGGAATTCCCGGTGTAGCGGTGAAATGCGTAGAGATCGGGAGGAAGGCCGGTGGCGAAGGCGGCGCTCTGGAACATTTCTGACGCTGAGGCTTCGAAAGCGTGGGGGAGCAAAC
+
@@A;92;=??<@B>AABC>BB>BB?@AA=AAAAA=898AB@@@<::;A@@@>BD?C@C>@@C<?AB=BB?DBBBH>CCBB9008<<,0-07@@7?<+/;@@@@@:<<.>94449===ABCBBB=BBAB;ACBB?AAAAAC?C@B?CM?F?B;<;;?B@CCBF>CBAA;?>>><////)//7=:;7>:?7;;;<<<<>;<<9<<<<<;;7:5<534(3335<<<:6663//)////(//733333$3888>18
@N9IO0:00699:06148
TACGTAGGGGGCGAGCGTTGCTCGGAATTACTGGGCGTAAAGGGAGTGCAGGCGGCCGGTTAAGTCGAAGATGAAATCCCGAGGCTCAACTTCGGAACGGTCTTCGATACTGATCGGCTTGAGGCTGGTTGAGGAGAGCGGAATTCCCGGTGGAGCGGTGAAATGCGTAGATATCGGGAGGAACACCAGAGGCGAAGGCGGCTCTCTAAACTAGTCCTGACGCTGAGACTCGAAAGCTAGGGGAGCAAAACGG
+
ABBECBBBBB0ABA;;;A>ABCAA=B>A=BBBB@:BBCCI?CE=BAA;;9>9:;8;>A=A@C<@?A;;4<96>>>4;99)555.5>>D?BB@@@;@9BB>@;@9B;;<<BBCCBBB@AA;?89149;7<8=BB8?>DA@=2:19;?>9@<@C<?>BB@B===6888<>><;<<:;;?5<<7=7<<<9;:<@.338594:A<??@BB@BB<@@ABCC?A>>@0/0::>ABBBBBD=>@A???=2=?:9:9&999
@N9IO0:00711:06141
TACGGGGGGGGCAAGCGTTGTTCGGAATTACTGGGCGTAAAGGGCGCGTAGGCGCTCGCTAAGTCGGGTGTGAAAACTCTGGGCTCAACCCAGAGCCTGCACTCGAAACTGACGAGCTAGAGTTCTGGAGGGGAAAGCGGAATTCCTGGTGTAGCAGTGAAATGCGTAGATATCAGGAGGAACACCGGTGGCGAAGGCGGCTTTCTGGACAGAAACTGATCGCTGAGGCGCAGAAAAGCTAGGGGAGCAAACAGG
+
BBBBBBB@@@"??2;;;;4:;6@@?C@BACDDCC>C@AAC=BD=;;:0AAA>00/::::BB?BCCBB=BA>@@99&//:@@@9@A@C@BB<AA:;:?BBAAABBBBD>B>?@CA@A???@>>?<??A=AAA@6@>,79=6>8?8@@>>:>AAABB=>?BCC=8:9:B@>;A:;;;;5;>9=:=>=-8088+2225;6AB<9;:0;<=176652=/:7875557222:422255555)55888HE;BABD?5:426
@N9IO0:00664:06200
TACAGAGGGTGCAAGCGTTGTTCGGAATTATTGGGCGTAAAGCGCGTGTAGGCGGCGTGACAAGTCGGGTGTGAAAGCCCTCAGCTCAACTGAGGAAGTGCGCCCGAAACTGTCGTGCTTGAGTGCCGGAGAGGGTGGCGGAATTCCCCAAGTAGAGGTGAAATTCGTAGATATGGGGAGGAACACCGGTGGCGAAGGCGGCCACCTGGACGGTAACTGACGCTGAGACGCGAAAGCGTGGGGAGCAAACAG
+
ABBBCCDB<@A?=;?>=>=@@=AB<@=@?BD@CC=A@???59:8:B@@@BB?AA?BBBBBBB@BB@AA:??@BCC>@AC>BBCCBBBD@DBBCB?B=BA@@;;;0;CC=CCCDCBDCCE=@@@BAA>A?@@?@B=BC@CC?D?@;>A@*;4555:<@;@;;;0;;A@@BC;::CCCB8BC<A<@BA>A79;=BCC@CACC@DABB?BB?BAC>@@<@A;;;B;;9>====A@@@:A:37B<<1BBBB=3@>@
@N9IO0:00665:06163
TACGGGGGGGGGCAAGCGTTGTTCGGAATTACTGGGCGTAAAGGGCTCGTAGGTGGCCAACTAAGTCAGACGTGAAATCCCCAGGCTTAACCTGGGAACTGCGTCTGATACTGGATGGCTTGAATTCGGGAGAGGGATGCAGAATTCCAGGTGTAGCGGTGAAATGCGTAGATATCTGGAGGAATACCGGTGGCGAAGGCGGCATCCTGGACCGAGATTGACACTGATGAGCGAAAGCCAGGGGAGCAAACGGG
+
?@:;;;;;;;;";?255;95;@;?A=@<@@BBBDC?@@ACE?CC?CCBCCBB>BA=A<@=@A@<AABBBBBBBABB<@@@@300+0>6=;@@BCG>D9::::@=?::9@@A@@7;:B?AAADC?@=???9?AABB<@@@@@@B?B?B@CC@BB@@@BC?CCCC>BBBBBCBCCBCBBA=>>?B>@A@>B?AA>?AA:?=??;@A@A?BB?BB?BCAAA>@@BBCCCBB;;;@AAC8;;><;;;.<@ABB=BAA:
@N9IO0:00681:06198
TACGTAGGGGGCAAGCGTTATCCGGATTTACTGGGTGTAAAGGGAGCGTAGGTGGCAGGGCAAGTCAGATGTGAAAACCCGGGGGCTCAACCCCGGGATTGCATTTGAAACTGTCCGGCTGGAGTGCAGGAGAGGTAAGTGGAATTCCTAGTGTAGCGGTTGAAATGCATAGATATTAGGAGGAACACCAGTGGCGAAGGCGGCTTACTGGACTGTAACTGACACTGAGGCTCGAAAGCGTGGGGAG
+
AAA@?;;;;;*493955;9B>A:?7;@B;BBBCC>:99BB>BD=AA55555.5965;;>699.4444443333333&33(3333$388:-333&4:(337;599@,445/4:==93=.445.55/;...*-.--(//29/9157B7@<;;997-----(-(---(-8=@;;;@@@@8AA=88798A<B?BB?>6/0/)/2//)/469944.5955598<:5665//://)/77555)55555;;+77
@N9IO0:00696:06162
TACAGAGGGTGCAAGCGTTAATCGGAATTACTGGGCGTAAAGCGCGCGTAGGCGGTTTTATAAGTCGGTTGTGAAATCCCCGGGCTCAACCTGGGAATTGCAGTCGATACTGTTTTACTAGAGTCTGGTAGAGGGAAGCGGAATTCTCGGTGTAGCGGTGAAATGCGTAGATATCGGGAGGAACATCAGTGGCGAAGGCGGCTTCCTGGACCAAGACTGACGCTGAGGCGCGAAAGCGTGGGTAGCAAACAGG
+
955659DD49:8927;;=8?9@AB?B8;8;;BBB=@@??@9@?@B@;;;CC?BC@BB@8AAA>BCCB?B?@@@BF>CBEE;BB;;;BB?B?AAA6;6<=>:;:;A?>>958AAAB5:9@@@@::8?@?ABCBBC=D?@@C@C@C?@@;;7;CCAAADACBBD=AA???A????A??@<@@>B?AAACBBBB@BBB>B>BC?BB@CACC@CC@C@<;<CBDDBCABBCACBA;;<0<;BBBC>ABHBBC=BBA<
@N9IO0:00711:06170
TACGTAGGGGGCGAGCGTTGTCCGGATTCATTGGGCGTAAAGAGCTCGTAGGCGGCTTGGTAAGTCGGGTGTGAAACCCCCAGGCTCAACCTGGGGCAGCCACCCGATACTGCTATGGCTTGAGTCCGGTAGGGGACCACGGAATTCCTGGTGTAGCGGTGAAATGCGCAGATATCAGGAGGAACACCGGTGGCGAAGGCGGTGGTCTGGGCCGGAACTGACGCTGAGGAGCGAAAGCGTGGGGAGCAAACAGG
+
;:9<<=>@A@+@???===<BBB@C?@@?BBC>B@5?==@A<ABA@BAB@A@8?949;0905<7<<444)555@@D=BBBB3DC?CA>C7;7;===/?:<;69;;09>955=BBCBAA:BC@BABAB=A;BAABA3@=:?@=:@>A?A>@A<A@@BB@@<@@@@;@AAACB;;;BBA??=@?;@;@??;?>BC?CCB<?=?@=@@=@@A@@<B?B?B?BBB9:9@999:<@@ABCC>A999@??6AABAG=C;;6
@N9IO0:00685:06255
TACGTAGGTGGCAAGCGTTGTCCGGATTTACTGGGCGTAAAGAGCGCGCAGGCGTCGTTCAAGTCGCGTGTGAAAGCCCCCGGCTCAACTGGGGAGGGTCACGCGATACTGATCGACTCGAAGGCAGGAGAGGGTAGTGGAATTCCCGGTGTAGTGGTGAAATGCGTAGATATCGGGAGGAACACCAGTGGCGAAGGCGACTACCTGGCCTGTTCTTGACGCTGAGGCGCGAAAGCTAGGGGAGCAA
+
CB;9;;:<AB?CC?B:<;;@@A;:44;9)49:<>255559)5555;AABAB?@A>A@A;@@;>@;9;=995@@B,9:9:9*97?<<A:@9;<<.4@>=>==<<;599@C<;;:;;;;;@@@<@;@@@;@?:;;6;:::B8<7<488084>>::9BB?BBCC>?><>?:98:8733=3<=7:25<<7<===9<<>8<5;;99955.6;8@9@;;:;;6;<666B<<A?BAA;95)5<9;;B@4>>959
@N9IO0:00698:06226
TACGTAGGGTGCAAGCGTTAATCGGAATACTGGGCGTAAAGCGTGCGCAGGCGGCTTTGCAAGACAGATGTGAAATCCCCGGGCTCAACCTGGGAACTGCATTTGTGACTGCAAGGCTAGAGTACGGTAGAGGGGGATGGAATTCCGCGTGTAGCAGTGAAATGCGTAGATATGCGGAGGAACACCGATGGCGAAGGCAATCCCCTGGACCTGTACTGACGCTCATGCACGAAAGCGTGGGGAGCAAACAGG
+
BB?@?@@@99;;@=@;;;>B>BBC?B6:;@;;;.;9:BB=CBBACABBA@;;;5;9909@@=@?@;9:@BBBBB>BDDD;CC<@?@?+0*00/(/3:<=BB@@:@@@@A???A=@?B?:::@9;;;5;;;;????,???<@9?9?=?@@@@;;;@BCCDDE>@B?DAAA????:;;=A@:@=@BB7;;BB>BBB@E?AA>AABB9BF@DD@CCCED;;;@@?@@@;9:B;:;E=BBCDJFJ;;<ABD=BBA=
@N9IO0:00703:06249
TACAGAGGGTGCAAGCGTTCGTTCGGAATTACTGGGCGTAAAGCGCGTGTAAGGGCGGCGAGTGTAAGTCAGATGTGAAATCCCTCAGCTCAACTGAGGAAGTGCATCTGATACTGCATTGCTTGAGTGCCGGAGGGGATGGCGGAATTCCCGGTGTAGAGGTGAAATTCGTAGATATCGGGAGGAACACCTGTGGCGAAGGCGGCCATCTGAACGGTGACTGACGCTGAGACGCGAAAGCGTGGGTAGCAAACAG
+
<00/////)--//)//9;+/597<;5:5:5444:;2444;<1::;55555/)//)//)//7:/555.5599<<555::;0344(4;844499283339-3-4:433;:???994???@@9;:>7:99888.4.4:::+999.44.438388085;:544::7<<?>5=6343:8:///779.997<4::<9<<<>899?=A;@@;@;????A@;?<;5555?>>=9555/////////)/<=>>@8@@666=4;66
@N9IO0:00705:06241
TACGTAGGGTGCGAGCGTTAATCGGAATACTGGGCGTAAAGCGTGCGCAGGCGGTTCTGCAAGTCAGATGTGAAATCCCCGGGCTTAACCTCGGGAACTGCGTTTGAAACTACGGAGCTAGAGTACGGCAGAGGGGGGTGGAAGTTCCACGTGTAGCAGTGAAATGCGTAGATATGTGGAGGAACACCGATGGCGAAGGCAGCCCCCTGGGCCGATACTGACGCTCAGGCACGAAAGCGTGGGGAGCAAACAGG
+
BBABA@AA<@@?BBCCBC@C?A@@>@,00@<>>396:CC=BCCBBACB@@;@@>A9;<CCC@B@@@??@@ACCC>A@A@5@?8@=,0)0;;0//)/0/833377.8;=5;8?=@499=???BA@@@@:?999>>>>@'@@=A=@A=@9???@@@AA@A@@@??9?A@@ABBBAACC@@<@@=@?@?@=@???=@@@=@5::@@@@A2ACC=C?BAAAA:::A;:;@@@<@AA=??9@AABBBB9BAAAC<AAA=
@N9IO0:00711:06233
TACGGAGGGGGCCAGCGTTGTTCGGAATTATTGGGCGTAAAGGGCGCGTAGGCGGTCGGGTAAGTCTGACGTGAAATCCCTTGGCTCAACCAAGGGAACTGCGTCTTAAACTGCCCGGCTTGAGTCCGGGAGAGGGTAGTGGAATTCCCAGTGTAGCGGTGAAATGCGTAGATATTGGGAGGAACACCGGTGGCGAAGGCGGCTACCTGGACCGGTACTGACGCTGAGGCGCGAAAGCTAGGGTAGCAAACAG
+
BA@?;:::::*;=?=@@@?AA:C>6A7A;;?>AA<0//77.7:3:A6;6==8=B?BBBB<@@?BBA?:54398991:<<1<4=2:48;8=8<397(3-33:?AABB;??8?955>3:5:>:<8@@@=@C=CC;;;7;@?9929.9.99,556;;@@9:4:?@@6:::AAAB@@@A<@@8=A393:998=3992;9=:=:>?7;B@@:AA8A@<@;@@@@A<0000000*0/;///)595555)5544<<2444
@N9IO0:00681:06300
TACAGAGGGTGCGAGCGTTAATCGGAATTACTGGGCGTAAAGCGCACGTAGGTGGCGACGTAAGTCGGGTGTGAAACCCCGGGCTCAACCTGGGAATTGCATTCGAGACTGCATTGCTGGAGTACGGAAGAGGAGGGCGGAATTCCCGGTGTAGCGGTGAAATGCGTAGATATCGGGAGGAACATCAGTGGCGAAGGCGGCCCTCTGGTCCAGTACTGACACTCAAAGTGCGAAAGCGTGGGGAGCAAACAGG
+
CCC@AACC=CBB???;7719:=@@=A=@=@BAAB=???@?9????C?@@AC?BB@DDCBABB=@ABCC=BBBA==/777&7=6==??;?7>><5;6;2;7;;5;;;;<@AAAAC?BBB@;??8999=@=B@@::;B<BB>A6;7;C=A@BCCAB@@=@BBG>CCBBCDBBB@@@@A;;;6;=;;;;;:9929;B;@6;:;?C>@@@@6:;<@@;;:B@@@@B>:99)5::99493:966>@@2=699B<??>:
@N9IO0:00690:06301
GACAGAGGTGGCGAGCGTTGTTCGGAATTACTGGGCTTAAAGGGCGAGTAGGCGGTGGAGCAAGTCTGAGGTGGAATCCTACGGCTTAACCGTAGAACTGCCTTGGAAACTGTTTTACTTGAGTCAGTGAGGGGAGGGCGGAATTCCTGGTGTAGCGGTGAAATGCGTAGATATCAGGAGGAAGGCCTGTGGCGAAAGTGGCCCTCTGGCACTGTACTGACGCTGAGGCGCGAAAGCGTGGGGAGCAAACAGG
+
AAB@??C?BB???=;8989?@?BC@C@L?AA@@?8?A:??8?A<????A@@<@B?BB>BBBA<>>@@???<A@=@=::5;@@@=AA<@<@?CBCBB:;;AA@D?C@BB>BBBCJJ;AAI@C;;;BBBBBCCCC9;;B=BA>A>A=AABB@BCCBBCC@CBBC>ABBBBAABBBBBBB>AA?B>B>B?BBBB;?>=>5>>>9@C<AACC?CBBBB??=B888?=>=994:A@>??9@?@@BCC;BBBDE>@@@=
@N9IO0:00693:06286
TACGTAGGGTGCGAGCGTTGTCCGGATTCACTGGGTGTAAAGGGTCCGCAGGCGGGACAGCAAGTCGTTGGTGAAATCCTGGGGCTTAACTCCAGAATTGCCGACGATACTGCTGTTCTTGAGTGCAGAAGAGAGAGACGGAATTCCTGGTGTAGCGGTGAAATGCGTAGAGATCGGGAGGAAGGCCGGTGGCGAAGGCGGCGCTCTGGAACATTTCTGACGCTGAGGCTCGAAAAGCGTGGGGAGCAAAC
+
BA<::444)4559799/0+/7;)/)5>9>@@;;;/;A9;;0::6:><B>;;54;;09@@AAB8B<@;:7@:A;83(9@4<@AA6AB@F?CCB9;6;69.667<<99;9===>@ABB?CD?B@A@@;;;@<@A@@@AB;::?A38044997;?@BBA<6<<=>6BAAAA?>9?<7888.8=4:6;9<9<9<<7<<<8<:>?:;;;<<;>597;9;;059:@AAA?>:;49959959'5995555&6<@@@5>
@N9IO0:00694:06262
TACGTAGGGGGCAAGCGTTGTCCGGATTTATTGGGCGTAAAGAGCGTGTAGGCGCCAGACAGGTCCGTTGTGAAAACTAGAGGCTTAACCTCTAGACGTCGATGGAAACCGTCTGGCTAGAGTCCGGAAGAGGAGAATGGAATTCCTGGTGTAGCGGTGAAATGCGCAGATATCAGGAAGAACACCCGTGGCTAAGGCGGTTCTCTAGTACGGTACTGACGCTGAGACGCGAAAGCGTGGGGAGCGAACAGG
+
BBAB?BCBBB2AA:@@@@<A@B8C9ABE8@C<C@8969BC8@;5955;9??=;:965A@BCC<@?6::597>>99+9=>?AA<?B8A7@8955BBA:8:BBB;@7B=6B7AABBA=@@B=8>?B=B@B>BA@>>;;;>>8=2>375@A<@@@:55929>BB=999BBBACBBBBB=8=8BB6@???8>??<A@CAE@?@;?<@9:999??>>;?BAA?>;=?@AAABBBDAAA:?999CAA5????>;=993
@N9IO0:00666:06323
TACGTAGGTGGCAAGCGTTGTCCGGATTTATTGGGTTTAAAGGGTGTGTAGGCGGCTTTGTAAGTCAGTGGTGAAATATGGCAGCTCAACTGTCAGGGTGCCATTGATACTGCGGAGCTTGAGTACAGATGAGGTAGGCGGAATTGACGGTGTAGCGGTGAAATGCTTAGATATCGTCAAGAACACCGATAGCGAAGGCAGCTTACTAGGCTGTAACTGACGCTGAGGCACGAAAAAGTGTGGGGGATCAAACAGG
+
@@A@C@@<A@<@B<@@BA?BCF@@<<<>4;;.44)49)33(33(3889<<<98:3;A@0:;=3<:@BBAA>A@??:@BAC?B<;;<<@7<66;??BB=BBA>@@;@AB@>;<;@=:::@499?=?@>?988<:9=:?=??9=6>288<=7===BA<<8<BCD=BCBC?B@??AA@@;==8;A8>>>9=@995:;929;@@;66.5;;550554;<8@ABBBBA@594343355555$59955555$5;:;;5<<<8
@N9IO0:00673:06333
TACGTAGGGTGCAGGCGTTAATCGGAATTACTGGGCGTAAAGCGTGCGCAGGCGGCTCCTTAAGTCAGATGTGAAATCCCCGGGCTTAACCTGGGAACTGCGTTTGAAACTGAGGGGCTTGAGTGTGGAAGAGGGGGGTGGAATTCCAGGTGTAGCAGTGAAATGCGTAGATATCTGGAGGAACACCGATGGCGAAGGCAGCCCCCTGGGCTAACACTGACGCTCATGCACGAAAGCGTGGGGAGCAAACAGG
+
BCCAABCG=@@@@A?BBB@C@CCB<=<>9=@;;;0;>;;;05555;@ABC@=;;499<8>8;:;;:B<;444444(4444&4;2:;25047<<<4<03398333(33808;:88?=1886::;::9:59499@????'@@=A<:6<6::8==8222222333,...3377855566<6;;:>9>>>7;;<>9B>@:B9BB@@@??,=?@:A=>:>>::////////;988:333(3333;;;+33333(3774
@N9IO0:00678:06318
TACGAAGGGGGCGAGCGTTGTTCGGAGTTACTGGGCGTAAAGGGCGCGTAGGCGGCGATCCAAGTTAGGCGTGAAAGCCCCGGGCTCAACCTGGGAATAGCGCTTAAGACTGGATTGCTCGAGTGCGGAAGAGGTGAGTGGAATTCCCAGTGTAGAGGTGAAATTCGTAGATATTGGGAAGAACACCAGTGGCGAAGGCGGCTCACTGGTCCGCAACTGACGCTGAGGCGCGAAAGCGTGGGGAGCAAACA
+
CCCA?2:;:;*;BAA@@?@BC@CD@9::@BBBCD;9999:6;H<CCCB?9949@;@:;;A7;5<D>AA?BBBBAA9<;;;.;;/;==D:E@BBB=C@CBBA@?A5;5;@B@=;@?;@?AA????CBA<?=?AB?A@BBBB>B?A?AA;@@@@>>?9=6:@BD=B?BB@AACAAA?=<3@<@@=@:;6;@@@>@<:4:3/0)///:6<;-34699>6::BB???AAA@>AA889?8?@ABCGE9BBC@@8@9
@N9IO0:00697:06358
TACGTAGGGTGCGAGCGTTAATCGGAATTACTGGGCGTAAAGTGTGCGCAGGTGGCCTCGCAAGTCGAGTGTGAAATCCCCGGGCTTAACTTGGGAATTGCGCTCGAAACTACGGGGCTCGAGTGTGGCAGGAGGGAGGTGGAATTCCACGTGTAGCGGTGAAATGCGTAGAGATGTGGAGGAACACCAATGGCGAAGGCAGCCTCCTGGGCCAACACTGACGCTCATGCACGAAAGCGTGGGGAGCAAACAGG
+
DBBBB@??8;;;AABAAA@C?BAA?A?B?BBA@?5?C<;;0;@BCBCCC@@;@@<@@BCBBB>?@@@??=A>::;09=;;+9808<1713@8<;5848,33888889928<>9999+9>>@@@@@90)000)/;=300(/9388;/7,39?<;:999A4:999,9BB@>CDECCCCBC@BB?C;:::*0*//5:/4.45444<644057;1;)0)/66788333888888<=:::.9==?BBB7<;;BC>BCB@
@N9IO0:00698:06357
TACAGAGGGTGCGAGCGTTAATCGGAATTACTGGGCGTAAAGCGCGCGTAGGCGGCTTTGCAAGTCGGGTGTGAAATCCCCAGGCTTAACCTGGGAACTGCATTCGAGACTGCATTGCTAGAGTATGGGAGAGGGAAGTGGAATTTCCGGTGTAGCGGTGAAATGCGTAGATATCGGAAGGAACATCAGTGGCGAAAGCGACTTCCTGGACCAATACTGACGCTCATGTGCGAAAGCGTGGGGAGCAAAACAGG
+
BBCAAACC=@@>A898999>>ABC@D@D?A@ABD<???BC399:9????@@:;;5;;;,;@A?CCCCE?CBBCCD<<;<;.;@=@@=A1919BA8B=;<9@BA=BB;;;BBCCBA>9::AAA?@@CDL>B@@@D<A>BBA>A=AA6;7;@A@@;;;DACCCH<;<AAABBBCABBB@E7;8;>ABB;<;AABCCCC?A@?@@@=@;B@=@A=B=CCB@BAAA@@BAA@=>9:9=59944444&444444&4995
@N9IO0:00667:06366
TACGGAGGGTGCTAGCGTTGTTCGGAATCACTGGGCGTAAAGGGCGTGTAGGCGGTCTGTTAAGTCTGGTGTGAAATCCCCCGCTCAACGGGGGAACGGCGCCGGATACTGGCAGACTCGAGTACCGGAGAGGAAGGTGGAATTCCGGTCGGTAGCGGTGGAAATACGTAGATATCGGAGGAACACCGGTGGCGAAGGCGGCCTTCTGGACGGATACTGACGCTGATACGCGAAAGCGTGGGGAGCAAACAGG
+
CCBB?BBC=@@@BCABCC?BA@CCBC@BBCCBBB=AAACD>DF>BBCDCA@=AA;@BCBB?C@CCCBB?AAAB@@6:9:::);@<<:588===,=0447>89-723348;>;:8933338<>=??9??@::<6;1;90-(-(-(-(-(---(/6222+22.59'2....55333...(/:6;88;;9<7;;7;=>AEAEEAB@B<@@B<A@B9;;AABABBBBBBBBBB@BBBB=@??::::.;44::04;9;
@N9IO0:00668:06361
TACGTAGGGTGCGAGCGTTGTCCGGATTTATTGGGTTTAAAGGGTGCGTAGGTGGTCTTTTAAGTCAGTGGTGAAATACGGCAGCTCAACTGTCGAGGTGCCATTGATGACTGGGAGACTTGAGTACTGGATGAGGTAGGCGGAATGGACGGTGTAGCGGTGAAATGCTTAGAGATCGTCCAGAACACCGATAGCGAAGGCAGCTTACGTAAGGAGTAACTGACACTGAGGCACGAAAAGTGTGGGGAGTCAAACAGG
+
CCBBBBAC>;;;B@@;:9=B@B:>:=BD<@<7;?0=@,;9,9<2459>=@@;;;5;:;;;.:25><;<==9>==<255//)////::;4;;<>666=8=@@<@C;@<000<000*/55597<6509>00)///9926@C:CC@B?AB5;;A<@A@CB;;69@@<4::@@=ABBBB>?;44.44:.9@<5>@BB@@@B6;50>><<9=0//;6;6:@?@9?@@@A@@333347;73733&39<7788.8::>@A9@9:3
@N9IO0:00684:06378
TACGTAGGGGGCTAGCGTTATCCGGAATTACTGGGCGTAAAGGGTGCGTAGGTGGTTTCTTAAGTCAGAGGTGAAAGGCTACGGCTCAACCGTAGTAAGCCTTTGAAACTGGGGAACTTGAGTGCAGGAGAGGAGAGTGGAATTCCTAGTGTAGCGGTGAAATGCGTAGATATTAGGAGGAACACCAGTTGCGAAGGCGGCTCTCTGGACTGTAACTGACACTGAGGCACGAAAGCGTGGGGAGCAAACAGG
+
CCAA@?????0@ABBBCC@BBB@C@C@D@CBBBC>@@@AA=BE=BCBBBA@<A@<@B<AA=A?CABBBCC@CCCE9;7;@;;;?BBCC>B8;;ABBA<AABJA7CE?8>CCCC9B7;@7<<<ABB=@7@@@@<?A@@@A=@=@?@?BCBBBDBBAA=@@??8?@@@A=BCCBB@AA<@@=?=@BB>BBB:::>>3?5>=8<@@8;;B>BBBBBB?BBBBCCAA?893;AA;<<0<CBCEEH<CCCDC=BBC?
@N9IO0:00695:06381
TACAGAGGGGGCAAGCGTTGTTCGGAATTACTGGGCGTAAAGGGCGCGTAGGCGGCCTGTTAAGTCGGACGTGAAATCCCTCGGCTCAACCGGGGAACTGCGTCCGATACTGGCGGGCTTGAATTCGGGAGAGGGATGTGGAATTCCAGGTGTAGCGGTGAAATGCGTAGATATCTGGAGGAACACCGGTGGCGAAGGCGGCATCCTGGACCGACATTGACGCTGAGGCGCGAAAGCCAGGGGAGCAAACGG
+
BBBBBBBBBB1BB<AAAA?CDACC@B@C=??BBE>>>>@@8>?8@A?BB@>;00*0:;<:9<6<<;:79???;;:/;;;0;BB<BB996;@ACC:C@C?@?ACC?CBCCCCC@DD?@EB>?A<?>@CD=ABCBC<AAA@@=@?B?C?BB@CBBEC??>@BAD>BBA@@BABABBBBA>AC=@>@BB?C@@@:;;B?C@BC@CCCC@CC=@@;@@@@B?;;;BA@:965;>@;>>8;<59===0999@:099:
@N9IO0:00698:06371
TACGGAGGGAGCTAGCGTTGTTCGGAATTACTGGGCGTAAAGCGCACGTAGGCGGCCATTCAAGTCAGAGGTGAAAGCCCAGGGCCTCAACCCTGGAACTGCCTTTGAAACTTAGATGGCTAGAATCCTGGAGAGGCGAGTGGAATTCCGAGTGTAGAGGTGAAATTCGTAGATATTCGGTAAGAAACACCAGTGGCGAAGGCGACTCGCTGGACAGGTATTGACGCTGAGGTGCGAAAGCGTGGGGAGCAAACAGG
+
AABB>AAD=AA@CCCBBB@??<>>:>+0)0=>>>395;BB4@BB;;;;;AC=;;99=BD?CC=?@@@>>@=AA?G80..)..8(-(-6605619=8=<>@>>9;;5<::)..(----6(/4:::7;=:=C?A::838=:;;<7;6:6;8;<77387:>?7BB==5;2833388:9:388(//(/--(-//(.333.522,2166;><<<<@D?BBCB@BCE@FBB@@@AAB=AAB;;;0;?A@@FJ;BBBCD>BBB@
@N9IO0:00699:06370
CACGTAGGAGGCGAGCGTTATCCGGATTTACTGGGCGTAAAGCGCGTGTAGGCGGTTTGGTTAGTTGGATGTGAAATCTCCTGGCTCAACTGGGAGAGGTCGTTCAATACTGCCAGACTAGAGGACGGTAGAGGAAGGTAGAATTCCCGGTGTAGTGGTGAAATGCGTAGATATCGGGAGGAATACCAGTGGCGAAGGCGGCCTTCTGGGCCGTTCCTGACGCTCAGACGCGAAAGCGTGGGTAGCGAACGGG
+
CC9;;AC>;;7;@>A=@B8;<C@CACCL>BBCCB;>A:;;0;A?@A:;;;;?CD6;;0;4;5988387:>:@<<<6:==@79904:@@5=789+399A=A@@@<?=8=????A>AAA@B@?@B@BBC:;;;<>:>:>9<;;;9<9>>5>75559:::34439088:<<>>>C<::99/447=8<<<8;;;=9==@:@;<<7;9=7=65506:>>:><@=<<<;;555:;<;433(3333<<5555==>9=>>3
@N9IO0:00703:06398
TACAGAGGGGGGCAAGCGTTGTTCGGAATTACTGGGCGTAAAGGGCGCGTAGGCGGCCTGCTAAGTCGAACGTGAAATCCCTGGGCTCAACCCAGGAACTGCGTCCGATACTGGTTGGCTTGAATCCGGGAGAGGGATGTGGAATTCCAGGTGTAGCGGTTGAAATGCGTAGATATCTGGAGGAACACCGGTGGCGAAGGCGACATCCTGGACCGGTATTGACGCTGAGGCGCGAAAGCCAGGGGAGCAAACGG
+
CAABB999999$;>5:@BB@BC@CCAC?B?@998C9???AA?AF>BCDC;;;>:93:399988-338::5:<=@@B:@?A8?<>/555;.55)55494333444:.4:95;;;4:.4.44.5949=?BA9::555)55<:<9=<D@@<==700/79//)/)//;19<<>==@@@B;;;=:=A5;5;@?;?9:94;>@<B?BBA@@@@?CC?BB=@=@BA<@@@@@CBAA?B;;:CD;A@6:;BA3@@;94)4/:
@N9IO0:00704:06390
TACGTAGGTGGCAAGCGTTGTCCGGATTTACTGGGCGTAAAGAGCGCGCAGGCGTCGTACAAGTCGCGTGTGAAAGCCCCGGCTCAACTGGGGAGGGTCACGCGATACTGTTCGACTCGAAGGCAGGAGAGGGAAGCGGAATTCCCGGTGTAGTGGTGAAATGCGTAGATATCGGGAGGAACACCAGTGGCGAAGGCGGCTTCCTGGCCTGTTCTTGACGCTGAGGCGCGAAAGCTAGGGGAGCAAACGGG
+
BBBBACC@DD?@@;>@::4;AA=A?BBD?CCBBB=?@ABB=B=<;GBBAA@;?@@CBBABA>;;;@@AAAA@C@:@>@@-93:33;2333>?.37?3;;<<>::;@@B>>>8;???@A;==?8>::?B958<4@7ABB?B=A?AD>D>AACCCBB?BBCB<BB@@>??@@BBA@@:@@=@?BCD@BB<B?AB@7<75515=7<6;;7;9@BB=BC?;:6ABA99999;::;;0;@@?A??3?;;5939><6
@N9IO0:00754:05767
TACGGGGGGTGCGAGCGTTGTCCGGAATCACTGGGCGTAAAGGGCGCGTAGGCGGCCCGTTAAGTCACTTGTGAAATCCTGGGGCTCAACTCCAGGGCTGCAGGTGAGACTGGCAGGCTAGAGCTCGGTAGAGGCGAGTGGAATTCCCGGTGTAGCGGTGGAATGCGTAGATATCGGGAAGAACACCTGTGGCGAAGGCGGCTCGCTGGGCCGGTGCTGACGCTGAGGCGCGAAAGCGTGGGGAGCAAACAGG
+
?B:::;:;%4;?;<BAAA?BBB@BAG@B;;;DCC=CCCCD?CC>CCCBABB=AA=@@:@B=@6;<BCAB>BA?@C>CC@BBDD;DCCC?BBA@;;<0;:99@@<@AAABAAB?A@@<?>>>@@@?@B?8899:6:CBBBC?B>A>AA9@=AAAABBB@BB>B?AAAABDBCBA@?A=394=?8;:58<ADD@CCC7949919D<@<@@<5@?B?ACCB;5554:99;<@@@@BA4;6===@@2<<<>>4<@A=
@N9IO0:00761:05787
TACGTAGGGTGCGAGCGTTAATCGGAATACTGGGCGTAAAGCGTGCGCAGGCGGTGATGTAAGACAGATGTGAAATCCCCGGGCTCAACCTGGGAACTGCATTTGTGACTGCATCGCTGGAGTGCGGCAGAGGGGGATGGAATTCCGCGTGTAGCAGTGAAATGCGTAGATATGCGGAGGAACACCGATGGCGAAGGCAATCCCCTGGGCCTGCACTGACGCTCATGCACGAAAGCGTGGGGAGCAAACAGG
+
BBAA@>?@;@@ABBA@AA?B?CCC?B8;;BBBE=;;;BB:A?@@BBA@:;5;;5;?@>A@@=;;9A@@?@@@?B;;;;:-;B8>;;;=A?BCC=C?BABBBBB=BCCCB@A@??DBBBD>AABB@@=???:::::);AA?B?B@C@CCCCCAAABBBCCCC>BBBC@@@CBBBBBB>AA?B?BBC?BBBB?BCD?B?BB>@@CC;ABB>B@CDBBBBBC:9:C??>@@A989B=A:99<<<2<>=<<7>@?;
@N9IO0:00725:05839
TACCAGCACCTCGAGTGGTCAGGAGGTTTATTGGGCCTAAAGCATCCGTAGCCGGCTATGCAAGTCTCCGGTTAAATCCAGCTGCTCAACAGATGGGCTGCCGGAGATACTACACAGCTAGGGAGCGGGAGAGGTAGACGGTATTCGGTGGGTAGGGGTAAAATCCTCGTGATCCATTGAGGACCACCAGTGGCGAAGGCGGATCTACCAGAACGCGTTCGACGGTGAGGGATGAAAGCTGGGGGAGCAAACCGG
+
ACC@?@9;;@CBABB9979CCD=A@;@B8@@=@B=B@BCC>CCCBB>A@>>=4849AA?@AA?BBCCC@B?B@CC>CC=BBB:;:DCC@CAA@@@@;@@AAAH@CCCCCCCCCCBBBA@@@@8;;;AA<ACEC@CCCBBB?A@@?:969>=9>>>AA8BCBB9<<9:///996>08/69990//(/83///33622+2+25+222523-45<7;;:::7555<:5:=499)9995>2<555555$59555)56;6
@N9IO0:00753:05830
TACGGAGGGGGCTAGCGTTGTTCGGAATTACTGGGCGTAAAGCGCACGTAGGCGGCTTTGTAAGTTAGAGGTGAAAGCCCAGGGCTCAACCCTGGAATTGCCTTTAAGACTGCATCGCTTGAATCATGGAGAGGTGAGTGGAATTCCGAGTGTAGAGGTGAAATTCGTAGATATTCGGAAGAACACCAGTGGCGAAGGCGACTCACTGGACATGTATTGACGCTGAGGTGCGAAAGCGTGGGGAGCAAACAGG
+
BCCC?BDDDD2CCABABB=@A=AC>B?D?A@CCG>@@@DD=BABAD;;;CC?BB?BBB>BBC?CC<A@BA=AAAB7;;D=CCD?DBBC?CA<AC?D?B@CC?CB<@=AA@AAA??;;;=766:B@@AC@DCB@<A<<>00)/1:1:+/9CAAABA<@=?>>9195338>>?9:B9BC>B;=>?BBC>AABB5:9A>A?BBBBBB;;;B?B@@ACCAA=@@@@@CBBB?BBA9::5;;B@AAB8??AAD<AAB?
@N9IO0:00716:05883
TACGTAGGGGGCAAGCGTTATCCGGATTTACTGGGTGTAAAGGGAGCGTAGTGGCAGGGCAAGTCAGATGTGAAAACCCGGGGCTCAACCCCGGGATTGCATTTGAAACTGTCCGGCTGGAGTGCAGGAGAGGTAAGTGGAATTCCTAGTGTAGCGGTGAAATGCATAGATATTAGGAGGAACACCAGTGGCGAAGGCGGCTTACTGGACTGTAACTGACACTGAGGCTCGAAAGCGTGGGGAGCAAACAGG
+
ABFCCCCCCC1CC<@>@@:@BB;@>ADG>CCCGG>9:;DD>DF<AACBB;;659<@@@;@A=@5555?:==??==*9:/9?@2:84=9?AB6B>6AA5;4444(49@6@@9==494:=>555:B@ABBHBCB?AA>B@A=@?B@B@BBCCC;;;??294::1;<AAAAA;:97677-3;:=8>>@;??@?:>9:5439:5<@8=>BB?@B;:;A<@ABC;::;B;;2959A@A9A<9:AAA.;9@@@5=999
@N9IO0:00722:05881
TACGAAGGTCCCAAGCGTTGTTCGGAATCACTGGGCGTAAAGGGAGCGTAGGCGGCGTGGTAAGTCAGATGTGAAATCCCGGGGCTCAACCCCGGAACTGCATCCGATACTGCCATGCTTGAGGGTTGGAGAGGTAGCTGGAATTCTCGGTGTAGCAGTGAAATGCGTGGATATCGAGAGGAACACTCGTGGCGAAGGCGAGCTACTGGACAACATCTGACGCTGAGGCTCGAAGGCTAGGGGAGCAAAAGGG
+
BB?;@<@=ACC=C=ABAB=?;9>B<B9::B?=990;@:::.;?9<??BBAC@@A=A????<A=@??@;:<@@@@@3;@B=BDI<BBCC@CGG<C>B=@96666;?BCCCA@?BACA@?C@BA@A9@>?=@@@@;?>=><<8<8<;@@>C<B==B><;<=>>@8>CB?>A<@BBCBBCCCC?C@;;;CBBBC?;669=9=C?@ACCCBB@BCC;?CCCBBBA<<<;<;8<<;==9=9A;;;BB9ABBCCC;BD8
@N9IO0:00724:05885
TACGTAGGGTGCAGGCGTTAATCGGAATTACTGGGCGTAAAGCGTGCGCAGGCGGTTTGTTAAGACAGGTGTGAAATCCCCGGGCTTAACCTGGGGAACTGCGCTTGTTACTGGCAGACTCGAGTGTGGCAGAGGGGGGTGGAATTCCGAGGTGTGAGGCAGTGAAATGCGTAGAGATCTGGAGGAACACCGATGGCGAAGGCAGCCCCCTGGGCTAACACTGACGCTCCATGCACGAAAGCGTGGGGAGCAAACAGG
+
BCBBBCCE=@@@BA;>9;4;=AAA9?4;5;@;;;0;;:BB:@;C?A??A<;5;;5;;)9C8C5@;6658==969=6=CDE;DF,0/)0*/3////&/275555594;;:=<<=8965<;A9655:::B?A?@000000#0/)-(-39*--/16:;=00)/////77./////449;4444<7:<7;6;AB796=@9??;795:>99949$49909:805-.------/3-39998>888*733399;.77839288<4
@N9IO0:00735:05892
TACAGAGGTGGCAAGCGTTGTTCGGAATTACTGGGCGTAAAGGGCGCGTAGGCGGCCTGGTCAGTCCCGTGTGAAATCCCTCGGCTCAACTGAGGAACTGCACGGGAAACTGCCTGGCTTGAGTTCGGGAGAGGGAAGCGGAATTCCGGGTGTAGCGGTGAAATGCGTAGATATCCGGAGGAACACCGGTGGCGAAGGCGGCTTCCTGGACCGACACTGACGCTGAGGCGCGAAAGCTAGGGGAGCAAACGGG
+
BBA@@@@=@B?@C<?999<??@GE@C?B?AA@?@;@@@CI>BB>A@@CCBB?::5;:?>==A@?@>@8@?@@CDD=BBB<B;;5<AAA=@CB9;6:8B>?@CBBC=BD9@@::79B@CB?BBAA?;;;6;@?AB;B7;9;BIAG@CBIE>CBCBBBC@CBBB>BBBCBABA@@@A9?9@@=@?@AA@C?@@>ABB?B?BB@BHIC@BB:;;?BBA@@BCAA<B88..(--8-..-8=A<@>A2<<<D>5;A@5
@N9IO0:00742:05896
TACGGAGGGTGCAAGCGTTAATCGGAATTACTGGGCGTAAAGCGCACGCAGGCGGTTTGTTAAGTCAGATGTGAAATCCCCGGGCTCAACCTGGGAACTGCATCTGATACTGGCAAGCTTGAGTCTCGTAGAGGGGGGTAGAATTCCAGGTGTAGCGGTGAAATGCGTAGAGATCTGGAGGAATACCGGTGGCGAAGGCGGCCCCCTGGACGAAGACTGACGCTCAGGTGCGAAAGCGTGGGGAGCAAACAGG
+
BBBG@BBB<::9C>BACC?B?BBDAC798:ACAC>BBBBB<@@@@A@?>??89949A:AB?C@BBAABABCCCB>4;955&5<2<<BC?B?C@@:@7A@@CAAABBCCCBAB?AB@BBC?A@@:;;BAABBA@@@@@)@BBF?A?A@CE@BBB@AAD@CCCG>BBAA@BAA@@;99?;??5;5;BB?C?AA?ACC>C@AA=ACCC5BB@ECCD@A@ABBBB;:6B@B?B@ABLL>AAB;;:;49>@>D5?==8
@N9IO0:00750:05880
TACAGAGGGTGCGAGCGTTAATCGGAATTACTGGGCGTAAAGCGCACGTAGTCGGCTTGTCAAGTCGGGTGTGAAATCCCCGGGCTCAACCTGGGAACTGCATCCGAAACTGACTTGCTAGAGTATGGGAGAGGGAGGCGGAATTTCTGGTGTAGCAGTGAAATGCGTAGATATCAGAAGGAACATCAGTGGCGAAGGCGGCCTCCTGGACCAATACTGACGATCAGGTGCGAAAGCGTGGGGAGCAAACAGG
+
CBCAA@CB=@@>A?=8989>;?AB@B6;49AAAA=@?@CB<B???CBBCBBBBC@CC@CCCD?BBBBC<@@BBBC9AAAA9CC<>??B=?;???8@=?@A@@@C@DEF=B9::CB@BCB@@@@@@@@@:@AAAD;BA:;;@CAFF>BA@>@BBBBCDCCBCC>CB@@@:::AA:;;@@<?>A?BCBBCBBB?ABA=@>@@;?9??9?@:??<@<AABAAAA;;;CCC@@@@BAA<A@@AAAA3AA@@C7;;B=
@N9IO0:00754:05864
TACGAAGGGGGCTAGCGTTGCTCGGAATTACTGGGCGTAAAGGGCGCGTAGGCGGCGTCGTTAGTCAGGCGTGAAATTCCTGGGCTCAACCTGGGGGCTGCGCTTGATACAGCGATGCTAGAGGTCAGAAGAGGCTCGTGGAATTCCCAGTGTAGAGGTGAAATTCGTAGATATTGGGAAGAACACCGGTGGCGAAGGCGGCGAGCTGGTCTGATACTGACGCTGAGGCGCGACAGCGTGGGGAGCAAACAGG
+
CCB@?>AGGF5BBBC@@@?CCCBB?B@D@B@@AG>CCBBB=@E>BB@A?CC?AB>ABB@9:6;A@@BB?CBCCCB=B?B?BCG=BBBD@D?BACCC3C9:9@?A6:5ABA@ABB@@@BBBBBB>BBBBB?BBB>BA@A@A?C7878A4>?>;<<9;:9::;5-;3?>AA=>==@;CA(919904AA=C>987:A>=@=??=AAA<=B=8==>BBBBBBBBBCBAAA@;@@>??BCBBBA>>>2===>A9??@;
@N9IO0:00755:05868
TACAGAGGTCCCAAGCGTTGTTCGGATTCACTGGGCGTAAAGGGTGCGTAGGTGGTGAGGTAAGTTTGATGTGAAATCTCCAGGCTTAACCTGGAAATTGCATTGAATACTCTCTCACTTGAGGGTTGGAGGGGAGACTGGAATTCTCGGTGTAGCAGTGAAATGCGTAGATATCGAGAGGAACACCAGTGGCGAAGGCGAGTCTCTGGACAACACCTGACACTGAGGCACGAAAGCTAGGGGAGCAAACAGG
+
CBC@@?C@CCC<A<A@@@>BB?BG@AB??>?@AA=???CC?CG?BAA@@AB?@@>@BAB@EF@CCE>BABCCCCC>AAAB=BA?BA>A>A?BB?BC=D<@@@@=@B?BBBCCBBBBAA@?B==;5;1718A?A3A@A=<??B=A=AA@@=9:9CBAAABBCC>9:9ABA@BCB???CB@@=@>AAA=A@?@5;;9;>;<?999>??>?;@??9>>@;??@@BBBBDD@CBCCCD8;::AAAA6A@AAA<@@@<
@N9IO0:00719:05946
GACGTAGGGAGCGAGCGTTGTCCGGATTCATTGGGCGTAAAGAGCGCGCAGGCGGTTTGGTAAGTCGGATGTGAAATCCCGGGGCTCAACCCCGGACCTGCATCCGATACTGCCCGACTAGAGGTAGGTAGGGGAGATCGGAATTCCTGGTGTAGCGGTGAAATGCGCAGATATCAGGAGGAACACCGGTGGCGAAGGCGGGATCTCCTGGGGCCTTACCTGACGCTCAGGCGCCGAAAAGCTAGGGGAGCGAACAGG
+
@@@AA99:.;;;CAAA@A?BBB?C?BB?@@@@BB=BBBAA:ABC?@@BBBB@CE@DE;:9;C@CCCC@@B@CDDE?BBA=ACC;BBCD=@@@6@=@A?CBBBCB?AAAAAAAAB=AAAA@@AA9@>=8=999:*9=?@AC?B=@>@<=;7?>AAA@A>ABBB=AA>@@>//.355665:<4<4=9:/613623./(...//)/3528-2...&..3(/.0577359A?;:99//(////&/7777?=2<>?:;9::;;
@N9IO0:00734:05947
TACGGAGGGGGCTAGCGTTGTTCGGAATTACTGGGCGTAAAGCGCACGTAGGCGGCTTTGCAAGTCAGAGGTGAAAGCCCGGGGCTCAACCCCGGAATTGCCTTTGAGACTGCATCGCTAGAACGTCGGAGAGGTGAGTGGAATTCCGAGTGTAGAGGTGAAATTCGTAGATATTCGGAAGAACACCAGTGGCGAAGGCGACTCACTGGACGACCGTTGACGCTGAGGTGCGAAAGCGTGGGGAGCAAACAGG
+
@@<;:9C?G?2>BABCCC@BB?BD@C<@=@@@@B=ABABC>CCCCCAA@AA=;;6;DB;BAA;@@?::;@;=BBA8@;;3;@;+;5943999+:8>7<7982;<6>A@@@AAA@@@AAAAAB=AAA;;6;;>B?CCCCCE?C@C8B=ADCCCCCB>B@BBAA8D:A;;:9AAAB>BB@C@CC@BBA>AA@?9?;;6;>AACBBBBBBB?BBCCD@CD@CCBBBD;<<@BBABAA7;;BBBGK;<<BBA6;;@;
@N9IO0:00740:05929
TACAGAGGTGGCGAGCGTTGTTCGGAATTACTGGGCGTAAAGGGCGCGTAGGCGGTCTTGTAAGTCTTGTGTGAAATCCCTCGGCTTAACTGAGGAACTGCACGAGATACTGCGAGACTTGAGTTCGGGAGAGGGAAGCGGAATTCCGGGTGTAGCGGTGAAATGCGTAGATATCCGGAGGAACACCGGTGGCGAAGGCGGCTTCCTGGACCGACACTGACGCTGAGGCGCGAAAGCTAGGGGAGCAAACGGG
+
BCCCCCB?A@<=<7779939@>??>@?A?CABAB<??>==5=?9=?>BB@A?:949;;4:@@;?@???@@?>8::0:@B0;;;6;?=@=@AB??<?=@@?AAAABA@AA99:?@?@9:;=AB;;4:;;/9:99B8?:;998=5>5>5>>8>A9:9BC@CCCH>CBCBCBBBBBCD@C?BB?A=@??:=;=@<@@C?C@CC@BC8;7;?5;;>A@@@AABABECCBBB=ACBBAA;@@AAABB9@ACDG?DJK>
@N9IO0:00743:05919
TACAGAGGGTGCGAGCGTTGTCCGGAATCACTGGGCGTAAAGGGCGCGTAGGCGGTTTGACAAGCGTGCGGTGAAAGCTCGGGGCTCAACCCCGAGTCGGCCGTGCGAACTGTCGGACTTGAGCACAGTAGAGGCAGATGGAATTCCGGGTGTAGCGGTGGAATGCGTAGAGATCCGGAAGAACACCGGTGGCGAAGGCGGTCTGCTGGGCTGTGGCTGACGCTGATGCGCGACAGCGTGGGGAGCAAACAGG
+
BBCCAAAB<BBBBB@@AA799??D?A?ACCCDDD>???@B:?@:@@@AAAB>::5:@9A@AA=ACB;;:G@CCCC@CBAA?@@6@@AA?AEC9@@:99@:@:@BB>9:39:?@AB?B@@<:;;?@@@@@??996:AAACC?B?A@C?BB>BBAAAAA=@B=@<@BBBBBBBBBBB?B?C;A@;A@@>B=@@?BBB=A>BB>AA<:;BCE>CCCCB@B;;;;BBB@AAB@@@;;;;<;BBBCC9AA@AC<;;;?
@N9IO0:00757:05923
TACAGAGGGTGCAAGCGTTGTTCGGAATTATTGGGCGTAAAGCGCGTGTAGGCGGCTTTGCAAGTCGGGTGTGAAAGCCCTCAGCTCAACTGAGGAAGTGCGCCCGAAACTGCAGAGCTTGAGTGCCGGAGAGGTGGCGGAATTCCCCAAGTAGAGGTGAAATTCGTAGATATGGGGAGGAACACCGGTGGCGAAGGCGGCCACCTGGACGGCAACTGACGCTGAGACGCGAAAGCGTGGGGAGCAAACAGG
+
BCA::9::6;B=A?D:9:?AA?ED@C@C@?<294(38888(34<:;>A?@:;@B?BBB6:;<6:@@=@9=00/::3:A=5A=C?=CBB8@999B??:D=@96;C=BBB6A955;;;@?;7;889440369=39233,3?1;1;/877&369::BBB;@@@@3?2;88855572222&294;3555+2+2625:;195;;3;576333(---(-648<>>>==>?;;;@CBBCC=B@@;;;;*:@ABC=BAB?
@N9IO0:00725:05987
GACAGAGGGGGCAAGCGTTGCTCGGAATCACTGGGCGTAAAGGGCGCGTAGGCGGGGCAGCAAGTCGGTCGTGAAATCTCGGGGCTCAACTCCGAGGGTCGGCCGAAACTGCTGGTCTTGAGGGGCGCAGAGGAGCCTGGAATTCCCGGTGTAGCGGTGAAATGTGTAGAGATCGGGAGGAACACCGGTGGCGAAGGCGGGGCTCTGGGCGCACCCTGACGCTGAGGCGCGAAGGCGTGGGGAGCAAACGGG
+
ABA:;:AAAA0@A<@;;;?BABBCAC>BBECBBB<BA=>@0;;/;C>@@BB?CDDD;BBBCC@BCBC?BBCBAAD=@@?::::.;@@A=BBA;>89:/3<>3?7B=B6BCDAAA>BBB?:79CB9BBA@@A@=A?B?BB?B?B?BF?D@CBB???B?BBBC>CCCCBA???:::==599291977<A=996:?>:??>@@@8@BABCB=BB;;;D;AAAAA@BC;;9;CDAA7;7;@@AAA8BBCBC=CBB;
@N9IO0:00732:06001
TACGGGGGGGTGCGAGCGTTGTCCGGAATCACTGGGCGTAAAGGGCGCGTAGGTGGTCTTATAAGGGTGTGGTGAAAGCCCGGGGCTCAACCCCGGGTCGGCCGTGCCGACTGTAAGACTGGAGTGCTGTAGGGGCAGGCGGAATTCCGGGTGTAGCGGTGGAATGCGTAGAGATCCGGAGGAAGACCGGTGGCGAAGGCGGCCTGCTGGGCAGTTACTGACACTGAGGCGCGACAGCGTGGGGAGCAAACAG
+
=?9::9:9:"49=;<BAAB;@@B>B>A?BBBBBBB=BBBED?EE=ABAAAB@=@A=?AA@CCD@BB<ABBC?BBDD>BB>7B@@2BCCB@CCC8?A<AAD;?9?<994;AA?@A?;@?9:86??>??>A;9933&3=94@?<@=@=@499,38333==8=C7B7A>=<3333789=6<7=94848:;=D=??3<885:;7:0826688;8)8255.5522268833..(.5568;:9::2522&26222'288
@N9IO0:00733:05962
AACCAGCACCTCAAGTGGTCAGGATGATTATTGGGCCTAAAGCATCCGTAGCTCGTTTTGTAAGTTTTCGGTTAAATCCATGCGCTTAACGTATGGGCTGCCGGGAATACTGCATAACTAGGAAGTGGGAGAGGTAGACGGTACTCGGTAGGAAGGGGTAAAATCCTTTGATCTATTGATGACCACCTGTGGCGAAGGCGGTCTACCAGAACACGTTCGACGGTGAGGGATGAAAGCTGGGGGAGCAAACCGG
+
:-:.9=99=394:6;AC@CCCC9;<<AB=@A=A@;??ABC9;:CCC=???@?CCA@?A6??B@CCCC9??;@;@@9@?9@;;;@@@@DACBBCCCD=CDCC=@@=@?BCBBBCCBB>BBBB@C?BBCC>@@@A>ABBCDE@BAA@;;5;@A5;6:AA6@A@?6=?9@:8?B@AAEEACBCA;;6;B=BB@@;A=B4;4<@;A?@@D499>055??D?C>AA=;>B??:4?::<>/3944444$48888(4.35
@N9IO0:00735:05982
TACAGAGGGTGCGAGCGTTGTCCGGAATCACTGGGCGTAAAGGGCGCGTAGGTGGCCCGATAAGTAGGGGGTGAAATCTCGAGGCTCAACTTCGAGGCTGCCTCCTAAACTGTCGGCTCGAGCAGAGTAGAGGCAGGTGGAATTCCCGGTGTAGCGGTGGAATGCGTAGAGATCGGGAAGAACATCGGTGGCGAAGGCGGCCTGCTGGGCTCTTGCTGACACTGAGGCGCGACAGCGTGGGGAGCAAACAGG
+
@A@@@A@A:AA????>@A999B@F@C?BBAAAAA=AAAAB=BB>AA@BCBB<@@@DD>CBBB?BBBBFFE2AA@@;?=>???A?BAAA?AA????@=@;;:6;;>;;;6;@@@@A=;;;::;;@@CDAABDCABCC?CC<A<@<@@<A@CC@@@@@<@B<@<@BCCCCCBBABCCE>C?CC@BBCCA=@B>BA@=A?AA>A@;;;AA@8AABB?B;<;@@@BB@;;7;B@BABAA@A@CEE9AAACC?CBB@
@N9IO0:00740:05997
TACGTAGGTGGCAAGCGTTGTCCGGATTTATTGGGCGTAAAGCGAGTGCAGGCGGAAAGATAAGTCTGATGTGAAAGCCCCCGGCTTAACCGAGGAATTGCATCGGAAACTGTGTTTCTTGAGTGCAGAAGAGGAGAGTGGAACTCCATGTGTAGCGGTGGAATGCGTAGATATATGGAAGAACACCAGTGGCGAAGGCGGCTCTCTGGTCTGTAACTGACGCTGAGGCTCGAAAGCATGGGTAGC
+
BAAAA;;5;@=;929@@@;@>B=@:@@C<@@?BB<@??CC79:CCA::9AA<>>2::-;@BB?BBB???ABBBCE=A@CCC1A:;;@C@C;;;C9;6;?BAACB@8A?0599;9@=29?:;99A>@BBB>BCC@CCBBBA>A?A@??DBBBBBCCCC?BB2;8<BAA;;;BBBBCBA:;6;A=@@A?BBBC?CBB?B?BC=B;9;BBCBCBBCAA?ABBAADC;::@7?>CCCE:;;;;@B9@=@<
@N9IO0:00741:05970
TACGTAGGTGACTAGCGTTGTCCGGATTTACTGGGCGTAAAGAGCGCGCAGGCGTCGTGCAAGTCGAGTGTGAAAGCCCCCGGCTCAACTGGGGAGGGTCACTCGATACTGCTCGACTTGAAGGCGGGAGAGGGAAGCGGAATTCCCGGTGTAGTGGTGAAATGCGTAGATATCGGGAGGAACACCAGTGGCGAAGGCGGCTTCCTGGCCCGTTCTTGACGCTGAGGCGCGAAAAGCTAGGGGAGCAAACGG
+
@ABCBCC@CCBDC@@ADC@BB@=B796<3;ABBI@:6;@@6B966;AA@@C>;;9@@8@@@5:?<955:BABBC=CBCCD3B?BABC>AAADD5?>C>BBBBBBB=BBB??????;;A38;@C?BBB?ACABC=B?BCB=@=A=AA<A?BBAAACC@DCDC<AAAB???A@????@9@@?C?AAB>ABCC@DCDACABC?@@=A9=;4=909;.559984?<;89918??8999&79334C=6<5:5;2473
@N9IO0:00762:05961
TACGTAGGGTGCAGGCGTTAATCGGAATTACTGGGCGTAAAGCGTGCGCAGGCGGCTCCTTAAGTCAGATGTGAAATCCCCGGGCTTAACCTGGGAACTGCGTTTGAAACTGGGGGGCTGGAGTGTGGCAGAGGGGGGTGGAATTCCAGGTGTAGCAGGTGAAATGCGTAGAGATCTGGAGGAACACCGATGGCGAAGGCAGCCCCTGGGCTGACACTGACGCTCCATGCACGAAAGCGTGGGGAGCAAACAGG
+
@CA?;?;>6;;@CC@9;9>A?@BA4>5;.49;77.0////)/999BAACCC>;;5;9=99.9254;@?A@;;:;>68<;;/;;399)/)/16692?598A@?AC<>?;8==9::::%;;D8<<<===9BBBBA=>>=&<B?C?B?B4:;?;995595:.55;;/;55:<=@@;5549939:5:8=<;7::::5:;<7;5??::;;.488089AA@@;665-----(--//:@?;817;73877&3778=5===7
@N9IO0:00762:05985
TACGAAGGGGGCGAGCGTTGTTCGGATTACTGGGCGTAAAGGGCGCGCAGGCGGCAGATCAAGTCAGGCGTGAAAGCCCGGGCTTAACCTGGGAGGTGCGTCTGGGACTGATTTGCTAGAGTTCGGGAGAGGAGCGTGGAATTCCCAGTGTAGAGGTGAAATTCGTAGATATTGGGAAGAACACCGGTGGCGAAGGCGGCGCTCTGGACCGAGACTGACGCTGAGGCGCGAAAGCGTGGGGAGCAAACAGG
+
CCCCB?BCCC5CCCC??@@BB>B@+00+07;;7.9:>@@8A@8@BBBBCD@<;9:CBA@@C?@A@;;5;BA;;;,:;:.55)55.5495999055.5559;;:<>4;?BBAA@5AAAAAB@@<;?@9A<BA?AB;;9B@C=@?@B<A859CB@@:8CFCC;=<978AA@@:949@:@@CC=A??2807;;BAB?B@DC@AABBBBB=@A<>>?>>99;;4445554555==B=BBBCCDD9CB;;;,:;:4
@N9IO0:00721:06024
TACGTAGGGTCCAAGCGTTATCCGGAATTACTGGGCGTAAAGAGTTGCGTAGGTGGCAGAGTAAGTAGATAGTGAAAGCGTGTGGCTCAACCATACATCCATTATCTAAACTGCTCAGCTAGAAGGCGAGAGAGGTAGATGGAATTCCTGATGTAGGGGTAATATCCGTAGATATCAGGAGGAACACCGATGGCGTAAGCAGTCTACTGGCTCGTTCTTACACTAAGGCACGAAAGCGTGGGTAGCAAACAGG
+
@CBBBBED=AA<@=AAAA>BBB?B@C?B<@BBBB<;;;DJ?CAA@=@@@@?@<@@<@CDDAAA@B@@@??A?<ABC=?????@A>BBCC@C@CCAAACD?BB?C;;;@@8@000=0;999=BA<@<??@A?@?C?CBBCCC@C@B@C@GDC@<<==@@2>?<666=155666<>;;;?:==8A269C<@@=A<77//)//99::;;<<<9<;;:<7::5:::8<:395555<=>0:5444:3;<===>4=;;7
@N9IO0:00716:06072
TACAGAGGGTGCGAGCGTTGTCCGGAATCACTGGGCGTAAAGGGCGCGTAGGCGGCTTGGTAAGCGTGCGGTGAAAGCTCGAGGCTCAACCTCGAGTCTGCCGTGCGAACTGCCAGGCTGGAGCACGGTAGAGGCACATGGAATTCCGGGTGTAGCGGTGGAATGCGTAGAGATCCGGAAGAACACCGGTGGCGAAGGCGGTGTGCTGGGCCGTAGCTGACGCTGAGGCGCGACAGCGTGGGGAGCAAACAGG
+
AB@@@@BB=BBAAA@>?>9:::?B>B=??@A@AA<ABBBC:@@:::8@@<<900+0<:=:BB?AAA:::@<>>=>6;;:4?>>=@BBCAC@BC;<;BBAAA?B@@@CC@CBBC>;;7;BB::::AAB?BBBA@=@@?@@A=@=@?D?BC@CCCAADA?BB?A?AA??@A@@@??A?B?B@CC?@@@>B?BD@BBG@EABB?BGJLDCCG?C?AA@BCB;<;CCA;;;4;@@;:9@@@ABB@B4@?@A@:?>@8
@N9IO0:00722:06072
TACAGAGGGTGCGAGCGTTGTCCGGAATCACTGGGCGTAAAGGGCGCGTAGGTGGCTTGGTAAGCGTGTGGTGAAAGTCCGGGGCTCAACCCCGGATCTGCCGTGCGAACTGCCGACTCGAGCATTGTAGAGGCAGGTGGAATTTCGGGGTGTAGCGGTGGAATGCGTAGATATCCGAAAGAACACCGGTGGCGAAAGGCGGCCTGCTGGGCAATTGCTGACACTGAGGCGCGACGAGCGTGGGGAGCAAACAGG
+
CBC::9BC=AB@??=8995::=?B<@=?@AB???9?>???:?D>AAAAAAA=9969A?A?BB?BA>??CC?@@@B3::@5;;;-;@@@5;;;.;;?;99==39>;;9@499>@299;<>666555>A;;<;94;<<:@G<@8=@9;;;;&4444444.44.4.4:;;;;>9/0/:5999.7?29955:6;@.:555)57<<.4.4499;;4<=7<165<555449944.49797///9;88:::.:>>>C<ABB7
@N9IO0:00722:06107
TACGTAGGTGGCGAGCGTTGTCCGGATTTACTGGGCGTAAAGAGCGCGCAGGCGGTCGTTCAAGTCGGATGTGAAAGCCCCCGGCTCAACTGGGGAGGGTCATTCGATACTGATCGACTCGAAGGCAGGAGAGGGAAGCGGAATTCCCGGTGTAGTGGTGAAATGCGTAGATATCGGGAGGAACACCAGTGGCGAAGGCGGCTTCCTGGCCTGTTCTTGACGCTGAGGCGCGAAAGCTAGGGGAGCAAAACGG
+
CBCDB@@=?A=AB@A;;;>BCJ@C?A@C=BBBBB<AAADC;ACBBABAACD@CC>BA@>;@@=AACC?A;;;BBD6:;<>:,B459AC;?@@@@3;<;,9@@B?BBBBAAABBDBBBBCBCC;;:;CC=@ACAB<A65:>8A4879A:A>A@AAAC@=A?=>8?@@@AAAAAA???A<AAAD?CCC@HBBA=@@B@E@BB?87185::9=986549<7:::@>>=8818>?>>?5<=:;;=</<>8888&866
@N9IO0:00733:06103
TACGAAGGGGGCTAGCGTTGTTCGGAATTACTGGGCGTAAAGCGCACGTAGGCGGATATTTAAGTCAGGGGTGAAATCCCGCAGCTCAACTGCGGAACTGCCTTTGATACTGGGTATCTTGAGTATGGAAGAGGTTAGTGGAATTGCGAGTGTAGAGGTGAAATTCGTAGATATTCGCAGGAACACCAGTGGCGAAGGCGGCTAACTGGTCCATAACTGACGCTGAGGTGCGAAAGCGTGGGGAGCAAACAGG
+
@>@;:2;;<;*4<;<ACC?AA>AB=A7;8;BAAC>;;;BB7:;>@CA@ACB@BDA@BACF>A?ACCEEDE;:;BD>CCB=@@:;:BBC@G@A@B>B?CCCC>BB:;;BCCDDD<BBCBB?B@@@A@@<@>@;<7<>AAAB=A?A9;;BBBBBABAAA?:;;C>C@AAAAA?>?A8?DBBC9B@ABA?BBBB?ABB?A?797:@B>BBB?BB<>?F@BAABBB@@@@?<<=<ABC=BAA<<<<1<<?@@9>==8
@N9IO0:00735:06075
TACGGAGGATCCAAGCGTTATCCGGAATTACTGGGCGTAAAGAGTTGCGTAGGTGGCAAAGTAAGTTGGTAGTGAAATCGTGTGGCTCAACCATGCTCACATTACCAAAACTGCTTAGCTAGAGGATGAGAGAGGTCGTTGGAATTCCCCGTGTAGGAGTGAAATCCGTAGATATAGGGAGGAACACCGAGTGGCGTAGGCAGACGACTGGCTCATTCCTGACACTAAGGCACGAAAGCGTGGGTAGCAAACGG
+
BBBB?BB?@@@;?;@AAA=@BA=@=A?B?CCFCF>BCBCD=B@@@7;;;;AA?@@>@BB=CBC?AA>@<AA@ABBB>BBBBBAA?AAAA?B=@ABA@@??AA<?=:?==0<;::?=@=>?@@A@?A:::A@@9:8:AAA9?:?:?:?AA6A@A??<4<8:::=68<58?>=:///:::26616668/39////(.2888/3355....33.5666;;?;;;;>@GDC<?:==::>>)--,,22'---.89-359
@N9IO0:00737:06065
TACGTAGGGTGCGAGCGTTAATCGGAATTACTGGGCGTAAAGCGTGCGCAGGCGGCCATTTAAGTCTGCTGTGAAAGCCCCGGGCTTAACCTGGGAACTGCGGTAGAAACTGGATGGCTGGAGTGCGGCAGAGGGGGGTGGAATTCCACGTGTAGCAGGTGAAATGCGTAGAGATGTGGAGGAACACCGATGGCGAAGGCAGCCCCCTGGGCCGACACTGACGCCTCGAGGCACGAAAGCGTGGGGAGCAAACAG
+
AAABBBBB<??@BCB@@@;A;ABB>@4:6;@@AD=;;:CC=CCCBA?@>9929:4;>BCD>D@A@@CA@A@@?@A58:<<1@>8BB9C6@6:@?8?=AABBB;@:339193729BA?CCC?C@?:9:49338=====&<?:A=B?B?BBB87:A@?=>9=<<<5<7788;?AB?@?AA<@=.3.3996A@77,797,78=;<8===+8<;3?8?>?==374=9;57///90669888.7?@8888&339991933
@N9IO0:00749:06064
TACGTAGGGTGCAGGCGTTAATCGGAATACTGGGCGTAAAGCGTGCGCAGGCGGTTTGTTAAGACAGGTGTGAAATCCCCGGGCTTAACCTGGGAACTGCGCTTGTTACTGGCAGACTTGAGTGTGGCAGAGGGGGGTGGAATTCCAGGTGTAGCAGTGGAAATGCGTAGAGATCTGGAGGACACCGATGGCGAAGGCAGCCCCCTGGGTTAACACTGACGCTCATGCACGAAAGCGTGGGGAG
+
BCBBB9::6;@>BB@BCC?C@EBB??4;:>;;:,:=@CC;AAB<;:?BCCACHADF>AAAE@BBBBA?BC@A@C?CCCC;CA9><+0+/40//)/4:?=666<7B<9==;@?@BBBBEGB:9;C@@=@@;BABBBB(BB??=B>A<??=??554:@3346:=5=:<;558@A994/;1//)//66169:;7;?@>A:::<<>==+<<=5;476:00/:///;33333338333(337=:;:.96
@N9IO0:00749:06065
GACGTAGGGTGCAAGCGTTGTCCGGATTTACTGGGCGTAAAGGGCGTGTAGGCGGCTCGTTAAGTGTGAAGTGAAATCTTCAGGGCTCAACCCGAAAATTGCTTCGCATACTGGCAGGCTTGAGGAACGCAGAGGTGACTAGAATTCCCGGTGTAGCGGTGAAATGCGTTGATATCGGGAGGAATTCCCATGGCGAAGGCAGGTCACTGGGCGTTATCTGACGCTGAGACGCGAAAGCGTGGGTAGCAAACAGG
+
;;;CDBCC=;;;C?CCCC?BCHAF?BCB=AA@@@;@AACC?DE?CBCCB:949929BAB@?B?BCCBCC9;:CDD?AA@?B@@@=@BBC?BC:ABAB7A?BBCABBCCCCBDCAA@A@BB?B;;8;@ABBB@@@?@BABCBCB@C?CC?C?BAAAA@@?ACCD>CBBBA>@@;;;:??8;;4;29:>@:A<>?C@@>@@CCC@@@@@;;;6;BB@@@@>??ABBCBBB?>=?8::69<@A<=7<???>A4===9
@N9IO0:00757:06069
TACAGAGGTCGCAAGCGTTGTTCGGATTTACTGGGCGTAAAGGGCGTGTAGGCGGAGTGTGCAAGTCGGGGATGAAGGCCAGGGCTCAACCCGGACGGTCTCCCGAACTGTGCACTCGAGAAAGTCAGAGGCAGGTGGGAATTCCAGGGTGTAGAGGTGAAAGTTCGTAGAGAGTCTAGGTGAGGAAACACCCGGCGGGCGAAAGGCGGCCTGCTGGGGGCGTTTTCTGGACGCTGAGGCGCGAAAGCGTGGGTAG
+
DEGA@@B>A@>;;29@A@=@B>@@79:@6;565=4<:<<@4?A<A@??BBA?BB9;;BBB>94.444444&4444.4.4.488(333/)//(/)///386866(--(---///33444444<(444333343335/--(-(-(-(---(,22----(--9:*334933388833//.77(....(..'.255,3....'.-,6,60,-(-(---.5555'5....&...(/999454:384444;(44<444(/98
@N9IO0:00718:06140
GACAGAGGGGGCAAGCGTTGCTCGGAATTACTGGGCGTAAAGGGCGCGTAGGCGGGATGGCAAGTCGGTCGTGAAATCCCTCGGCTCAACTGAGGATCGTCGATCGATACTGCCGTTCTTGAGGATTGCAGAGGAGACTGGAATTCCCGGTGTAGCGGTGAAATGTGTAGAGATCGGGAGGAACACCGGTGGCGAAGGCGGGTCTCTGGGCAATTCCTGACGCTGAGGCGCGAAAGCGTGGGGAGCAAACGG
+
@@@@@@ACAC0A@<ABAA=BBBC@=@?C=AACCC>BBBBF?LD>BBBBBCC@CCC?AA@@CD?CACC@CBBBBBB>BCD?CBB?ABBC?@>>00*00;;@@BCCA@?@AA;;;@CB>AA889A7?@788=999:???AAC7<4=7<;3<6?::?@?@=?988083934<@=@@@:::59<7A>?>=7A>>=5===7B?AA:5:===BB=6@A>A?@?A>????>>;:/55=686,2788@:;-778?=3DDD
@N9IO0:00722:06157
TACGTAGGGTGCGAGCGTTAATCGGAATACTGGGCGTAAAGCGTGCGCAGGCGGTTTCGTAAGACAGGTGTGAAAGCCCCGGGCTTAACCTGGGAATTGCGCTTCGTAGACTGCGAGGCTGGAGGTGCGGCAGAGGGAGTGGAATCACGTGTAGCGTGAAATGCGTAGAGATGTGGAGGAACACCGATGGCGAAGGCAGCCTCCTGGGCTAGCACTGACGCTCATGCACGAAAAGCGTGGGGAGCAAACAG
+
BBBCBCCA8:::@BBBAB@C?AAB?A5;95555)555AA8@>CCCCBDBB>BB?BC>BBBC@B@A@@<@A?BAB9<<77&00*--05(-(-//)/5;)/////)/////77::////6:660--(---2(-//---(----(-(/----8--//779<BB<BD@@;>977//---(/75;7=<<9;=<<9;?=4>29555.59856605<99555=<<=@?;<<654;94444&4<B;;<<.:C9:9-444
@N9IO0:00730:06146
TACGTAGGGTGCAGGCGTTAATCGGAATTACTGGGCGTAAAGCGTGCGTAGGCGGTTTGTTAAGACAGGTGTGAAATCCCCGGGCTTAACCTGGGAACTGCGCTTGTTACTGGCAGACTTGAGTGTGGCAGAGGGGGGTGGAATTCCAGGTGTAGCAGTGAAATGCGTAGATATCTGGAGGAACACCGATGGCGAAGGCAGCCCCCTGGGCTAACCACTGACGCCTGATGCACGAAAGCGTGGGGAG
+
ABBBB@@@::;;BB?DCC?CACCC@B@B?BB?@?8>@>=>8?@ABB@BAA@>@C?CD<AA>@<?CCCB@AA?@@C=BABA8AC9@@8:8;@BBC=C9;;;;AAB7A;7;<<@?BBCCCC?@@@@;;938@:999999%::;9<@<@=@A>ABBBABBB894>6DCCC???A@?>??@<9929;<??>AABC?BBB@F>A@====<)473(3;>2919><<;=78,773>>>?=;??8?AABAA@5;;
@N9IO0:00745:06153
TACGTAGGTGGCAAGCGTTGTCCGGATTTACTGGGCGTAAAGAGCGCGCAGGCGGTCATGTAAGTCGAATGTGAAAGCCCCTGGCTCAACCAGGGAGGGTCATTCGATACTGCTTGACTCGAAGGCAGGAGAGGGAAGTGGAATTCCGGGTGTAGTGGTGAAATGCGTAGATATCCGGAGGAACACCAGTGGCGAAGGCGACTTTCTGGCCTGTTCTTGACGCTGAGGCGCGAAAGCTAGGGGAGCAAAC
+
ADBBCCC@@@=@B?BBBB@CCB@D9;;;,;??>C7;;;;;.9999@CBBBC=;;8;@@AAAC6;;?==::98=??8@@@A8@@?CBBB?B=@@?6@AA<BDCDAAA@BBCBBBA=@AA:;;B<@=:;;;@@BCD>C?AAA4;5;4;9@?8??955>>:@@BC=;;;FA?@C:9554=4;<;?=BBA8@A<A<@9;09>?;:==?8<<<9C@CBA>AC=@A@9994447;>@CAA;@A@?@@?3??AA@:9
@N9IO0:00746:06152
TACGAAGGGAGCTAGCGTTGTTCGGAATTACTGGGCGTAAAGCGCGCGTAGGTGGTGATGCAAGTCAGGGGTGAAATCCCACGGCTCAACCGTGGAACTGCCATTGATACTGTCGGGCTTGAGTACAGATGAGGTAGGCGGAATGTGTCATGTAGCGGTGAAATGCATAGATATGACACAGAACACCGATTGCGAAGGCAGCTTACTAAAGTGTAACTGACGCTGAGGCACGAAAGCGTGGGGATCAAACAGG
+
@C@@@>AA6@@A9:9=?>9>?9>;8=9>;>B>?=6;>9::/8>?ABCCAAA?@A=@@@@BCD=@;;;DDD;;;;C=CCF;;:F@CBCC?B6;;A>@?:::@6::69:=@@;;:;;:/;A=BA@@@AAAAAA<@>C@@;@>8<8599@9999558833-39:;4?BAA??>>?<::9==?9998::<+//71777:)/)////:6<<<AB<BBBAA?@:;;;;;;;:>9>>=733(33445=?1=?AAB<999:
@N9IO0:00751:06121
GACAGAGGGTGCAAACGTTGTTCGGAATTACTGGGCGTAAAGCGCGTGTAGGCGGCTCGGAAAGTCGGATGTGAAAGCCCTGGGCTTAACCTAGGAAGTGCATTCGAAACTCCCGAGCTTGAGTTCTGGAGAGGGAAGCGGAATTCTCGGTGTAGAGGTGAAATTCGTAGATATCGAGAGGAACACCGGTGGCGAAGGCGGCTTCCTGGACAGTGACTGACGCTGAGACGGCGAAAAGCGTGGGGAGCCAAACA
+
DCB@ACEC=;;::9/9<;6;>7;;=?39-3<987*944<<,59@?A<;;=@:00*099929>,//>C:>B<<==>6>B?7BB=559?B@C@CAA;@;?:;;AB?BBAA<AAAB=B??@B>A@@@<@@B?BCC>@8>:=BB:B?C@BC@@;DCCCCCC?CCCC=B>B@@@@@@@AB@@@BB>A>@FC?C?A@<:::<?<??8=?2958@<?A934A>?>BC@@@@;::0//)/////&/89<===1;5523;1:3
@N9IO0:00758:06132
TACGTAGGGTGCGAGCGTTAATCGGAATTACTGGGCGTAAAGCGTGCGCAGGCGGTTGTGCAAGACAGGTGTGAAATCCCCGGGCTTAACCTGGGAACTGCACTTGTGACTGCACGGCTGGAGTGCGGCAGAGGGGGATGGAATTCCGGCGTGTAGCAGTGAAATGCGTAGATATGCGGAGGAACACCGATGGCGAAGGCAATCCCCTGGGCCTGCACTGACGCTCATGCACGAAAGCGTGGGGAGCAAACAGG
+
@A@A@BBF=;;;CCC;;<?C=BBA:@,0)0==>>9AAACC<BAB;;;@;;;<@A=A=@@CBC?BC@AA=??@ABB=AADD:CC<AA=><>@CCC=C@FA>>??84?;999BBBBBB>>??3999798>BBBADDFE2A==7=*0+0+0*0;=88=:::::BCD;AABBCBBAAA???A9?;080;BB<@@@C@BCG@C@CB@BBGG3;<;0;=@@ABA@@>:9:9:9====@999,9999>?>0BB@CC=CCCA
@N9IO0:00762:06115
TACAGAGGGTGCAAGCGTTAATCGGATTTACTGGGCGTAAAGCGTGAGTAGGTGGCTCGCTAAGTCGGTTGTGAAATCCCTGGGCTCAACCTGGGAATTGCAGTCGATACTGACGAGCTCGAGTTCGGTAGAGGGTGACGGAATTCCCGGTGTAGCGGTGAAATGCGTAGATATCGGGAGGAACATCGATGGCGAAGGCAATCACCTGGGCCTGAACTGACACTGAGACACGAAAGCGTGGGTAGCAAACAGG
+
BBBAABDC>BB?>6<998294>=;6:>?4@@@AA<AA@BB<@:;;BCCAAB?BB@BBBBCBB?@@==;=000AA<5ACC=BBA:AABB@B@CCF>B@B?BAABB@@@BBA@????987>844558=B8A?>989)38>8?=@7B>C=6B>BBBEEBB7BBC>6BBBB@@<==<==;;3@>4=4=@??ABBC@C==7?7@B@BBBB@BCC>FACCC@CDDCBBB:;;@@B;A@@@8>=?;<;)4;?B>>7@@@;
@N9IO0:00725:06163
TACGAAGGGGGCTAGCGTTGTTCGGAATTACTGGGCGTAAAGCGCACGTAGGCGGCGAGCATAGTCAGGTGTGAAAGCCCCGGGCTCAACCCGGGAACTGCACTTGATACTGGCTTGCTAGAGTTCGGGAGAGGAGAGTGGAATTCCCAGTGTAGAGGTGAAATTCGTAGATATTGGGAAGAACACCAGTGGCGAAGGCGGCTCTCTGGTCCGATACTGACGCTGAGGTGCGAAAGCGTGGGGAGCAAACAGG
+
???;:4;;;;*4;:<@@B??@<@C@C>B@BBBBD>@@@BC>AACCCBA@BB?;;7;CBDCCABBA@@B>???A@@;@@>?2==6:::C@CE=BB=B?A?@?AAA;@@AABCC?CB=??:::AAA?BBG?@A@B?@@CC@@;?=A>@A:BBBCBBBBB@CCCC>C@BBBBBCCCC?BB>B?CC?CCC9BBBA>ABA;=;991988?A??<?B8CBBBBB?@==?BAA@;9:9???8?AAABCC:BBCCC>BBB?
@N9IO0:00731:06173
TACGGAGGGTGCAAGCGTTGTTCGGAATCACTGGGCGTAAAGCGCGTGTAGGCGGCCTTCTAAGTCTGATGTGAAAGCCCGGGGCTCAACCCCGGAAGTGCATTGGATACTGGGAGGCTGGAGTACCGGAGAGGAGGGTGGAATTCCTGGTGTAGCGGTGAAATGCGTAGATATCAGGAGGAACACCGGTGGCGAAGGCGGCCCTCTGGACGGATACTGACGCTGAGACGCGACAGCGTGGGGAGCAAACAGG
+
AAAA<?@>8;;;@;A;;;<AAACC@C9::CC@@?9::;A?,4999<ABA??<99.5.56A;;4;B;;6D?9?:95)5=90>;;+::@@4:;;.439.44AA@@?A>@@@=993(4=7?;97:ABAC?C?BB@@=?C=>BC?C?B=B=BB?BA>??BA?BBB>6888<8>8==8====8==8=8=:C5A5::29;C9B?AB?BF>AAAB>AA@=>?::9::@>@@A>??A@A@AAA???9999-;?>>>9@??;
@N9IO0:00740:06169
TACGTAGGGAGCGAGCGTTGTTCGGATTTACTGGGCGTAAAGAGCACGTAGGCGGGTGTGCAAGTCGGTTGTGAAATCCTCTGGCTCAACCAGAGAATTGCAGCCGAAACTGCACATCTTGAATCCAGCAGAGGGAATTGGAATCCTAGGTGTAGCGGTGAAATGCGTAGATATCTAGGAGAACACCAGTGGCGAAGGCGGATTCCTGGGCTGGTATTGACGCTGAGGTGCGAAAGCGTGGGGAGCAAACAGG
+
CABBBA@@:?@?BABABB@CF@BC;;:;/;BBBB=AAABB<BBBBBBBBBB@BII?CCCCCC@BBBB@C;;;EMK?BB?BBCC@BBCC@C?CCDJJ@B;;;BBC;;;;6:AAABCBCCB?;;5;@=@?AA@<;<0;=A:@<@?BB?BBB?A@@A@??>?DDD=BAAAAA@ABB@@@@@=?@@?BBD?B@A@497A=A<BB?BB@B<@?E>@@?@BBB@AAAAAAABB?BBBBBB=AAA@@@@4:9A@@8=888
@N9IO0:00745:06197
TACGGAAGGGGCTAGCGTTGTTCGGAATCATTGGGCGTAAAGGGCGCGTAGGTGGTTTTGTGTGTCTACCGTGAAAGCACGCAGCTTAACTGCGTTACGTCGGTAGAAACTGCAGAACTCGAGACTGGGAGGGGCTGGTGGAATTCCCTGTGTAGCGGTGAAATGCGTAGAGATGGGGGAGAACACTCGTGGCGAAGGCGGCCAGCTGGACCAGTTCTGACACTGAGGCGCGACAGCGTGGGGAGCAAACAGG
+
ABAA;?4:;:.9>>?ABB@CC@BB@A?B@AB>BB8@A:9:8:C=AB?@>@?:?@>?A@8ABA?@@A@@A>B@@AA09;ACCA@A@B?CAEBBBCF@CBBAA@>BBAAA:@@?@A@@=@CDDCD;;;;;0:?@@/BBB?BC?C@CACJ@BBAA:;;AA>AAAA<ABBBBBBBBBCBCCC2CCE@BBAAABBC?@@?=@=::6:?AABBB@BB?A@@<@???>??99:A>@@@AAAAA;<;@@A7@ABCC=BBB?
@N9IO0:00751:06199
TACAGAGGGGGCGAGCGTTGTTCGGAATTACTGGGCGTAAAGGGCGCGTAGGCGGCCGACTAAGTCAGACGTGAAATCCCCAGGCTCAACCTGGGAACTGCGTCTGATACTGGATGGCTTGAATCCGGGAGAGGGATGCGGAATTCCAGGTGTAGCGGTGAAATGCGTAGATATCTGGAGGAACACCGGTGGCGAAGGCGGCATCCTGGACCGGCATTGACGCTGAGGCGCGAAAGCCAGGGGAGCAAAGCGG
+
BBBBBBCDEG5BCAA@BB@CE@DC@B?B@BBBDC?BBBCC<BA:BBA@@BB?;;:;?CDCAB=BBBBBAAABB@@:AA@@495=@@@B?C?BAC=A;@0//////87;A@AB8<@A9:98@<4>:7:9197333(37378,:3>9@:>=8@@>@@8=5:3;:69A?@<>=<<=;;;;9==9<7;880404;8===7=633.3999433,33-3298:6:;343933327779::17743333&////;5:999
@N9IO0:00715:06234
TACAGAGGGTGCGAGCGTTAATCGGAATTACTGGGCGTAAAGCGCACGTAGGTGGCGACGTAAGTCGGGTGTGAAAGCCCCGGGCTCAACCTGGGAACCGCATTCGAGACTGTGTTGCTGGAGTACGGAAGAGGAGGGCGGAATTCCCGGTGTAGCGGTGAAATGCGTAGATATCGGGAGGAACATCAGTGGCGAAGGCGGCCCTCTGGTCCAGTACTGACACTCAAGTGCGAAAGCGTGGGGAGCAA
+
BBBBBCCC>BBABA?=7719:==A=A?@;=?9::.9=999/9779?:;:@B@CLDC@@@BAA=A:;;;.;@BA>>.::@@6@C;ACA@9<8<??9@?D@CCCC@CAA;<;@??=?6;;@@=ABAAAA5;5;A@<@BE?B@?@@B8;;8;@CBCGGGFADA@@8A@<<;<BCCBBBAI>BA@C@ECBBBBBB@BBB?C?;;:;D=BB??8:;<@@A:::ABBB@@::39=>=<??9<<97377+79444
@N9IO0:00722:06239
TACAGGGGGTGCAAACGTTGCTCGGAATCATTGGGCGTAAAGTGTGCGCAGGCCGCCGAGCAAGTCGAGTGTGAAAGCCCCGAGCTTAACTTGGGAACTGCGCTCGAAACTACTTGGCTAGAGTGTGGCAGAGGGAGTGGAATTCCACGTGTAGCGGTGAAATGCGTAGAGATGTGGAGGAACACCGATGGCGAAGGCAGCCTCCTGGGCCAACACTGACGCTCATGCACGAAAAGCGTGGGGAGCAAACAGG
+
@B>?????,>A?A@4;9:4==@;<4;=BACC;@@8999??5=9@:<;:6//)/)//38445<.44=:;;;===<<25555'5383313-3;-33(34:>@;AAABBBD>AABAB?A?B@9:;;;;AA<;<0@@@500//)/6:7<7<BAAA>>?@@:???@8<<<<<><>><<<;;6;<1525?@7ABAA?ABB<@5:744.44.4:>3:7;9<<:<::0//:87/44944444&4<?@ADD5;;:;?8:954
@N9IO0:00736:06233
TACAGAGGGTGCGAGCGTTAATCGGAATTACTGGGCGTAAAGCGTGCGTAGACGGTTATTTAAGTCGGGTGTGAAAGCCCCGGGCTCAACCTGGGAATTGCATTCGAGACTGAATAGCTAGGGTACGGTAGAGGGAAGCGGAATTTCCGGTGTAGCGGTGAAATGCGTAGATATCGGAAGGAACATCAGTGGCGAAAAGCGGCTTCCTGGACCAGTACCGACGTTCAGGCACGAAAGCGTGGGGAGCAAACAG
+
BAA@@;;;0;;9A==99::=<@@B=B=A><AAAA99::::/8<<97989@@ACC?D?BBA<@6;;;;C=BB;<:C79:BB:BD<@?AA>A?AAB8;8;<@@BC>AACCBAACC>AAABDCCC<A@BB>BBBBCC=B?BB@+0+0<3<8=:0//AA<A<@;B@4669@@BCBBBB;;5;5;5;>CA;;;?@?=:::::&944244.36;<?=>@=BB?;9:==@A<??C?BBBBAA;::9AABB9999BA9997
@N9IO0:00740:06248
TACGTAGGGTGCAGGCGTTAATCGGAATTACTGGGCGTAAAGCGTGCGCAGGCGCTCCTTAAGTCAGATGTGAAATCCCTGGGCTTAACCTGGGAACTGCGTTTGATACTGAGGAGCTTGAGTGTGGAAGAGGGGGGTGGAATTCCAGGTGTAGCAGTGAAATGCGTAGAGATCTGGAGGAACACCGATGGCGAAGGCAGCCCCCTGGGCTAACACTGACGCTCATGCACGAAAGCGTGGGGAGCAAACAGG
+
BABC?:::/9>B;A<:;;<A=ABB>B7:26A@@E>;;;CC;BABBA@ABAB@@@AA@>A@C>@?BC?CCBBA<<4;A;3@C@8BB@C@C@BAA<B:@>?;;;;6;BBCCCCCC@@@@@=BBBBBA@=A?C;;9;9;$;A=@<@=A>@A?BBBCB;;;BBBC=;;;CBBDCBBAAA@9@@=A>ACBAB@A@@CCC?C@BBAAAAA2ABC>CBB@BC@BBC::;BBBACAA@;;;/;99:>>=.:8544(4:;4
@N9IO0:00750:06226
TACGTAGGGTGCGAGCGTTAATCGGAATACTGGGCGTAAAGCGTGCGCAGGCGGTGCACCAAGCTCGATGTGAAAGCCCCGGGCTTAACCGTGGGAATTGCATTGAGGACTGGTGTGCTCGAGTGCGGCAGGAGGGGGGTGGAATTCCACGGTGTAGCAGTGAAATGCGTAGAGATGTGGAGGAACACCGATGGCGAAGGCAGCCCCCTGGGCCGACACTGACGCCTCATGCACGAAAGCGTGGGGAGCAAACAGG
+
BCBB;;;C9;;;A@A;;;=@=A<0*0+0/:>?@599:CC>CCBBBBB@<<800+0/;994;59:@BCAABBCBA;@@@>7@A;886:*.*--55,507)44::5:;:9=><=9;@?@C@===>=800:>00)//////#/8)/(3,3497747@@@A;??@A??;999A:::AB=3//=(//(/*/:;7;A?A>A@B>A3;9<<;<;,=??1>67000>=::=00+/666;=;;337)7888A??0=877?6?AA:
@N9IO0:00758:06212
TACGGAGGGGGCTAGCGTTGTTCGGAATTACTGGGCGTAAAGGGCGCGTAGGCGGTGCTGTAAGTCAGGCGTGAAAGGCCCGGGCTCAACCCGGGAAGTGCGCTTGATACTGCGGCGCTTAGAGTCCGGGAGAGGATGGTGGAATTCCCAGTGTAGAGGTGAAATTCGTAGATATTGGGAAGAACACCGGTGGCGAAGGCGGCCATCTGGTCCGGTACTGACGCTGAGGCGACGAAAGCGTGGGGAGCAAACAGG
+
BBCC?BCCCC5CCBCCCC@BB@BC@B=A?BABBD>BBBDD>CC>CEDCCAA=>>:>@>@>8749@?AA?AAAAAA,929=6>?9>@??=@B>BC>C??@??BAB;@@@@?@@AB?BCCB@CB;;;A?BB=@?@A=ABC@BC@C>@=@B9A@@@@CBAB>@@CC>C;;;BBBBB@@=@A8@;@A=;;;;A;>@9@>?4:4::295:445;7:<7;<;?????ABBBABB?000.888*.099>AA2??=>=39994
@N9IO0:00758:06234
TACGTAGGGTGCGAGCGTTAATCGGAATTACTGGGCGTAAAGTGTGCGCAGGTGGCCTCGCAAGTCGAGTGTGAAATCCCCGGGCTTAACTTGGGAATTGCGCTCGAAACTACGGGGCTCGAGTGTGGCAGAGGGAGGTGGAATTCCACGTGTAGCGGTGAAATGCGTAGAGATGTGGAGGAACACCAATGGCGAAGGCAGCCTCCTGGGCCAACACTGACGCTCATGCACGAAAAGCGTGGGGAGCAAACAGG
+
ABBBBBBD=9:9CCCAABBDACCC?C<A>BCCCD>AAABB>AACBBBCBBA<@@<A?BBCBB8:9@@@@@@@@AA<A?AA6AB=AA=?4::=@@;A=A9>????AB<>5<<B=CCB:BBAAAAACAA=A?;;>>*00)/99>5?<?;??>??ABBCC?CBBB<BCCCCCCCAA@BBB6;;?B@:::6:3;@;@@A>A=A@??<:;499<3=*0*/889:<558>>=949=>;;;;&:=:?=<<.???@D=CBB<
@N9IO0:00714:06286
TACGTAGGGTGCGAGCGTTAATCGGAATTACTGGGCGTAAAGTGTGCGCAGGTGGCCGCGCATGTCGAGTGTGAAATCCCCGGGCTTAACTTGGGAATTGCGCTCGAAACTACGTGGCTCGAGTGTGGCAGAGGAAGGTGGAATTCCAGGTGTAGCGGTGAAATGCGTAGAGATCTGGAGGAACACCGATGGCGAAGGCAGCCTTCTGGGCCAACACTGACGCTCATGCACGAAAAGCGTGGGGAGCAAACAGG
+
A@@A@?@@;@@@CCB??@;?:?BB?B?B@CCCCF>AAACC<B9:9CBBBCD?DD=B@BCBBBBCCCCAA@@@@@@;@@AA7AC7;;>A>AB?BB=B?B?AAAAB?@@C=BA@@@:;69=:<:9:???;?AABC@B=A9:9/96C8=7@;7BBBBB:@;@:;;.:::????ABB@@@C9<<8<8@AA@BBBC@C>>:C@CGGEAB?BBAE=C@C@BBBBBC;:;:;:999@@9:;;&:;8?<<<0<8<==8>>@8
@N9IO0:00715:06303
TACAGAGGGTGCTAGCGTTGTTCGGAATCATTGGGCGTAAAGGGCGTGTAGGCGGTTTGTTAAGTCATGTGTGAAATCCCTCGGCTCAACCGGGGAACGACGCATGAAACTGACAAGCTAGAGTACCAAAGAGGGGGGTGGAATTCCCGGTGTAGCGGTGAAATGCGTAGATATCGGGAGGAACACCTGTGGCGAAGGCGGCCCCCTGGTTGGATACTGACGCTGAGACGCGAAAGCGTGGGGAGCAAACAGG
+
ABBBBBCC=@:98<=8884:??CC?C@CA@?=@@9AA;;:45@4;;<BBDC=@A6;;6;@@D?BBCCCCBBBBBD?CED>ABAAC>CI@CAD@@2=:=>@BB=@BBBB<@??A?>=A@@@?>?A@@6;5/5>DEDCC)CC:B=@>AA<A8=A=;95@89;6>4666<;;;<>;;;@@:>B=C@BBBACCBB@BBB>B=BC<AAAA0AB>B@C9;;@@>?=:955988<949<@@8@@AAABB9AABBA9A993
@N9IO0:00723:06273
TACGTAGGTGTCAAGCGTTGTCCGGATTTATTGGGCGTAAAGCGCCCGCAGGCGGCTTGCCAAGTTCGATGTGAAATCTCCCGGCTCAACTGGGAGGGTGCATCGAAAACTGGCAGGCTTGAGGCAGGGGAGAGGGATGTGGAATGTCAGGTGTAGTGGTGAAATGCGTAGATATCTGACGGAACACCAGTGGCGAAGGCGGCATCCTGGCCCTGTCCTGACGCTCAGGGGCGAAAGCGTGGGGAGCAAACCGG
+
AA@A?9:6:A@@B8;;AA?CAEAF@BBD<@@@EE?@@ACC7;;9:@9AABC?@B;@@5:;4;4;@<BBCBBABBB:;9;A>5?8@BCD>C;;;0444)4499=889::.::8<<::2:<6;8;289444&4:8=9:;596>9=8@A999@?AAAAAAA>ABAB9;;;:>944444443388-3-3;;:<=88.943282885::44.49.9=6:833-334333993333&348808:<<::<+556=>4>9;7
@N9IO0:00725:06309
TACGTAGGGTGCAAGCGTTAATCGGAATACTGGGCGTAAAGCGTGCGCAGGCGGTTGTGCAAGACAGATGTGAAATCCCCGGGCTCAACCTGGGAACTGCATTTGTGACTGCACGGCTGGAGTGCGGCAGAGGGGGATGGAATTCCGCGTGTAGCAGTGAAATGCGTAGATATGCGGAGGAACACCGATGGCGAAGGCAATCCCCTGGGCCTGCACTGACGCTCATGCACGAAAGCGTGGGGAGCAAACAGG
+
CC@A@BBB<BBBB?BA@A=A>ABA>?,00<<<73969DE?GBBACBCB@@;?@=@=BBCAC?B????>@AAACC;@@@>2>>.999A9?<;;=5C6A:::FCC>BAA@A@?=?895:BA<??BBAC=A;;;;;;;);?@>B?B?B@BCBBAB@AABBBBBB=AAABCCBBAAA@@?=?>5;5;@A=BB@@=@CB?B?BA>ABAA6A@A9@<@@CBBAAA;;:?BA???@>99:5:@AAABB9:::BB=ABB>
@N9IO0:00728:06296
TACGTAGGTGGCAAGCGTTGTCCGGATTTACTGGGCGTAAAGGGCGTGCAGGCGGCTTGTTAAGTTCGAGGTGAAAGCTCCCGGCTCAACTGGGAGAGGTCCTCGGATACTGGCAGGCTTGAGGGAGGCAGAGGAAAGTGGAATTCCCGGTGTAGTGGTGATATGCGTAGATATCGGGAGGAACACCAGTGGCGGAAGGCGGCTTTCTGGGCCTTACCTGACGCTGAGACGGCGAAAAGCGTGGGGAGCGAACCGG
+
@BAAA::8;C?CB@BBBB@BBC@C;???;@AACC?@@@CC;@A;AAAABDC?::8;C=@A@C?CC8;;BC<CC>A*000@@9B<ABBA<ACCF>CCCB@BCABBB>AA@DED?BBB@AB?AB@B=BB?CCCCC@CC>CCC@C?B?BF=C@BB@@@AB?BBAAB@@@BCCBBB@?887*9@5@>B@@=@9/0800*0:>:00)44<0::<<)4.4.4;59:::::<:::54437//00&/0/7777*7444;0405;
@N9IO0:00730:06285
TACGTAGGGTGCAGGCGTTAATCGGAATTACTGGGCGTAAAGCGTGCGCAGGCGGTCTTTTAAGTCAGATGTGAAATCCCCGGGCTTAACCTGGGAACTGCGTTTGAAACTGGAAGGCTAGAGTGTGGCAGAGGGGGGTGGAATTCCGACGTGTAGCAGTGAAATGCGTAGAGATGTGGAGGAACACCGATGGCGAAGGCAGCCCCCTGGGCTAACACTGACGCCTCATGCACGAAAGCGTGGGGAGCAAACAGG
+
BBBBB@@@<@@?CC@@?A;A>BBB>A6;4:@CBC=AB@BD=C9;;<;A@?>;::5;:;;:6::DGECCB:6<BC>3?@::.:>4<<45258ABC>C?BBB9::A9?<=5=?94=7?7@@?8339@AA>C<CCDDDDD)BB?@7:5;*///8888/33333;??3><<888:??>::?A177>B>@@?9CBAA?BCC?B@@;;;:;:)9?;2@@@7?;<?@@=00)0<<<?A?A::;0;AABABB7;;;;D>FCC@
@N9IO0:00731:06273
TACGAAGGGGGCAAGCGTTGTTCGGAATTACTGGGCGTAAAGGGCGCGTAGGCGGCTTATCAAGTCAGGCGTGAAATTCCCGGGCTCAACCTGGGGGCTGCGCTTGATACTGATGAGCTTGAATGCGGGAGAGGATAGTGGAATTCCCAGTGTAGAGGTGAAATTCGTAGATATTGGGAAGAACACCGGTGGCGAAGGCGGCTATCTGGCCCGTGATTGACGCTGAGGCGCGAAAGCGTGGGGAGCAAACAGG
+
A@A?@;@BBB0@A9=@;;59<8<B9C@E@CCBC>7AB?BB3@;3?;;=B@@>@A=AC@BBBB8::C:@7;@?A@A8@5>>58:29=>=9=<87777'7<<9??C?BBBBBBAAAAAABB@CB?BBBCC=CBCB?CB@A;;6:<@?BC<AAAABAB;;6;BAA;A?:;:BBE@@@>AA=A=@@?:::<A=;;6;AB=B>BD@CCCGJBB@BC<BC@@@?B@@@?@;;;6;@B@@@;@@DAAAA.;;@@@;ABC@
@N9IO0:00744:06268
GACGAAGGTGGCGACCGTTGTTCGGAATCACTGGGCATAAAGAGCTCGTAGGCGGTGAGAAAAGTAGGGTGTGAAATCCCTCGGCCCAACCGAGGAACTGCGCTCTAAACTGTCTTGCTTGAGGACCGAAGGGGGACCACGGAATTCCTGGTGGAGCGGTGAAATGCGTTGATATCAGGAGGAACACCGGCGGCGAAGGCGGTGGTCGTGTCGGTTTTCTGACGCTGAGGAGCGAAAGCTAGGGGAGCAAACGGG
+
<@C;<7;=AA=A@@B6;;<A@;@<5=488;8<9:18;77:(////:@@>==8;4.4<8<<::.:<=BC=CB>BBD>FF@7AA<;>>6>8<6;;;6;9BAAAAACCCCG>C;99:>444;7///2//)//)////$//)49;8=:=<?;>>:>B?BBBB@BBBC=CCCCB@@@;;;A@=8=<8<6;<>1834=<788><4886::183333399,333&3333:=><==C7>?A;;;0;B@@@DD;BCBCC=BAD<
@N9IO0:00746:06289
TACAGAGGGTGCGAGCGTTAATCGGAATTACTGGGCGTAAAGCGCACGTAGGTGGCGACGTAAGTCGGGTGTGAAAGCCCCGGGCTCAACCTGGGAACCGCATTCGAGACTGCATTGCTGGAGTACGGAAGAGGAGGGCGGAATTCCCGGTGTAGCGGTGAAATGCGTAGATATCGGGAGGAACATCAGTGGCGAAGGCGGCCCTCTGGTCCAGTACTGACACTCAAGTGCGAAAGCGTGGGGAGCAAACAGG
+
@AAA@???8>@><==8878=9>AA?C=@>@AC@A=999CC79899CA@@??;::6;@@CCCG?BBCBD?BBBCCC<A@AA5<>7??@A=B?BBA:B>A=AA??=@@@@ABBCCBB?AAAB=AAAAAB?C?BA@<???<@B@C<B=>?9@6;;BBABB?ACCE?BCABCBBC@@A@BD<@A=A??@@AA@@@;@@A>B;@@>AA<ABBB=@A@BCBCBBBBAAAB;;5;AAABBB>DCCCCEF;BBBBC=BBA?
@N9IO0:00751:06281
TACGTAGGGTCCGAGCGTTGTCCGGAATTATTGGGCGTAAAGAGCTCGTAGGCGGTTTGTCGCGTCTGCTGTGAAATCCCGAGGCTCAACCTCGGGTCTGCAGTGGGTACGGGCAGACTGGAGTGCGGTAGGGGAGAATGGAATTCCTGGTGTAGCGGTGGAATGCGCAGATATCAGGAGGAACACCGATGGCGAAGGCAGTTCTCTGGGCCGTAACTGACGCTGAGGAGCGAAAGCGTGGGGAGCGAACAGG
+
ACCCB9:94;A>ABBBCC?ABG?B@A?C?CB@CE9;<789.88;=8>>>>=9;>18839BBBABBBB@>?A???C>FDD<A9979AAA>B=??BB=@AAB???BCD:@@:9:3;BBBBBB6;;;;;@>@CEHK<=;;?BB>A?A@C?BB?BBAAB@@=A@=@?BCDCCCBBBCA@@@;??;@=AAB?A@@@5:9?8?=ABDC@AAABCC=B>BBC@BBBB?>>A?>><>@@CCC>@??=@>?3@AAAA>AAA?
@N9IO0:00756:06268
TACGGAGGGGGCGAGCGTTATTCGGAATCATTGGGCGTAAAGGGCGCGTAGGCGGCCCCGTAAGTCTTGGGTGAAAGCCCTCGGCTCAACCGAGGAATTGCCTTGGATACTGCGGGGCTCGAGGCTGGAAGAGGGCAGTGGAATTCCCGGTGTAGCGGTGAAATGCGTAGATATCGGGAGGAACACCAGTGGCGAAGGCGGCTGCCTGGGCCAGTTCTGACGCTGAGGCGGCG
+
BBCC>A?DCD5BB9;9;;@CC@CCAB=@B@@>@D6AA??>7?=9?>?AAA@>888:?A.ABB>A9:;<@:2=:9;5;AA<AAA@CCAB=@=@:959?A??@9@?A;:::@@?@@@@7@AAABB=??B=A=A@AA=A@@@C=@=@?AA=B@BBCDBAB@DBBB=BAAAA899==:454)3;-308>>:>=:?:9;:=A??@>@AAB>AA@6@5;;@=@@@?<=>;65559=9=9
@N9IO0:00760:06290
TACGGGGGGAGCAAACGTTGTTCGGAATCACTGGGCGTAAAGGGCGCGTAGGCGGCCCTGTAAGTGGTGTGTGAAATCCGATGGCTCAACCATCGAGCTGCGCTCCATACTGCAGGGCTTGAGTACAGCAGAGGAAAGTGGAATTCCTGGTGTAGCGGTGAAAATGCGTAGATATCAGGAGGAACACCGTTGGCGAAGGCGACTTTCTGGGCTGCTACTGACGCTGAGGCGCGAAAGCCAGGGGAGCGAACAGG
+
BA:;:;:;%944::1595.5;6;><@;CDBA@@B=;9;CD>BC>CCCCDCBABA=AA6;59:5:5;7;<=BBDGD?CB?;;:@055<<8<0454444555559995:444>444::18838899::;=555;<7;=1///(/*/5:4//+5<<<@@@;=8773&333:<A@BBB@ABD9BB=@=@@@59;2;2:<?:?455==BC=A;;;65<::;<454844444447::4449)5328888&334:9:487;
@N9IO0:00717:06359
TACGGGGGGGGCAAGCGTTGTTCGGAATTACTGGGCGTAAAGGGTGCGTAGGCGGCTTTTTAAGTCGATGTGAAAATCTGGGCTCAACCCAGAGACTGCATCCGAAACTGGAGAGCTTGGGGTTCTGGAGGGGAAAGCGGAATTCCTGGGTGTAGCAGTGAAATGCGTAGATATCGAGGAGGACACCGGTGGCGAAGGCGGCTTTCTGGACAGATACCGACGCTGAGGCACGAAAAGCTAGGGGAGCAAACAGG
+
@?;;:;:;:;";A;@;;;5;@7@B@C@C=@A;;9,9959=4==666:EBBB?;;7;@@@@+>7;;;;9BB@?@=?0:><=>4;?@@=AB0:::555<>>==B9@@D>BBC@CCB@<;.444&43449::@@A6<<5<:>5>7>5:6333(3889899::<<<555:??;==5-,,,,,(,,(-/7717244.4::.4.4:.43=1>>=<?>444;;<6:8973333949;35555&5;<;:@<4<=@AA;@AB=
@N9IO0:00719:06311
TACAGAGGGTGCAAGCGTTAATCGGATTTACTGGGCGTAAAGCGTGTGTAGGTGGCTCGCTAAGTCGGTTGTGAAATCCCTGGGCTCAACCTGGGAATTGCAGTCGATACTGATGAGCTCGAGTTCGGTAGAGGGTGACGGAATTCCCGGTGTAGCGGTGAAATGCGTAGATATCGGGAGGAACATCGATGGCGAAGGCAATCACCTGGGCCTGAACTGACACTGTGACACGAAAGCGTGGGTAGCAAACAGG
+
DDD@@@CD?BBBB;?9979>:<@B:;;;.;@?AB=BBACD=CA@ACCCDBB?AA?ACCGEDDBGGBC@B:;;BBC=CBC>CCD>CAAA@C@CBC=C?B?BD@?>?@@AAAAABAAAAAA??>:87=B6A>>999*8>AAC>B?B?CA5C>CCBBBBB7BBB;1>=?@@?=>688588/@A:@49=555=>>;>>>9=:BD@BCCC<CDC>C@CBB@BCBBBBBA?@@;<<<;;:,48:<;91:::<<=49992
@N9IO0:00732:06336
TACGGAAGGTGCGAGCGTTAATCGGAATTACTGGGCGTAAAGCGCACGTAGGTGGTTTTATAAGTCGGATGTGAAAGCCCCGGGCTTAACCTGGGAATTGCATCTGATACTGTATGACTCGAGTATGCTAGAGGGAAGTGGAATTCCAGGTGTAGCGGTGAAATGCGTAGATATCTGGAGGAACACCAATGGCGAAGGCAACTTCCTGGGGCAATACTGACACTGATGTGCGAAAGCGTGGGGATCAAAACAGG
+
ABB@<@<?8;;:@>@BBB@CACHG@C>A=@@@CC=CB;;;/<:5:=:99=?99;4;@C3A@A=;;07270//99=,00@@3BA<@@;@9>3<<:1A5;.44;:>AB;::>999?<??>?AA???@A::9>>:00*06=000/6>;>5/717=:>:8717355)5;55:BBAAB;;557?@8B?@@A6<2/817//)/)/8344.474334&5>5666;<;;;>665@95555<<)4444444&494444&4;:5
@N9IO0:00744:06345
TACGTAGGTGTCGAGCGTTATTCGGATTTACTGGGCGTAAAGCGCACCGAGGTGGCTTCTTAAGTTGGATGTGAAATCTCCTGGCTTAACTGGGAGACGCCATTCAAGACTGAGAGGCTTGAGGTCAGCAGGGGAAAGTGGAATTCCCGGTGTAGTGGTGGAATGCGTAGAGATCGGGAGGAACACCAGTGGCGAAAGCGACTTTCTGGGCTGCACCTGACACTCTAGTGCGAAAGCGTGGGGAGCAAACAG
+
AABBA@A?9;9CB;;;AA?BCACC?@@B;@@CCC>AABDG>BA@@@@9@;;5;<5;B?BC@C@CB@C?B;;;A@B=@@AFACC>AA?B@BBDD<@A@BBA?@A>AB@CCCCC???>;@A6::A?BBABDCCCB8?@8@@@<B?A?BB=B?BBBBBBD?CB?B?=??@AB;B=?A:?:2:B?B?BBB?AA@@;@:93(38?@A<A7A?@?5=<AA@:7484BBB@=<;><;;8;=3A:89AAA8BB>>E9?>=
@N9IO0:00746:06332
TACGTAGGGTGCGAGCGTTAATCGGAATACTGGGCGTAAAGCGTGCGCAGGCGGTGCTGTAAGACAGGCGTGAAATCCCCGGGCTTAACCTGGGAATTGCGCTTGTGACTGCAGTGCTGGAGTGCGGCAGAGGGGGATGGAATTCCGCGTGTAGCAGTGAAATGCGTAGAGATGTGGAGGAACACCAATGGCGAAGGCAGCCTCCTGGGCCAACACTGACGCTCATGCACGAAAGCGTGGGGAGCAAACAGG
+
DC?@?CEE>9:9BBCBBAAD=A@@>>+00=000)95;@<4@@AAA<<<@=<@@;==>566;8<<<<<8::::>C<BBCC5::/:@393:6===9>=?5000/>69=:95:>>@@;;9BB?BCCBBB7:;;;@CBC0AAB6;4;;B5;5<?>;>?:@?A?AA:988=>==?<?@=;;600)/(/8;3>:@@:=39.36=:@;8=<7<BA9?1;88;==>>000;0//88@==9<4;=>===>-9777;.;AA;
@N9IO0:00757:06356
TACAGAGGTGGCAAGCGTTGTTCGGAATTACTGGGCGTAAAGGGCGCGTAGGCGGTCCCATAAGTCCCGTGTGAAATCCCCCGGCTCAACTGGGGAATGGCACGGGAAACTGCGGGGCTTGAGTTCGGGAGAGGGAAGCGGAATTCCGGGTGTAGCGGTGAAATGCGTAGATATCCGGAGGAACACCGGTGGCGAAGGCGGCTTCCTGGACCGACACTGACGCTGAGGCGCGAAAGCTAGGGGAGCAAACGGG
+
@>???>?;@A?AA;@???9>C?@A>A>A?BBCCD>:;:BB=BM>@@@CCCD@9989DF=B@@4::;;0;@@@AAC;;:;:;*08>>00)///00007<<7>@;;;0:G8@;;9CCC7@>69;;@6:;C=CCGII>HAB@@=@4;4;;AA;A@@>AAB?BCCC>BBCCC@?@@@;:5>8@B8@<BA@=A=@@?@@=29.4:2:95@=BB=?@?<?>5548<445555:7:::AAA8885;<==.:=999,9:=6
@N9IO0:00729:06367
TACGGAGGGTGCGAGCGTTAATCGGAATTACTGGGCGTAAAGCGCACGTAGGCTGTTGTGTAAGTCAGGGGTGAAATCCCACGGCTCAACCGTGGAACTGCCCTTGATACTGCATGACTGGAGTGCAGGAGAGGTAAGTGGAATTCCTAGTGTAGCGGTGAAATGCGTAGATATTAGGAGGAACACCAGTGGCGAAGGCGACTTTCTGGACTGTACCTGACGCTGAGGCGCGAAAGCATGGGGAGCGAACAGG
+
CCCC@AAA<@@>ABB>??;B?ABC>C=@<@A@AA<:;9EG?CBBCC9;:ICACCCCACCCCC?B@BBABA7:;;B=CBB=B;<8;CBC@C:;;C?A;>=999/9<@AAAABBCFBBBBCC?9::CCAA=AA::4:>8??B?BAE=?=@ABBAAA@@C?B@@@;;;;BDBBBBBB?BC@CC@B@BCC@DBBB=@@A=A<@@@AAA9@@@<@BCABCB?BBA@@@@@@@<@@A@AA<A@@@@@@6??@CC@CCC?
@N9IO0:00732:06380
GACGTAGGGGGCGAGCGTTGTCCGGATTTACTGGGCGTAAAGCGCGCGTAGGCGGCTCGTTAAGTGTGAAGTGAAATCTCCAGGGCTCAACCCGGAAACTGCTTCGCATACTGGCGAGCTTGAGGAAGGCAGAGGTTAGTAGAATTCCTGGTGTAGCGGTGAAATGCATAGATATCAGGAGGAATACCGACGGCGAAGGCAGCTAACTGGGCCTTATCTGACGCTGAGGCGCGAAAGCGTGGGTAGCAAACAGG
+
CCBAA;;;;;*;A@A@AA=ACC@C?AAC=@@DCG@@@ACC>C;<:BBAA@@;;;4;AC@@<@8A>@@@A:;:BAH>ABBB@BBB:?@@B?BC=C<?@8?:;;@9@=???BABA?AA::9B?BCB?C9:59???=;><@@BAAB@DAC@CC@BBBCC:97:AAA<;;;AAB@@@BAAAA?DB>B9BBD@BBAA>ACC@D@CCBBDC?BAAA<A<@;ABCBBCCCCCBBA=???;;:.:@AA@C=CCCACD<:::=
@N9IO0:00743:06367
TACGGAGGGGGCCAGCGTTGTTCGGAATCATTGGGCGTAAAGGGCGCGTAGGCGGCTAAGCAAGTCGGAGGTGAAATCCCTCGGCTCAACCGGGGAACTGCCCCCGATACTGCTTGGCTCGAGTCCCGGAGAGGGTAGTGGAATTCCCAGTGTAGCGGTGAAATGCGTAGATATTGGGAGGAACACCGGTGGCGAAGGCGGCTACCTGGACGGGTACTGACGCTGAGGCGCGAAAGCGTGGGGAGCAAACAGG
+
BA=>9;:;:;*:>==@CB@CCADF:CFEC@@=AC=BBBCC>BC>BCCBB@B=998:@@@BFC@A@@B>@@@CCCC<;??5A??;;;AB?D?BBC9B@A@:9979$3988;8889-9-7<;A;AACC>C?A@@@A5ABBBA>A39,77.7<?@@A???;=;?:3?9:7978=8947==6B9483;99;A5:;0;7:2<6=>29<<8/552777;36>;;222:57928,2=:977'2277755*5=<=6/2253
@N9IO0:00749:06388
TACGTAGGGTGCGAGCGTTAATCGGAATTACTGGGCGTAAAGCGTGCGCAGGCGGCCTCTTAAGACAGGTGTGAAATCCCCGGGCTTAACCTGGGAATGGCGCTTGTGACTGGGGGGCTTGGAGTGCGGAAGAGGGAGATGGAATTCCTGGTGTAGCAGTGAAATGCGTAGAGATCAGGAGGAACACCGATGGCGAAGGCAGTCTCCTGGGCCAGCACTGACGCTCATGCACGAAAGCGTGGGGAGCAAACAGG
+
BBBBDDDE>@@@BBBBBC@C?BBC?B6:8;BBBF>AAAEE?C;;;B@A@;;5;;5;;A<A@C??@@AA<@@AB?A9??99.9;(4429198@@C=C9>>7<<@@<@><<<ADDDDD*CCAC999>B@@9=<55:5,5@CBB?B@B@C@BB?A@@@@996===>4:;;@@@@CD<;;AA<@A@CACCA=??;;5;;D>D?CBB;;992599)57<45699::0//7///=@:@56:69BBBDDD6<<BBB=BCE?
@N9IO0:00752:06381
TACGTAGGGTGCGAGCGTTAATCGGAATACTGGGCGTAAAGCGTGCGCAGGCGGTGATGTAAGACAGGTGTGAAATCCCCGGGCTTAACCTGGGAACTGCATTTGTGACTGCATTGCTGGAGTGCGGCAGAGGGGGATGGAATTCCGCGTGTAGCAGTGAAATGCGTAGATATGCGGAGGAACACCGATGGCGAAGGCAATCCCCTGGGCCTGCACTGACGCTCATGCACGAAAGCGTGGGGAGCAAACAGG
+
@@ABAABA<;;;@@BBBB?B?BBA>?+00000/)59?<<066<<:<<:554;@;==99;9=5994:?8BCBBBB=BBED:CC=CB@B?B???@8@5;;@@;;;0;?@@@AAA:99:BBD@BBBBBC=???::999'<@@=A@C?C@CDBBBCAAABCCCCE?AAABA@@B@@@CCC@BB@B@BBB?BBBB@BBB?B?BB=@@BA3@@@;@>ACAAADBA;;;@;98>>>988<6<989AAC59::BA:AAB>
@N9IO0:00769:05784
TACAGAGGGTGCAAGCGTTTAAATCGGATTTACTGGGCTAAAGCGTGCGTAGGCGGTTCAGTATGTCGGTCGTGAAATCCCCGGGTTAACCTGGGAACTGCGGCCGAAATGCTGGGCTTGAGTGGTTGGTAGAGGGTGGTGGAATTCCGGGTGTAGCGGTGAAATGCGTAGAGATCCGGAGGAACATCGATGGCGAAGGCAGCCACCTGGGCCACAACTGACGCTGAGGTAGAAAGCGTGGGGAGCAAACAGG
+
-8-////;1//53-39333(33(334.444(44<<<(////(/////99///)//)/)/:55/////:4---//<<5;;;;/=@7>:=<?:>>=/4.4////)/1///(/44433(3:.//8/-(-(-(-////:133,33,3-3-3-/6(///////)/;==3<4333333333328.456<7<655<444.///)/)//9:.568:;;)-(--5(--5755599;<.55555)5999:::+:99;<56668
@N9IO0:00772:05800
GACGGAGGAGGCTAGCGTTGTTCGGAATTACTGGGCGTAAAGCGCGCGCAGGCGGCTTAGCAAGTCAGGGGTGAAAGCCCGGGGCTCAACCTCGGAACTGCCTTTGAGACTGCTAGGCTCGAGACCGAGAGAGGAGAGTGGAATTCCCAGTGTAGAGGTGAAATTCGTAGATATTGGGAAGAACACCAGTGGCGAAGGCGGCTCTCTGGCTCGGTACTGACGCTGAGGCGCGAAAGCGTGGGGAGCAAACAGG
+
ACCC?@>;9:6:AA@BBB@BC@@A>ABCADEEDD>BBBCD:;:@@A;;;@?;::7:D@BCBC??@@@@@@8?ACF>AAA=CCC9BBAA?A@C==:=?B898?BB=AA@@B@@@A>>9>AAA@@@@4::CAAACACCBBA@=A=A?BB>BCCDBBBBB>BDDF=B?AB??@CBBB?BC>B?BB@DBC?AA@@=@CD?D@:98:AB?A;;9;BBB@BBBBBBBCBCBBB>ABA@BB<ABCCCCD;BBBFF>BCB=
@N9IO0:00780:05766
TACGAGGTGCCGAGCGTTGCCGGAATCACTGGGCGGTAAAGGGCGCGTACGGTGGCTCGTTAAAGGTGGTCGGATGGAATCCCGGAGCTCAACTCGGGCTGCCGATCAGACTGGCGGGCTCGGAGCACGGTAGAGGCAGATGGAATTCCCGGTGTAGCGGTGGATGCGTAGATATCGGGAAGAATACCAGTGGCGAAGGCGTTCTGCTGGGCCGTTGCTGACACTGAGGCGCGACAGCGTGGGGGAGCAAAACAGG
+
,,,,,2,-/-(----*,0,,(,(-38950///)//)//:)//)/75555445::34449A.;4)4340+,22(,,,(,(,66(-(/88///3:///;2888;+//:89898771773(3333,33778=4=?=??9???AAA>?>?@EF>C?BB??>A@9>>,0/:967779:///>>3;6//)/<<3;879+222+2+2553855>>==5<2498<999@@@@?@>@:@::;;;?;:445999(555555&59;6
@N9IO0:00784:05771
TACGAAGGGGGCTAGCGTTGTTCGGAATACTGGGCGTAAAGCGTACGTAGGCGGATTTGTAAGTAGGGGGTGAAATCCCCAGGCTCAACCTGGGAACTGCCTTCTAGACTGCAAGTCTCGAGATCAGGAGAGGCGAGTGGAATTCCGAGTGTAGAGGTGAAATTCGTAGATATTAGGAGGAACACCAGTGGCGAAGGCGGCTTACTGGACAGTAACTGACGTTGAGGCTCGAAAGCGTGGGGAGCAAACAGG
+
A@@A@;@AAA2BCCCDCC?@A@C@;@-00<===/95;AA8ABBAAACAAA=@B>;;;0;BA=A@;;;;;*;@DB8@@@@2;;5;9?A=C>?>?5<177;;<?9??AAAAABAB=A@@@BAAAABABB?BBBC?AA@?::4:;@=@>BBBBBCCCAA=ABAA<A?ACBBBBCBB@BD?@@=@?BBB?BCCC@CCCAC@;;6;B=A@@@?BBBBCC?AABCCCC<@;;5;@@@@A<A;<<CDD;CBBCD>BBE@
@N9IO0:00785:05764
TACGTAGGGTGCGAGCGTTAATCGGAATTACTGGGCGTAAAGCGTGCGCAGGCGGTTTTGTAAGCCAGATGTGAAATCCCCGGGCTTAACTTGGGAACTGCATTTGGGACTGCAAGGCTAGAGTACGGCAGAGGGGGGTAGAATTCCTGGTGTAGCAGTGAAATGCGTAGATATCAGGAGGAATACCGATGGCGAAGGCAGCCCCCTGGGTCGATACTGACGCCTCATGCACGAAAGCGTGGGGAGCAAACAG
+
ABBBBBBB:?@?A@@AEE?B?BB=9=+0*0===><AACHC>CBA@BAC@>>:>?;@AA9BBB?BD@AAAB@?:;<19?AA6AC9??9=9=B9CC;@7::??A?A8>?8?A@@@C<?;?????9::AA?ABBBBCCCC)CBBB>@=@===6<9:;:8@@>>>@8?A;;9;88//.7:505<4929?A;==>@5;65,249553;;;)77;0...6669;2228:5=76...79;;;3;;?AAAA298???5:>>
@N9IO0:00802:05806
TACGTAGGGGGCAAGCGTTGTCCGGAATTATTGGGCGTAAAGAGCTCGTAGGCGTCCGTTAAGTCAGAAGTGAAATCTCAGGGCTCAACCCTGAAATTGCTTCTGATACTGGCGGACTTGAGGTAGGTAGGGGAAGGTGGAATTCCTGGTGTAGCGGTGAAATGCGCAGATATCAGGAGGAACACCGGTGGCGAAGGCGGCCTTCTGGGCCTTACCTGACGCTGAGGAGCGAAAGCGTGGGGAGCGAACAGG
+
AA9;9>=>>>,@C.9;@@=@>C<D<F@C@BB@DC>CCB@A;@;49<666>C;9;6C9<@>><?B@;AD?BABBB8;:ABDCC=ABBC@CC=BBBD<A:<;A?BBBBABB@@=??<?BB?BAC?BBB@B@@@?8?:@=AA=@:@8<8996:??AAAB?BBBD>9::>>@000;@ABC=A?=@=?BA=@=@@;>A?9?<?>9?=B?BCCC>C@B?@A=@???@@:9:A?BBBBBC=A:;:BCC9BBA@A>;;;5
@N9IO0:00804:05767
TACGGAGGGTGCGAGCGTTGTCCGGAATCACTGGGCGTAAAGGGCGCGTAGGCGGCCCCGGTAAGTAGGGGGGTGAAAATCCTGCGGCTCAACCGCAGAATGGCCTTCTAGACTGCCAGCTCGAGCACAGTAGAGGCAGACGGAATTCCCGGTGTAGCGGTGGAATGCGTAGAGAGCGGAAGAACACCGGTGGCGAAGGCGGTCTGCTGGGCTGTTGCTGACGCTGAGGCGCGACAGCGTGGGGAGCAAACAGG
+
?>?@;;;:09BBCDCCCC?CCB?B?B:;;AA;;<0;95@B,;9,5:55;@@=BC5:<;';25>49<=B@@?<$@:;95&54.4;;;7;444.4.4488:533-3-35;??=?:344733388778399<<;?>9505;@@??<?=@=AA<@=??@BBBB?@@<@?BBAA;;0<000/0)/)//65557:5894:;=@E@BA?BCCBBBB@:@B@A=A9:987BCBABB=A@?;8<>=:>5755'/>363-/..3
@N9IO0:00810:05764
TACGGGGGGGGGCAAGCGTTGTTCGGAATTACTGGGCGTAAAGGGCGCGTAGGCGGTTCGCTAAGTTGGATGTGAAAACTCTGGGCTCAACCCAGAGCCTGCATCCAAAACTGGCGGGCTAGAGTTCTGGAGGGGGGTAGCGGAATTCCTGGTGTAGCGGTGAAATGCGTAGATATCAGGAGGAACACCGGTGGCGAAGGCGGCTACCTGGACAGAAACTGACGCTGAGGCGCGAAAGCTAGGGGAGCAAACAGG
+
@@9:9:9:9:9"9@5;;;;8;B@EG?C?B@CBBDD?CBBBC0;;0;BBCCCC?BB>A?CBBBB>@??B?BBB@@@DD000<BBB?@@AC?BDD;:9???@@@<<<2988-9@@=@AA<BCCCBBC@AAC=;;;;;;%;99;C@C@C@C?BB<:;;@@@B?B@@@9@A>@@B@@@BBA??<@=9?:=@@=B?CC@CCC<?9>@;99:A???=?AABAB<A@@@@:::?@@=?@@BBB6;:@@@AB6@?AAB9@;;5
@N9IO0:00770:05849
TACAGAGGGTGCGAGCGTTAATCGGAATTACTGGGCGTAAAGCGCACGTAGGTGGCGACGTAAGTCGGGTGTGAAAGCCCCGGGCTCAACCTGGGAATTGCATTCGAGACTGCATTGCTGGAGTACGGAAGAGGAGGGCGGAATTCCCGGTGTAGCGGTGAAATGCGTAGATATCGGGAGGAACATCAGTGGCGAAGGCGGCCCTCTGGTCCAGTACTGACACTCAAAGTGCGAAAGCGTGGGGAGCAAACAGG
+
ABCBBACC>CCBB??7871759@B?C9;6:@==?9:99AC799:9B@@??>=;;6;BB@@AE@CBBCE>CCCBAB<??EF:DC=AAAB?B?BCC>C?@<@@>>;?@A@BCCCCBA????C<>>@@@@?A=AAC?BBC?CB?B=A=AA<A?BAABBAA=ABBC=AA@CBBBCBBBCBE>AA?A=@@;;;ABD>BBC?C=@A>BB<BCCC?BA?BBBCCCAAAAAA;;;.;@@;;9>8>:69D@D0A@@@A:AAA;
@N9IO0:00793:05854
TACGTAGGTGGCAAGCGTTGTCCGGATTTATTGGGCGTACAGGGCGCGCAGGCGGTTTCGTTAGGTTCGAGGTGAAATCTCTTGGCTCAACTGGGAGAGGTCTTCGGATACCGGCGGACTTGAGGAGAGCAGAGGTGAGTGGAATTCTGGGTGTAGTGGTGAAATGCGTAGATATCCAGAGGAACACCAGTGGCGAAGGCGACTCACTGGGCTCCACCTGACGCTGAGGCGCGAAAGCGTGGGGAGCGAAC
+
A@@B@00,/0)/9)//CC@CGC@B:;:@8@A<A@4=@00/7:;299>@?;;5<;544)49939<7<7<BBB@BB<A4B>666?D@BCBA;?;;;04449.44:5:A=@;4438544.388389;4===????>B@B@@?;;).).)--.-)/;;<=?>9?<==5=<89:?=;><00*0@00*06>9:2999925581838B??9877944(4883:>:>==;:9:;9920=00/;2?055<<<.::77929
@N9IO0:00796:05858
TACGTAGGGTGCGAGCGTTAATCGGAATTACTGGGCGTAAAGTGTGCGCAGGTGGCCGCGCAAGTCGAGTGTGAAATCCCCGAGCTTAACTTGGGAATTGCGCTCGAAACTACGTGGCTCGAGTGTGGCAGAGGAAGGTGGAATTCCACTGTAGCGGTGAAATGCGTAGAGATGTGGAGGAACACCGATGGCGAAGGCAGCCTTCTGGGCCAACACTGACGCTCATGCACGAAAGCGTGGGGAGCAAACAGG
+
>?94445;2555A@@@@@4;.5:;7<16.5;9993665>>05655==>>DD;>=.9.4448:8<<<=@@@@@<=>6==@@-7;A99594998=>6>:@666==;455;8>@C9449.4:444443382??<8959)/)//)/176;6<555:<<=>7<==?855588933333666(//393<<>8BBBB?BCC?CACCBC7;5;@@@8@;@?BBBC;;0007///77<454=4;;44:::&449>@3>>A8
@N9IO0:00767:05898
TACGAAGGGGGCTAGCGTTGCTCGGAATCACTGGGCGTAAAGGGTGCGTAGGCGGGTCTTTAAGTCAGGGGTGAAATCCTGGAGCTCAACTCCAGAACTGCCTTTGATACTGAAGATCTTGAGTTCGGGAGAGGTGAGTGGAACTGCGAGTGTAGAGGTGAAATTCGTAGATATTCGCAAGAACACCAGTGGCGAAGGCGGCTCACTGGCCCGATACTGACGCTGAGGCACGAAAAGCGTGGGGAGCAAACAGG
+
@@;;:=@AAA0ABBB@@A@DDCBB@C?@ABBBBC<CBBCB<CB<BA@@@CC?CCC>BBBB=B=A@@>=9;0:<<@8>>:<:7/////;6::?8B<=9<>:@>@@0:9>:989:9?@?@?399<<8;@?8=<33.3:=<<=7==??733::7222222386670739962225593755:6:@>AACAMDCB@BDC?C?@@=@BBBCDC>BB;BBBBBBBB@AAB@@@<?@@;;;;&<94;<>>+55ABC<@AAA
@N9IO0:00768:05867
TACGGAGGGAGCTAGCGTTGTTCGGAATTACTGGGCGTAAAGCGCACGTAGGCGGCGATTCAAGTCAGAGGTGAAAGCCCGGGGCTCAACCCCGGAACTGCCTTTGAAACTAGATTGCTAGAATCTTGGAGAGGTCAGTGGAATTCCGAGTGTAGAGGTGAAATTCGTAGATATTCGGAAGAACACCAGTGGCGAAGGCGACTGACTGGACAAGTATTGACGCTGAGGTGCGAAAGCGTGGGGAGCAAACAGG
+
@A<=9@BB=AAABCBBCF>BAACC?C=A<ACAB@<?AAAA76:;;CABBBB>;:6:;;;?BD=CBCBBAA?ADDC<??=6===2==<82;88&3-35:8888=B5ACD>CABBBD=??BAAB????<A=AB<;7;CBBBB=A>A?A=ABB;;<DAAA?@@AE>C@CBCCBBAAB?BA6:59?:?@B?A???;@==4:4:@AAAB@@@C?ABA@DBBB@CBB@AAAAA=A@B;::6;@ACBDC9BBDGE>BBB@
@N9IO0:00777:05901
TACGGGGGGAGCAAGCGTTGTTCGGATTCATTGGGCGTAAAGGGCGCGTAGGCGGCTCGGTAAGTCTGACGTGAAATGCACCGGTTCAACCGGGGCGCTGTGTCAGAAACTGCCAGGCTTGAGGTCGAGGGAGGAAGGTGGAATTCCTGGTGTAGCGGTGAAATGCGTAGATATCAGGAGGAACACCCGTGGCGAAGGCGACCTTCTATCTCGATTCTGACGCTGAGGCGCGAAAGCTAGGGGAGCAAACGGG
+
A@;;:<:<%949<7@B@?:A@7=A6;C@BAB@BB=BCCCC?CJ>CBB;;;A=@A;@BBB?BD9;;B@??BBB@@A998:45<@?A?BB?D>AAA6@:::BAAABBAAA<@AA@>CB?CC@BBB?CBBBCF>CCAD@C@CF?B?BBI@CCABBBBB:98:AAC=;;;@@AAC@A@BAB=@??@<0000,00<6<=@=B=B@?@=A9??@@@AA@@@<@<;;000000;:009::9-9<<;<;<0<=?AA=AAD;
@N9IO0:00779:05899
TACGTAGGATGCAAGCGTTATCCGGAATTATTGGGCGTAAAGGGTGTGTAGGCGGTTATCTAAGTCTGGTGTCAAAGCCCGAGGCTCAACTTCGGAAAGGCACTGGAAACTGGGTGACTAGAGGATCCGAGAGGGAAGGGGAACTCCTAGTGTAGCGGTGAAATGCGTAGATATTAGGGGGAACACCAGAAGCGAAAGCGCCTTCCTGGAGGATTACTGACGCTGAGACACGAAAGCCAGGGGAGCGAATGGG
+
ABBCBAA=A:;;@<@ABB?CCC<><B:B:BB:?>4;9994,4909==CCBB?::6:=AABBC?BABBA?ACBBBD>BBB<B<:9;BBBACB:>C:>>4:4;=ABB<B>7===>6BBBBBBBBB@BBB?BBBBCC=B?BCC1C?B??=@@A@@@ABAA?@DCE>=;;;;CABA;;5;;;;;(:<;59255?4=9;;B=AAAA=@=@?DC?BB@BB?BBCB>????????BBBBCB7=>588==1BCBBA>AA@9
@N9IO0:00783:05886
TACGAAGGGTGCGAAGCGTTAATCGGAAATTACTGGGCGTAAAGCGCGCGTAGGTGGTTCAGCAAGTTGGAGGTGAAATCCCCGGGCTCAACCTGGGAACTGCCTCCAAAACTACTGAGCTAGAGTACGGTAGAGGGTGGTGGAATTTCCTGTGTAGCGGTGAAATGCGTAGATATAGGAAGGAACACCAGTGGCGAAGGCGACCACCTGGACTGATACTGACACTGAGGTGCGAAAGCGTGGGGAGCAAACAGG
+
///44.//)/////)//9<4;.555.55)55::>C>6AB99:.;;AA@BBBAA>AC?C@ABACB<??:>;?@>@@BC>BBDD5997:BBC@C?BBB=B?BBBB?CC9><;2=?>@AA999???ACCCBB?@@@AAC=AB>@@@C@CD=B???@@@@;;;=@@BB=BD:::@>><?::;>D5;6;;A?B:;;CC@BBB@B@???B?AA=??=???@@AA@>?@@;;;@AB>@@@BCD=B::;AAA8A@@@D=;;;<
@N9IO0:00788:05896
TACGGGGGGGGTAAGCGTTGTTCGGAATTACTGGGCGTAAAGGGCTCGTAGGCGGCCAACTAAGTCAGACGTGAAATCCCTCAGCTTAACTGGGGAACTGCGTCTGATACTGGATGGCTTGGATTTGGGAGAGGGATGCGGAATTCCAGGTGTAGCGGTGAAATGCGTAGATATCTGGAGGAACACCGGTGGCGAAGGCGGCATCCTGGACCAATATTGACGCTGAGGAGCGAAAGCCAGGGGAGCAAAGCGG
+
BBBBDDDDDE"B@6;;BB?BBADD?B?C?BCCDD>CBBBC>CE>CCBC@@@=996;?B@CCC@AACBBA:;;ABB;BBB=BBCBBC@G?@@CCC:C@BCCBBBCB>>::;?B=?;;5<@<@>AAB<AA<@@@?@8@@@;;5;4;4;:@@;@AA@@@D>BBHD=::9??AA@@@988A?BD?A=@>>3;5;@:@@@<@<@?<@BBB>AA?BB@C?BBE@CAAABBABB?@@@;;;0:C;;;;;.:>=<<,/0-9
@N9IO0:00803:05907
TACAGAGGTCTCAACCGTTGTTCGGATTCATTGGGCGTAAAGGGTGCGTAGGCGGTCGCGCAAGTCGGATGTGAAATCTCAGGGCTCAACCCTGAAACTGCATTCGATACTGCGTGGCTAGAGTGCTGGAGAGGAGACTGGAATTTACGGTGTAGCAGTGAAATGCGTAGATATCGTAAGGAAGACCAGTGGCGAAGGCGAGTCTCTGGACAGCAACTGACGCTGAGGCACGAAGGCCAGGGGAGCAAACGGG
+
BBA??>><@BBCFAF;;;:;;?BB?CC?BAA>CB8@A:::8:C=99;B@@@@AC>A???@?@>ABAB>A<:5AAA<@@@>@@A9@???=BD>BCCC>C@@@CB?@AACCCA@?A??<?AA?@@:;;<<8=BBB@CBBCCGBC@CC>BBC>CCBAABBBBDCD?CCCBB=BBA@ABCBC@C@C9:9B?@@??<?AA=@>BBBBBBAABB@B>=BCC?CCCCCCBBA@@=@@>>>0:2;=@@ED9A@ADC>AAA;
@N9IO0:00804:05890
TACGAAGGGGGCTAGCGTTGTTCGGAATTACTGGGCGTAAAGGGCGCGTAGGCGGCTTCGATAGTCGCGTGTGAAATACCTGGGCTCAACCCGGGAATTGCGCGCGAAACTCCGAGGCTTGAGTGTGGGAGAGGTTGGTGGAATTCCCAGTGTAGAGGTGAAATTCGTAGATATTGGGAAGAACACCGGTGGCGAAGGCGGCCAACTGGACCACAACTGACGCTGAGGCGCGAAAGCGTGGGGAGCAAACAGG
+
AAA;;4;B@A0ACBBBBB?BC@BC@B@C?BB??>8>?@@A;BB<BBBCBAA=9949B?BBCCCBCBCAAACBBBD>CCC@@@?<@ABC?BB=CC;@=@=@@@?AAACE>CCD?BBB?BC>AABA???C>CAAA?B?C?AA>A@D?BB<AABBAA???>ABBD?C@AAAAB???B?BC;=5;;8=??<B<>><ABA>A?AA?A=@<@CD:;;@C;;7;@ABBBBBB<;7;CAA@A8A@AACCC9AABBD=BAA>
@N9IO0:00810:05902
TACGAAGGGGGCTAGCGTTGCTCGGAATTACTGGGCGTAAAGCGCACGTAGGCGGCTTTCTAAGTCGGGGGTGAAATCCTGGAGCTCAACTCCAGAACTGCCTTCGATACTGGAAAGCTCGAGTCCGGGAGAGGTGAGTGGAACTGCGAGTGTAGAGGTGAAATTCGTAGATATTCGCAAGAACACCAGTGGCGAAGGCGGCTCACTGGCCCGGTACTGACGCTGAGGTGCGAAAGCGTGGGGAGCAAACAGG
+
BCDA@?@FCC5CBBBABB@CCDCG@CAC@CCCCD>ABACI<;;@AECCC>>;00,/@<3A@?@?@BBBCB5BCDD=BC@CC?BAAC=?;???==9B?B8:9?A?BBBBB?@@@CE<?>ABCCB@@>AD<A@A@?BA?@@C?A?B???CBBBBBBAAA?BBBD>C?BBAAABCBB?BBBC@CC@@A@@BBBCABBB>@<9:6:A@???>9??9?=AAAA89:AAA999?ACA?@@<@ABAAAA6>?>?C>AAA@
@N9IO0:00773:05916
TACAGAGGTCCCAAGCGTTGTTCGGATTCACTGGGCGTAAAGGGTGCGTAGGTGGTGGGGTAAGTCTGATGTGAAATCTCCGAGCTTAACTCGGAAATGGCATTGGAAACTACCTCGCTGGAGGGTTGGAGGGGGGACTGGAATTCTCGGTGTAGCAGTGAAATGCGTAGATATCGAGAGGAACACCAGTGGCGAAGGCGAGTCCCTGGACAACTCCTGACACTGAGGCACGAAAGCTAGGGGAGCAAACAGG
+
@@@CB@@<@@@6@=@;;;5<A;@=9;A>@A@AAA9?>;;;0::6;;A@ACCABB?AABB:AC?CAAA@@?>>A>>7:;;C??:>@B5;.4?99.55)5@4?@@<@?BC;;;CD@CBBCCE?AAA<A@C@CCCCCC)AB@C=B<@<@@AB@BBBA@@;;;EBD>BBBBCB@B@9;99;@>?=@=AA@?C;;;;;9:7<8<@@@;BA;AA=AAB?BCB@CB?@;===;;69;;555)555;;@?0>=9:9,5;A;
@N9IO0:00777:05923
TACGGAGGATCCAAGCGTTATCCGGAATCATTGGGTTTAAAGGGTCCGTAGGCGGTTTAGTAAGTCAGTGGTGAAAGCCCATCGCTCAACGGTGGAACGGCCATTGATACTGCTAGACTTGAATTATTAGGAAGTAACTAGAATATGTAGTGTAGCGGTGAAATGCTTAGAGATTACATGGAATACCAATTGCGAAGGCAGGTTACTACTAATTGATTGACGCTGATGGACGAAAGCGTGGGGAGCGAACAGG
+
AA@@<;;4;@A5;7;AAA?ABB@B:B>AABB9>?5<<5<=8=>8=C555::;9;0;D>@@@A>A@@AA?><>AAA6@??9?AA:::AB?AA=??;?<@@=A788=?????:::BBB@@@>@@?B>AA?;;6;<@@B?BBBBB@BBADCAAAAAAAA@=@??>6:49@=CA@A@A??@@;;5;4;?>:<:<+/0<<+;28794:=A<BCBBC@C>@@A8@>:9:>:>BB>??::;0;=<=@@@2;;;AB=;;;=
@N9IO0:00778:05920
AACCAGCACCTCAAGTGGTCAGGATGATTATTGGGCCTAAAGCATCCGTAGCTCGTTTTGTAAGTTTTCGGTTAAATCCATGCGCTTAACGTATGGGCTGCCGGGAATACTGCATAACTAGGAAGTGGGAGAGGTAGACGGTACTCGGTAGGAAGGGGTAAAATCCTTTGATCTATTGATGACCACCTGTGGCGAAGGCGGTCTACCAGAACACGTTCGACGGTGAGGGATGAAAGCTGGGGGAGCAAACCGG
+
>4>?CBBCC>AAB:;;C?BB<;9;BBDF@CC?CC;?<777*9@@?A>BAAAABBAABB6?@B<??CC9BB@B?@@:@@:>=>>>@@;@=A@ACBBB>BBB@=AB<B=BA?@A999C<@@BC@D=AADD<BBCC8:9A@??;?@@>>>;999:=3999-8;?>0<;177(7A999A@:?BA;;;5;@;@?:;4;?A9A:@A>B@@@A<;;;4:>?=?;???@C<>=877*7379?58:9BBBB1A???@:@;?<
@N9IO0:00785:05954
TACGTAGGGTGCAAGCGTTAATCGGAATTACTGGGCGTAAAGCGTGCGCAGGCGGCTTTGCAAGACAGATGTGAAATCCCCGGGCTCAACCGTGGGAACTGCATTTGTGACTGCATGGCTAGAGTGCGGCAGAGGGGGATGGAATTCCGCGTGTAGCAGTGAAATGCGTAGATATGCGGAGGAACACCGGATGGCGAACGGCAATCCCCTGGGCCTGCACTGACGCTCGATGCACGAAAGCGTGGGGAGCAAACAGG
+
CBBBBCCC=BBBB?@9::@C@CCA;@*0+00<;;3>@BCC>CCBBBBCB@A=::6;BB;BAB>A@@BBBA;<;BC>BBDD;CC>00/:38)///9183-///444)4======;>=<8:=000>:079299448888):<;8<05.9<99969:AD<;;BDDC>DCC:;;CAA;::>>9>>9=4995.5.599.44:.44.45.5444&4990959:97;:///7:9333338333//(///6:;;/;655>35555
@N9IO0:00805:05922
TACGAAGGGTGCAAACGTTGCTCGGAATTATTGGGCGTAAAGCGCACGTAGGCGGCATTGCAAGTCGGATGTGAAATCCCACGGCTTAACCATGGAAGTGCATCCGAAACTGCAGTGCTTGAGTACTTAAGAGGATCGCGGAATTCCCGGTGTAGAGGTGAAATTCGTAGATATCGGGAGGAACACCAGTGGCGAAGGCGGCGATCTGGGAAGATACTGACGCTGAGGTGCGAAAGCGTGGGGAGCAAACAGG
+
?@A;:4<C;@BBAA;;;;=@@BCC@C@B@CB=BB<9::DA9=:88?43:?@=:525=?8@;;.49==3?;4:AA:1>@>8>AA=BB?B:B<GGC<C<CAB@B@@;:A<4=CBBBA@@@B=BACACCC>B>BA@<@B@@@B?C?B?BD>B@BBBA?::7;AAC<A>ACCBBBCB:;;D=@A>A?BBCABBBD?BBD@E@AB>@@@BBBDD>B?BBBBAAA@BBCEGBC?BBBBAB<AACBBBC9AABBL?CCC?
@N9IO0:00764:05980
TACGGAGGGTGCAAGCGTTGTTCGGAATTACTGGGCGTAAAGGGCGTGTAGGCGGTGTGGTAAGTCAGATGTGAAAGCCCTGGGCTTAACCCAGGAAGTGCATTTGAAACTGCCATGCTTGAGTATGGGAGAGGAGAGTGGAATTCCCAGTGTAGAGGTGAAATTCGTAGATATTGGGAGGAACACCCGTGGCGAAGGCGACTCTCTGGACCAATACTGACGCTGAGGCGCGAAAGCGTGGGGAGCAAACAGG
+
BBAA;A@B<BBBC?BA@B<AA=AB?BAH=@?AAA:@@AAC=BC>BBBBBBB?AB>AABC@BB<@?@@ABBBBBBG?B@@;::;6;C?C@DL>BB@C@BBBBA@@;@??9@999:@@@@A<???@@AAB<BBBB@AAABAA=@>B=BB=BBBBBA@9:26;?C>C@@AAC>ACBB;CC=@=2=29448088:5?=>:C?CCCCDCCCA@>@C?D@BBBBBB@@@CBAA=A@ABCD=AACBBBB7<;CGE?CCBA
@N9IO0:00776:05981
TACGGAGGGTGCAAGCGTTGTTCGGAATCACTGGGCTTAAAGCGCGTGTAGGCGGAGTGTCAGGTGCCGTGTGAAATCCCCGGGCTCAACCCGGGAACTGCGCGGCAAACCGGCATTCTTGAGGCAAGTAGAGGTGACTGGAACGACCGGTGGAGCGGTGAAATGCGTAGATATCGGTTGGAACGCCAGAGGCGAAAGCGGGTCACTGGGCTTGTCCTGACGCTGAGACGCGAAAGCGTGGGGAGCAAACAGG
+
AABB???@<@@>C=BABB>AA?ADAC>??BBAA@8??187-9;:?B@@?AA?BC:BBC@A@CC@A@BFCDCBABB=BBAB3@@8;5;A;A@4@;6;:CBBA;;C@CBD=C@C@AAA?BB=:;;=@@<@ABBAA<@@@@@@?C@CDFEBF?BB9::BB@CCDD=CCCC@@@@?>@@>9<9<+0,0B@,0;@@9??>@399AC;@A@@@@?9?A?BBB?BBA@BB:::?@>@9:9?6=978777*4<994,4<>;
@N9IO0:00786:05986
TACGAAGGGTGCAAACGTTGCTCGGAATCATTGGGCGTAAAGCGCACGTAGGCGGCTTCGCAAGTCGATGTGAAATCCCTCGGCTCAACCGAGGACGTGCATCCGAAACTGCGGGGCTTGAGTACTGAAGAGGATCGCGGAATTCCCGGTGTAGAGGTGAAATTCGTAGATATCGGGAGGAACACCAGTGGCGAAGGCGGCGATCTGGGCAGATACTGACGCTGAGGTGCGAAAGCGTGGGGAGCAAACAGG
+
BBBA?<@D<AB@@@;::9?BBBBC?B>@@??<BB:??=?@:@9:9B??>@B===4??49BC>6::00/888@CD=CCE>CAA?@BCC:C=A;A;AAAAAABAB?BAB=A9::BCC5;;=@@@BA@@CC@BBB@CFDCAA=@=?>@D>E@DCBBA@@<@:9:/9;@?=@@AAAABBB<??<??CCC>A@@@?@A@:@<@@<@@AA@@@D>@ABBBBABBBDBCDCCC?BAB@BB<ACCCCCC:BBEEE=B?>:
@N9IO0:00794:05993
GACATAGGTCGCGAACGTTATCCGGAATTATTGGGCGTAAAGGGTGCGTAGATGGTAAAATAAGTTAGCAGTGGGAAATCGAGGCTCAACCTCGTGGAAGCTGATAATACTGTTCTACTTGAGTACAGAAGAGGTTAACGGAACTCCATGTGGAGCGGTAAAAATGCGACGATATATGGAAGAACACCAATAACGGCGAAGGCAGTTAACTATTCTGTTACTGACATTGAGGCACGAAAGCGTGGGGAGCAAAACGG
+
BBBCCBB<?799CA=999;?AA<?=@@C@CA?CE@9::BB=BD>CEBBB@@@CC?BBCC9@A=AA@BBBCECB>7B?6BCBAA?ACCC?C@B@@@C=@=@BBBBCB=99;A;;5;BBBB@CBBBAA@BA?A@A?@AGADC@D?B@@=@;;;@<@@AA=::999):33:385<=CCAA?9@9??8>><1707><?A?B::59?A@A@?A=@AAA;>?AA=BAAABBAA??9938<:889*8:7:;??1::;>A>-888
@N9IO0:00794:05997
TACGTAGGGTGCGAGCGTTAATCGGAATTACTGGGCGTAAAGTGTGCGCAGGTGGCTGAGCAAGTCGAGTGTGAAATCCCCGGGCTTAACTTGGGAATTGCGCTCGAAACTACTTGGCTCGAGTGTGGCAGAGGAAGGTGGAATTCCAGGTGTAGCGGTGAAATGCGTAGAGATCTGGAGGAACACCGATGGCGAAGGCAGCCTTCTGGGCCAACACTGACGCTCATGCACGAAAGCGTGGGGAGCAAAACAG
+
AB?@?@@D<?@@BBCAAA?B?BBJBE@C@@A@BD>CCCCC>CDCAA@B@@@>A@;BB@@A@A=B@@@CCCCBAA@9?=BB-:9.87-72==9@D@C?C77:9837=@:5:BBB=584>A@::9?=<;;978;<8<6>28<8?<7574//*/89ACC=7=A?:)267:972226///0)//)03000<BDAB>B<<9A;B@@@*0)////)4.4.4;<<994444449;:44333(3333333&3;3444&4<<
@N9IO0:00797:06007
TACGTAGGTGGCAAGCGTTGTCCGGATTTATTGGGTTTAAAGGGTGCGTAGGTGGCCCTGTAAGTCAGTGGTGAAATATCTCAGCTTAACTGAGAGGGTGCCATTGATACTGCAGGGCTTGAGTACAGATGAGGTAGGCGGAATTGACGGTGTAGCGGTGAAATGCATAGATATCGTCAAGAACACCGATAGCGAAAGGCAGCTTACCAAGCTGTAACTGACACTGAGGCACGAAAGTGTGGGGATCAAA
+
BBAAA;;5;;5;B?BCCF?BBC@B9;;:/:?7?<4<@0880880334><?@7:;?BB<AA;;6;AA@AAB?BCDE?CDBBBBBA@A4;55999;=>>6=BC>BC@BCCCA@@B@@@<@B?B:;;C?@==973929<<7;<7A7B444==6::@BB??<:=CD>BBAAABAAABB@>>;=48<6>>A5;;@?>?;;;(92//8885:9)/)/666;?:=@@;>=>0/09(//7773*3;;=>CC8A?<:?8
@N9IO0:00799:05963
TACGGAGGGGGCTAGCGTTGTTCGGAATTACTGGGCGTAAAGCGCGCGTAGGCGGCTTTGTAAGTTAGAGGTGAAAGCCCGGAGCTCAACTCCGGAACTGCCTTTAAGACTGCATCGCTAGAACGATGGAGAGGTAAGTGGAATTCCGAGTGTAGAGGTGAAATTCGTAGATATTCGGAAGAACACCAGTGGCGAAGGCGACTTACTGGACATCTGTTGACGCTGAGGTGCGAAAGCGTGGGGAGCAAACAGG
+
@@AA=;;;<;*9AABBBC@CC?BB@B@C=AAA@@8@@@@@8A;9;BCBCCD@AA>@AA;@@B?BC@CCCC@A@@A7;:A<A?A@AABB>AAA@C@C?A9894@?8@=???979:@:;@BBAA=@0//=9>88B7BB???@38385A:>BBAAABBBC@BBB=6C8BBBBBBCBB?BB@@<@@=@AA;>=::4::;6;:?>BBB?BBBB@CA@@CCCD=BABBBB@AA?AAA@@@<??BCDDD8AABBB>BA@;
@N9IO0:00773:06046
TACAGAGGGTGCGAGCGTTGTCCGGAATCACTGGGCGTAAAGGGCGCGTAGGCGGCTTTTCAAGCGTGCGGTGAAAGCTCGGGGCTTAACTCCGAGTCTGCCGTGCGAACTGGGAGGCTTGAGTCTGGTAGAGGTCGATGGAATTCCGGGTGTAGCGGTGGAATGCGTAGAGATCCGGAAGAACACCGGTGGCGAAGGCGGTCGACTGGGCCAGAACTGACGCTGAGGCGCGACAGCGTGGGGAGCAAACAGG
+
??@@?;::.;A?<<?=994:???A<@>@@BDBEC>@??@C7>>9?@=@@;=:00,0<::0<@:@@@CBAC?@A@A5:;A@CAA0:93917==;===77;;;4;@@?CC@CA@@9996;B@BBDCBBB?BCCA@<@@9;;B5;5;=C@CC<B@;;;;<.9<49;@;BBBBBBB@?;9?7;7::29;::?=>A?B;;5:24:899@<<BDE=B@BBA7;;;A@A@BA;<5:A??ABABB;::DD9BBBCC>EGLI
@N9IO0:00794:06037
TACGAAGGGGGCTAGCGTTGTTCGGAATCACTGGGCGTAAAGCGCACGTAGGCGGATCGTTAAGTCGGAGGTGAAATCCCAGGGCTCAACCCTGGAACTGCCTTCGATACTGGCGATCTTCGAGTCCGGGAGAGGTGAGTGGAACTCCGAGTGTAGAGGTGAAATTCGTAGATATTCGGAAGAACACCAGTGGCGAAGGCGGCTCACTGGCCCGGTACTGACGCTGAGGTGCGAAAGCGTGGGGAGCAAACAGG
+
A??;92;@?@,@BBD@?@?BB@BB@C?AAAA:994;;;BC6;;;;C9;;@@=@B:CCCED@C>CBCD;A@?@CCC=CBC>BBE>B@AA4:;0<;44<A@::29;A=>?AABC?BBBCAA?BA??=?9=@8>;8848;788835788:7::;:;34499299@>:@?@@@BB@A@?8==0945:7<>>7;?=?:>@=:?;7:-73378;=,93(338:;883<;>A???@???BBB=BB???BB:??DCC9>=95
@N9IO0:00802:06047
TACGGAGGGGGCTAGCGTTGTTCGGAATTACTGGGCGTAAAGGGCGCGCAGGCGGCTGCTCAAGTCAGGCGTGAAAGGCCTGGGCTCAACCCGGGAATTGCGCTTGAGACTGGGCTGGCTTGAGTGCGGGAGAGGATGGTGGAATTCCCAGTGTAGAGGTGAAATTCGTAGATATTGGGAAAGAACACCGGTGGCGAAGGCGGCTATCTGGACCGACATTGACGCTGAGGCGCGAAAGCGTGGGGAGCAAACA
+
CCBC;?>?>>0?B@@@CA@CC@CD?B@B@BBBBE>9::DJ=CC=;;;BABB@;;2;;;;@;;5;@;;;@BBBBBE>GAG@000*0--5(--(-9/7(-(-77:<7??>DBBC?8A@?7?A8@<<<?AA@<?@??<>?@:>=7@;@299)555:555<<8@@CC=C@BB666==;:8?C/99(3<48882:5:;7;<=:=@BB=A;;:>>B7;;=@@@@B7;;ABAA@@A>@@@@@@;@BBBEEG;AAA@C;@;
@N9IO0:00811:06028
TACAGAGGGTGCGAGCGTTAATCGGAATTACTGGGCGTAAAGCGCACGTAGGTGGCGACGTAAGTCGGGTGTGAAAGCCCCGGGCTCAACCTGGGAATTGCATTCGAGACTGCATTGCTGGAGTACGGAAGAGGAGGGCGGAATTCCCGGTGTAGCGGTGAAATGCGTAGATATCGGGAGGAACATCAGTGGCGAAGGCGGCCCTCTGGTCCAGTACTGACACTCAAGTGCGAAAGCGTGGGAGCAACAGG
+
CCB;;;BC=;;:@@A999:=;@?A=C;?;:@@@@;:::A@9?9:9?:;;AC@AA?B<;<BCC@B;;;@7;;BBBE=DDDD:CF>BAAA>A?BBB>B@C?BA@@=@@@ABBBCAAA>A@BB?A@@@??;@?CBC@CFC>CC@A=@;@>8=:>>AAA994:@@@899:@999?9//77;)//)/)//45445555559=5:;5::3:<<:6::6:///<<9;7777//)/:::<>=2<7//--(----(--53
@N9IO0:00780:06108
TACGAAGGGGGCGAGCGTTGTTCGGATTTACTGGGCGTAAAGGGCGCGCAGGCGGCGGACCAAGTCAGGCGTGAAAGCCCCGGGCTTAACCTGGGAACTGCGTCTGGGACTGGTTTGCTAGAGTTCGGGAGAGGAGAGTGGAATTCCCAGTGTAGAGGTGAAATTCGTAGATATTGGGAAGAACACCGGTGGCGAAGGCGGCTCTCTGGACCGAGACTGACGCTGAGGCGCGAAAGCGTGGGGAGCAAACAG
+
@@A;98;CCC3BB@@?@A=@A;@A;;:;,;A@AC=CCBBB=BC=BBCCCCC@CC@CC@BB@D@@@@@@=@CADBD89<>>2CA6>>9;8;9BCC>C@CAA?@?BCBA7>?9828@9@@AA?>;;8><<7?@BC?BBBBCB@C?A>@D<@AAAAAABB?CCCC=B7;;@@?@B@@;@A0;4;@;AA@=A<AA>BBB?B?AA=??@@@AD?BC=:::AAAABBB:89<<2994433(4888888+89444)444
@N9IO0:00789:06098
TACGAAGGGTGCAAACGTTGCTCGGAATTATTGGGCGTAAAGCGCACGTAGGCGGCTTAGCAAGTCGGATGTGAAATCCCTCGGCTCAACCAAGGAAGTGCATCCGAAACTGCTGAGCTTGAGTACGAAAGAGGATCGCGGAATTCCCGGTGTAGAGGTGAAATTCGTAGATATCGGGAGGAACACCAGTGGCGAAGGCGGCGATCTGGGTCGATACTGACGCTGAGGTGCGAAAGCGTGGGGAGCAAACAGG
+
;;C@@5;;0;@@AA<BAB>ABC;:99@C?AB9>@7759DD>CBBBD=BA@A?BB:=C9ABA=4:9AA59:4499=0?@@8@A@;@<A@5@.;2:7<7@?EDA@?7;CC>CCC@A@;;;9.4@:;@;;<<0:49.:@@>@B9D?BAEE>B?A?=?=9828333(47::;;;;>>:::;(73-3-33?8A?:@<@@?7?>@A?AAAAB>:;4;=>?B?BCCC>>CCBCC=A@A:<;0999>B@@1<@KKK>BBC=
@N9IO0:00800:06064
TACAGAGGGTGCGAGCGTTAATCGGAATTACTGGGCGTAAAGCGCACGTAGGTGGCGACGTAAGTCGGGTGTGAAAGCCCCGGGCTCAACCTGGGAATTGCATTCGAGACTGCATTGCTGGAGTACGGAAGAGGAGGGCGGAATTCCCGGTGTAGCGGTGAAATGCGTAGATATCGGGAGGAACATCAGTGGCGAAGGCGGCCCTCTGGTCCAGTACTGACACTCAAGTGCGAAAGCGTGGGGAGCAAACAG
+
@@ABBBBB>BCA@BA9999<<<@@>A<@=@ABBD>?>887*7789@A:;;C?CBABCBCCCB?BBABB<BBBB@A9@@CC9BD=AABB?C?ECE<A=A=@@??;@:;;ABA@@@B?BBBC@FB9::C@C=ABD=@@D>CC@C?B?BG=D@C;;;@;;5;A@A0;<?ABBBCDCBBBD>AA?A9;;@@@BBB=BBC?C?;;7;@;@ABB8;;7;<BBBCBA=?>>00*/:7.0//(/799999+554;;1:44
@N9IO0:00800:06070
TACGGAGGGTGCAAGCGTTGTTCGGAATTACTGGGCGTAAAGAGCGTGTAGGCGGCCGATCAAGTCCGGTGTGAAAGCCCGGGGCTTACCCCCGGAAGTGCCGCTGGAAACTGGTCGACTAGAGTATGGGAGAGGGAAGTGGAATTCCTGGTGTAGCGGTGAAATGCGTAGATATCAGGAGGAACACCGGCGGCGAAGGCGGCTTCCTGGACCAATACTGACGCTGAGACGCGAAAGCGTGGGGAGCAAACAGG
+
AA<;8;BC<A@@A6;:;;@CCBCC@A8:29?:::/:@:;:.;@AADB@@@A=>=5;5;A@@A79;<?E?;::9:B=BBC=BCC7;9=><===*0+.68...(/7774::/:55156>AABDC@@A;;<C;AAAAA<A?BCC?B>A>A?AA>BAAAABB@CGGG>;;;BBABBBBBBBA=AA=@;?::4;=@?:@;:3989929?293:?<?@;@<:::A@@@A@A;;;<?@@99:5:9::CCC9BCBA@9;;;5
@N9IO0:00803:06103
TACAGAGGGTGCAAGCGTTGTTCGGAATTATTGGGCGTAAAGCGCGTGTAGGCGGCCTTGCAAGTTGGGTGTGAAAGCCCTCGGCTTAACCGAGGAAGTGCGCCCAAAACTACGAGGCTTGAGTGCCGGAGAGGGTGGCGGAATTCCCGGTGTAGAGGTGAAATTCGTAGATATCGGGAGGAACACCAGCGGCGAAGGCGGCCACCTGGACGGTAACTGACGCTGAGACGCGAAAGCGTGGGGAGCAAACAGG
+
BBBAA@DD<BB?@;@@??=@B?BC@C@C?AA?CC>BBBAC=A:::D@A@00+00+05>3=AE>@B@DC:@@>;:;7;CD?BCC?CIAJ?A?ABB?B>BAA?:;:,9=<2<<<@?9;4:<;8;:@@@=@=@A;;;8;B?BB<@<@<@@8@<@BABBBB?BCCC;A=;;;A@AA@;;;A;AB@D?BEC@A@CB@BBC?D?::6:;=@>AA;@993;@:@@A@AA?><<=:::9999,44:888:.9445<4::;5
@N9IO0:00806:06076
TACAGAGGGTGCAAGCGTTAATCGGATTTACTGGGCGTAAAGCGTGTGTAGGTGGCTTCCTAAGTCGGTTGTGAAATCCCTGGGCTCAACCTGGGAATTGCAGCCGATACTGGGAAGCTAGAGTTCGGTAGAGGGTGACGGAATTCCCGGTGTAGCGGTGAAATGCGTAGATATCGGGAGGAACATCGATGGCGAAGGCAATCACCTGGGCCTGAACTGACACTGTGACACGAAAGCGTGGGTAGCAAACAGG
+
BBBCCBCC<AB>>9>?=>9?>ABF@CCD<@@BBD<9::BB=A;;;B@@@BA=9979AAD@FCAAABB>B@BABBI>CCC>BBB<@ADE@C?AAC=D@D@CBBBB9CCBBBCCD?G?A@AAABBC?CB<@=?:::0<DAAA>B@C@CC>C@CCCBBAA?ACEF?CCBBBCBDBBBB@B;994959@@AAAAB@BCB@C@DD?BAAB?BBC>C@BAA>ACCBBBBAAA;;;AA??@6;;AACC=;;;BBB<BBB?
@N9IO0:00810:06086
TTCGGGTGAGGCAAGCGTTGTTCGGAATCACTGGGCTTAAAGCGCGTGTAGGCGGCTCGGTAAGTACCTTGTGAAATCCCTTCTCTCAATGAAGGAACTGCTTGGTATACTGCCGGGCTGGAGGCAGGTAGGGGTCACTGGAACTCTAGGTGGAGCGGTGAAATGCGTAGATATCTAGAGGAACGCCCGTGGCGAAAGCGGGTGACTGGGCCTGTCCTGACGCTGAGACGCGAAAGCGTGGGTAGCAAACGGG
+
@<<;<0;A@B?CC9DB;;59>79;7;9<@:9;CC;A@5<<0;@@@DBCBBC???<?B??<?C<@@AA>A=@@ABA6:5>5>8===B==<<DE?C?B?BCBBC@B@BBBC9::A6::58<<994.44424:;99&4449;D5>5;966<=9@;7;ABC?CCCC<;99@@BBCB@A@BDAAA7;6;:;C;CAA8@>?@9@:@>6;;BB@@A<@9>=9924999//////4488333(34<<>>8><<<A>=B@@9
@N9IO0:00765:06127
TACGTAGGTGGCAAGCGTTGTCCGGATTTATTGGGTTTAAAGGGTGCGTAGGCGGCCCTGTAAGTCAGTGGTGAAATATCTCAGCTTAACTGAGAGGGTGCCATTGATACTGCGGGGCTTGAGTACAGATGAGGTAGGCGGAATTGACGGTGTAGCGGTGAAATGCATAGATATCGTCAAGAACACCGATAGCGAAGGCAGCTTACCAAGCTGTAACTGACGCTGAGGCACGAAAAGTGTGGGGATCAAACAGG
+
ACBCCCC?@@;9:4;;<;>CCEAC@BBD>EF?@@8@C/:9/39089?AA@A=985;@8@@@@<@A@@DBB?BBBA<B@5995669A9>466==99@>599?6:?5:>@@?<9;999&4:.45>=C==CA:;:A8A@@74:396A=??AA>ABAACA><>BCC;@?BBAAA@AAA9::AA<@@;=>=3::=:;:;;5:28==@A;>=4;59949=@;BBCBCCC;9:69=<<:::;&94<A=??/<:@@@9@?@@
@N9IO0:00774:06149
TACGTAGGGAGCAAGCGTTATCCGGATTTATTGGGTGTAAAGGGTGCGTAGACGGGAAATTAAGTTAGTTGTGAAATCCCTCGGCTTAACTGAGGAACTGCAACTAAAACTGGTTTTCTTGAGTGCAGGAGAGGTAAGTGGAATTCCTAGTGTAGCGGTGAAATGCGTAGATATTAGGAGGAACACCAGTGGCGAAGGCGACTTACTGGACTGTAACTGACGTTGAGGCACGAAAGTGTGGGGAGCAAACAGG
+
@@DCBCCD?;;;C=@@BB@CCC@C@?@@<@A?CC>CDCCC=BC=@@@CC@AA;;606;2<6A?AB@CBA8A=AAA:BBB=BCC@CCAC@CHFAA>A=BBBBB=BA;;;0;<<6>?>0;=7;;==<><?3:>;;4:<7>@@7?8A7<7:??BDAC???=A@@9/=73338?BBBB8BB=A@?B?ABA>AA=;9=?@;@?BCCCC@BECB@CBCBCC@BCAAACA=???387<;9505@A@@??4>?=>@8CCD?
@N9IO0:00776:06124
TACGTAGGGTGCAGGCGTTAATCGGAATACTGGGCGTAAAGCGTGCGCAGGCGGTTTGTTAAGACAGGTGTGAAATCCCCGGGCTTAACCTGGGAACTGCGCTTGGTTACTGGCAGACTCGAGTGTGGCAGAGGGGGGTGGAATTCCGAGGTGTGAGCAGTGAAATGCGTAGATATCTGGAGGAACACCGATGGCGAAGGCAGCCCCCTGGGCTACACTGACGCTCATGCACGAAAGCGTGGGGAGCAAACAGG
+
BBBBBBBB=BBAA@?@>>;A?BBA;@-00<<>>8AABIK>BBCCA=<70/)0:9995=B8B50/0//270//44)4444&/:.77)/)/4///)/4/55//99)/)/5;:9:4955==@?<@?>=99.99955>>>>&==?A==9>+//95/04339:995:;;)//---//755///<6<97;5555.59997=;;797<;44444$47:.7----,,22,,,---7889?8<C8??A8;77&3333=3:9:5
@N9IO0:00783:06120
TACGAAGGGGGCTAGCGTTGTTCGGATTTACTGGGCGTAAAGCGCGTGTAGGCGGGCTGGTAAGTTGGGGGTGAAATCCCGAGGCTCAACCTCGGAACTGCCTCCAAAACTGTCAGCCTGGACTCAAGTAGAGCAAGTGGAATTGCGAGTGTAGAGGTGAAATTCGTAGATATTCGCAGGAACACCAGTGGCGAAGGCGACTTGCTGGACTTGTAGTGACGCTGAGACGCGAAAGCGTGGGGAGCAAAACAGG
+
@@C;:4;BBB2CCBBBBC@CC@BB@BBC=BBBCC>BCBCC>CBBBDCBB@A=999.;AA;@C8;:@CKEK1D@A@;@@@5<<A?CC@@>A@CCCAD9B8599BC:B??5:793=<?>:::6:@A@C;::>=00//(/8:4?5>/39>>><=??=>?>ABAD=B?BBBA?@0//6>88@9;><?;;5;:9957//)/48876;1559<8<>>8>9766==;865<==?@BAA@D>BBBBBB?2=>8888(0::9
@N9IO0:00787:06159
TACGTAAGTGGCGAGCGTTGTCCGGAATTACTGGGCGTAAAGGGCAGGTAGGCGGCCCGAAAAGTCTGAGGTGAAATCCCAGGGCTTAACCCTGGAACTGCCTTGGAAACTGTCGGGCTGGAGGGCCAGAGGGGAAAGTGGAATTCCGGGTGTAGCGGTGAAATGCGTAGATATCCGGGAGAACACCAATGGCGAAGGCAGCTTTCTGGCTGGTGCCTGACGCTGAACTGCGAAAGCTAGGGGAGCGAACGG
+
CBBCB@<@?@;@A@B@BB>BCCACAC@C@CBBBC>BCCCE>CC>CCB?@@@=8848C=ABDD9AAAB@@@?BBCC?CCC<BBD>CC>@>@B<@D?A6;:;;?B@C?BB>BBBCCDF>BBB?BBB?C@CCCEFF;BB>BBC?B?B=B=AA<ABABABBACEEC>;;;BBBBABB@@=@B=A@@=@BB>B@<<7;AA?B?CBB;;;0;;;4;CE<@;;7;ACCBBC;;7;;;;<;;0;?@@@@@0@@A@@>:;:
@N9IO0:00792:06154
TACGGAGGGTGCAAGCGTTGTTCGGAATCACTGGGCGTAAAGCGCGTGTAGGCGCCTCCTCAGTCTGGTGTGAAAGCCCGGGGCTCAACCCCGGAAGTGCATTGGATACTGGGAGGCTGGAGTACCGGAGAGGAGGGTGGAATTCCTGGTGTAGCGGTGAAATGCGTAGATATCAGGAGGAACACCGGTGGCGAAGGCGGCCCTCTGGACGGATACTGACGCTGAGACGCGAAAGCGTGGGGAGCAAACAGG
+
@@BB?BBB<@AAB8;;CDACCFCC?@799AACCC>?@@AD89;BA=BBA@?=@@;5;;8BBBBBBBA>BCCCCC>CCC<BAB9BBABACCC;B?B?ABABBB?B?@@@@CBC=BB?A@@<????B?@=@@@B?AAC<@AAC@C?C?B@GCBBBBBC?CCCC>AAABCCCCCCCCBB9::=A=:::=@=@A?BBD@C=@?<??9?AAA?B??:9:9;::==>>::9>>9<==<;7;@@@AAA:BBDBC=@@@>
@N9IO0:00799:06154
TACGGAGGGGGCAAGCGTTGTTCGGAATTACTGGGCGTAAAGGGCGCGTAGGCTGCCCCTTAAGTCGGTGGTGAAATCCCGCGGCTCAACCGCGGAACTGCCATCGATACTGGGGGCTTGAATCCGGGAGAGGTCGGCGGAATTGCTGGTGTAGCGGTGAAATGCGTAGATATCAGCAGGAACACCGATGGCGAAGGCAGCTGGCTGGACCGGTATTGACGCTGAGGCGCGAAAGCGTGGGGAGCAAACAGG
+
@CBC@CCCCC1CB@BBBC@CG@CC:D@C@9;<CB;CBBBH?DE?CC?C?BB?@?;B??/>:A<BBAB?BB?B:;:6;BC9B;;4;@@@=A?CA@=A>B;:;ADDAA@@??99999';@8@;?BC:B@9@A00+000+//)/)99998:;>@@@???9???91??9ABBA@@@@??8::A8=7<<B8>A??8?==17277=739,83>,325;45:5/55555CCCDABBADHD?CAAAAAA7ACBBB>BCC?
@N9IO0:00770:06198
TACGGAGGGGGCTAGCGTTGTTCGGAATTACTGGGCGTAAAGGGCGTGTAGGCGCCTGCCAAGTCAGATGTGAAAGCCCCGGGCTTAACCTGGGAACTGCATTTGAGACTGGCCGGCTAGAGGTTGGAAGAGGAGAGTGGAATTCCCAGTGTAGAGGTGAAATTCGATAGATATTGGGAAGGAAACACCAGTGGCGAAGGCGGCTCTCTGGTCCACACCTGACGCTGAGGCGCGAAAGCGTGGGGAGCAAACAGG
+
CCCD@BBBCC1CCCC@@@@AB?BC?B?B?BAAAD>9::CE>BB>BCBBB@@=99;=B@A5;5;@;@@@BBBBBL>BBDD<DC=@B;>2:4;@@8?=?@@::@B<A?AA:::9?9?=A@@@@@=@>A?B?ACD=@?@@BA?C>A=@A8@>?>?ABBB>BBBB;?6;89987<=:?<>>4:(/(//(/660;88;6:9:6:2887455@A5817A<>?BC?@@@A@?@:;;5;@@;99/:@BAAAA8@@BCD=CBB@
@N9IO0:00775:06161
TACAGAGGGTGCGAGCGTTGTCCGGAATCACTGGGCGTAAAGGGCGCGTAGGCGGCCTGATAAGTAGGGGGTGAAATCCTGCGGCTCAACCGCAGGGCTGCCTTCTAGACTGTCAGGCTTGAGCACAGTAGAGGCAGGTGGAATTCCCGGTGTAGCGGTGGAATGCGTAGAGATCGGGAAGAACATCGGTGGCGAAGGCGGCCTGCTGGGCTGTTGCTGACGCTGAGGCGCGACAGCGTGGGGAGCAAACAGG
+
CBBBB???:@@??>=>>=9;=?8@;@>AA@@?BB=BA@AA5::5:AAAA@@;:92::::9@B?AD?????.=@@A9A=+0000+0<>B>C>ABBBE=B;9:@C?BA@@@@:;;@@@:?@;@:::@?@ABBBCC?:::=AB?A?B?BB<B?@@@C???>CC=A<??BB???A?:78??-:4:?8<>@AA?BB>ABB<B>BC@C@CCHEEJ?GCBB?BB@@@;;;@@<<7;;;A@A@A;;9BCC:AAABC=B::8
@N9IO0:00777:06182
TACGTAGGGGGCAAGCGTTGTCCGGATTTATTGGGCGTAAAGAGCGTGTAGGCGGCCAGATAGGTCCGTTGTGAAAACTCGAGGCTCAACCTCGAGACGCCGATGGAAACCATCTGGCTAGAGTCCGGAAGAGGAGAGTGGAATTCCCGGTGTAGCGGTGAAATGCGCAGATATCGGGAAGAACACCCGTGGCTAAGGCGGCTCTCTAGTACGGTACTGACGCTGAGACGCGAAAGCGTGGGGAGCGAACAGG
+
CCCCCCCCCC5BB66;BB@BBC;C:CCG?HCACC>CCCDE>BAA@A@B@@@?;:6;8AABBBB?BA5;;6;:@<<<159AAAA>ABBB?B;:9338;=>?<?@??;@@;@?BCBBB?@A@@@CBC?B<?<@AA?BBBCBB@C=B6::6;?BCCCCBB?AAA@<AAAABA@@@BBABB<A;@><9999.9993;>>3:3;@:@BBBBB@@ACCC@CCDBBABA??@AA@@@CBAA9?>>::::.;@@@C?CBC?
@N9IO0:00783:06193
TACGTAGGGTGCGAGCGTTAATCGGAATTACTGGGCGTAAAGTGTGCGCAGGCGGCCGAGCAAGTCGAGTGTGAAAGCCCCGAGCTTAACTTGGGAATTGCGCTCGAAACTACTTGGCTGGAGTGTGGCAGAGGAGGGTGGAATTCCACGTGTAGCGGTGAAATGCGTAGAGATGTGGAGGAACACCGATGGCGAAGGCAGCCCTCTGGGCCAACACTGACGCTCATGCACGAAAGCGTGGGGAGCAAACAGG
+
BCBBBAAA<@@@CCCBAB8;5;AA9@=@?BCCDJ@BBBBD;@AB;;;;BCC?CC?B9B:9:@=999@@AAABBA@99::9&3::::1:5;@:>B;D?@?ABBBBB???:?AAAA?A?AA@=:;;@@@<?@@@@>A@G=;;5;5;2;4:5===9;;6916BCC=AA@@;@@BBCA;AC<@A<@;<=@488>B?CBC>A>A::;@8???@?.;4;=ABGB>>0//8///9;@<4490?>@@BCC;AA@DE>BCD8
@N9IO0:00798:06204
TACGTAGGGTGCGAGCGTTAATCGGAATACTGGGCGTAAAGCGTGCGCAGGCGGTTACTTAAGTCAGGTGTGAAAGCCCTGGGCTTAACCTAGGAATTGCGCTTGAGACTGGGTAGCTTTGAGTGTGGCAGAGGGAGGTGGAATTCCACGTGTAGCAGTGAAATGCGTAGAGATGTGGAGGAACACCGATGGCGAAGGCAGCCTCCTGGGCCAGCACTGACGCTCATGCACGAAAGCGTGGGGAGCAAACAGG
+
AABB@@@A<;;;BBA@AB<A>CBC=B:;;CDDC=BB@BB<BBCAAABC>><:;4;@GCB@B?BAABB?AA?>>=5;A=8CD>5AA8:5::?=>>A>@6::=?;6:::@<<<?6=@AAA;5;<<:;@A=A::::@8=@79:?D=B=A?A;66<=>?><;;=B@7@@@<<<<==:4559.44.4.3:95894808?A:@:<<33-3858880:5::<<=954;4444455555555)5>@==990;;;>B5@AB=
@N9IO0:00805:06177
TACGGAGGGTGCAAACGTTGCTCGGAATTATTGGGCGTAAAGCGAACGTAGGCGGTCCGGTAAGTCGGATGTGAAAGCCCTCGGCTTAACCGAGGAAGTGCATTCGAAACTGTCGGACTTGAGTATGGTAGAGGGTCGCGGAATTCCCGGTGTAGAGGTGAAATTCGTAGATATCGGGAGGAACACCAGTGGCGAAGGCGGCGACCTGGGCCAATACTGACGCTGAGGTTCGGAAAGCGTGGGGAGCAAACAGG
+
:BBB@CGE=:;;DG?BBB?A@BBD?B?BBCD@GC<8999:/333@;::9BB@BC?BB494;?:@>:?;@BBBDCD866=4;<<49969-3188328-338;7;.959@9@;;5;>9=BB?@@@A@@A<@AAABB<BBCCB?B=?<?A9@=::9=<7:39;:<6=@CBB???@?9:::(7328499949334.444.4:49.4999599:3:7<795555499445//392//)/7.7:/66AA0665:<498;6
@N9IO0:00806:06162
TACAGAGGTTGCAAGCGTTAATCGGAATTACTGGGCGTAAAGCGCGCGTAGGTGGCAACTTAAGTCGGGTGTGAAATCCCTGGGCTTAACCTAGGAATTGCATTCGATACTGGGTTGCTTGAGTTTGGTAGAGGAGAGTGGAATTCCCGGTGTAGCGGTGAAATGCGTAGATATCGGGAGGAACATCAGTGGCGAAGGCGGCTCTCTGGACTAAAACTGACACTGAGGCGCGACAGCGTGGGGATCAAACAGG
+
BBAA@9:4;=@;=9==<=;?;??A>A>A>AC@AC<?@?@B<B@@@CCCBBB?:94:B7;<@CAECCCD>CB@@@B<@CC>BBA:@A6;8;@DBB?B?B<@@BA?ABAB@AAAA;A::@B?B@A@D>D?CCBCB?@@@@@B?GACAFMFG@CBB;;<A?CDCC?CCCBCCAAABBAAA<AB?B@CCA@ABBB?CCD?C@CD@BA@@?9938=AACC8<BBBBBAAA@@:;;=000000ABBBB:BBAAC>BAB?
@N9IO0:00806:06174
TACAGAGGGTGCAAGCGTTAATCGGAATTACTGGGCGTAAAGCGCGCGTAGGTGGTTTGTTAAGTTGGATGTGAAATCCCCGGGCTCAACCTGGGAACTGCATTCAAAACTGACAAGCTAGAGTATGGTAGAGGGTGGTGGAATTTCCTGTGTAGCGGTGAAATGCGTAGATATAGGAAGGAACACCAGTGGCGAAGGCGACCACCTGGACTGATACTGACACTGAGGTGCGAAAGCGTGGGGAGCAAACAGG
+
AAA;;;AC0;;??==?@?=A=?@B>A6;5:AAAD>A@ACD<@:;;@@@ABB?CC@CI>CCACABB>B@BBCBBBC?BBBA7@@;@:BB;?;@@=5>055?AAA?CDFF:BBBB=B=??BAA?>>B@B?B?>@EE>CD@?>;?>AA=B?BBBA@AB9939?>=8;===;;;;;@?@?;>5<5:5;=>6;<9;89222828::=2;:27>3:::;:6828677597:5:056;888)///.266+6888A9:;;6
@N9IO0:00811:06180
TACAGAGGGGGCGAGCGTTGTTCGGAATTACTGGGCGTAAAGGGCGCGTAGGCGCCTGTTAAGTCGAACGTGAAATCCCCGGGCTCAACCCGGGAACTGCGTCCGAGACTGACAGGCTCGAATCCGGGAGAGGGATGTGGAATTCCAGGTGTAGCGGTGAAATGCGTAGATATCTGGAGGAACACCGGTGGCGAAGGCGGCATCCTGGACCGGTATTGACGCTGAGGCGCGAAAAGCCAGGGGGAGCAAACGGG
+
AAA;;;BCBB5CBBBBBB?CC@CC@B@CADCDDC>:;9DD>FE>CBBBCCA;00087==2=4>9<>==AA;;;@:ACCC:BB=BBAA<A@5=>1B=@@B?@?CACB@@A@@@A??9>??AB<?@=?D;BB;<<8<CBBBAC@C=B=A@@BCCFC@@;A:9:,;<;;<;;BBBABBB?AA?A=@@@;?;@A>@BB<A=AA>AA?@>AA=@??B?AAA?@?@ABA;;;59@@;;;;*;<849;4;$944::3<;;2
@N9IO0:00764:06216
TACGAAGGGCCCGAGCGTTGCGCGGAATCACTGGGCTTAAAGCGTGCGTAGGCGGACAAGAAGGCGCCTTGTGAAATCCCCCGGCTCAACCGGGGAATTGCTTGGTGAACCGCTTGTCTTGAGGCAAGTAGGGGCTGTCGGAACGATAGGTGGAGCGGTGAAATGCGTTGATATCTATCGGAACGCCCAAGGCGAAGGCAGGCAGCTGGGCTTGTTCTGACGCTGAGGCACGAAAGCGTGGGGAGCGAACGGG
+
AA@;:6;G=A@:@@;:;A;@BBBMAF;;;BAAAC=BA7;<0999?=@AA@@5@<8@AA8;;7;<ABC@D?CBBBD@EBBBA3B;?<<=191733&37<48@B6;69B<?>?>CB6;;::53332886:83988*7>?@BD?C?BBBAAA>BA9;;CC?ABAA=AA@@@@CBBBBBA@ABD?B>;;;@;@?C>BBC?B?AAC@CCBCCCC?BC@BC@CBBBJCCB?::4:@@::;/<<?@A@A2;;;@A5;<@8
@N9IO0:00765:06228
TACGGAGGGCGCAAGCGTTGTTCGGAATTACTGGGCGTAAAGCGCGTGTAGGCGGTCTGGTAAGTCGGATGTGAAATCCCCGGGCTCAACCCGGGAACTCATCCGAAACTGCTGGGCTAGAGTCCCGGAGAGGAAGGCAGAATTCCCAATGTAGGGGTGGAAATCCGTAGATATTGGGAGGAATACCAGTGGCGAAGGCGGCCTTCTGGACGGTGACTGACGCTGAGACGCGAAAGCGTGGGGAGCAAAACAG
+
ABBB>A@A9;;9A=AA@@=@B?AA=@5;49BCCC>;;:BB<BBBBCBBBBB?AA<ABB@?BF?@@CC?B@@@BAB;@?BB:BE>BBB@9?@<AB=C:??@669;CC?8>BAA@<<3<599@CBBK>C?BBBA=A?@:A@@A4;4:@;@?;:9?>@@000)/:/996;8;;<<>=9A<5<B?C?CCBA?@>?9>;=9>:@@@C?A<>?;6<<838::<@@@A:979:9778A=?@<ABCBCCC4=<8777&9;7
@N9IO0:00765:06229
AACGTAGGACGCGAGCGTTATCCGGAGTTACTGGGCGTAAAGGGCGGGCAGGCGGCCGTGCAAGATGGGTGTGAAATCTCCCGGCTCAACCGGGAGGGGCCACTCGTGACTGCGCGGCTGGAGGGCAGCAGAGGCGCGTGGAATTCCGGGTGGAGTGGTGAAATGCGTAGAGATCCGGAGGAACACCAGAGGCGAAGGCGGCGCGCTGGGCTGCACCTGACGCTGAACCGCGAAAGCCAGGGTAGCGAACGG
+
?5?AAAB?B:88??B?@A?ACC?B>:::<??@AD>;;;BB=A@9@@>9=BC>;;5;59:;9=<ABBBB>DCCCCC?CCCCC<B@BABA@C;?>/;;4;&47;<ACCCCDC@7:?00*099)/8;3==>BBBBB@AAAAA@;>29/98<;3=A=CA??<?AAB=ABCEBAAA9:888A>B=8=7@AA>AABB?ABC:<4<?;@?A@?8881888<?>@CBBBCC?886:6::?@:,22268=3<==<><48:5
@N9IO0:00765:06232
AACGTAGGACACGAGCGTTATCCGGAGTTACTGGGCGTAAAGGGCGGGCAGGCGGCAGCGGAAGTCTGGTGTGAAAGCGCCCTGGCTCAACCGGGCGAGGACACTGGAGACTCCACTGCTAGAGGCAGGTAGAGGGGTGTAGAATTCCGGGTGTAGTGGTGAAATGCGTAGAGATCCGGAGGAATACCAGAAGCGAAGGCGGCACCCTGGGCCTGACCTGACGCTGAGCCGCGACAGCATGGGGAGCGAACGGG
+
A6AA@@@=BCBAB@@?@@=@@@<@:???49:@AB=??@BC>CD>DDE>A=>:00+0<<BB8A>BBBBC?AAAAAA<@@@?C9AB@AAAC@C?AC=CCBB@BB@?@><@@BBBC?BCCCCCCCBB@BB=:CA@@ABA7@BBCCC:B9>7;;3?>?A@AB@BBDE8B@588@?A?983383:;4;05=A@EA@9@>CC@C@CB?BCBG>DCD>C?CAAB=B@;@BBBBBBC@@@@AA@ADDA@AA7@BAAB@BBA8
@N9IO0:00767:06245
TACAGAGGGTGCGAGCGTTAATCGGAATTACTGGGCGTAAAGCGCACGTAGGTGGCGACGTAAGTCGGGTGTGAAAGCCCCGGGCTCAACCTGGGAATTGCATTCGAGACTGTGTTGCTGGAGTACGGAAGAGGAGGGCGGAATTCCCGGTGTAGCGGTGAAATGCGTAGATATCGGGAGGAACATCAGTGGCGAAGGCGGCCCTCTGGTCCAGTACTGACACTCAAGTGCGAAAGCGTGGGGAGCAAACAGG
+
@AA;;;AA<ACA?888993919<@=A7?<;???D>@?@@@9?:::B;:;@D?BB@CBCCBCB?BCBBE=BBCCAA5:9A@6?C<999C@D?CBB=CAD::;BA?BB@A@CCCACC@BBCC>BB@AAB@E?BBC?AAC=CC@C@C@CD?D@BCCCCCC@CCCD>DDBBBCCCAABAAA;@@?CACDBBBBBDADAA>@?AA>AA<ABBB>AA?BBA:999:9?C@@A=A@A??>?8?==;;;;0;7777/3><:
@N9IO0:00768:06229
TACGGAGGTGCGAAGCAGTTATCCGGCGATTCACTGGGGTTTTAAAAGGGTGCGTAGGTGGGCTAGTAAGTCCGTGGTGAAATCTCCAAGCTTAACTTGGAAACTGCCGTGGATACTATTAGTCTTGAATATTGTGGAGGTAAGCGGAATATGTCATGTAGCGGTGAAATGCTTAGATATGACATAGAACACCGATAGCGAAGGCAGCTTGCTACACAATTATTGACACTGAGGCACGAAAAGCGTGGGGATCAAACAGG
+
4444344.44/7927---50-,,05(,,,5(---////&///&///&5909<<@<@<7<@<:<AAABC?@@C7<894:ACC>DA=C?C6:?<8;6;;282?>8?@??133<63348::<6@:@@A:=>;A@A>??B???=?C?A??<?>@@?<0000//0//;7<;@<8955@;BB@A@A@@999=99.9<@4>>@599>>;@;@@@AC?@AEEDBBB>A<;;79<?@<4433-3834499&449<:<<.::@BB;:::5
@N9IO0:00771:06256
TACGTAGGGTGCGAGCGTTAATCGGAATACTGGGCGTAAAGCGTGCGCAGGCGGTTCGTTAAGTCAGCTGTGAAAGCCCCGGGCTTAACCTGGGAATGGCGGTTGAAACTGGCGAACTTTGAATCTGGCAGAGGGGGGTGGAATTCCACGTGTAGCAGTGAAATGCGTAGAGATGTGGAGGAACACCGATGGCGAAGGCAGCCCCCTGGGCTGAGATTGACGCTCAGGCACGAAAAGCGTGGGGAGCAAACAGG
+
44488378-7===94944.48<==9=255<7773///;;)//555;9:9@<9;497B<B=A:@>C;:<BBB;;<.9999*5A)567?6?8@@@4@15;?BBAC@DED=CD@<=00*000(/63//33-344444444#4<7;29284:444449945554<<3455::99:<5555=5;;9>9?5808=;<9?@@;>;>877777'7;>6=@A>>?B??8:9:3833-3::3333&33339==.=:99;33345
@N9IO0:00780:06249
TACGGAGGGGGCTAGCGTTGTTCGGAATTACTGGGCGTAAAGCGCACGTAGGCGGCTTTGTAAGTTAGAGGTGAAAGCCCGGAGCTCAACTCCGGAACTGCCTTTAAGACTGCATCGCTTGAACGTCGGAGAGGTAAGTGGAATTCCGAGTGTAGAGGTGAAATTCGTAGATATTCGGAAGAACACCAGTGGCGAAGGCGACTTACTGGACGACTTGTTGACGCTGAGGTGCGAAAGCGTGGGGAGCAAACAGG
+
=@A?=@BDDD5BBCCCCD;;:?BC@C@B?BBAAA<A@ABB:B@B;;;BC@@=;;7;AB=BAA?AC@CFCD@CBBB>A@C>C@;;;@BB?BBD@C?B?B@AA?DE?D>@@ABCBBA<=??9?=9=88;?6<8>84:;/3486=6@=@;<<8733>A?@<@ABB<B?@@@;;;;@A199,5.5925554<8;=53--(-(---7;7;=AA692.///(..4779988<@@377@@AA9>==>>==/<888<48885
@N9IO0:00791:06223
TACGAAGGGGGCTAGCGTTGTTCGGAATTACTGGGCGTAAAGCGCACGTAGGCGGGTTTGTAAGTAGGGGGTGAAATCCCAGGGCGTCAACCCTGGAACTGCCTTCTAGACTGCAAGCCTGGAGGTCAGGAGAGGCGAGTGGAATACCGAGTGTAGAGGTGAAATTCGATAGATATTCGGTGGAACACCAGTGGCGAAGGCGACTCGCTGGACTGATACTGACGCTGAGGTGCGAAAGCGTGGGGAGCAAACAG
+
9945:24>>>);>955=@<@@@BC6;5;5;;99=4999D?7CBCCBA@@AB=ABB0;:8;@A>;;99595$555<)55=4;?@6//0/0*/:1/-(-05///)/)/4:3333388-436::0546887;43338289988;5;8666(/---,,----0555808).....3..27055.55+5.55<6566;6;>>:>;A@?AABAB@@=ABBBC@@@C;;949773959=:;<>35859<<<158?@?,999
@N9IO0:00792:06243
TACGTAGGGGGCAAGCGTTGTCCGGATTTATTGGGCGTAAAGAGCGTGTAGGCGGCCAATCAGGTCCGTTGTGAAAACTGGAGGCTTAACCTCCAGACGTCGATGGAAACCGACTGGCTAGAGTCCGGAAGAGGAGAGTGGAATTCCTGGTGTAGCGGTGAAATGCGCAGATATCAGGAAGAACACCCGTGGCGAAGGCGGCTCTCTGGGACGGTACTGACGCTGAGACGCGAAAGCGTGGGGAGCGAACAGG
+
BAAA>99999*;B8@BBB>@BE8B8BAB<BG;AB>BBBDF>BBBABBDA==800+08<8<>@><@A6;96;;@@<</:?A49?=A@<A@A?BC8:9;:>@@AB=C:C?6=9BBC@?=@@A::@A@?B?B?BBB?BBBBBB>@6@7B8DC?CBBBC<B?BBEE>CCBB>@?BCB@=@9282;@4@@@@;@?;5;=@<@???;@???AACE=ABE?BBAAAA:9::==<<;;>==B9@>@9999*9?AAC?BB@9
@N9IO0:00798:06250
TACAGAGGGTGCGAGCGTTAATCGGAATTACTGGGCGTAAAGCGCACGTAGGTGGCGACGTAAGTCGGGTGTGAAAGCCCCGGGCTCAACCTGGGAATTGCATTCGAGACTGCATCGCTCGAGTACGGAAGAGGAAGGCGGAATTCCCGGTGTAGCGGTGAAATGCGTAGATATCGGGAGGAACATCAGTGGCGAAGGCGGCCTTCTGGTCCAGTACTGACACTCAAGTGCGGAAAAGCGGTGGGGAGCAAACAG
+
@@BAA>@@:@@?A999@A4959@A?A=A=A???A;@?:99.9?=?@A@@@C?BB@BABA;;;=AA;;;0;BA;99/:===2==6:::A?B?CCD>C?B?AADDACB:::A@@@A?????ABAAACAA=A>@@A@D>A>@C@C>A>AB=B?BBBCCBC?A??>9?@@@@?@@?@;;;;000*06::00////6;;:6:5/0)/)/5;/405=8==995>;<999===85///-(---&---(////&/9444)44:
@N9IO0:00805:06235
GACAGAGGGTGCAAACGTTGTTCGGAATACTGGGCGTAAAGCGAAGTGTAGGCGGTCTCATAAGTCAGGTGTGAAAGCCCTGGGCTCAACCCAGGAAGTGCACTTGAAACTGCGAGGCTAGAGTATCGGAGAGGTTGGTGGAATTCTCGGTGTAGAGGTGAAATTCGTAGATATCGAGAGGAACACCGGTGGCGAAGGCGGCCAACTGGACGAATACTGACGCTGAGACTCAAAGCGTGGGGAGCAAACAGG
+
4:<:??DE>@@?AA9?@@=@@:=:08*------(/4444(44:9-45955;.4405444333-3:9:<9;;;BBD>CCC<AA;3994425=5<<5:5:554<=>9<<@7>>>9999=@@B@0//:::<:>@>@:?ACIFC@DBCABBBB@C@@BBAA;@@@>3:8@95;B@@@BCAAA9:19473/3;:00)/683858=6>+0*//349933.3997889887833333333(399:BEE;CCDCC?@AA?
@N9IO0:00808:06237
CACCGGCGCCACAAGTGGGGGTCAGTTTTATTGGGCCTAAAGCGTTCGTAGCAGGTTTTGTAAGTCTTCTGTGAAATTGACTAGCTTAACTAGTCAGCGTGCAGGAGATACTGCTTAACTCGGGACCGGGAGGGGTATGAGGTATTGCTGGGGGAGCGGTAAAATGCTATAATCCCAGTAGGACCACCGATGGCGAAGGCATCATACTAGAACGGATCCGACTGTGAGGAACGAAAGCTAGGGGAGCGAACCGG
+
CCB?B@BBA>A@A<@A@AAA2BBBCA@@0?D?FE>F@BB>4<6658<<<@@@BB?CCD;CA@=@BBB>ACCBABC=B99;DEBAABAC<AA;;;AAB;;;;<DDA;;;BBA;;;A>A@;;;CC=BA=@@;@BBB7A@@;::=@AA?BBCCDCC5BAAA>@@@@2<A?@:@?7@DD9??A::3:@3998=A9938?A<A5;;@AABAAAA::3;;6;@@=A000..8--(-(-999+/5<=@=@+955958<?>9
@N9IO0:00770:06299
TACGGGGGGGGCAAGCGTTGTTCGGAATTACTGGGCGTAAAGGGCTCGTAGGCGCCGACTAAGTCTGACGTGAAATCCCCCGGCTCAACTGGGGAACTGCGTCCGATACTGGTCGGCTTGAGATCGGGAGAGGGACGTGGAATTCCAGGTGTAGCGGTGAAATGCGTAGATATCTGGAGGAACACCGGTGGCGAAGGCGGCGTCCTGGACCGACACTGACGCTGAGGAGCGAAAGCCAGGGGAGCAAACGGG
+
>>00000000"/:)////*0<;@C=@<?>?ABEE>;:9B<3;>8>@??@AA<::5:;9:@@69;A@@@@@@AAA9;;;;;*;2;=9:2;>>>>4@.5:@@BAB?CCCCCCDACBB>@@?BBAA;;<B=BBBCK=DBB@@=@?B=A>:;5;===:==9=;;;0777<999ABA@BA?089:=::::;@<=@;;;;=?5:0:>0//7::299<=555><::;@<<;00)/97/94(4934444&44444)44;2
@N9IO0:00775:06289
TACAGGGGGTGCAAACGTTGCTCGGAATTATTGGGCGTAAAGCGCGCGTAGGCGGCCGCTTAAGTCGGATGTGAAAGCCCCTGGCTCAACTGGGGAAGTGCACCCGAAACTGAGTGGCTTGAGTACTAAAAGAGGGTCGCGGAATTCCCGGTGTAGAGGTGAAATTCGTAGATATCGGGAGGAACACCGGTGGCGAAGGCGGCGACCTGGGTAGATACTGACGCTGAGGCGCGAAAGCGTGGGGAGCAAAC
+
CCECBBBB5A@BCE?;;;>ABBBC@C?A?CC9B>6:89<;09333:3399:5:>5:39==4913333-3333888(448=+:@7AAEE:>>B@@2=8AABA;AD<AAA<BBBBCCD:ABAC@@@AA;999&9:<B9CCCAA?B?B<@@;@?@@@CBCB?BCCF>A9@=A@AAA==333(39-3-4;;6?833.399,3.8;28===7=<<38888?<88;<393>?;=8<=?::9,9<?>?>?177?==1=
@N9IO0:00778:06281
TACGTAGGGCGCAAGCGTTGTCCGGAATTATTGGGCGTAAAGAGCTCGTAGGCGGTCTGTCGCGTCGGATGTGAAAGCCCGGGGCTTAACCCCGGGTCTGCATTCGATACGGGCAGACTAGAGTGTGGTAGGGGAGGATCGAATTCCTGGTGTAGCGGTGAAATGCGCAGATATCAGGAGGAACACCGGTGGCGAAGGCGGATCTCTGGGCCATTACTGACGCTGAGGAGCGAAAGCGTGGGGAGCGAACAGG
+
DDCCCDDD>9;:@;@;;;?BBCAGFD?C?AB6;;8:>>@@=A@@??@??AA?::8:BCA@BBA@@BB?B9;;BCB=BBC>CFF8BA@C@CCC;CD=@B:;:AA@CBCBBCCC>BAAB?@@DBBAAAC@A@>@@00.*....06:5>6B=9=B<=BAA?AAA?:?@??>??CC@?@@A4::5;5;AA?B@BB>A;93:;?A=AABAA@@A<A@BB>BB?999>>>???==>>:::-;>???FF:BB??><??>=
@N9IO0:00787:06288
TACGGAGGGGGCGAGCGTTGTCCGAAGTTACTGGGCGTAAAGCGCGCGTAGGCGGGGGGGAAAGTCCGGCTGTGAAAGCCCGAGGCTCAACCTCGGCGGGTCGGTGGATACTTCCTCTCTTGAAGGTGCTAGGGGGAGAGTGGAATTACCGGTGTAGCGGTGAAATGCGTAGATATCGGTAGGAACACCAGTGGCGAAGGCGGTCTCCTGGGGCATTCTTGACGCTGGAGGCGCGAAAGCTGGGGGAGCGAACGGG
+
BBBC@CBCBC5DCCBBBC@@@@=@@*00)0;<<<3?@BHJ=BB<:55>9=@=AAKEDAA#EA?@>@,0+0///;==5<AB9;;;5;9:B=CAGCCABBB>ACI@BB@BBBAC>A=A;;;?;??4:2:==<>@<<<)54444?>A?C???<?>AB@AAAA=???@:@?@AAAA@@@@@@<?@@;@<999<:9::>B::6;>AA;@?;;4:>>>3>@@:??<?===>00+0=;8800/0(//3:;;;+;?>>>788A9
@N9IO0:00788:06275
AACGTAGGAGGCAAGCGTTATCCGGAGTAACTGGGCGTAAAGGGCGAGTAGGTGGTTAAGTAAGTTGGTTATGAAAGCTCCTGGCTAAACTGGGAGAGGTTGACCAAGACTGCTTGACTTGAGTGGAGAAGAGGTAAACGGAATTCCGCGTGTAGTGGTGAAATGCGTAGAGATGCGGAAGAACACCAGTGGCGAAGGCGGTTTACTGGTCTCCAACTGACACTGAACCGCGAAAGCATGGGTAGCGAACGG
+
A8BBABC?;;8;C9@9;:8BDCAGAAAAC>A<;;,:9;;9)5909BBB@@@=9:6;:C@CCC7;;:=;>9==B>>6;;==8994::88088881?:=98=9::;9<7;ABAACB9@:33,388?96:@A?BBB7BB>5@A?B>A?B:8?C977:9871<9:9,26@CEBCBBBBAAA4?6@?5?<;6AB??7???.3.3?:AB=BBBC@CBBB?B=@B975?@A@@=@:?<<?>.33::==5;33739.37;
@N9IO0:00790:06275
TACGTAGGGGGCGAGCCGTTGTCCGGATTTATTGGGCGTAAAGAGCTCGTAGGGCGGTTTGGCAAGTCGGGTGTGAAAATCCGGGCTCAACTCGGAGACGCCACTCGATACTGCCATGACTCGAGTCCGGTAGGGGAGTGCGGAATTCCTGGTGTAGCGGTGAAATGCGCAGATATCAGGAGGAACACCGGTGGCGAAGGCGGCACTCTGGGCCGGAACTGACGCTGAGGAGCGAAAGCGTGGGGAGCGAACAGG
+
44:::;;>>@+99<5;29A<@BC:D@@?>0=:.55)39===4B?=:::33333(33-3:4:7::459ACC=:::;;;;&4:5;<3::657;BAA=@@>=@@9??<?>=>==9398>:9:@BBBA@@C@C?B@@@@6;9@BBB@B;C@B?AA?B@0//::6:?B=7@;?;>;555:9;99.44395555059<<8<;94949;7<<<::444/57<7<7<<544997333-3488883:99=AA?3@?@>?9:447
@N9IO0:00801:06268
TACAGAGGTGGCAAGCGTTGTTCGGAATTACTGGGCGTAAAGGGCGCGTAGGCGGTCTCGTAAGTCCTGTGTGAAATCCCTCGGCTCAACTGAGGAACCGCACAGGGGACTGCGAGGCTTGAGTTCGGGAGAGGGAAGTGGAATTCCGGGTGTAGCGGTGAAATGCGTAGATATCCGGAGGAACACCAGTGGCGAAGGCGGCTTCCTGGACCGACACTGACGCTGAGGCGGCGAAAAGCTAGGGGAGCCAAACGGG
+
AAC@@>>:>=:<?;@=??<?C?AA>A?B?BBBFD>@@??>9@C<BBBCBBB?@@????CB>>8;00*0@=<=@@C:AAC<BBB?ABCC@CCBBB?C@D;;;CBAABA7A@@@?B@@7;:?BCAA=@@A9AA;;;0;:A==:<8;2717>6794;;:<8=BBC;@@<?>@>>>?88/7/779?9=@B=@;;;=@@?=B>;;6;?>B=@A=9:49999><<;;;<<<<<5:<7666>>+5555599+955.5>15555
@N9IO0:00810:06284
TACGTAGGGTGCGAGCGTTAATCGGAATTACTGGGCGTAAAGTGTGCGCAGGTGGCCGAGCAAGTCGAGTGTGAAATCCCCGGGCTTAACTTGGGAATTGCGCTCGAAACTACTTGGCTCGAGTGTGGCAGAGGAAGGTGGAATTCCAGGTGTAGCGGTGAAATGCGTAGAGATCTGGAGGAACACCGATGGCGAAGGCAGCCTTCTGGGCCAACACTGACGCTCATGCACGAAAGCGTGGGGAGCAAACAGG
+
CCAB@CCG>9::CCCCCC@C@BBC@BAC@CDAAA=ABCCC>CBA@CCCBAA<AA;@?:;;AA?@BBBBBBBBBBD>CCBB:BC>CC?B?BB>AC:?>?6?789?;@==6==BBB7B7=CBBBB799B?@A@@B=>38,2;5;9>:>5@>4?<?<==>6A<>81;;:@@>>>==8;;?<?:7A=@@@@BBBB@CCC>A=@BBA?B?ABCC=B?B@BAAAC@;::=>>959=@??@9A:::BBB6;;;@D>BAA>
@N9IO0:00811:06282
TACGTAGGGGGCGAGCGTTGTCCGGAGTGACTGGGCGTAAAGCGCGCGCAGGCGGTCGTGTGCGTCGGGCGTGAAAGCCCCCGGCTCAACCGGGGCGGGTCGCTCGAAACGGCGCGACTGGAGGCCGGACAGAGGGGGGTGGAAGGCCGGGTGGAGCAGTGAAATGCGTAGAGATCCGGCGGAACACCGGAGGCGAAGGCGGCCCCCTGGGGCGGACCTGACGCTGAGGCGCGACGGCGTAGGGGAGCGAACGGG
+
AABC?99999*;AABBBC?BBC@D???@CDCCCC=B@B@B<BCCCCCCBBB?BB?;;;BBA@@DCCCD>B9;;AA6;;;;;'4:?@?<8<8<<<.89959?;?>>CC=6CD@??>9::99<;;6:*0)/88::<<===&=B?B?B>A5;;6;A=AC?::8:4@,555;;:::=954.4745.56555.5.5=7<<=9=8==7<<<:$59@@0>>;9:49995@959>>;AA<<;0/)///8888.88:;9-3;94
@N9IO0:00813:06289
TACGTAGGGGGCAAGCGTTATCCGGAATTATTGGGCGTAAAGAGTGCGTAGGTGGTTACTTAAGCGCGGGGTTTAAGGCAATGGCTCAACCATTGTTCGCCCTTCGAACTGGGTTACTTGAGTGCAGGAGAGGAAAGCGGAATTCCTAGTGTAGCGGTGAAATGCGTAGATATTAGGAGGAACACCAGTGGCGAAGGCGGCTTTCTGGACTGTTACTGACACTGAGGCACGAAAAGTGTGGGGAGCAAACAGG
+
CCBB@@A@@@0>=9@;;;6;BB@F@CAC@AA=AB:B;AA>6BAA@@;>CBB@BC>A=944.4.4?@ACCC8CC>C@C?AA>A?8?=9;6;?BA:@?:@<AC?C?BBB?AABB=B@CCB??;;;@;::?@@@@<@B6;;A?A6;7;=@??CBAAAA@=AAAA<AC@@@BBCBBB@BB?BB?B?CCG@DBAB@BBD@E@9:;:FD;C@@=@@CBA?CAA;;;@?@A;:4:@A;;;;&;??B@DD8??BCE>EBB@
@N9IO0:00771:06347
TACGGAGGGTGCGAGCGTTGTTCGGAATCACTGGGCGTAAAGGGCGTGTAGGCGGTCTGCTAAGTCTGATGTGAAAGCCCGGGGCTCACCCCCGGAAGGGCATTGGAAACTGGCGGACTCGAGTCCCGGAGAGGAGAGTGGAATTCCTGGTGTAGCGGTGAAATGCGTAGATATCAGGAGGAACACCGGTGGCGAAGGCGGCTCTCTGGACGGTGACTGACGCTGAGACGCGAAAGCGTGGGGAGCAAACAGG
+
AB@@<@AB9@@>A@@:;;@BBFEG@C?BBCCECC>@BAIIFCD?CCBB@BA>9969B;;:BB?BBBBBBB@@@@@8>?;)444&44488889)98=:>C5A=B@B?BA8@?@;@A=;:;;;;;@@@9@?ABA<9<>>;;?;C?A=C=9;8;DCBBCA?AAAE>A@@BAA???A???C4997979AA<@?::7:BA>B?CC?:::??@B@BBB?BBBCB@??A@==A;;;;B<;;0;;:;>>>-9:BBC;BAB7
@N9IO0:00791:06335
TACGAAGGGGGCTAGCGTTGTTCGGAATGACTGGGCGTAAAGGGCGCGTAGGCGGCGATTTTAGTCAGGCGTGAAAGCCCTGGGCTCAACCTAGGAACTGCGTTTGATACTGGATCGCTTGAGTGTGGGAGAGGATGGTGGAATTCCCAGTGTAGAGGTGAAATTCGTAGATATTGGGAAGAACACCGGTGGCGAAGGCGGCCATCTGGACCACTACTGACGCTGAGGCGCGAAAGCGTGGGGAGCAAACAGG
+
AAADA=@A@A2ACCCAAA<AA>BB@C@CCBBBBC?DCBBC>CG?ABBA?@>:00+0==@@A7CCB@AA>??>AAA0<;;0;A;6@BBC@C@C@@;?;@AA??BC8;;BBBBF>@?@::99;;@BCCDD<A@@@;A>@9;;=A=@<@A69:AA;;;;:5@<=?7>7<@CBAA;95.55)549=9BCG@B@BC@CEC?B@BE@C9@<>CB<BB?BA?<<<<B@@@BBBB@CBB;;:6;@CBBBB:@@@BB=A??=
@N9IO0:00792:06336
TACAGAGGGGGCTAGCGTTGTTCGGAATTACTGGGCGTAAAGGGCGCGTAGGTGGCCTGTTAAGTCGAACGTGAAATCCCCGGGCTCAACCCGGGAATGCGTCCGAGACTGGCAGGCTCGAATCCGGGAGAGGGATGTGGAATTCCAGGTGTAGCGGTGAAATGCGTAGATATCTGGAGGAACACCGGTGGCGAAGGCGGCATCCTGGACCGGTATTGACGCTGAGGCGCGAAAGCCAGGGGAGCAAACGG
+
?AA;;;;;;;*;CCABBD;;:@BB?C7;4:@AAB;;:;CB.;:.5;;?:BB:00+06>>A<@;A@A@C@;:;BDH=@@GD;CD=;;9@8@<6<C6A7<<555?7;433833-3:<-844;<69:7:?6@9;;B=B;;9B9B=B=A8:9<@BA@@AC@CCCD6999999===>>?@A5::;?;??@?A?BD>@@C<@7;;=ABCB@CC?A@?C?BAA;;:;::9994.4;;444(44.4444&4444909<<
@N9IO0:00801:06316
GACAGAGGGTGCGAGCGTTGTTCGGAATTACTGGGCGTAAAGGGCGCGTAGGCGGTCTGTTAAGTTCGGTGTGAAAAGCCCTCGGCTCAACCGGGGGAAGTGCGCCGGATACTGGCAGACTCGAGTACCGGAGAGGAGGGTGGAATTCCTGGTGTAGCGGTGAAATGCGTAGATATCAGGAGGAACACCGGTGGCGAAGGCGGCCCTCTGGACGAGTACTGACGCTGAGGCGCGAAAGCGTGGGGATCAAACAGG
+
;;CCC;;;0:9>=97733-37-394:5<5:3//;2;///:(//+/68?>??;=?8:99;=*0)//)/96:333333&333(333-36//)/)/666'6+//5:88.5248?:;B>@@BB<;;AA;:::299995989;;3;<49:;8<7==155;;=96(---6(--8//4::<::;<<7::8=458A9=9?B=@AF?B?BB?CC=@ACC@CCBBAA;<;<;;;;;;;A=;:9A?A6:;>>@@@7@@@CC=BBB>
@N9IO0:00806:06321
GACAGAGGGGGCAAGCGTTGCTCGGAATCACTGGGCGTAAAGGGCGCGTAGGCGGGATGGCAAGTCGGTCGTGAAATCCTTCGGCTACAACCGAAGAACGTCGGCCGATACTGCCGGTTCTTGAGGGAGCAGAGGAGATTGAATTCCCGGTTGTAGCGGTGAAATGTGTAGAGATCGGAGGACACCGGTGGCGAAGGCGGGTCTCTGGGCATCTCCTGACGCTGAGGCGCGAAAGCGTGGGGAGCAAACGG
+
@@A::;CCCC5CC?B;;:?BABACBF9;;AABAB;;;;BB<AA<BAA@@A@;ABB<;>>>@A>BBBC@BAA;;:A<AC?B>@@?<..,9),),5(*,0---;;)/)/333333:274769:(/-55,-///999+---,(*,(,(,5/5(,(,,--/46:444)4==?9:9@??:00+0:*0/661669;6;<<793337)7<8?<??8??>=9:27==<<<<899288<>=A8@<=7:99&38733(338
@N9IO0:00807:06319
TACGTAGGTGGCAAGCGTTGTCCGGATTTACTGGGCGTAAAGAGCGCGCAGGCGGTCGTTCAAGTCGCGTGTGAAAGCCCCGGCTCAACTGGGGAGGGTCACGCGATACTGATCGACTCGAAGGCAGGAGAGGGTAGTGGAATTCCCGGTGTAGTGGTGAAATGCGTAGATATCGGGAGGAACACCAGTGGCGAAGGCGACTACCTGGCCTGTTCTTGACGCTGAGGCGCGAAAGCTAGGGGAGCAAACGGG
+
CCCBA9949;2;C?@>AC?BBC>B=;;;0;??BB=BBB@@:@AAABBBA<<800,0>>@;AC99:BBBAAAEDBB:AA==*;5;@@C@;;;CC8AAB;@@BC@@ACCCCCCB@@@@@@BBB?C@CBB?C>?>>9@>@A?8B9C>BB>B@??@BAAA?AAAB6BBBBBB@@B@@?==3@?;@9CCC@CB<B?BBB=C?BBB=>BC@BA?A<CG@:CF<CCBBAC;;;=ACCBDI?BBD;;;;.;AAAB=AB@8
@N9IO0:00767:06365
TACAGAGGGTGCAAGCGTTGTTCGGAATTATTGGGCGTAAAGCGCGTGTAGGCGGCTTTGCAAGTCGGGTGTGAAAGCCCTCAGCTCAACTGAGGAAGTGCGCCCGAAACTGCAGAGCTTGAGTGCCGGAGAGGGTGGCGGAATTCCCCAAGTAGAGGTGAAATTCGTAGATATGGGGAGGAACACCGGTGGCGAAGGCGGCCACCTGGACGGCAACTGACGCTGAGACGCGAAAGCGTGGGGAGCAAACAGG
+
ABB;;;@A;@B=A;@:::6::<AA:>:>3<<5=:3==9<:2:98:AACCCC@::7;CB<BBC@;;;BB=;;;BCB=BBB;BA;;;ABB>BBDDD@F?;9:?=>=,4:85844558@BCA4989333-348=<CF>BB?BB?A9=1978(9,399>:B8CCCC;A6@<<;85522255*594942226:6::6555393662<2554>>-25A9==;?A:9;;;:?>?>?BB;;;0:;44;==/>BCDF>BBB4
@N9IO0:00770:06387
TACGTAGGGTGCGAGCGTTAATCGGAATTACTGGGCGTAAAGGGTGCGCAGGCGCTCCGCATGTCGGGCGTGAAATCCCCGGGCTTAACCTGGGAATTGCGTCCGAAACTATGGAGCTGGAGTGTGGCAGAGGGAGGTGGAATTCCACGTGTAGCGGTGAAATGCGTAGAGATGTGGAGGAACACCGATGGCGAAGGCAGCCTCCTGGGCCAACACTGACGCTCATGCACGAAAGCGTGGGGAGCAAACAGG
+
?@BBBCCC=@@?B@@>??>B?BCGFD@D?BCCCD>AAAA?8?B:BBBBA@@;@@>AA>B<;:?@ADC=AACA@@<AAAB:BC>AB@D@E?ABB=B?C?C@@@CAEGD=BCCCC>AAAB@?@BBBAB?BAA@@B;>>;@@>C?B=B=A@@@@ABBBA?BBAA=BCCCBCBCBBBCCC;BA=A=?>>=@A@A?ABB?B=????=AB?CBC>C?C?ABABAA:::@??>@=?A;;;0;@@ABBB8AAAAA<BBA?
@N9IO0:00780:06391
TACAGAGGGTGCGAGCGTTGTCCGGAATCACTGGGCGTAAAGGGCGCGTAGGTGGCCCGATAAGTAGGGGGTGAAATCTCGAGGCTCAACTTCGAGGCTGCCTCCTAAACTGTCGGCTCGAGCAGAGTAGAGGCAGGTGGAATTCCCGGTGTAGCGGTGGAATGCGTAGAGATCGGGAAGAACATCGGTGGCGAAGGCGGCCTGCTGGGCTCTTGCTGACACTGAGGCGCGACAGCGTGGGGAGCAAACAGG
+
BCB;;;BC=;;9@@?8994::@>B?B>@@@B99:5:AAAD<AB<::9AAA@:::5:B9@>997:ACBBBB2@@AA9??>==9:5:@AA?CC???9:4;;;;=@@?CEK=@@BA;;7:;;@;;;BABBCDBCB?BDC?CF?B>B<A@<@=@B;;;AA>ACAC@CBCCBBBAAAAABC=CACGBCCCBB?BA<@BA=A>AB@C@;;;BBD>CCBB?BBAA@@@BAA;;5;AA;;;CCBABCEH9AACCD>BCB9
@N9IO0:00810:06384
TACGGAGGGGGCTAGCGTTGTTCGGAATTACTGGGCGTAAAGGGCGCGCAGGCGGCTGCTCAAGTCAGGCGTGAAAGGCCTGGGCTCAACCCGGGAATTGCGCTTGAGACTGGGCTGGCTTGAGTGCGGGAGAGGATGGTGGAATTCCCGAGTGTAGAGGTGAAATTCGTAGATATTGGGAAAGAACACCGGTGGCGAAGGCGGCCATCTGGACCGCAACTGACGCTGAGGCGCGAAAGCGTGGGGAGCAAACA
+
AABB?BCCCC1CD@@?AA?CCACC@C@D?BBCCC>99:DG>CC=AAAA@BB@AB<@;;;CAA<ABBCC@BBBCCC=B>B@AAC/<555.55)5:1:.5.559:?8ACCA@;@80=;;.9B8955;9<8808334499<4992949299)554/777///788;>37277///777:8<=3;;09:45455:7;?;>>>;@499248<9;44.44.444.44449=<:6558;<8444)4444444&4:::;083
@N9IO0:00816:05764
TACGGAAGGGGCAAGCGTTGTTCGGAATCATTGGGCGTAAAGGGCGCGTAGGTGGTCTTGTATGTCTACCGTGAAAGGGTACAGCTCAACTGTAGCTCGTCGGTAGAAACTGCAGGACTTGAGGGCTGGGAGGGGCTGGTGGAATTCCCTGTGTAGCGGTGAAATGCGTAGAGATGGGGGAGAACACTCGTGGCGAAGGCGGCCAGCTAGACCAGTTCTGACACTGAGGCGCGACAGCGTGGGGAGCAAACAGG
+
A@BD=B<ABA8AA>A@BB<BBAFC<C@DCBB@CC=BCBCC8CA8CCCBABG@DC@CBB@DCC@A@BAAA?BC??>8>@8AABBA<A9;5458=?@@AAAB@@<AA@@@9@BAABB?DBA9>;;;,9;;</55>>166?;<A=@4:4::,9@?<:99<<29877*773<8;;<9944444$48<6:;;=@=@=7<9839<:92:=::;???BB?B?@=@@AA99::::B?@@ADBBDB@@;;;;.;@BCD<;;;<
@N9IO0:00821:05773
TACGGAGGGTGCGAGCGTTGTCCGGAATCACTGGGCGTAAAGGGCGCGTAGGCGGTTCGTTAAGTCGTTGGTGAAATCCCGGGGCTCAACTCCGGGGCGGCCGGCGAGACTGGCGGGCTCGAGCACGGTAGAGGCAGATGGAATTCCCGGTGTAGCGGTGGAATGCGTAGATATCGGGAAGAACACCAGTGGCGAAGGCGTTCTGCTGGGCCGTTGCTGACGCTGAGGCGCGACAGCGTGGGGAGCAAACAGG
+
AABE?B@B<;:9A@@@BB@DCDAFAD>BBBBCCC>BBAAA>AI>CCCDBBB@CCAE@DBB?B?BBCCBAC@CCCD>BBC<BBB9BBA=9<>>.444&4:3:5:9@@?AB?::8=:630/06;==@AA>AAA@?;::;@@A=@=@?AA=B?BBBAA??<@D>A>AA@@@@:::?@BBC<B?AA@EDH?BBBCAEBB?BACFG@BCBAAAB=B@BC?BBCBAAA@::9@=@@A??;;;;;<<<<.;B;;;0;;;>
@N9IO0:00831:05792
TACGTAGGTGGCAAGCGTTGTCCGGATTTATTGGGCGTAAAGCGAGTGCAGGCGTTCAATAAGTCTGATGTGAAAGCCTTCGGCTCAACCGGAGAATTGCATCAGAAACTGTTGAACTTGAGTGCAGAAGAGGAGAGTGGAACTCCATGTGTAGCGGTGGAATGCGTAGATATATGGAAGAACACCAGTGGCGAGGCGCTCTCTGTCTGCGACTGACGCTGAGGCTCGAA
+
@@B@@@A=@C@AB@BCCC?CBB=A.99>3>?8=@6?>AA?8=@A9:::9@@<::5:;C=AB=A;;:;;=;:59;)5@<A7;A;A?;@=@9@966549.000///<<@8<AAC=A?<>>8===9;;;;;7<<<<A?B@@@7;79==2:444<<=;<;9<>8<=:;:99555999955.5.555:9;4:///)/-//)///8999444398////////8:3333634433:
@N9IO0:00849:05761
TACAGGGGGCGCAAGCGTTGCTCGGAATCACTGGGCGTAAAGCGAACGCAGGCGGACCGTTAAGTCGAATGTGAAATCCCGGGGCTCAACCCCGGAAGTGCATTCGAAACTGGCGGTCTTGAGTACGGGAGAGGTGGGTGGAATTCCTGGTGTAGAGGTGAAATTCGTAGATATCAGGAGGAACACCGGTGGCGAAAGCGGCCCACTGGCCCGATACTGACGCTCATGTTCGAAAGCGTGGGGAGCAAACAGG
+
A@CCCDDD1BBBB?BBBC?AACBC?C?BBCCDDF>AABCC>BBCD@CDCBB?BC>AA@BA=B<@@AAA=@@@?@@6?CC;ABB9@@AA=@@@2?6=;=?@@@@<A@A@<ABB@BB?AAA?A@>>>AAG>BBBB>99:3:@:A<>:>=BA5>>;;;?><<<;:0<3>>@@>>>9==::588/62<<=1718818=AA9@A@?AB=BCCC@DD=CB???@@@@@@BBAAAA<@@@@:@@AAACC:@@@BC<@@B?
@N9IO0:00849:05781
TACGGGGGGAGCAAGCGTTGTTCGGAATCACTGGGCGTAAAGGGCGTGTAGGCGGTTCGGTAAGTGAGATGTGAAATGCCCCGGCTTACCCGGGGACCTGCATCTCAAACTGCTGAGCTTGAGTACAGCAGAGGGTGGGGGAATTCCTGGTGTAGCGGTGAAATGCGTAGATATCAGGAGGAACACCGGTGGCGAAGGCGCCCACCTGGGCTGCTACTGACGCTGAGGCGCGAAAGCTAGGGGAGCAAACGGG
+
AABA@A@A';;:B=A@BC9;;9@A7A?BCABBBE>;;;FC>CD>CCCCC@@=996;5@;>BB?9;;@@@ABAAA?983944&45::6<;;)444&4<7;@A@@?@@DE>BBC@@@AAAB7;;AAAABB;;;CCC>CCKGJ1B:D<@9CC@CBBBD?C@C;:;6:65@<C?AA>B==>:==9=9==B?C?AB=BAA>@;A;00,00,/>;1=;>>@;;;@@A:55>>>;AAA;;;09@AABKE:BBCCD>DCC=
@N9IO0:00861:05788
AACCAGCACCTCAAGTGGTCAGGAGGATTATTGGGCCTAAAGCATCCGTAGCCGGCTCTGCAAGTTTTCGGTTAAATCCACTTGCTCAACAAATGGGCTGCCGAAAATACTACATAGCTAGGGAGTGGGAGAGGTAGACGGTATTCGGTAGGAAGGGGTAAAAATCCTTTGATCTATTGAGGACCACCTATGGCGAAGGCAGTCTACCAGAACACGTTCGACGGTGAGGGATGAAAGCTGGGGGAGCAAACCGG
+
4&4.444447<=<7@?B=BCAA=BE@EI@CC?EH=B=@@B0;;B@A=@@@@B@C?@AACCAA6::@@6?@=@;??9?A?AAA;;;ADD@CCC=ECC;@;;;7;JEF<BCBBACCEAAABAA@/;;;;;0;B?A=A@@@@@<@BB?CB@DDC?C@ABB3:;:;:);<:=B5@?@>==;9=??9?C>BC?CCDA=:9929:>?@AABBB@BBD?B??>>===>A@:>A99929>;;=9A:;;888);;<8;3>:<8
@N9IO0:00823:05846
TACGAAGGGGGCAAGCGTTGTTCGGAATTACTGGGCGTAAAGGGCGCGTAGGCGGCTTATCAAGTCAGGCGTGAAATTCCCGGGCTCAACCTGGGGGCTGCGCTTGATACTGATGAGCTTGAATGCGGGAGAGGATAGTGGAATTCCCAGTGTAGAGGTGAAATTCGTAGATATTGGGAAGAACACCGGTGGCGAAGGCGGCTATCTGGCCCGTAATTGACGCTGAGGCGCGAAAGCGTGGGGAGCAAACAGG
+
CCC@?<@BAB3BC?CBCC@CC@CE:GAC>BC@??8AA?AA6@@8F??DCBB?BB>BC@CDCC>AAA<<8=AAABF<B@BD;@@9:9:??C?CBCCC2AAC?@?C?A@??????AC@?BB@CC?:;;CC>DCCC@CAAABC?B?B?BB<???@BBBBC?BCBG>F??@?AABCBA?BB8:8:@?ABB?C?;;8;AA>B@CD?B@ADCCB@BC<BAA=A?BAAAA@:;;;@@?;;:.;<BDCCC;;;ACB=B@@=
@N9IO0:00837:05817
TACGTAGGTGGCAAGCGTTATCCGGATTTATTGGGTGTAAAGGGCGTGTAGGCGGGAGCGCAAGTCAGATGTGAAAACTCAGGGCTCAACCCTGAGCCTGCATTTGAAACTGTGTTTCTTGAGTGCTGGAGAGGCAATCGGAATTCCGTGTGTAGCGGTGAAATGCGTAGATATACGGAGGAACACCAGTGGCGAAGGCGGATTGCTGGACAGTAACTGACGCTGAGGCGCGAAAGCGTGGGGAGCAAACAGG
+
BAACB>>;996;C=B?AA@CCEAD@BBB=???CC=ABBAA<BI>A@ACC@A<ACB;9;:AACAECBACDCCCBBBB7<:BAA@<@BBC?CD>CCBCB@AAACCC<AAF=BAAAAAC8;:@BBBBBBBC<??@A?AA>AAB@D?B?B>A@@@@???::4:@??9@BBCBBBCBB@@AD?BB@C?@AB?BBBB=A@@5:49C?BB@BCAA<@@?A@@<ABBABBC@AAC?BBBBAA:A???BCC9AABCC<:::=
@N9IO0:00854:05824
TACGGGGGGAGCAAACGTTGTTCGGAATCACTGGGCGTAAAGGGCGCGTAGGCGGCCTGTAAGTGGTGTGTGAAATCCGATGGCTCAACCATCGAGCTGCGCTCCATACTGCAGGGCTTGAGTACAGCAGAGGAAAGTGGAATTCCTGGTGTAGCGGTGAAATGCGTAGATATCAGGAGGAACACCGTTGGCGAAGGCGACTTTCTGGGCTGCTACTGACGCTGAGGCGCGAAAGCCAGGGGAGCGAACAGG
+
@?;;:9:9$444<>6=>?:>?<==9B?@@@AA@A;ABCCD>CD>CBBBB886..*.(-677=AAA@BCBCB999)44.4=<A?CDCB9B7AA@>94:AA;;;::<=>BAA@?:::6:48A965B=BB?>??C?A?8@=?8?<@=@;;;5;@AA@@@?@@@A9:8:@AA@AA??9=939:>A@BBC@BB=A=@B@6:7:AA@@@8?::;.;;78;=@;55;;<=666:==BCCB=BA8::AA6?@@A@<=992
@N9IO0:00857:05842
TACAGAGGTCCCAAGCGTTGTTCGGATTTACTGGGCGTAAAGGGTGCGTAGGTGGCTGGGAAAGTCTGATGTGAAATCTCCGGGCTCAACTCGGAAATGGCATTGGAAACTATCCGGCTCGAGGGTCGGAGGGGAGACTGGAATTCTCGGTGTAGCAGTGAAATGCGTAGATATCGAGAGGAACACCAGTGGCGAAGGCGAGTCTCTGGACGATACCTGACAGCTGAGGCACGAAAGCTAGGGGAGCAAACAGG
+
BBB:;:A>AAB=B@CBBB=AA?AA?BBB?AAADC<=>8::-;A8@@@@ACC@BB?CBAC3895:@?@ABCBBBAC:;69@8;>269@B;CCCC@CE>CC<:9:@C=@@;;<<CC>B>@@@BBBE?CCCACBBB5;;;@A@;A<@=A>;?;???CCA@@@BAD>;:6@@99=@9955<;;=:?9==@=@:9:6;;@=@=@@999>877=8=?>??B@;>=983//99//)///333(3333333&3388804445
@N9IO0:00860:05820
GACATAGGTGGCGAGCGTTATTCGGAATACTAGGCGTAAAGCGAGTGTAGGCGGGCGCTTAAGTCCGTTGTGAAATCTCCCGGCTCAACTGGGAGGGGTCAATGGATACTGGGCGTCTAGAGTGGGGTAGGGGGGACTGGAATTCCCGGTGTAGCGGTGAAATGCGTAGATATCGGGAGGAACACCTATGGCGAAAGCAGGTCCCTGGGCCTTTACTGACGCTCAGACTCGAAAGCTAGGGGAGCAAACAGG
+
BBBCACC>A@=@A?@:;;>=@:@@=@@AA@:9929>999/8:<?>?BA9;:;BB<@??A5;4;@@=BC>BBBBB<<<;ID?DACBCB2:;:;6;CCE9CCD@BB@CBBA@??587;>?>>CBBBFD6AADCCCC)CCCC?B?B=BB<B?BBCCCCC@CCDC?BCBBCB;;;B@A@C=::6:;@???BB@?9>:99/9=9929??9:::-:297-5@@??;@AA@??>@?@:::-9?<>?AA6AAAAD:A@>:
@N9IO0:00834:05893
TACGTAGGGTGCGAGCGTTAATCGGAATTACTGGGCGTAAAGGGTGCGCAGGCGGTTGCGCAAGTCAGGCGTGAAATCCCCGGGCTTAACCTGGGAATGGCGCTTGAAACTACGCGACTGGAGTATGGCAGAGGGAGGTGGAATTCCACGTGTAGCGGTGAAATGCGTAGAGATGTGGAGGAACACCGATGGCGAAGGCAGCCTCCTGGGCCAATACTGACGCTCATGCACGAAAGCGTGGGGAGCAAACAGG
+
@@@@@ABB=@@@CCCBBC?B=AAB>A8;9;EEEH>BCBBJ;AA><;;CCBB?@?<@.4;556:?>>CD@B@>@@?(49=@3@C<BA4:4:7;<<6B?BB@C;;;?@@?359:8@A:9;BB?@@?9::?@:8877(7<144>B>A>B>BCBBCB=>D?;?=BC<;99<<<B<=;::99.443939::6:>>?=@AA>B6::887;>8<A>6?7?@AAAA@@;94;;99?@>=444)5=@@CHE;@AACD>BBB=
@N9IO0:00841:05866
GACAGAGGGTGCAAGCGTTGTTCGGAATTATTGGGCGTAAAGCGCGCGTAGGCGTCGCTTAAGTCGCATGTGAAAGCCCAGGGCTCAACCCTGGAAGTGCATGCGATACTGTGCGACTCGAGTCCTGGAGAGGGTGGTGGAATTCCTGGTGTAGAGGTGAAATTCGTAGATATCAGGAGGAACACCGGTGGCGAAGGCGACCACCTGGACAGGTACTGACGCTGAGGTGCGAAAGCGTGGGGAGCAAACAGG
+
@@AA@==>4:;;@?A:::>@A=AA?B?B@AA=AA<BAAFF<ABBC::8@@A>;;9BBBB60+0;0//6///>@@49:A9@@@;AAAA@CD>CB?C?A@BBA:9:><??>??>:;;AAABBBBED@CC5;;;;;0;@>AA?B@C@DAGG@BBBCA;;9<CCI?CADECDAA@@@BAA>AA=A>@??5;4;<5<;;=@<@?@A>??=@B@BCCC@CBD@@@@:98><C>AAABBA29:99:::-;ABBB<;;<<
@N9IO0:00822:05950
CACGGGGGGAGCAAGCGTTGTTCGGAATCACTGGGCGTAAAGGGCGTGTAGGCGGTCAGGTAAGTGGGATGTGAAATGCTCCGGCTCACCCGGAGACCGGCATCTCAAACTGCCTGGCTTGAGTACGGGAGAGGGTGTGGGAATTCCTGGTGTAGCGGTGAAATGCGTAGATATCAGGAGGAACACCGGTGGCGAAGGCGCACACCTGGCCCGATACTGACGCTGAGGCGCGAAAGCTAGGGGAGCAAACGGG
+
AAAA@B@B';;:C@C@@@>@A@CC:C@CCBBBCC>9;<B@<AC>BBCE;9;=AA<@BBB?BB8A<A<5<@@@CEDDA;;;C@C?A@@@@@8A=?=9?;==>@@AAA@B<BBBC?::7;B?;:;;AABA<AABBB<AACCC=C@C>B=AA<;;;BCBB?CBBD=<<<BCBAAAA@A@A9??=A>AAA<@=@A=@@?2:39===??A=>A=@@8@@@@@B???AA@>@@;;;;;;;0;@:9:99-8@ABF=BBF>
@N9IO0:00825:05945
TACAGAGGGTGCGAGCGTTAATCGGAATTACTGGGCGTAAAGCGCACGTAGGTGGCGACGTAAGTCGGGTGTGAAAGCCCCGGGCTCAACCTGGGAATTGCATTCGAGACTGCATTGCTGGAGTACGGAAGAGGAGGGCGGAATTCCCGGTGTAGCGGTGAAATGCGTAGATATCGGGAGGAACATCAGTGGCGAAGGCGGCCCTCTGGTCCAGTACTGACACTCAAGTGCGAAAGCGTGGGGAGCAAACAGG
+
ABBCAAEE=CBA?==7878<:<@A>A>A>BBBBC>?????8?9::A@@@AA=;;7;@@BBBB?BBCCL?CCCB@?8==>=2<<699:A?D?BAA9@5:5;;@==AA@@@CCCBCB>@??A;?=????<?;@@@89:B=AB=B4:4:;.;=BBCBBBB?BBCF?AB@CCDCCCCCCCC>CC?C?@;;;;@>@<@@B>C7;:=@D>BCBG:;;>BBCCBBAA>@@B00,0;;=AAB<B;;;BBA7@@ABC<A@B?
@N9IO0:00828:05927
TACAGAGGGTGCGAGCGTTAATCGGAATTACTGGGCGTAAAGCGCACGTAGGCGGCTTGGTATGTCGGGTGTGAAATCCCCGGGCTCAACCTGGGAACTGCATCCGAAACTGCCTTGCTCGAGTATGGGAGAGGGAAGTGGAATTTCCGGTGTAGCGGTGAAATGCGTAGATATCGGAAGGAACATCAGTGGCGAAGGCGACTTCCTGGACCAATACTGACGCTCAGGTGCGAAAGCGTGGGGAGCAAACAGG
+
BBCCCBBB<;;9?@@??@;>6:9=;@5:69AAAC@C:::G89:@?BABB@@=;;5;@<@>;;;@@@@B=AA??@E<?@DD:CB=:::?=A=BBC=CA@@@@A;;6;AA9C;;;5<7<AABDAAABCCD?CCBBB7;7;BB=A@DD>C@CABBBB@@@?BBAB<AABBB@@@B@ABB?B?B@BAFBCBDCCB@CCC@C>BBCAA>A?AA=@@=A>BACCDBBBDC<;;?BB@@AA6;;ABCCC8;::9?9>992
@N9IO0:00831:05913
TACAGAGGGTGCAAGCGTTAATCGGAATTACTGGGCGTAAAGCGTGCGTAGGTGGTTTGTTAAGTCAGGCGTGAAATCCCTGGGCTCAACCTGGGAACTGCGCTTGATACTGGCAGACTAGAGTGTGGTAGAGGGTAGTGGAATTCCGCATGTAGCAGTGAAAATGCGTAGATATGCGGAGGAACACCAGTGGCGAAGGCGGCTACCTGGACCAACACTGACACTGAGGCACGAAAGCGTGGGGAGCAAACAGG
+
<==<<<==2:937-3833-3-3:;385:38:???9@??@B8?;4:;95:DE?;;:;J<CCAC@BBAA@@BB;:;A=@AA;?AA8>?@C?B?BCD<B8;;A@>C<7::<;8898=738;A333::;>?6888<==6;<@<<7B<E?=9=C>666;;;5555555&5;555;;<565<<<6;;8=8<;;7;;;>;???2616;4556=1666;;8=9==BAAA@?<::;@;;;9>==5;0//9::.<:<::3///4
@N9IO0:00833:05957
TACAGAGGTGGCAAGCGTTGTTCGGAATTACTGGGCGTAAAGGGCGCGTAGGCGGCCTTGTAAGTCCCGTGTGAAAGCCCCCGGCTCAACTGGGGAACGGCACGGGAAACTGCGAGGCTTGAGTTCGGGAGAGGGAAGCGGAATTCCGGGTGTAGCGGTGAAATGCGTAGATATCCGGAGGAACACCAGTGGCGAAGGCGGCTTCCTGGACCGATACTGACGCTGAGGCGCGAAAGCTAGGGGAGCAA
+
ABC0..:*..(-606:9825<=@A8989=AABCB<?>;:;0;A9B@BBB;;4;;5<@C>BBB=@B@@;@B@@ABB9;;<<<*;=A@AB?BBBBC7B=AB>BBACD7;;9<@@CCCG@DE>A???>@??9?AABE=B?@:9393:39>A>;B?=8BBB=BBBB=BCA@@@@???@?4>6;;7?4<:=6B>=?>ABB?E<;;275.5255/579;===;55777:8==>9==<888)7852:::+9:666
@N9IO0:00843:05925
TACGTAGGGGGCTAGCGTTATCCGGAATTACTGGGCGTAAAGGGTGCGTAGGTGGTTTCTTAAGTCAGAGGTGAAAGGCTACGGCTCAACCGTAGTAAGCCTTTGAAACTGGGAAACTTGAGTGCAGGAGAGGAGAGTGGAATTCCTAGTGTAGCGGTGAAATGCGTAGATATTAGGAGGAACACCAGTTGCGAAGGCGGCTCTCTGGACTGTAACTGACACTGAGGCACGAAAAGCGTGGGGAGCAAACAGG
+
BA@@>@@@>@0@BBCBBA@BCC?A<@?@?BBBBB=:;<CC>CG?BB@@@@A?;;6;B;AA?B@BAABBCA?B@A@:@=@ABBB=AABB@C9;;<;;A7;;?BA;BBC>BBCC0;;0;949=@?CAAA?A@CD@CAAABB?B@B?B@AAABAAAA??9?@?@;AABBBAAABCC>AA?A?;?><===BAA8887:4:17:5;AA86594>>?BBB@BBBBBBBBA993;@@<;;;&:99==??2==>??7@;@8
@N9IO0:00845:05949
TACGAAGGGGGCAAGCGTTGTTCGGAATTACTGGGCGTAAAGGGCGCGTAGGCGGCCGATCAAGTCAGGCGTGAAATTCCCGGGCTCAACCTGGGGGCTGCGCTTGATACTGATTGGCTTGAATGCGGGAGAGGATAGTGGAATTCCCAGTGTAGAGGTGAAATTCGTAGGATATTGGGAAGGAACACCGGTGGCGAAGGCGGCTATCTGGCCCGTAATTGACGCTGAG
+
AA@@>:@ABA0BB;AA994;@:BB@D?B=@D;;:/;@>@A;AA<;;;BBAB?@@=@6;;A@A<@CCAA>AAA@??4?49;4;;4?>?=:>7====>)=?BBBBB?B?@?=737=,7,3;<>>>B?>?C>:99B>A>?<;;1;571;7.33378888:6888=6=4988//(...-,22'-(-(-(-77272773<;;7;7;;0555;9996::(44:5;.448444997
@N9IO0:00845:05953
TACGGGGGGAGCAAGCGTTGTTCGGATTTACTGGGCGTAAAGGGCGCGTAGGCGCCACCGCAAGTCAGTTGTGAAATCTCTGGGCTTAACCCAGAAAGGTCAACTGATACTGCGGGGCTAGAGTGCAGAAGGGGCAACTGGAATTCTCGGTGTAGCGGTGAAATGCGTAGATATCGAGAGGAACACCTGCGGCGAAGGCGGGTTGCTGGGCTGACACTGACGCTGAGGCGCGAAAGCTAGGGGAGCGAACGG
+
AA?>=?=?&A@@B;AB@@<ACACC@CCC?CCCDF@AA@BB;@@;@AAAABA>;;55:@>AAD@BABBBB8BABBC>BBBBBBB>BC?B>BC<?=BB<B@A>=<>CBBB@<=<9888*9?@?AAB>><<=5;;;/;><???;?7:5;<:;5;?>>>7638>@D;>>=A8::AA>8::A999394:<=<AC??;?:95;:==<5<59;;A@8>?;;766755;755:7;4<>AABF9>>;;;BC6AAA;96999
@N9IO0:00847:05950
TACGAAGGGGTGCAAGCGTTACTCGGAATTACTGGGCGTAAAGCGTGCGTAGGTGGTTCGTTAAGTCTGCCGTGAAAGCCCCGGGCTCAACCTGGGAATGGCGGTGGATACTGGCGGACTAGAGTGCGGTAGAGGGTGGTGGAATTCCCGGTGTAGCAGTGAAATGCGTAGAGATCGGGAGGAACATCTGTGGCGAAGGCGGCCACCTGGACCAGCACTGACGACTGAGGCACGAAAGCGTGGGGAGCAAACAGG
+
A@A@@4;:;*949>7;;@C?BBCAA;=:@1338:;3;AABC<AAC9;:A9;6:=B?C:;9@=@7<<666;49A555)5555&55)55997;8>AA;>39:5:?8A>9>955;<8;A?BB@@BA@??AA?A?@???8?A??<6;/3/3;3;8888=:@@A?:;?7=<AA@??@99:>>=7=B?A=9::::???=B@A>B@AC?C999?B?68834:98989333333389,338444)4999<<<.=;::=4599:
@N9IO0:00817:05998
TACGGAAGGTTCGGGCGTTATCCGGATTTATTGGGTTTAAAGAGAGCGTAGGCCGGAGATTAAGCGTGTTGTGAAATGTAGACGCTCAACGTCTGCACTGCAGCGCGAACTGGTTTCCTTGAGTACGCACAAAGTGGGCGGAATTCGTGGTGTAGCGGTGAAATGCTTAGATATCACGAAGAACTCCGATTGCGAAGGCAGCTCACTGGAGCGCAACTGACGCTGAAGCTCGAAAAGTGCGGGTATCGAACAGG
+
C@@@<@=B=BHEED?B;;6;@@=B?BDI>BB@EB8@@,99,;A;;;BBCCC@D@D>BBCCAC@C@A@;;8;ACBD>;5999@5555>>:>>BB959<554=@@ABABD?AAA=@@8@<?5;;;;A?BBBBBC>CAAA<@?<@=@>@?A@=@A<=?::7:CDD=BBBB>A@BB@;;;:;;=:;6:BB@CCB7;;@@<@=B@@CCCCBBA?@@@BAD?CBBBBCAAAB?A?@@9733&38==;>7A;BBCC@?@@A
@N9IO0:00825:05986
TACGTAGGGGGCGAGCGTTGTCCGGAATCATTGGGCGTAAAGCGCGTGTAGGCGGCTTGGTCAGTCCGGCGTGAAATCTCTCGGCTCAACCGGGAGTCTGCGTTGGATACTGCCTCGCTTGAGTCCGGGAGGGGAGAGCGGAATTCCCAGTGTAGCGGTGAAATGCGCAGATATTGGGAAGAACACCGGTGGCGAAGGCGGCTCTCTGGAACGGTACTGACGCTGAGACGCGAAAGCGTGGGGAGCAAACA
+
ABCDCBBCCC5BB@A?BFACCC@C?B=AABC9B@6??@??9@CBAAABB??=?B8AC:B9BB?@?C@C@AAB;;;.:5;;9;<8;B@C?B>AA/5555@<==C;D?@<<;?;@:A==>C?B@;@<9<<6<ACB5::AA?A?C=@=@B=A<<533:@<7====6:::BAB878>??AC>C@CD?BBB?A=?A;AB?;A:???A@@C@@@>@=BC;AAC666??@AAAABA@@@AA8@@B:959&5999;2;5
@N9IO0:00825:06000
TACAGAGGGTGCAAGCGTTAATCGGATTTACTGGGCGTAAAGCGTGTGTAGGTGGCTTCCTAAGTCGGTTGTGAAATCCCTGGGCTCAACCTGGGAATTGCAGTCGATACTGGGAAGCTCGAGTTCGGTAGAGGACGGCGGAATTCCCGGTGTAGCGGTGAAATGCGTAGATATCGGGAGGAACATCGATGGCGAAAAGCAACCGTCTGGGCCTGAACTGACACTGAGACACGAAAGCGTGGGGAGCAAACA
+
BCCCCAAA:@@=@<@???;?<?AC?DBB@BBCBC;;;;;>6>>:?@;;;AB?BB?BB?B?CD=AAAA=A@@AABC<ABA=@?@:ABCB@D=@@B<A?B;@A???@A@;;4944(489@?AA@@A=AA>@BB:;7;BC?BBAE@A8;;7;>B@B;;;@=BAAA>ACCCCCBBBCAA@I???<?<@??@?>89394444&4983938;;877*::@@B>AAAAB@@?@@?;:59944)5;;9999+99<88084
@N9IO0:00829:05995
TACAGAGGGTGCAAACGTTGTTCGGAATTACTGGGCATAAAGCGCGCGTAGGCGGCTACGCAAGCGCGGTGTGAAATCCCACGGCTTACCCGTGGAACTGCGCCGTGAACTGCGTGGCTAGAGCGTGGTAGAGGAGGGCGGAACTCCGTGGTGGAGCGGTGAAATGCGTAGATATCAGGAGGAACACCGGTGGCGAAGGCGGCCCTCTGGTCCACTGCTGACGCTGAGGCGCGAAAGCTAGGGTAGCAAACGG
+
CBBBBBBB<AC@AC=?8839>;>A6:59<?@@@@8@?:;;0;=9==@@@@@?CC@BBBBA?@=AAABB?BAAADF@CBE?CCC?BA;;;:.;AA=B?BA@@@D@@;;<:?>B@@@@;@@AA@ABBBB>A@AAA=??D>BB?@9;::*00=:==:==:B>=?@C>CBBB?>>=983677:??:@::75/53660222.5/55/39../.72783=><00/<;;898:778656?AA8>CAAAB8??@===59::
@N9IO0:00829:06006
TACGTAGGGTGCGAGCGTTAATCGGAATACTGGGCGTAAAGCGTGCGCAGGCGGTTCGTTAAGTTCGATGTGAAAGCCCCGGGCTCAACCTGGGAATGGCATTGAAAACTGGCGGGCTTGAGTCTGGCAGAGGGGGGTGGAATTCCGCGGTGTAGCAGTGAAATGCGTAGAGATGCGGAGGAACACCGATGGCGAAGGCAGCCCCCTGGGCCAAGACTGACGCTCAGGCACGAAAGCGTGGGGAGCAAACAGG
+
CCBBA@@@:@@@BCCAAA@B>CA>6>-0/9=9<599;CC=CBB;;;BA@>;9949=AABACACC@BBC?@?CDE:;9==1B=7BBCB?B?AAA5904?28?A790@>0;/0*/:;29?:=76>88=8@@A<BCCCC'@@=;.7,34933.7;;;<:::====6B=B===<=A>333:6:<9>6BBBAD;;;?BBB?B=BA@@@A@0;?B=CAC@B=;;;==555:55.5==>@@8>CBBB>>2CAA@@4=?=3
@N9IO0:00832:06003
GACGGAGGGTGCTAGCGTTGTTCGGAATTACTGGGCGTAAAGGGCGCGTAGGCGGTCCGTTAAGTTCGGTGTGAAATCCCCCGGCTCACCCGGGGAACTGCGCCGGAAACTGGCGGACTCGAGTACCGGAGAGGAGGGTGGAATTCCTGGTGTAGCGGTGAAATGCGTAGATATCAGGAGGAACACCGGTGGCGAAGGCGGCCCTCTGGACGAGTACTGACGCTGAGGCGCGAAAGCGTGGGGATCAAACAGG
+
BBBB?BBB=;;;A@@@@@<ABACC@CAG@CCCCC>AAACB:@@=@C@CC>>:9949A@CC>B@BC?BB?BAA@@@<@CCCC5@=@<:::<3=99.>7;>>;9;2828819;:7:=13333888988487====7===18;=A49176A;6<:==8BB8;@88/:66999622278893776;6:=A6A1884<8C>C>CC?BB=??>C>AA?;;:///6866633251775:>=1:??ABCD:???CE>AAA?
@N9IO0:00834:05962
TACGGAGGATGCAAGCGTTATCCGGAATGATTGGGCGTAAAGCGTCCGCAGGTGGCGATGTAAGTCTGCTGTTAAAGAGTGAGGCTCAACCTCATAAGAGCAGTGGAAACTACATAGCTAGAGTGCGTTCGGGCAGAGGGAATTCCTGGTGTAGCGGTGAAATGCGTAGATATCAGGAAGAACACCGGTGGCGAAAGCGCTCTGCTAGGCCGCAACTGACACTGAGGGACGAAAGCTAGGGGAGCGAATGGG
+
BCDD?:9:9AB@B@CAAAAICC@B@B=??BB@CC>?@@DG>BAAAC=@@AA?A@=?@@@AAD?B@@@CCAAA@CC=B@@9:9?9@@@@?C=BBB;;6;@@@BBBC?CC>CBCBBBBBBA@@?@@@@BB;;;;0;@@CCH=A?A@B>BC@CCBCCCC@CCCC>BBBBB@@@AAAAAB?C?BBACBB6;6;A>ABBB=BBBBBADDAA??<?5::B?B????B@@@@@@9@999C7;9B<B<B19595><<<<6
@N9IO0:00836:05960
TACGAAGGGGGCTAGCGTTGTTCGGAATACTGGGCGTAAAGCGAACGTAGGCGTGTTCCATGTCAGAGGTGAAAGCCTGGGGCTCAACTCCAGAATTGCCTTTGAAACGGGAACGCTTGAGTCCGAGAGAGGGTGGCGGAATTCCTAGTGTAGAGGTGAAATTCGTAGATATTAGGAAGAACACCGGTGGCGAAGGCGGCCACCTGGCTCGGTACTGACGCTCAGGTTCGAAAGCGTGGGGAACAAACAGG
+
CAA;92;;;;*;ACC@@>=::4;B>A5;;;;;9.::9A@,0000,0009:4:;9?B:C@B???===00+0<<<5<@;@BAB9BBBD@B@@?@BC@H<;;@CC=DBE>CCC>CABBBCACCCCE9<;;;ABBB=AA?@A=@?B?B@CCBAABBBAA?;;;C>C@CBB@@@A@@<@@=@?CC?ABA@B?CCACCC?@>;;6;>AC>BB?@@@B?B@AAB@@?>@?@@:@:@AAB=BCCCBBB6;7;BB;@AA<
@N9IO0:00855:05997
TACGAAGGGGGCTAGCGTTGTTCGGAGTTACTGGGCGTAAAGGGCGCGTAGGCGGCCGCTCAAGTCTGGTGTGAAATCCCTGGGCTTAACCCGGGAATGGCACCAGGGACTGAGTGGCTTGAGGACGGGAGAGGATGGTGGAATTCCCAGTGTAGAGGTGAAATTCGTAGATATTGGGAAGAACACCGGTGGCGAAGGCGGCCATCTGGTCCGTTTCTGACGCTGAGGCGCGAAAGCGTGGGGAGCAAACAGG
+
ABB@@>ACDC5DCCDCBB>@@:@C<@@A>BBBCE=;;;CC>CC?BBBCDCB?CB6:6;BBBD@CBBBB?CBBBBA;@@@;ABB=BB@D@DC<@@<@?DB@BCB@@@@<@AACBBBC@CC?BBB>BBBC=BBBB=@:96;A=A?G6;:7;ABABBBBB?CBAC;?<?@@@@@>>>29:5:@AC>AAC?B@AA>ABD?B>AA?B?BBBCC?CD?BBD>ABBDBBCB@AA<@@B;;<0;ABBBGF;@ABCC<BBB=
@N9IO0:00818:06045
GACGTAGGGCGCAAGCGTTGTCCGGATTTATTGGGCGTAAAGAGCTCGTAGGCGGCTTGTTGCGTCGACTGTGAAAACCCGTGGCTCAACCATGTGGTCTGCAGTCGATACGGGCAGGCTAGAATTCGGTAGGGGAGACTGGAATTCCTGGTGTAGCGGTGAAATGCGCAGATATCAGGAGGAACACCGGTGGCGAAGGCGGGTCTCTGGGCCGATATTGACGCTGAGGAGCGAAAGCGTGGGGAGCGAACAGG
+
CCB@@@CD<@?>@<@@@A@CCB?B;>>?8>><@C>@@AAA8@AA::;@A@@=AB=AA>AD=@@A@@@BCBBBAA??-;90;AA=AAAC?C@CDCCC@CCC@@@?@B@@@@@BB=BBB@BBBCC=A=AB>BBBCC7;;AAAB?B?CAC@BA5:9559:B5:99:,9::A;;;@ABB9:64999@6?BB?BACB?BAB>A=AAA<@ABBBBA<B?BBA@=8<<<55555=9;;;@A@:@?@????3?;;;;=;;;;
@N9IO0:00819:06025
TACGGGGGGGGGGCAACGTTTGTTCGGAATTACTGGGCGTAAAGGGCTCGTAGGCGGCCAACTAAGTCACACGTGAAATCCCCAGCTCAACCTGGGAACTGCGTGTGATACTGGATGGCTTGAATTTGGGAGAGGGATGCAGAATTCCAGGTGTAGCGGTGAAATGCGTAGATATCTGGAGGAATACCGGTGGCGAAGGCGGCATCCTGGACCAACATTGACGCTGAGGAGCGAAAGCTAGGGGAGCAAACGG
+
//<===;;;=;;"//)////)//)/<8<:>555555)59999)55)5<94455.55./)/)///)//////5555>>)////&////33-3289919-33//7700///====<=@@:<@85549@8@D:990AA3>0/07//)55:5<=7;;94444.4444)4444444555;;;7///5;3///384//)/48.4.44.4::<388344.43844.4:4444:44.4::444(49<::::+4445<)549
@N9IO0:00830:06037
TACGAAGGATGCAAGCGTTATCCGGATTCACTGGGTTTAAAGGGTGTGCAGGTGGGGTAATAAGTCAGTGGTGAAAGCCCCCGACTCAATCGGGGAACTGCCATAGATACTGTTATTCTTGAGTGTGGTTGAGGTGGGCGGAATATGACATGTAGCGGTGAAATGCGTAGATATGTCATAGAACACCGATCGCGAAGGCAGCTCGCCAAACCATTACTGACACTGAAACACGAAAGTGCGGGGATCAAACAGG
+
A@?;;5;9A;9;;5;969>C<<7<99904;;<=C>CB7@@8?8044444940;A;;.5;7:B7>@CCBAA?ABDJ0:9898)87348?<@99:9-8288;;9>@?AAFDCCBB@CCACC?A@A;;;E@D9<<B=@@A8@@<@@CBBB@@@:99>><@;?;@E=C@@AABBBBB;;;;;;@??6::A499@77877171733444557;;3<8<<7<;?<<<@@:99C=BAB<==265::==>2==?>>6@@@5
@N9IO0:00831:06036
TACGTAGGGTGCGAGCGTTAATCGGAATACTGGGCGTAAAGCGTGCGCAGGCGGTTTTGTAAGCCAGATGTGAAATCCCCGGGCTTAACCTGGGAATGGCATTTGGGACTGCAAGGCTGGAGTATGGCAGAGGGGACTAGAATTCCTGGTGTAGCAGTGAAATGCGTAGATATCAGGAGGAATACCGATGGCGAAGGCAGGTCCCTGGGCTAATACTGACGCTCATGGCACGAAAAGCGTGGGGGAGCAAAACAG
+
EC;;;@@@8:;:@@BBAB>B?BBA>B-00=>>;396;BA8ABBABBA;;;<@A;ABB7AAB>AC?AC@98:;;<3;AAA6AA8?;6:687;AD<A=??<??=@29958A>>>@393:<=9788<9:68AAAAAA7A@@BBB4;2;29:2:>9;;;;;@@@D?CB@A@BC@@@;;:B?BA6;6;;9<?A@A=A@@<@>A?@<@BB<BBG>BBB===000.---/87//)//53333&33333333$444444&444
@N9IO0:00838:06033
TACGTAGGGTGCGGGCGTTAATCGGAATTACTGGGCGTAAAGCGTGCGCAGGCGCTCCCCAAGTCAGATGTGAAATCCCCGGGCTTAACCTGGGAACTGCGTTTGAAACTAGGGAGCTTGAGTGTGGAAGAGGGGGTGGAATTCCAGGTGTAGCAGGTGAAATGCGTAGAGATCTGGAGGAACACCGATGGCGAAGGCAGCCCCCTGGGCTAACACTGACGCTCCATGCACGAAAGCGTGGGGAGCAAACAGG
+
BBCCCDCC>CCBBB;>:;5;;BBA=A7;7;CBCD?BBBCF?CCCGGCCB;:4:;9=;<<0<8@ADA@@BCAAB>7>B>>2C>5;<9<9<9=BB=B5:0A000=+//716@?@;5A8333333<777393<79:::(3>3908.36;;7B>8996..).:8;0/55>A@>>;:955=>B;8=7B<@>BBAA6:<;5?6@A@@@@@.=<<6=<=8<?;//////./(/5:5=;99=3=::8888)87955,5783
@N9IO0:00848:06037
TACGTAGGTGGCAAGCGTTGTCCGGATTTATTGGGTTAAAGGGTGCGTAGGTGGCCTGTAAGTCAGTGGTGAAATATCTCAGCTAACTGAGAGGTGCCATGATTACTGCAGGGCTTGAGTACAGATGAGGTAGGGCGGAATTGAACTCGGTGGTAGCGGTGAAATGCATAGATATCGTCAAGAACACCGATAGCGAAGGCAGCTTACCAAGCTGTAACTGACACTGAGGCACGAAAGTGTGGGGATCAAACAGG
+
;;A@@?B>;;5;C9>A@@;AAA9A7::9)9:.4?)9.33(33(3:966..).-(-(////)44/////)--..(-//::A=>...(--,,6--(-//)///00)0---///:+//3=//3333//8///(////(/508360--(,,,2,,,(-6:9A?ABBC:??CBBB==::<>>8==4886<<;9><56/89:)/)/8800)734928843<@;:77???<;<983::7<;7.77778::/:<<;>3<772
@N9IO0:00850:06010
TACGGAGGGGGCTAGCGTTGTTCGGAATTACTGGGCGTAAAGCGCACGTAGGCGGCTTTGTAAGTTAGAGGTGAAAGCCCAGGGCTCAACCCTGGAATTGCCTTTAAGACTGCATCGCTTGAACATCGGAGAGGTAAGTGGAATTCCGAGTGTAGAGGTGAAATTCGTAGATATTCGGAAGAACACCAGTGGCGAAGGCGACTTACTGGACGATTGTTGACGCTGAGGTGCGAAAGCGTGGGGAGCAAACAG
+
BBBD=BBGGD2DDCCBBB@BB@BF@D?B=@@@@A;:;:CD>AAABB;;;CC?;;6;AA;ACB@CC>A@BB?AAAE=BBC=BBC=BBBB?BB>BB?B@C?AAACD>B@BBB???CCABAC@BB@CBBBC@@@:;4;B9=??9=<A9@;?88989@@@A?988C:@;@@998A?@@=AA=A?BB?BB><A<=<8<<<18-79:9=;?@@@<@@AAB8;;<@=ABBBB??=======5=A?<==<*97:8:.:88
@N9IO0:00855:06046
TACAGAGGGTGCAAGCGTTGTTCGGAATTATTGGGCGTAAAGCGCGTGTAGGCGGCTTTGCAAGTCGGGTGTGAAAGCCCTCAGCTCAACTGAGGAAGTGCGCCCGAAACTGCAGAGCTTGAGTGCCGGAGAGGGTGGCGGAATTCCCCAAGTAGAGGTGAAATTCGTAGATATGGGGAGGAACACCGGTGGCGAAGGCGGCCACCTGGACGGCAACTGACGCTGAGACGCGAAAGCGTGGGGAGCAAACAGG
+
CEBAA@DE=CC@@;?9889??;@B<@<@?BB?CC>BBBBH>B:::CCCDCC@BB>ACE<@@B?BA@@@;@@A@CC>CCC>BBCAAAAA@CBCA@>@?AABBBAC>CBB<B@@@AA@?@B244<:9?9?=@@AA@;AA?BB?C?B?BCC;C7<AACBB?BAAA7?4;;;B><777A==.=B3735554@9>@6585/5/58.89>>:@@8==>;>?<A@>>=>>>>@@@ACCCCC=B9;;BEF;CCBCD?CCC=
@N9IO0:00863:06044
TACGTAGGGTGCAAGCGTTAATCGGAATACTGGGCGTAAAGCGTGCGCAGGCGGTTGTGCAAGACAGATGTGAAATCCCCGGGCTTAAACCTGGGAACTGCATTTGTGACTGCACGGCTAGAGTGCGGCAGAGGGGGATGGAATTCCGCGGTGTAGCAGTGAAATGCGTAGATATGCGGAGGAACACCGATGGCGAAGGCAATCCCTGGCCTGCACTGACGCTCATGCACGAAAGCGTGGGGAGCAAACAG
+
ABBCCBBC<:;;A?B@AA=A?CBA;@+0/<<<95<=BBB>BCCBAACC<;7;B=B?B@@@B?BA@@@AADBBAD;@?AA6AB9?>3::(3:==?8=49?;<8:=6CCBBB@?>CBA9<?@99788=A<?@?>?>@>.<<=392929/83717333::@@BBAB>==?BBBBBBA@A>><>B<A;A:949AAC@B@?6>197,---(--(-(-56,,/------/69;799333(33337;=/444:?4?;;
@N9IO0:00824:06077
TACAGAGGGTGCAAGCGTTAATCGGAATTACTGGGCGTAAAGCGTGCGTAGGTGGTTTGTTAAGTCAGGTGTGAAATCCTCGGGCTCAACCCGGGAACTGCGCTTGATACTGACAGACTCGAGTGTGGTAGAGGATAGTGGAATTCCCGGTGTAGCGGTGAAATGCGTAGATATCGGGAGGAACATCAGTGGCGAAGGCGGCTATCTGGACCAACACTGACACTGAGGTACGAAAGCGTGGGTAGCAAACAGG
+
@@@;9;BA;;;:@;====;><@@@;A;?:@A<<A<0.077,5---:/69DD@CC@BB>BG@CAEGAAA@BB@BAD>CEABBBB<BBBA>BC?CC?CGCBA@CBD499BB@@@A;<;@CEAABB9::A;>0000)/8888=*0(/69;5;8::>AA;<09@CB<BB@@BBCB;;;BCD=B=:=:BBB>??;;6;;<9<8<@7;;?==;;7;<8<7555<:;:<><;;;9<:8888(34<<==4;99>>:3:<A<
@N9IO0:00825:06066
CACGGGGGGGAGCAAGCGTTGTTCGGAATCACTGGGCGTAAAGGGCGTGTAGGCGGTCAGGTAAGTGGAATGTGAAAGCCCTCGGCTCACCCGAGGATCTGCATTCCAAACTGCCTGGCTTGAGTATGGGAGAGGATGAGGGAATTCCTGGTGTAGCGGTGAAATGCGTAGATATCAGGAGGAACACCGGTGGCGAAGGCGCTCATCTGGCCCAATACTGACGCTGAGGCGCGAAAGCTAGGGGAGCAAACGGG
+
@<0000000"0//72770;.596<=8=@CBB;;;A8A=;@B=CE>DCCCBBB@BB?BCCBACC:BDE;?<;:;@?D:@AB>@AB=@@=:::/8<><B=CCBBBB?A6::/:>=@=AA?BC>A:::ABBD<AB;;5<;@=>=9?;@=A>BB@CBBA@@@<@@?A=:9:A;::C@@@@A>8<A<A495@094:A=B;:89=??@AAAAAAA<@@9@==AAAAA?@?@::::999994)4<>>AEF:@@BBC>CCF>
@N9IO0:00829:06097
TACGGAGGGTGCAAGCGTTATCCGGATTCACTGGGTTTAAAGGGAGCGTAGGTGGACTTTTAAGTCAGTGGTGAAATCTCTGGGCTTAACCCGGAAACTGCCATTGATACTATTAGTCTTGAATTCTCTGGAGGTAAGCGGAATATGTCATGTAGCGGTGAAATGCTTAGATATGACATAGAACACCCATTGCGAAGGCAGCTTACTACGGAGACATTGACACTGAGGCTCGAAAGCGTGGGGATCAAACAGG
+
B@@@;@?A9@AAB@BBBB@CCD?B===8=<=:98-9@/99/996:AABCBC???>?BACD;B>A@ABB::9;CCD>CCCCCCC<BB5=8<=6=<@@9@A??<?C;@@BABCBB@C@@@D>BB@C?A@A@B?;;7;B=@@A?B@BBBB@A@<<;AAAB?C@CC>BCCC@BBBCBB@B?@@@??;@A@@8@?4999=893<::::7::<<<<=ABBBBB>BAAABBA??;999<==6?@AACHE;;;;BC=@@@?
@N9IO0:00837:06073
TACGGAGGGTGCAAGCGTTGTTCGGAATTATTGGGCGTAAAGAGCGTGTAGGCGGCCGAGTAAGTCAGATGTGAAATCCCTTGGCTTAACCAAGGAAGGGCATTTGAAACTGCTTGGCTTGAGTACGGGAGGGGGAAGTGGAATTCCCGGTGTAGAGGTGAAATTCGTAGATATCGGGAGGAACATCAGTGGCGAAGGCGGCTTCCTGGATCGATACTGACGCTGAGACGCGAAAGCGTGGGGAGCAAACAGG
+
@@@A;@>@8@@>B?B;;;=AA?CC@C@D>AA?BC?@?@CC59:98?@@@AA@BB;@;@?@@A<AABBBACCCEDF=ECC>D@B@BIAC@CACAD@E@CC>BBCD?DDE=CAAAE@C?A@@BBBCCCCB=BBDDD1?;?@@=>9?=?A9@=???@ACC?AACC=A?ACCCBBBBA@??8??8?;?@@A@@==:=>?;?<AB=A@>A?BB?BAAACBBBBBBB@@@A?@@?AB:;:/;AAA@A@3@C;;;7;BB>
@N9IO0:00842:06102
TACGGAGGGGACTAGCGTTGTTCGGAATTACTGGGCGTAAAGCGCACGTAGGCGGATTTGTTAGTCAGGGGTGAAATCCCGAGGCTCAACCTCGGAACTGCCTTTGATACTGCAAATCTCGAGTCCGGAAGAGGTGAGTGGAATTCCTAGTGTAGAGGTGAAATTCGTAGATATTAGGAAGAACACCAGTGGCGAAGGCGGCTCACTGGTCCGGTACTGACGCTGAGGTGCGAAAGCGTGGGGAGCAAACA
+
ABCC@CDDE;BB::;>AA>;;7;@;@4;69BBBE>@A@CC;@ABCBA@@CC?@@=:;;0;A=A@@A@AAA3ABCC=CDD=BAA7;;AB>B>ABC?A?A;;;5;;-88<;;;==<:08:?598?@B=@:@5;;;4:@@?@B=?<?=A?@@AAA@@@BB?;;;B=B?B@@@ABCAA=AC;@?@@<AAA=B;;;=A><9<:00*0;000>=49:8=9;>?9:;BBBA;;;<>@?9;:5:@@@BCC:BBA@?9=9
@N9IO0:00844:06100
TACGGAGGGGGTTAGCGTTGTTCGGAATGACTGGGCGTAAAGCGCGCGTAGGCGGATCAGGAAGTTGGGGGTGAAATCCCGGGGCTCAACCCCGGAATGGCCTTCAAAACTCCTGGTCTTGAGTTCGAGAGAGGTGAGTGGAATTCCGAGTGTAGAGGTGAAATTCGTAGATATTCGGAGGAACACCAGTGGCGAAGGCGGCTCACTGGCTCGACACTGACGCTGAGGTGCGAAAGCGTGGGGAGCAAACAGG
+
AA@@9;9;9;*;>BBBBB@CC@BB@A?B@AA@AA9899?>6>:;:@A;<;C?BB?BCBBB@B=?A2:9:9.:??B<@@A;@CC:@@AE?BCC;B?B?BB?C@B@ABBB9AAC@AA>AAB?AA@@=@BAAAB;;8;CBB@@=@5;5<=ACCAACCBBB?A@BC?D?BBCC@@@@A>AA>AA>A?AAA?BABB>AA@;?<::49CBBBCC?BBAAADDDBBBBAAABFF?BBBBBB?CAAABBB9BA@AA=A@@=
@N9IO0:00845:06100
TACGGAAGGGGCAAGCGTTGTTCGGAATCATTGGGCGTAAAGGGCGCGCAGGCGGTTTTGTATGTCTGCTGTAAAAGCACACGGCTCAACCGTGTAAAGTCGGTAGAAACTGCAAAACTTGAGGCTGGGAGAGGCTGGTGGAATTCCCTGTGTAGCGGTGAAATGCGTAGATATAGGGGAGAACACTCGTGGCGAAGGCGGCCAGCTGGACCAGTCCTGACGCTGAGGCGCGACAGCGTGGGGAGCAAACAGG
+
BBBD<A:>?>5?@;AA@?;@B;CC:C@DC@@@AL?EDDCD>BB=A@>A<>@900)/;;+<@@@@?BAAABBBBCC9@@<BBBB:BCBD9<9@CCBBC>BBAD=A?9:93:?@@CCC9B@<A??<??DD>BCBB?A@@?@@>@?B@CC=CBBBCAAAC?CCDD=ABBCCCCCCCCBCCB7@@B>BBBCBBAC?AA@;@;@@=@>???BB=??=AA??<?AA@BCBABB=999A@AACCCBCCC;CBBBC=@@@=
@N9IO0:00857:06061
TACGTAGGTGGCGAGCGTTGTCCGGATTTACTGGGCGTAAAGAGCGCGCAGGCGGCTGGTCAAGTCCGATGTGAAAGCTCCCGGCTTAACTGGGAAACGGCATCGGAAACTGATCGGCTGGAAGGTGGGAGAGGGTAGCGGAATTCCCGGTGTAGTGGTGAAATGCGTAGATATCGGGAGGAACACCAGTGGCGAAAGCGGCTACCTGGCCCATTCTTGACGCTGAGGCGCGAAAGCTAGGGGAGCAAAACGG
+
BBABD;;7;B=AA;;;<<<ABB=B49;B4;;AAC8@@::9,5::=;;;;@C@CC@DCC@BCC>@@A>AA;:9<=<6==><<58-335?9=?@@9@@8AC8BAA9978=5A@BA@:=8;@@7?6?6=>:2:<BCC?F@?@B>A:@:??8?;@?@???CADDCD>?>@BAB?>=?>?@A8??>A@???<@@9:49@?>8=9:4::<<78807>1<<<=>:===<996//+/@>===2>=:7798(888898&9:8
@N9IO0:00858:06097
TACGGAGGGTGCAAGCGTTGTTCGGAATTACTGGGCGTAAAGGGCGTGTAGGCGTCCGCTAAGTCTGATGTGAAAGCCCGAGGCTTACCCTCGGAAGTGCATTGGAGACTGGCGGACTAGAGTCCCGGAGAGGAGGGTGGAATTCCTGGTGTAGCGGTGAAATGCGTAGATATCAGGAGGAACACCGGTGGCGAAGGCGGCCCTCTGGACGGTGACTGACGCTGAGACGCGAAAGCGTGGGGAGCAAACAGG
+
A@AA=;9:.;@=A>BBBB?BB@BD@D?B>??8895:AAB@4:9(4?@?>>>;88::58;A>489:9?==799::(488088839A>;:;/5A@<B?AAA@CC?C@BCCBBB7;;????884888B7D?BAA@=;;;6;A?C=A?A?BB?ABAAAAA=A;<;/;ABBBCBAB?;9:=7<B?B?BCB=B???=?CA=A@BB>BB=@@@B<@@B>;;;A@@@@BC@@A@@@BB@@@5::::CCC;BBBCD<@@@>
@N9IO0:00820:06149
TACGGAGGGTGCGAGCGTTATCCGGAATTACTGGTTAAAGGGTGCGTAGGCGGCTATGTAAGTCAGGAGTGAAAGTTTGCGGCTCAACCGTAAAATTGCTTTTGATACTGCATGGCTGGAATTAGGATGAGGTCAGCGGAATGTGGCATGTAGCGGTGAAATGCATAGATATGCCATAGAACACCAATTGCGAAGGCAGCTGGCTAGACCTGGATTGACGCTGAGGCACGAAAGCGTGGGGAGCGAACAGG
+
BCCC<;9;6;@>AABBAA=BBB?C@B=@:<<00+/)/7.7<5<<>CAAA?A?:?@@@@@@=@A;:<5;>@:49(4//(///)/8883?700GAA3@+/////&/9@;;;@@A@A38:0*.(-(--(--5893>:::4:286::496;@938;88;6?;<<6=ABBCBBABA@??1933336?:?7C?A43333,3,387;76/58?<<=59=6;53===68;;@@;@@A@@@6===:9::-;AA?@><;;5
@N9IO0:00834:06143
TACGAAGGGTGCAAGCGTTAATCGGAATTACTGGGCGTAAAGCGCGCGTAGGTGGTTCAGCAAGTTGGATGTGAAAGCCCCGGGCTCAACCTGGGAACTGCATCCAAAACTACTGAGCTAGAGTACGGTAGAGGGTGGTGGAATTTCCTGTGTAGCGGTGAAATGCGTAGATATAGGAAGGAACACCAGTGGCGAAGGCGACCACCTGGACTGATACTGACACTGAGGTGCGAAAGCGTGGGGAGCAAACAGG
+
44444.44)449:7;:<:.5./77)/)/168;;;1=@?BD=AAA@;;59@C?CD@C<;;BCC@CC@C;;;AB9::)/===3>@,0/9<7<6;BC=B=@@?@ABC?CCB;;:;<000/0=>?@BBAAA>@@;;;B<@B=::6:;??/;494488844438333(3;388@>@A::;@=@;A;@<@AA>B@@@>?:93929=?C?BB?BB=??@B@@A?:::;A@BABB>AB@@@@;A???CDD9@@@BB8@;;5
@N9IO0:00834:06158
AACCAGCACCTCGAGTGGTCAGGAGGTTTATTGGGCCTAAAGCATCCGTAGCCGGTTGTTTAAGTTTTCGGTTAAATCTATGCGCTTAACGTATAGGCTGCCGAAAATACTGGACAGCTAGGGAGTGGGAGAGGTACACGGTACTCAATAGGAAGGGGTAAAAATGCCTTTCTATCTGTTGATGACCACCTGTGGCGAAGGCGGTGTACCAGAACACGTTCGACGGTGAGGGATGAAAGCTGGGGGAGCAA
+
;.;9<<0/02<7<==BE@DCCC=;;1;C6>>8<=4=9BB>6CBBBB?BB@@@<@<@5;:A6@5;;BB2;9385<;5=:=>A=99;<=B5;;@@A@@<@@@@;;;EE9BB>BB?@@@?@@@AA<AA@@@;:::@;?A??::6:BBABB@A??8>/877&73333$333478,22,,,,,205778<=68848::;4977,3,33,225778;98-2575;266<585;AAA:6;::<:3;<;<>>@.@BAA=
@N9IO0:00843:06144
TACGTAGGGCGCAAGCGTTATCCGGAATTATTGGGCGTAAAGAGCTCGTAGGCGGTTTGTCGCGTCTGCCGTGAAAGTCCGGGGCTCAACTCCGGATCTGCGGTGGGTACGGGCAGACTAGAGTGATGTAGGGGAGACTGGAATTCCTGGTGTAGCGGTGAAATGCGCAGATATCAGGAGGAACACCGATGGCGAAGGCAGGTCTCTGGGCATTAACTGACGCTGAGGAGCGAAAGCATGGGGAGCGAACAGG
+
BBCCCCCC>CCAA>B@@@@@BA@CBB@B@BB@CC>A>???9>=??@@??9929=8=>9@@BBBAAA@@?>AA@?B7:9B@CDC8BBFE@CBB=A<@;;;A::6:BA6??@@?9?A@AACB@??A>>==>::::-;AGCBC@C@B@B@CD?BBCBBCC?CBBA<CAAA:;;CBCBBB>8=B<A6ABB?BB@@=@BB?A?BBB?BAAA@@@;@BA>B@CA@@@AA@BBB?@B?;;;8;@AADCD9B@@@@=@?@>
@N9IO0:00849:06113
TACAGAGGGTGCAAGCGTTGTTCGGAATTACTGGGCGTAAAGCGCGCGCAGGCGGATCCAGTAAGTCTGGAGTGAAATTTCACCGCTCAACGGTGAAGCTGCTTTAGATACTGCGGATCTGGAGACCGGTAGAGGCTGGTAGAATTGCAGGTGTAGCGGTGGAATGCGTAGAGATCTGCAAGAATACCCGTGGCGAAGGCGGCCAGCTGGGCCGGTTCTGACGCTGAGGCGCGAAAGCGTGGGGAGCAAACAGG
+
CBB:::@@:@D=<8=9:93:A?BC@C<@<?A@AC=@@@AA;A;;;C@AACD@BE?AAA?@AAC=A:::@:??@@@G0;;0;@A;@@??A=@>??::6:@@?@CE>CABCBB@@AB>BBBBB@CBBC@C@ABABB@BBB@CCCC@C@BBBB@CFCCCCC>BB<@=@BBB@A@ACBBDCCCC?BB?AAAA:????AAC8:6:>;?:==A???9?;@=@=AAABBBBB@;;6;AABCC<AA@;;;;.;;;;C;ABB@
@N9IO0:00849:06148
TACGTAGGTGCGAGCGTTAATCGGAATTACTGGGCGTAAAGCGTGCGCAGGCGGTGCACCAAGCTCGATGTGAAAGCCCCGGGACTTAACCCGTTACGGGAAGTTGACATTTGAGGACGTGGTGGTGCTCGAGTGCGGCAGAGGGGGGTGGAATTCCACGGGTGTAGCAGTGAAATGCGTAGAGATGTGGAGGAACACCGATGGCGAAGGCAGCCCCCTGGGCCGACCACGTGACGCCTCGATGCACGAAAGCGTGGG
+
??>><00*0<;<<@A@A=A=@?>9=*0)0<000)9:ACB6<6@?=:::77800*/9:55.5.59555;::@?=>,99;;&9:/54:3=.44)4<.44490838:7//-999/---(-,--/)/-(------,,,,--(--,566666$//(/0606(-,66(------66-//;2///980/////9>A6=89><===9=<;;7;;<6<0438::::'333(3598849:9<88---(----68=;88>8.7<<9333
@N9IO0:00858:06115
TACAGAGGTCCCAAGCGTTGTTCGGATTCACTGGGCGTAAAGGGTGCGTAGGCGGTCGGGTAAGTCTGATGTGAAATCTCAGAGCTCAACTCTGAAACTGCATTGGATACTATTCGGCTTGAGGTCTGGAGGGGGGACTGGAATTCTCGGTGTAGCAGTGAAATGCGTAGATATCGAGAGGAACACCAGTGGCGAAGGCGAGTCCCTGGACAGATCCTGACGCTGAGGCACGAAAGCTAGGGGAGCAAACAGG
+
BAA::9:7;BD=B=A@BA@CCAGG@AA>@?@ECE@??@CD<AA<AB@A@EE@BB@BBBB>BE?ADCCBB?A@B=@8;@@<BB@BB@BB?CCCCCBC>A;;;CC:?;===CBBB@@@?@C?BB=:B=CC?BADDDD%??CD;C9;9;=CC?CBABB@@@CCCE>B@@@@@@A@A@@@@:??9?;?@@=@AA@=@@A=A>??<?:::/8>8=?BBBBC@BAAACBAC??8<<;998.33<>>CC8>>A@@:9:;?
@N9IO0:00859:06147
CACGGGGGGGAGCAAGCGTTGTTCGGAATCACTGGGCGTAAAGGGCGTGTAGGCGGTCAGGTAAGTGGAATGTGAAATGCCCCGGCTTACCCGGGGACCGGCATCCCAAACTGCCTGCTCGAGTATGGGAGAGGATGAGGGAATTCCTGGTGTAGCGGTGAAATGCGTAGATATCAGGAGGAACACCGGTGGCGAAGGCGCTCATCTGGCCCAATACTGACGCTGAGGCGCGAAAGCTAGGGGAGCAAACGGG
+
@@9::::::"444:5@@B@<A@:B?:?<IIBBBCH?AABCC@ID>CCGDB@@=9;4;==>>AA:C@@7A;9<0AA@<0/0<<,0/0A6B@=3;;;0558A8@@::<1::0@4498;55<AA@:??==<4;?BB?BBBCEC=C8B:=:=B9<@:9998277@@6;98?ABAAA=<;;;7:949488<1;2;<8=;@=@?CCC@@?@@==:>:(/*/:::>9994/777)/////0+7@@?ABC;;;DBB<BBB=
@N9IO0:00814:06199
TACGAGGGGGGCAAGCGTTGTTCGGAATTACTGGGCGTAAAGGGCGCGTAGGCGGTTGGACAAGTCAGCTGTGAAAACCTCGGGCTTAACTCGAGGCCTGCAGTTGAAACTGTCGAGCTGGAGTGTGGGAGAGGGAAGTGGAATTCCTGGTGTAGCGGTGAAATGCGTAGAGATCAGGAGGAACACCGGTGGCGAAGGCGGCTTCCTGGACCACAACTGACGCTGAGGCGCGAAAGCTAGGGGAGCAAACAGG
+
BBA@;<;;;;%44.499=<9515=9>9C9666>A4666;;39<4<6555<<7AC?B?C@CCD=@@A;55;;;;<>>2A@995=4;;4825<AABB?C:B=<:98,333(3889335;<<=7<<<665;2;9;;;3@=B@A?><@<><@<8<:::95538:9908:443<<9444;;;7:8488=<<7<5886:=@<@:@@:>>15.5;.5515595;5666>>><=<659:599,5@=??CC8AAGDD>C@@<
@N9IO0:00823:06193
TACGTAGGCAGCGAGCGTTGTTCGGAATTATTGGGCGTAAAGAGTGTGTAGGCGGTGCTCCAAGTCTGTCGTGAAATCTCCCGGCTTAACCGGGAGGGTGCGGCGGAAACTGGAGTGCTAGAGGGTGGGAGAGGAAAGCGGAATTCCCGGTGTAGCGGTGAAATGCGTAGATATCGGGAGGAACACCTGCGGTGTAGACAGCTTTCTGGACCACTTCTGACGCTGAGACACGAAAGCGTGGGTAGCAAACAGG
+
BA;;;::2955;B>@@@C8A>9;<7@:D7AB5<;,:95AB=BCBAA@AAAA=AC9A@ACC?A8=@696==@@?<=6;959>5C@BA@F@C=@@9@@@8@@;;7;B?CC>CCC@CBCBBA@@BCC>BBC>ABCFACD>CBB>A=@=@D=C@BBCBBAA<@BBF=BBBAA???=>?:;;1:B7:0;BB?BCCC:BA@;@BC>ABCD>99;?BB>BBDAD@@@:::@A?@@A?:;;@8?=@=??9?BAAAD>@:95
@N9IO0:00829:06204
TACGTAGGGGGCAAGCGTTGTCCGGATTCATTGGGCGTAAAGAGCGTGTAGGCGGCCAGGTAGGTCGGTTGTGAAAACTGGAGGCTCAACCTTCAGAGGTCGACCGAAACCATCTGGCTAGAGTCCGGGAGAGGAGAGTGGAATTCCTGGTGTAGCGGTGAAATGCGCAGATATCAGGAAGAACACCCGTGGCGAAAGCGGCTCTCTGGAACGGTACTGACGCTGAGACGCGAAAAGCGTGGGGAGCGAACAGG
+
CCBBB??>>>0?@4;;;:6;=B7B:BC?CBB@BI?CGA@A;ABB@ACAACCABB>B@BB>B@?=ABB?B<@@@@@@5=@?>99399>B<C?C@B;;;B?BEEDC?@@B=B?BCCBB>BBBBABBB6:;6;DBC?BABBCCAC@C@D@BB?BDGDCBBACDFG?BBA@@B@@@BBB@C=A=AA?ABBB9?9:5;;99.99@<@CC:::G>A>AD?ABBA???::9=??@@@A;;;;&;94?;;;.::<<=8<>@;
@N9IO0:00834:06196
TACAGAGGGTGCGAGCGTTAATCGGAATTACTGGGCGTAAAGCGCGCGTAGGCGGCTTTTCAAGTCGATTGTGAAATCCCCGGGCTTAACCTGGGAACTGCAGTCGAGACTGTCTAGCTAGAGTATGGGAGAGGGAAGTGGAATTTCAGGTGTAGCGGTGAAATGCGTAGATATCTGAAGGAACATCAGTGGCGAAAGCGACTTCCTGGACCAATACTGACGCTCATGTGCGAAAGCGTGGGGAGCAAACAGG
+
BJGDCCED?@@?A??=?@;@=@AD?C@D@B@:::.9@@@A;@9:9;;@@;;5<<5;GGG:CC@BBCCBB7;;BBB<BCBB9CC=BB?B@B@CCC>E@C9<;CBCABBBCA9::A???AB::?A<BBB=647:BC<D>??B?E@CE<??:6AA<B>?=7B@;90/./;;?;=<>>?=BB<>9B?@@@AAB?B?@@@?8@?=>;<6858;6;B:?<>?>>@A???A><0//===>;178AAAAA6@@???8?AA=
@N9IO0:00848:06163
TACGTAGGTGGCAAGCGTTATCCGGATTTATTGGGTGTAAAGGGCGTGTAGGCGGGAATGCAAGTCAGATGTGAAAACTATGGGCTCAACCCATAGCCTGCATTTGAAACTGTATTTCTTGAGTGCTGGAGAGGCAATCGGAATTCCGTGTGTAGCGGTGAAATGCGTAGATATACGGAGGAACACCAGTGGCGAAGGCGGATTGCTGGACAGTAACTGACGCTGAGGCGCGAAAAGCGTGGGGAGCAAACAGG
+
@@AA@CC?@@>@C?BABBADEE?A;;<;,993=;4<<<>>6==6<<<=;;96>>>5>80/0:;A>AAAAAACCCIJ;ABCCCC>;;;C=AA;@B;9;:AA=::9/333(33338::3:<054:::9?;659957>A>ADB?C?B?B?AAC@@@@@:;.4444)4;456=BC@@@BCC?CC?C:::A?AAAA>AAA4;4;A>@B;CBBC@BA??99.44455;<==BB=<;;;<;:'5::<?@@6AABCC?CBB@
@N9IO0:00854:06193
TACAGAGGGTGCGAGCGTTAATCGGAATTACTGGGCGTAAAGCGCACGTAGGTGGCGACGTAAGTCGGGTGTGAAAGCCCCGGGCTCAACCTGGGAATTGCATTCGAGACTGCATTGCTGGAGTACGGAAGAGGAGGGCGGAATTCCCGGTGTAGCGGTGAAATGCGTAGATATCGGGAGGAACATCAGTGGCGAAGGCGGCCCTCTGGTCCAGTACTGACACTCAAGTGCGAAAGCGTGGGGAGCAAACAGG
+
BBC;<;CC=BA??BB@@@8:8:AC?C@C?AADBB;@>999/999:>00000;>@:>0:;@?@=A@@@D<BB;;:?9?>?@6@@;@AAA?B?AAA9@:@5;;@@:@@@@@BDBAA@7::@@;?????B>A>ABC=AAA<BB?B@D?BB>B>BBCBBAA?AECD=;<;BAA@@@@;;;B<BB?B:;;BBA999796<<@:CC?BB=B@@@:>>499@BBBBCCBBD;;:9AAB@@@:@CA<;;;.;@;:;,:@><
@N9IO0:00861:06170
TACGTAGGGTGCGAGCGTTAATCGGAATTACTGGGCGTAAAGCGTGCGCAGGCGGCTTTTTAAGCCAGATGTGAAAGCCCCGGGCTTAACCTGGGAACTGCATTTGGGACTGGAAGGCTAGAGTGCGGAAGAGGGGGGTGGAATTCCACGTGTAGCAGTGAAATGCGTAGAGATGTGGAGGAACACCGATGGCGAAGGCAGCCCCCTGGGTCGACACTGACGCCTCATGCACGAAAGCGTGGGGAGCAAACAGG
+
BB<:;BCC=;;;C;;;BB?B=AA@9B6;4:BBBD?BA;<;0;A=@@A>>@@;;;4;4444$4.447;=999A@AD89<>>2CA6557:-3-399(4.43<<BBB<B=7C>==7:04038999333<;,3,3773737#33,3,3,36=737:333;:::ABB>BB<<:C?><888<:5:?7:5>BA7AB9:9:CC?B?@999999)9BB9?@@9:9;:==<44.4:::==;9499.4@@AA>>/6655<2A@@=
@N9IO0:00825:06256
GACAGAGGGGGCAAGCGTTGCTCGGAATCACTGGGCGTAAAGGGTGCGTAGGCGGGTCTTTAAGTCAGGGGTGAAATCCTGGAGCTCAACTCCAGAACTGCCTTTGATACTGAGGATCTTGAGTTCGGGAGAGGTGAGTGGAACTGCGAGTGTAGAGGTGAAATTCGATAGATATTCGCAAGAACACCAGTGGCGAAGGCGGCTCACTGGCCCGATACTGACGCTGAGGCACGAAAAGCGTGGGGAGCAAACAGG
+
AAAA@;:999*;B?BBBB@BBBBB@D?AAJCCCF>@A9:;/;?9BB@A?CD@DDD>AAAB:@=AC;;;@A0AAA?9??9<>8?:;9@@=@AA?A<C?C????B?8?=7999<;<<@@?@387;=67=?9>=>:6::<=<@?B>??@>??AA;::8:::?;AA/9-5/.....679+222939=888?2:5;?=@@@:@;00*0<<==:949B;ABABBCCBBBBDBBB?@@@;;;;&;=9@><:+44;;;0;@C=
@N9IO0:00814:06286
TACGAGGGTGCGAACTTATTCCGAATTACTGGGTGTAAAGGGTACGTAGACGGCCAATGATTAAGTTAAGTTGTTAAATTCCCCAGCTTAACTGGGGGTAGGCAGTTAAAACTAATAAGCTAGAGGATGAGAGAGAGAAGTGGAATTCTCGGAGTAGCGGTAAAATGCGTAGATCTCGAGAGGAACACCGATGGCGAAGGCAGCTTCTTGGCTCATTTCTGACGTTGAGGTACGAAAGCGTGGGGAGCAAACAGG
+
-------(,----(,-(-/)/)/3-3533338(3338:(44(488445:::;.4.5.555:.5.55.5.59.59.95,59=>?2<;;>8;;:AAAAA,A@A5;;;;AFJK<DDDAIHACAAAC;;7;@=?@@B@A@@A<@@A?B>@<????;?>??@::59ADE:BBDBB@@?B>=?>>9989<8<=<5?@>:3777)/)/<7;@8>=.:.498<:<5<<@@B@@=ABA=BBBCCC<A:;:A@@.;;@==3>AA=
@N9IO0:00824:06262
TACGTAGGTGGCGAGCGTTGTCCGGAATCACTGGGCGTAAAGCGCGCGCAGGCGGCGATCTACGTCTGGGGTGAAAGCCGGAGCTCAACTCCGGGACTGCCTTGGATACGGGATCGCTTGAGGATTGGAGAGGCAAGGGGAATTCCACGTGTAGCGGTGAAATGCGTAGAGATGTGGAGGAACACCTGTGGCGAAGGCGCCTTGCTGGCCAATTACTGACGCTGAGGCGCGAAAGCGTGGGGAGCAAACAGG
+
CBBB@;;5;;5;=;5:96196@:@:B999BBBBC>:9:A=3;55555<::;644.4944455::<<<;;;+4/:;300,/5//008A:9:0<<:4<.---380818>:@BB=ABA9747==<8=B9=9==BB8?<6:::+827,3,38988;=:557:<;=4:;;><<<>;;:;9<)//)/)/9<38<49.444.4.5=><=9=;:949./)/)//:788<<@;:9??@@BB=4@885<<<&44<==5===3
@N9IO0:00827:06270
GACAGAGGGGGCAAGCGTTGCTCGGAATTACTGGGCGTAAAGGGCGCGTAGGCGGGATGGCAAGTCGGTCGTGAAATCCCTCGGCTCAACCGAGGAACGTCGATCGATACTGCCGTTCTTGAGGATTGCAGAGGAGACTGGAATTCCCGGTGTAGCGGTGAAATGTGTAGAGATCGGGAGGAACACCGGTGGCGAAGGCGGGTCTCTGGGCAATTCCTGACGCTGAGGCGCGAAAGCGTGGGGAGCAAACGGG
+
A@B;:;BBBB5CEABBBB?B@BAB@BBGBCCCCC>BBBDE>ED?BBCCBBB?CCB8@996:C>AABB?BCDCBBB=AA@9@:;8;CDD?B?BBB?B@CCCDBBBDEB;;:@?@=BB=::89CC?BBAEAAAAA>@??AAA>B>A>AB>C?AA@BBBB?BABC=CBBAABBBBBBCCD?C>:C?AAA<?<?B8B<D@DABBD>BCBBCBB>??:>?C=A>>?@@B???=@@@9:92893:A>>+==AA=3BCC7
@N9IO0:00830:06290
TACGAAGGGGGCGAGCGTTGTTCGGAATTACTGGGCTTAAAGAGTGCGTAGGCGGACTAGTAAGTTAGAAGTGAAAGCCCTGGGCTTAACCCGGGAATTGCTTTTAAGACTGCAAGTCTAGAAACCGGAAGAGGTTGGCGGAATATCCAGTGTAGAGGTGAAATTCGCAGATATTGGATAGAACACCAGTGGCGAAGGCGGCCAACTGGTCCGGTCTTGACGCTGAGGCACGAAAGCGTGGGTAGCAAACAGG
+
AAB<:9;DDD5BB@@?AA?BC@DC@C@D@BBBCC=BA=@@:@@@@A@B@@@=@B=AAACCBB@BB?AAA?BA@@@9>>>9?BB>CB@D?CC=CD=B@B<<;BDE9A>@BBABBB>A@@@BBFD>C?A==;88:;?=@=AB@B?BBCB?@A>>>BC>>>@CCC>C<??>>???AA<A=>;<==5;;>8>>9;6766)-(--(-490679025/5/...(.68:<>@@A;?>;@@@49;BCBD=BBBA?>5=<<8
@N9IO0:00846:06266
TACGAAGGGGGCTAGCGTTGCTCGGAATTACTGGGCGTAAAGGGCGCGTAGGCGGACAGTTTAGTCAGAGGTGAAAGCCCAGGGCTCAACCTTGGAATTGCCTTTGATACTGGCTGTCTTGAGTTCGGGAGAGGTGAGTGGAATGCCGAGTGTAGAGGTGAAATTCGTAGATATTCGGCGGAACACCAGTGGCGAAGGCGACTCACTGGCCCGATACTGACGCTGAGGCGGCGAAAAGCGTGGGGAGCAAACAGG
+
??A;92;@?@,@ABCBBA@DDBBB?BADACBBCF=BB;;;0;959A<AAA@=BB>BB@@@D>AB;;;C;<5<;;;0;>?,;9=5>@@@?C=B=A<@5@?BD?BC>B;;;@;;5;BA@@@@CA@@>?AA9CA::4:???@@>C>??@599?>=?AA9958>?A>A;??898<???2878791817>>8;7376;==8<;=///=9=>@@;@?8=>9862567<AA9664//(/////(/8:9:;:-:///80888;
@N9IO0:00860:06302
TACGTAGGGTGCGAGCGTTAATCGGAATTACTGGGCGTAAAGGGTGCGCAGGCGCCCCGCAAGTCAGACGTGAAATCCCCGAGCTCAACTTGGGAATGGCGTTTGAAACTACGGGGCTGGAGTGTGGCAGAGGGAGGTGGAATTCCACGTGTAGCGGTGAAATGCGTAGAGATGTGGAGGAACACCAATGGCGAAAGGCAGCCTCCTGGGCCAACACGTGACGCTCATGCACGAAAGCGTGGGGAGCAAACAGG
+
BB@@@@@@:;;;CCC;;;<A<ABB9B8;8;ABBC?;=;GI?CC?BBBB@;;4;94<=/;?B9AABCBBAA=444(4:44&4=;=?BF?CC?CB>C?A@3@<;;0:?=2>@?@@@@7@BB=@;:9=@;<000==500*7?6=4=<><@@@>??AA??<?@@C8BBB>>>@BA???AB=??:;9<<<1805979522'2+.7..).53889--*-29----.-...33569222337*7<;<AAA6:::AA<A@B=
@N9IO0:00819:06328
TACGTAGGGGGCAAGCGTTGTCCGGAATCATTGGGCGTAAAGCGCGTGTAGGCGGCACGGTCAGTCCGGTGTGAAACCTTGGGGCTCAACCCCAAGCCTGCACTGGATACTGCCGCGCTCGAGTCCGGGAGAGGGAAGCGGAATTCCTAGTGTAGCGGTGAAATGCGCAGATATTAGGAAGAACACCGGTGGCGAAGGCGGCTTCCTGGAACGGTACTGACGCTAAGACGCGAAAGCGTGGGGAGCGAACAG
+
BBBBCBBBB@1@B<@@@@@BCC:D<C@DCBB@BC>CCCCB4?;9<>59;A<800,0;6:67@AABC@B?BBAAAE>B:B:B>>1@@BC8<>>.@7@A=AAA=>@@166@??<@;@;955=A;:;=8<<299:>:385:>A<@=@<@@BBBBBB@AAB?DAAA>BBCCBB;;;@A=@@;@<?@=@AB>A;@@<@@B?C?BC@::99;??4:38>6<><@AABBA@A>A???@@@A2::9:000)0>>00+/79
@N9IO0:00831:06353
GACAGAGGGGGCAAGCGTTGCTCGGAATTACTGGGCGTAAAGGGCGCGTAGGCGGGATGGCAAGTCGGTCGTGAAATCCTTCGGCCCAACCGAAGAACGTCGATCGATACTGCTGTTCTAGAGGATTGCAGAGGAGACTGGAATTCCCGGTGTAGCGGTGAAATGTGTAGAGATCGGGAGGAACACCGGTGGCGAAGGCGGGTCTCTGGGCAATTCCTGACGCTGAGGCGCGAAAGCGTGGGGAGCAAACGGG
+
ABB:;;@A@A0@C?BAAA@BCCCC?C?B?BB@@@:;;;DE@GD>AAABBCC?CCF>BBB@CE@BBBB?BAA@@@A9AB?B?BB@CC>B?B>@C??<9<000>=>@AACCB???BAB??=?@A?8<?9?@@@AA<899BAA>B?E?BA=A>>??AA@C?BA@=6CBAA??998BB=CC293.3,3733943718BA>B?BBB=BC@?@>D9>=9==B:>99768>>88.6@=<>B9><=@A==-:;@>:3@?>2
@N9IO0:00832:06335
TACGTAGGGTGCAAGCGTTAATCGGAATACTGGGCGTAAAGCGTGCGCAGGCGGTGATGTAAGACAGATGTGAAATCCCCGGGCTCAACCTGGGAACTGCATTTGTGACTGCATCGCTGGAGTGCGGCAGAGGGGGATGGAATTCCGCGTGTAGCAGTGAAATGCGTAGATATGCGGAGGAACACCGATGGCGAAGGCAATCCCCTGGGCCTGCACTGACGCTCATGCACGAAAGCGTGGGGAGCAAACAGG
+
CBBBB@??8:;9@;@@@@<A?ABA@@000@@>@895;@>5>;;@A>DB<<8:B=BBBB@A@@;;:A:::AAAAC=?>=<2=?6?::;@B@BBC=B@CBBBBBE?CCCBB:::A@@@A@@>@@@@@?;????AAAA1@@@?C?B@B?CC@@@B;;;AABBCD>;;;CBBABBBB@@@>AA>A>ABB=BABB?ACB?B?BB=@@CC3;;;6;@BBAAAABA;;:A@@????999=6=999:::-999>@9AAA?
@N9IO0:00852:06349
TACGTAGGGGGCTAGCGTTGTCCGGAATCATTGGGCGTAAAGCGCGTGTAGGCGGCCCGGTAAGTCCGCTGTGAAAGTCGGGGGCTCAACCCTCGAAAGCCGGTGGATACTGTCGGGCTAGAGTACGGAAGAGGCGAGTGGAATTCCTGGTGTAGCGGTGAAATGCGCAGATATCAGGAGGAACACCAATTGCGAAGGCAGCTCGCTGGGACGTCACTGACGCTGAGACGCGAAAGCGTGGGGAGCAAACAGG
+
CCCCBBBDDD5CCAA@CB>BBB?B?B>@ACB@EE7A???>7??>=<?@@@=9@@3993@>A@<A@?;@@BAACCD=BACC@@@+CBCC@CC>CAAA@7;@:B@BB?@A@BAB>C>>7C>B><ABCCD@C?BBB@CBBBBBAD@C?C?BB?BBBBBBB<A983(3<?A@BAAABBAA:8=B?B?BAA=A=A;??BB=@=@A@?@?@@==?9?@@ABBAAA@>>?BABBBBBBCCC;;;;9AAB9@@ACG>BA@7
@N9IO0:00815:06379
GACAGAGGGTGCAAGCGTTGTTCGGAATCATTGGGCGTAAAGGGCGCGTAGGCGGCGACGTAAGTCGGATGTGAAATCCCTCGGCTTAACCGGGCGAAGTGCATCCGATACTGCGTTGCTTGAGTGTCAGAGAGGGTAGGGGAATTCCCAGTGTAGAGGTGAAATTCGTAGATATTGGGAGGAACACCGGTGGCGAAGGCGCCTACCTGGCTGACTACTGACGCTGAGGCGCGAAAGCGTGGGGAGCAAACAGG
+
ABB:;;CC>@@??9==>=9??AAB?B7;;;:04:2<;:97*7;1:;ABDBC@?>=?>?<?:819?::5;95;ABE=CAC=B;;:;>:?:@:=<5AB<8<<@CCAA?@BBBB:;:@@<=?@:@@@;:;ABBBBBBE>BBCCC;C?B8;;6:@@ACCCBB?CBAA<A=@?@@;<A@;7:@27;.:3:445;59@5@?@=A?ABA>AC>;>><???>>@@>?>?@BA@@9949>A>A@699ABBBC:AACBB<BBC?
@N9IO0:00823:06369
TACAGAGGGTGCTAGCGTTGTTCGGAATTATTGGGCGTAAAGGGCGCGTAGGCGCCTCGCATGTCGAATGTGAAAGCCCACCTCTTAAAGGTGGAATTGCATTCGAAACTGCAAGGCTGGAGTGCCGGAGAGGGTGGTGGAATTCCTGGTGTAGAGGTGAAATTCGTAGATATCAGGAGGAACACCGGTGGCGAAGGCGGCCACCTGGACGGTAACTGACGCTGAGGCGCGAAAGCGTGGGGAGCAAACAGG
+
CBBBCBCB=BB?>??898<???BB@D?B?CC>AB=::9DE>CC?A@ABCBB@C@@6;;A@@?BCCCA>??@@AA<ABB=BB@BBC?BB;@=@B=B?A7;;BA?BBFD=B@@ADAD@@?@<???>>:?<AABCE>CC@CC@C@CBC@CC@CJCDBBB@BDCJ?C@BBB@@@@@BBAA?;;6;6;A@<@;::6:@@;@=@A<?<?B<??<@9949=9<@>>?@@@@??;?CCBBB:?>??>B@/<<878*7<<8
@N9IO0:00839:06399
TACGTAGGTGGCGAGCGTTGTCCGGATTCATTGGGTTTAAAGGGTGCGTAGGCGCCCCATAAGTCAGTAGTGAAATATCCCGGCTTAACCGGGAGGGTGCTATTGATACTGTAGGGCTAGAGTGCAGACGAGGCAGGCGGAATTGACGGTGTAGCGGTGAAATGCTTAGATATCGTCAAGAACACCGATAGTGTAGACAGCTTGCCAGGGTGCAACTGACGCTGAGGCACGAAAGTGTGGGGATCAAACAG
+
A??=:;:29=<>?@=;;<9;;B:@<BC@BBB7@=09909909:4:@@B;;;>;;5<:+:<==AACCCCBBAAA@;@@AAA<A@@:5;8969;3777.///88>6995@;<=====8<AA<CB>??AA@?@@?>A@:6:B?B?B>BCBB?B@>>A??6>988-3:<=5>:;=??>??33-33-3994;;;834<=@<==::::48?8::9)9=>>?@///::8///:4;9?@992=888<==1774BB8;;:
@N9IO0:00841:06371
TACGTAGGGAGCAAGCGTTGTTCGGATTTACTGGGCGTAAAGGGCGCGTAGGCGCCTGTCAAGTCAACTGTGAAATCTCCGGGCTTAACTCGGAACGGTCAGTTGATACTGTCAGGCTAGAGTGCAGAAAGGGCAATCGGAATTCTTGGTGTAGACGGTGAAATGCGTAGATATCAAGAGGAACACCTGAGGCGAAGGCGGGTTGCTAGGCTGACACTGACGCTGAGGCGCGAAAGCCAGGGGAGCAAACGGG
+
@BCBBBBC<;;;;5;;AB>;;59<79;9)9@?@@8;;;;:,5<1<<@CBBA=;;5.5:://)///:4:599?>909:;9200)/:)/)/77:5<8<<7<<99::@?@>@BBBBBC7<990/7///7::;3::,668:?@6944.44393944444482888;/44<?9==9855546<=@7@78884;;44.4493:8==>8>9;;:::5:854444554/:9////)/7:::=59@:==99&9945@7>@@6
@N9IO0:00845:06396
TACAGAGGGTGCAAGCGTTAATCGGATTTACTGGGCGTAAAGCGTGTGTAGGTGGCTCGCTAAGTCGGTTGTGAAATCCCTGGGCTCAACCTGGGAATTGCAGTCGATACTGATGAGCTCGAGTTCGGTAGAGGGTGACGGAATTCCCGGTGTAGCGGTGAAATGCGTAGATATCGGGAGGAACATCGATGGCGAAGGCAATCACCTGGGCCTGAACTGACACTGTGACACGAAAGCGTGGGTAGCAAACAGG
+
BAB;;:BB=BC@?:?88719:<@A>ABC=BBBBD=?@??>8>@@@BBBA@@=??<@CCCBBB?CCCC@C9;;@BB=CDD>DCC>BBBC@B?BBB=A?C@BBBBBAAAB?????@AAAABEB:559=B6?>;887)7<@>A?C>@>@C5C?CCABABB7BBB;5ABBBA??AA>=77:/<<8@=BCBBBBBB?C=B?C@CD@CCCC@BCC>B@BCFACDCDBB@A@@?:<8::;;-44::;9499=@:;4;:=9
@N9IO0:00847:06369
AACGTAGGAGGCAAGCGTTATCCGGATTTACTGGGCGTAAAGGGCGTGCAGGTGGTCTGTTAAGTGGTGCGTGAAAGCGCTCGGCTCAACCGGGCGAGGGCGTGCCAAACTGGGAGACTAGAAACAGGCAGAGGAAAGTGGAATTCGGGGTGTAGTGGTGAAATGCGTAGAGATCCCGAGGAACTCCTGTGGCGAAGGCGACTTTCTGGGCCTGCTTTGACACTCAGACGCGAAAGCATGGGGAGCGAACGGG
+
;.;@000200*/7)///55@@@>B=@CC<BBCCC>;;;CC0;;,5<;;;C=8;;09<ABB=A7:?A7<AAB@AAA59;@?@AB>AAAB?B=AA:@@@??:@@>??=?A<ACCE>A@?ACA@AA=ACCABCBBB@BC<@AC>A8;:;DDD<;;;BBCCADCCC<BB;;;ABBACBFL?AAA@D@BBC@A@@?;??@4948>==?<5<?@;4:688377(39;;=?B@=@;;::99,9<?7777*3;777:?>>8
@N9IO0:00869:05795
TACGGAGGGTGCAAGCGTTATCCGGATTCACTGGGTTTAAAGGGTGCGTAGGCGGGCAGGTAAGTCCGCGGTGAAATCCTGGGGCTTAACCCCAGAACTGCCGTTGATACTATCTGTCTTGAATACTGTGGAGGTGAGCGGAATATGTCATGTAGCGGTGAAATGCTTAGATATGACATAGAACACCAATTGCGAAGGCAGCTCACTACGCAGTCATTGACGCTGAGGCACGAAAGCGTGGGGATCAAACAGG
+
BCCC@CCC<CCCD?@@@A@CCC@C@AB>>???AA-88*;?6@=9@AC:6<B><;:6<AC?BBA@@@?BBC<AAA;4@A:AHJJ<BA@C?BAA6A;:6;BBD?BA=;<;B@B?B;;;@@@>@A?DDBB=:@;;;7;AAABA?@?@@;;:@?;;;;<BB@CDCC>BBBB@CCCBBAA;;;AAAA?AAA5;5;5;;;;5;2:=?@AAABBC99:@@9::@;?@BBABB@?;=@A999.:?>:999-;@@BC=@@@@
@N9IO0:00871:05801
TACAGAGGGTGCGAGCGTTAATCGGATTTACTGGGCGTAAAGCGTGTGTAGGTGGCTTCCTAAGTCGGTTGTGAAATCCCTGGGCTCAACCTGGGAATTGCAGTCGATACTGGGAAGCTCGAGTTCGGTAGAGGGCGGCGGAATTCCCGGTGTAGCGGTGAAATGCGTAGATATCGGGAGGAACATCGATGGCGAAAGCAACCGCCTGGGCCTGAACTGACACTGAGACACGAAAGCGTGGGGAGCAAACAGG
+
CBDCCCBC>BB??==7976=9=AA?CBB=AA???6<?988-9>>?AA@ABB???>?C@C<?@>@@@A@D;;;FGL?HDD<BAA:?@@C@C@BDD>C=@=@@BAACBA@A@>=>9>=ACBBBCBB?BB<@@>988.8>;@@=@?A?AF>B?BCBBBBB@BBBB=BBA@A@@@??@@@@9@@=@=@AAAABAA=A;;;6;BB=A>??=AAD=B>AAA>ACCDDABBBBBAA@@;;;0;A@BABB7BCAAA<ABC?
@N9IO0:00874:05760
TACGTAGGGTGCGAGCGTTAATCGGAATTACTGGGCGTAAAGCGTGCGCAGGCTGTTTTGTAAGTCAGATGTGAAATCCCTGAGCTCAACTTAGGAACTGCGTTTGAACTACAGTACTAGAAATATGTCAGAGGGGGTAGAATTCCACGTGGTAGCAGTGAAATGCGTAGAGATGTGGAGGAATACCAATGGCGAAGGCAGCCCCCTGGGATAATAGTTGAACGCCTCATGCAACGAAAGCGTGGGGAGCAAACAGG
+
BB@9;;@A0::?@99;A@;B7;@C:C@C@AABCD>CFAAA0;55559;;;;2:BAAAA0@AA4<;;99?;44444)/:@9A=.-.8-,),-(-/171--//---(--(,22**,,,,,,,33(3333933333333$3;33,449634487173333333:=6<==?888998888:4::28,333,3,334;;A8<8<733333$333(2--(,,,,(,*(*,-(...5522+2773(30/////&////6.6686
@N9IO0:00874:05808
TACGGAGGGTGCAAGCGTTATCCGGATTCACTGGGTTTAAAGGGTGCGTAGGTGGGCTTGAAAGTCAGTGGTGAAATCTCCGGGCTTAACCTGGAAACTGCCATTGATACTCTGAGTCTTGAATTTTCTGGAGGTTAGCGGAATATGTCATGTAGCGGTGAAATGCTTAGATATGACATAGAACACCAATTGCGAAGGCAGCTGACTACGGGAATATTGACACTGGAGGCACGAAAGCGTGGGGATCAAACAG
+
?;94:;;;)4?BA:DACB>BBC5;533-399333(3:(44(4;0444:9;;=@CD=BB@BBD=BBBBCAA;@CCC?CCCD4998;A?C=C?AA6;;0;BAB>AA=@?@BAAB;;;:@<@=@@?BDD9;::;;;295:@:8087>;?::=<>889833,39>A9@:AB<?>A?:9377778=A;??C:>8:+0000*/(/666688:333BB<A>AAB?C@@@:.-(--(-25973(3;<=@AA8BBCBC>=99
@N9IO0:00883:05795
TACGTAGGGTGCAAGCGTTGTCCGGAATTATTGGGCGTAAAGAGCTCGTAGGTGGTCCGTTACGTCTGCTGTGAAAACTCGGGGCTCAACCCCGAGCCTGCAGTGGATACGGGCGGGCTAGAGTGCGGTAGGGGAGACTGGAATTCCTGGTGTAGCGGTGAAATGCGCAGATATCAGGAGGAACACCGGTGGCGAAGGCGGGTCTCTGGACCGATACTGACACTGAGGAGCGAAAGCGTGGGGAGCGAACAGG
+
AAABADDE>9::D@BBCC>AAE@C@B?B?BB@DI@AAA@@9@::;ABBBDC?BB?BA?AC>BBCCCCBCDDC@@@@0@ACCDD;CCCC@CCC;@@?@@AB@A@AD@@@@:99.7=<8=?@@@AAA@A=999?<2?@BAAB>A?C@CACC@BB@@ABC@ABAB=CCCCCHFECCAAAC8;;=A<AAA?B@BBACBB>A?BBD=AAABBB=??@CA@@BB???@@CBCC?B@A9994:A?ABBC9@@A@B>;;;=
@N9IO0:00896:05794
TACAGAGGGTGCAAGCGTTGTTCGGAATTATTGGGCGTAAAGCGCGTGTAGGCGGCTTTGCAAGTCGGGTGTGAAAGCCCTCAGCTCAACTGAGGAAGTGCGCCCGAAACTGCAGAGCTTGAGTGCCGGAGAGGGTGGCGGAATTCCCCAAGTAGAGGTGAAATTCGTAGATATGGGGAGGAACACCGGTGGCGAAGGCGGCCACCTGGACGGTAACTGACGCTGAGACGCGAAAGCGTGGGGAGCAAACAGG
+
CCBBBACC=AB??9=9:9;???ED?A=@;?@2:949?>A?78989A@@@CC@BB?BBC<BBD>A@;;;7;CCBBJ>BBC=CAAAACCG@CCCCEAD@B@@@BBA<AAB<@:5:@?ABAA454::440478;<BD@BB?CC?B=A8@::.@6:<=BBB?BCCC<?5?=;::>:::>::+8=282679;A=AC;>>>4>:>><><@?<>>7;;@;?>:<=;;;@>?;;;@?BAAAA;@:;;CCC9A@BCC=B@@7
@N9IO0:00907:05768
TACGAAGGGGGCTAGCGTTGTTCGGAATTACTGGGCGTAAAGGGCGCGTAGGCGGTCTTGTAAGTCAGATGTGAAAGCCCCGGGCTCAACCCGGGAATAGCATTTGATACTGCGAGGCTTGAGTCCGGGAGAGGATGGCGGAATTCCCAGTGTAGAGGTGAAATTCGTAGATATTGGGAAGAACACCGGTGGCGAAGGCGGCCATCTGGACCGGTACTGACGCTGAGGCGCGAAAAGCGTGGGGAGCAAACAGG
+
BB@@?>@EDE5BBCCCCB?BCACC?B@B?AAAAC=@@@CC?FD>BBCBBBB=@@<>AA4;;A>BBCABB;9;@?@29;;;.:=6=;4439;2==4<7;@@@<;=5B<<BACAAA??4?B8?BBBB8B=6B;CB?BBB>BA;?3949A=BBBBBBBBC?BAA@8?:???ACBB??>?A7><00*/9>6;6661?AD?D?BC@D>AABBA?BB?B?C?@@@?@@@@?@@=A@@;:99*9<=@=<<.>999=5<<?8
@N9IO0:00912:05793
TACGGGGGGGGCAAGCGTTGTTCGGAATTACTGGGCGTAAAGGGCTCGTAGGTGGCCAACTAAGTCATACGTGAAATCCCTCGGCTTAACCGGGGAACTGCGCCTGATACTGGTTGGCTTGAGTTTGGGAGAGGGACGCGGAATTCCAGGTGTAGCGGTGAAATGCGTAGATATCTGGAGGAACACCGGTGGCGAAGGCGGCGTCCTGGACCAATACTGACACTGAGGAGCGAAAGCCAGGGGAGCAAACGG
+
A@??=?=?=?"??4;;@@<@C?AA>B?B?BBBBB:@?>??0;;0;A;;:@@>;;7;=B=BAA?ABDCCCCCDCCD>HDJ>ABA@CC=B=@4:::-;>B;;;:B>CBA@@@@B@CAF@CB9<4?@?,:;0;@ABC=@???@9=4929443-39497BC@DCCD>CB@???>@AA8:536A=7B?BBD?B?AB?BBC?A?9959BBB?BB>>??B?BBA<<;;;;7737288;;;<588289;;/;;>9>187:
@N9IO0:00912:05796
TACGAAGGGGGCTAGCGTTGTTCGGAATTACTGGGCGTAAAGCGCGCGTAGGCGGCTTTGCAAGCCAGAGGTGAAATGCCTGAGCTCAACTTAGGAATTGCCTTTGGGACTGCGAGGCTTCGAGGACTGGAGAGGTGAGTGGAATTCCCAGTGTAGAGGTGAAATTCGTAGATATTGGGAAGAACACCGGTGGCGAAGGCGGCTCACTGGCCAGTTTCTGACGCTGTAGCGCGAAAGCGTGGGGATCAAACAGG
+
AA@;94:CCC5DDBB?@?;==:;;7<@D?BBBCC=@@@AC=CAAAAABD>@>00-0@;1:>A;;95;@A@<A>?>9?AA?BCBBBECC@BB@BB?A?A5;::==6@@=@A999AAB?CC@CAAA?@>??>AAAA<:9:?@@<BAB@BM?CBBABA@;;8;DDE?E@@@ACCBCCC@DC>B>@@?BAA?@;@?=@@@>A>AD@??@BBBA?A=@@@@8@A???:<000==?@AACC8;;AAABD9BBBBB;@:82
@N9IO0:00877:05834
TACGTAGGGTGCGAGCGTTAATCGGAATTACTGGGCGTAAAGGGTGCGCAGGCGGCCCCGCAAGTCAGACGTGAAATCCCCGAGCTCAACTTGGGAATGGCGTTTGAAACTACGGGGCTGGAGTGTGGCAGAGGGAGGTGGAATTCCACGTGTAGCGGTGGAAATGACGTAGAGATGTGGAGGAACACCAATGGCGAAGGCAGCCTCCTGGGCCAACACTGACGCTCATGCACGAAAGCGTGGGGAGCAAACAGG
+
AB;;;@@B=;;;B@A@BB7;7;B@4><@>BBDFF?;<<CC>CC?AAABA@@>;;.;5;&4998>?@BBC;;?@<8(4444&4@@=?AA<?@>AA<B?BB@CCBB=BDE?B;;:DDC;BBB9<?@A@>;?:::@B=AA?AA>B?A>A<??BBBCBB@@;00)/83;//7>;=?@@@@ABC599<@498?26///48./).4677538;055=092937766572222222;;;;>>>7>BBCDFD9??@@B;;;;9
@N9IO0:00881:05810
GACGTAGGGGGCGAGCGTTATCCGGATTCACTGGGCGTAAAGGGCGCGCAGGCGGTTACGTAAGTCCGGCGTGAAATCCCACGGCTTAACTGTGGAACTGCGTCGGATACTGCGTTGACTTGAGGATGGTAGAGGCCATTAGAACTAGCGGTGTAGCGGTGAAATGCGCAGATATCGCTAGGAATGCCGGTGGCGAAGGCGGATGGCTGGGCCAATCCTGACGCTGAGGCGCGAAAGCTAGGGGAGCGAACCGG
+
AAABB9::;:*;@>=ABB?ABB@C@BA>@@@AAA=BBBCD?CC?AA;:<GC@CB?B@BBCBC:D@C;><BBCBCH?BBC=BA@=@A7?6:@@=@=C7??:@AAAC?C899AAA@@<@@;;6:@A>AAA?A?@@?9>5;;>ABA>BBAA@C@BBBCBBB>AAAB;@@@@A@A@;<;AB@A;;6;>ABC@B@CC@ACA?A<ACABCD@A@@E?D@C@BBACCBBCBBBBB?CBBBBE@DAABBAA7AABBDAF=B>
@N9IO0:00891:05859
TACGTAGGGTGCGAGCGTTAATCGGAATTACTGGGCGTAAAGCGTGCGCAGGCGGTTGTGTAAGACAGGTGTGAAATCCCCGGGCTTAACCTGGGAACTGCGCTTGTGACTGCACGGCTAGAGTACGGCAGAGGGGGGTGGAATTCCACGGTGTAGCAGTGAAATGCGTAGAGATGTGGAGGAACACCGATGGCGAAGGCAGCCCCCTGGGCCGATACTGACGCTCATGCACGAAAGCGTGGGGAGCAAACAGG
+
CB:;;AAA<@@@A@B@AA>B<@@B:@+0)0=>>>9;::BB=BBAAABBBAB?BB?@?BB:;;=@@;;::=>?A?A699:9-:B9?>?B?C?CFE>B?A977::<7==BB?>>@?9939>>73357;;6;/.//....#-405(.(.26./)225<<<BBBCEF<@?A:::??@@?@A@599>A>B@@=@@BB?@@@>A<=;;;:;;):>?;A699?@@<>><00/00/===9999,5=99@AA7@@ABB:BBB?
@N9IO0:00905:05854
TACGGAGGGCGCAAGCGTTGTTCGGAATTACTGGGCGTAAAGCGCGTGTAGGCGGCCAGGTAAGTCGGATGTGAAAGCCCGGGGCCCAACCCCGGAACTGCACCCGATACTGCCTGGCTGGAGTCCCGGAGAGGATGGCGGAATTTCCGGTGTAGAGGTGAAATTCGTAGATATCGGAAGGAACACCAGTGGCGAAGGCGGCCATCTGGACGGTGACTGACGCTGAGACGCGAAAGCGTGGGGAGCAAACAGG
+
A@BB<:9:/;@>@9@@@@?BCACEAC8;7;@A@D=;;;CC=BAAAAAABAD>;:5;49;49:5::=@<>@@=9:</55<5<<<2<<3<5999.97;6;;;A@<>4;::595:?8?C=???:8<79:/9;????<?BA>AA=@<BA5:589=><=?997:BAA8@6@@>=9A:8338496=7=7<@@8B8887;BA;A;?=396998886>??<>>@>>>@??=;887::<;688*8=:;:?A5=>>?A8@;;5
@N9IO0:00912:05829
TACGGGGGGGAGCAAGCGTTGTTCGGATTTACTGGGCGTAAAGGGCGCGTAGGCGGCCACCGCAAGTCGATTGTGAAATCTCCGGGCTTAACCCGGAAAGGTCAACCGATACTGCGGGGCTAGAGTGCAGAAGGGGCAACTGGAATTCTCGGTGTAGCGGTGAAATGCGTAGATATCGAGAGGAACACCTGCGGCGAAGGCGGGTTGCTGGGCTGACACTGACGCTGAGGCGCGAAAGCTAGGGGAGCGAACGGG
+
A@@@?A>@>#0/09)//0;5596:A6;A>6>>>C>7>C@BB4A;2955//::300*0)/0)/<@:@A;55<588BB=5B<AB>A?8BB?B=@@0:.4<(9.;??38.448<?@ACDED;DCCC@@?A@@@@=@;?.>?>??@@C@B?BCBA>AA?<>9:3:AAA:BC;;;@BAABBA>;:00*/)/884::??<?AC485=BB;C68:8CC=BA?:<<888933333372888;<=6<?C>>DE599CCC?CDD>
@N9IO0:00866:05906
GACAGAGGGGGCAAGCGTTGCTCGGAATTACTGGGCGTAAAGGGCGCGTAGGCGGGATGGCAAGTCGGTCGTGAAATCCTTCGGCTCAACCGAAGAACGTCGATCGATACTGCTGTTCTAGAGGGTTGCAGAGGAGACTGGAATTCCCGGTGTAGCGGTGAAATGTGTAGAGATCGGGAGGAACACCGGTGGCGAAGGCGGGTCTCTGGGCAACTCCTGACGCTGAGGCGCGAAAGCGTGGGGAGCAAACGGG
+
AC@@@?@@@@0@D<B;==@CCCDDAE@C?BBCCC=@@ACC0;;0;B45;BC?A@@;@@A@BB?BBBB@CBBAAAA9@?=@=AA?ABBB=A>AA>@@<@000AA@ABB?@?:99???=ABABA@A;A<>?BBBB=99:A@B<?=??CB<B????BA@C?AAAD=BBAAAB?>>BA?=>5>71<,37>3><??4?<C=B?BCC>AB@>;::/8808??;???@AAB:::>A???AA299A@@AA8?>?ED>BBB<
@N9IO0:00871:05905
TACGTAGGGGGCTAGCGTTGTCCGGAATCATTGGGCGTAAAGCGCGCGTAGGCGGCCCGGTAAGTCCGCTGTGAAAGTCAAAGGCTCAACCTTTGAATGCCGGTGGATACTGCCGGGCTAGAGTCCGGAAGAGGCGAGTGGAATTCCTGGTGTAGCGGTGGAATGCGCAGATATCAGGAGGAACACCAATAGCGAAGGCAGCTCGCTGGGACGGTACTGACGCTGAGGCGCGAAAGCGTGGGGAGCGAACAGG
+
BBBCBBBCDD5DBBAABB7:9C@B@C?B@@@8<>4@>A@?5?937:9;;==900)/:(0+0B<B@C?BB@@@CCD9;;B@<5B<CCCC?B@BB=BE:@@B?@?CC:B@@??::.;9(488?A???=@?C99:B@BBBAAC?A<?<??BC?BBBAA@B7;@=@8@;;BBBB;>@@@@95;=9=7;;;;?8==>>?B@C?CD@BBBAAAAA<ABB?AABB?>=BA@>>>?>?>BBB=BBAAACC9AAABB=???<
@N9IO0:00873:05889
TACGAAGGGTGCAAGCGTTACTCGGAATTACTGGGCGTAAAGCGTGCGTAGGTGGTGGTTTAAGTCTGCTGTGAAAGCCCTGGGCTCAACCTGGGAATTGCAGTGGATACTGGATCACTAGAGTGTGGTAGAGGGATGCGGAATTTCTGGTGTAGCAGTGAAATGCGTAGAGATCAGAAGGAACATCCGTGGCGAAGGCGGCATCCTGGGCCAACACTGACACTGAGGCACGAAAGCGTGGGGAGCAAACAGG
+
CCB@@<?C=@@@B@B@@AADCCBC>A594:@@@A=A?BBB=BCDBCBBBBA@@@>@A@DF>I?BC;96C>>>>>@36:626>A8@CBC:C:@@@7=:<25;?AAA=@@@CCC?@@@AA@@>@@@BBC@BBA;;;0<<@;;6:9C>8<AC?BBBBC<;<=BBC@BBBCBAAC>>?AA;;6B?B?BBBC?CCC;??@<@>AA?AA@@>ABD>D;;8;DBABCB@???;:7;AGBBA<@;;;AAA8BBBBC=BBB@
@N9IO0:00879:05897
AACGTAGGAGGCAAGCGTTATCCGGATTTACTGGGCGTAAAGCGCGTGTAGGCGGCCCGGTCAGTCGGACGTGAAATCTCCTGGCTCAACTGGGAGGGGCCGTTCGACACTACCGGGCTTGAGGGCAAGAGAGGGAGGTGGAATTCCGGGTGTAGCGGTGAAATGCGTAGATATCCGGAGGAACACCTGTGGCGAAAGCGGCCTCCTGGCTTGCCCCTGACGCTCAGACGCGAAAGCTAGGGGAGCGAACGG
+
@6@B=<><00,0=3900;:ADB>C?ABB>BCCBD?BA@GD>CBBBBCB>@@<993:@/:48AA@@BC=??AACCC>BBBB?BB@?@@C=A@@@8;;<;.;=@>;?@@BB;;;C?DB=AA@CDCE?CB@BCBBBD>CCACCAC@C@C>BB=BC@@AAA>ACCD>AAAB@@@A@@AA<@<?=;@>:::?CBBC?BAAA;;;;7;8;D=@@=@@9;;;;*9=@@?;9999955560@*0//////&///5/)//7
@N9IO0:00880:05869
TACGTAGGTGGCAAGCGTTGTCCGGATTTATTGGGTTTAAAGGGTGCGTAGGCGGCCTTATAAGTCAGTGGTGAAATACTCCAGCTTAACTGGAGGGGTGCCATTGATACTGCAAGGCTTGAGTGGAGTCGAGGTAGGCGGAATTGACGGTGTAGCGGTGAAATGCTTAGATATCGTCAAGAACACCGATAGTGTAGACAGCTTACTAGGCTTCTACTGACGCTGAGGCACGAAAAGTGTGGGGGATCAAACAGG
+
EA@@A:;5;;4;@=@BCC=AAA;?6>>>4@@4:9)9;1=;5@?<BBBA@;;600*/5>)09>@C@@9::@<:::?9889?@=A;::4:44447;===.:;>4=@.5;99@;??@8@49;500=00*0><77:B8::;@CD@DGE?BBBD@DCB@@@A=@;;;6;BBB@EBABBB@A@BB?BB>AAC9:9BA@@AA@AAA@@@C?@@@BB?AA>B@;;;BA@A@;:;B?BBB;:9:&99:95555$5;544)4443
@N9IO0:00891:05878
TACGTAGGGTGCGAGCGTTAATCGGAATACTGGGCGTAAAGCGTGCGCAGGCGGTGCTGTAAGACAGGCGTGAAATCCCCGGGCTTAACCTGGGAATGGCGCTTGTGACTGCAGTGCTGGAGTGTGGCAGAGGGGGATGGAATTCCGCGTGTAGCAGTGAAATGCGTAGATATGCGGAGGAACACCGATGGCGAAGGCAATCCCCTGGGCCTGCACTGACGCTCATGCACGAAAGCGTGGGGAGCAAACAGG
+
@ABBBBBB=@@@A;;;BB@C>BBC<@5;;@@@A9<;;BC;BBBBA@@B;;5;@=AABAAAB?BBCBB?CCBCBC;::::3:A9@A898:=BAB>C9;;?@@?A=@@;;:>ABABBCBBB?BB;:;B?BBBBDKII5@@A=A>A=B?@@DGBBBA@@@@@BB>:::A@@ABBBAA@@679.9.8<D=AA?@<<==6?6::/33<<.8;8182;8AB;88;7338;7;=?7;88:3@@@9:99(8<?>A9<;=5
@N9IO0:00900:05862
TACAGAGGGGGCGAGCGTTATTCGGAATTATTGGGCGTAAAGGGCGCGTAGGCGGCATGGCAAGTGACGGGTGAAACCCCTCGGCTTAACCGAGGACCTGCCCGTCAGACTGCCTTGCTTGAGGCCGGGAGAGGCGAGTGGAATTCCCAGTGTAGCGGTGAAATGCGTAGATATTGGGAGGAACACCAGTGGCGAAGGCGGCTCGCTGGACCGGTTCTGACGCTGAGGCGCGAAAGCGTGGGGAGCAAACAGG
+
BBBAAABDDF1BB@@@@A?BB?BB>A?A>@B<@A<:::AA5::8:AACEBB@>><?BBB=??;?@;;;BB9@@?@8@AA7ABB?BA@B=A=A@@<@C?BBBD=BACBBCA@@?@C@BAA?@::5:>A?;@@;;7;BBBBD@D?B?BD?BABBBBBAA>@:99.9??@@A@AA>@5;;0;@;@?AAA?BBAB@BBB@C@BB>BCCDCBC>BDBD@D?AABA@ABBABB??<<:89.9=@@AAB9@@BEG=;<<?
@N9IO0:00905:05860
TACGTAGGGTGCGGGCGTTAATCGGAATTACTGGGCGTAAAGCGTGCGCAGGCGGCTCCTTAAGTCAGATGTGAAAGCCCCGGGCTTAACCTGGGAACTGCGTTTGAAACTGGGGAGCTGGAGTGTAGAAGAGGGGGGTGGAATTCCAGGTGTAGCAGTGAAATGCGTAGAGATCTGGAGGAACACCGATGGCGAAGGCAGCCCCCTGGGCTAACACTGACGCTCATGCACGAAAGCGTGGGGAGCAAACAGG
+
BBADBBBC>@@@AA;@:;6;?BBD?C4:9<@AAC?;;:CC=BBCB@@B>00*00+0@<:<@@??=BBCC@A@AA>/5;::/:>7>=9<9<9=CD>C?BBB???B:?@G=A<==>1<<==B8;:@:;3396@======%876=9B?C=A@;@A@BCB<;6<@B<;;;B@CBBB@@?;<9>>:>:CCB?B>>>:>==9=8BA@ACFC1AA?8@@?;@?=<333333939=?AABBC@D@@???=2=<?::3:@B7
@N9IO0:00865:05944
TACGGGGGGGGCTAGCGTTGTTCGGAATTACTGGGCGTAAAGGGCTCGTAGGTGGCCAACTAAGTCATGCGTGAAATCCCTCGGCTTAACCGGGGAACTGCGTCTGATACTGGATGGCTTGAATCCGGGAGAGGGATGCGGAATTCCAGGTGTAGCGGTGAAATGCGTAGATATCTGGAGGAACACCGGTGGCGAAGGCGGCATCCTGGACCGGCATTGACACTGAGGAGCGAAAGCCAGGGGAGCAAAAGCGG
+
>?@A@A@A@A"AAABB@A@BEBCB?D@D=BBCDD>BBBFF>CC=CBBBCBC=@A;A=A=CBB@BCCCCCBBA>>>8@AA<AAB?BB>B?B=AAA7A?A;;;BBCCCCCCCCC?BBC@A@>@B@AA?AC<B=:::/9<><;69-4087>@>BA9899918<==18?@BA@@?@@::::5::494;=;8;<?@==0.*-6--(-6//(37688395669,2255233;=8=;;;?>6B=6<<==+97////&//9:
@N9IO0:00869:05949
TACGTAGGGTGCGAGCGTTAATCGGAATTACTGGGCGTAAAGTGTGCGCAGGTGGCCGCGCATGTCGAGTGTGAAATCCCCGGGCTTAACTTGGGAATTGCGCTCGAAACTACGTGGCTCGAGTGTGGCAGAGGAAGGTGGAATTCCACGTGTAGCGGTGAAATGCGTAGAGATGTGGAGGAACACCGATGGCGAAGGCAGCCTTCTGGGCCAACACTGACGCTCATGCACGAAAGCGTGGGGAGCAAACAGG
+
@@BCBBBC=@@?BAA@AA>B?BBC@C?B@BAAAD=@A;;;0;@AAA@@@CC@CC@C@BCC@ABCCHDA@ACCBBB=AA@@8AB<BB@C?@@@CE>C@C??:9:?ACCC>BBABB??=?CBA999AAA?BBBD@=?9<900*06=9@;@0738:=;<@<A>>;3?=9::?@AA??;;=5;<282:??=AABC?CCC@C@D;;;5;4;;;;/;9?;AAABBB;::B:;;?;;;;;;/;A@@@DG;BBBCC>BBB>
@N9IO0:00874:05923
TACGTAGGGTGCGAGCGTTAATCGGAATTACTGGGCGTAAAGCGTGCGCAGGCGTTCGTTAAGTCAGCTGTGAAAGCCCCGGGCTCAACCTGGGAATTGCGGTTGAAACTGGCGAACTAGAATCTGGCAGAGGGGGTGGAATTCCACGTGTAGCAGGTGAAATGCGTAGAGATGTGGAGGAACACCGATGGCGAAGGCAGCCCCCTGGGCTGAGATTGACGCTCAGCACGAAAAGCGTGGG
+
BAA:;;AA=@5555559>5;4:@:7B4;2;AAAB=AABGKGFBA@BBB@@@;00/;:=96;6;;BBBA000///(//;;.;;2777>>A=BBF=B7A8=>A>@744=6=B=7439;@898C>777B=A::9====.>>>A495:>@@AB>>?A?8928;:9.2222255;<822881993=3<8>:@A>>4:>A1817<72222$26;,55855581665553332...////&/6799::
@N9IO0:00875:05959
TACGTAGGGTGCGAGCGTTAATCGGAATTACTGGGCGTAAAGTGTGCGCAGGCGGCCTCGCAAGTCGAGTGTGAAATCCCCGAGCTTAACTTGGGAATTGCGCTCGAAACTACGGGGCTTGAGTGTGGGCAGAGGGGGGTGGAATTCCACGGTGTAGCGGTGAAATGCGTAGAGATGTGGAGGAACACCAATGGCGAAGGCAGCCCCCTGGGCCAACACTGACGCTCATGCACGAAAGCGTGGGGAGCAAACAGG
+
A@@BCCCC>BAADBABACAE;;;B@G@C?CCBAA;A@ACB7:9BBB=CD@@;?@5;49:4557<<;;589<9989-0;99+/0///)/27::>=4>05054;:;566>4<9:9;;;-;==9;9559==5=>998;;;;%;;13-3,3499:69335;=>:>@?@76959555@@9900>+/0<?:::<0905<7<<=8<8;;99999(9<>4<=A<@AAAAAB:;:A@9::BBABD<A@@@@@@2;;;AG=;;;>
@N9IO0:00878:05912
TACAGAGACTGCAAGCGTTATTCGGATTCACTGGGCGTAAAGGGTGCGCAGGCGGCCGTGTGTGTCAGATGTGAAATCCCGGGGCTCAACCCCGGAACTGCGTCTGAAACTACATGGCTAGAGTATTGGAGAGGGTAGCGGAATTCACGGTGTAGCAGTGAAATGCGTAGATATCGTGAGGAACACCAGAGGCGAAGGCGGCTACCTGGACAATTACTGACGCTCAGGCACGAAAGCGTGGGGAGCAAAAGGG
+
CCDCC;;;A;;;@=A:;;>BI?BA@CC@CC;:;A9A@:;;0<>999:@@A?>;:0:7A?@?A???@@A@???AAA8ACC:@A@6@@@@<=@@,0+0;=0//;:?B@BB>B899A?>9>?999?>@@>?9<<888,:>?>?;?>B<::>B?@??BABAB@AAB;AAAAABCCAB??=A@@@?B?BBB=A@@@<@AA<A<AA?BBCF@B@>A<?;?499???977<933.3<<<<;7;?@@?@?4@@A@BB5:?3
@N9IO0:00892:05957
TACGGAGGGGGCTAGCGTTGTTCGGAATTACTGGGCGTAAAGCGCACGTAGGCGGCTTTGTAAGTTAGAGGTGAAAGCCCGGGGCTCAACCCCGGAATTGCCTTTAAGACTGCATCGCTTGAACGTCGGAGAGGTGAGTGGAATTCCGAGTGTAGAGGTGAAATTCGTAGATATTCGGAAGAACACCAGTGGCGAAGGCGCTCACTGGACGACTGTTGACGCTGAGGTGCGAAAGCGTGGGGAGCAAACAGG
+
BCEEABCBBB5B@@@CCF?BB@CCAC@C@CCBBB=BBBBF>DDCCCA@@DD@CC?BBD>DCC@CC<@ABB>BBDC?CCC=BBB;@@@A5;;;.9.;657;>7;A<A>A@@??@@DDDDF?BB?;;;@@:BDBB?BBBAAB<@:@9@;@?@:9:@@AA6::@@;@:=<@998999/8=8<1;=8;?@=A@@>9;..)-2---557=AA=B===>;;;5:;;;;=@;:6;==@@E9?BBBBBA2>=777.9AA=
@N9IO0:00897:05910
TACGTAGGGTGCAGGCGTTAATCGGAATTACTGGGCGTAAAGCGTGCGCAGGCGGTTTGTTAAGACAGGTGTGAAATCCCCGGGCTTAACCTGGGAACTGCGCTTGTAACTGGCAGACTCGAGTGTGGCAGAGGGGGGTGGAATTCCAGGTGTGAGCAGTGAAATGCGTAGATATCTGGAGGAACACCGATGGCGAAGGCAGCCCCCTGGGCTAACACTGACGCTCATGCACGAAAGCGTGGGGAGCAAACAG
+
DDAAA??@;:;9CEABBC?B>BA=9=+0)//0/:195;BB:BCCBBBCBAA<@B>BD?DF@F@AB@BB?BA:;:A<ADDD9BA0;;4;494955)58;9;;;;<9=<<:<<?:666>>B>9::?>9929AA>?@@??'=B=B?B@D@BB>@@9:9<=@=>@AB<A@<<000;=>:99B4;;=@?CCB@CBBC@BBB?B?ABAAAAA0BAB<BBB?B;00=:------8;88ABBB=B???@@@5?;>8=3;99
@N9IO0:00900:05920
TACAGAGGGGCGAGCGTTATTCGGAATTATTGGGCGTAAAGGGCGCGTAGGCGGCCAAGCAAGTCCTAGGTGAAATCCCTCGGCTCAACCGAGGAACTGCCTGGGAAACTGCTCGGCTCGAGGCCGGGAGAGGGTAGTGGAATTCCCAGTGTAGCGGTGAAATGCGTAGATACTGGGAGGAACACCGGTGGCGAAGGCGGCTACCTGGACCGGTTCTGACGCTGAGGCGCGAAAGCGTGGGGAGCAAACAGG
+
AA@>=;;;;.:B@;ABB>BIACCAD?C?CD@BB>@@ACC>CF>GA@@@?>8;?1849<?:94:@@=@@>9??@@;ABB9A;;6;@BC=B?BAA;B=ABBCADCD>CI>CAA?A;;5;;>@:;6;8AA=CECBB<<;;;@;>3959@8AB:;9@@AA=?A=@8>@@BBBAAC;;;BB<@A=A=ABB?B6;;<@AA=A?CC@;;;C9;;BEC@C;;:;BBAB;;;;;;5;AAABB;@A;;:AA5???@@9<<=<
@N9IO0:00900:05948
CACGTAGGGGACGAGCGTTGTCCGGAATCATTGGGCGTAAAGCGCGCGTAGGCGGCTCGGAAAGTCGGTCGTGAAATCCTGGGGCTCAACCCCGGAACTGCGTCCGATACTTCCGGGCTGGAGGCAGGTAGGGGAGATCGGAATTCCTGGTGTAGCGGTGAAATGCGCAGATATCAGGAGGAACACCGGTGGCGAAGGCGGATCTCTGGGCCTTGCCTGACGCTGAGGCGCGAAAGCTAGGGGAGCGAACAGG
+
ABABCBCCC8@A@AA@AC=:;:?B@C@CCCC@BC>BBBBC>BAA:;;A@@@@BC?CA@>;@@0>=BB>ACCBCCC?CC?BFFD<BBA@?@FL:A>A?@ABBCBCADB99;B=@<@@<ADF=BBA@AA?BBEDD;BBBB??:D:B:<8BA=@@AA?A@=:;;@9@@@A?@?AA><793,389;8CCE@C???9?9;6:7@B>AAA@ACEK@C@D?CB?AA@==@<;;<4:=@@CD=CCBABCC<BBC@@=;;;=
@N9IO0:00873:05984
GACGTAGGGGGCGAGCGTTATCCGGATTCACTGGGCGTAAAGGGCGCGTAGGCGGCTACGTAAGTCCGGCGTGAAATCCCACGGCTCAACTGTGGAACTGCGTCGGATACTGCGTTGGCTAGAGGACGGTAGAGGCTAGTGGAACTAGCGGTGTAGCGGTGAAATGCGCAGATATCGCTAGGAACGCCGGTGGCGAAGGCGACTGGCTGGGCCGATCCTGACGCTGAGGCGCGAAAGCTAGGGGAGCGAACCGG
+
BA@@@:::;:*;AACBBB@BBB=A>AB@BCCFFE>BBCCC<BA<BBBBBBB>@@=@BBBCCCACCC?B@BBAAAA;;;;7;CDABCBB>@@CAA?AACCCCCDCC@BBBCBAABB>B@CB@;;;?AAA?A@@;;2;>@@@CACACECCCC@CBBCCBF@CCCD>A@AB@?@@<BA@AB@;;9<6::=7<8::48:;.3/9@>::;7;;=>7><==>>:>;::;::5547:98987(35@??@B6A@BCC<>:C=
@N9IO0:00887:06001
TACAGAGGGTGCGAGCGTTGTTCGGAATTACTGGGCGTAAAGCGCGCGTAGGTGGTGTGTTAAGTCTACCCGTGAAATGCTGGGGCTCAACCCCATGCGCTGCGGGGGATACTGGCACGCTGGAGACACGTAGAGGCAAGCGGAATTCCGGGTGTAGCGGTGGAATGCGTAGAGATCCGGAAGAACACCGGAGGCGAAGGCGGCTTGCTGGGCGTGATCTGACGCTGAGGCGCGAAAGCGTGGGGAGCAAACAGG
+
CCCCBBAC=BB@@??=8839C=AA?C@C@BBBBB>A@@@@399?>>?@>@@>@?;:;;AB?C@BBBBAA@;@BA>>7<?=879839ACC@CCC9BBB???BBBCDDD2BBBABB;??@?A??;@@:;;ABAAABA=A@388<9?:@<@=AA<@@?@A@A@CE@C?BBBBBBA@@ABB?CACADCADDC@C@AB?BEFAE@FC@AA?AA@@G?EDDDA;;;ADAACCB;;7;BA@BB;ABBBBBB7@@@BB<ABA?
@N9IO0:00891:05969
TACGTAGGTGACAAGCGTTGTCCGGATTTACTGGGCGTAAAGAGCGCGCAGGCGGTCGTTCAAGTCGAGTGTGGAAAGCCCCCGGCTCAACTGGGGAGGGTCATTCGATACTGATCGACTCGAAGGCAGGAGAGGGAAGTGGAATTCCAGGTGTAGCGGTGAAATGCGTAGATATCTGGAGGAATACCGGTGGCGAAGGCGGCATCCTGGACCATTACTGACGCTGAGGCGCGAAAAGCTGAGGGGAGCAAACGGG
+
BCDBBBB7;;@@C?CABAACCC@D?DCC;;;CDD=9:6;;099<9=?A;;9.99999;75/.*-..-.,8--/)/:)/////$/3444:055<;;+444(44446<;40000/;::9;B87:?:@9??A:>998;5<9?=:9;*/*/4994;;>==>@<===C=@@?BBBBBAA0000)065:6;??;@<@@<@@@8@<9625<@@299:992443444:::<<<44434445444&494455::+565;>05444
@N9IO0:00869:06016
TACGTAGGTGGCAAGCGTTGTCCGGAATTATTGGGCGTAAAGCGCGCGCAGGCGGTTCCTTAAGTCTGATGTGAAAGCCCACGGCTCAACCGTGGAGGGTCATTGGAAACTGGGGAACTTGAGTGCAGAAGAGGAAAAGCGGAATTCCACGTGTAGCGGTGAAAATGCGTAGAGATGTGGAGGAACACCAGTGGCGAAGGCGGCTTTCTGGTCTGTAACTGACGCTGAGGCGCGAAAGCGTGGGGAGCAAACAGG
+
ABBBBAA=;;6;C=@@AB?CCC@C@B=@=@A:@?3977;;(3337<4:0=@;00+02<6>6@4==AAB@99;555)59909>C>@ADF@C?A@C?CBC=BBCC?B?BA9AAA=A0=;@A9:9;@@AABB<@@B2;;:&4::.4.5.3-3837;;;;<>8=9978&37/00//79@AC;905=593:44.4:44.444.58<A@BBB=CBB?AAAAAA>B@@@>>>>ABC?BB@;;;09A@@@@@.;;;;;0;?@4
@N9IO0:00872:06028
AACGTAGGACGCGAGCGTTATCCGGAGTTACTGGGCGTAAAGGGTGGGCAGGCGGCCGTGCAAGATGGGTGTGAAATCCCCCGGCTCAACTGGGGAACGGCTCGGTAAACCGGCATTCTTGAGGCAGGTATAGGCGGGCGGAACTATGGGTGGAGCGGTGAAATGCGTAGATATCCATGGGAACACCGGTGGCGAAAGCGGCCCGCTGGGCCTGTTCTGACGCTGAGACGCGAGAGCGTGGGTAGCAAACAGG
+
;.;==?@:C@??A@A@BD@CCC@C?BAA@BAAAC=:;;BG?CC>CDD@D@@;994:5;;9@A=CBB@C:AAC::9.;;;;;*;3@CBC?BBDDE;CACC@AAAD?BBC?CBCBDBB?BB>AAA?AAA?BBABC@BBE>BB?B?AAAB@@;AD>@@@@<@9:9/;@;;;A@@@BBB?B>>>6=::::8<7;:58333(34;5<A>BCEED>B?C??<?BAA@@:;3449:9:;<;;;==<<<6<=<<>?6966?
@N9IO0:00879:06013
TACGGAGGGGGCTAGCGTTGTTCGGAATTACTGGGCGTAAAGCGCGCGTAGGCGGGCATTTAAGTCGGGGGTGAAATCCCGGGGCGTCAACCCCGGAACTGCCCTCGATACTGGGTGCCTAGAGGTCGAGAGAGGTGAGTGGAATGGCGAGTGTAGAGGTGAAATTCGTAGATATTCGCCGGAACACCAGTGGCGAAGGCGGCTCACTGGCTCGATACTGACGCTGAGGTGCGAAAGCGTGGGGAGCAAACAGG
+
@@CC@BDDDD0CCCC@@@@CC@DD=A494;;;;@6;9;A@:B;;;BA:;;@9:;:0;@?@;@?BBBECDC0@;:;69/;3;;;+.-.--)---&-083/33//(//-----/--(-//(//;33,388:>>;<;:>>ABBB>A=??<????BBBBBBA;>9;;0;;>=>BBD???7:996:5:7;994:::=8=<<4828828@BBBBC?BBAAAFF@A?BBBC@@@B?;;;BAA<B:::AAA6?@@@B;A@@<
@N9IO0:00879:06017
GACAGAGGGTGCAAACGTTGCTCGGAATTACTGGGCGTAAAGCGCGTGTAGGCGGGCTGGCGTGTCGGGTGTGAAATCCCTGGGCTCAACCCAGGAACTGCACTCGAAACTACCAGTCTAGAGTGGTGGAGAGGGAAGTGGAATTCCTGGTGTAGAGGTGAAATTCGTAGATATCAGGAGGAACACCAGTGGCGAAGGCGGCTTCCTGGACACCAACTGACGCTGAGACGCGAAAAGCGTGGGGAGCAAACAGG
+
ABCBCCCC>@@?AA9@@@5::??@;?37-3?899/8@999/998;@@@?;;7;B=<BCD@CBBBAAAA9>@@:98.9>>6==?5?AAB?BK@AA?A?A;;9=;;000>+000:6::>>?@@BC@@=9:4;@;;;0;;?BC=B>B8:29C;:99@@@B899?C=B?BA?@@A@?=>?@=AB?B>A@A1973837;;5;/73,3338188688<?<>5:///:68;=>997>?:999&98;<=>?1B<@@=>BBB7
@N9IO0:00884:06054
CACGTAGGGGACGAGCGTTGTCCGGATTCATTGGGCGTAAAGCGCGCGTAGGCGGTTCGGGAAGTCGGTCGTGAAATGCCGGGGCTCAACCCCGGGACTGCGTCCGATACTCCCGGACTGGAGGCAGGTAGGGGAGATCGGAATTCCTGGTGTAGCGGTGAAATGCGCAGATATCAGGAGGAACACCGGTGGCGAAGGCGGATCTCTGGGCCTTGCCTGACGCTGAGGCGCGAAAGCTAGGGGAGCGAACAGG
+
AABABBBCC;BBCCC?@@?BBB?B@BB?BBB9>>4>=9;8(33988<@@>;7@>5:5444)45::;;7;><<9;606A@:FGG1A@BB@DEE:BB=;:;A@@AB@A;;;AAAB;?9?@?<537-9;;:=?A?B6::5A@@9@?C?A?AF@BBABB@@;@;;505ABBBDCCBCBB@=8<<?B:ABB?A=@?;@;96:9@B?A@@AABBC=C@C???>B@?@@@>>:;4;?@@AB<BBBBBCC8@@CCC?A@?:
@N9IO0:00894:06026
GACAGAGGGGGCAAGCGTTGCTCGGAATCACTGGGCGTAAAGGGCGCGTAGGCGGGAGCTCAAGTCGGTCGTGAAATCTCCGGGCTCAACCCGGAGGAGTCGGCCGAAACTGGGTTTCTTGAGGGAGGCAGAGGAGTCTGGAATTCCCGGTGTAGCGGTGAAATGTGTAGAGATCGGGAGGAACACCGGTGGCGAAGGCGGGACTCTGGGCCTACCCTGACGCTGAGGCGCGAAGGCGTGGGGAGCAAACGGG
+
BBB;;;CCCD5CDAFAAA?BAA;<7;7;9BCBBB=@@@CD>CE=BBBBBCE@BCB>@@@BBE@A@BC@CCCBABD=BBBD8::5:??>>BC<B?BD?ABABB?B7BCE>BBB=5BB<BD@??@D;??>:99CB<@?AA@@<@:>:>A:A=@??<<<>:<AAA:>><==<=>>@A@AC.222726@A<B<>>4>:9294885'56:>==>8==A;;;3:>>?@==://+/:;<?6;5;>;==</:9876(5=;3
@N9IO0:00901:06013
CACGGGGGGAGCAAGCGTTGTTCGGAATCACTGGGCGTAAAGGGCGTGTAGGCGGTCCGGTAAGTGAGATGTGAAATCCCTCGGCTCACCCGAGGACCTGCATCTCAAACTGCCTGACTCGAGTACGGGAGAGGATGTGGGAATTCCTGGTGTAGCGGTGAAATGCGTAGATATCAGGAGGAACACCGGTGGCGAAAGCGCACATCTGGCCCGATACTGACGCTGAGGCGCGAAAGCTAGGGGAGCAAACGGG
+
BAABBAAA':;:B<BBBB?CB<C@;C@CCCCCCC=BAAEE>GC>CDFBBBB;:;6;@8=@CC@CBBBBCBBBBBC>CDD>B@@=@A@BBB<BAA>@A?BDBBBBBBFF=B????BBABBBBBBAAACC7>>>><??@???9?=@=A?BB?BBA@@@@;@AAB<;;;C@@@CB@?AAB><;5;4;99.9<=>;>@AA:@CDDBBACCCE@CC<@?@AA@@@@@CAAAB?AA@99:+7;@??@A5@@ABC>BAA;
@N9IO0:00902:06037
TACAGAGGGTGCAAACGTTGTTCGGAATCACTGGGCATAAAGCGCGCGTAGGCGCTCATCAAGTGCAGAGTGAAATCCCACGGCTTACCCGTGGAACTGCTCTGTATACTGACGAGCTAGAGGACGGTAGGGGAGAGCGGAACTCTTGGTGGAGCGGTGAAATGCGTAGATATCAAGAGGAACACCGATGGCGAAGGCAGCTCTCTGGTCCGTTTCTGACGCTGAGGCGCGAAAGCTAGGGTAGCAAACGGG
+
BBBBBBBC=AB@BA9?AA=???DC=B>A??@BBA;B@;<;/994:;ABAA@;>@;<AAACC;CBBBBBBBBBBG>CBE>C==:BD=@@B<ACD=@;?:9;38;;?AA@A>:@@A??@BBCBC@BBB?@@@BB5;;BBCC=@>@AAA>A>@@7::AA?CBFD>BABBCAABBAAAA>BBB@EACBB?BBA@=AAA;A9>>@@AB@@@D@BA?@@@9@A@@?AAA??@?ABA;;;6;AAABC=BBBDDD>A@@9
@N9IO0:00902:06059
TACGTAGGTTGCGAGCGTTGTCCGGATTTACTGGGCGTAAAGCGCACGCAGGCGTCCTGAAAGTCGAATGTGAAAGTCCCGGCCCAACTGGGAGAGGCCGTTCGAAACTTCAGGACTTGAAGGCGGGAGAGGCAGATGGAATTTCCGGTGTAGGCGGTAAAATGCGTAGATACCGGAAGGAACACCAGTGGCGAAAGCGATCTGCTAGGCCCGCCCTTGACGCTCAGGTGCGAAAGCTAGGGAGCGACCGGG
+
AB:;;;;5;<@;;;=@@@7@@A9=5;:9)55@B>4?AA@@0;55599>/00*0:0/)5533(3388:45//788(--69(,(,,(-(//88/9:<<7<04454444)49.459.55549<6;6;;>066@;7<A=@<A7@7;>6<7<47///0)//39>>>0/33888888442/6:5:)0+//-(-70/(/999/033998444:997<<1777)/)//7/55955.5555;;1://///)///554.4<2
@N9IO0:00866:06061
TACAGAGGGTGCAAGCGTTAATCGGAATTACTGGGCGTAAAGCGCACGCAGGCGGCTGCATAAGCCGGTCGTGAAATCCCCGGGCTTAACCTGGGAATTGCGATCGGGACTGTGCGGCTAGAGTGTTGGAGAGGACAGCGGAATTCCCGGTGTAGCAGTGAAATGCGTAGATATCGGGAGGAACATCAGTGGCGAAGGCGGCTGTCTGGCCAAAACACTGACGCTCAGGTGCGAAAGCGTGGGGAGCAAACAGG
+
A@;:9;BD9:9:938;8813-//75:)/)/6668//----(---/;9:::>84404445433-38297==<<<A=4>??>6>C9CC=?=??AAB<A>A388?955;>4<5556<==8<<555;5569>:=;;;7666;::8=9=8==5:4:;;554<=:::=7=:::<4448:444907849266/////95;:=:=9==9<;;9777)/)///&///:==<<<;9992565<=>6;;>;;;;0;9<<=6==>:
@N9IO0:00874:06071
TACGAAGGGGGCTAGCGTTGTTCGGAATTACTGGGCTAAAGCGCACGTAGGCGGACATTTAAGTCAGGGGTGAAATCCCAGAGCTCAACTCTGGAACTGCCTTTGATACTGGGTGTCTAGAGTATGGAAGAGGTGAGTGGAATTCCGAGTGTAGAGGTGAAATTCGTAGATATTCGGAGGAACACCAGTGGCGAAGGCGGCTCACTGGTCCATTACTGACGCTGAGGTGCGAAAGCGTGGGGAGCAAACAGG
+
A@@;:7;DCD5CCCCBAA?CDACB@A6:4;@@@@;@=>@8@?>=B;;;AB=AB?CCCCC=C=AABACFE<AAAB=@??,944444:>9<ABAA?A=A?AA=A?-87774///(/////::79<<;<6;9=00)/9:;?A8>:>>A?BBBBAA?=7713339296<<=@77:9@7<92?>6A6::>4=>9947:9(/(/.(....78?8>A38=266786679==>=5;:888<5;;;>>??2>=;;;1:=>4
@N9IO0:00881:06062
TACGGAGGATCCAAGCGTTATCCGGAATCATTGGGTTTAAAGGGTCCGTAGGCGGTTTAGTAAGTCAGTGGTGAAAGCCCATCGCTCAACGGTGGAACGGCCATTGATACTGCTAGACTTGAATTATTAGGAAGTAACTAGAATATGTAGTGTAGCGGTGAAATGCTTAGAGATTACATGGAATACCAATTGCGAAGGCAGGTTACTACTAATTGATTGACGCTGATGGACGAAAAGCGTGGGGAGCGAACAGG
+
BBCD@BB>AAA5;5;;;;=BDCACAC?BBBB9C=4?<4>:4>=3;?754<<73509<4>@@B>BACBB>?=?CCC;@<>3>@==????<@A=AB=?=?A=@899?@@=@?9:::==:;;5;;5;??A=@@:@6::@=@A;96:AA855???=?AA@<795490::9?<>?<<:9237<99.95>:96>;=0//::*9.333-45:::>:::7<5:;=39>:874888::;499;:&4378@@@2;99@A<>@@=
@N9IO0:00883:06062
TACGTAGGGTGCAGGCGTTAATCGGAATTACTGGGCGTAAAGCGTGCGCAGGCGCTTCTTAAGTCAGATGTGAAATCCCCGGGCTTAACCTGGGAACTGCGTTTGAAACTGGGAAGCTGGAGTGTGGCAGAGGGGGGTGGAATTCCACGTGTAGCAGTGAAATGCGTAGATATGTGGAGGAACACCGATGGCGAAGGCAGCCCCCTGGGCCTGCACTGACGCCTCATGCACGAAAGCGTGGGGAGCAAACAGG
+
CCA=>999)4<<=><<CB=A<;;;9@5;.5:??D699;B@5?;59;@<BBB?;;:B:@=?B@ABABAA;699;A8CD>>2B<5;;04047;>@8?,//80/0=9;;=7=B==8=7<<==6:333993>>>887373#383:7:8:6:<;///997//5555)655==<<<;;:::=7;;;?;===;CCAA=@?;9>19555555$5<<4>:>>>=<<A@:99.5559@@<<<<@=A;;;@>>*99;:@8ACB?
@N9IO0:00906:06064
GACAGAGGGGGCAAGCGTTGCTCGGAATCACTGGGCGTAAAGGGCGCGTAGGCGGGATGGCAAGTCGGTCGTGAAATCCCACGGCTCAACTGTGGGGGGTCGGCCGAAACTGCTGTTCTTGAGGGATGCAGAGGAGACTGGAATTCCCGGTGTAGCGGTGAAATGTGTAGAGATCGGGAGGAACACCGGTGGCGAAGGCGGGTCTCTGGGCATCTCCTGACGCTGAGGCGCGAAAGCGTGGGGAGCAAACGG
+
BABBAA????2@A?B@AAACCCBD@D?BBBBCCD>BBBBB>BHDAA@AABB@CDD>AAA=AA?BBBC?CBCCBBB>BBB>BAB?BBAB<?<<:99999$33>4=6A;=6====BED?BB?BBBB;>>BBA=>>7;=<BCB>B>B>BC8@=BBA9:::7:BAA:AAAA>@<<;8:9<A4>?;?9::;;A>@@>@EC@C@CCE>CCBCBBB<AAAB;:4;;AA@CB;;;7;ABABC=AAC;;;;.;A@AA9;;;
@N9IO0:00907:06088
TACGTAGGGCGCAAGCGTTGTCCGGAATTATTGGGCGTAAAGAGCTCGTAGGCGGTCTGTCGCGTCGGATGTGAAAGCCCGGGGCTTAACCCCGGGTCTGCATTCGATACGGGCAGACTAGAGTGTGGTAGGGGAGATCGAATTCCTGGTGTAGCGGTGAAATGCGCAGATATCAGGAGGAACACCGGTGGCGAAGGCGGATCTCTGGGCCATTACTGACGCTGAGGAGCGAAAGCGTGGGGAGCGAACAGG
+
BBCCBAAA;;;;@;@@A@>BBCAFADAF?BB@DE=BAA@@6?979=::9==::93:@AAADC@AABC@CB@@CCC?CCD>CDD8BBAG@CCC;CE>AA:;:AA@FCB@@@FF?BBBBBBBCBB;;;A?A?@@?2@>==:::?B?A@BB?BBBBBBB?BAAB=AA??999>>@?@@A=@@<@<@AA?C@BC@CBA<@=@A<@?@@B?@@<????=AAAAAABBB???@BA@?@@8?<=????3??>>=<?==;
@N9IO0:00908:06078
TACGTAGGTGGCAAGCGTTGTCCGGATTTATTGGGTTTAAAGGGTGCGTAGGCGGCTTTGTAAGTCAGTGGTGAAATATGGCAGCTCAACTGTCAGGGTGCCATTGATACTGCGGAGCTTGAGTACAGATGAGGTAGGCGGAATTGACGGTGTAGCGGTGAAATGCTTAGATATCGTCAAGAACACCGATAGCGAAGGCAGCTTACTAGGCTGTAACTGACGCTGAGGCACGAAAAGTGTGGGGATCAAACAGG
+
BBBBA@A?@@;?C?BBCF@BBC?B@BAA=@@<@C9A@8>=5?=:?ABC?=@=::6;EE=AA@>@BBBCCC@BBBE=CB9999BBBCCC@DCCCCCCD=BBB>AC@BBBBCABBC?>?>C?AAABBAAAAA@@@>@A@>AB>@>A>??BA>AAAAA>>9>A??<BBAB>B@@>>????BB?CC@CCC@CCBBBB;;9;=AABBB@BBBBB?BABBB?AAAACBBAAAC=:99;;;;&;=9?9<<.<:@AC=@@@>
@N9IO0:00864:06142
TACAGAGGGGGCGAGCGTTGTTCGGAATTACTGGGCGTAAAGGGCGCGTAGGCGGCCTTCTAAGTCGAACGTGAAATCCCCGGGCTCAACCCGGGAACTGCGTCCGATACTGGGAGGCTTGAATCCGGGAGAGGGATGTGGAATTCCAGGTGTAGCGGTGAAATGCGTAGATATCTGGAGGAACACCGGTGGCGAAGGCGGCATCCTGGACCGGTATTGACGCTGAGGCGCGAAAAGCCAGGGGAGCAAAGCGG
+
CBC@@?AB@@,;;559AA:CCAFCAC@CADCCCD>BABCC>BB<ABBB@@@:00+0:@:AA@;=A@;55;;;AAC;;;;;6;G>CCBB?BC=CC>C?BAB?@@A<???@AABE=CB@CB9:5<::5::29>8?>8=@?AA>B5?588=C>CDBA?8?<?AAA=???EDBBB899??A6A>6A?A@@?A><>;?=<8=<A?<>=A@6@>8<@=A?BA?5>ABABAB>A8;<<89::&87.2262(22528-557;
@N9IO0:00870:06118
TACGTAGGGTGCGAGCGTTAATCGGAATTACTGGGCGTAAAGTGTGCGCAGGTGGCCGCGCATGTCGAGTGTGAAATCCCCGGGCTTAACTTGGGAATTGCGCTCGAAACTACGTGGCTCGAGTGTGGCAGAGGAAGGTGGAATTCCAGGTGTAGCGGTGAAATGCGTAGAGATCTGGAGGAACACCGATGGCGAAGGCAGCCTTCTGGGCCAACACTGACGCTCATGCACGAAAGCGTGGGGAGCAAACAGG
+
BBBBCCDD=BBCC@@@BB8:8;CB?B@C@BBCCF?BBBCC=CCB@@>BB;;7;A>A=BABBBBCDFC;=;CB;;;8;@CC.;;/;?;?=AC>BB>A@C?C@@@BBBBB=BA@AAAB?BBC@:8:CA?>???CD?A>@997187B7C7BB=BBAA@8?8?=@@9@@AAABABBBA@<=7<<7<9;;@:=>>A:?>><=:=CC@:>:<;;@7C;C<DBA<<A999695555:>79949?@@CDD5;;;@C=ABA>
@N9IO0:00874:06128
TACGGAAGGTCCGGGCGTTTATCCGGATTTATTGGGTTTAAAGGGAGCGTAGGCCGGAGATTAAGCGTGTTGTGAAATGTAGACGCTCAACGTCTGAATTGCAGCGCGAACTGGTTTCCTTGAGTACGTAGGAAGTTGGCGGAATTCGTGGTGTAGCGGTGAAATGCTTAGATATCAACGAAGAACTCCGATTGCGAAGGCAGCTGACTGTATCGTAACTGACGCTGAAGCTCGAAAGTGTGGGTATCGAACAGG
+
A@@C?B>A=@@5;;0;;9;)5@@=A?BCC>AB@HIIFF<BB6;;.;BB@A@A=A@C?AAAB4;.4@;:;A=@@;;;09:8<:BBBBBCA=@@>@>0/(/5:6?BAAABA=A8849=8<6;68AA@A???AA?B7446>=?;25/5/5AAA=BB;;;;::=872)277=5>>>:5722,26;278-55;7:99,////(/4769;A>=993<>87999.7===00//8:3666@///*3;<8>>7>:9;8919<8<
@N9IO0:00880:06138
TACAGAGGGTGCAAGCGTTAATCGGATTTACTGGGCGTAAAGCGTGTGTAGGTGGCTCACTAAGTCGGTTGTGAAATCCCTGGGCTCAACCTGGGAATTGCAGTCGATACTGATGAGCTCGAGTTCGGTAGAGGTGACGGAATTCCCGGTGTAGCGGTGAAATGCGTAGATATCGGGAGGAACATCGATGGCGAAGGCAATCACCTGGGCCTGAACTGACACTGTGACACGAAAGCGTGGGTAGCAAACAGG
+
CCBBCBBB<BC@?;?=8839;<AB>AAA<AA@BD>@@@@@;A@A@B@@ABA=@@=@BCA@?A=ABBC@C8;:@@@:AA@<AA@<AACC@C?BBC:>=?>BAABADBBBBBAAABAAA@??@??=8AA4=?///*/=;>>:A@B?B=6B8BBBB?@?3?>>808:;>>@<=788557/<<7@9??;A<>==:B==:=:BE@DCCB<CCC>D@CBCABCCBBBB@@@@:898::7*33:;?<7>>>?<<48<<<
@N9IO0:00883:06127
TACGTAGGGGGCGAGCGTTGTCCGGATTTATTGGGCGTAAAGAGCTCGTAGGCGGTTTGGCAAGTCGGGTGTGAAAATCCGGGCTCAACTCGGAGACGCCACTCGATACTGCCATGACTCGAGTCCGGTAGGGGAGTGCGGAATTCCTGGTGTAGCGGTGAAATGCGCAGATATCAGGAGGAACACCGGTGGCGAAAGGCGGCACTCTGGGCCGGAACTGACGCTGAGGAGCGAAAGCGTGGGGAGCGAACAGG
+
ABBBAAAAAA0AB@>?;;8:>>4>7@BB=CCAED;:9997*383448<?@A>AA>BA9>:00+0;000*//4<<>>2;;044(44498=@99.5:5339:?;99373:433=28<>@=?:4944:5:.55@@@3@;5555.93=2;.9?=@ABBBCC@CA@;2<=<9554;;<<===:=?9=8;;;7<8<=5;544(36<<5;;<<<<BD8;4:=?=<>>:555=>@@6;55>>>4:?<7944&4444@<<@B<
@N9IO0:00884:06131
TACGTAGGGTGCGAGCGTTAATCGGAATTACTGGGCGTAAAGTGTGCGCAGGCGGCTTCGCAAGTCGAGTGTGAAATCCCCGAGCTTAACTTGGGAATTGCGCTCGAAACTACGGAGCTGGAGTGTGCAGAGGAAGGTGAATTCCACGTGTAGCGGTGAAATGCGTAGAGATGTGGAGGAACACCGATGGCGAAGGCAGCCTTCTGGGCCAACACTGACGCTCATGCACGAAAGCGTGGGGAGCAAACAG
+
BAA@=;;;0;;;;;@>AA?C>BBB9B?B>BB;;;7;CCFD=DAA@@@BBBB@BB?BB>@@@A<@;;;@?ABA9994:?@@6?@AAA25.555:<5=<E:9;=:99599,599;B?AAB;;2:599545<BA@=@8>900/5@)0)/@<;55<<<:5:8=?6;4488<<555:::;588-3-56;7<<?A7<<<<@@C;994=.5555)5.57;544:;555;99555999::09@>@AAA7;:;AA9@@@
@N9IO0:00908:06151
TACAGAGGTGGCAAGCGTTGTTCGGAATTACTGGGCGTAAAGGGCGCGTAGGCGGTCCCATAAGTCCCGTGTGAAATCCCCCCGGCTCAACTGGGGAATGGCACGGGAAACTGCGGGGCTTGAGTTCGGGAGAGGGAAGCGGAATTCCGGGTGTAGCGGTGAAATGCGTAGATATCCGGAGGAACACCGGTGGCGAAGGCGGCTTCCTGGACCGACACGTGACGCTGAGGCGCGAAAGACTAGGGGAGCAAACGGG
+
BBB@@?A<:969A4:9AB?BB@CB@C@B@BBBCC<@@?@A9AB=@@@CC@@=@A=ABD>BBA;?:::.;@AAA@B;BCEDEC&C=B<;;2:9:@@0@;99.:@;;;6;C;@@B@BBA.;945::=;>@@8@AA@@,:2:9@.5.57<9?C<@@>>9;;?BABG>BBCCBB;;;:66?B?C>9=89995?=?C=@@@6:.4@;==5@;>>;??=@><00//-8-//////)4855/;2;///////,/556@8>==3
@N9IO0:00864:06191
TACGGAGGATGCAAGCGTTGTTCGGAATCACTGGGCTTAAAGAGCATGTAGGTGGGGTGTCAGGCGTCGGGTGAAATCCCTCGGCTCAACCGAGGAACTGCCTGGCGAACCGGCATTCTTGAGGCAGGTAGAGGTGGCTGGAACGACGGGTGGAGCGGTGAAATGCGTAGATATCCGTTGGAACGCCGGCGGCGAAAGCGAGCCACTGGGCCTGTCCTGACACTGAGATGCGAAAGCGTGGGGAGCAAACAGG
+
@@BB???<?@@?B?CAAA@CB@CIAB>A@AB???9?A<@?<?:;9CBBABC@CBCB:B?@@>><>BBCCC<AAAC>CDD>DAB>B>CE@G@C=B?B?BA@A=;:8:BB?B@C?AAB@BA9AA@;@?>:???:?7>@5@??<A8??>=>>5<@7@AAB>BBBE;;<CAAAAABCBC9@A<A6;09BC=A?;;6;B??8?@>?AA7::AAC9?=?@A@?@@@9::>=<<><<<?<<6?:99<88+<@>>@;@@A>
@N9IO0:00866:06168
TACAGAGGGTGCAAGCGTTAATCGGAATTACTGGGCGTAAAGCGTGCGTAGGTGGTTTGATAAGTCAGATGTGAAATCCCCGGGCTCAACCTGGGAACTGCATTTGATACTGTCAACTCGAGTTCAGTAGAGGGTAGTAGAATTCCCGGTGTAGCGGTGAAATGCGTAGATATCGGGAGGAATACCAGTGGCGAAGGCGCTACCTGGACTGAAACTGACACTGAGGTACGAAAGCGTGGGTAGCAAACAGG
+
BBC@@AAD=BC:939==<3:6:A?@B9;:;CAAD>;<;DD=BCBBDABABA?;:8:D>CCCD@BAA@@@@@@DFEDA@>>-:90;<?B7@<ABB>C@@AADCCC=AABBC???BA;@@:::>@>AAAABBBDD>AABBCBB@C=A@9@;?A@AB;;;;EDD>BCBBAAAA@@;<;D?@@?@>@@A?A;;;<AA@+0+00//<<7>@7<<?>>>6>666@BB@@C@;??:999.998944(4445:>6@<<8
@N9IO0:00869:06188
TACAGAGGTCCCAAGCGTTGTTCGGATTCACTGGGCGTAAAGGGTGCGTAGGCGGTCGGGTAAGTCTAACGTGAAATCTCCGAGCCTAACTCGGAAACTGCGTCGGATACTATTCGGCTAGAGGAATGGAGGGGAGACTGGAATTCTCGGTGTAGCAGTGAAATGCGTAGATATCGAGAGGAACACCAGTGGCGAAGGCGAGTCTCTGGACATTTCCTGACGCTGAGGCACGAAAGCCAGGGGAGCAAACGGG
+
BBBBB@A>BBC=B>B>AB;AA=;:68C?@AA>>>6=>9;:5;A;@A@@?@A=??9=79:,;?:@:>?B?BBB::::;CCD?BA@@;:;4;BBB?BC<B:;:ACBB?B??@A;;4;@<@ABABC@C@CC?BAAA9AABBBB?B?A<@@@A?AAD?@AA@CEGG>BAAA@@A@A@A@>@66;?C@CCB>BCBB?B;:79:CC=BBCCCCC?AAA@A<B>BBCBBBBBBB>AAB@@@;@A?BBDE;AA@AC=AAA<
@N9IO0:00872:06181
TACGTAGGGTGCGAGCGTTAATCGGAATTACTGGGCGTAAAGTGTGCGCAGGTGGCCGCGCAAGTCGAGTGTGAAATCCCCGGGCTTAACTTGGGAATTGCGCTCGAAACTACGTGGCTAGAGTGTGGCAGAGGAAGGTGGAATTCCACGTGTAGCGGTGAAATGCGTAGAGATGTGGAGGAACACCGATGGCGAAGGCAGCCTTCTGGGCCAACACTGACGCTCATGCACGAAAGCGTGGGGAGCAAACAGG
+
@C?@A@@@:@@@BBCBBB>B@BBB?B@CADCDCD>:;:@A8@BA@BBBBCC@DD?B>BDBBB?;;;AAAABBBBF>CBBB:BB>BB@C9;9@DC?C?B58?A@:;88858:;<@AA<ACAAAB?>>;7;;000<@9=7082<=B>BBCCCB?>>><<8<<@@:;55<99555<9:@B:>@<@;;;:>AABGICCCAB?BCAA=A?AABB=B@C?CCAAAB;;:@665<<@0//:3@=@;;;;-;==9=09:>:
@N9IO0:00873:06198
TACAGAGGGTGCAAGCGTTAATCGGATTTACTGGGCGTAAAGCGTGAGTAGGTGGCTCGCTAAGTCGGTTGTGAAATCCCTGGGCTCAACCTGGGAATTGCAGTCGATACTGACGAGCTCGAGTTCGGTAGAGGGTGACGGAATTCCCGGTGTAGCGGTGAAATGCGTAGATATCGGGAGGAACATCGATGGCGAAGGCAATCACCTGGGCCTGAACTGACACTGAGACACGAAAGCGTGGGTAGCAAACAG
+
CBBA@AB@9?@8818?<<3:6:AB?CCD?@@@CC=@@@@?9@@@@BBCBBB?@@=@@AAACB?BB@@=@2;:;<;,;AC9AAA0;:9>:D@CCC=B?A>AB@A?@@AABBBAAAA:;9@AB?::7;A7???988+8<@?A?B?C?A>6B@BBAA>>>6@A@<3ABBA?@==9::779.55.:.9AAAABAB@C?C9;;;C@CBCB@BBB<B?AAHAHEGAAAB;;;BB@::;;9,444444)4::<<>4>55
@N9IO0:00877:06193
TACAGAGGATGCAAGCGTTATCCGGAATGATTGGGCGTAAAGCGTCTGTAGGTGGCTTTTTAAGTCCGCCGTCAAATCCCAGGGCTCAACCCTGGACAGGCGGTGGAAACTACCAAGCTGGAGTACGGTAGGGGCAGAGGGAATTTCCGGTGGAGCGGTGAAATGCGTAGAGATCGGAAAGAACACCAACGGCGAAAGCACTCTGCTGGGCCGACACTGACACTGAGAGACGAAAGCTAGGGGAGCGAATGG
+
CBB??@C@BBC>>9>::9>AAA>A?A>AABC<A?9@=;??9?=BCCB>CAB?CB<;9999);.9:::@@8ABBCC>BCG>CCC>CD<<7:@9:<7;<<<8<>7;;;??7<<<<4;159=>.56;BBB>BBBBB<BBBCCD=B>A@;@@B?BB7;?;=8<:::3545<::8;;:4547<>666;?>>7;7;=8<<<<5<@B<=;554544(4544554::4494494444444;;)59999@?2?>;992::>
@N9IO0:00880:06195
TACGGAGGGTGCAAGCGTTGTTCGGAATTACTGGGCGTAAAGGGCGTGTAGGCGGTGTGGTAAGTCAGATGTGAAAGCCCTGGGCTTAACCCAGGAAGTGCATTTGAAACTGCCATGCTTGAGTATGGGAGAGGAGAGTGGAATTCCCAGTGTAGAGGTGAAATTCGTAGATATTGGGAGGAACACCCGTGGCGAAGGCGACTCTCTGGACCAATACTGACGCTGAGGCGCGAAAGCGTGGGGAGCAAACAGG
+
BCCD?BBB<AA@@<@;;:@CGACCAC?A>@????8?A?@@;@C<@@@A@@@?BBAAAAC@DD>AAAABBBBBBAD;;;;2:CC6@>4;45>6?@;C9@ABBBCB=CDD=A9:938=??@48979<?=<:@<@A?A@A<9:.4.45:=/69BA<<=;;7;>B=4A>:89??BCBB?BB;9919-3;8=04443;599B@CBBBCCBB@@:;;?C@BCBBABBBCC@;;5;@@@@?699B>@@@6:9CCE>CCC?
@N9IO0:00888:06190
TACGGGGGGAGCAAGCGTTGTTCGGATTCATTGGGCGTAAAGGGCGCGTAGGCGGCCCGGTTAGTCCGTCATGAAATGTACCGGTTCAACCGGGGCACTGTGTCGGAAACTGCTGGGCTCGAGGTCGAGGGAGGAAAGTGGAATTCCTGGTGTAGCGGTGAAAATGCGTAGATATCAGGAGGAACACCCGTGGCGAAGGCGGCTTTCTATCTCGAATCTGACGCTGAGGCGCGAAAGCTAGGGGAGCAAACGGG
+
?B:;;;;;%;;:G8AB@@=@A5>B269:>BB@BB>BCECD>BB<BAAA@;;4;;5;D=B>=;;;BB=B@CBB;:;0;AA?A7?7;8=?;@9=;<39:;A?;?@AA-;:/4?A@?::3:::==C:BCCCCM>BBABB=BCC@CAD@C?BB>BBAAA@>>B:;55&5?CAABBAAA@@@:5::;@>ABCD8899198;5;<99.55909>@B@@@;;59;@A:;;;9=@@=BBBBBD<B@@@@BB9AC@@@;@AA9
@N9IO0:00894:06163
TACGTAGGGAGCAAGCGTTGTCCGGATTTACTGGGCGTAAAGGGCGCGTAGGCGGTCTGTTAAGCGTGAAGTGAAATCTCCAGGGCTCAACCCGGAAACTGCTTTGCGAACTGGCAGACTAGAGGAAGGCAGAGGTGAATGGAATTCCTGGTGTAGCGGTGACATGCATTGATATCAGGAGGAACACCCGAGGCGAAGGCGGTTCACTGGGCCTTATCTGACGCTGAGGCGCGAAAGCGTGGGTAGCAAACAGA
+
BA@@?:;;/;;;@:@BBB@CCC@C;@?@;@@@AD<:;;EF>DD<B=BBBCA?@B=AACBB?B?C:;;CC9;<CCE>FCCC?AAA;A@?@<@@9@=@A6;;AABB<BBBA@B@@>@BBCCABBCB?B8:8:@BBB?BAC?:969=?:?<??:?@>=<77,38<?B655>B:@<A@?:>>:@A=@:@??=9?>?;?BB@C?BD>A>@CCBEE>C@B?BBB@@@BABA;;::999AAA9@@@<;;0;?>AAA9;;9>
@N9IO0:00895:06188
TACAGAGACTGCAAGCGTTATTCGGATTCACTGGGCGTAAAGGGTGCGCAGGCGGCCAAGTGTGTGAGGCGTGAAAGCCCGGGGCTTAACCCCGGAATTGCACCTCAAACTACATGGCTAGAGCATTGGAGAGGGTAGCAGAATTCATGGTGTAGCAGTGAAATGCGTAGATATCATGAGGAATACCAGAGGCGAAGGCGGCTACCTGGACAATTGCTGACGCTCAGGCACGAAAGCGTGGGGAGCAAAAGGG
+
ABCDC;;;A@@::2;;;;9@@=BB>AA?AAACBD<;;;;9,9>469;?><;600)03<9=>A>?:::<8AAAAAA<AA=8B=>1BC7B7@::/@6@6@,//8>6>@CC<AAB???C?AAA>7::??:@=@>9992:==@A9:49<@BBB?BCCBCCBB;;;I?DCCCCBBBAA<;;BB@@=A?BBC@CDBA=ABB>B>;;5;C@@<@A=A@B?C@BBBAB;;;AB;;7;A@@AA0;;AABDF<BBBCGJ<DD;
@N9IO0:00901:06193
TACGGAGGGTGCGAGCGTTGTTCGGAATTACTGGGCGTAAAGCGCGTGTAGGCGGCCGATTAAGTCTGGTGTGAAAGCCCGGGGCTCACCCCCGGAAGTGCGCTGGAAACTGGTCGGCTAGAGTATGGGAGAGGAAAGTGGAATTCCCGGTGTAGCGGTGAAATGCGTAGATATCGGGAGGAACACCAGCGGCGAAGGCGGCTTTCTGGACCAATACTGACGCTGAGACGCGAAAGCGTGGGGAGCAAAACAGG
+
CC;;7<@C<BABDAAB@B>@A?BE?C7;5;@;;;0;;;BB69;99ABBAA@:@@+0*/<9)924;??@=999:::39>A9A@@5;0000000$/1649/799:3?5:=6BBB?A9:49@?>>AAA???:?@BA=CC9>=<:>1818D7?;;5588<;4=7=D9;:9557789=>=>;3<=:>5;:A;A;;;57=727377+222)5===>>8</75796222555579=>?;;:3;=>=@AB5?>8888(8::7
@N9IO0:00912:06203
AACGTAGGAGGCGAGCGTTATCCGGATTCACTGGGCGTAAAGCGCGTGCAGGTGGCGTGGTAAGTTGGGCGTGAAATCTCCCGGCTCAACTGGGAGAGGTCGTCCAATACTACCGTGCTTGAGAGCAGAAGAGGAAGATGGAATTCCCGGTGTAGTGGTGAAATGCGTAGATATCGGGAGGAACACCAGTGGCGAAGGCGATCTTCTGGTCTGTTTCTGACACTCAGACGCGACAGCTAGGGTAGTAAACGGG
+
B;966:<95546<<<:::9===8;8;<7;<<<<=4448>808;;:9?B@;;5:@=<BCC?B@2666;@2=996<<1<<A@@=B?BBAA4559909<4;2;?;457B?A;00<<)//777)338999:9:4449.95>BDB?A8?8<;4?>999<BBB7A;9:3:A@CAA@@@@AAAA<B>:B?CBB?BBCCACCC@C@CCC?>CIC:97;B@@;>6>CCBA=AA@ABA@;;=><@@A@@@C<BCBBBB=AA@5
@N9IO0:00865:06215
TACGAAGGTGGCAAGCGTTGTTCGGATTTACTGGGCGTACAGGGAGCGTAGGCGGTTGGATAAGCCCTCCGTGAAATCTCCAGGCTTAACCTGGAAAGTGCAGAGGGGACTGTTCAGCTAGAGGATGGGAGAGGAGCGCGGAATTCCCGGTGTAGCGGTGAAATGCGTAGAGATCGGGAGGAAGGCCGGTGGCGAAGGCGGCGCTCTGGAACATTTCTGACGCTGAGGCTCGAAAGCGTGGGGAGCAAACAGG
+
BBAA?;@<@?<@B?B>A@?AA?BE@DBC=AACCC>??::;ACC=@@@AABB?CC?C>@<@@A=@B@<@B?BBBBC<BA?@;>>:@@-0-0<A@=A@8@A@@@;;5>>1;::<B=ABABCFCCCAECBC>BCCC?ABB@ADAI@B?BM>C@BAAA@BB?CCBB8BAA<99;9:=555909:7<:B?BAE:>C:C==9A?@@=;@<??;:6959799-7;;?@?<;;7817<<?@?8@>>??BB:BBBBD=A?@;
@N9IO0:00866:06216
TACCCGCAGCTCAAGTGGTGGTCATTATTATTGGGCCTAAAGCGTCCGTAGCAGGCTTGTTAGATGCCTGGGTAAATCGATGCGCTTAACGCATCGAATTCCGGGTAGACCGGCAAGCTCGAGACCGGGAGAGGCGTGAGCTACTCAAGGGGTAGGGGTAAAATCCTGTAATCCGTTTGGGGAGGACCAGTGGCGAAGGCGTCACGCTAGAACGGCTCTGACTGTGAGGGACGAAGCCCTGGGGCGCAAACCGG
+
BBBC<A@;;;B@A;A@A;;<8;ADC@AB?BJBGD=C@CDD<@@@@D>B@000AB?BA<BC>B@@@AA?@BA=@BD>;;:ACBCCBC?C@CCBA@A@@=B<@=@D;B;;;@=A?;;::?>>@::9:<??8?@00-0@@@?>?AA??9857==/B>???4??;<1==88?;>9:92373(3<</=B7@;07780(///0617>==BABBBDBB5<<6;7877777733377,35=C@CBC9>>>>0<88::(3-35
@N9IO0:00866:06254
TACGTAGGGTCCAAGCGTTAATCGGAATTACTGGGCGTAAAGCGTGCGTAGGCGGTCTCGCAAGTCCGATGTGAAATCCCCGGGCTCAACCTGGGAACTGCGTTGGAAACTATGAGGCTAGAGTGCGGCAGAGGGGGGTGGAATTCCAGGTGTAGCAGTGAAATGCGTAGAGATCTGGAGGAACACCGATGGCGAAGGCAGCCCCCCTGGGTTAGCACTGACGCTCATACACGAAAAGCGTGGGGAGCAAACAGG
+
994:9955)55.95<?@=8=8666:C>B?CCBBB=@@@@@5:9@AA@DBA@<@C?9;;BCAA?ACC?CB<;;<:@);;>@+@=4@?@B?B@CCC=C=A:;;AA@E@EC>BB??A??9?>>@:;;@@A<@@CBBAABA(;;=B;>9><@@=;;;AAABABBBC=BBBBCC@@>000/:6:>6?;BAA<?66:@CB=;>59?:;::::#;::.5;::9555955555959==?@@@@@.@@<B=HM;CBAAA;A;96
@N9IO0:00869:06252
TACGTAGGGTCCAAGCGTTACTCGGATTTACTGGGCGTAAAGCGCGTGTAGGCGGTTTGTTAAGCGGGGTGTGAAATCTTGAGGCTCAACCTTAAGACTGTGCCCCGAACTGGCAGACTTGAGTATTGCAGAGGTTGGCGGAATTAGTAGTGTAGGGGTGAAATCCGTAGATATTACTAAGAACACCGATGGCGAAGGCAGCCAACTGGGCAATTACTGACGCTAAGACGCGAAAGCGTGGGGAGCGAACGGG
+
CCBBA?>>8@@=A@CBBA@CCCBCABBB=BBCCD>>>>BB=B@@@B:;:@?<@@8A@8CC:C<EBBBB<BBBCCJ?AA?:>;;4;AAB?C@C@A>ABB@@@9999.;>=@;:;;CC?AA>899???;@???@@>A@D@CC?B?B?AAA@@CA???AA6??@C>BC@CBCBBBBB?AA;;5:>8=;9.95554=55.67@BAB?C<?CCE?;<2:=B;;<BB@BBC>BBA@B;:9/:=AAABB9AABAA>ABC<
@N9IO0:00878:06247
TACAGAGGGTGCAAGCGTTAATCGGATTTACTGGGCGTAAAGCGTGCGTAGGAGGTCGCGTAAGTCGGTTGTGAAATCCCTGGGCTCAACCTGGGAATTGCTTCCGATACTGCGTGACTAGAGTTCGGTAGAGGGTGGCGGAACTCCCGGTGTAGCGGTGAAATGCGTAGATATCGGGAAGAACACCGATGGCGAAGGCAACCACCTGGGCCTGAACTGACTCTGAGGCACGAAAGCGTGGGGAGCAAACAGG
+
BABA@;::6;A?@>A@8:1:299?<@?@<CAAAC9@@;;;09;?AACBBBC?BB@AABBCCCAGCECAF;=;CCC>CEI>A@@:@AAA?B@CBD<B9;65:B=A<A@A??:::??@AAB>?@>87<B6?>>>=?8?@>BC>C?C>??8?:@?>??DC6AAB<5@CBCA??A:::559/=266:=@@8<;;;9=>>7;9?D@C@CB?BBD=C:;;B?BCCBB@?@@992:9@;;;09=??>==0==@@@:@??8
@N9IO0:00905:06239
TACAGAGGGTGCAAGCGTTAATCGGAATTACTGGGCGTAAAGCGCACGCAGGCGGCTGCATAAGCCGGTCGTGAAATCCCCGGGCTTAACCTGGGAATTGCGATCGGGACTGTGCGGCTAGAGTGTTGGAGAGGACAGCGGAATTCCCGGTGTAGCAGTGAAATGCGTAGATATCGGGAGGAACATCAGTGGCGAAGGCGGCTGTCTGGCCAAACACTGACGCTCAGGTGCGAAAGCGTGGGGAGCAAACAGG
+
BBCDDCCD?A@?D<?9::;?:@AB=B6:49BBBA<;5;9909449@:000/)//)/;7=93813;8<6>>A?><?89999-9=6?C?C?B@CCC7:799=<@:::>>8>>???@;;4;?@AACBCB@C?AAAA=AACA???B>@<@?5=9888>@??B888C<B888:944944444)33-34983344443::=:>9<<8<:99955.5.55)555555:<<:999.555555)55555>>0>??>G6===6
@N9IO0:00906:06216
TACGGAGGGGACTAGCGTTGTTCGGAATTACTGGGCGTAAAGCGCACGTAGGCGGATTTGTAAGTCAGGGGTGAAAGTCCCGGGGCTCAACCTCGGAACTGCCTTTGATACTGCAAATCTCGAGTCCGGAAGAGGTGAGTGGAATTCCTAGTGTAGAGGTGAAATTCGTAGATATTAGGAAGAACACCAGTGGCGAAGGCGGCTCACTGGTCCGGTACTGACGCTGAGGTGCGAAAGCGTGGGGAGCAAACAGG
+
BEBC@BCCC9CCCBBAA@@CCACI@B>A>A@@@@;@BBFMGDCB::;;;BB?@B?ABD>CAB;;;;B@A@7@<<>-00@@9@??09096;>;>>>:>9<8586==8@=@A?858@?8=AC777=??6>6>:>=;;99=937.36;282397833;<33.333<3=688833355=455-227=499=9::996;;96<:=C:;<:::8818C?C@BBBBBAABBA:::;@??@??;?@AAAAA9@@@BC<BBB?
@N9IO0:00910:06220
TACGAAGGGGGCAAGCGTTGTTCGGAATTACTGGGCGTAAAGGGCGCGTAGGCGGCTTATCAAGTCAGGCGTGAAATTCCCGGGCTCAACCTGGGGGCTGCGCTTGATACTGATTGGCTTGAATGCGGGAGAGGATAGTGGAATTCCCAGTGTAGAGGTGAAATTCGTAGATATTGGGAAGAACACCGGTGGCGAAGGCGGCTATCTGGCCCGTGATTGACGCTGAGGCGCGAAAAGCGTGGGGAGCCAAACAGG
+
@AAA@=@A@A1AC?B:;9@BC@CC:C@CGCCCCC=AABBD8A?8@<<ABBC@@A>AB?CBCC>@ACCC::9:CCC=D?CC;@>3=:>?>B>BCCCC1??B:>>;>=A?A?A@@@>A<@??BB?BBCDC>AA@B>BBBB??<>@C8BC;@?7333:;;4::::394333777888378(-(--(-7:5<5856=;;>?;@A89:ACCBB@BC=AAAAA?;;;@@@AAB=<;;;;;;*;>><=>>0>00,/;1;<<4
@N9IO0:00872:06297
TACAGAGGGTGCGAGCGTTAATCGGAATTACTGGGCGTAAAGCGTGCGTAGGCGGTCCGGTAAGTCGGATGTGAAAGCCCTGGGCTTAACCCAGGAACAGCATTCGATACTGCCAGGCTAGAGTGTGGTAGAGGGAAGTGGAATTCCCGGTGTAGCGGTGAAATGCGTAGATATCGGGAGGAACACCAGTGGCGAAGGCGCTTCCTGGACCAACACTGACGCTAAGGTACGAAAGCGTGGGGAGCAAACAGG
+
BBB;;;BC<ABBBAA???<@599@;@5;6:@@@B;@>:::5:@A@AACBBB>BB?BC?C?@@=@DAA;@9;;;;@9A@A=AAB=AA=A5;;6;A:A?B@@ABB>BBBBCCCAB<::4:?;;;CCCCC@BBBAAA;B<AAC?C=@;BC;@=>A9494:.4999088>@>AAD;66>==4;;6?:A@@>ABCF:=A96<5///727)699<<7@=?;@ABCBABBC7;16;;9BB5>;;59<<+669==4=B@7
@N9IO0:00893:06293
TACAGAGGGGGCAAGCGTTGTTCGGAATTACTGGGCGTAAAGGGCGCGTAGGCGGCCTGCTAAGTCGAACGTGAAATCCCCGGGCTCAACCCGGGAACTGCGTCCGATACTGGCGGGCTTGAATTCGGGAGAGGGATGTGGAATTCCAGGTGTAGCGGTGAAATGCGTAGATATCTGGAGGAACACCGGTGGCGAAGGCGGCATCCTGGACCGATATTGACGCTGATGCGCGAAAGCCAGGGGGAGCAAACGG
+
BBCA@99999'9@;@@BC@BC@CCAB?B?BBBBB<BACAD<AA<ABBA@?>;88198?@@AA7:;AAA=:;;BCD>DDDD;BB=BCBB@CD>CD<B?B???:;;@CBBB;;;=A@A<AD@CC>@>?AA<@@??D<BBBBB@B@CAC@CC@CCCCC??>?BBA:BB?@@ABCAAACCB?BA;?;9:;:@<@B=@@B=B=<;5;@AA@BB@CD@BBCBM@@AABBB@;;;;:::::.9=959555$////;199:
@N9IO0:00901:06309
TACGAAGGTGGCAAGCGTTGTTCGGATTTACTGGGCGTACAGGGAGCGTAGGCGGTTTGGTAAGCCCTCCGGGAAATCTTCGGGCTTAACCCGGAAAGTTCAGAGGGGACTGCCAGGCTAGAGGACGGGAGAGGAGCGCGGAATTCCCGGTGTAGCGGTGAAATGCGTAGAGATCGGGAGGAAGGCCGGTGGCGAAGGCGGCGCTCTGGAACGTTTCTGACGCTGAGGCTCGAAAGCGTGGGGAGCAAACAGG
+
AAA@>8>;::4;C?B@BB<@@=AA=?AB<@AABB<BB9::BAD<@@@A?994:?8@B;@:@C=;9;8:C@AB=BD>BCB=@AD>DD>B@BC<A=BB:A<:<===?@@2==>=>7<<9>>>==<155990555A:>CCBBB7;9;6@D:?7;>;AACC@CCCB<BB>>>><<;99999)558=:@;?:>8;:5:<;7<9<<9;;;<<<;8=7@@@A=AAABB;;;BBB?BBCBAA<A@??@@>299;@B9:::4
@N9IO0:00906:06276
GACAGAGGGTGCAAACGTTGTTCGGAATTACTGGGCGTAAAGGCGCGATGTAGGCTGCCCCGCAAGTCGGATGTGAAAGCCCTGGGCTCAACCTAGGAAGTGCATTCGAAACTGCGGGGCTGGAGTCCTGGAGAGGAAGGCGGAATTCTCGGTGTAGAGGTGAAATTCGTAGATATCGAGAGGAACACCGGTGGCGAAGGCGGCCTTCTGGACAGTGACTGACGCTGAGACGCGAAAGCGTGGGGAGCAAACAGG
+
BBB@@@AA9@A999.088)//166)/)/)3////(---55(-(-57//4995547/////&/8838@8905<<A=B=6?@>6BB=6BCBB<B;DDEAD?CBCBA@<A@AB<BCCCDCC9CBC?BBBB@CC@C;;@@C?B;@@>@@C@CDCB@CCCCBBA>ABBD?DACGCGGABBCCCCBBB<@=@BD?D?;;7;BB=A?::6:<@=?A@;@A@@@A>>?ACBBBCA@@@;;:;<<0;:B::9:*9?;99(7=<<
@N9IO0:00869:06344
TACGAAGGGGGCTAGCGTTGTTCGGAATACTGGGCGTAAAGCGTACGTAGGCGGATTTGTAAGTAGGGGGTGAAATCCCCAGGCTCAACCTGGGAACTGCCTTCTAGACTGCAAGTCTCGAGATCAGGAGAGGCGAGTGGAATTCCGAGTGTAGAGGTGAAATTCGTAGATATTCGGAGGAACACCAGTGGCGAAGGCGACTCGCTGGACTGATACTGACGCTGAGGTACGAAAGCGTGGGGAGCAAACAGG
+
@?C<;4;AAA0ACBBBAA@DD@C@<?000=<<<8:9:BD=BBAADAAA::6:C;;;;0;@D>AA@?@?A0AABC=BAA@3;;4:4=?7A:B>E8B8<?9949<?>ADB;;;?A=@@@@@A?@@CCDC>@ABB@BBBAAC8;6;>A>ABBBBBACCC@DBAA=A?@@@CCCBBB?BB?BB@C@CAA>B@@@?CAB?B=@@ABBBBBBB>:;;BCBBBBBB@@@CCCC?BBB;;;6;@@ABBB8B@AAA;AAA=
@N9IO0:00869:06350
TACAGAGGGTGCAAGCGTTAATCGGAATTACTGGGCGTAAAGGGCGCGTAGGTGGTTAAATAAGTTAGACGTGAAATGTCCGGGCTTAACCTGGATTTGTCGTTTAATACTGTTTGACTAGAGTACAGGAGAGGATAGTGGAATTTCCAGTGTAGCGGTGAAATGCGTAGATATTGGAAGGAACACCAGTGGCGAAGGCGGCTATCTGGCCTGAGTACTGACACTGGAGGCGCGAAAGCCGTGGGGAGCGAACAG
+
CCCB;;;A;@BAA?B:::5:8=?><@3;8=;;;@8;;:;;.9@6@ABBAAB>BB?C>BB=AA<>A;A000?@ADG89;:A:@@466:C<G<CC>:9:6;B<BCF=B@B;9:BCB5@A5559==:545:7<>>>:BBB@55047;;)505:::?>>@@4:994,444499::9995:.4.4393944.9:999===9=;99.9=999@@;=<AA000/======;00)/9390:94:144.4::::.<<>:96559
@N9IO0:00871:06351
TACGAAGGTGGCAAGCGTTGTTCGGATTTACTGGGCGTACAGGGAGCGTAGGCGGTTTGGTAAGCCCTTCGTGAAATCTTCGGGCTCAACCCGGAAAGTTCGGAGGGGACTGCCAGGCTAGAGGACGGGAGAGGAGCGCGGAATTCCCGGTGTAGCGGTGAAATGCGTAGAGATCGGGAGGAAGGCCGGTGGCGAAGGCGGCGCTCTGGAACGTTTCTGACGCTGAGGCTCGAAAGCGTGGGGAGCAAACAGG
+
CAAA?;@<@A?BC@C?@><AA>BC?ABC>BBBBB>9::BAA@@9;;<B@@A?BE?CC=@<@C?BBC>CADBB???:@BB>@@@9@AAB?BD<?=?C>CD@??=??B?6A@;::5<8.5599AB@CBBB=B:;;=BBABCB?B8;7;B;@=ABB<;<BBCCCF>AADCCB@@@;;;AC;@@3:3;:@=A5:;2;;;4;=AD<;;;;;;D;>4@@=@6>@@?@@@@;;;<@AAA@D>D;;;BAA3@A??@9?;;5
@N9IO0:00878:06348
TACGTAGGTGGCGAGCGTTATCCGGATTTATTGGGCGTAAAGCGTCCGCAGCCGGTTTATTAAGTATAGAATTAAATTTCTGGGCTTAACCCAGTCTCGTTCTATAAACTGATAGGCTAGAGTGTGGTAGAGGCAAGTGGAATTTCTAGTGTAGCGGTTAAATGCGTAGATATTAGAAGGAACACCAGTGGCGAAGGCGGCTTGCTGGGCCACCACTGACGGTCAGGGACGAAAGCGTGGGGAGCAAATAGG
+
<;94444.5:555999?=8;?@>C6;;A9;;295)4;45;.5599==>996A>A.95)5;.555599=>@;?.//)//)//:;(//47279(/48770//6::8??@8;:;;;;=8=@@@==;::5.55555.6=9666<C@CC<BBBB@A@@??C@>:>C=000//89>>:<7;54-349299;49944039:294:<4::588888085::7;;<==;;49443;19///6.//38899.99::<39882
@N9IO0:00883:06341
GACAGAGGTGGCAAGCGTTGTTCGGAGTTACTGGGCGTAAAGAGCACGTAGGCGCCGGGTAAGTCCCATGTAAAATCCCCCTGCTTAACAGGGGAACGTCGTGGGGGACTGCCCGGCTAGAGGACGGGAGAGGAGAGCGGAATTCCCGGTGGAGCGGTGAAATGCGTAGAGATCGGGAGGAAGGCCGGTGGCGAAGGCGGCTCTCTGGAACGTCCCTGACGCTGAGGTGCGAAAGCGTGGGGAGCAAACAGG
+
CCCBBBB=?>:==8;;892:>:=?=>>??AA@@D>;;:@@:@@@@CA???>;=00,0@8>@@=:=?5@@BBBBB8BBBBB2BBCB@C@A@@CC;C@@@@@@@@@@@*;;;<;C>CAEHGIGC@BA@>:@>@@?BA@A@D?B:;8;C6@<@@?AAAC@CBAB<???BA@@B?955;=4;;9=9<9A9?9<@8A@@9=9<=7?@@@=?@;@=@BBBD>BCBB?@?:993443:::2>ABAAAA8A???C=AAA=
@N9IO0:00893:06322
TACGTAGGGGTCCGAGCGTTGTCCGGATTCATTGGGCGTAAAGAGCTCGTAGGCGGCTCAGTAAGTCGGATGTGAAAACTCAGGGCTCAACCCGGAGACGCCATCCGATACTGCTGTGGCTTGAGTCTGGTAGGGGAACACGGAATTCCTGGTGTAGCGGTGAAAATGCGCAGATATCAGGAGGAACACCGATGGCGAAGGCAGTGTTCTGGGCCAGTACTGACGCTGAGGAGCGAAAGCGTGGGGAGCAAACAGG
+
BB?A?9:::&4<7;==<BA>ABC@C@BCABBC@CB9??397*38<@AAA>@?8?>6;;BCC@?=@BBB?CABB@A@A2=CBBBF=AAAC;CC7C<>>=@AA9BBC?BBBBBBCC;;;B6;;5995666A:CEDDD6;69;@?>C?B5;5;;559;<BCC@;;444&4:;@@@>965=995.596;165<599//)//9393779:44.4444)46;9944449<88:9997>;99>808>=9999*4>9::69AB?
@N9IO0:00908:06311
TACGTAGGTGGCAAGCGTTGTCCGGATTTATTGGGTTTAAAGGGTGCGTAGGTGGCCCTGTAAGTCAGTGGTGAAATATCTCAGCTTAACTGAGAGGGTGCCATTGATACTGCAGGGCTTGAGTACAGATGAGGTAGGCGGAATTGACGGTGTAGCGGTGAAATGCATAGATATCGTCAAGAACACCGATAGCGAAGGCAGCTTACCAAGCTGTAACTGACACTGAGGCACGAAAGTGTGGGGATCAAACGG
+
BBAAA@@<AB?BC@C@@@=AAD?@7??A6BC;C@7B@/44(3:1345;998?:93;>6<=A;6:<AAAAA?BBBB<@@@AA@<<@A:@=ABBBBBCE?CCC:?C:CDLE:;;@;;;,9<3>?;;CACBC@A;A=A?;8<C?C?B=?>=B>BCAABAA?AACD=BB@@>@?>988?<@=?0433>??059@;;;::5;4;A?@@<@@=A9::?@@?=?@?@@A@:898/77777=8?@BBB??18<>@?8?;4
@N9IO0:00864:06372
TACGGAGGGTGCTAACGTTGTTCGGAATTACTGGGCATAAAGCGCGCGTAGGCGGTCTGCTAAGTCGGTTGTGAAAGCCCCCGGCTCAACCGGGGAATTGCGTTCGATACTGGCAGGCTCGAGAACGGTTGGGGTGAGTGGAACTCCAGGTGGAGCGGTGAAATGCGTAGATATCTGGAGGAACACCGGTGGCGAAAGCGGCTCACTGGACCGTAACTGACGCTGATGCGCGAAAGCTAGGGGAGCAAACGGG
+
CB;;:<AC<<;;AA=@@@>;;5;@7?=B?BBBBC>D?:99/;;9:?@@AAA=;;7;AAABBC@CCCIAH9:;:::)55>A@0B?CBBA>B4:::-;<D8?BCC?:<;CCBBA@BBB@BBCBCBB?AD?C>BBB7BAABBFAL@BBI@BB>BB>AABB>A@@@:@@@ABCBB@A@@@B=@A=A?BBB>B?BB>B@@@;@@@?BCBBCBC?AB9;;C>AABBBBBB;;;B?@;<;<0;?:9:CD8@<A?=29@@9
@N9IO0:00894:06371
TACGTAGGGGGCGAGCGTTGTCCGGATTCATTGGGCGTAAAGCGCGGGCAGGCGGTGCCGTAAGTCGGCCGTGAAAGCGCCGGGCTCAACTCGGCGAGGTCGGGCGAGACTGCGGGACTGGAGGCTGGCAGAGGGCGGTGGAATTCCGGGTGTAGTGGTGGAATGCGTAGAGCTCCGGAGGAACACCAGTGGCGAAGGCGGCCGCCTGGGCCAGACCTGACGCTGAGCCGCGAAAGCGTGGGGAGCGATCCGG
+
A??:;;;;;:*4<;9>@C?;;;>D=;;:;CC9??6944880888844(9><@AB;?4;.49937;::)0)////0+9>9424<4=<BA:<A<<8AA=<:@>@@7??>CCCCC@@@;9=9=9>>7?BC@BBB>C>6??:>@4:6:?C?CC>CB@???B>AC>A=988?=;74488<7<5:?4/0/:6),,,,(*,,(-*//493/3.369'2+255738222:665555487333,...3377+5222888383
@N9IO0:00899:06362
TACGTAGGGTGCAGGCGTTAATCGGAATTACTGGGCGTAAAGCGTGCGTAGGCGGTTTGTTAAGACAGGTGTGAAATCCCCGGGCTTAACCTGGGAACTGCGCTTGTTACTGGCAGACTTGAGTGTGGCAGAGGGGGGTGGAATTCCAGGTGTAGCAGTGAAATGCGTAGATATCTGGAGGAACACCGATGGCGAAGGCAGCCCCCCTGGGGCTAACCACTGACGCCTGGATGCACGAAAGCGTGGGGGAGCAAACAG
+
BBBBBCCB<@@?@@?BBBAD@BBB@A>A@CBAAB=::;CC=BABAA@A>0000D>DF<EE?C>AAB@@=?AA@??1?>>?.;;0:<3=9;<9;;0;;=;95>>:5<=6;;BB=BA;;9?<?=?@;;59=C=EDDDFF)?>691:6=5:8?AB953//:///929>@A????:;983>6;;1;1333,388;23336<6555==<;;$3333&333-3-399668--(--(--/38888;19<<77777$37;77.733
@N9IO0:00907:06373
TACGGAAGGGGCGAGCGTTGTTCGGAATCATTGGGCGTAAAGGGCGCGTAGGTGGTTCTGTATGTCTGCCGTGAAAGCGTACGGCTCAACCGTATTTTGTCGGCAGAAACTGCAGGACTTGAGGCTGGGAGGGGCTGGTGGAATTCCCTGTGTAGCGGTGAAATGCGTAGAGATGGGGGAGAACACTCGTGGCGAAGGCGGCCAGCTAGACCAGTTCTGACACTGAGGCGCGACAGCGTGGGGAGCAAACAGG
+
ABBB?A?BAA7@?;;;AA=@BACFAJ<<;CC;>@8AAACB>CB7CC=>A@@8:4.439<<=>AAAAAAB=A?CBD:@9;;;;B>A>::39277=?CA:CD:;7;;;BB<ABA;;;5;;;599=4=;<<6;<;<0;>?;@@>A=A=@A;@@@AABAA@<;;;B<A@B@;::BA@ACCEB3BB@;:;;ABBAC>A;:39;9919<99:??????BBB>AABB?==99::3;@@;::B@@?@@?A7@><@B90008
@N9IO0:00920:05798
TACGGAGGGAGCTAGCGTTGTTCGGAATTACTGGGCGTAAAGCGCGCGTAGGCGGCTTTGTAAGTTAGAGGTGAAAGCCCGGGGCTCAACCCCGGAACTGCCTTTAAGACTGCATCGCTTGAATCCGGGAGAGGTGAGTGGAATTCCGAGTGTAGAGGTGAAATTCGTAGATATTCGGAAGAACACCAGTGGCGAAGGCGGCTCACTGGACCGGCATTGACGCTGAGGTGCGAAAGCGTGGGGAGCAAACAGG
+
BCBB?A@B<@@?CAAACC?BC@CCAC@CACCCCC=CCCCD>C::9B@AA>>:9949CD?DCD?CC=AABC=@???9?A?8>??5?ABB@DDD9D@B?BBCD?BB?B;?>>>;=>@@@??8::?CC?CC=BB??<>A9:9@;>8=9?9?@@999BAAB?9::D:?;?>======>5;;=A=CB=;<;<>>??8;;:4:48818=>>>CB<??9>;<<=9688;:@>??<688@@@9@<<<>=</<<<<929<<:
@N9IO0:00920:05805
TACGGAGGGAGCTAGCGTTGTTCGGAATTACTGGGCGTAAAGCGCACGTAGGCGGCTATTCAAGTCGGGGGTGAAAGCCCGGGGCTCAACCCCGGAACTGCCCTCGAAACTAGGTAGCTAGAATCTTGGAGAGGCGAGTGGAATTCCGAGTGTAGAGGTGAAATTCGTAGATATTCGGAAGAACACCAGTGGCGAAGGCGACTCGCTGGACAAGTATTGACGCTGAGGTGCGAAAGCGTGGGGAGCAAAACAG
+
@?BB@BCE=;;;BBBBCC@BBADDAD=A?BAAAJ?BCBCE:;;B@B;<;BB?;;:;CBB@BC@BBCCCBC5BBBB<@?G9@@?5@@@A?CCC;E?A>A=99:/9=:::.:@??=@AA?>?CD>:99>A=ABBB?BAAAEC?B@B?B;??A???>===<???D9><>??=<=A==9>>=B<@@<>>>;>==>:=8817-5225=???>>:>??6:;>>9==95222252222;><3==>?@?>)888888&/99
@N9IO0:00920:05806
TACAGAGGGGGCAAGCGTTGTTCGGAATTACTGGGCGTAAAGGGCGCGTAGGCGGCCCGCTAAGTCGAACGTGAAATCCCCGGGCTCAACCCGGGAACTGCGTCCGAGACTGGCAGGCTCGAATCCGGGAGAGGGATGTGGAATTCCAGGTGTAGCGGTGAAATGCGTAGATATCTGGAGGAACATCGGTGGCGAAGGCGGCATCCTGGACCGGTATTGACGCTGAGGCGCGAAAGCCAGGGGAGCAAACGGG
+
FCCAA@AAAB2AB@DBBC@BB@CDAC=A>A999D>:;<ED<AA<AABCBBA@997;B;A?@?6:::AB@@@@BAD<@@@@5@A<@@@C@CC>A@9@5;;;;BAD@CAA@AAA?;;:>B>>??;@A=AA<ABBAB=B;;;B@C?B>A<@@=@AABB;:7;BBC=BB@@@@@CBBBBCB?AA>@;?@@::4:A=AAB<@<@A=ABAA>BB>BA@D@BCB>AAAA@@@@@<@@B;;<0;?;;;;;.;:;9?6===5
@N9IO0:00941:05787
TACAGAGGGTGCAAGCGTTGTTCGGAATCATTGGGCGTAAAGGGCGTGTAGGCGGTTTGTTAAGTCATGTGTGAAATCCCCCGGCTTAACCGGGGAACGACGCATGAAACTGGCAAGCTAGAGTACCAAAGAGGGGGGTGGAATTCCCGGTGTAGCGGTGAAATGCGTAGATATCGGGAGGAACACCTGTGGCGAAGGCGGCCCCCTGGTTGGATACTGACGCTGAGACGCGAAAGCGTGGGGAGCAAACAGG
+
CCB;;;AA<AB@A:=<9939;=?<?>9?;BC7::4:<<<<4?;383449:9.7717;1<@9?8@??<=@B;0000+0/999'72776:4:6:==1=>899A?@@AAAA<A@A>AB>AA@=;:;00/)/8/8//////#4:5:.4.44)47;9;669?:=A>A<699@A===@@;;;?;:;4;<;;;ADECDAGDH=B=;;5;CCC0CB6;50+00000<>>@955::944:7;;0:??>??@5:9;=?378:6
@N9IO0:00950:05780
TACGTAGGGTGCAAGCGTTGTCCGGAATTATTGGGGCGTAAAGAGCTCGTAGGCGGCTTGTCACGTCTGCTGTGAAAACTCGGGGCTCAACCCCGAGCCTGCAGTGGATACGGGGCTAGCTAGAGTGCGGTAGGGGAGACTGGAATTCCTGGTGTAGGCGGTGAAAATGCGCAGATATCAGGAGGAACACCGGTGGCGAAGGCGGGTCTCTGGACCGATACTGACGCTGAGGAGCGAAAGCGTGGGGAGCGAACGG
+
CB:;:;;;.9=A@.5999.555.69@?C=>@4:;:&3;88919::599<<89-3<8:;9>>5444444444899:<<+565<<<+////)///&/7995555//::4////---&-57///:779556<9<<<<<+:595;=:=:>7:388.44433-33-33333&3899343666----(--06(//717,33,37<5:7:<;(444499.44.44444::::666;;<8<<699@9B9999BB-;::99:@;8
@N9IO0:00952:05760
TACAGAGGTCCCAAGCGTTGTTCGGATTCACTGGGCGTAAAGGGTGCGTAGGTGGTGAGGTAAGTCGGATGTGAAAGCTCCGAGCTCAACTCGGAAATGGCATTGGAAACTACCTTGCTCGAGGGTTTGAGGGGGGACTGGAATACTTGGTGTAGCAGTGAAATGCGTAGATATCAAGTAGAACACCAGTGGCGAAGGCGAGTCCCTGGAAAACTCCTGACACTGAGGCACGAAAGCTAGGGGAGCAAACAGG
+
AACBBBB@BBD>C7;9;;?BCAHHABB?BB>??C>CCCCB>BB<BC@@@CB?BC;@@@A<@B?BCBE@BA?ABBA<BB?>;@@@@ABB?BBBB?CC=BB@BBB?C?@B=BAAA@C?AACB9::@6>@;@CCFFFE);;;A>B?BCCC@D@DCCBB@@@BBCD?@@ABBAAAAAA?A:BBCBD>AAA=@@AA799@0929>@B=??6=A5;;;.;BB<@?A;;;@B@@=::8??B9@@@??>@8ABBCC?????
@N9IO0:00957:05803
AACCAGCACCTCGAGTGGTCAGGAGGTTTATTGGGCCTAAAGCATCCGTAGCCGGTTGCATAAGTTTTCGGTTAAATCTATGCGCTTAACGTATAGGCCGCCGAAAATACTGTGCAGCTAGGGAGTGGGAGAGGTACACGGTACTCGATAGGAAGGGGTAAAATCCTTTGATCTATTGATGACCCACCTGTGGCGAAGGCGGTGTACCAGAACACGTTCGACGGTGAGGGATGAAAGCTGGGGGAGCAAACCGG
+
:-97<=0/06>>@00=BACCBC@CB?CB=@@9==0=699:4?AACC=@@@@A?B?D?BBB?=:9999-:939<@@;A@==???=?B=C??==A00/6:499//6>>/666:9:99<88734819;<A?9?:87///8///(//37333333,3,399+3333&3>6A=9<?799??9>??7533(33,37773778063995;CCED:>>>59978:5:777;266222'27699/6957555'56555'2+23
@N9IO0:00919:05858
CACGTAGGGACCAAGCGTTGTCCGGATTCATTGGGCGTAAAGAGCTCGTAGGCGGTTCGATAAGTCGGGTGTGAAACCTCCAGGCTCAACCTGGAGACGCCACCCGATACTGTCGTGACTAGAGTCCAGTAGGGGAGCGTGGAATTCCTGGTGTAGCGGTGAAATGCGCAGATATCAGGAGGAACACCAGCGGCGAAGGCGGCGCTCTGGGCTGGAACTGACGCTGAGGAGCGAAAGCGTGGGGAGCGAACAGG
+
AB@A@BBG>BBAC?;:;@<@@@7@?BC?BBB>@?9==987*388344:99929=>A>BGC@@<@A;;:.;@=?@?5>;@:=>C@BBDC@C@CC?<;;<:@;@@@8=@@@;;;BBA@BBBA<<@<<<9D=BBBCC6@@@:?=172;9<<?;48<BBBBA6A973(37;>@@9::@@?@A>@@<@>CCB?AABB?AA@<@;>@;>00/0094)4:;7=:<<A<@ABBAAA9;9;;==5>;;;BBB8BCBCB=@@@;
@N9IO0:00920:05810
TACAGAGGGTGCAAGCGTTAATCGGATTTACTGGGCGTAAAGCGTGTGTAGGTGGCCGCGTAAGTCGGTTGTGAAATCCCTGGGCTTAACCTGGGAATTGCAGTCGATACTGCGTGGCTCGAGTTCGGTAGAGGACGGCAGAATTCTCGGTGTAGCGGTGAAATGCGTAGATATCGAGAGGAATACCGATGGCGAAGGCAACCGTCTGGGCCTGAACTGACACTGTGACACGAAAGCGTGGGGAGCAAACAGG
+
BAB;;:CC=BBA@;@==;9?;?AB?@@@:@AAAA=A@@@@8@A@@AB@AAB?;;6;?@BDCCACBCC@C;;;CCC>BBC=@?=6@@4:49;AAD8C@B:;;AAAB989AAADABBB<?@BBB@:8=>7BCBAA:=97,7333495:<;;6:44:A@B@BABB<BBABBCBABBAA?@???<@6<@A=@A@?:??=9<8<<5;/7/666:(/(//659;??::?737<8995:;D3::>9755+5:?CC5?>>4
@N9IO0:00926:05817
TACGTAGGTGGCAAGCGTTGTCCGGATTTATTGGGCGTAAAGCGAGCGCAGGCGGAAAGATAAGTCTGATGTGAAAGCCCCCGGCTTAACCGAGGAATTGCATCGGAAACTGTGTTTCTTGAGTGCAGAAGAGGAGAGTGGAACTCCATGTGTAGCGGTGGAATGCGTAGATATATGGAAGAACACCAGTGGCGAAGGCGGCTCTCTGGTCTGTAACTGACGCTGAGGCTCGAAAGCATGGGTAGCGAACAGG
+
BB@@A;;7;A=BB?BABB>ACA@D8BBA<AA;B@6?>=>;(39=:99@@@?=AD=AA6;;AA;A;<;@@@AABBB;AADDD5C?ABACAC;<;C?B>B8;;@@?<8=>4<:;;:>:1:B<449:55;;C>AAA>@BCBCB@B>AAB?BBCAAACCCC@BB@D@CBBCBBBBB@AA@@:>5>@=ABB@CCCDBDDC=A?BC?CCACAAB=A@@?BB?BBBAA@@?:;<:<<<EDD69;;:;:,99=99;=;:9?
@N9IO0:00933:05823
TACGAAGGGGGCAAGCGTTGTTCGGAATTACTGGGCGTAAAGGGCGCGTAGGCGGCTTATCAAGTCAGGCGTGAAATTCCCGGGCTCAACCTGGGGGCTGCGCTTGATACTGATTGGCTTGAATGCGGGAGAGGATAGTGGAATTCCCAGTGTAGAGGTGAAATTCGTAGATATTGGGAAGGAACACCGGTGGCGAAGGCGGCTATCTGGCCCGTGATTGACGCTGAGGCGCGAAAAGCGTGGGGAGCAAACAGG
+
;;?A>5;;;;*;A3@@@@;AC@CIAJBJ@CAAAD?ABABB8AB;BBBBCCD@DD@BC@CCAA<@C@@?=>?>:55/55::1::4:<>=:=8:9998'88899::8;:;AB:99A795:A:??<@@???8????=@@@@@A=A?B>BB>A@@;;=?=?8=888.7,33878333/(-7(-(-(-(-44,3/584@AC@B?BD?CCCBCBB?BC=ABB;;6;A?B;::::49:55444&44:5555&55555)5<<7
@N9IO0:00944:05817
TACAGAGGGTGCAAGCGTTAATCGGATTTACTGGGCGTAAAGCGTGCGTAGGCGGTTCAGTATGTCGGTCGTGAAATCCCCGGGCTTAACCTGGGAACTGCGGCCGAAACTGCTGGGCTTGAGTGTGGTAGAGGGCGGTGGAATTCCGGGTGTAGCGGTGAAATGCGTAGAGATCCGGAGGAACATCAATGGCGAAGGCAGCCGCCTGGGCCACAACTGACGCTGAGGTACGAAAGCGTGGGGAGCAAACAGG
+
ABC???BD<@@>B9?@AA>@=?@@=@@A=ACABD?@@@BF=BBD@@@BA@@;@A<@ACCCCCCCCCB@BBBBCCD<@@??*:9.;@=A>B@BDD?C@CCCCB?B@BBB=BB>??CC>CC@999?=>?;>>>@@?8??;??:A>@=@<@@9@BBABCB?BBBB=BBBBBA??>@@@=A?BB?B?AABBB?BB@FDD@B?BAAB>BC?BBD>A?ACC?AAAABBBBBBB7;;A;;;0;AA@AAA7AABCC?BBC@
@N9IO0:00945:05838
TACGTAGGGTGCAGGCGTTAATCGGAATTACTGGGCGTAAAGCGTGCGTAGGCGGTTTGTTAAGACAGGTGTGAAATCCCCGGGCTTAACCTGGGAACTGCGCTTGTTACTGGCAGACTTGAGTGTGGCAGAGGGGGGTGGAATTCCAGGTGTAGCAGTGAAATGCGTAGATATCTGGAGGAACACCGATGGCGAAGGCAGCCCCCTGGGCTAACCACTGACGCTGATGCACGAAAGCGTGGGGAG
+
BBBCCCCC>@@@CC@DCCADADA@;>;><@AAAB>BDDDE=CAAAA@BA9979B=BC>CD@D@BBBCC@BBA@@C=CCCC9CC:@@>@?AACGD>D@AAACA@?8B=9?>>C<BCBCCBACCBBBCC=@@<@@@@@@'@@=A=@;?;998:BAA??@E:94>6CBABBCCBBBBBAA<::4:9>@@<?>?A=AAB?B<985=>==+;@:8=<=3:19=;96://///88::::=D>99:?;:;0:8
@N9IO0:00950:05826
TACGTAGGTGGCAAGCGTTGTCCGGATTTATTGGGTTTAAAGGGTGCGTAGGCGCCCTGTAAGTCAGTGCTGAAATATCCCGGCTTAACCGGGAGGGTGGCATTGATACTGCAGGGCTTGAGTACAGATGAGGTAGGCGGAATTGACGGTGTAGCGGTGAAATGCATAGATATCGTCAAGAACACCGATAGCGAAGGCAGCTTACCAAGCTGTAACTGACGCTGAGGCACGAAAGTGTGGGGATCAAACAGG
+
CCBBAAA=@@=AB@BAAB@BBF@B?CBE=BB@CA9@@,87*7:6778=700:00/:.000=;?AA@AABBBBBD=;;<BB9C?BA=@6@.9506<>4=B?=:6:C<:?BA@@AAA;AB?BAA@ABBBBBCCDACCDACH9;9;=B@BD?BABAA::8:BCC>BBCCCB@@@@@BABBB>AB=??@5:9B;;;;;5;5;ABBB?@?5;5::>>>@<@@A@@AB;:;@;?@@;;:0:;@@AAB8B@@@C<;;;5
@N9IO0:00957:05847
TACGAAGGGGGCTAGCGTTGTTCGGAATTACTGGGCGTAAAGGGCGTGTAGGCGGTCCGCTAAGTCAGGTGTGAAAGGCCTGGGCTCAACCCAGGAAATGCGCCTGAGACTGACGGACTTGAGGTCCGGGAGAGGATGGTGGAACTCCCAGTGTAGAGGTGAAATTCGTAGATATTGGGAAGAACACCCGTGGCGAAGGCGGCCATCTGGACCGGTACTGACGCTAATGCGCGACAGCGTGGGGAGCAAACAG
+
AAB@?<@CBB5CBBBBBB?@@?ACAC@F?AB@AA:@@@CE=BB>BBDBA:92992:C=B>:979@>@A<?@@???6;6;@BA@8@@00+/91686=?8AA>>><?:>=99995446445.544.44.5<2556<7<<?2665:.44990999=77/0/)/999/:.445<<<===:<</93//)000<.<7<29699=9BB7?:?@>AA?CD<@<A;;:@>>A;:;2:::@@9:5555999<<2<<<<>4944
@N9IO0:00963:05813
TACGGGGGGGGGCAAGCGTTGTTCGGAATTACTGGGCGTAAAGGGCGCGTAGGCGGCTCTTCAAGTCAGCCGTGAAATCTCCGGGCTTAACCTGGAAGGGTCGGTTGATACTGTCGAGCTAGAGTGTGGAAGAGGCAACTGGAATTCCGTGTGTAGCGGTGAAATCGTAGATATACGGAGGAACACCTGCGGCGAAGGCGGGTTGCTGGGCCAACACTGACGCTGAGGCGCGAAAGCTAGGGGAGCAAACGG
+
DBBBBBBBBAA"AB6;;A@?BE@CC@C@C@CBBBB>BCCFI>AB>ACCCBBB?;;8;@@@@EG;;;AA>>494>B?<BBBC@CC>CC@B@B@BBGF=@B=@AA@B>BBBBBBBBB@BBB@@?@@95:A<B;@@@<@?7?AC?B?B?B>A@A?>;>>@A?BCED>B::88888799@A<?=6=4=95358//(.6;(.).66.6266555,5+.(.....3//33332+25222908<444?=/;<373,3;>
@N9IO0:00914:05863
GACGGAGGGGGCTAGCGTTGTTCGGAATTACTGGGCGTAAAGCGTGCGTAGGCGGTCTTTCAAGTTGGGTGTGAAAGCCCGGGGCTCAACCCCGGAAATGCGCCCAAGACTGTTTGGCTAGAGACCCGGAGAGGTGAGTGGAACTCCCAGTGTAGAGGTGAAATTCGTAGATATTGGGAAGAACACCAGTGGCGAAGGCGGCTCACTGGACGGGTACTGACGCTGAGGCACGAAAAGCGTGGGGAGCAAACAGG
+
BAAA>?@AA@0@ACCCCC>BA@C@:>+0)/>00/)95;A@4@BBBCBA?;;5;;5;>@D>@@<@A;@@;@C@ABE=BCC?CCB9BB9666@@0=4:90333333(328334:;<4:6;BBBCCBBB=B?B@@@<AAABBC?C?C;;;7;BBCBBBBC?;;;B=B?CCCCCBB@D=AA;A;;;5:@A=AA@@<;;;?B=?@<9::?==<89777*3=?>>==>=??@A=??::999&4449<>>+44444(4:;7
@N9IO0:00922:05873
TACGAAGGGGGCAAGCGTTGTTCGGAATTACTGGGCGTAAAGGGCGCGTAGGCGGCTTATCAAGTCAGGCGTGAAATTCCCGGGCTCAACCTGGGGGCTGCGCTTGATACTGATTGGCTTGAATGCGGGAGAGGATAGTGGAATTCCCAGTGTAGAGGTGAAATTCGTAGATATTGGGAAGAACACCGGTGGCGAAGGCGGCTATCTGGCCCGTGATTGACGCTGAGGCGCGAAAAGCGTGGGGAGCAAACAGG
+
AA@;97;CCC5DC9@@CC>AA@BD:C@C@CCBJC?AAAAH6BB>A;;BCCD@BB>BB@BBBD>A?B:@5:>@@<<4:5:>38:399997=7:::99$333389;7::>??A@BB>A>AB>AA?CCDFE>9:9A?>??A?>7>=<7@=1=9933388;3>333(31777333::96;:(/(//(/6:6;8;;8:::4:58<055>@B@A>AB=@AA;;8;@@BAA@@@:9:94999&99:9949&44955)59<8
@N9IO0:00924:05906
TACGGAGGGTGCAAGCGTTAATCGGAATTACTGGGCGTAAAGGGCACGCAGGTGGCTGAGAAAGTCGGGTGTGAAAGCCCCGGGCTTAACCTGGGAACTGCATTCGAAACTACTTGGCTAGAGTATGGGAGAGGGAAGCGGAATTCCCGGTGTAGCGGTGAAATGCGTAGATATCGGGAGGAACATCAGTGGCGAAGGCGGCTTCCTGGCCCAATACTGACACTCATGTGCGAAAGCGTGGGGAGCAAACAGG
+
ABEE?@?@6;;>B@CBBB=@<@CC?A=A=@999C>BBBCC>DD=BCGCC>>49:29@AAAA?<>A@@@8?=;>@@-00AA7AE<@@<?9>;@@A9A2::;;@@>B;<<:;CCCE?B?BCCCB@@@999.;BBCJ?C>BBEAF?A?AI?CACCCBBBB?BBBB=BBBBBCBBB@@@BB<AB?B?@?@AB;;<>A@@=@5;:2:?=?=>@9??0;4;?:9:?AAAB@@@:9:;000*////<<<+;9555)55:8
@N9IO0:00939:05909
TACGTAGGGTGCGAGCGTTAATCGGAATACTGGGCGTAAAGCGTGCGCAGGCGGATTGTTAAGCAAGATGTGAAATCCCCGGGCTTAACCTGGGAATGGCATTTTGAACTGGCAGTCTAGAGTGTGTCAGAGGGGGTGGAAGTTCCACGTGTAGCAGTGAAATGCGTAGATATGTGGAGGAACACCAATGGCGAAGGCAGCCCCCTGGGATAACACTGACGCTCATGTACGAAAGCGTGGGTAGCAAACAGG
+
CCABBEDE>9:9CCC:::696;B@;@000@@AA<BBCBB>BBB;;9B@;;6;C?AB?BB@B>@@D?A@?;:9@@6??AA6AA5883:4:=;99,4.436<<>A>1;;<;?A>ABAA:::??@:::000000////'/7,7/7;,3,4999<===???BBCD>CAACBBAB;<<BBB7;;=@>;;;+0+0:6:0924.9444444$4;;09;<5;;<9;;<566?;?<<<@A@@:@?>>@A9999?BC:BBC@
@N9IO0:00944:05895
TACGTAGGGGGCAAGCGTTGTCCGGAATCATTGGGCGTAAAGCGCGCGTAGGCGGCCCGATAAGTCCGCTGTAAAAGTCAACGGCTCAACTGTTGAAAGCCGGTGGATACTGTCGGGCTAGAGTCCGGAAGAGGCAAGTGGAATTCCTGGTGTAGCGGTGGAATGCGCAGATATCAGGAGGAACACCCATAGCGAAGGCAGCTTGCTGGGACGGTACTGACGCTAAGGCGCGAAAGCGTGGGGAGCGAACAGG
+
BBCBA>>>>>0@A;ABBB>ABC<D:G@CC;;46>4@:995)55;@@<<@?<800)/6.6;9;9;<A=@@@@AAAA6ABAA>@@@CCCC@CBCE@CCF>GEBC?BA>@BAA;99>=93@;@ACIBB?BBC<@@C@BB>BBB>B>B@C@CEACCCCCCCACC@CACCCCCCBBBBBBAA?@@=@<@@@?:AAAADB@=@=>????;?@@@@5;;B6;;@@@@@@@;;6;>B;;;;:/:>>;;::*:>@AB@BBC@
@N9IO0:00947:05906
GACGTAGGGAGCGAGCGTTGTCCGGAATTACTGGGCGTAAAGAGCTCGTAGGCGGGAGCGCGCGTCCGAGAGGAAATCTCACGGCTCAACCGTGTGGCTTTCTCGGATACGGCGCTTCTTGAGGGTAGAAGAGGGGACTGGAATTCCCGGTGTAGCGGTGAAATGCGTAGATATCGGGAGGAACACCAGTGGCGAAGGCGAGTCCCTGGTCTACATCTGACGCTGAGGAGCGAAAGCGTGGGGAGCAAACGGG
+
AB@@A@CC=9;:D@@@AB@CCC@C@B@E?BB@@=5?A<;<0599995;;AA;AAA;ACDBAAAA@C7;;AA@=@C>BBBBBBB@BBAC?B7;;A;;5;BB=BCBB?CA@@C@?:::=?A;???B9@???>BBCCB5BBBA=B>A?AA9@9?>@AA<;8;BBB=CA@@BC@@;99;<;5<94:8;?A9BA;@8@AA?B@BB@::::2@A=???BBBBCBCB:88447@<?=?:992:A???EE:>??BD?CBC=
@N9IO0:00951:05861
TACGAAGGGGGCTAGCGTTGTTCGGATTTACTGGGCGTAAAGCGCGTGTAGGCGGACTTGTAAGTTGGGGGTGAAATCCCGAGGCTCAACCTCGGAACTGCCTCCAAAACTACAAGTCTGGAGCAAGATAGAGGCAAGTGGAATTGCGAGTGTAGAGGTGAAATTCGTAGATATTCGCAGGAACACCAGTGGCGAAGGCGACTTGCTGGATCTTTGCTGACGCTGAGACGCGAAAAGCGTGGGGAGCAAACAGG
+
@?B;;2;?AA0BBBCCCB>@@?DD5;;;0;@@A@<BABCD=BACCCCCC?>4:;;@@@5;;A=A@?BBBB5BBDF>BBC<@:;5;@=?<??CCC?C??::9<??@CFE9B???D>BBBCC<?>?>=??=;;00,0;<@@@<>;?;;:;>?988899959;==/8-2222878893779==9=9=>B?B@@@<@AB>B>BAAAD@CGBC?A@AAA8@BB@@ACCCB@@A@AC;;;;.;BAADLE;<;DCD:;;C?
@N9IO0:00954:05892
TACGTAGGGTGCGGGCGTTAATCGGAATTACTGGGCGTAAAGCGTGCGCAGGCGGCTCCTTAAGTCAGATGTGAAATCCCCGGGCTTAACCTGGGAACTGCGTTTGAAACTGAGGGGCTTGAGTGTGGAAGAGGGGGGTGGAAGTTCCAGGTGTAGCAGTGAAATGCGTAGAGATCTGGAGGAACACCGATGGCGAAGGCAGCCCCCTGGGCTAACACTGACGCTCATGCACGAAAGCGTGGGGAGCAAACAGG
+
BBBBCBBC=@@@@@6@;;7;?CDE>C4:6;ABAC?;;:CC=BBDAAAB>><800+0<>:>;?<=@CCCDAA@AB;24:44&4;2AA8?8?:BBB<B?AA@@@@B7::C>BBCBB==1=?=B<=BAAA696?7/////%0=;>)/0(04/0/0B>>>;982?<80872=;>=?>=;55;6?<9>9BABAFCCC;C==<=<BBBBCCC1BB=6A@@<@A@A>7////0/9;@ABBBC>BB@?AAA5?=@9<2>>A?
@N9IO0:00957:05909
TACGGAGGGAGCAAGCGTTACTCGGAATTACTGGGCGTAAAGGGCGCGTAGGCGTTCTTACAAGTCTTGTGTGAAAGCCCCAAGCCTAACTTGGGAAGTGCACAAGATACTGAAAGAATGGAGTTCCGGAGAGGAAGATGGAATTCCCGGTGTAGCGGTGAAATGCGTAGATATCGGGAGGAACACCAGTGGCGAAGGCGATCTTCTGGACGGATACTGACGCTGAGGCGCGAAAAGCTAGGGGAGCAAACAGG
+
BA@C@CDE<@@@A<AA@@7@BBCC@A?A>@>??B;??@BA9@@9@B<BABB@@?@<;:4;;4.4:993:::>ACC>BBDD6:7:A=@C@BB?AD>EABA@AAAB?A;;;ABABC>??=?C?CAG=?=?=??CC?A?AA@@=A8;8;D=C@B@@@B@?<@;;;0;BBCAA@A@@@@CB=BB7<7;AA?CCEEADBB>B?CABBBB?BBB?BBA=@AA:;;BBCCCBBB=???9999-9@@?>@@6@@@AA<@@A>
@N9IO0:00914:05932
GACGAAGGGGGCTAGCGTTGTTCGGAATTACTGGGCGTAAAGGGCGCGCAGGCGGCTCTACAAGTCAGGCGTTAAAGACCCAGGCTCAACCTGGGGAATGCGCTTGATACTGTAGGGCTTGAGATCGGAAGAGGAGAGTGGAATTCCCAGTGTAGAGGTGAAATTCGTAGATATTGGGAAGAACACCAGTGGCGAAGGCGGCTCTCTGGTCCGATTCTGACGCTGAGGCGCGAAAGCGTGGGGAGCAAACAGG
+
@?BAA<B@B@1@BB@BBB@CC@CB@B@C@CCCCC>CCBCE>CC>BBBAAB@@AA=?AA@@@@<@AAAA=?@@4::-;;;;0<;=ABAF@C>BBMI;B?ABBA;;7;B@@@A;;;A@0;;=ADDC@A@@C@CDE?AACCCB>A?B@BC>DBBAAABBB=B:;;6;>@@@ABCCCC?BC9;8;B@GED@E;;;@BAE@C@BA?ABBAAAA=AA=AAB=BBCCBBBBCCB?BBB;;;0;AABBBC:BBDCC=CAA=
@N9IO0:00918:05917
TACAGAGGGTGCGAGCGTTGTTCGGAATCATTGGGCGTAAAGGGCGTGTAGGCGGTTTGTTAAGTCATGTGTGAAATCCCTCGGCTCAACCGGGGAAGGACGCATGAAACTGATAAGCTAGAGTACCAAAGAGGGGGGTGGAATTCCCGGTGTAGCGGTGAAATGCGTAGATATCGGGAGGAACACCTGTGGCGAAGGCGGCCCCCTGGTTGGATACTGACGCTGATACGCGAAAGCGTGGGGAGCAAACAG
+
BBC<<;CD?ABA@?=>==:<?;@@;@?BA@@;>?5;4:9:,4<2:;@ABA@;?A:??;@A>B7;;;;;9;@9995)/77.7//)/777296<;;+9.5.53::::9??9;<=99:5:?@:?@>8@85::4@DEEFEE*9:8A4;6;@:@>=B<@A@B=??;>4666;;99;;@>;;?6>A?C?BBA@CAAA;A00+/49;8=AAA0CD?B?A;ABB@::;;;=ABAA;::?<?>699@@@>>295:@@9??;
@N9IO0:00919:05953
TACGTAGGGTGCGAGCGTTAATCGGAATTACTGGGCGTAAAGCGTGCGCAGGCGGCGCCGCAAGTCGAGTGTGAAATCCCCGAGCTTAACTTGGGAATTGCGCTCGAAACTACGGTGCTGGAGTGTGGCAGAGGGAGGTGGAATTCCACGTGTAGCGGTGAAATGCGTAGAGATGATGGAGGAACACCGATGGCGAAGGCAGCCTCCTGGGCCAACACTGACGCTCATGCACGAAAGCGTGGGGAGCAAACAGG
+
BBBBBCDD=@AA@9;9BB?B@CDC?C?C@BCCCE>CCBBB>BBB@@>@@00,00,0=@=AAA58:99@@??ABBC=CBDD5?;;;A;@<BA=AA9@=A6:;A??=@@A8@@@;:59@@9:6;:;?;@9AAABAA9:839=:@9@5;5:@?>984;8848333(38889;>;:99///8166;?;::65??@B@CCC@C:;;A?:==8=>=5<.95:9<=::5595;94449999<0;B@ABBB:@@@BD>CAA6
@N9IO0:00920:05932
TACGTAGGGTGCGAGCGTTAATCGGAATTACTGGGCGTAAAGGGTGCGCAGGCGCTCCGCGTGTCAGGCGTGAAATCCCCGGGCTTAACTTGGGAATGGCGCTTGAAACTACGGAGCTGGAGTGTGGCAGAGGGAGGTGGAATTCCACGTGTAGCGGTGAAATGCGTAGAGATGTGGAGGAACACCGATGGCGAAGGCAGCCTCCTGGGCCAACACTGACGCTCATGCACGAAAGCGTGGGGAGCAAACAGG
+
BBCBBBEC?BABC9:9AA?B?BA@?A@G@DCCCC9@@999,:@8@?@AAAA?:;;;B?ABC;;;A@@;?ABAAA=AABB5@@9@B?B?BC?CC>C:89?AA@@;???9?DBCC@BBBAA?ABBBAB?B???BB<A@>AB?B@BAE@BBBCBBBBBB@D@?@:@AABBBBBCB@@@C>BB?B??@@>A@::9:CC?C>@@AA;@@;??A9@;?;?@@@BB@@@BA@;;;;;;;;0;@A@@@@7;<;BE?@@@?
@N9IO0:00923:05919
GACAGAGGGGGCAAGCGTTGCTCGGAATTACTGGGCGTAAAGGGCGCGTAGGCGGGATGGCAAGTCGGTCGTGAAATCCCTCGGCTCAACCGAGGAACGTCGATCGATACTGCTGTTCTTGAGGATTGCAGAGGAGACTGGAATTCCCGGTGTAGCGGTGAAATGTGTAGAGATCGGGAGGAACACCGGTGGCGAAGGCGGGTCTCTGGGCAATTCCTGACGCTGAGGCGCGAAAGCGTGGGGAGCAA
+
BAB;;;DDFD5CC@BBBC@CCCBC?C@D@DBBBF>BBBBB=BD>BBBBA@@<@AD<AAA?AA=AABB=BBC@@@D?AAA=ADB>AABB@E?BBB?B@DCAABBBAA???@:::@@B>A@=AAA?AA?B??>AA=>?>BAA>A?C>AA<A????BACB@BBBE>CDAA:;:AACC>>>89929<@BB?C??@=?BC@C?ACC>CB@@ACD>>>:=:>:><======;;29=>>>>7==68999.998:7
@N9IO0:00938:05911
TACAGAGGTGGCAAGCGTTGTTCGGAATTACTGGGCGTAAAGGGCGCGTAGGCGGCTCGACAAGTCCCGCGTGAAATCCCCCGGCTCAACTGGGGAACTGCGCGGGAAACTGTCGGACTTGAGTTCGGGAGAGGGAAGCGGAATTCCGGGTGTAGCGGTGAAATGCGTAGATATCCGGAGGAACACCGGTGGCGAAGGCGGCTTCCTGGACCGACACTGACGCTGAGGCGCGAAAGCTAGGGGAGCAAACGGG
+
BBBBAAA=;969A;?;8929>;>B?A?A?BCBCC>ABBCE>CC=BBBCBDF@@@=@BBAABC<@;;;7;BBAAAE=BBBBB0B=BA;::;BBHI<F?@@BBBCBD>CD<A@BBA@=AAA9:5CD=AAA;?@:::5:7?AB?B?A?B=AA:?;>@@0000@@A<?ACB???@@A@@;@<AA=A>ABB?B@BA>A??:=9=>/732;2;@7<<8>;;787;<877>==>;>>>AAA8?@>AABB8BBBBB<@?=6
@N9IO0:00938:05934
TACGTAGGGTGCGAGCGTTAATCGGAATTACTGGGCGTAAAGTGTGCGCAGGCCGCCGAGCAAGTCGAGTGTGAAAGCCCGAGCTTAACTTGGGAACTGCGCTCGAAACTACTTGGCTAGAGTGTGGCAGAGGGAGGTGGAATTCCACGTGTAGCGGTGAAATGCGTAGAGATGTGGAGGAACACCGATGGCGAAGGCAGCCTCCTGGGCCAACACTGACGCTCATGCACGAAAGCGTGGGGAGCAAACAGG
+
DCCBBDDF>AAACCCCCC@E?@@C@C@I@CCBBB=BBAAB=BBB@A@CCAA>B?CA?@???@;?@??BBBBBA@@9?==5?559A:?:?@8==,9.5=:>B99;CCM?CBBBC@C@CCA@@@;;;A=;<<BBB8;;5;@<@=A5;5;@A?A@@@@@>A?@@;@BBBCD@@AAAAAC>AA?@=;:9=@A@A>ABB@C?BBAA=A@=@@A8@;A=<:;A>=@999@@??;;<==>6@??@@@@7999CC=DBC8
@N9IO0:00949:05950
TACGAAGGTGGCAAGCGTTGTTCGGATTTACTGGGCGTACAGGGAGCGTAGGCGGTTGGGTAAGCCCTCCGTGAAATCTCCAGGCTTAACCTGGAAAGTGCAGAGGGGACTGCTTAGCTAGAGGATGGGAGAGGAGCGCGGAATTCCCGGTGTAGCGGTGAAATGCGTAGAGATCGGGAGGAAGGCCGGTGGCGAAGGCGGCGCTCTGGAACATTTCTGACGCTGAGGCTCGAAAGCGTGGGGAGCAAACAGG
+
AAB@@;@@CC@CDACBBB;;:6;@=?BB=BABCD>AAAA@???89:;@:;;?BD@C@CC>CC?CBG<BB@CCCCE<C::;>>@;<<+0,03=9<@@8ABAAACCBFD<AA:9;B>CAABDCCB@BDFD>BB;:4;;;;;C@B>B8;;6<>BAA@@@A=@;;<6<@AAA@@AAA@@AB>BEAD@C@C@D@CC@BAA?C@EC9;;C;;;A5;5;;;A9;;;AC@@;;;;4:999=C8@999<<<0<;:;;,9::;
@N9IO0:00951:05944
TACGTAGGGCGCAAGCGTTGTCCGGAATTATTGGGCGTAAAGAGCTCGTAGGCGGTCTGTCGCGTCGGATGTGAAAGCCCGGGGCTTAACCCCGGGTCTGCATTCGATACGGGCAGACTAGAGTGTGGTAGGGGAGATCGGAATTCCTGGTGTAGCGGTGAAATGCGCAGATATCAGGAGGAACACCGGTGGCGAAGGCGGATCTCTGGGCCATTACTGACGCTGAGGAGCGAAAGCGTGGGGAGCGAACAGG
+
CCD@@ADD>BAA@4:9;B?BBK@I@D@C?BB5;;09>>>@;AAA;;;BABA@BC=@@AAAABA@@@B?BCCCCFFICCC7:;:.;@=@=BBB7BA9B@;;;@<;@@000<@@9AAAACBBCAB?@?B?AAACB6900000*0:>:?@CC?A@@@?>@>AA??9@@@@:;;BC@@@@B?AA=@=@BB?C@BB?B;94:;>@<:;;AA;;;6;?<=9??@@@@@?@@;;6:;;ABB=B???AAA6@@@AA?;;;@
@N9IO0:00914:05976
CACGGGGGGAGCAAGCGTTGTTCGGAATCACTGGGCGTAAAGGGCGTGTAGGCGGTCCGGTAAGTGAGATGTGAAATCCCTCGGCTCACCCGAGGACCTGCATCTCAAACTGCCTGACTCGAGTACGGGAGAGGATGTGGGAATTCCTGGTGTAGCGGTGAAATGCGTAGATATCAGGAGGAACACCGGTGGCGAAAGCGCACATCTGGCCCGATACTGACGCTGAGGCGCGAAAGCTAGGGGAGCAAACGGG
+
ACCDELJF*;;;DACCCC?AA@CC@B@CBBBBCC=;;;CJ?DC>CCCDD@@<;;4;B?B?DE@BBBCBDBBA@@D>BBA:@9949@A?AA:>>?;@A=BBBBBBBAAA=AAAA>AABCC@AAAAA@A@:??@?<?CAAAB>B>@>A?BB@CBA@@@@=@CCD>:;;CABAHDCAA@B>;;5;5;;;5<<<;5;@@@;@BCC@@ABAAC?AA<?@@A@??????@AAA?AAA@A@29;;;;AB:BCDBD>@@@;
@N9IO0:00921:05982
TACGTAGGTGGCAAGCGTTGTCCGGATTTATTGGGTTTAAAGGGTGCGTAGGCGGCCCTGTAAGTCAGTGCTGAAATATCCCGGCTTAACCGGGAGGTGGCATTGATACTGCGGGGCTAGAGTACAGATGAGGTAGGCGGAATTGACGGTGTAGCGGTGAAATGCTTAGATATCGTCAAGAACACCTATAGCGAAGGCAGCTTACTAGGCTGTAACTGACGCTGAGGCACGAAAAGTGTGGGGATCAAACAGG
+
CCCDB@>;992:C=AABC?CCC@C@BEE=BC@CF?DD7:9.9>6=@ACB>>;00+0B6BB>>;ADA@AACCCCEC=@BA?@8?9A?4:5;=AA8;;55=49555<659CCBAAA@.;:444444?=>A;;;B<@@C?BB?C@B@CCAA>AA@?>@@<@BAC=C@AA?B@CAA:::@@@<ABA@AA@GBBBAB;;5;=AAABCABBBBB>BA??C?CABBBBABB;;6;AB9999-;?:;;>?3?:;:>6>@=;
@N9IO0:00923:05970
TACAGAGGGTGCGAGCGTTAATCGGAATGACTGGGCGTAAAGGGCATGTAGGCGGATGATTAAGTTAGATGTGAAATCCCTGGGCTTAACCTAGGAATTGCATTTAAAACTGGTTATCTAGAGTATTGTAGAGGAAGGTAGAATTCCATGTGTAGCGGTGAAATGCGTAGAGATGTGGAGGAATACCGGTGGCGAAGGCGGCCTTCTGGACAGATACTGACGCTGAGATGCGAAAGCGTGGGGAGCAAACAGG
+
CCBBBBCC>CCAA:::;;:@:@@A?C:;;BCAAA=ABACD?DD>@@@BB::::D@ABBAA>A?CC?BB??@@AAC=BCC<AAA<@C<?=?=A??19293::@AA;BBA6AAA=A@@@@@A@@AA@@=@A@CCCAD@C@CBCCAC@C@CCCBBBBCBB?BBCC>CCCCCCCCCB@@@@<@@<?<??@>B?BB?B@B4;5;A;A=B?BCJ=AAB;;;BAAABB;;;BBAABBCDCJ>AAAABCC;CBABA<@@?<
@N9IO0:00926:06005
TACGTAGGTGGCAAGCGTTGTCCGGATTTATTGGGTTTAAAGGGTGCGTAGGTGGCCCTGTAAGTCAGTGGTGAAATATCTCAGCTTAACTGAGAGGGTGCCATTGATACTGCAGGGCTTGAGTACAGATGAGGTAGGCGGAATTGACGGTGTAGCGGTGAAATGCATAGATATCGTCAAGAACACCGATAGCGAAGGCAGCTTACCAAGCTGTAACTGACACTGAGGCACGAAAGTGTGGGGATCAAACAGG
+
BB@@@994:92;C=B@CC?AADGLACBB=BB?CB:@@5<=6=?9@@CBB@@<;;5;A=BBBB>AABBABB?BBBC>C@@@B:;;;;5;7;BAAABBC=BBC@AA?ACBB@@?AAAC>BB@A???BBBBBBBBB@BBC@CC@C?B<@@=B?BCBCCBB?ABAC<AABBBBBBBBA???@@<@A;@AA?BBB;::9::=;;:9=<3;>*0+/688<>:>A@AABBB7846<98777)3388=::1?:<BC67785
@N9IO0:00931:06008
TACAGAGGTCCCAAGCGTTGTTCGGATTCACTGGGCGTAAAGGGTGCGTAGGCGGTCGGGTAAGTCTGACGTGAAATCTTCAAGCTCAACTTGGAAACTGCGTCGGATACTATTCGGCTAGAGGAATGGAGGGGAGACTGGAATACTTGGTGTAGCAGTGAAATGCGTAGATATCAAGTGGAACACCAGTGGCGAAAGGCGAGTCTCTGGACATTTCCTGACGCTGAGGCACGAAAGCCAGGGGAGCAAACGGG
+
DCCDA;:4;;;,;9=;5649?>CD?AA?A@9997*3:44:55>3;<BCBBC?BB?A?>@<?>:?@;;;A>@?@CC>CCC?@@=ACCCCACD@DADE>AA;;;ABB6;9D=@@A7;;<AA@=?@=@?AA=9;;;*:9;:4?7=<A?::6;<???B@9;5:<<=5;659A9495;4972777)/)/9:499795;:;;)58>9569;999A.83888097::<3738334.494333(33-3333&3337A5?>A9
@N9IO0:00941:06005
TACGTAGGTGTCAAGCGTTGTCCGGATTTATTGGGCGTAAAGCGCCCGCAGGCGGCTTGCCAAGTTCGATGTGAAATCTCCCGGCTCAACTGGGAGGGTGCATCGAAAACTGGCAGGCTTGAGGCAGGGAGAGGGATGTGGAATTCCAGGTGTAGTGGTGAAATGCGTAGATATCTGGAGGAACACCAGTGGCGAAGGCGGCATCCTGGCCCTGTCCTGACGCTCAGGGGCGAAAGCGTGGGGAGCAAACCGG
+
ACBBBCC@BBB@B6<;A@=@BC@DADED?CC@EI>BBBBB<B;;;B.9:AA;;;5;B<@@=@=@B?BCD;;;AAA8;;;AC0;6;AA@;A::;5:@@<ABCBA@??==2=<@=AAA@CC?CB@=@;;;0;CABB=C;;;B?B?B?B?BB?CCCBBBC@CDED?;;;A@BACBB@@?@;@A@D@CBD@CCCC@CDH@DADB?BBBB>BB5;;0<BBC@CCCCBAAA;;;;.;@@@;@C@@@AA699CCE>C?C@
@N9IO0:00948:06000
TACGAAGGGGGCTAGCGTTGTTCGGAATTACTGGGCGTAAAGCGCACGTAGGCGGATTGTTAAGTTAGGGGTGAAATCCCAGGGCTCAACCCTGGAACTGCCTTTAATACTGGCAATCTCGAGTCCGAGAGAGGTGAGTGGAATTCCGAGTGTAGAGGTGAAATTCGTAGATATTCGGAGGAACACCAGTGGCGAAGGCGGCTCACTGGCTCGGTACTGACGCTGAGGTGCGAAAGCGTGGGGAGCAAA
+
@@@:;8:CCC5BBBB@AA@CCACDACAEAAAACD>CCAAC;A@A;;;;9994::69;5=9)/*//)/;;;.<<<=2455)44;08::949<198481////177(4.4:::;854.5;99;@@@?6;;?@@;;5;BBA;;7<>A=A7<;;;@BCB@A=ACBB=C?<;;C@@AAA5;;>;;4;;AAA>B;;;7;CC<B?;;6;B@@@BB>B;;;?CCABBCAAAAA;;5;;;@AA7;;BABAC5;;>==5
@N9IO0:00915:06015
TACAGAGGGTGCGAGCGTTGTCCGGAATCACTGGGCGTAAAGGGCGCGTAGGCGGCTGGGTAAGCCGCGCGTGAAAGCCCGGGGCTCAACCCCGGAACGGCACGCGGGACTGCCTGCTCGAGAATGGTAGAGGCGAGTGGAATTCCTGGTGTAGCGGTGGAATGCGTAGAGATCAGGAAGAACACCGGTGGCGAAGGCGGCTCGCTGGGCCATTTCTGACGCTGAGGCGCGAAAGCGTGGGGAGCAAACAGG
+
CCB@@@BD;=000==>BC=@@B@D?B>??CCCBD>AAABB<AA<AAACCBA<@@=@@AA=BB?BB@A@A@@@@BC;AAA;AAA6@@@E@DDD;E@C@BB>BCBA@@@;@AABC?;;;DCCBCB@CC>BBB@@<@ABBBC?B?B@B@CB@C@@@@BB=::7;?AABBBBBBBBAA@@=@=AB>AAB@C?BA>?>@;@;994;BBBBBBB=B?BBC=BAAA@CC@ACB?BAB@@A;@BCCCCC<CCBDD>BBB=
@N9IO0:00922:06027
TACGGAGGGTGCAAGCGTTGTTCGGAATCATTGGGCGTAAAGCGCGTGTAGGCGGCTTGACAAGTCGGTTGTGAAAGCCCGGGGCCCAACCCCGGAATTGCAGCTGAAACTGTCTCGCTAGAGTCCCGGAGAGGAAGGCAGAATTCCCGGTGTAGGGGTGAAATCCGTAGATATCGGGAGGAATACCAGCGGCGAAGGCGGCCTTCTGGACGGTGACTGACGCTGAGACGCGAAAGCGTGGGGAGCAAACAGG
+
@AAA=AAA<@@@B>BAAA?BB>BC@B?BA@?<?=8>@>>=5=?>@@ABBCC?CD?CC@CBBB=AA@@=A7;;BAG?CCJIJJJ;GC>D<?>>3?<A>A=A@BB@@@BD>@;;:@@BABBBBAAADF>C?CCAA@C@B?AA@@:@5<<0;;AABCCBA6@>?@8@B29;A:;9@=@@@8?@=A=;;;>AB;;:;BB=C?;;:<@L@FCC?BAC?@@ABABAB@@@@;;;;<B;;;7;@BBBLL9AAAAA;ABC=
@N9IO0:00927:06052
TACGGGGGGGGCAAGCGTTGTTCGGAATTACTGGGCGTAAAGGGCTCGTAGGTGGCCAACTAAGTCAGACGTGAAATCCCCAGGCTTAACCTGGGAACTGCGTCTGATACTGGATGGCTTGAATTCGGGAGAGGGATGCAGAATTCCAGGTGTAGCGGTGAAATGCGTAGATATCTGGAGGAATACCGGTGGCGAAGGCGGCATCCTGGACCGAGATTGACACTGAGGAGCGAAAGCCAGGGGGAGCAAACGG
+
BBBDDDDCDD"CC?C@@@>@DGED@C@C?AB;;;0:AACC>CF>DD@B@BB?;;9;?B>CCC?AABBBB@@@@>A-..::)-.(-9182978880879999;8;9>999???;;;:6:B>AA?A;=??6;:;BC<@@@;:;@=A?C?BB?@@9:9>@9@@@@:ACCC@B;;;@@A@=;@?<??AAA>B>@@>BCEHE@CD@CBAA>AA=@@?@@@AA7;;AAAAB@A5;;;;AB8@@=;::::$59=9=0955
@N9IO0:00940:06019
GACAGAGGTGGCAAGCGTTGTTCGGAATTACTGGGCTTAAAGGGCGCGTAGGCGGTGGAGTAAGTCTGAGGTGGAAGATTAGGGCTTAACCCTAAAATTGCCTTGGAAACTGCATCACTTGAGTCAGCGAGGGGATGGCGGAAGTTCCAGGTGTAGCGGTGAAATGCGTAGATATCTGGAGGAAGGCCGGTGGCGAAGGCGGCCATCTGGCGCTGAACTGACGCTGAGGCGCGAAAGCGTGGGGAGCAAACAGG
+
BAA@@??9;;49A;?????CB?BB>A?A@BCCCD<CB4::0;B9?AA@A?@9;;5;@=ABAB?A@@@;;;=AB?C@BBB@DCE;@@=@<@D9@@@@3@5;;;?;@9@@:@@@>>>@?<<9>::;@@A@@@@?>-:::30;6;+006@=@@=A88773328<<=3:99333333378884781616)/)/56605-/(/06:385:;;;>9BBBB9959@978BBB???>@@@9:9*3993333&3999:5;;;7
@N9IO0:00941:06047
TACGTAGGTGGCGAGCGTTGTCCGGAATTACTGGGTGTAAAGGGAGCGTAGGCGGGAGTGCAAGTCAGAAGTGAAAACTATGGGCTCAACCCATAGCCTGCTTTTGAAACTGTACTTCTTGAGTGAGTCAGAGGCAAGCGGAATTCCCAGTGTAGCGGTGAAATGCGTAGATATTGGGAGGAACACCAGTGGCGAAGGCGGCTTGCTGGGGCTTTACTGACGCTGAGGCTCGAAAGCGTGGGGAGCAAACAGG
+
BBBBBBB?A@=AB?AA:;9<GE@B@B@E@CCCCC=EBBBA:@C=BBBCCCC@CDC>BBBDBB?CBBABB@CAA@@@398?9993:@AB?CF>BBA@@;??ABCC:BCB<B?>>AAC4::6::@?BAAA@>>;;5;?;A@B?B>@>@D=BCBBABB;;5;;;;0;A;;;BBCCCCBHK<;;ACACCCACBCC@BBB?B=@@>AB?AAACEE:CCC=AAABAAAA:9:?;::9@@@;AA@@@@?2:::9:/9@@;
@N9IO0:00961:06022
TACAGAGGGTGCAAGCGTTGTTCGGAATCATTGGGCGTAAAGGGCGTGTAGGCGGTTTGTTAAGTCATGTGTGAAATCCCTCGGCTCAACCGGGGAACGACGCATGAAACTGGCAAGCTAGAGTACCAAAGAGGGGGGTGGAATTCCCGGTGTAGCGGTGAAATGCGTAGATATCGGGAGGAACACCTGTGGCGAAGGCGGCCCCCTGGTTGGATACTGACGCTGAGACGCGAAAGCGTGGGGAGCAAACAGG
+
ABC;;;BD=@A?A?@@??>@?=BA6945<<<;>>7=;;<=6=<8=BAAA@@=::3:B/::>?<@B;;;A@A<;;B<@A@<B;?:?=;;7<:=>?0646>><@@@>>CC>BAA@DB=B@A@@ABAAB?AA9>@?@?@?&?B>A=B?BC>DA@AA;;;C@CBDB=BBABA@>@B;:9D@8CC@C@ABA?CBAA?AED=B:AB=@@AA1BD:?;C8::@@;===ABC999A@@?ACD<AAA;;;;5;@@DC<998<
@N9IO0:00921:06067
TACGTAGGGTGCAAGCGTTAATCGGAATACTGGGCGTAAAGCGTGCGCAGGCGGTTTTGTAAGCCAGATGTGAAAGCCCCGGGCTCAACCTGGGAACTGCGTTTGGAACTACAAGACTAGAGTGTGTCAGAGGGGGGTGGAATTCCGCGTGTAGCAGGTGAAATGCGTAGAGATGCGGAGGAACACCGATGGCGAAGGCAGCCCCCTGGGATAACACTGACGCCTCGATGCACGAAAGCGTGGG
+
ABBBAAAA<@@@D@CCCB?B>A@>;>+00<<<<9B@BCC>CCCA?@@>9:49:4:BB7BBB?BB?BBBAAACCB<?>DC:BB>AAAB?B?AAA9?<?ABABBC<C?B?B???B<?>BA@@@@?@=:::?<999999%:@;A4999?BBBAA@?>?//+/;<<1///69:<=;688=<185.6,5996=?::5::95::??>>AAA/@@@:@??;?>=>=A6775:///8/85;757.7782222
@N9IO0:00943:06087
GACGGAGGGTGCGAGCGTTGTTCGGAATTACTGGGCGTAAAGGGCGCGTAGGCGCCTGTTAAGTTCGGTGCGAAATCCCCCGGCTCACCCGGGGAATGGCCCCGGAAACTGACAGGCTAGAGTACCGGAGAGGAGGGTGGAATTCCTGGTGTAGCGGTGAAATGCGTAGATATCAGGAGGAACACCGGTGGCGAAGGCGGCCCTCTGGACGAGTACTGACGCTGAGGCGCGAAAGCGTGGGGATCAAACAGG
+
CBBC?BAA;;;9A@@@@A?BC@CC@C?C?BBCCF>@AADD>CC?BBBBBBA=99;7;BD=C?AA?BC@A@@EEF>BBBBB1B?CCBBBC=CCC9C?CB?CCC6?:>>9@@@BA@@9????=?@@?<>;?@CC?BBC=A@?B:><>>A@?BA@@@<><>BBC=BBBB===>===><90882838@@;?;;;7;AB@E@BB?BF=BBBC>>>A@?@@@@@@@@@@A994899CDE<??BBA@A8AA@BB=>><<
@N9IO0:00954:06097
TACAGAGGGGGCAAGCGTTGTTCGGAATTACTGGGCGTAAAGGGCGCGTAGGCGGCCTTCTAAGTCGAACGTGAAATCCCTGGGCTCAACCCAGGAACTGCGTCCGAGACTGGGAGGCTAGAATCCGGGAGAGGGATGTGGAATTCCAGGTGTAGCGGTGAAATGCGTAGATATCTGGAGGAACATCGGTGGCGAAGGCGGCATCCTGGACCGGTATTGACGCTGAGGCGCGAAAAGCCAGGGGAGCAAACGG
+
BBBBCCCCCC1BB?BCGG@CC?EFBC>B?BBBBC<>>?BB=BC=@AAB@@@?8838=?<ABD>@@A;;4;<;ABA8@@A;@BG=CBAB?BA:AA:B+////99:6<;;@;;@@7==:AAA995:=<@A<B=DCD<ABCCI@B@C?B?BB@CBCCD??=@BAB<@@@@@BBBBBBBCA?BB@C>AABAA@AA?ACC?B?@@>@BCB@ED?AA?B?B@@=@A@;;;;;;5:@@:;;;&:4.4494*44449098<
@N9IO0:00955:06066
GACGGAGGGGGCTAGCGTTGTTCGGAATTACTGGGCGTAAAGCGTGCGTAGGCGGCCTTTCAAGTTGGGTGTGGAAGCCCGGGGCTTAACCCCGGAAATGCCGCCCAAGACGTGTTTGGCTAGAGACCGGGAGAGGTGAGTGAACTCCCAGTGTAGGAGGTGAAATTCGTAGATATTGGGAAAGAACACCAGTGGCGAAGGCGGCTCACTGGACCGGTACTAGACGCTGAGGCACGAAAGCGTGGGGAG
+
ABAB5;;?A?,==@>@@C>BB@BB>A5;5;;;;:/:@AA@8@CB;;;BBBB,00,0*0/)//2//)44)4444.4.44808::&44.57;==.=-33(333-366.6389///877/60///8886818913939095-----35524.55337..)/8389CB>B<???==>?=<69;(99(3828;=<8333.3/93;900).5-.-//(/6165<::33388=7;888488344=6=<<A@@>057
@N9IO0:00919:06119
CACGGGGGGAGCAAGCGTTGTTCGGAATCACTGGGCGTAAAGGGCGTGTAGGCGGTCAGGTAAGTGAGACGTGAAATGCCTCGGCTCACCCGAGGAGCGGCGTCTCATACTGCTTGGCTTGAGTACGGGAGAGGATGTGGGAATTCCTGGTGTAGCGGTGAAATGCGTAGATATCAGGAGGAACACCGGTGGCGAAGGCGCACATCTGGCCCGATACTGACGCTGAGGCGCGAAAGCTAGGGGAGCAAACGGG
+
AB;;:<:<%444;7=>@A;:9;C@<>@CCBAAA@:@?;CC>CC>CDIC;::@@?8;;BB?BB>AAAA::<AA;;;.95:5<AA;@@A@>>:?@=<@CCC9;;<<;;CD>BBBCC9<8BC8;:?DBCCC==<>B599:494(45:7<9;;;>;;;;;:4:4:94;BBBDCCB;999:45:97<7>>?=@9?@?A:;8;;BBA:;6@?BD?B>59<5444458@>=888498::=<5;AA?>>>7>@BCD?BCB<
@N9IO0:00931:06140
TACGGAGGGTGCAAGCGTTGTTCGGAATCATTGGGCGTAAAGCGCGTGTAGGCGGCTTGGCAAGTCGGTTGTGAAATCCCGGGGCCCAACCCCGGAACTGCATTCGAAACTGCCTCGCTAGAGTCCCGGAGAGGAAGGCGGAATTCCCGGTGTAGAGGTGAAATTCGTAGATATTGGGAAGAACACCGGTGGCGAAGGCGGCCATCTGGACCGTAACTGACGCTGAGGCGCGAAAGCGTGGGGAGCAAACAGG
+
;<CC@;;;7;@@B@BBCC@BBBCCAB=??AA7?B7AAAAA;A@A@?@AA:909;7<<8<:=B:;;BB?B?A@BBC>CCC=BBB:BD=B?ACC:B>C;9899@@=ABBC=:;;:?ABBBCBBB@??D<A<@B??=?9?;>=9=9><>?9@=:;:B?:;8<@CD>E?CCBBBBBBB@CJ>DBDB?AAA>BBDC?B;;4;;;;5;??:@BC;?@@A@B@BAAAACBC@;;4959A>D<D@@@AAA3@@AAJ?HECA
@N9IO0:00949:06131
AACGTAGGACGCAAGCGTTATCCGGAGTTACTGGGCGTAAAGGGCGTGTAGGCGGCGCTGCAAGTTCGTCGTGAAAGACCCCGGCTCAACCGGGGGAGGTCGAGGGAGACTGCGGCGCTGGAGGACGGTAGAGGGACAGGGAATTCCGGGTGTAGTGGTGAAATGCGTAGAGATCCGGAGGAACACCAGTGGCGAAGGCGCTGTCCTGGGCCGTTGCTGACGCTGAGACGCGACAGCATGGGGAGCGAACGGG
+
D;BBBCC@@000>8;:?>?BCB?B?9:8?BBAAB<899BD>DD>ABA;;;0800*0/00::@4?>@BBBCAAADD<ACDDC595:A@??D<?>??,<>;??@A@A5@?AB;;;C@C;;;;5<C?ABB>BBBBBB>CCCCD>C?A=A=AA<AB@??BB>AAAA<@AAAAA@@B:;;>A>AA>A>BAB>B@@@>B;;8;@CBBBCBB>;;;/;;AA=@@@ACCEEDBB;;;@BBBBBBCBBBDF;@@AAA<@??8
@N9IO0:00951:06126
TACGAGTGGTGCGAGCGTTGTTCGGAATTACTGGGCATAAAGAGCACGTAGGCGGTCTGGTAAGTCTGCTGTGAAATCCCCCGGCTCAACCGGGGAACTGCAGTTGATACTGCTGGGCTAGAGTGCGGGAGGGGAGAGCGGAATTCCTGGTGGAGCGGTGATATGCGTAGATATCAGGAGGAACGCCGGAGGCGAAAGCGGCTCTCTGGTCCGTAACTGACGCTGGAGGTGCGAAAGCTAGGGGAGCGAACAGG
+
BBBB@AAD@BBBBAA:;;<A@?CCADAE@C?@AD=B?>>>7?=?AB?>?CC???=?BAA>AA:>899>9::?CCE>@@@@?0@<@A@A>A;?=?3??:::@?@@9;;@@BBBCLED<AAA@;;59599099:<0<<=ABD9;7;?C?BA;::233;=9?AAACCBAAAABA@;599@:>??B9AB@;@;00+0<::7:?A<?>??@@@;@@?AAB<??999==99.9@<<@<9//)00/9:;;.9433844495
@N9IO0:00952:06115
GACGTAGGATGCGAGCGTTGTCCGGATTTATTGGGCGTAAAGAGTTCGTAGGTTGTTTTATAAGTCTGGTGTAAAAGACTGGGGCTCAACCCTGGGATCGCACTGGATACTGTAAGACTAGAGTGAAGTAGAGGCAAGCGGAATTCCCAGTGTAGCGGTGAAATGCGTAGATATTGGGAAGAACACCGGTGGCGTAAGCGGCTTGCTGGGCTTTAACTGACGCTGAGGAACGAAAGCTAGGGGAGCAAATGGG
+
@A?@@@A<@;9;>>BAAB8BBA8=8BB>6@A?D>7BCCDD>BBB=:>>CBB>B7:;;?0?@@=@BAAA9;;;@AA3@@BBB=?2DCCC<C@7CC@8FB==DBBBF:=BCBBBBA=AA?A?A@>:A@8;@??980:?474D?B??>AC;@B?@?@A@B7BBB=6@BABBB@@AA>:=G;E@BB@BAA5;.;5.9BCB:CCCA@@?@D?D?7BBD=B<BD665::>=44-3288;;4;<BBB>=1AA===4:::3
@N9IO0:00954:06157
TACAGAGGGTGCAAGCGTTAATCGGAATTACTGGGCGTAAAGCGCGCGTAGGTGGTTCGTTAAGTTGGATGTGAAAGCCCCGGGCTCAACCTGGGAACTGCATCCAAAACTGGCGAGCTAGAGTACGGTAGAGGGTGGTGGAATTTCCTGTGTAGCGGTGAAATGCGTAGATATAGGAAGGACACCGTGGCGAAGGCGACCACCTGGACTGATACTGACACTGAGGTGCGAAAGCGTGGGGAGCAAACAGG
+
BBB<;;CB=BB9919>=<9?==?B5;6;<@@@AC>BABCC<A:;9@@@BCD@CC@C?BBB=B?BB?B@CBBBBBB=A@==/@;6:@B@6925AB;A;:55A?>><?CC:CCD9AB?@?A@???>>>9.33?@>;38<9>B?B?BB9B>?><BCC???6;@9:1885559=:767,,(,(,(,,*,(....3.3-36<888433,4<6:??????===883;7?8?28AA???8@899BDD:D@??A;@<<8
@N9IO0:00955:06149
TACGTAGGTGGCAAGCGTTGTCCGGAATTATTGGGCGTAAAGCGCGCGCAGGCGGTTCCTTAAGTCTGATGTGAAAGCCCCCGGCTCAACCGGGGAGGGTCATTGGAAACTGGGGAACTTGAGTGCAGAAGAGGAGAGCGGAATTCCACGTGTAGCGGTGAAATGCGTAGAGATGTGGAGGAACACCAGTGGCGAAGGCGGCTCTCTGGTCTGTAACTGACGCTGAGGCGCGAAAGCGTGGGGAGCGAACAGG
+
AA@@@;;5;;5;A;AAAC?CCCAHAD@D?@@@CC=???AB5::8;@:;;BB>::7;>A>C=A;@@BAA@@9?99905<555$57<;AB=B299509>>8@BBB9B:>>7CCCBB;B?AB=@@BBCBBCB?BEC@CCBBBB?C@C@D?BBAAA???8859BBC>BBBBBAAB@@?ABB;??5;5;AA>ABCCABBB@B@CF?DCC;<;C?AACCDC@CDCBBBABBBB?@@@BAC<A>?::::.;;CBA?A@A?
@N9IO0:00923:06193
TACAGAGGGTGCGAGCGTTAATCGGAATTACTGGGCGTAAAGCGCGCGTAGGTGGTTTTGTAAGTCGGGTGTGAAAGCCCCGGGCTCAACCTGGGAACTGCATTCGAGACTGCATTACTCGAGTATGGGAGAGGGCAGCGGAATTTCCGGTGTAGCGGTGAAATGCGTAGATATACGGAAGGAACATCAGTGGCGAAAGCGGCTGCCTGGCCCAATACTGACACTCATGTGCGAA
+
@ABABBBA<AA@????>>8<;>;;6;>A>A???B;???AA9?99:@@@<<>-00;>>@0>?;5::99:/444:99/55==1>=4=BBA<?:?BB<B=@;;;AA>A@@@@CCCCCD?C?????=?;;9<455<<>5@<:::5;5;A4=7<5;;;;;:>;@?@?9995:::44/00000::6;:;6;955555;655//)/;;)----(-:3993:3:;99455::<<==::88444
@N9IO0:00923:06209
TACGAAGGGTGCAAGCGTTAATCGGAATTACTGGGCGTAAAGCGTGCGTAGGCGGTTCGTTAAGTCTGTCGTGAAAGCCCTGGGCTCAACCTGGGAATGGCGATGGATACTGGCGAGCTAGAGTGTGATAGAGGATGGCGGAATTCCCGGTGTAGCGGTGAAATGCGTAGAGATCGGGAGGAACATCTGTGGCGAAGGCGGCCATCTGGATCAACACTGACGCTGAGGCACGGAAAGCGTGGGGAGCAAACAGG
+
BBA@>:?@6?@?@<@;;;?B?BCEAC598:???C>:::@A9@@AAA?@@@@<?B>@?B@@=@>@CCCCCAA?AA@49;=4BB>8CCCC:D:CC>7=:=?:CAAAG=AABBBB>BBBBBCCCCCBBBCCCDBBB<AA@@CC@CAC@CD>B?AB;;;A@<@DCC=BBBBBCBC@?<???6;;5;5==@B:95?9?;;;@;==:<@D999B?ABBC>AA@@@@??<<<<<6<=00*00*0><<>>>2===@=9<9=9
@N9IO0:00927:06196
TACGAAGGTGGCAAGCGTTGTTCGGATTTACTGGGCGTACAGTGAGCGTAGGCGGTTGGGTAAGCCCTCCGTGAAATCTCCAGGCTTAACCTGGAAAGTGCAGAGGGGACTGCCCGGCTTGAGGATGGGAGAGGAGCGCGGAATTCCCGGTGTAGCGGTGAAATGCGTAGAGATCGGGAGGAAGGCCGGTGGCGAAGGCGGCGCTCTGGAACATTTCTGACGCTGAGGCTCGAAAGCGTGGGGAGCAAACAGG
+
=??;;6;=BB=@@<@A@@=;;5;A8?@C=B@@@C=:::;;AABA:;;:<;95;;.;8C?7?@9ABG>CC;<;BAD9:<AA;;;5;C=@=B?BA=AF<BABBA@ACDC7;;9?AB;B=AA<;;G@;;<@;@ACC@CBBBBB?C>A?ALDMABBA@@@@<@@??9?CBAAA???@???C;BB=?>?=@=@=:;5;AA=A>BE?@A@BBBB?C@@;;;0;BABB<;;;;;4:9>;;:.::9:>@@0999A@49:B;
@N9IO0:00933:06166
GACGAACCGTGCGAACGTTGTTCGGATTCACTGGGCTTAAAGGGCGCGTAGGCGGCTGCCAAGTCGGTGGTGAAATCATCCCGCTCAACGGGATAACTGCTTCCGATACTGGGCGGCTGGAGGGGGGATAGGGGTGCGCGGAACTTCCGGTGGAGCGGTGAAATGCGTAGATATCGGAAGGAACGCCGGTGGCGAAAGCGGCGCACTGGATCCTTTCTGACGCTGAGGCGCGAAAAGCCAGGGGAGCAAAGCGG
+
@@BA@:@=@BB>==;;00+00*//)/=8<<BBA<5<@5>:3;<4<>===AA=A@=A;9;2;.:9>?=>@<@B@@;ABBBCJ>DCCCB?BDF>BBC?B@:;;?B89:BCCCCG>:::;??3494444#4@9<<<.59999D?C966:?9><CC?=BBD@DFFC=CCAAAA@A;;;@A?F5<9;?CAJ@G@BB@BBBB>BBC@A@@BBAA=AAA>AA<AB@AABBC;;;>@AA;<<<&;4.4494*4///:(//::
@N9IO0:00942:06188
TACGTAGGGTGCGAGCGTTAATCGGAATACTGGGCGTAAAGCGTGCGCAGGCGGCGCGCTAAGACAGGTGTGAAATCCCCGGGCTTAACCTGGGAATGGCGCTTGTGACTGGCGGGCTCGAGTGTGGCAGAGGGAGGTGGAATTCCACGTGTAGCAGTGAAATGCGTAGAGATGTGGAGGAACACCGATGGCGAAGGCAGCCTCCTGGGCCAACACTGACGCTCATGCACGAAAGCGTGGGGAGCAAACAG
+
BBCCCBBB=:;;CCC@AB>@=A@@@A,00=>>>7AAADK@CBBBB@@@BA@AB=A@@@??C?AAAA@<9:9AAA=BBBB:CB<@A?C?C@CCC5859:49?>:.3378=;?9;=81;AAAA?589>;84438;14:38>2;5:>A=@==99;545<<:9=?4988;;>@?83388;,3307.9@@>BBBC@;;;?B=?=55.5<7;<=6=8@=@@@;;:A555555559444:09@?:944&44444)4:<
@N9IO0:00948:06162
TACGTAGGGTCCAAGCGTTATCCCGGAATCACTGGGCGTAAAGCGTGTGTAGGCGGAGAGTTTAAGTGATATGCGAAATCCTGTGGCTCAACCATATGGACTGTATATCATACTGGATTTCTGGAGGACGGCAGAGGCAAGTGGAATTGGTAGTGTAGCAGTGAAATGCGTAGATATTACCAGGAACACCAATGGCGAAGGCAGCTTGCTGGGCCGTTTC
+
9:;44455)5;.5.545545555)5.369::855<4;@<A<4<@?449:944.4/277///;)/)//555::<>A@C=CC@CCCE@CCBC@B@ECBBC>@@@@@AA;:;A@@@::7:CC<@AC>::48;;5;>>@B@BB?B??9>9?9?=AAABCBCBBBBB>>>7000@6:9<;771794997=7=>=:>055;>:827168822+25577/80339.6
@N9IO0:00915:06221
TACGTAGGGCGCGAGCGTTGTCCGGAATTATTGGGCGTAAAGAGCTCGTAGGCGGTCTGTCGCGTCGGATGTGAAAGCCCGGGGCTTAACCCCGGGTCTGCATTCGATACGGGCAGACTAGAGTGTGGTAGGGGAGATCGAATTCCTGGTGTAGCGGTGAAATGCGCAGATATCAGGAGGAACACCGGTGGCGAAGGCGGATCTCTGGGCCATTACTGACGCTGAGGAGCGAAAGCGTGGGGAGCGAACAGG
+
AA@AB000+0//////55.59<8>:>?C<;;?CC;;;;95)5555<>BB=@900+0=@BACCDBBEC>B;:;AAB<BDE=BBB:BB?B?BDD;EE<A::;BAA>AAAA@AGG>BBBBBBBBBBA????BBBCD:B>>>99:?B=A>AB@FDDCCBB?B;:93:@@@@A@@B@@@AB<@@>A>AAB@C?@@@B@?=@?CB>B????BBB?C=??>BB?@@?>??>??:>>????9@9:9AAA3::AAA@BBB>
@N9IO0:00916:06249
TACGTAGGGGGCAAGCGTTGTCCGGATTTACTGGGCGTAAAGAGCGTGTAGGCGCCAAACAGGTCCGTTGTGAAAACTGGAGGCTTAACCTCCAGACGTCGACGGAAACCGTGTGGCTAGAGTCCGGAAGAGGAGAGTGGAATTCCTGGTGTAGCGGTGAAATGCGCAGATATCAGGAAGAACACCAATGGCGAAGGCAGCTCTCGTGGGACGGTACCTGACGCTGAGACGCGAAAAGCGTGGGGAGCGAACAGG
+
AA@@?=????0?A;?@;;555<4A7;BG=CCCCC<;;<B@8AA@@B@BB>=:9:989=4AAB?BB7;;800=@;:+//=37;7@A<@<@@BB?@@@A@@==<@?7@C<B?BC?@?=A@AABBBB@D=?=?BB@BBDBBB@D<?;??A?6@@BBBBB@CBBB=899@AA976525794945808=;395//(..3.3277852.....55'/39493/)--------5656355877)::58222&25268,28>4
@N9IO0:00935:06222
TACGGAGGGTGCGAGCGTTGTCCGGAATCACTGGGCGTAAAGGGCGCGTAGGCGGTTCGTTAAGTCGTTGGTGAAATCCCGGGGCTCAACTCCGGGGCGGCCGGCGAGACTGGCGGGCTCGAGCACGGTAGAGGCAGATGGAATTCCCGGTGTAGCGGTGGAATGCGTAGATATCGGGAAGAACACCAGTGGCGAAGGCGTTCTGCTGGGCCGTTGCTGACGCTGAGGCGCGACAGCGTGGGGAGCAAACAGG
+
@A?@<@@A9@@@B@@>?A>BBDACAC@CBBB?@?:@@BBC>BB=BBBA@@A???<@=A@A?B@CCBBB>A=ABBB=BBA:@@@6AAAB?B@A?@BB6;;5;4;5;@A@AAAC==::30/0//39=<<99988@>@@ABBC>B?B?AC<@=A@;:9@@=AB@C@CBC????@?9:;AA<A?BC?CBA>A@AA=ACC?C@C@A=AAA?BBC>C@BB>A@@:::@@99:A?@@?:::@AA@@@AA5<;BBB;;;;=
@N9IO0:00954:06222
TACGGGGGGGGTAAGCGTTGTTCGGAATTACTGGGCGTAAAGGGCTCGTAGGCGGCCAACTAAGTCATACGTGAAATCCCTCAGCTTAACTGGGGAACTGCGTGTGATACTGGATGGCTTGGATTTGGGAGAGGGATGCGGAATTCCAGGTGTAGCGGTGAAATGCGTAGATATCTGGAGGAACACCGGTGGCGGAAGGCGCATGCCTGGACCAATATTGACGCTGAGGAGCGAAAGCCAGGGGAGCG
+
A@:;;;;;;;";A<A@@@<@C?BD@C@C?BBDDF?BCCCC>CC>CB@@@@@=;;5;>B;BCCACCDCGCBABBBD>BBA=@BCABC?@=ABABB3A>@;;;A@@99;A@@BC@BCD?BB=?>:99/9?/89==<6?=><@5907;?8=?=:993333,3<@=2:BBCBB>>?F@??A???<?<=>?:=5;>;..),,2,,**,,,,(.3(22274///(------///3333333(3;4:;==/;987
@N9IO0:00955:06229
TACGAAGGGGGCTAGCGTTGTTCGGAATCACTGGGCGTAAAGGGCGCGTAGGCGGCGCGACAAGTCAGGCGTGAAAGCCCCGGGCTCAACCCGGGAATTGCGCTTGATACTGTCGTGCTTGAGGCCGGGAGAGGATGGCGGAATTCCCAGTGTAGAGGTGAAATTCGTAGATATTGGGAAGAACACCGGTGGCGAAGGCGGCCATCTGGACCGGTTCTGACGCTGAGGCGCGAAAGCGTGGGGAGCAAACAGG
+
AAA@@5<<;<*;B@@@AA?BB@AB>A7;<BBBBC>BBBCC=BC<ABA;;<B@@@=@BBA@AA?AADBB=@@@@@@9@ABB5@@<;;;D@GF>AA=@?C=ABBBC@CAAABBBBCCBABC:;;B=B5;;/:@=@;?:>7:9498@;BA<AABBAAAA@@@@?D>B?BAADAAA@C>??<??BB<??B=@=AB?BBC@C@BB@BABABBB>AA@C@C?BBBBAC@@AAA=>@B;99/99>A@CC:A@ABF?BBB>
@N9IO0:00925:06260
TACGAAGGGGGCTAGCGTTGTTCGGAATTACTGGGCGTAAAGCGCACGTAGGCGGGTCGTTAAGTCAGGGGTGAAATCCCGGAGCTCAACTCCGGAACTGCCTTTGATACTGGCGATCTAGAGATCGAGAGAGGTGAGTGGAATTCCGAGTGTAGAGGTGAAATTCGTAGATATTCGGAAGAACACCAGTGGCGAAGGCGGCTCACTGGCTCGATACTGACGCTGAGGTGCGAAAGCGTGGGGAGCAAACAGG
+
?BB@@4;;;;*;ACB@AA@BC@CC?A7<4:???@;;9;>@05999>54455.555)5@A>5925@A?@@A0@>@A;@@B;A?;;;@>>299924.4.4444.44(33339884::;<<==BBBBCBBBBCCCC@BA?>?=6;/7/75;;;;888;9=8>=>A7<7<??777<<B>BA<?85616<A;::;=188:7<6;<6<><>6//*0;?@@@@@@@;:;@@A@A=?@=>>>6@???BBC9BAAAA;A@@:
@N9IO0:00927:06270
TACAGAGGGGGCAAGCGTTGTTCGGAATTACTGGGCGTAAAGGGCGCGTAGGCGGCCTTCTAAGTCGAACGTGAAATCCCCGGGCTCAACCCGGGAACTGCGTCCGATACTGGGAGGCTCGAATCCGGGAGAGGGATGTGGAATTCCAGGTGTAGCGTGAAATGCGTAGATATCTGGAGGAACACCGGTGGCGAAGGCGGCATCCTGGACCGGTATTGACGCTGAGGCGCGAAAGCCAGGGGAGCAAAGCGG
+
@ABA;;<AAA,BA:@@@@>;;5;A;=;>;>=999/:@99:5;B;@>@>?;;5:939;@;@BC8;;AA?>;:;A@A:BBBB8BA=;;;C=BB:BC=@<@EBAAAD=C;;;@@@;4;?<@BB@@;??:>>6=>:>@8;944;6<7@5:75;8:???A555::>1:55>:@>?@<<843-3<7<8==B9=9AB9A==6=773139::-43.345;043948:44449990/////6(/349;;<1:::;;5::==
@N9IO0:00927:06282
TACAGAGGTTGCAAGCGTTAATCGGAATTACTGGGCGTAAAGCGCGCGTAGGTGGCAACTTAAGTCGGGTGTGAAATCCCTGGGCTTAACCTAGGAATTGCATTCGATACTGGGTTGCTTGAGTTTGGTAGAGGAGAGTGGAATTCCCGGTGTAGCGGTGAAATGCGTAGATATCGGGAGGAACATCAGTGGCGAAGGCGGCTCTCTGGACTAAAAACTGACACTGAGGCGCGACAGCGTGGGGATCAAACAG
+
AAA;;;;5;299<5:::978;@AA=A<@<@@ABD@BCBCC;;:@@BCBBBC?:95;A9>>7<8@@BCC=CC@BAC>BBH>BBB7555;6;:>?A?B@C?CAA@@@@ABBAAAC=B86;C@CBBBJ?E@@AABEA@@ABCC@C?B?AD=C@CCCBBBBBCBBB>BBBBDCCCCCBBBF>BB@B>ACCBBCBB@BAA>A>@@;@ACABBC;?A99989$7::;AB<?;BA?AAAA9999:A9999+97777(377
@N9IO0:00935:06271
GACAGAGGGGGCAAGCGTTGCTCGGAATCACTGGGCGTAAAGGGCGCGTAGGCGGGATGGCAAGTCGGTCGTGAAATCCTTCGGCTCAACCGAAGAACGTCGGCCGATACTGCCGTTCTTGAGGGATGCAGAGGAGATTGGAATTCCCGGTGTAGCGGTGAAATGTGTAGAGATCGGGAGGAACACCGGTGGCGAAGGCGGGTCTCTGGGCATCTCCTGACGCTGAGGCGCGAAAGCGTGGGGAGCAAACGGG
+
BCA;;;;;;;*;E?CAAAACBBBCAF;=;CBCDE>@@@CC;@A;@AA>@BA;>?@<@BB@BB?@@@B?BBBABAC@BC@C?AA>?@?E?B?BB?BB?BBCCC?B?B@@@BA::6:A<@A?@ABD=BBB???BB>???@<?<>=@=@@<@?@@@AAA@=@@@B>CCCCAAACA@AAAB;CC>A?AAA<@=??;?BB>A?AAA<AA@@8892:AAABB:??AA@@B9:9<?<<998+:::9?<>0?883;13988
@N9IO0:00953:06271
TACAGAGGGTGCGAGCGTTGTCCGGAATTACTGGGCGTAAAGGGCGCGTAGGCGGCCTGATAAGTAGGAGGTGAAATTCCATGGCTCAACCATGGATCGGCCTTCTAGACTGTCAGGCTTGAGCACGGTAGAGGCAGATGGAATTCCCGGTGTAGCGGTGGAATGCGTAGAGATCGGGAAGAACACCAGTGGCGAAGGCGGTCTGCTGGGCCGTTGCTGACGCTGAGGCGCGACAGCGTGGGGAGCAAACAGG
+
AAB@@@A@:?B8:8?=<<89798>9>:>455>=>5==<=>/99/:=9;;;;5;A>A?BC?=;<@000:00+0;<;6;17133:49933-32869)//00)-3:)0/::;<>;<=9:29<8<?>?A?;69==8:49??>@@;@=A>AA<A@BBCAACC?BB894:@@@AA@@A:88>B:@;?>=???>?@@@800/496:?<@@ACCBBC<A???;@:::>;;;998<=<>=?>=>@?>>@@@49;;A@.:;;;
@N9IO0:00959:06264
TACGAAGGGTGCAAGCGTTAATCGGAATTACTGGGCGTAAAGCGCGCGTAGGTGGTTCAGCAAGTTGGATGTGAAAGCCCCGGGCTCAACCTGGGAACTGCATCCAAAACTACTGGGCTAGAGTACGGTAGAGGGTGGTGGAAGTTTCCTGGTGTATGCGGTGAAATGACGTAGATATAGGAAGGAACGACCAGTCGGCGGAGGCGAAGCCACTCGACCTGGATACTGACACTGAGGTGCGAAAAGCGTGGGGAGCAAA
+
:::9>5;:,9=>;8=?==8@>A95.7-349:?A@9@@?@@9@AAAAACBBA?AA?B=AAC@@>AC@C@BBCE@AA8;:::&5>)969C:A8?@A;A7;:9@CBC?C@@5??=?999-3:889::?@@??:77?A799,3/(/(///(/(//(/6;6////58///(3333//---,,7--(,0606**,,*,****,(,,(--(..5...(.226777+..(--,,,,---.455<8>;:4399&9<<=>??0//88:4
@N9IO0:00928:06317
TACAGAGGTGGCAAGCGTTGTTCGGAATTACTGGGCGTAAAGGGCGCGTAGGCGGTTCGACAAGTCCCCGCGTGAAAGCCCCCGGCTCAACTGGGGAATGGCGCGGGAAACTGTCGGGCTTGAGTTCGGGAGAGGGAAGCGGAATTCCGGGTGTAGCGGTGAAATGCGTAGATATCCGGAGGAACACCGGTGGCGAAGGCGGCTTCCTGGACCGACACTGACGCTGAGGCGCGAAAGCTAGGGGAGCAAACGG
+
ABBBBBEAFD?;;6;;00*/9399)/)3288<8<294:=9)44)4445555.4424.49>9=499944&59555<<)55999(=;AA:;4;:9;@+@.55.55555)5<)55;?A@B<BB?B@AB@CCC>BABAB6;6;BB>A:=3=294)49<98//)/6;93/35=544::///6969:461944.45993988)/)/:)/45838:4:97;<4443/85------(-/3888235599;;+4544;1433
@N9IO0:00932:06314
TACGTAGGGAGCGAGCGTTGTCCGGAATTACTGGGTGTAAAGGGAGCGTAGGCGGGGCTTTAAGTCAGGTGTGAAACTAACGGGCTCAACTCGTAGACTGCACTTGAAACTGAGGCTCTTGAGTGGAGCAGAGGCAGGCGGAATTCCCGGTGTAGCGGTGAAATGCGTAGATATCGGGAGGAACATCAGTGGCGAAGGCGGCCTGCTGGGCTTTTACTGACGCTGAGGCTCGAAAGCGTGGGGAGCAAACAGG
+
@BAA@BBD=;;;CBBBDD@CCC@B>B@C@CBDFF>:;:FF>CC?AA@B@@>99:9:.<BB9B=;9955755////)//74///)/5/949;///////444:9:2333(4;;<C@DC=B?BBBBB?BBAAA@@<@AA?BD@D?B=??9@>@:::::<8<<>>8?;:9::;;<<<ABD=A<8B?BBBBBBCGACDC?A>;9255;>?CCE;;:94&4;;;====B>9;6:?>CCD>BA@@A@@700000(0;9<
@N9IO0:00932:06342
TACGTAGGGCGCAAGCGTTGTCCGGAATTATTGGGCGTAAAGAGCTCGTAGGCGGTTTGTCGCGTCTGCTGTGAAAGCCCGGGGCTCAACCCCGGGTCTGCAGTGGGTACGGGCAGACTAGAGTGCAGTAGGGGAGACTGGAATTCCTGGTGTAGCGGTGAAATGCGCAGATATCAGGAGGAACACCGATGGCGAAGGCAGGTCTCTGGGCTGTAACTGACGCTGAGGAGCGAAAGCATGGGGAGCGAACAGG
+
AAAA@???:>@A@4:9AA?CEFII@B@B>BB>BB<???BB;A??@CAC@?=89929>5;;BCBB@@;;9CCCCDG9;;B=BBB:BBBC?BBB5:9/:;;9:AA@AA9=>:99/9@@ABC@A@ACC@AAA?>??8:;;CBC?C@B@B@BC@CCCCCAA=ABBB<BBBBBBCAA@CCBB=@@>A>AA@<@@AA;@??<?=@@@>???BAAB=BCDDD@A9:::9::@A@<@@@999+99;;BAA6A@@@@>;;;=
@N9IO0:00933:06318
TACAGAGGCCCCGAGCGTTATCCGGAATTATTGGGCGTAAAGGGTGTGTAGGTGGCGTTGTTAGTCGTTTGTGAAAGATCCGAGCTTAACTTGGAAAACGCGGACGAAACGGCAATGCTTGAGTATGTGAGAGGTAAGCGGAACTCATGGTGTAGGGGTGAAATCCGTTGATATCATGGGGAACACCAAAAGCGAAGGCAGCTTACTGGCACAGTACTGACACTGAAACACGAAAGCGTGGGTAGCGAATGG
+
;:;:;BB5;;;.99499;;@@A;?7A<@=@C@DE>???CB8@?8?A@@?@@?;;6;@?;@@;>AAA@BA79;BAA4<A@A?;9;A=2:69<7<.55505@CCADGCCC=?@;;;05BBB@BBBAB>@??>:?A=AB@CC=7=7<==CBB:B><?:::.99:=4<<8;:8==<A<ABCCCC;C>@AB@GMH;C@@@6;5;B;;;29:99.5:;<<<=CBCCCCCCCB@266;<<=6>:;;::3944399299=
@N9IO0:00940:06344
TACGTAGGGTGCAAGCGTTAATCGGAATACTGGGCGTAAAGCGTGCGCAGGCGGTGATGTAAGACAGTTGTGAAATCCCCGGGCTCAACCTGGGAACTGCATCTGTGACTGCATTGCTGGAGTGCGGCAGAGGGGGATGGAATTCCGCGTGTAGCAGTGAAATGCGTAGATATGCGGAGGAACACCGATGGCGAAGGCAATCCCCTGGGCCTGCACTGACGCTCATGCACGAAAGCGTGGGGAGCAAACAGG
+
ABCBBBBG;0000,0=<<*0)9AA6>6:9@@@@=:9;CC;BA@AABECED@CCAAAABADD<;:9>==3::@AB>CCDD:DC>:::@<@=A@A<A?@A@BBBBAA?@@BBCCCC=@?BB=@AAADD8;;;=FDFF1;;BAD8B?C@CC@A@@@@?>;::?A89:;ABCABBBBBAA=::0828:<055<B?CCDAF@BB=??DD6@@@59.77?;;>::7338888<==843=5BAA><==2999@@6@AA9
@N9IO0:00945:06358
TACGTAGGTGGCAAGCGTTGTCCGGATTTACTGGGCGTAAAGCGCGCGCAGGCGGCTGGCCAAGTCCGATGTGAAAGCTTCCGGCTCAACTGGAAAACGGCATTGGATACTGGTCGGCTGGAAGGTGGGAGAGGGTAGCGGAATTCCCGGTGTAGTGGTGAAATGCGTAGATATCGGGAGGAACACCAGTGGCGAAAGCGGCTACCTGGCCCACTCTTGACGCTGAGGCGCGAAAAGCTAGGGGAGCAAACGG
+
@>>@<00,0>:==05;BB>AA@;A>;<;)9?A?@9;:;BB<B@AAC;;:::6:B>;;;@C>B>BBA>;;;@?<<</9A?7<7;7:B@?2:::)///&//)0>?;B?BBBA@A:@9929BC?C@E@BBB=BA@AD=CBCBC?B?A=AA<B=BCBAAAC?AAAC>BBBB;;;ABAA@@B<AB@B?AAC?AA;;9;DBB>CCD@;::B?::49A,89?>>9>@@@>>:99:@@@;:::*97<8:A=355><<2473
@N9IO0:00946:06330
TACGTAGGGTGCAGGCGTTAATCGGAATTACTGGGCGTAAAGCGTGCGCAGGCGCTCCTTAAGTCAGATGTGAAAGCCCCGGGCTTAACCTGGGAACTGCGTTTGAAACTGGGGGGCTAGAGTGTGGAAGAGGGGGGGTGGAATTCCAGGTGTAGCAGGTGAAATGCGTAGAGATCTGGAGGAACACCGATGGCGAAGGCAGCCCCTGGGCTAACACTGACGCTCCATGCACGAAAGCGTGGGGAGCAAACAGG
+
BBCCC??>8@@>BB@BBC@C@@A=8<+0)0<==@<::9BC=B;;<HCCBBA=9955=7<=A?@@@B<>?;?@<>66:>=1;;19929497:9:2@;>==;000(//6.66:6666$690//69@>;6;499:87878"333917-3-33,33/666//(///=5??===BBAA87333,374;688<6855959996:0998677(233'.--(--,,,*,,,--(-5544/..;08...877&2229:/5:74
@N9IO0:00956:06336
TACAGAGGGGGCAAGCGTTGTTCGGAATTACTGGGCGTAAAGGGCGCGTAGGCGGCCGCCTAAGTCAGACGTGAAATCCCTCGGCTCAACCGGGGAACTGCGTCTGATACTGGGTGGCTTGAATCCGGGAGAGGAATGCGGAATTCCAGGTGTAGCGGTGAAATGCGTAGATATCTGGAGGAACACCGGTGGCGAAGGCGGCATTCTGGACCGGCATTGACGCTGAGGCGCGAAAGCCAGGGGAGCAAAGCGG
+
BBB<;;;;;;*;B>ABBB?BC@CEAB>A>ACAAA;@A@?=6>=6==:=<00+00,099;4;?8<@???BCCCFCC;99:5;AA>BCCC?C=@A?2@=@;;;@AABBA<;;BBC=CD?CC9;9=<@9>?.99>A4;2;@AB>BADGI@CB@CDBBB@@=@@A@;ABABABA@@BA:;;;;;5;5;;;=A=@@=@@@5;5;;5;<>8?A@=;?@C@CBC@CBBBB955<8;>?9<<044.4:<<+98<8:(4366
@N9IO0:00957:06321
TACGGGGGGGGCAAGCGTTGTTCGGAATTACTGGGCGTAAAGGGTTCGTAGGTGGCCAACTAAGTCAGACGTGAAATCCCTCAGCTTAACTGGGGAACTGCGTCTGATACTGGTTGGCTTGAGTGCAGGAGAGGAACGCGGAATTCCAGGTGTAGCGGTGAAATGCGTAGATATCTGGAGGAACACCGGTGGCGAAGGCGGCGTTCTGGACTGCAACTGACACTGAGGAACGAAAGCCAGGGGAGCAAACGGG
+
=?:;:;:;;;":?39=>?>BB@ED?B?B@CCCCC>@@@CC>CG=B?BAA>>;00-0;@;=@A7;;@AAABBBBBA:@@@:@B@@@C?B?BBBBB9B=BBB:;:C@AABBBBC>B?B?BA?BBB@??BB@BCCC?B?ABAD?C>@>@?BB@CCBBBA@;@BBB:ABBBBCBBBB@@@?9?@=@>BBB@C?AB?BBB?B@BE@BBC>@@B@BBCCCC?BBBAAAAA@@@;?:=???=@@<??DD5@?@?@9=@@9
@N9IO0:00917:06371
TACAGAGGGGGCAAGCGTTGTCCGGACTGACTGGGCGTAAAGCGCACGCAGGCGTCGCGGGCGTCGGTGCTGAAAGTCCACTGCTTAACAGTGGAACGCGTGCCGATACGCCGCGACTGGAGCGATGCAGAGGTCAGTGGAATTGCCGGTGTAGTGGTGAAATGCGTAGAGATCGGCAGGAACACCCAAGGGGAAGCCAGCTGACTGGGCATTTGCTGACGCTCATGTGCGACAGCGTGGGGAGCGAACTGG
+
;;;;;9CDDD3CD?CBCC@CCC@C@BBCAAABCC;:;;@@9A@@?CBAABA=;:5<<<B@6<0//72//9CCCC>::;@CBBCBD?B?ABBCC@C?BBAAACA@CBBBC??:=BBCCEDABBBCCBAABBCC:::@?AA@C?C@CC?B>AA???AB>BCBB@BAAABBBBBAA??:?==<@=@ABC>B@BBB:B>AA@CBAAABBBBC=>>>B388>;;;;:<=>=:657:867=??@@@A3;;<:;078<6
@N9IO0:00917:06380
TACGTAGGGCGCAAGCGTTGTCCGGAATTATTGGGCGTAAAGAGCTCGTAGGCGGTCTGTCGCGTCGGATGTGAAAGCCCGGGGCTTAACCCCGGGTCTGCATTCGATACGGGCAGACTAGAGTGTGGTAGGGGAGATCGAATTCCTGGTGTAGCGGTGAAATGCGCAGATATCAGGAGGAACACCGGTGGCGAAGGCGGATCTCTGGGCCATTACTGACGCTGAGGAGCGAAAGCGTGGGGAGCGAACAGG
+
CCABACCE>:;:C>@;;;<AAE@C@B@C@BBADM?AAAAA9?@?@B@?=9929939BAAABC@@@AB@B@@ACBA=@@?;@BB9BCBG@CJJ;GJ?BB;;;BC@CAB@BCDD>C@@@BBBBAA@@@@=@@@@@6>;::000<@=A=BG@CBBBBAA>ACCB>BBAB???A@@?@@?4:;4;4;;A?B?BB?B@?=??BB>AABBCBBB=B?BB>BBABBABBB?@@?@@@??@;@@BBBDE8??A@?=:;;=
@N9IO0:00936:06377
TACAGAGGTCCCAAGCGTTGTTCGGATTCACTGGGCGTAAAGGGTGCGTAGGCGGTCGGGTAAGTCTGATGTGAAATCTTCGAGCTCAACTCGGAAACTGCATCGGAAACTACTCGGCTTGAGGATTGGAGGGGGGACTGGAATTCTCGGTGTAGCAGTGAAATGCGTAGATATCGAGAGGAACACCAGTGGCGAAGGCGAGTCCCTGGACAATTCCTGACGCTGAGGCACGAAAGCTGGGGGAGCAAACAGG
+
AACBA@@<@AA6@<@;;;@CEAJGAAA>BBBBDC<>?@CF>CC>BB?A?BB?@B;?>??:@B?BBCBBBBBBBB?8CBA<CC666>CFACCCC@BB>BBBB>??B>BC<BBBB@?>:>>:>>A<??@B@BBCCCC)CBBB?A>A=???A>::9??@@AAABB=BBBCBCCC?>>@@@???<A=A@@<@CBB?C;97:>A@A@:::5:A<@@@+0*06;;;?@>@A::39@;999.:>@@@AA2AADDD=:::<
@N9IO0:00952:06360
TACAGAGGGGGCAAGCGTTGTTCGGAATTACTGGGCGTAAAGGGCGCGTAGGTGGCCTGTTAAGTCGAACGTGAAATCCCTGGGCTCAACCCAGGAACTGCGTCCGAGACTGATAGGCTCGAATCCGGGAGAGGGATGTGGAATTCCAGGTGTAGCGGTGAAATGCGTAGATATCTGGAGGAACACCGGTGGCGAAGGCGACATCCTGGACCGGTATTGACGATCAGGTGCGAAAGCGTGGGGAGCAAACAGG
+
BB@@@;;;;;*;@9=966@EC@CCAD>A;>@:::/9;499,4;2456<AAA=@@=A<===8<8=<?99.444444)499)494)4AAB@BD=AA?A8@@CBAAC@C@BBA666;;?:<;;=>7::5:808999:3::;;=9=7;5;8;;6;=;9959.955=5====555=9559@=477-9.9<<;@?AB=A@B;@;@AABCCC?BC@CB?A?BAA<BCB@??=::055<<=>7==>>>@@2>?==?8;;<7
@N9IO0:00973:05800
TACGGAAGGGGCAAGCGTTGTTCGGAATCATTGGGCGTAAAGGGCGCGTAGGTGGTCTTATGTGTCTACTGTGAAAGCACACGGCTCAACCGTGTCGGGTCGGTAGAAACTGTAGGACTTGAGGCTGGGAGGGGCTGGTGGAATTCCCTGTGTAGCGGTGAAATGCGTAGAGATGGGGGAGAACACTCGTGGCGAAGGCGGCCAGCTGGACCAGTCCTGACACTGAGGCGCGACAGCATGGGGAGCAAACAGG
+
@@AB<A>ADD;BB>A@;96;<:CC;C?CC:;9;D=CDCDC?CD=BBABBBB>AA>ABB?B:;:@@BBCBBBABCD<@@>CBBB7@@98-3-4;@A@@B=BBB?CBBBB=BCCCBC@AAA8@AA8AAB>7CGCG8BBB7BB7B6:6?;3AA8>8ABBC?BBBG>AB>88<822=;7777'77?;ABBBBB=D?AA?6:78B=C<???BB998;><<=9==>???@A8839?<<??=<<=???@5>>>@>4:996
@N9IO0:00976:05765
CACGGGGGGGAGCAAGCGTTGTTCGGATTCATTGGGCGTAAAGAGCTCGTAGGCCGCTCTGTAAGTCGGAAGTGAAAGACCACGGCTCAACCGTGGAAACGCTTTCGAAACTGTGGAGCTTGAGGCCGGGAGAGGAGATTGGAATTCCTGGTGTAGCGGTGAAATGCGTAGATATCAGGAGGAACACCCGTGGCGAAGGCGAATCTCTGGACCGGTTCTGACGCTGAGGAGCGAAAAGCTAGGGGAGCAAACAGG
+
BB;:;9;9;"444939;>@<=97;;7;=9=@@5990955990959;BB@@AA=@6::@@ABCB?CCAA>A>A;<;C;;;;>B@B?BBBD@D;;;C?CC?CCCDD?BBB=7=>ABC>ABCB?@@CAC?CC=ACCCACCBBAG?A?BAC@CB?CDBBBBB@EIGJ?BBBABABCA@A@9917<8=::::?,99?:?9717-7<<8<??=550487;.4.4444499:<<<8;;;5499&99999>:*559==069>9
@N9IO0:01007:05805
TACGAAGGGGCAAGCCGTTGTTCGGAATTACCTGGGCGTAAATGGCGCGTAGGCGGCTTATCAAAGTCAGGCGTGGAAATTCCCGGGCTCAACCTGGGGGCTGCGCTTGATACTGATGAGCTTGAATGCGGGAGAGGATAGTGGAATTCCCAGTGTAGAGGTGAAATTCGTAGATATTGGGAAGAACACCGGTGGCGAAGGCGGCTATCTGGCCCGTAATTGACGCTGAGGCGCGAAAAGCGTGGGGAGCAAACAGG
+
;;;40)///&//)//)/:)//)/5.55;655.5//)////;,//:<<=<999)//)-63-..//(////61688:6:;5;7>?-88/433=7;7;@@@@.88A9>?C=?8@?;??>:9::;;<AC<@@;;;/;@@@?BB;::?:@=A=@@;@;:9>?>=>:>??@;B@965AA@?;;7;</505;64558<59939995>8@B9BBCCCB>;>@-00>6<8;=99445<;<;>=::;;&:99=99;0;;;@G7>>?;
@N9IO0:00969:05859
TACAGAGGTGGCAAGCGTTGTTCGGAATTACTGGGCGTAAAGGGCGCGTAGGCGGTTCTGTAAGTCCCGCGTGAAATCCCCCGGCTCAACTGGGGAACGGCGCGGGAAACTGTGGGGCTAGAGTTCAGGAGAGGGAAGCGGAATTCCGGGTGTAGCGGTGAAATGCGTAGATATCCGGAGGAACACCGGTGGCGAAGGCGGCTTCCTGGACTGACACTGACGCTGAGGCGCGAAAGCTAGGGGAGCAAACGGG
+
BAB999@?A@??A=A@@@?BB?BC@C@C?CBBBD=:;;BC=BD=@@@BCBB@::7:=@@ABB;@;;;6;BB@AAA6;;<;<*;;AAAB=A>>BB9B@CC?CB;;;6;G;BABABBA8A>9;9>?:>AA=@ABAA<A699A=A6<:<@ED>BB@@ADD?AADD>BA@@AAA@@@BB>A>@@9?9??>=@>AA>@@C@C?BB@CC7;7;@=@BBA@AAAABABBBCCBB?BCC<;;0;@@@@@@8@BCCD?DDD=
@N9IO0:00974:05815
TACGAAGGGGGCTAGCGTTGTTCGGAATTACTGGGCGTAAAGGGCGCGTAGGCGGTCTTGTAAGTCAGGCGTGAAAGGCCCGGGCTCAACCTGGGGACTGCGCTTGATACTGCGAGGCTTGAATCCGGGAGAGGATGGCGGAATTCCCAGTGTAGAGGTGAAATTCGTAGATATTGGGAAGAACACCGGTGGCGAAGGCGGCCATCTGGACCGGTATTGACGCTGAGGCGCGAAAGCGTGGGGAGCAAACAGG
+
BABA@>@EEE5CBBB;;;6;;<@C=B?C>AA@@@;;;;BB;B@;AB@BBCC@;;8;99:@AC=BBBAA?ADDCCB:@49:,;;0:;9@@E??@@E2BBCBABBC?A@::;;;A???>BB4659>>7::49<::494405=8=9>9=<4555<;;5558::9:2:7444;;<:::9=@2?487-774.478<5:59098>>:?<A9::D@BB?F@CAA?A@@@@;;;A<@@B>>?:?CBBBEE9?:955)4:;7
@N9IO0:00976:05847
TACGGGGGGGGTAAGCGTTGTTCGGAATTACTGGGCGTAAAGGGCTCGTAGGCGGCCAACTAAGTCAGACGTGAAATCCCTCAGCTTAACTGGGGAACTGCGTCTGATACTGGATGGCTTGGATCCGGGAGAGGGATGCGGAATTCCAGGTGTAGCGGTGAAATGCGTAGATATCTGGAGGAACACCGGTGGCGAAGGCGGCATCCTGGACCGGTATTGACGCTGAGGAGCGAAAGCCAGGGGAGCAAACGG
+
>>;;:;:;:;";B499>>=@A?BC?@?@@ECCCC>BCBCB<BB>BBAA@@@900,0<B;AAH@DDBBBBB@@CCC=DCC>BCAA@DBDACCCDD;D?CBF@@@BB:::BBBE@BBB@BB?C?A@C@DG?BBAAC=@@@@@<@=@@B?@@=@A;;;BC@BBCC>@??@?@?@@A???B?CB@C?@@A@D@BB@C;<7<?A@<@AAA>AB8;;@B>AAC@C@@@AA@@@;??@;;:09@:@ABB59999<2444
@N9IO0:00984:05824
TACGTAGGGGGCAAGCGTTATCCGGATTTACTGGGTGTAAAGGGAGCGTAGGCGGGGTTTCAAGTCAGAAGTGAAAATTATGGGCTCAACTCATAACCTGCTTTTGAAACTGAAGCTCTTGAGTGAAGTAGAGGCAAGCGGAATTCCTAGTGTAGCGGTGAAATGCGTAGATATTAGGAGGAACACCAGTGGCGAAGGCGGCTTGCTGGGCTTTTACTGGACGCTGAGGCTCGAAAGCGTGGGGGAGCAAACAGG
+
@@;;9ABBBB2@@<@@AA=A@A=C>BCJ?DCBDF>BBBCC:BB>BBEDBBB>@@@@3?A;AB=AB;;;A?ABAABB:B@CCCD?C@@@@BBCDBB:A;BAAAAA4@??;>>@@<@@>>@8=>887817986//(//(/8;3<5=<A?999B:99C??;=BBA6@::BBBBB@@@<;;588+569698;=6<3;88163;9599155:??77222&.6..(.555;88828::99:/83333777$39>;?5?==6
@N9IO0:00988:05838
TACGGAGGGTGCAAGCGTTGCTCGGAATTACTGGGCGTAAAGCGTACGCAGGCTGTTCACTAAGTCGGGTGTGAAATCCCGGGGCTCAACCCCGGAATTGCGCCCGAAACTGGTGGGCTTGAGTGCGGGAGAGGGAAGCGGAATTCCTGGTGTAGAGGTGAAATTCGTAGATATCAGGAGGAACACCGGTGGCGAAAGCGGCTTCCTGGCCCGACACTGACGCTCATGTACGAAAGCGTGGGGAGCAAACAGG
+
BBBD@BBB=;;:D?B;;;AEGCGF@A+0*0<000*99;BD>CBBCCBBBA@>@DCB@BBBBD;@@@@@;ABBBBB=??=-999-9:9;5;BC8B?B@B?A@BBA<ABB>BBB>;::.;A=@@@@BBBC7;;AAA;B?CBCFC@C@CACC?CAAAAAB=@A@@:A?ABDCACA;;;@A;@@=@>;;;5;5;;5;?A?789B=;;6;?AA=AC>BAD@@@AA=;;;@@<;9>>@?@;>?BBBBB;B@@AF=AAA@
@N9IO0:00999:05846
TACGAAGGGTGCAAGCGTTACTCGGAATTACTGGGCGTAAAGCGTGCGTAGGTGGTTTGTTAAGTCTGATGTGAAAGCCCTGGGCTCAACCTGGGAATGGCATTGGATACTGGCGAGCTAGAGTGCGGTAGAGGGCAGTGGAATTCCCGGTGTAGCAGTGAAATGCGTAGAGATCGGGAGGAACATCTGTGGCGAAGGCGACTGCCTGGACCAGCACTGACACTGAGGCACGAAAGCGTGGGGA
+
AAC@@=@A;AAAB@C;;;@CCCAA?@@C?BBBBB<@A@@A<ABB@@@C@@@?BB?BB>BD@C?B@;;;CAB;@99)5590@C=6CCBB9?:@@A7C:=B:BBD@D;;;ACCB?AABBBBAAA@;;;B=AA@@@C;@@A@@?C>A=AA0;59==@BABBB@AB<BBBCCAAABA@>@C=@@@C?A;;;<559<9:5<@=::5:99:7;;4:99<==>;8798733333,/6///919678:;9+9
@N9IO0:00973:05873
TACGGGGGGGGCAAGCGTTGTTCGGAATTACTGGGCGTAAAGGGCGCGTAGGCGGCTCTTCAAGTCAGCCGTGAAATCTCCGGGCTTAACCTGGAAGGGTCGGTTGATACTGTCGAGCTAGAGTGTGGAAGAGGCAACTGGAATTCCGTGTGTAGCGGTGAAATGCGTAGATATACGGAGGAACACCTGCGGCGAAGGCGGGTTGCTGGGCCAACACTGACGCTGAGGCGCGAAAGCTAGGGGAGCAAACGGG
+
@?9:9:9:9:";B<@BBB>BC@BC?@?@@CCCCC>AABBB>BG>DDCCAAA>BB?BBBB@DC?AAA@??;@A@AB<BBCC@CC=AB@DAC@BC@B?CC?AAA@D@CBCCBCBBBBA@@BAAAB@AAC@C@CBB??@;@AC?B?C@B=@?BBAABA9839<<=5?>>?@A999A@@??8<=493:???AA<949<<18+577-95@?>>>3@4=8:9;;;9>==>9886;77<<<3=A???BB8A@BAA9???8
@N9IO0:00979:05885
TACGTAGGTGGCAAGCGTTGTCCGGATTTATTGGGTTTAAAGGGTGCGTAGGCGGTCTATTAAGTCAGCGGTGAAATACTCCAGCTTAACTGGAGGGGTGCCATTGATACTGATGGACTTGAGTCAAGTCGAGGTAGGCGGAATTGACGGTGTAGCGGTGAAATGCTTAGATATCGTCAAGAACACCAATAGTGAAGACAGCTTACTGGGCTTAAAACTGACGCTGAGGCACGAAAGTGTGGGGATCAAACAGG
+
CCCCC9989B=AC=@@@@?BCCAC@BBB>AB=@B<AA<@A:?A=BBBBBBB>??=@AACC@D9;:A?@@@=@CC>>99:LD?AAAA6:6;CC=;;:9.;AB=BB7;<BBBCDCCC@@BA?BBBB;;6;A@AAB?@@@=;;7;@C@CCBB@BGBBBBCACGCD?C@AA@CBBAAABCCAA;?A?BBB?C@B@@ABD?BBBCCBB?@@@@?9:;2;9;&49999;B@@AB<:;9887*9445<>>/;?@@>9;;;>
@N9IO0:00985:05905
TACAGAGAGTGCGAACGTTGTTCGGAATCACTGGGCTTAAAGCGCACGTAGGCGGCATCGTAAGTGTCGGGTGAAATCCCACGGCTCACCCGTGGAACTGCCCGGCAGACTGCGATGCTCGAGTGTGGTAGGGGAGAACGGAACGTCCTGGTGGAGCGGTGAAATGCGTAGATATCAGGAGGAACACCGGTGGCGAAGGCGGTTCTCTGGTCCACAACTGACGCTGAGGTGCGAAAGCTAGGGGAGCAAACGGG
+
ABB@@@A@@@BBCB?AAB?CCBCJAH?BBBBBBC?DF>AB8:;9:@@A@BA@@@7;<@?ABB?BCCCCCC<AABB=AAB<AAC@CC>??B>BAA=>9??@@@8?:@>==;;<??@@@@?@:::===?:?@BAB:BAA>CA=A:000@9<=;?;6988848;;;3337@9@>?@@:9783771;187;6;:<>:978:@<7958=;==8816809>?<7755<<=96555779<<;5<C::9BB9A??@E?BBC>
@N9IO0:00990:05863
TACGAAGGGGGCTAGCGTTGCTCGGAATTACTGGGCGTAAAGGGCGCGTAGGCGGACATTTAAGTCAGGGGTGAAATCCCAGAGCTCAACTCTGGAACTGCCTTTGATACTGGGTGTCTTGAGTGTGAGAGAGGTATGTGGAACTCCGAGTGTAGAGGTGAAATTCGTAGATATTCGGAAGAACACCAGTGGCGAAGGCGACATACTGGCTCATTACTGACGCTGAGGCGCGAAAGCGTGGGGAGCAAACAGG
+
@BBA@>ADDD5BBBD;;;@BBBEGAG@C@CAAAC=BBBCC>CG@BBBBBBB?AB?BBBCC<A<ABB>>>>3@??@9A@A<AAAA@@@A?@@@AA>A?BBCB?CC8::@A@>@@9??=?@<@BABAAABBBBBB?BBBBBC?B>AAB>@@BB@@@@9818@?D:A7;;B@@@?>>88819:==5:::?@>==:;00*0)0/0?A@?@8919AAAC?DAA999@@ABA@>999@@@8@999@BB:BBCDF>9994
@N9IO0:00991:05906
TACGAAGGGGGCTAGCGTTGCTCGGAATCACTGGGCGTAAAGCGCACGTAGGCGGATCGTTAAGTCAGGGGTGAAATCCTGGAGCTCAACTCCAGAACTGCCCTTGATACTGGCGATCTCGAGTTCGAGAGAGGTTGGTGGAACTCCGAGTGTAGAGGTGAAATTCGTAGATATTCGGAAGAACACCAGTGGCGAAGGCGGCCAACTGGCTCGATACTGACGCTGAGGTGCGAAAGCGTGGGGAGCAAACAGG
+
@@@@@>@EDE5CCDC9;:@CCCCCAC@BCCCCCJ?CCCCG>AAB@CBBAAB>BE<BBBCC@B@BACAAAB;BCCF>CC>@@=?@@AAB=CAB>@@C?CABBC?F@BBCDDDC@CBCCCCCGBBB?<:;;::AC=C>A>BB?C?CAA=ABB@@@?@AA:=>DE8F:<<A@66:CB9==5A4668<<>:ABBB@CDB>A=;;6<;A8@<@7@;::CABCB:;::::;;;>@@?@@@.;837@@A6A???C<A@B;
@N9IO0:00993:05893
TACAGAGATGGCAAGCGTTGTTCGGAATCACTGGGCTTAAAGCGCGTGTAGGCGGGGCGGAAGGCGCCTTGTGAAAGCCCCCGGCTCAACCGGGGAATTGCTTGGCGAACCGACGCTCTTGAGGCAGGTAGAGGTTACTGGAACCATAGGTGGAGCGGTGAAATGCGTAGAGATCTATGGGAACGCCGGTGGCGAAAGCGAGTGACTGGGCCTGATCTGACGCTGAGACGCGAAAGCGTGGGTAGCAAA
+
BBB;;;B@CCACB?C???<?B?BDAC::9A@@AA<AB=@?9::::<ABC@@=BC>>2@D@B:B:AAC>B6;;B@C89;555$57;<;@;@2949&439=>?@?A:CCC?B9<=======8943.4897;<<BC8:6:<;;5:5:5::=B7<;3=<//*/66:178>??@@??A:87;899(3.3874;4//*/66:*//::;=;@?ACD>K??99733;;>AA9:33737;?AA78:BCCD@???@>=5
@N9IO0:01002:05881
TACGTAGGGTGCAGGCGTTAATCGGAATTACTGGGCGTAAAGCGTGCGCAGGCGGCTCCTTAAGTCAGATGTGAAATCCCCGGGCTTAACCTGGGAACTGCGTTTGAAACTGGGGGGCTGGAGTGTGGCAGAGGGGGGTGGAATTCCAGGTGTAGCAGTGAAATGCGTAGAGATCTGGAGGAACACCGATGGCGAAGGCAACCCCCTGGGCTGACACTGACGCTCATGCACGAAAGCGTGGGGAGCAAACAGG
+
BAA@ADEE>9;;CF@CBA?AACC@:B,0)/7>::399;BB<BBBACACAAA>AA000<7<<A<@@=@;>??@B?:29944&4;2<<24047?AA=B=AA@:99A548A9=933333#38>?:5:;@A8ABABBCCCC(9:?C@C@C?BB?ACABA?:;5=9A8@ABCCCB@?@@A@A8A>;C@BBB?AABB?B<A?C?CC@CCCC0:98/8<:?AB??@B97777399::BBBB;?/00000(///8:5:>@5
@N9IO0:01003:05891
TACGAAGGGGGCAAGCGTTGTTCGGAATTACTGGGCGTAAAGGGCGCGTAGGCGGCTTATCAAGTCAGGCGTGAAATTCCCGGGCTCAACCTGGGGGCTGCGCTTGATACTGATTGGCTTGAATGCGGGAGAGGATAGTGGTAATTCCCATGTAGGAGTAGTAAATTCGTAGATATTGGGGAAGAAACACCGGTGGCGAAAGGCGGCTATCTGGCCCGTAATTGACGCTGAGGCGGCGAAAAGCGTGGGGAGCAAACAGG
+
==:5;79@@@1?@46;BB?BC@CCBJ@C@BCCC@8<<<?>4<:4;9955;;8::5:<055<B?BBA=@4<8;8;:-45::(33(3986663/////$//99:;<455;<;88:;7:8<<8<;67;777)33336:8666:(//16499(/-----(/////338/96<333338::6<<<1=444=6:7727422+4444(4544.4444444.44(///)/)//78:<54/5//)//8::+//554;;&4444:099:4
@N9IO0:00967:05943
GACGGAGGGGGCTAGCGTTGTTCGGAATTACTGGGCGTAAAGCGTGCGTAGGCGGTCTTTCAAGTTGGGTGTGAAAGCCCGGGGCTCAACCCCGGAAATGCGCCCAAGACTGTTTGGCTAGAGACCCGGAGAGGTGAGTGGAACTCCCAGTGTAGAGGTGAAATTCGTAGATATTGGGAAGAACACCAGTGGCGAAGGCGGCTCACTGGACGGGTACTGACGCTGAGGCACGAAAAGCGTGGGGAGCAAACAGG
+
BCBF@CCCCE1CCAAACC?CCACB@B796:BABC?CCCCE>DCC@@?B>9949=:>@@B<@B>BB?BC=AA@CCC>DDC;@@@7@CBB@BMD8B;@@8;;:@AC<B?BBA;;<B=B?CDDBCCCCD>C@BAAB?CAA@@A?B@DCCC?BBBCCDCCD?@@AA;@<;;<AAA@;929>9>;9938=A=AB@@<ABB@B?BC>=>>BAAA=ACCC=CBBBBAAB@@@>>:>>00///&0//5555&////:3::<3
@N9IO0:00993:05957
TACGTAGGGTGCGAGCGTTAATCGGAATTACTGGGCGTAAAGTGTGCGCAGGTGGCCGCGCAAGTCGAGTGTGAAAGCCCCGGGCTTAACTTGGGAATTGCGCTCGAAACTACGTGGCTAGAGTGTGGCAGAGGAAGGTGGAATTCCACGTGTAGCGGTGAAATGCGTAGAGATGTGGAGGAACACCGATGGCGAAGGCAGCCTTCTGGGCCAACACTGACGCTCATGCACGAAAGCGTGGGGAGCAAACAGG
+
@@A;;;BA9CA;<<:A?A?C;96C<C@C?CCCBB=BABBB=ACD@A@BB@@>@CAD>@?B9988BC@ABBBA@AA8?=>=2<=5=@<@=AB=AA;@:?59:ACAABBC6BB@A@><:<AAABCBBBC589BBB?B<;6;=8A@C@C@DCB@AABBCB?A:94)4999;?@@@@?@<B9;;;?9:;;?BDDBABBB?B?B@@@=@@DA@@5=,0,0:=<<7:995==99:==>=>8?999CCC:;;;@D<@?@>
@N9IO0:01004:05927
TACGTAGGTGGCAAGCGTTGTCCGGATTTATTGGGTTTAAAGGGTGCGTAGGCGGTCCATTAAGTCAGTTGTGAAATACGGCAGCTTAACTGTCGAGGTGCAATTGATACTGGAGGACTAGAGTACTGATGAGGTATGCGGAATGGACGGTGTAGCGATGAAATGCTTAGATATCGTCCAGAACACCGATAGCGAAGGCAGCATACTAAGGAGTAACTGACGCTGAGGCACGAAAAGTGTGGGGATCAAACAGG
+
DCBBABA=AA=AB8;:BB=CBD5;5;@@6?A:?@8@@5@C;BB:???@?00,00+0>:;=;=<BBCCCC?@@CGF>BB@C?CBCCB6:5<@@@AA;;7;;BB=BA<;;BAAA?;<7;BBCB@@@;;;ABB@@@6:;><;;*/)/83/--055------////(/333-388333987748885;;A8?@@?><;86>2=888333333,349=::6@@@B@><>8979??>9877&7797333&38899,9>A3
@N9IO0:00979:05974
CACGGGGGGAGCAAGCGTTGTTCGGAATCACTGGGCGTAAAGGGCGTGTAGGCGGTCCGGTAAGTGGGATGTGAAATGCCCCGGCTCACCCGGGGACCGGCATCTCAAACTGCCAGGCTTGAGTACGGGAGAGGGTGTGGGAATTCCTGGTGTAGCGGTGAAATGCGTAGATATCAGGAGGAACACCGGTGGCGAAGGCGCACACCTGGCCCGATACTGACGCTGAGGCGCGAAAGCTAGGGGAGCAAACGGG
+
@A@CCCCC*@@@C@CAAA@AA@CC>B@CBCCCGJ?CCCCD>AA>ACBBCDC@CD@CC?B?BF?BBDD=BBCC?@?<898?B6?=?A?>??6===5@?=B?A@@@AAAA<A;;;?BA?BF@BBACCCCD?EDBBB<AAABB>B@B@C@CC?@@CCCBC@CCCC>@??BBA@B@@?>?=8==8=:=>>=A=<<8>?>9??BBCAAAB@BB@BC=>>>>????@BA@@??:9::AAC59;A@@CC8@@@@@;@CC<
@N9IO0:00987:05973
TACGAAGGGGGCTAGCGTTGTTCGGAATTACTGGGCGTAAAGGGCGCGTAGGCGGTCTTGTAAGTCAGATGTGGAAAGCCCCGGGCTCAACCCGGGAATAGCATTTGATACTGCGAGGCTTGAGTCCGGGAGAGGATGGCGGAATTCCCAGTGTAGAGGTGAAATTCGTAGATATTGGGAAGAACACCGGTGGCGAAGGCGGCCATCTGGACCGGTACTGACGCTGAGGCGCGAAAG
+
@@@@@9@BBB2BCCCAAAAAA?AD?C9;7:@>>?8?@@@B4:9,9>@ABBC@<;5;@@4;;@<A@@?000:00)0;*/-88+69(////(//(//(/1669;;;=5?@::8?<==??;@@=:::9:3:9*7<<=6==>8CC;?;?=AA=AAA?998:;9<888-89>>>;:::8=/76(77<:4:88188<A:ABB;?;:@5:095>:@5=<292:==<<<=@@9999;>:990;3<
@N9IO0:01010:06009
TACAGAGGGTGCTAGCGTTGTTCGGAATCATTGGGCGTAAAGGGCGTGTAGGCGGTTTGTTAAGTCATGTGTGAAATCCCTCGGCTCAACCGGGGAACGACGCATGAAACTGGCAAGCTAGAGTACCAAAGAGGGGGGTGGAATTCCCGGTGTAGCGGTGAAATGCGTAGATATCGGGAGGAACACCTGTGGCGAAGGCGGCCCCCTGGTTGGATACTGACGCTGATACGCGAAAGCGTGGGGAGCAAACAGG
+
BCD;;;MM?BBBAAA9:9;?@?AA>A?BBCB@CF=B@ACD>DC>CDBBBCB?:;4;?6?=;><@BBBBBBBABBD>CCC=B;;8;@@B@D?CCC;C:CC>BBBB@ABC><99=BB<@@?@@::;@B<@@;@@CCDGD*CB>B8;8;D?C?CDB@ABA=ABCB999:66<<<@ABABC=BB@D@BBB@CCAC?CBB>A=BC4;;;;*;?8@AD@BBBB<@=595::<@888;7;:.9>@ACDD588==919@?8
@N9IO0:01012:05979
TACGGAGGGTGCAAGCGTTGTTCGGAATCATTGGGCGTAAAGCGCGTGTAGGCGGCTTGGCAAGTCGGTTGTGAAATCCCGGGGCCCAACCCCGGAACTGCATTCGAAACTGCCTCGCTAGAGTCCCGGAGAGGAAGGCGGAATTCCCGGTGTAGAGGTGAAATTCGTAGATATCGGGAGGAACACCAGCGGCGAAGGCGGCCTTCTGGACGGTGACTGACGCTGAGACGCGGAAAGCGTGGGGAGCAAAACAG
+
CA;;4;:;/;BAB=B;;;8;B>CD??=@A>>299.8;789.77;<==;<9:49929@8>=?@;>@AA=B99:BBD<BBC?CCC7AA:=9<==6?8=<?858:=<>00/(///05:889>>=;;;==4=447=?29295884;:>:CC:A894/////)/79>4<9<<<>666>;;;?6;;7;9<<<9@5006...).(--(-(/4:<<75447444;;::>?:;;43767//)/7.7///;;;&555444&444
@N9IO0:00969:06044
CACGGGGGGAGCAAGCGTTGTTCGGATTCATTGGGCGTAAAGAGCTCGTAGGCCGCTCTGTAAGTCGGAAGTGAAAGACCACGGCTCAACCGTGGAAACGCTTTCGAAACTGCGGAGCTTGAGGCCGGGAGAGGAGATCGGAATTCCTGGTGTAGCGGTGAAATGCGTAGATATCAGGAGGAACACCCGTGGCGAAGGCGGATCTCTGGACCGGTTCTGACGCTGAGGAGCGAAAGCTAGGGGAGCAAACAGG
+
BB@CDDDD)BBBB@BAAB?CCAAC=CB>BBC?BB=BA<;<0<>AA==A@@@;<8???BACCC@A;;;4;4<@@@C7;9A<@9969@BB?C?AAD@CF?CB;;;.:@@B;BAB:<:;CDC>B;;5;5<;0;DBB@CBBBCC?D=A=A>;:5;C@;;;B?CCCC>CCCBBBBBCC???B?@@;@<@@@B=AAB?;;:6:3;B>;;;BA@A=??9>9>299===??>@;;6;@CCDE>BAA;;<;.<;;AD;;;:?
@N9IO0:00987:06053
TACGGAGGGTGCAAGCGTTATCCGGAATCATTGGGTTTAAAGGGTGCGCAGGCGGGGTTTTAAGTCAGTGGTGAAATCCCTTCGCTTAACGAAGGAACTGCCATTGATACTGAAACTCTTGAATTTAGTTGGCGTGGGCGGAATGTGCCATGTAGCGGTGAAATGCTTAGATATGGCACAGAACACCGATCGCGAAGGCAGCTCACGAAACTAATATTGACGCTCAGGCACGAAAGCATGGGGAGCAAACAGG
+
BBBC?AAA<AB@B>BAAAACBB@C@B9::BB>AD:@@9?<6=@9@@???BB?BBDC;DDD9@>@BDBBBC?CCCC<BBE>C@????<?9???5878=>?@A@?@>ABBCCCBBB<BBBB?BB@CC>BBBAD@CB;;;6;B=B@BBBBB@BFBBCBBD@DBBB=BBBB>BBBBBBC>BBBBCC?CCG?AAAA@BAA6;8;BAACCBB@@@<@BB?@@@=?@@>@@B9:3:=?;;;09?=:999-9?AAD=::9;
@N9IO0:01007:06024
TACGGAGGGGGCGAGCGTTATTCGGAATTATTGGGCGTAAAGGGCGCGTAGGCGGCTTGACAAGTCAAAGGTGAAATCCCTCGGCTCAACTGAGGAACTGCCTTTGAAACTGTCTGGCTTGAGGCCGGGAGGGGGTAGCGGAATTCCCAGTGTAGCGGTGAAATGCGTAGATATTGGGAGGAACACCAGTGGCGAAGGCGGCTACCTGGACCGGTTCTGACGCTGATGCGCGAAAGCGTGGGTAGCAAACAGG
+
BABC=A?AAA0AA@@?@?=AC@BB@B?B?BB@DC?BBBCC>BB>BBBCBCC?AA?AA?BCCB<@?CCD>D@9:9C=BAB<BCC@BBBC>BBCA@<@?BAA@@CD<A@@<?BAA@AB?BA?A9989?BD<BBBAB1AAABB?A=B?BA<@?>?>@@?@=@@@@<AAAB@A@@@@=;@>6==9?=?BB<A@??<?B@:?;:95;A;;4;B?BC@C?C?ABCBBABDBA;;<BBACC7;;;;BB<B;::AA:AAB=
@N9IO0:00968:06067
TACGGAAGGGGCAAGCGTTGTTCGGAATCGAATTGGCGGTAAAGGGCGCGTAGGTGGTCTTGTATGTCTACCGTGAAAGCACACGGCTTAACCGTGTAGAGTCGGTAGAAACTGCAGGACTTGAGGTTGGGAGGGGCTGGTGGAATTCCTGTGTAGCGGTGAAATGCGTAGAGATGGGGAGAACACTTGTGGCGAAGGCGGCCAGCTGGACCAATTCTGACACTGAGGCGCGACAGCGTGGGGAGCAAACAGG
+
ACDC?C?BBB6AA=<;;;9>>:>8373,,,,(*(-(--(///)/;)/555<556;@=@@D9;94:444454.59999)4;9@BA>;<<,0-0;@AABBFCCCA@<?C;:;0:BB@AA@;;:?BCB@B5;;0;9993;CDADD@C=@7;6:BABBBBBB@BBCC>BBBCCB???@@@??3>;;5;@AA>BAB?BAA=A>AA?A?ACC;;:;A?D?B?@ABDBA>@=00+0<<<@@@@@B;;;;-:?:89(777:
@N9IO0:00969:06106
TACAGAGGGTGCGAGCGTTGTCCGGAATCACTGGGCGTAAAGGGCGCGTAGGCGGCCTGATAAGTAGGGGGTGAAATCTCGCGGCTCAACTGCGAGGCTGCCTCCTAAACTGTCGGGCTTGAGCACAGTAGAGGCAGGTGGAATTCCCGGTGTAGCGGTGGAATGCGTAGAGATCGGGAAGAACATCGGTGGCGAAGGCGGCCTGCTGGGCTGTTGCTGACGCTGAGGCGCGACAGCGTGGGGAGCAAACAGG
+
CBB<<;CD=@A?A?<8992:::@E?B:::CCAAB=????B5==5??>AABB?AAAE@BBAAA?B@??BBB/A?>>/:99?@9:39>>>;@889=99299799?=;@@?<?AAAACC<AA?AAAABBABABBBC?AAB?AA=A;@:@B0;5;;;999:<??@C@BBBBBA@@?:9:AC=C?AB?BBAAA?BC@CCC?B?AA<A?BBCCDD?DCCB?BBB;;;;;@@@@<@AAAA;;:>@9999-:B@@@9??@;
@N9IO0:00987:06107
TACGAAGGGTGCAAGCGTTACTCGGAATTACTGGGCGTAAAGCGTGCGTAGGTGGTTTGTTAAGTCTGATGTGAAAGCCCTGGGCTCAACCTGGGAACTGCATTGGAAACTGGCTTACTAGAGTGCGGTAGAGGGGTGTGGAATTCCCGGTGTAGCAGTGAAATGCGTAGATATCGGGAGGAACATCTGTGGCGAAGGCGACACCCTGGACCAGCACTGACACTGAGGCACGAAAGCGTGGGGAGCAAACAGG
+
@AA;:6;C;;;;B>B;;=ACCBAA=>;>;?@AAA;>>@?@9@@?9<;;;BB?CE?BB>@@;@>AAACCCCCCC>>66;@8EJ@7BCCC8A8@A<1:.55:=9<)0)/7.7:;7@A=@@AA@@@AA@A=:::?@?@6??DH@H?B=AA5959AAAA>>=>=>=8>@@@BCBBBB999D>CC@B@BB@@@AAA7;;C@C@BBCCAAC>CE?BB?AABBBBBBBA>=@00+0>><??<ABAADGG799CCD>CBC@
@N9IO0:00990:06089
TACGTAGGGTGCGAGCGTTAATCGGAATTACTGGGCGTAAAGCGTGCGCAGGTGGCGTCGCAAGTCAGGCGTGAAATCCCCGGGCTTAACCTGGGAATTGCGCTTGAAACTACGATGCTGGAGTGCGGCAGAGGGAGGTGGAATTCCACGTGTAGCGGTGAAATGCGTAGAGATGTGGAGGAACACCGATGGCGAAGGCAGCCTCCTGGGTCGACACTGACGCTCATGCACGAAAGCGTGGGGAGCAAACAGG
+
@@ABBBBC=:;;C@A;;;4;4@@;6@6:8;BAAB=BBABE<CABACAAACC@@@=@@A@BBB?BBCDE?CCCBBA0<;A@3AB9;;7;=B=BCD=B>B>B@@@E@CCC>DCB@?>?A@@C7?@;:???AA9::A=A@<???B<@<@>@@::<<;<<<6:444)4<<=<>>>===>>>25549499:7;??@<AAC?C=@?@@?BC???>5>>:?<==A::;?=9455;?A956<4BABBFDD7;;ADD<;;;=
@N9IO0:01000:06077
TACAGAGGGTGCGAGCGTTAATCGGAATTACTGGGCGTAAAGCGTGCGTAGACGGTTATTTAAGTCGGGTGTGAAAGCCCCGGGCTCAACCTGGGAATTGCATTCGAGACTGAATAGCTAGGGTACGGTAGAGGGAAGCGGAATTTCCGGTGTAGCGGTGAAATGCGTAGATATCGGAAGGAACATCAGTGGCGAAAGCGGCTTCCTGGACCAGTACCGACGTTCAGGCACGAAAGCGTGGGGAGCAAACAGG
+
@ADDBCCC>BB?@?<<>?5;5;BB>B>B?BAA@C>@??EE9;:A@@@@@BBBAA@C?@AB<B<@@BBC=CC@@?C7:9CC:CC=BAAB8;6;BE6;:;?BCBB?BBBBBCBBB@BB@@@@AD=CBCDADBCCEF>C>ABB=A=AB=B@C@;;;AAAB=B;;;0;AAABBCCBBA;;5;<@=A?BBBBBAAA???CD;@::6:=:=<:969@6::BBB<A????9>??:?AAAAB<AAAABBB6AAAAA<ABC=
@N9IO0:01001:06094
TACGTAGGGTGCGAGCGTTGTCCGGAATTATTGGGCGTAAAGGGCTCGTAGGCGGTTTGTCGCGTCGGGAGTGAAAACTCAGGGCTTAACCCTGAGCCTGCTTCCGATACGGGCAGACTAGAGGTATGCAGGGGAGAACGGAATTCCTGGTGTAGCGGTGAAATGCGCAGATATCAGGAGGAACACCGGTGGCGAAGGCGGTTCTCTGGGCATTACCTGACGCTGAGGAGCGAAAGTGTGGGGAGCGAACAGG
+
>@@:>;;;0;@>A;9;:?:?AB=@>A;@4;;;A@5@@@@@4?D>B@@@@95.33-3:1:;;?<@@@@B0<4544<<&45559<2;;.5495)5<5657>=;?<>29::::9@6995954:?>;7@959=::??0<<=+001:176<7:<75445=<<8=><=5444<8;;@??;;;A9?>4:69:B=A?AB;A;938:??6?9??????8A9947<=<7889:::::=@@@AAA9@;:;@CC3@@A;:3999<
@N9IO0:01008:06106
TACGGAGGGTGCAAGCGTTGTTCGGAATTACTGGGCGTAAAGCGCGTGTAGGTGGTCGAGTAAGTCGAATGTGAAAGCCCCGGGCTCAACTCGGGAAGTGCATCCGAAACTGCTCGACTAGAGTCCCGGAGAGGAAGGCAGAATTCCCAATGTAGGGGTGAAATCCGTAGATATTGGGAGGAATACCGGTGGCGAAGGCGGCCTTCTGGACGGTGACTGACACTCAGACGCGAAAAGCGTGGGGAGCAAACAGG
+
CBAC=;:;0;;:A=B@AA<AA>A;7>19387<<>8959<=6?:9;A:;;@@=@B?BBBCCCC>BB@@@=:;;@AC>CCCC;CC<@@BA?B<<<<3:9=000767::??4?858>>A@@@@A???BC<A=AAA@=A?A=AA:9392:9,;=;55BC??2====4>>:>><>@ACC@FE>AB@CABBB?B?A@=<==:=8<?9>>B>BBB679C?>>>BBA@BBBBBBB><=?::::&9738><=1447CC;B@?8
@N9IO0:01010:06101
TACGTAGGGGGGCGAGCGTTGTCCGGATTTATTGGGCGTAAAGAGCTCGTAGGCGGTTTGGCAAGTCGGGTGTGAAAATCCGGGCTCAACTCGGAGACGCCACTCGATACTGCTATGACTCGAGTCCGGTAGGGGAGTGCGGAATTCCTGGTGTAGCGGTGAAATGCGCAGATATCAGGAGGAACACCGGTGGCGAAGGCGGCACTCTGGGCCGGAACTGACGCTGAGGAGCGAAAGCGTGGGGAGCGAACAGG
+
BC@@@;;::99#5559:<@;@@@=A=;;;0;C>BC=?@ABC8::?@A@A@==:00,0>6@9<?>ABCCD:::;;;;;-;B<A@<A@@A?B@@@?BCBA??<??B<<=?@@A@AAB;;:BBA?:::@;??AAABA5?@;;;@;?:@<??BC?9:;@?B@9AA@>6=A@@AA;ABBCBC=.5424.49:>?=;;7;AA=C9:;@BBBDAAAA8@4;297>:4594987993<:88<80:99;BBB7AAAAA>;;;=
@N9IO0:00981:06131
TACAGAGGTCTCAAGCGTTGTTCGGAATCACTGGGCGTAAAGGGTGCGTAGGCCGCACGGTAAGTCAGAGGTGAAATCCCGGAGCTCAACTTCGGAATTGCCTCCGATACTGCCGTGCTTGAGGACTGGAGAGGAGATTGGAATTCACAGTGGAGCAGTGAAATGCGTAGATATTGTGAGGAACACTAGTGGCGAAGGCGAATCTCTGGACAGTTCCTGACGCTGAGGCACGAAGGCCAGGGGAGCAAACGGG
+
AAB;;9:::BCCF@C999<AAACC@C?AAAABBC>@@@CF>BC@BBBBBBC@D999B@@<@B@ABBBCCC?CAA@<>??5>=?>???@=CB?BB?A?C47;<@@?BCCCCCDC7:99:B=AAB@BBBB<???>089@@>A?B@C@B@@A@@@=@A@@@@CDD>CCCEBB@@@CEACC@@?4:5;@?@CBBB????9C?BBB?BBBBCC?>>=AB=A?BBBCCCCAA@?BAAAB>@;B<@?@?3@BBAB>CDC>
@N9IO0:00997:06147
GACGAACCGTGCAAACGTTGTTCGGAATCACTGGGCTTAAAGGGCGCGTAGGCGGCTTGCATAGTCGGTGGTGAAATCCTGCAGCTTAACTGTAGAAGTGCCTCCGATACTAGCAGGCTCGAGGGAGGTAGGGGTCTGCGGAACTTCTGGTGGAGCGGTGAAATGCGTTGATATCAGAAGGAACGCCGGTGGCGAAAGCGGCGGACTGGACCTCTTCTGACGCTGATGCGCGAAAGCTAGGGGGAGCAAACGGG
+
@AA@@=A7;;B?@@:@@@=AA?BC?A=@?CCBDD>DD?A@<@A9ABAB@AA>AB?BC@CBBBAAACB?BB?B???<?A=@@???@C=?=?CBACAA;@:;:;?@>BBBBAAAB@@@=ABC@AAC=CB@@@@CC:BAAAAB<?;??<@AA?BC;;;BB@CBAA=@@??A=@@;;<A@BB@B6<7;BA>C@BA=B;:9/9@B=AA=@@@@6;;@BBB?BC;;;AA>:9:=@@996=2;;444444$4999<6=<<5
@N9IO0:01012:06133
TACGGAGGGGGCTAGCGTTGTTCGGAATTACTGGGCGTAAAGCGCACGTAGGCGGCTTTGTAAGTTAGAGGTGAAAGCCCGGGGCTCAACCCCGGAATTGCCTTTAAGACTGCATCGCTTGAACGTCGGAGAGGTGAGTGGAATTCCGAGTGTAGAGGTGAAATTCGTAGATATTCGGAAGAACACCAGTGGCGAAGGCGGCTCACTGGACGACTGTTGACGCTGAGGTGCGAAAGCGTGGGGAGCAAACAG
+
9949349444$499<566:CC?CC@C?B?BA@@B;A<<==*///-5/////57;7;==49696?@9==:;499?;,59=6=>?1;;=@;>><+<3>=?=AC@BC;@<@?>:<<<A559:2554555;;74440)-5----(-05(/)/443333//85////(/169/3389;;188.3.3<6;=B>@;==8737,3,3:47=<:99;799;;=;;;:>>?;8:A>>1222577(5<;;?@@2<<999+999
@N9IO0:00977:06205
TACGTAGGGTGCGAGCGTTAATCGGAATTACTGGGCGTAAAGGGTGCGCAGGCGCTCCGCATGTCGGGCGTGAAATCCCCGGGCTTAACCTGGGAATTGCGTCCGAAACTATGGAGCTGGAGTGTGGCAGAGGGAGGTGGAATTCCACGTGTAGCGGTGAAATGCGTAGAGATGTGGAGGAACACCGATGGCGAAGGCAGCCTCCTGGGCCAACACTGACGCTCATGCACGAAAAGCGTGGGGAGCAAACAGG
+
==<A@;;;/555<:556<29.5554;59;AA999,5956@8@@8696==44.5555;8;///66///(38888804444&44)495<7<255=39494955595555)555:<=;;;=>7;<??AA;@00--:/--,/;5;7><;7;;>996969@=@>CA69666666>==;<9929@;>;<;<17733-333287?:::8;:49:<(4057;<<==:733833337894944&49:@;>>/555<<1<=@5
@N9IO0:00990:06163
TACGGGGGGTGCAAGCGTTATTCGGAATCATTGGGCGTAAAGGGCGCGTAGGCGTCTTTTAAGTCAGATGTGAAAGCCCTCGGCTTAACCGAGGAAGTGCATTTGATACTAAAAGACTTGAGTATGGGAGAGGGAAGCGGAATTCCTGGTGTAGCGGTGAAATGCGTAGATATCAGGAGGAACACCGGTGGCGAACGCGGCTTCCTGGACCAATACTGACGCTGAGGCGCGAAGGCGTGGGGAGCAAACAGG
+
??9:;:;:%4<::;@;;;45949>5@7B<A<7;@8@<<;A6A?8?BB@ABC>;;599@>.;2;@?ACC::9A??-:9:39@@=::6:;=8=@A6:8:AAACKE;;:BAB;;;;.:??:3?>>>??=?<?>>>C9@<;;;69<A<B?AA=A???B?@:@;99+9?=@ABAA????>@5;;>A>ABB?B?BB?A;:4:AAA>AD7:8:B?AA?B?BA?9::?@@@@AA=@@???5;59><===-::@AB=B@@=
@N9IO0:00967:06210
TACGTAGGGTGCAAGCGTTAATCGGAATTACTGGGCGTAAAGCGTGCGCAGGCGGTTATGCAAGACAGAGGTGAAATCCCCGGGCTCAACCTGGGAACTGCCTTTGTGACTGCATAGCTAGAGTACGGTAGAGGGGGATGGAATTCCGCGTGTAGCAGTGAAATGCGTAGATATGCGGAGGAACACCGATGGCGAAGGCAATCCCCTGGACCTGTACTGACGCTGCATGCACGAAAAGCGTGGGGAGCAAACAGG
+
98<;;777-7<49.4<=?4;5;;;5439.45:::144444)4;=959B@AB?BB?B?@@@CC?@AADD;:8;BBC>BBBB7BB;@CCB5;5;BA;B@@ABC@DC@CCCCBDCCAA???===000==><?979?@@@1@@C<B>B>B@CAA:::@@@@BBBBD?FHC@@@@@@?BA;;6;B292399-3388289;7;04353333&3:69:4:<<433////////67778:////&//9;;;;,//55:1:;;8
@N9IO0:00977:06220
TACGAAGGGGGCTAGCGTTGCTCGGAATTACTGGGCGTAAAGGGCGCGTAGGCGGACAGTTTAGTCAGAGGTGAAAGCCCAGGGCTCGAACCTTGGAATTGCCTTTGATACTGGCTGTCTTGAGTTCGGGAGAGGTGGAGTGGAATGCCGAGTGTAGAGGTGAAAATTCGTAGATATTCGGCGGAACACCGAGTGGCGAAGGCGGAACTCACCTGGCCCGATACCTGACGCTGAGGCGCGAA
+
@@BA@=AAAA2AABA::9<@@@;;8;?C?CCDFG?CCBCC?CG=BB>;;99:AC?AAFCCE?CDA@@@;;5;;;<00/0(.-6,55---38383838(/)--(-7///---//38/////)///75:::+//;=4559==BB:>86557;:::;@<?<<<999::&:1933433987,331695959:9)///--(---(-3--(/38:8:9,0/(--(----73787/733;996;?78>@
@N9IO0:00980:06255
TACGAAGGGGGCTAGCGTTGCTCGGAATCACTGGGCGTAAAGCGCACGTAGGCGGACTCTTAAGTCGGTGGTGAAATCCTGGAGCTCAACTCCAGAACTGCCTTCGATACTGGGAGTCTCGAGTTCGGGAGAGGTGAGTGGAACTGCGAGTGTAGAGGTGAAATTCGTAGATATTCGCAAGAACACCAGTGGCGAAGGCGGCTCACTGGCCCGATACTGACGCTGAGGTGCGAAAGCGTGGGGAGCAAACAG
+
@@A;92;<;<*;>@@BAA?BBB@?;@;AABBBCC;:;9BB8>A@BDDJDCC?A@6B;;;A7;8<CJJACB@BCCC>CB?;;6;B<B@C>ABB<?;A=BABB;@7;9;B@@AAA;AB@@A;;;@A;ACC<BCBBACCBBBMAC?BBBBAA@>>::5>=:<==>7>?CBBCBB??@<??AB8??=::9=A???:@@>;>;99198333<C:?>8?@@ABBAAA>>>?;;5:95696/7BA@@@@6@9:9B9?:7
@N9IO0:00995:06246
TACAGAGGGTGCGAGCGTTAATCGGAATTACTGGGCGTAAAGCGCACGTAGGTGGCGACGTAAGTCGGGTGTGAAAGCCCCGGGCTCAACCTGGGAATTGCATTCGAGACTGCATTGCTGGAGTACGGAAGAGGAGGGCGGAATTCCCGGTGTAGCGGTGAAATGCGTAGATATCGGGAGGAACATCAGTGGCGAAGGCGGCCCTCTGGTCCAGTACTGACACTCAAGTGCGAAAGCGTGGGGAGCAAACAGG
+
BBAAACDC=CDBC@??>=9>=@AD@E@C?BA@@@:@?@AA9?9::A:;;AC9;<?B;;;CCC?CBCCC=B;;;=@/::BB6AC<:::?>A?BCE<B@B9;;AA>A@;;<BCEBBB>AAAA=??<<8:4;:@@@=@@C>CC>B=@=@C>D@BBBDDCC?B@@@;;<;AABBCBBBBBA8;;5;5<;;;;AAA<B@?;@8;9?BD>CDCC?@A=A@@@ACBB===@00+//;>?@A<AB>>>>>0=666@7<@@:
@N9IO0:01001:06254
TACGGAGGGTGCGAGCGTTGTCCGGAATCACTGGGCGTAAAGGGCGCGTAGGTGGCTTGGTAAGCGTGTGGTGAAAGCCTGGGGCTCAACCCCGGGTCGGCCATGCGAACTGCCGAGCTTGAGCACTGTAGAGGCAGACGGAATTCCGGGTGTAGCGGTGGAATGCGTAGAGATCCGGAAGAACACCGGTGGCGAAGGCGGTCTGCTGGGCAGTTGCTGACACTGAGGCGCGACAGCGTGGGGAGCAAACAG
+
@C;<7;@?8?BAA@@@BC?BBC>B>A?BBBBCDG>C@A@A0<5)9B;B===900+0@2<9AC>BBCAAAB?BCAA8;;.5;44&44=B:B>?1@A=?==9B@BDDA@BAD;;<BB;;;C@<;;CBBBB@;;;;5<BAAAC@C@C?B>AA<AAABBBB?AA?@=AB;;;BBCA;;;2;4:2:A=AAC4905:5:@A?B?CC>A;::BBA@6=837-33877;??9938/:?893?97773333&389891987
@N9IO0:01003:06225
TACGTAGGGTCCGAGCGTTGTCCGGATTTATTGGGCGTAAAGAGCTCGTAGGCGGTTCCGTAAGTCGGATGTGAAAACTCGGGGCTCAACCCCGAGACGCCATCCGATACTGCGGTGACTTGAGTCTGGTAGGGGAACACGGAATTCCTGGTGTAGCGGTGAAATGCGCAGATATCAGGAGGAACACCGATGGCGAAGGCAGTGTTCTGGGCCAGTACTGACGCTGAGGAGCGAAAGCGTGGGGAGCAAACAGG
+
BBABACCD=CGAD@@@A@?BBC@C@@@@=@B?CC=>>988.9=?@@@@?9:39?9??C>CBD=@?CD@CCC===@@-00????0:?CC@EDF:B??????=AAA>A@@@@AA@@????BC@A?@?@@B?A@@AA5>;@@@@<@?B?B@BD@BCBABCC?C;:93:A>@@@@AAB@@@A<;;5;=A@@<@BBB?ABD@CACBBB;;5<AAA;A?CCBBBB;;;;;;A@@<@BBBCC;@>:9:::-9A;;:09=?=
@N9IO0:01004:06229
AACCAGCACCTCAAGTGGTCAGGAGGATTATTGGGCCTAAAGCATCCGTAGCCGGCTCTGCAAGTTTTCGGTTAAATCCATTTGCTTAACAAATGGGCTGCCGAAAATACTACATAGCTAGGGAGTGGGAGAGGTAGACGGTATTCGGTAGGAAGGGGTAAAATCCTTTGATCTATTGAGGACCACCTATGGCGAAGGCAGTCTACCAGAACACGTTCGACGGTGAGGGATGAAAGCTGGGGGAGCAAACCGG
+
>2>6;6CCC:C=A8AA<9=BA@:?>;>>:>C:@@8@:;@;3;999A599@::7?:BBBCBDD45:==1==9B8C<7=C:=B=6@;;:C9BC=6<A<3@=:?5:A==/?;;DCC??BB?>>?:1?A:94)4?99.;>ABAE:CAA9AC:=B<5@4A990AB@@2@C8A<5AA@@;A@7@@?7:C7@@9A<@:3=33-328;A<<A??48>?6AA@:B7444BA4??:93(3>@?=5C@33333$3A;?:1=376
@N9IO0:01008:06211
TACGTATGGTGCAAGCGTTATCCGGATTTACTGGGTGTAAAGGGAGCGCAGGCGGTGCGGCAAGTCTGATGTGAAAACCCGGGGCTCAACCCCGGGACTGCATTGGAAACTACCGAACTAGAGTGTCGGAGAGGTAAGTGGAATTCCTAGTGTAGCGGTGAAATGCGTAGATATTAGGAGGAACACCAGTGGCGAAGGCGGCTTACTGGACGATAACTGACGCTGAGGCTCGAAAGCGTGGGGAGCAAAC
+
>@A@@@=B8@@99.4>9:.5@@8@8BB>6BBCE@8ABC=@7B>8=ABBC?D;CB:BBBB9<<9?<CBC<@<<4444&44(488+8::@7:==/<<5A>AB=B=8=044/49988==588?88>888<=6BB>85=C7CAA6@7:7<7BBB=<8>?33.3=99355?:>>:::BA677133,3,39728:::,222,24:A6A?3=79>295557@6:<888777>663779C==18933<77+797:6.6
@N9IO0:01010:06211
TACGTAGGTGGCAAGCGTTGTCCGGATTTACTGGGCGTAAAGCGCGCGCAGGCGGGCCGTCAGTCTGGGGTGAAAGCTCACGGCTCAACTGTGAGAGGTCCCCGGATACTGCCGGTCTTGAGGTACCTAGAGGAGAGCGGAATTCCCGGTGTAGTGGTGGAATGCGTAGATATCGGGAGGAACACCAGTGGCGAAAGCGGCTCTCTGGGGCGACCTGGACGCTGAGGCGCGAAAGCGTGGGGAGCGAACCGG
+
DBBBBBC;CC:CC<CBCB:CCD:C9;94)4@=@<5A@B??6B;6:@AAA@B8AB=6B7@;BCCCBBA==0<5<<)555955<8A=BC<DCBBBC@@;9?@>>2C9BBCCB69269<<<:BB<9<C>:>>CA>7<;B=AB6;6;5;<2;86666==@8=>462;B@=;@@BAB@<@<4;;7A7@:>7<@:?4:BA<6BBC9BB<A93333&3;>;633.377888896988899(33<77::&3-8.-(-(-3
@N9IO0:00969:06287
TACGGAGGGTGCAAACGTTGCTCGGAATCATTGGGCGTAAAGCGCGCGTAGGCGGCGAAGCAAGTTGGATGTGAAAGCCCTGGGCTCAACCTAGGATGTGCATACAAAACTGCTTTGCTTGAATCTCGGAGGGGGACAGGGAATTCCCGGTGTAGAGGTGAAATTCGTAGATATCGGGAGGAACACCAGTGGCGAAGGCGCTGTCCTGGACGATGATTGACGCTGAGGCGCGAAAGCGTGGGGAGCAAACAGG
+
BBCC?CCE=@@@CF>BBB@BCCCC@C?CBCC?BB8@@:99.9:9:ABCBBB@:905@?;@@@3:A8A9BCCCCD@6CCA7@B<3AAA@7?:DBB@BCCBCCBAA@>=?5@;99BB=AA@9@?>89:BC@BBBBB2A@@@C<A=B>AA9@=::9@@::6:@AA=B?BBBBBBBBAAAB>BD@B<??B>AA??9??<9=49@=@@@@=BE588;;;=??4=>@774:;=68<??AA=A???BCC:BBDDD>888=
@N9IO0:00970:06261
TACGGAGGGTGCAAACGTTGCTCGGAATCATTGGGCGTAAAGCGCACGTAGGCGGTGCGGCAAGTCGGATGTGAAATCCCCCGGCTCAACCGGGGAAGTGCATTCGAAACTGCCGGACTTGAGTATGGAAGAGGGTCTCGGAATTCCCGGTGTAGAGGTGAAATTCGTAGATATCGGGAGGAACACCAGCGGCGAAGGCGGAGACCTGGGCCAATACTGACGCTGAGGTGCGAAAGCGTGGGGAGTCAAAACAGG
+
AACD?BBB<AABCC=:;;@CABAC@C7;;CC6?B6???AA:A:::?57:??9?B9ABBG@BA45;??5<966>B@8DCCCB2A>BBBC@C>@@?3@<===@@?<@BCC>B@;95;24=><@<AAAA@=@<@@AD<@ABBB:>9>2::7;?;;;BB>>4;;BB<B@CCBCCBB@AACB=BC7;5:?==?@?@:;;823-3<9=@AA@BBB<A;>9=;=88444433347;@<==>459?9:99*4944<=>2?;;6
@N9IO0:00973:06263
TACAGAGGGTGCGAGCGTTGTCCGGAATCACTGGGCGTAAAGGGCGCGTAGGCGGCTTGGTAAGCGTGCGGTGAAAGCTCGGGGCTCAACCCCGAGTCTGCCGTGCGAACTGCCAGGCTGGAGCACGGTAGAGGCACATGGAATTCCGGGTGTAGCGGTGGAATGCGTAGAGATCCGGAAGAACACCGGTGGCGAAGGCGGTGTGCTGGGCCGTTGCTGACGCTGAGGCGCGACAGCGTGGGGAGCAAACAGG
+
BBCCBCBD=CCBBA@?A?989;5;6;?ABDCBBC>???BB<?A<@??ACAB?@?>?@=@=A@>BB?????=?AAB;@@@@@DH;BBCD@JDJ;;;;AA;594@>=AAB>ABBB@;;7;BA=;;;BCC?AA@9;5;BAC@>><><@E?BB<@A::99:.4:.4.59BDBBB<;;;=9=7<79;.;;;2:459;A9946=@B?BBC@@;;;/999;9=@BBBA@@?:6:49:BCC;:;9959CD6?A@@B=;;;;
@N9IO0:00977:06281
TACGTAGGGTGCGAGCGTTAATCGGAATACTGGGCGTAAAGCGTGCGCAGGCGGTGATGTAAGACAGGTGTGAAATCCCCGGGCTTAACCTGGGAACTGCATTTGTGACTGCATCGCTGGAGTGCGGCAGAGGGGGATGGAATTCCGCGTGTAGCAGTGAAATGCGTAGATATGCGGAGGAACACCGATGGCGAAGGCAATCCCCTGGGCCTGCACTGACGCTCATGCACGAAAGCGTGGGGAGCAAACAGG
+
ABBBCBBC>@@@CB@?@@>B>BBC?B8:;BBBC=CBAIGGDBBBBBDA::7:A<A@@@AA@=?=>894:ABDCC>BBBB9BC>CB>B>B@BBA8>4::::A@C>ABCCCCBAAABBCBB?BBBBAA=@==99:9:';>>=A?B@C@CDCCBBBBAAACDDG>@@@BCBBABBBBCC?BB=?=??@>AB@@>@CB?C@AA?@BCC:CBE=A?AEBBBBAA:::@???DAAABAB=BAAACCC9BBBBD>BBB>
@N9IO0:00985:06292
TACAGAGGGTGCGAGCGTTGTCCGGAATCACTGGGCGTAAAGGGCGCGTAGGTGGCCCGATAAGTAGGGGGTGAAATCTCGAGGCTCAACTTCGAGGCTGCCTCCTAAACTGTCGGCTCGAGCAGAGTAGAGGCAGGTGGAATTCCCGGTGTAGCGGTGGAATGCGTAGAGATCGGGAAGAACATCGGTGGCGAAGGCGGCCTGCTGGGCTCTTGCTGACACTGAGGCGCGACAGCGTGGGGAGCAAACAG
+
BBB:;:CC>BBBBBAA??;??@=A?B?BBBBBCE>AAAAB=AC>BBBDB==:;;5:?6=@AB?BBCEDDD3ABBB=:97?<881877?<??<?8771748<3:;7<<A7>>>>6504:5559:5559;;666?>BC@CE@C@C@CC>CB999A@9949@=>;@@B@BCBBBA@B@@6?6::=BBBCC@AE@>@A00-0@<@;@??000+00006=><005?@@@;?:>B@:95@?@>?>=B1BBAA@5:::
@N9IO0:00986:06263
TACGTAGGGGGGCGGAGCGTTGTCCGGATTCACTGGGCGTAAAGGGCGCGTAGGCGGTTACGAAAGTCAGGCGTGAAAGTTCACGGCTCAACTGTGGCAGTGCGTCTGATACTTCGTTGACTTGAGGTCGGTAGAGGTAGATGGAACAAGCGGTGTAGCGGTGAAATGCACAGATATCGCTTGGAACGCCGGTGGCGAAGGCGATCTACTGGGCCGTACCTGACGCTGATGCGCGAAAAGCTAGGGGGAGCGA
+
@@@@@000000$00)/97//)5<<;;.55.59;<??<8::CD=AA=??9:;BA?BC?@<@A;;;0999;@?ABCBBF>CD@@@AC?BBBB=@@CBB>BAAACBBBCBBBB@@@?BBB=@@BB>A;;5;AA@A@@BB?ABAAAA?A?BF@BBE?BCBAABB?BCCE=BBCBACBBBBBCA@@?A6:6:@A=B>@AALCB>AACCCB@::9000,0+////)/44444333333393333&343339::);<;::
@N9IO0:01011:06279
TACAGAGGGTGCGAGCGTTAATCGGAATTACTGGGCGTAAAGGGCGCGTAGGCGGCTATATAAGTTGGATGTGAAATCCCTGGGCTTAACCTAGGAACTGCATACGAGACTGTGTAGCTGGAGTACAGTAGAGGGTAGTGGAATTTCCGGTGTAGCGGTGAAATGCGTAGAGATCGGAAGGAACACCGGTGGCGAAGGCGGCTACCTGGACTGATACTGACGCTGAGGCGCGAAAGCGTGGGTAGCAAACAGG
+
BBBBBBBB<AA@?>>???<??ABC@C@D@DBBBB<BB???5>=5=?>@@@@=:989CBBCCC?BB@C>@@BA@@@:@BB<ABB=AC?A?B????=A>A:::AA@BBAABA@>@@@:::8848?AA9::@@@ABA<ABBBB@B@CC=B?B@CCBBBBB>ABAB=BBBBBBBA?:;;?5;5;=C@<;;5;>@A=BCC?B?A@=AAAB?BB@BBGC@@@@@@CDCCBB;;6;;;;AE8;;C<<;6<B@BBE8;:@4
@N9IO0:00968:06331
TACGTAGGGTGCGAGCGTTAATCGGAATTACTGGGCGTAAAGGGTGCGCAGGCGGTTGCGCAAGTCAGGCGTGAAATCCCCGGGCTTAACCTGGGAATGGCGCTTGAAACTACGTGACTGGAGTATGGCAGAGGGAGGTGGAATTCCACGTGTAGCGGTGAAATGCGTAGAGATGTGGAGGAACACCGATGGCGAAGGCAGCCTCCTGGGCCAATACTGACGCTCATGCACGAAAAGCGTGGGGAGCAAACAGG
+
BBBBCCCC>:;:BCBBAA@C9<;B>BAFAFDCCB>BB@CC0;;05A:@9@==;94:6;;:?:8@:5;;=@?>?@<448?>3>D=BB8A4?499=1:8AC@AAAA@:;;.;;;<;::9:AA?CBBB@@=@BBBBB8;;=@@;>9>>A>ABBBAAACCB?C;;;6;?=A@BABBA@??B:>@=A<::9<@@AA?ABD>A7::??<@B?CAC:A6:7:ABAAA@@@AAA@@?@>:555&5:@BBCB:BBBBB:@A@:
@N9IO0:00979:06312
TACGGAGGGTGCAAGCGTTAATCGGAATTACTGGGCGTAAAGGGCACGCAGGTGGCTGAGAAAGTCGGGTGTGAAAGCCCCCGGGCTTAACCTGGGAACTGCATTCGAAACTACTTGGCTAGAGTATGGGAGAGGGAAGCGGAATTCCCGGTGTAGCGGTGAAATGCGTAGATATCGGGAGGAACATCAGTGGCGAAGGCGGCTTCCTGGCCCAATACTGACACTCATGTGCGAAAGCGGTGGGGAGCAAACAGGA
+
BBBE>@?B=::;A=AAAB@B@BCC=C=@=@BAAC>?@?EC>CD?CB?=?BA=984::8:?DD<BCAAA<BDB@@@,99444$4;)455=6;689:5:179???A@A@@@9@AAAA>B>@ABBBAAB@@@;@BCCE?E?CBB>B>B=@A/;4;@BBBAA?ABBB=AA@CCBBBA;;;;;07<5<6=84544::059<38244.4<7;5::.44)4599455=669AAAB;:;>555)555.55;;+9655>/444.4
@N9IO0:00979:06349
TACGTAGGTGGCGAGCGTTGTCCGGATTTACTGGGCGTAAAGAGCGCGCAGGCGGTCGTTCAAGTCGGATGTGAAAGCCCCCGGCTCAACTGGGGAGGGTCATTCGATACTGATCGACTCGAAGGCAGGAGAGGGAAGCGGAATTCCCGGTGTAGTGGTGAAATGCGTAGATATCGGGAGGAACACCAGTGGCGAAGGCGGCTTCCTGGCCTGTTCTTGACGCTGAGGCGCGAAAGCTAGGGGAGCAAAACGGG
+
BBBDC997:@;AB@AABBACCC?B;;:;0;BABB=;;;BB:BAAABBBBCC?BB=BBA@=AC?BBBB?B9;:BAB;@@CBC2B?@@CD6::A@@3:;;,4<>>7ACCCCCCCBBBCCBBBBC@B?BCC8::@@@9@<??C@C=A=@B:@=ABABBBA?ACCD>BBBBBB@?@><???+::;><@>>6>=99198728;;;758080866;6957/7:7755;:;9//+/<<<@=1<=<8:::/:<8787'8<=4
@N9IO0:00990:06352
TACGGAGGGTGCGAGCGTTAATCGGAATTACTGGGCGTAAAGCGCACGTAGGCGGTTGGGTAAGTCGGATGTGAAAGCCCTGGGCTTAACCTGGGAACTGCATTCGATACTGCCCGGCTAGAGTATGGGAGAGGGAAGCGGAATTTCCGGTGTAGCGGTGAAATGCGTAGATATCGGAAGGAACACCAATGGCGAAGGCAGCTTCCTGGCCCAATACTGACGCTCAGGTGCGAAAGCGTGGGGATCAAACAGG
+
CCCC?@?@<@@?DBBBAB@BACCCAC::8;BABB=BBAEC>BBC99;BCCG@AA<@:=@8A@>BC@@<@BBAAAA499?9@BD:AA7;4;>;<<7;=ABA@@A@BCA@@CBBBC8;7;@@@@@BCCCF=AABEE=B?BA@;@=@@9@=@;?@A???C>?@@D:???>>>==><9888@;?>B>CBC7;8;A?BBB@B@CCC:;5;<;;5;A9A?DB;;;BCCA;;;B>@A@A@A;@@AACCC;CCCCF;A;;5
@N9IO0:01005:06347
TACGTAGGGAGCGAGCGTTGTCCGGATTTACTGGGCGTAAAGGGCGCGTAGGCGGCCTGCTAAGCGTGAAGTGAAATCTCCAGGGCTCAACCCGGAAACTGCTTTGCGAACTGGCTGGCTAGAGGAAGGCAGAGGTGAATGGAATTCCTGGTGTAGCGGTGACATGCATTGATATCAGGAGGAACACCCGTGGCGAAGGCGGTTCACTGGGCCTTATCTGACGCTGAGGCGCGAAAGCGTGGGTAGCAAACAGG
+
BBBBBABB<@@@BAA@@B=BBB?B@CCC>CCCCC>AAACC>CF>DDBBB@@>AFAC@CCBAA>BAA@CC@BBBDE@EAAB?@AA;?@@@<@C8;;;D>F;;;??5<;BB?BBC?A@@<@A@@@A?C?B>:::@@<??D?AA>A=?=?@CD@BBBCBBB=9;;BBBC@@A@BBBAAA@@;@@9?;@AAB:@@B=BA@7:7:B=@=@@@@AB<A?C=A@@@A@@@@;:;A=;<<@@@8AAAABD8;<BBDB=;;;>
@N9IO0:01006:06317
GACGTAGGGGGCAAGCGTTATCCGGATTCACTGGGCGTAAAGCGCACGTAGGCGGGTTGTTAAGTCAGGGGTGAAATCCTGGAGCTCAACTCCAGAACTGCCTTTGATACTGGCAACCTAGAGGCTGGAAGAGGTTAGTGGAATTCCCAGTGTAGAGGTGAAATTCGTAGATATTGGGAAGAACACCAGTGGCGAAGGCGGCTAACTGGTCCAGATCTGACGCTGAGGTGCGAAAGCGTGGGGAGCAAACAGG
+
AAB@@:::9:';D09;CB?@BA8@8<<:>>?>A@6<;;>=3;;@9<778<<9:995:>AD@C?AA;00>@0<>>>+//2//)//555945994///)///94;>7@>>>=9;5;;5;<=>>??<?AA=A?@;;5;9?@@@=@?C@CC?A:::@AAAA?@@@@8?;;;;ABBBBC?BB;@<;;5;BC=@<<;5;CB=A=AA>B?@<?;;6;B>?>@:999A?>87:::49:?:99.99?4444&49444)4497
@N9IO0:01009:06353
TACGTAGGGTGCAGGCGTTAATCGGAATTACTGGGCGTAAAGCGTGCGTAGGCGGTTTGTTAAGACAGGTGTGAAATCCCCGGGCTTAACCTGGGAACTGCGCTTGTTACTGGCAGACTTGAGTGTGGCAGAGGGGGGTGGAATTCCAGGTGTAGCAGTGAAATGCGTAGATATCTGGAGGAACACCGATGGCGAAGGCAGCCCCCTGGGCTAACACTGACGCTGATGCACGAAAGCGTGGGGAGCGAAACAAG
+
@?AAA?@@8;9;;;2:@@=A=ACC=C8;49:A??8;:;A@8@@;;;969BB?;;7;C7;;?B=AABBA=AAA@?@;?@@@6@@9A@?B?CAAAA9@9<0/0//97<>:>@?><CCCBCB<@:9;A>B@BB8;;;;;;%4=3;2<:@<><4?744;9779333,3798//////37;>878/85777038?B89=?.3.44:::;;):::1///)//6986844333988889<?6=?873:9.88344=3;;69
@N9IO0:00964:06367
TACGTACCGGACGAACGTTATTCGGAATTACTGGGCTTAAAGAGTGCGTAGGCGGCTGTGTAGGTGGGGTGTGAAATCCCACGGCTTAACCGTGGAATGGCGCTCCAAACCGCACGGCTTGAGGGAGACAGAGGTGAGCGGAACTGATGGTGGAGCGGTGAAATGCGTTGATATCATCAGGAACACCCGTGGCGAAGGCGGCTCACTGGGTCTTTTCTGACGCTGAGGCACGAAAGCTAGGGGAGCGAACGGG
+
AACBACC=?;@9;:<@CC@CC@BB@C@C@CABBC:A@6::.;AABCAA@CC@CDACBBBCBCB=>>>>4;;:BBG>BBB>BBB>@A@C@C:::C?B=:94:::;<9BC<D>ABB=D=??<>?AC<??@DBBBC@B>>>>>;?@BBBAAB@CC?BBBB=B@CB:899BB?ABBB@?>99:?;<7898=4>;;6;BB:?<>>;>>>@BBBB8=>???2==BDCAAB@::6:==ABB>BBBBCED:@?AAA=AAB=
@N9IO0:00964:06388
TACGGGAGGAGCGAGCATTATTCGGAATGATTAGGCGTAAAGGGTTTGTAGGTGGTTTTTTAAGTTGAAAAAAACAAATTAAAGCTCAACTTTATAAATTTTTCAAAACTGAAAAATCTTGAGTATAAATAGAGGATAATGGAATTTCTATTGGAGGGATAAAAATATGTTGATAATAGAAGGAAGATCAAAAGCGAAGGCAATTAATCTGGGTATATACTGACACTGAGAAACGAAAGCTTGGGTAGCGAAACGG
+
BA@??8;;2;;;CCCBCB@CCADC@C>BBBB?BA=;;<BB:@@:AB<BB@@;00+0>@>@'A<::*0000000#0/0(0);:04:<33-333(3788(7999)3777*7///9::)767+//33:877(3/6//(/6606606(89.7;??/919;7.733333$3333725<BA;B>=>08-6+2675555)5:55+206906+5,255==3555:777;5556922222=/778:3:;=055-2228222'22=
@N9IO0:00982:06374
TACGTAGGGTGCGAGCGTTAATCGGAATTACTGGGCGTAAAGGGTGCGCAGGCGGCTCCGCATGTCGGGCGTGAAATCCCCGGGCTTAACCTGGGAATGGCGTCCGAAACTATGGAGCTGGAGTGTGGCAGAGGGAGGTGGAATTCCACGTGTAGCGGTGAAATGCGTAGAGATGTGGAGGAACACCGATGGCGAAGGCAGCCTCCTGGGCCAACACTGACGCTCATGCACGAAAGCGTGGGGAGCAAACAGG
+
AABAA@JL>AA@9559==9>8???8B5;5;995<4666>A6==6=69;@:9.49.4<<9;964::8890;;88:;5<=A>2=>455058>.56=/5.5;;=9;=6?;<4<<>>C<@CCCC=BB;9;97@@9555)5:.469=8@2905==566<>>D?@99;0;B@;;;BBBCBBAB=AA=@>9::39@9939??=A9?>7827<67:;-:2:4:99=9<0//996/3799<<<5<;;===>3??B@@79994
@N9IO0:00999:06376
TACGAAGGGGGCGAGCGTTGTTCGGATTTACTGGGCGTAAAGGGCGCGCAGGCGGCTTTGTTTGTCAGGCGTGAAAGCCCCGGGCTTAACCTGGGAACTGCGCTTGAGACGGCGAGGCTAGAGATCGGGAGAGGAGAGTGGAATTCCCAGTGTAGAGGTGAAATTCGTAGATATTGGGAAGAACACCGGTGGCGAAGGCGGCTCTCTGGACCGATACTGACGCTGAGGCGCGAAAGCGTGGGGAGCAAACA
+
BAAB@4;;;;'9=94;BC>;;7;B?CCD9;;;;;0;@599,55)599<?;97;B?CBC<BCD=BA@@A>ABAA@@5>A<<+?;0;;6;5;:=B==B?;;9;5558=>?B;0+0=00*0:66;=?:::@=@?@A;:;??;?<E@D=??9?AA:85?;?9=<?C<A<>?@?@CCAB>AA<A<???CBA<@<==9>??9@;:;4994;:::853138<><;;;>CCA@@<+000000(//::<>>.:9499)5:
@N9IO0:01006:06398
TACGTAGGGTGCGAGCGTTAATCGGAATACTGGGCGTAAAGCGTGCGCAGGCGGTTTTGTAAGCCAGATGTGAAATCCCCGGGCTTAACCTGGGAATGGCATTTGGGACTGCAAGGCTGGAGTGCGGCAGAGGAGACGTGGAATTCCCGGTGTAGCAGTGAAATGCGTAGATATCGGGAGGAATACCGATGGCGAAGGCAGGTCTCTGGGCTGACACTGACGCTCATGCACGAAAGCGTGGGGAGCAAACAG
+
@@@BBAAB=@@@@>>:;;?C?CBA:=+00///;3=>CCC<BBBBAA@BBB=AA=@AA7BBC>B<;>@AACCBA<5<BBB9BA<BA6?6?9CCB<B@BB?BBBB<BA;@@9:8@3:39;<87787<<8=>?@A>;;;0/0=3917::>7D;=;>@><625222'299@@??>8:37791884929@@:==;;5;;;4:5;;>476222;=069==755577/...7:7:;57555-5;:BDEF5==@@>,858
@N9IO0:01014:05787
TACGGGGGGTGCAAACGTTGCTCGGAATCATTGGGCGTAAAGCGCACGTAGGCGGCCCTTCAAGTCGGGTGTGAAAGCCCCGGGCTTAACCTGGGAATTGCATTCGAGACTGTCGAGCTAGAGTATGGTAGAGGAAAGCGGAATTCCACATGTAGCGGTGAAATGCGTAGATATGTGGAGGAACATCAGTGGCGAAGGCGGCTTTCTGGACCAATACTGACGCTGAGGCGCGAAAGCGTGGGGAGCAAACAGG
+
A?:;:;:;%9ABAB<;995;CABB@B?CC@A7;?7BBBBC9;;BBA=@?8837?6<>9??AC;;:CCD;A?A@??;@>??.;;0;B>B?B@CBJ?C@C=@B@A;ABCBBB;;9BBAA>BBBBBA?>><@@B?@<@B;@@@=?=??B=@CAA@@@B@@:@@?=9@CAAABAAABCBBB?BC@C@BBACAAAA>ABB>>600+0=>6=;<9??9?=ABAAADBCBBBBB?@@@@@@;@?>@@@@6A@AAB=AAA=
@N9IO0:01020:05795
TACGTAGGGGGCTAGCGTTGTCCGGATTTATTGGGCGTAAAGAGCGTGTAGGCGGCCAGATAGGTCTGCTGTGAAAACTCGAGGCTCAACCTCGAGCTGTCGGTGGAAACCATTTGGCTAGAGTCCGGAAGAGGAGAGTGGAATTCCTGGTGTAGCGGTGAAATGCGCAGATATCAGGAAGAACACCTATGGCGAAGGCAGCTCTCTGGGACGGTACTGACGCTGAGACGCGAAAAGCGTGGGGAGCGAACAGG
+
@@BBA:9:::.;DBBABB9:9AGI<AAF=BBGFF>:899908::;=BCCCC?A@<@;?AB@@@?@@A@@A?@>===.;;;;;<7;B@BGGFDCCAAACCCCC@BB@BE=B;;;D=A?BB:;;BBB@E@E>ACL@CCB@CC999<@E@CC?BBAAA@@?A:;;6:@@?;;;CCBAABB>A>AA=@>?9@C@@<@;;6<?BB@@@B@@;;;6;BE?C@AAB@@@ABAAABBCB;;;;*;;99=<<.?<?8848=>9
@N9IO0:01040:05773
TACGTAGGGTGCGAGCGTTAATCGGAATTACTGGGCGTAAAGCGTGCGCAGGCTGTTTTGTAAGTCAGATGTGAAATCCCTGAGCTCAACTTAGGAACTGCGTTTAAACTACAAGACTAAGAATATGTCAGGAGGGGGGTAGAATTCCACGTGGTAGCAGTGAAAATGCGTAGAGATGTGGAGGAATACCAATGGCGAAGGCAGCCCCCTGGGATAATATTGACGCTCATGCACGAAAGCGTGGGGAGCAAACAGG
+
@@@@>:::.;;:CABBBB7;7;AA<C5;29;;:B;<:;CC=BCC@@?AA@@=@A9999*;AA=BBBA;:;BCCCD?EDD>BBAAA@@@;@A?BB?B?B@@?BBC><=7=885<798?>>28@<></--8--(//////#///34<7;7;9933,38833333333&3338888:///68;3::7=7=CE@C9::;937/7/7337777$333(222+237.3-----5322266:9:29///9;;*0/7;=68885
@N9IO0:01052:05796
TACAGAGGGTGCGAGCGTTAATCGGAATTACTGGGCGTAAAGCGCGCGTAGGTGGTTTTGTAAGTCGGGTGTGAAAGCCCCAGGCTTAACCTGGGAACTGCATTCGAGACTGCATGACTAGAGTATGGGAGAGGGCAGTGGAATTTCCGGTGTAGCGGTGAAATGCGTAGATATCGGAAGGAACATCAGTGGCGAAAGCGACTGCCTGGCCCAATACTGACACTCATGTGCGAAAGCGTGGGGAGCAAACAGG
+
@@@A@@DE?BBACAA9;:?B9;;C@C>B?A@??B=AC@@@9@@@?@@@@BB?BA=AA@7@BB?BBCCC>CBBBBC<@@@@6AB?BB@C@C?BAC;>:>>>?AA=A@@@?BBC@??BAABBBACA@:::.:???A<BCCCC?B@BB=C?C?ACB;;:DACCBD>BBABBBAAAB;;;?B=@=@?AABB@@@@6;9@B:BBB;:9>C?BB=AA6;4:B@>@BABBBBCC@@@B@@@;@@?==>>3==@@@8@B@=
@N9IO0:01055:05799
TACGTAGGTGGCAAGCGTTATCCGGATTTATTGGGCGTAAAGGGAACGCAGGCGGTCTTTTAAGTCTGATGTGAAAGCCTTCGGCTTAACCGGAGTAGTGCATTGGAAACTGGGGGACTTGAGTGCAGAAGAGGAGAGTGGAACTCCATGTGTAGCGGTGAAAATGCGTAGATATATGGAAGAACACCAGTGGCGAAAAGCGGCTCTCTGGTCTGTAACTGACGCTGAGGTTCGAAAAGCGTGGGTAGCAAACAGG
+
@@;;;;;=BB?BB=A:<<ACCC>B?;;;0;A=BB=?@?BB=BF>D>;;;@@:;;5;9;;;.:29>;599>>==?=6<<8=:?A589>??C7:9:@C@BAA???;=;=?9?:9999)8?>;@@?;;:?;;7;AG@;;;B@@<@>BAC?B@@@BA@@@A>B;;:;&:89:<@<@A<@AACAC?BC?A@A>?:;;=@;;;;&;9949@@@:>>====>@@<@BBBBA@;;;A=@>A;;;;&999>C?<<B=A@A4??B9
@N9IO0:01014:05831
TACGTAGGGTGCGAGCGTTAATCGGAATTACTGGGCGTAAAGCGTGCGCAGGCGGTTTTGTAAGCCAGTCGTGAAATCCCCGGGCTTAACCTGGGAATGGCGATTGGGACTGCAAGGCTGGAGTATGGCAGAGGGGGACTGGAATTCCTGGTGTGAGCAGTGAAATGCGTAGATATCAGGGAGGAATACCGATGGCGAAGGCAGGTCCCTGGGCTGATACTGACGCTCATGCACGAAAGCGTGGGGAGCAAACAGG
+
BB@@@CCB=9;;BBCCCC@C?AAB>C6;4;B;<<7<BBCJ>CCDA@@BAAA?CC@CCC;CCC@CC@BBA::9?<@9:999-:>9?@?C9B8CCH;=<00*///06<</::;=8?=A9?@@;?@:@@@;99989989$399<6;7;8B7BB>:97739893338;1888733;;;>;7///(//(-(---(/6-/(///(/(/883///(39;188==;:447:>==::::::>>@BB;@;;;@@@3;;;??6???;
@N9IO0:01017:05832
TACGTAGGGTGCGAGCGTTAATCGGAATTACTGGGCGTAAAGCGTGCGCAGGCGGTTGTGCAAGACAGGTGTGAAATCCCCGGGCTTAACCTGGGAACTGCACTTGTGACTGCACGGCTGGAGTGCGGCAGAGGGGGATGGAATTCCGGCGTGTAGCAGTGAAATGCGTAGATATGCGGAGGAACACCGATGGCGAAGGCAATCCCCTGGGCCTGCACTGACGCTCATGCACGAAAGCGTGGGGAGCAAACAGG
+
BBCBBCCC>?@?@@@=@@<A?BCB;@+0*0<==A<AAACE>DBBBCBB@@@@BC@C@AAA;94:A???<??@?@@=@CCB:BC<A@>A?A?BCE>D?A@998@?6A>BCC>??A??;>@A<AA??>??BBCBBBBB198:58).+.*.).:..-=:<ABBCCB=AACBBBBBBBA@@@3983:5@BB@DCCC?ACC5;5;:29>CC09:9,93=>@<=@<<955595::999555)5<<@@@@099:==5=BB>
@N9IO0:01024:05846
AACCAGCACCTCAAGTGGTCAGGATGATTATTGGGCCTAAAGCATCCGTAGCTCGTTTTGTAAGTTTTCGGTTAAATCCATGCGCTTAACGTATGGGCTGCCGGGAATACTGCATAACTAGGAAGTGGGAGAGGTAGACGGTACTCGGTAGGAAGGGGTAAAAATCCTTTGATCTATTGATGACCACCTGTGGCGAAGGCGGTCTACCAGAACACGTTCGACGGTGAGGGATGAAAGCTGGGGGAGCAAACCGG
+
>2>=@@@BB?BDC?@@C@BBBDABBCBB?BC?BB<?;>>>3::AAA=BB9:9CA@@BB598@=??CC9BB?A=@@9@?;??>@?@A<@=@AABBBC>CBBCBCC?C@CCAABAAA@=BBBA=A?BBCC>BBBB@BBCECB?@??>9929=?6:89@@298889'9:6;C6C@B?>A;7;BB@@@=@?9?A:;4<>A9@=BB=A:;;@8>?>699A@@?BAA@A?AAABC>???@D8>?ADCCD3A@@@@9?<@?
@N9IO0:01030:05853
TACGAAGGGGGCTAGCGTTGTTCGGAATTACTGGGCGTAAAGGGCGCGCAGGCGGCTTGGATAGTTGGGCGTGAAAGGCCCGGGCTTAACCCGGGAACTGCGCTCAATACTACCAGGCTTGAGTGTGGGAGAGGATGGTGGAATTCCTAGTGTAGAGGTGAAATTCGTAGATATTAGGAAGAACACCGGCGGCGAAGGCGGCCATCTGGACCACAACTGACGCTGAGGCGCGAAAGCGTGGGGAGCAAACAGG
+
ABCBA?ACCC5CC???CC??@?@F@C@C@C::;A;:;;CC=CC?BBCCBAB=AA<@B?B<@@@BB@GF>BBBCCG8@49:.;<0;@;@;AC=CC>E@CBC;;;CCC?AACCBB?;;8;C;??AAA@BA9@A@?9>:929@;?=B?B?CB??@AAA::5:@?A<B?BBBBBBB@@=@C>B=A@<@AA?C@;;9;BB>B?;:9;@CCDCC@CC:;;C=AABBBBBB@@A>;;;<;;0;?A???@7?;:9C<A@A<
@N9IO0:01042:05838
TACGGAGGGTGCGAGCGTTGTTCGGAATTATTGGGCGTAAAGCGCACGTAGGCGGCTTTGTAAGTCTCACTGTGAAAGCCCGGGGCTCAACCCCGGGACTGCAGGGGATACTGCGAGGCTTGAGTCAAGTAGAGGTTGGTAGAATTCCGGGTGTAGCGGTGGAATGCGTAGAGATCCGGAGGAATACCAGAGGCGAAGGCGGCCAACTGGACTTGTACTGACGCTGAGGTGCGAAAGCGTGGGGAGCGAACAGG
+
AABB@BDE=@?@CB@?@@=AC>CC@B>B@BB@CE?AABCH<A?@@C::9::5:?<?CD;@@@>@BCBBBB?@>??=8;;;0<@A0B@BC=BBB7AB=BBAAABABB3AABAACAC;;7;C=ABBBCB@CCBB9:6:=@>BBBBAC@B>BB<AAA;;;B@CC@C>BCAADAA@A?@?<@;AB>B@BDF@AABC?BBDBFABA?A?B<@AB@BCCABAABBBBBCBBAAB?AAAAAA8@@A<<;<.;?@AA@CEDA
@N9IO0:01047:05841
GACGAAGGGGGCTAGCGTTGTTCGGAATTACTGGGCGTAAAGCGCGTGTAGGCGGTTGTCCAAGTCGGGTGTGAAAGCCTTGAGCTCAACTCAAGAAATGCACTCGGTACTGGGCGACTAGAGGACCGGAGAGGATAGTGGAATTCCCAGTGTAGTGGTGAAATACGTAGAGATTGGGAAGAACACCAGTGGCGAAAGGCGGCTATCTGGACGGTTTCTGACGCTAAGACGCGAAAAGCGTGGGGAGCAAACAGG
+
BB@;;7;@??0BBBBCBA=BB8;0:@,0)//7::3==>>C>BABBAACCBB@BB@C=<<B,0+09000+0/5@<>3::8<.:44944:599;;8@?D7BB?BA>==359>?==8=?====9:@7>:5?8@>?;493:834.4.4.4;0545=;4449.459:)////////:99)//)57;;56558;:99.4444)4.44.48844/7+//;,//,/<;;<65/<6::;//////&//9::::+9988:1;;83
@N9IO0:01051:05833
TACGTAGGGTGCGAGCGTTAATCGGAATTACTGGGCGTAAAGCGTGCGCAGGCGGCGGCTCAAGTCAGGTGTGAAATCCCCGGGCTTAACCTGGGAATTGCGCTTGAAACTAGGCTCGCTAGAGTGTGGCAGAGGGGGGTGGAATTCCACGTGTAGCAGTGAAATGCGTAGAGATGTGGAGGAACACCGATGGCGCAAGGCAGCCCCCTGGGTCAACACCTGGACGCTCAGGCACGAAAGCGTGGG
+
ABABA@@D<000AAAACI@C@CCB@E9;:;CCCF?CCCCC=CBBBBACA;;5;B<@@<@BDC@BBBAC?>???@@;AABB:BC;>?<?:?=@AB<B?C=AAAAB?@AA<@@@@>BBBA@BBBBB>><?<@@==;<<<<'9:3:9=9=<@@??;;886<9<;?>5;;:??@@A@;;;;;4:;4:7<<>1//5549/./3;36667777(667.---(,260-.)-222-..92757;:A8>;:8666
@N9IO0:01055:05812
TACGGGGGGGGGCAAGCGTTGTTCGGAATTACTGGGCGTAAAGCGCGCGTAGGCGGCTTTTCAAGTCGAGCGTGAAATCTCCAGGCTTAACCTGGAAGAGTCGTTCGATACTGTTGAGCTAGAGTGTGGAAGGGGCTACTGGAATTCCGTGTGTAGCGGTGAAATGCGTAGATATACGGAGGAACACCAGCGGCGAAGGCGGGTAGCTGGGCCAACACTGACGCTGAGGCGCGAAAGCCAGGGGAGCAAACGG
+
;;;CCCCCCCC"9;59=9;49949:::8=059@==6===@<)//------:;5/615:::+@@8999@AA@@A@AA<ABBB?@?8987?8<55:@F@CBA???D?98;B@>>??:@838>?B:;69;CAD@CDE9BA@?@A;?=@?B?BBB;;;BB;;9;CCA;BAA???@@@@;;:B?BA?B=AAA59:9A=?=@29.9==6>;;;=<=6?=?=@A@>?:7733333-344444(43-3333&33;;;0888
@N9IO0:01056:05856
TACGTAGGGTGCGAGCGTTAATCGGAATTACTGGGCGTAAAGCGTGCGCAGGCGGTTCGCCAAGTCAGGTGTGAAATCCCCGGGCTTAACCTGGGAATTGCGCTTGAAACTAGCGGGCTTGAGTGCGGCAGAGGGGGGTGGAATTCCAGCGTGTAGCAGTGAAATGCGTAGAGATGTGGAGGAACACCGATGGCGAAGGCAGCCCCCTGGGTCGACACTGACGCCTCATGCACGAAAGCGTGGGGAGCAAACAG
+
@?BBBCDD>9;;BBDBAA=A@BCC@C=@?ACBCF>BA@@@:ACBBCAA@@@=AB@C>AAB>B=<;;;;5;AABBB8;:;:.;C<BB@C@C?ADC<A=A;????@5;;B<A@@A@FD?CE>??A@ABB=A?<977878$9;<@<@;@:000//>:999><9>:;3333;55799=@=<@7792938556AAAA<=<=8=5;777777$33<19=5/0/;85533369;55555:9690::9?>??28767A1;;<
@N9IO0:01063:05824
TACAGAGGGAGCGAGCGTTGTTCGGATTTACTGGGCGTAAAGAGCGCGCAGGCGGGTAGGTAAGTCGGATGTGAAATTTGTGGGCTCAACCGACAATCTGCATCCGAAACTGCTTACCTTGAGTACAGGAGAGGAGAGTGGAATCGGTAGTGTAGCGGTGAAATGCGTAGATATTACCGAGAACACCAGTGGCGAAGGCGGCTCTCTGGCCTGATACTGACGCTGAGGCGCGAAAGCTAGGGGAGCAAACAGG
+
DCDBA:::6;B??=?=9839A<?@<;;;.:?>>>9>><>=6>;;;ABCBBB?CCB=BCC?BB<@A@@<@@@@BCD=CC=ABCD>AB::6:;@?AD>B@@@BCAA6;;;0;;;;B?BB>A<@@BBACCC?CCAA=ABBAA@>B?@@@@BBBBCDCCCB?A@@@9@AABBBBAABC6::;::9?5::@;@99949?A;@=9929>>>=@@3939AA?@@?>>>AA:;:A=@?????9:739::;1;<>DD<?>>8
@N9IO0:01038:05885
TACGTAGGGTGCAAGCGTTAATCGGAATACTGGGCGTAAAGCGTGCGCAGGCGGTGATGTAAGACAGGTGTGAAATCCCCGGGCTTAACCTGGGAACTGCATTTGTGACTGCATCGCTGGAGTGCGGCAGAGGGGGATGGAATTCCGCGTGTAGCAGTGAAATGCGTAGATATGCGGAGGACACCGATGGCGAAGGCAATCCCCTGGCCTGCACTGACGCTCATGCACGAAAAGCGTGGGAGCAAACAGG
+
CCBB?;;;,95;<9;<BF@C?BBB=?5;;:9:9,95=;;)55555999552;A=>955@99.4939:6=??99938@@A6AA<AC?B=?9=@@/;4;;::949(9456<AABBBAAA:94::ABBB=@;;<ABBB1@@B=@=@@B@DDBCBB@@;;;@;;;0;;;EA@@BD;00B:6..+....).>9949CA:B::<50000+00+0)/787/3384434::<<9788888&7;;..-)----8/6675
@N9IO0:01041:05876
TACGGAGGATCCGAGCGTTATCCGGATTTATTGGGTTTAAAGGGAGCGTAGGTGGACTGGTAAGTCAGTTGTGAAAGTTTGCGGCTCAACCGTAAAATTGCAGTTGATACTGTCAGTCTTGAGTACAGTAGAGGTGGGCGGAATTCGTGGTGTAGCGGTGAAATGCTTAGATATCACGAAGAACTCCGATTGCGAAGGCAGCTCACTGGACTGCAACTGACACTGATGCTCGAAAGTGTGGGTATCAAACAG
+
<;A@>@B:B;;799=@AA=A@B?C=@AA9@C7;;0:D)97*3:1334??997:C?AACC@BB7?:>?AA79;@DI=BBB=BBB?BB;;6;966A@@2G;;;A@@?A@ADA@@@A@?@??<=?A?@A@@@BBBB>BBE<A@@B?A9::AA?ABBBCCB?A;:9/9=?>=@@@AAAABBCCADD@BBC>BAA6:9993:39<<=<;;;9719>>>??@BBBB???=::;588;;<<245548?9<?555>2:::
@N9IO0:01042:05896
TACGTAGGGAGCGAGCGTTGTCCGGATTTATTGGGCGTAAAGAGCGCGTAGGCGGCTCGGTAAGCCGGATGTGAAACCTCCAAGCTCAACTTGGAGCGGCCATTCGGAACTGCTGTGGCTAGAGTCTGGTAGGGGAACACGGAATACCTGGTGTAGCGGTGAAATGCTTAGATATCAGGTGGAACACCAGTGGCGAAGGCGGTGTTCTGGGCCAGTACTGACGCTGAGGCGCGAAAGCGTGGGGAGCGAACAGG
+
AA;:;@@A8;;;A;;;CB?CCC?B?;;;)9A7<=5>>@@>8>>>AA;;;CC?CC@BA;;4595:99<;>0//:;;3A6@?9C96:=CB8BA?B?A@@A<@8==5::;:9<<ABBBBB?BC<<<<==884?A@@@6@=????;?<@@A=??9?=@@@::4:>BB<CBAA=AA;;;;?@?:?@:@4999;??BG@BBD@B@BBACCE?CA@A=@@DD@;;;BB@>@00009:::@@A<ADFBBBB6;0<<<60009
@N9IO0:01046:05898
GACGGAGGGTGCAAACGTTGTTCGGATTCACTGGGCATAAAGCGCACGTAGGCGGCTCGTTTAGTCAGTTGTGAAATCCCCCGGCTCAACCGGGGAATGGCATCTGATACTGGCGGGCTCGAGGTCGGTAGGGGTGAGCGGAACTCCAGGTGGAGCGGTGAAATGCGTAGATATCTGGAGGAACACCGGTGGCGAAAGCGGCTCACTAGGCCGACACTGACGCTAAGGTGCGAAAGCTAGGGTAGCAAACGGG
+
AABB@@@@:@@>BA<;:;;@A=@@=AD@AAA::9/99;;;094449999995:@9?B@;:;4<@@@BBC?BB===500000*/)/;::4:+000)56;B=BBCBBBAA:;;@<@@B=AAABBB?B;;5;;;;;.;;;:@A9@;@BCACCACF?A@BB?BCCA>BBA@>@>@@@@A;;5;A5;2;AA@D@DC?B;;;09992999::=994;=@@@@@??A>::9?=B?CCAAA@;@A99;C=BAA:99-:?>9
@N9IO0:01052:05881
TACGAAGGGGGCGAGCGTTGTTCGGAGTTACTGGGCGTAAAGGGCGCGTAGGCGGCGTTCCAAGTTAGGCGTGAAAGCCCCGGGCTCAACCTGGGAATAGCGCTTAAGACTGGAATGCTTGAGTGCGGGAGAGGTGAGTGGAATTCCCAGTGTAGAGGTGAAATTCGTAGATATTGGGAAGAACACCAGTGGCGAAGGCGCTCACTGGCCCGCAACTGACGCTGAGGCGCGAAAGCGTGGGGAGCAAACAGG
+
@AC9;7;CBC2BBBB@CB?CC@CC@AAB<@@>?>8>BBBB<BB<BCCCBAA>@@;@AB?B@A=@@6::?BA@AAA/::@@2@B;@@@C?B@<;;:;>BBECACC7;6;A@@A>A>CCDCACCCCDCCC8;;BA=@@@CCE?CAB?BC=AACCCCCBC@BCBD=B?BBBBCB@AA@BD=C?@@@CBB?AA@A=BBA>B@;<:>99995.55)5<=7;@BBBBBBCBB@BCAAAB8;;CABBB:BBDBC=BBC?
@N9IO0:01026:05950
TACGAGGGGGGCAAATGTTGTTCGGAATCACTGGGCGTAAAGGGAGCGTAGGCGGGTGTTTAAGTTAGGTGTTTAATCCCGGGGCCCAACCCCGGTCGTGCACCTAAAACTGGGCATCTTGAATAGGGGAGAGGTCAGTGGAATTGGAGGTGTAGCGGTGGAATGCGTAGAGATCTCCAAGAACACCAGTTGCGAAGGCGGCTGACTGGACCCATATTGACGCTGAGGCTCGAAAGCATGGGGAGCAAACAGG
+
ABBCAABBBA)ACA=@@@?CGABB?BAEDBBCBB=CCCBC=BB=BCBBCAA=ACC>CCCD>C?BB=AA<@BBD>B?BDD?CBB6::7;?ABB;C?BBB;;;AA?BBBB9AAAA=ABABB@BC?BBBAA9AAAB?A@@A995:?A@E?BB@BB??????BB?C?BB@A@CBA@AA@@@?CBCDADFF@BBC@CBB@5:5:@=ABBACBB;;;G>CCBB=;;;@>>?;;5;?@@@A<BACBDGD;BBBBC=@@@?
@N9IO0:01033:05924
TACGGAGGGGGCGAGCGTTATTCGGAATTATTGGGCGTAAAGGGCAGGTAGGCGGCCTCATATGTCCCTTGTGAAAGCCCTCGGCTCAACCGAGGAACTGCAGGGGAAACTGTGGGGCTTGAGTCCGGGAGAGGGTAGCGGAATTCCCAGTGTAGCGGTGAAATGCGTAGATATTGGGAGGAACACCAGTGGCGAAGGCGGCTACCTGGACCGGTACTGACGCTCAGCTGCGAAAGCTAGGGGAGCAAACGGG
+
BBCC=@@BBA0B@>@=::4;@<@C@B@C@BC@BC>AB??>7>A6?<;6;9:28=8>;??@AACAAAB<B<;;;AB<BBB9A:;5;9AA:C@DCC@C<AA@999DD7;<:;CCCCDD<BB@BCCBC5<<0;ACCI?CCCBB>A7;7;B<BCBBBBBBD@DBBB=@@@BBB@@@CC?BB;??9?9@@B?B@A@=@A@<@<;;5;@@A;@B>BB?C?CBBBBBBBBC;;;BBBCDGG>CA@;;;;.;9;99)/.94
@N9IO0:01040:05917
TACGTAGGGTGCGAGCGTTGTCCGGAATTATTGGGCGTAAAGGGCTCGTAGGCGGTTTGTCACGTCGGGAGTGAAAACTCGGGGCTTAACCCCGAGCCTGCTTCCGATACGGGCTGACTAGAGGTATGCAGGGGAGAACGGAATTCCTGGTGTAGCGGTGAAATGCGCAGATATCAGGAGGAACACCGGTGGCGAAGGCGGTTCTCTGGGCATTACCTGACGCTGAGGAGCGAAAGTGTGGGGAGCGAACAGG
+
BBBBBBBB<BCAABCBBB@CCC@E@D@D?CB?BC=:;;BC=BB=BC@@;;;@?@;@B;@@A???@?@B=?????@?-4///;;+9>)/)/99+9//47>9=@<@5:;??;;:5;@@A>@:877;;=::;;;::-;@?9:;7;@D@E?CB>@BAABBB>A;;;0;AAA;;;@@0000/)0/5;:969.965516>;7;7:?<?<????==6?993:919980;==000;000@@@8@@@@ABB7;;BCA=?==2
@N9IO0:01044:05911
TACAGAGACTGCAAGCGTTATTCGGATTCACTGGGCGTAAAGGGTGCGCAGGCGGCCATGTGTGTGAGGCGTGAAAGCCCGGGGCTTAACCCCGGAATTGCACCTCAAACTACATGGCTAGAGCATTGGAGAGGGTAGCAGAATTCATGGTGTAGCAGTGAAATGCGTAGATATCATGAGGAATACCAGAGGCGAAGGCGGCTACCTGGACAATTGCTGACGCTCAGGCACGAAAGCGTGGGGAGCAAAAGGG
+
999CBAAAB;;;E?B;;;<AD?BC?AB<AAADEL@AAABB;A<4?A;60>@;00)0)/>?=9::@?@??B@@ACC>DDE>BBB;BD@B@DDD;C@B=@5;;:;=?>@B8>>AAAAB?BCBAA>?@C?B?CCBCC<ABBBBAA>B>AAAB?DBABBCBCCCCJ?EBAAGGCGCCAAAB;;;7@=BCD9<@CB>BCC=@=AA<@B;;7:C=BAE@D@BBBBCHCBB@;;8;BBCCC:;;BBCCC:CBCFCE<CD9
@N9IO0:01063:05943
TACAGAGGGGGCGAGCGTTATTCGGAATTATTGGGCGTAAAGGGCGCGTAGGCGGCTTTGCAAGTGACGGGTGAAAGCCCTCGGCTTAACCGAGGAACTGCCTGTCAGACTGTGAGGCTTGAGACCGGGAGAGGTGAGTGGAATTCCCAGTGTAGCGGTGAAATGCGTAGATATTGGGAGGAACACCAGTGGCGAAGGCGGCTCACTGGACCGGAACTGACGCTGAGGCGCGAAAGCGTGGGGAGCAAACAGG
+
AABCCCCCCC1CB?A@A?;AB?BB@B@B@DDAED?BBAAA<@D<CBBBABB@BB>BCA<CCA;@@BBBCC=CCCC=9996;AA=BD@B?B@BBB@BACBBB@BAABBBBBBBBB@@<@B?CBCBD@CB=@@BB?@@@@@A=A6;8;C<ABBCBBBBA>A;;;6<CBBBBCCBBC@DD=BC?B>BBB?BBBB?BCC?B>>><>BBBBBB>@@=A>@>ABCCBBBBA@@<@@?@CC:>>B????289=?A=@A@?
@N9IO0:01016:05980
AACGTAGGAGGCGAGCGTTATCCGGAGTACTGGGCGTAAAGCGCGTGCAGGCGGCAGGACAAGTGGCGGGTGAAAGCGCCGGCTCAACCGGGCGAGTGCCGGTCAGACTGTCGTGCTGGAGTACCGGTGAGGGACGTGGAATTCCGGGTGTAGGCGGTGAAATGTGCAGAGATCCGGAGGAACACCAGCGGCGCAAGCGGCGTCCTGGACGGAAACTGACGCTGAGACGCGACAGCGTGGGGAGCGAACGGG
+
;.;@ABC@@A=AA@B@??;?@A==:;0000>>>8BBCCC=CAB;;;;BBB?CC?CCC?BCC@BBB@BBC=BCBB<@@00-0:<>00+57;>3<;<99;>3948AA???AA@CBBAA??<?ADAB?B@@?AA@299ABB@C<@;?<?>5=:000)/6666>;5;;;;???@@@@C?B@CB@C@BBC?BBBD@CCCD?BBB?::9B?A@?@BB>BC>BBBBBBBBAAACCCAAA:;;BBAAAA8AAACC@CGG>
@N9IO0:01025:05995
TACGAAGGGGGCGAGCGTTGTTCGGAATTACTGGGCGTAAAGGGCGCGTAGGCGGCGACTCAAGTTAGATGTGAAAGTCCTGGGCTTAACCTGGGGACTGCATTTGATACTGGGTTGCTTGAATTCGGGAGAGGATAGCGGAATTCCCAGTGTAGAGGTGAAATTCGTAGATATTGGGAAGAACACCGGTGGCGAAGGCGGCTATCTGGACCGACATTGACGCTGAGGCGCGAAAAGCGTGGGGAGCAAACAGGG
+
:=>?A?BCCC3AA9:;CC?@BBCCAC?B:;;BBC=BCCCG>CJ?;<;BCCB?BB?;;;AA;;4;A5;;;;>>;::/9AB?BCA6@@+0*/)//77&//888999,4:;>=>>>.:2944.44.438:<6====9====5839:?5;;.9449:::;;7;>>>7>:<<<<>666=8<>0505<8<<=:>8<<8<<=9=8>@299959598>@=B999:0599;:>>::29955444&5999<<=&6555<3;;@A8
@N9IO0:01027:05972
TACGGAGGGCGCAAGCGTTGTTCGGAATCACTGGGCGTAAAGCGCGTGCAGGCGGCTTGGTAAGTCGGGTGTGAAATCCCGGAGCTCAACTCCGGAACTGCACCCGATACTGCCTCGCTAGAGTCCCGGAGAGGATGGCGGAATTTCCGGTGTAGAGGTGAAATTCGTAGATATCGGAAGGAACACCAGCGGCGAAGGCGGCCATCTGGACGGTGACTGACGCTCAGACGCGAAAGCGCGGGGAGCAAACAGG
+
AABB<:994:;9B=A:::?BB@CCAC?CCBB@@@6AA<;;0;AAABCB@A@@CC@CC?B=@A?AAA@A<@@@BCE>BBC>D?B??>>?5::A>A>A?B>=>BBD9BBBB9:9D<????A??:89AA:=8@=68/7<=.97189>>5=8=;<=9////)/565.7:@>>?===@;;;:=:=<@;@??<???B=A;;7;:<=19179;9>:9997==///:::=B<;;A>>?@???8==>>???2>>;;;1;>>9
@N9IO0:01030:05966
TACGTAGGGTGCAGGCGTTAATCGGAATACTGGGCGTAAAGCGTGCGCAGGCGGTTTGCTAAGACAGATGTGAAATCCCCGGGCTTAACCTGGGAACTGCGTTTGTAACTGGCAAGCTAGAGTGTGGCAGAGGGGGGTGGAATTCCAAGTGTGAGCAGTGAAATGCGATAGATATTTGGAGGAACGACCGATGGCGAAGGCAGCCCCCCTGGGCTAACACCTGACGCTCATGCACGAAAGCGTGGGGAGCAAACAG
+
BCCCBBBC>CBCB@>??@=@>AD@<@-00<<<<9;9;CG@JAAABBCB>=;9:4:A;BCBC@CBBABB;;;ACC<BABB8AB8>@6;4<?BBA<A==;947;85:=<7A>?=@A?BA>??@<>>:0+000/9;;;;':?8?8=8=>=>><;8322<<;;;<=24994443333388(3-//)/5///7)////)/3:2828:333333#388088;*0/0*///8888<8;??@@@@@297=7788(8773;3755
@N9IO0:01035:06008
AACGTAGGAGGCGAGCGTTATCCGGATTTATTGGGCGTAAAGGGCGTCTAGGCGGTGCGCTAAGTTGGGCATGAAATCCTCTGGCTTAACTGGAGGGGGCTGTCCAATACTGGGGCACTTGAGGGCAGGAGAGGAAAGCGGAATTCCCGGTGTAGCGGTAATATGCGTAGATATCGGGAGGAACACCAGTGGCGAAGGCGGCTTTCTGGTCTGACCCTGACGCTGAAGCGGCGAAAGCGTGGGGAGCGAACGGG
+
:-;GC@B8;;5;;5::<<048:9>:==?9897:A8@@999/:@6=@;:;;:2:9494;=?AB:;<HEG>CBD;;:6;A=AABC?;;8;@BBB>;;;;;$4?<8728=??AAAAA6@@@B<@@@C=AAB>AAAA5;;6;BB@G@C@CJ?HABAACC@@=@@<?BAABBBBBBBBBBBJ?BB>A>ACB=@@BB=A@@:@:00,0@@5@0;7;BBBAAA7;;AA@AA@>9@00+0000,0:;9955&5999;7;@@8
@N9IO0:01051:05995
TACAGAGGTGGCAAGCGTTGTTCGGAATTACTGGGCGTAAAGGGCGCGTAGGCGGCCATCTAAGTCAGACGTGAAATCCCCCGGCTCAACCTGGGAACTGCGTCTGATACTGGACGGCTTGAGTTTGGGAGAGGGATGTAGAATTCCAGGTGTAGCGGTGAAATGCGTAGATATCTGGAGGAATACCGGTGGCGAAGGCGGCATCCTGGACCAATACTGACGCTGAGGCGCGAAAAGCTAGGGGAGCAAAC
+
BBBBB@@;@@:>A=@??@=@C=AA?A=@@CBBCD>???CC<CC=CBBB@@A:00,0:=@@0;7;@A@@A@;;;DD<BBAAA*;5<BBB@EECCC?EACCBBBBA@@CDCCCE@CAA<@@;@@?@@9?A9@@AAA<ABABA@A<?=?ABB@BBBBBBB>BBBA=@@@A@BAA?@@??A>AA>B?BCFAGA@@>@BA=A?AA=AAAB>BB?@@=A?CA@@@@@@@>??>:>?9:999&9>>=@A<6>?@=>67
@N9IO0:01055:05984
TACGGAGGGTGCAAGCGTTAATCGGAATTACTGGGCGTAAAGCGCACGCAGGTGGCTGAGTCAGTCGATTGTGAAAGCCCTGGGCTTAACCCTGGGAATTGCAGTCGATACTACTCAGCTAGAGTATGGGAGAGGGTAGTGGAATTCCCGGTGTAGCGGTGAAATGCGTAGATATCGGGAGGAACATCAGTGGCGAAGGCGGCTACCTGGCCCAATACTGACACTCAGGTGCGACAGCGTGGGGAGCAAACAGG
+
CCCC@BBC=CC@@;@@@?<A=AAB59393::999-7<:94(4:=>=@??9;5;;5;ABBCBBBBBC;;;9;;BBD<BBB:A<<5<=,0,00)/:;1:8<89666==;;;?BBCBB:;;:;@A;;;DDCC=BAC@A9???CC?C=>:?A293:B@@@==;=BCD>@AABCDBBBB@@@D>DE?C?BBBCC@AA@BBC=A?::6;A==9==299.9;??>898888A9878;>93/////66689+89333,3996
@N9IO0:01014:06038
GACGGAAGGTGCAAGCGTTGCTCGGAATCACTGGGCGTAAAGGGTGCGTAGGCGGCTGTGCAAGTCTGGCGTGAAAGCCCCGGGCTCAGCCCGGGAAGTGCGCTCGAAACTGCGCAGCTCGAGTGCCGGAGGGGAGAGTGGAATTCCTGGTGTAGCGGTGAAATGCGTAGATATCAGGAGGAATACCGGTGGCGAAAGCGACTCTCTGGACGGCAACTGACGCTGAGGCACGAAAGCGTGGGGAGCAAACAGG
+
BBBB?B6;7;AAC@CAAB@C;00A@A000CBAAE>A@AAA0<;0:?@AABC?AA>@AA@AAA>ABBBD?BBBBBB=BBBB9BD>;;<CCCB?BC<A?AA@@@::9AAA;@???AAAA@@?A?988917,3<==1=<?9887@<@<@9??=??77:9:4;5;?8?@@@@><778339;5::8B;8=C?C@BA=@?@@9?ACBCCABBAA?BAA>AB?ABA@@@9:99939??@BC<AAB????5?@ABF>BBB?
@N9IO0:01015:06054
TACGTAGGGTGCGAGCGTTAATCGGAATTACTGGGCGTAAAGCGTGCGTAGGCGGCGCGCTAAGACAGGTGTGAAAGCCCCGGGCTTAACCTGGGAATGGCGCTTGTGACTGGCGGGCTCGAGTGCGGCAGAGGGAGGTGGAATTCCACGTGTAGCAGTGAAATGCGTAGAGATGATGGAGGAACACCGATGGCGAAGGCAGCCTCCTGGGCCGACACTGACGCTCAAGCACGAAAGCGTGGGGAGCAAACAGG
+
BBCCA@@A:@A@BAB<;;:A6?;=8=8@=BCCCH?CCCCE?BA@A@@?CBB:;<@BBBBCBC@CBBAA>A:::?C79:BC:BC=AA5939;9::,93732;?AB747BBBCC?BBB>BAA@@9:::A@CB;::A;:95:@;B39298;;778:==:<=::AC>AAAA@@@=;:6///:1665=7<<;9=669:ABD?C?A?@@2592900*0)0@0/////4=;;;C@CCC@@@B=AAA::::5:@@BD>@@@:
@N9IO0:01027:06027
TACGTAGGGTGCGAGCGTTAATCGGAATTACTGGGCGTAAAGGGTGCGCAGGCGGCTCCGCATGTCGGGCGTGAAATCCCCGGGCTTAACCTGGGAATGGCGTCCGAAACTATGGAGCTGGAGTGTGGCAGAGGGAGGTGGAATTCCACGTGTAGCGGTGAAATGCGTAGAGATGTGGAGGAACACCGATGGCGAAGGCAGCCTCCTGGGCCAACACTGACGCTCATGCACGAAAAGCGTGGGGAGCAAACAGG
+
@CBCBBBC=@@@B::9BB>B?BCB?B?A;AA;;:.;F;;;7;D=;9;@=<B@00-0AC=AAA::9@@A5;;A?@@0;<;<.;C8@A=A>@@CCC>CBGL@BCHEBHDJ;;;BBA6;;ABB@CCCCCC@C@@@@D;:::;A@D=@?@?BBBAABCHDD@C;;;6;CDABACEA@ABB@=AA5;5:@>>A??@>A;;6;:>=@@6;;=AAG<B7;8;AACABABACCA@@?B@;;;;*;??AACC8AABCD=B@@;
@N9IO0:01027:06032
GACAGAGGGTGCAAGCGTTGTTCGGATTCATTGGGCGTAAAGGGCGCGTAGGCGGCTTGGTAAGTCGAATGTGAAAGCCCATGGCTTAACCATGGAAGTGCATTCGAAACTGCCTAGCTAGAGTCTCAGAGAGGGTGGTGGAATTCCCAGTGTAGAGGTGAAATTCGTAGATATTGGGAGGAACACCGGTGGCGAAGGCGACCACCTGGATGAAGACTGACGCTGAGGCGCGAAAAGCGTGGGTAGCAAACAGG
+
ACC:;:CE=BCBA=@?>=4:;=@@;@B?@?@@BB<?@???9?D:@A?@@AA@9999B?A=AA9;:BAA=::;ABB6<;B<BBB?BC@@<@@CBB?A;@:::AA=A@@@;@@A@@C@A@BA@>@:::A@@@A:::6:B;@B?B@B@CD>BCCCFCB;;:;BBB>D@BBA@@@BBC@CD=A@@B?ABA8:8:A<@@A?B?BBBB@BD>AB?@@@B?B@A@ABB;;:@@@=A@C;;;;&:4?>=:4?@=>BC6@><8
@N9IO0:01027:06034
TACGTAGGGGGCAAGCGTTGTCCGGATTTATTGGGCGTAAAGAGCGTGTAGGCGGTTAGATAGGTCGGTTGTGAAAACTAGAGGCTCAACCTCTAGACGTCGACCGAAACCATCTGGCTAGAGTCCGGAAGAGGAGAGTGGAATTCCTGGTGTAGCGGTGGAATGCGCAGATATCAGGAAGAACACCCGTGGCGAAGGCGGCTCTCTGGGACGGTACTGACGCTGAGACGCGAAAAGCGTGGGGAGCGAACAGG
+
BA@A@CCEGE5BC@BB@@:B@B?B?BCC9;:=AC<AAAGD<BAB@@?AAAA=@@<@@@@?BA@?AAA>A<?@=?@@378?@@B@AAAB@B=AAA???ABA:===7;;<,3.25:88.9>==>:9;3:6=7<=:5::/..6380;7;7;=:?>>;;;=8=A=A;>=;;;>>===;;@B>B>AA@A;;;0;;A<AB@=A=AC@;;;AABCD?BCC>AACAAA@@;<;@@;;;A;;;;*;>=A@DD9CCBAA<@AA=
@N9IO0:01028:06032
TACGTAGGGTGCGAGCGTTAATCGGAATACTGGGCGTAAAGCGTGCGCAGGCGGTTTTGTAAGTCAGATGTGAAATCCCCGGGCTCAACCTGGGAACTGCGTTTGAAACTACAAGGCTAGAGTGTAGAAGAGGGGGGTAGAATTCCACGTGTAGCAGTGGAAATGCGTAGAGATGTGGAGGAATACCGATGGCGAAGGCAGCCCCCTGGGCTAACACTGACGCCTCATGCACGAAAGCGTGGGGAGCAAACAGG
+
=>>>959<8@@BB;;;?@5;5;BB=C9;;BCCF?BAAHH?ECB@B@@>>@;9:7:DE;BAC@BBBCBBBBBBBA=?@?@6@C=AAAE?B?BBB>B<??B???B3;??:=A;;A;>;?@A;:A:;;AAB?AA=BDBC'>>AA7;7;:>>?:;:><8<9./(/71.22669=><>887A2::<@<@BB:=888185:-5,5555>>>+;;8*..50557<;;857;;??889<@@?@:A999AAA2999?A;B?@;
@N9IO0:01032:06030
TACGTAGGGTGCGAGCGTTAATCGGAATACTGGGCGTAAAGCGTGCGCAGGTGGTTCTACAAGCTGGATGTGAAAGCCCCGGGCTCAACCTGGGGAGGTGCATTCAGGACTGTAGAGCTCGAGTGCGGCAGAGGGAGGTGGAATTCCACGTGTAGCAGTGAAATGCGTAGAGATGTGGAGGAACACCGATGGCGAAGGCAGCCTCCTGGGCCGACACTGACGCTCATGCACGAAAGCGTGGGGAGCAAACAGG
+
A@?@>:::6;@BBBCBA@=A;@BB;A;@@ABBC9;;;;;0;9AAA@@B@@<@B=A=AAB@@<?@@@;?:9:A@C6@ABA6AC2:9<<2939999&//(/////6::=8=:8?997:55579;<57863:://--)-94-/(0*0*0*33777788;<<::@C>CA@=777>>7338?5;;0709>><@@?@<@AC>A<@@A@6;;<@@D<@=@ABAB;;9A:;9@AA@BBA:::6:BB<;;<.;@@@B<BBA5
@N9IO0:01046:06024
TACTAGGGGGCAAGCGTTGTCCGGAATCATTGGGCGTAAAGCGCGTGTAGGCGGCTTGTTAAGTCTTCTCTGAAAGTCCAGGGCTCAACCCTGGAATGCGGGAGGATACTGGCAAGCTCGAGTCCGGAAGAGGCGAGTGGAATTCCTGGTGTAGCGGTGAAATGCGCAGATATCAGGAGGAACACCAATGGCGAAGGCAGCTCGCTGGGACGGTACTGACGCTGAGACGCGAAAGCGTGGGGAGCAAACAGG
+
@@??;0000*0;3=0//;@AA;A<@=@@;0+00,000>>3>09;@96:CCABB>BG=?@AC?A@CEADC@@;;;6;;;?BCC>CBCFBDF?CCAC@;=;CC=AB=AB@A@A=;;5<<;;ACCAB>B>@5;;;6;AA@@C=@;@:=:::39===0005000@7099>?BBCBCBBAA>994:?9888=9==4:8929;>@A::;CCCCC>CDC<???AA@AAA::9@@@A@:::/99=?ACC:???@H@BCC?
@N9IO0:01053:06020
TACGAAGGGGGCTAGCGTTGTTCGGAATTACTGGGCGTAAAGCGCGCGTAGGCGGTTTTGCAAGCCAGAGGTGAAATGCCTGAGCTTAACTTAGGAATTGCCTTTGGGACTGCGAGGCTTTGAGGACGGGAGAGGTGAGTGGAATTCCCAGTGTAGAGGTGAAATTCGTAGATATTGGGAAGAACACCGGTGGCGAAGGCGGCTCACTGGCCCGTTTCTGACGCTGCAGCGCGAAAGCGTGGGGATCAAACA
+
BABB@29999';@BBBBB?CC?BB?A<@<@BBBC?BBBDD>BBBBB;;;BB>A@<@@@3@BB=BBABDCC@CBBC>BBA?BBAAAC?C?BC@AA?A?C<@@>@@9A@0;;@>@@9:8:CC=@AA?BBCC=BBBB=B;;;;;=A=B=B@:@B@999@@@?C=>@9?<??BBBDDCC?CB=A?BB?BDD?B8<<=@BA>D7;;5;;;@@A@2::-9=@(99A?B?A?@;::C@ABFE:@@A;;;;.;@@BC6;;
@N9IO0:01055:06048
TACGAAGGGGGCTAGCGTTGTTCGGAATTACTGGGCGTAAAGCGCGCGTAGGCGGCTTTGCAAGCCAGAGGTGAAATGCCTGAGCTTAACTTAGGAATTGCCTTTGGGACTGCGAGGCTTCGAGGACTGGAGAGGTGAGTGGAATTCCCAGTGTAGAGGTGAAATTCGTAGATATTGGGAAGAACACCGGTGGCGAAGGCGGCTCACTGGCCAGTTTCTGACGCTGTAGCGCGAAAGCGTGGGGATCAAACA
+
CCC@@?@EED5CCBB@@B=@A=AC?C@D?BBDDG?BBBCD>C;;;BBBCAA=;;8;CF>BBB>BB?CA;;:;A?B=B@@=?ABBAA=A=@B?;;:;?@<=>299*8;5;=;;977A?BB>?@CC?BBBB;@?99399:@:92;<@<AB<AACBAACCC@CDDG=A>AA@@@ACAA>AD<B>AA@@@@?A:::6;A@?B?BB?:::AA@@=A?@???9?ABCCCBA:::@B@>@??3::::CDE:AAAAA9B:
@N9IO0:01062:06044
TACGTAGGGCGCAAGCGTTGTCCGGAATTATTGGGCGTAAAGAGCTCGTAGGCGGCTTGTCACGTCGGATGTGAAAGCCCGAGGCTTAACCTCGGGTCTGCATTCGATACGGGCTAGCTAGAGTGTGGTAGGGGAGATCGGAATTCCTGGTGTAGCGGTGAAATGCGCAGATATCAGGAGGAACACCGGTGGCGAAGGCGGATCTCTGGGCCATTACTGACGCTGAGGAGCGAAAGCGTGGGGAGCGAACAGG
+
AB;;:BBD<;;;B=AA@A=CBD@C@C?B?BB?BB=AA@@@:?>>?@????@<>@<?B6:9A@@BCBC@C:::CCD=BB@8@;;4;A=A>B=@ABE=BCBDBCC???@AABCB>BBBAA?9::@:::A=A@AAA6@<==00,0:B;AAABABCBCCCC@F;:93:???ABBCCCAA@B<@?6;7;AA>B=AA=@;:8:?CC@BBBB:;;A<A???<?A??@@AA@@??;??>@@@;@?BABDD8?@???;@??>
@N9IO0:01063:06030
TACGGAGGGTGCAAGCGTTAATCGGAATTACTGGGCGTAAAGCGCACGCAGGTGGCTGAGTCAGTCGATTGTGAAAGCCCTGGGCTTAACCTGGGAATTGCAGTCGATACTACTCAGCTAGAGTATGGGAGAGGGTAGTGGAATTCCCGGTGTAGCGGTGAAATGCGTAGATATCGGGAGGAACATCAGTGGCGAAGGCGGCTACCTGGCCCAATACTGACACTCAGGTGCGACAGCGTGGGGAGCAAACAG
+
;<;A?@BB=A@@C?CABBACAHBB9=3918887<0=:@C>6<;?@C@??9:5:A=ACAABBBB@A@@>>,//<;;1000)/55)597=9C<CCD>C6;159>=A;;6BDBBCC@@@AAA;;;BCCCFF>BAAAC:?>?9:68<=8;?1;2>A????@<@=??8@BBCBBCB99:AAA8BB7;8;B@??@:<5;?@5;59B2;9>?287-7<8<6??95343334448498333333333888+77333(37;
@N9IO0:01020:06107
TACGGAGGGGGCTAGTGTTATCCGGAATTATTGGGCGTAAAGAGCTCGTAGGCGGTTTGTCGCGTCTGCTGTGAAAACCCGAGGCTCAACCTCGGGCCTGCAGTGGGTACGGGCAGACTAGAGGTGCGGTAGGGGAGATTGGAATTCCTGGTGTAGCGGTGGAATGCGCAGATATCAGGAGGACACCGATGGCGAAGGCAGATCTCTGGGCCGTAACTGACGCTGAGGAGCGGAAAGGGGTGGGGAAGCAAACAGG
+
CC??>?CCCC1?:;;AAC8;;C@C?C@CACC>@A8A;599.:5>;;;??==3;<8==8==9><?@?<;;555::;;&33(333-3:882868333(324444444<2;=:::099:33/7---(--//5:4444&4445.5.5.57<755.5:555<;5<;4;65559;:9=@?9:9@=:;2:944.448:5:4/)/)///77:>===@4:3:54.5;>=995599/)/://)//(///&////&4.449904553
@N9IO0:01036:06085
TACGGAGGGGGCTAGCGTTGTTCGGAATTACTGGGCGTAAAGGGCGCGCAGGCGGCTGCTCAAGTCAGGCGTGAAAGGCCTGGGCTCAACCCGGGAATTGCGCTTGAGACTGGGCTGGCTTGAGTGCGGGAGAGGATGGTGGAATTCCCAGTGTAGAGGTGAAATTCGTAGATATTGGGAAGAACACCGGTGGCGAAGGCGGCCATCTGGACCGCAACTGACGCTGAGGCGCGAAAGCGTGGGGAGCAAACA
+
BA@A<AAAAB2ABBBBBB?BB>BB@CAC@DDBBC=BBAAB;BB;BBAAABB=AA=@@@@BBC?BBBBB>ABBBCB=B?B><;</99994;;)5<2<4;.55;9@5@CCCCCCA8B@@>@E9?;;<<A@@<??>>788C<@?9@;@;@@8=>;:9:5558<<BB=B?BB;;;=@>>5<;092376<49058::7;<<:C:;;;@6;:>@A8=B?@AB;?@@@AB@?99929?;;;@9?@A@BDD;@@@@D;B;
@N9IO0:01038:06074
GACAGAGGAGGCAAGCGTTGTTCGGAATCATTGGGCTTAAAGGGCGTGTAGGCGGCGGCGCAAGTGTCGAGTGAAATCCCATCGCTCAACGATGGAACGGCTCGGCAAACTGCGTCGCTTGAGGTCGGTAGAGGTGCTCGGAACTCTAGGTGGAGCGGTGAAATGCGTAGATATCTAGAGGAACGCCTGAGGCGAAAGCGGGGCACTGGGCCGATTCTGACGCTGAGACGCGAAAGCGTGGGGAGCAAACAGG
+
BBBBCBC@BB?BC?BA@@=@?@BB>A4:9;;5<B;>?39:5:A;AA@???B===3:93:=@=8?@@@@@;;;@AB;@AC=BBBBCDCB=C;;;;5;>@@<;;;A=ABB=ACBBCCBCBC@BBB@BBB>@@CBB=@@?@?A6:6:::@BB6;;>AA@@=;;;C;<;;B@;;;A;;;;;?<>;>;?AA69:@@?AAAB9999@@4@@B>?@6?>?;:4:::?>00000004<:888(5555@@@.;:99905557
@N9IO0:01040:06087
TACGTAGGGGGCAAGCGTTGTCCGGAATCATTGGGCGTAAAGCGCGTGTAGGCGGCACGGTCAGTCTGGTGTGAAACCTTGGGGCTCAACCCCAAGCCTGCACTGGATACTGCCGCGCTCGAGTCCGGGAGAGGGAAGCGGAATTCCTAGTGTAGCGGTGAAATGCGCAGATATTAGGAAGAACACCGATGGCGAAGGCAGCTTCCGTGGAACGGTACTGACGCTGAGACGCGAAAGCGTGGGGAGCGAACAGG
+
BCBCCCCCCC1BB?BBBB?BGC<@;F@ECBB?AD>CCCIG<DBBBBBBABB??=9=?9949C???BFDAAA@?>@6:7;@CDE;B@@@<AAA9@=A@@CCHCBA@<@@A@@AB<??::;?@@A@>:?@9@BBCC=B?BBGHE@C@C?@@AACCAAAC@AAAC>CC@ABCABBCB@BC@C@BB=:9:;@@;;7;==8=2///886;+//:6:6=A?AABB@?@;;<<A;;;;;;9:.9@@BCFF9BB@9:4::;=
@N9IO0:01037:06127
TACGGAGGGTGCAAGCGTTGTTCGGAATCATTGGGCGTAAAGCGCGTGTAGGCGGCTTGGCAAGTCGGGTGTGAAATCCCGGGGCCCAACCCCGGAACTGCATTCGAAACTGCCTCGCTAGAGTCCCGGAGAGGAAGGCGGAATTCCCGGTGTAGAGGTGAAATTCGTAGATATCGGGAGGAACACCAGCGGCGAAGGCGGCCTTCTGGACGGTGACTGACGCTGAGACGCGAAAGCGTGGGGAGCAAACAGG
+
BCBB@BBE<::9B?BBAB?CC@CDBC999BB?AB9?????9>@@@@@BC@@=??;?A?@=BA>CDCCG>BB@@BD?CCB>CGF9BB>A>ABB8B>A;@899@@=ACBB<@;;;=A@BCBBCBBBCE>DAAABB?B@E@CC?B=A>A@<@=;;;CA;;7;AAA<B>BCCCECC;;;CB;AA5;29>>=ACCE7??@:>5592:=@=@CC?CBB?@@>>????@@@???ABCECBC<B:;:AAA3@@@@@9@;;5
@N9IO0:01043:06159
TACGTAGGGTGCGAGCGTTAATCGGAATTACTGGGCGTAAAGCGTGCGCAGGCGGTCTCGCAAGCTGGGTGTGAAATCCCCGGGCTCAACCTGGGAATGGCATTCAGGACTGCGAGGCTCGAGTGCGGCAGAGGGAGGTGGAATTCCACGTGTAGCAGTGAAATGCGTAGAGATGTGGAGGAACACCGATGGCGAAGGCAGCCTCCTGGGCCGACACTGACGCTCATGCACGAAAGCGTGGGGAGCAAACAGG
+
@?CCDCED>BAB@>A@AA=CACDFAF99:;A@AF>BBBBB=BCBBAACCAA>AC@?@@@CA@=@@BAC=BBBBBB>BBBC:BC=ABA?;>;777.9:>>7CBB@CDC>??AC@@::4:AAAABAAAA;????==5>=9>>:?>A>B@A@??@??@BBAAAAA<@BAABAABC9:9??:?A<@=:::?B@@@>@CD@D<;;BA?@A5;;?0;4;ABBBBCC;;;BA@@@;;;;;;0;BBDIIG;BBABB=;;<@
@N9IO0:01044:06148
GACAGAGGTGGCGAGCGTTGTTCGGAATTACTGGGCTTAAAGGGCGAGTAGGCGGTGGAGCAAGTCCGAGGTGGAATCCTATGGCTTAACCATAGAACTGCCTTAGAAACTGTTTCACTTGAGTCAGTGAGGGGAGGGCGGAATTCCCGGTGTAGCGGTGAAATGCGTAGATATCGGGAGGAAGGCCGGTGGCGAAGGCGGCCCTCTGGCACTGTACTGACGCTGAGGCGCGAAAGCGTGGGGAGCAAACAGG
+
BBC;;;C?CA>@?@@?::6;A=AA?A?B?@C???6=@3::5:A9??@?@?A@EE?BB?BB??<?@@>;;;@BB>B?;;5;;;;7;C@C@C@@@;9;<@@?@9?9<<AF8@@@BC9@@AA=@ABCAAAAA@A@A3@AE=A@=A9;9;J=C?AB;;;CC?CBCC?CCCB@@@>=9;;;?8@A=A?AAD@FA@@=@AB?B?BA>AA<AA@@>:::CA@@<;9<<B@AAAA>AAC?@@=@CCCCCC;BBBCA;9993
@N9IO0:01048:06112
TACGGAGGGTGCAAGCGTTGTTCGGAATCACTGGGCGTAAAGGGCGCGTAGGCGGCGAGGCAAGTCCGATGTGAAAGCCCGGGGCTTAACCCCGGAAGGGCATTGGAAACTGCCTAGCTTGAGTTCGGGAGAGGAAGGCAGAATTCCCGGTGTAGGGTTGAAATCCGTAGATATCGGGAGGAAAACCGGTGGCGAAGGCGGCCTTCTGGAACGAAACTGACGCTGAGGCGCGAAAGCGTGGGGAGCAAACAGG
+
ABCC?99:6;B@C@CAAA?AA?BB>@=@AABBDB>CBBBB>BD=BBBBBCC@BB@C@@@?BC??@>;A:;;@BBC?CDC?CGD9;<>@=@BB9B@C@ED=@@@?B?BB>CBCD@CAA@@=@9::?ABB;@@AA=A<@<@?@@6;5;C0;7;BBCHD?E?;;;0;B=A;;;CCAAABB;@@=BBB:B?BACD?B;;5;5;>9>;@;@AC6;7;AAC=CBBCCCB?@@@>AAABBD;@?@@ACC9BBCCD=B@@=
@N9IO0:01054:06126
TACGTAGGGGGCAAGCGTTGTCCGGATTCATTGGGCGTAAAGAGCGTGTAGGCGGCCAGGTAGGTCGGTTGTGAAAACTGGAGGCTCAACCTTCAGACGTCGACCGAAACCATCTGGCTAGAGTCCGGGAGAGGAGAGTGGAATTCCTGGTGTAGCGGTGAAATGCGCAGATATCAGGAAGAACACCCGTGGCGAAAGCGGCTCTCTGGAACGGTACTGACGCTGAGACGCGAAAGCGTGGGGAGCGAACAGG
+
AA@@>@@@@>,@B2;;@@=@>@9?=@A;A;;8;E=CAACC=C=;;BBAA@@;>><?>AA?C@?=@AB=A:=>?@@@7=@@>:;8;BAA?B?A=@;;;;CCBCCC?BCC>C@ACAAA<BAABAABB?BB<A@@A>AB;;<CAD?A?A@CD@CCCBBBB?BBBB=BBBBAAAAACBBBC@C?DB?BBAC6;;;5;A>>9@?B?AABBBBC@D@CC>BBBC9;;@@@A@;;;?B;;;0;AAACCC=CCEJG>BAB=
@N9IO0:01058:06114
TACGGAGGGGGCGAGCGTTATTCGGAATTATTGGGCGTAAAGGGCGCGTAGGCGGCTTGCCAAGTCAAAGGTGAAATCCCTCGGCTCAACTGAGGAACTGCCTTTGAAACTGTCAGGCTTGAGTCCGGGAGGGAGGTGGAATTCCACGTGTAGCGGTGAAATGCGTAGAGATGTGGAGGAACACCAATGGCGAAGGCAGCCTCCTGGGCCAACACTGACGCTCATGCACGAAAGCGTGGGGAGCAAACAGG
+
BBBB<@A<@<0<C@@@BB?BC@BB?B?B>CC@EF?:99@D>ED=CCCC@@@???<?A=@A=@>@A;:;7;?B@@@;@BB=BBC?BBBB@BBCCCAFAIBAA?BB>ABC>CBBBA@@=@C?BBAAC?CC>CAC;::6:A>C?B?B>@@@CBBC@;;5;AAA;;<<C;;;CCCCCDFGCB@CAAAA@C?BB?AAA=A=AAAA=::5;AA9@6;7;CCCBB;;;@@@;;;ACAAA;BAABDHF7CA<;;0;A@=
@N9IO0:01016:06206
TACAGAGGGTGCAAGCGTTGTTCGGAATCATTGGGCGTAAAGGGCGTGTAGGCGGTTTGTTAAGTCATGTGTGAAATCCCTCGGCTCAACCGGGGAACGACGCATGAAACTGGCAAGCTAGAGTACCAAAGAGGGGGGCGGAATTCCCGGTGTAGCGGTGAAATGCGTAGATATCGGGAGGAACACCTGTGGCGAAGGCGGCCCCCTGGTTGGATACTGACGCTGAGACGCGAAAGCGTGGGGAGCAAACAGG
+
BAB;;;@@8@B@A<?@@A?AB@ED@B:::A<5::08:33938=4<<=BBAA?:949C9??>A?@BBBAA@B?A@C>CCC=@@@<@BAA<B?BFF<C@CBBCCCCCCCK?AAA@CB>BA@@@@?<?A;@:38:??@?@&?@<@>A>AA=A>?@>@@???BAAC<99:@>?<?::9@AD99929899:49AAC@BBB?C=;:;9DDD5BB?A<@=@B;;;ABBAAAGCCBCC;;;;0;;:;ABB;BBBBC>CCD>
@N9IO0:01017:06184
TACAGAGGTCCCGAGCGTTGTTCGGATTCACTGGGCGTAAAGGGTGCGTAGGTGGTGGGGTAAGTCGGATGTGAAATCTCGGAGCTCAACTCCGAAATGGCATTGGAAACTGCCCTGCTGGAGGGTCGGAGGGGGGACTGGAATTCTCGGTGTAGCAGTGAAATGCGTAGATATCGAGAGGAACACCCGTGGCGAAGGCGAGTCCCTGGACGACACCTGACACTGAGGCACGAAAGCTAGGGGAGCAAACAGG
+
@AA@A;90;@<2ACB96:7@A6AB9CB:=BBCE@8CCAB<6A?6BCBBBBA:BB9BB>>2B=;C=B=:CBABCFG8BAACB7@;A@@B8B>D;B>?5994;<A:D:C>7=:6;>7BBBA?7993(9=94:C>>?>&ABAB7B4<4?=?84?=9=@:A;CB==6=BCCCBCBA@:::::8<28233391@8=2733,337=7@3:3(3B3>:=B:::5998<888<8848;888<18?>?A<<1BBCC=5?8=2
@N9IO0:01017:06207
TACGAAGGGGGCGAGCGTTGTTCGGAATTACTGGGCGTAAAGGGCGCGTAGGCGGCGACCCAAGTCAGATGTGAAAGTCCTGGGCTTAACCTGGGGACTGCATTTGATACTGGGTTGCTTGAATTCGGGAGAGGATAGCGGAATTCCCAGTGTAGAGGTGAAATTCGTAGATATTGGGAAGAACACCGGTGGCGAAGGCGGCTATCTGGACCGACATTGACGCTGAGGCGCGAAAAGCGTGGGGAGCAAACAGG
+
A@C;;8;DGG3B@@>A?@<@C?CC@D@C?A@;;;/;BBAA;AA;ABBBCBB>@@5;0000,0,0A><<A>@>>@A:BBC@CDF>DF@B>B?BCBB9@@@BBBCB?BECBBBCC:@=@;;6;B?B@BBG@CCBC?AAAA::6:<@;>@=;;;@BBB;<8<CAA;B?::;@@@@@@>@C0:39:9=9929:99.9:@8@9AB9====E@?:@>9<:5555:99777///4:;<5444&44455@@066=<<2<994
@N9IO0:01020:06173
TACGTAGGGGGCGAGCGTTGTCCGGATTTATTGGGCGTAAAGAGCTCGTAGGCGGTTTGGCAAGTCGGGTGTGAAAATCCGGGCTCAACTCGGAGACGCCACTCGATACTGCCATGACTCGAGTCCGGTAGGGGAGTGCGGAATTCCTGGTGTAGCGGTGAAATGCGCAGATATCAGGAGGAACACCGGTGGCGAAGGCGGCACTCTGGGCCGGTACTGACGCTGAGGAGCGAAAAGCGTGGGGAGCGAACAGG
+
@<@@944444$4945;5505<:7<.;:4)4;3993444<=5<<<:::999968949<4;7<>8<;?>=44334444&4:5::08444.4;::5<<533=033393333333/)////887///4439499999+99=<<<:=5@5:59;8<<<<===<=>?=4;;344448444:44.4;6;5<<@7;7;?9<=<4503;6//////48(4.4.4=<=:;;::::;;49999555&5<9:>A>2<<:44.4997
@N9IO0:01021:06201
TACAGAGGTCCCGAGCGTTGTTCGGATTCACTGGGCGTAAAGGGTGCGTAGGTGGTCGGGTAAGTCTGATGTGAAATCTCGGAGCTCAACTCCGAAACTGCATTGGATACTATTCGGCTGGAGGGTTGGAGGGGGGACTGGAATTCTCGGTGTAGCAGTGAAATGCGTAGATATCGAGAGGAACACCAGTGGCGAAGGCGAGTCCCTGGACAACTCCTGACACTGAGGCACGAAAGCTAGGGGAGCAA
+
:::////,/<<5<;=<>?696.5>55526<BCCE>;;;@=4<<6=>969BB@@@<@AAC=BA?@@@;:9>><;;;39::9;69:::9939995:<<4999833-3-3:9993/)//)///)/77.7395/44444#444:.4.55:9:=8455444:;;;?B4B>>>=?9::9:::??:;292499.9;::5:5713288:???A<AB9??A>A?@=B::8?<<=77199933;(33333:;.9:;99
@N9IO0:01026:06197
TACGTAGGGTGCGAGCGTTAATCGGAATTACTGGGCGTAAAGTGTGCGCAGGCGGCCGCGCAAGTCGAGTGTGAAAGCCCCGGGCTTAACTTGGGAATTGCGCTCGAAACTACGTGGCTGGAGTGTGGCAGAGGAAGGTGGAATTCCACGTGTAGCGGTGAAATGCGTAGAGATGTGGAGGAACACCAATGGCGAAGGCAGCCTTCTGGGCCAACACTGACGCTCATGCACGAAAGCGTGGGGAGCAAACAGG
+
BBBBBAB=6;6;BBCBBC:C<BD@:C7@7@B;;A8<69>G7>==<;;<<54.49.4.4=4;4.4A:8:@>:;C>>8<A==1<<4<<9=8=?8==6<6<.378333:;;3<333B37.9?A6@:9=>8288@?@5?6A7BB7C9C8B7<A;555;>:?:=AG@8C??===>>>=;;;=9;;9>85445:.44.5495:8====9=:><::.7)/)/8777:8439:8444889;<4<?;;@==.:::;=6===:
@N9IO0:01035:06173
TACGTAGGGGGCAAGCGTTATCCGGATTTACTGGGTGTAAAGGGAGCGTAGACGGTGCGCCAAGTCTGGAGTGAAATGCCGCGGCTTAACCGCGGAACTGCTTTGGAAACTGGCGTGCTTGAGTGCGGGAGGGGTAAGCGGAATTCCTAGTGTAGCGGTGAAATGCGTAGATATTAGGAGGAACACCGGTGGCGAAGGCGGCTTACTGGACCGTAACTGACGTTGAGGCTCGAAAGCGTGGGGAGCAAACAGG
+
ABBCBBBBBA2AB=@@A@=ABA@MAECC?CBBAB;BBBBC=CD;;;CCBCCCA@;>=9;;5;4;?@AD@CCDBAA;;;;>A@@=@A?B?C@BBD@C@C@@ACD=D@CC>CBB@BCBBBC?99:?A@@@<ABCB;CC>??C?C?C?C?BCBBCCCBBB?BBBB=BBBCBBBBCAA=AB=@@>@=AAA=A?::6;AA>A>??;?@=@@AA=???BBB?BBBBBBB598>;?AAABB=BBABBBB:BB@@A:>>>8
@N9IO0:01044:06161
TACGTAGGTGGCAAGCGTTGTCCGGATTTATTGGGTTTAAAGGGTGCGTAGGCGGTCCTATAAGTCAGTGCTGAAATATCCCGGCTTAACCGGGAGGGTGGCATTGATACTGCAGGACTTGAGTAAAGTTGAGGTAGGCGGAATTGACGGTGTAGCGGTGAAATGCTTAGATATCGTCAAGAACACCGATAGTGTAGACAGCTTACTAAGCTTTAACTGACGCTGAGGCACGAAAAGTGTGGGGATCAAACAGG
+
@BCCBAB89;0;D7@@BB8BDC9?:BCA7BB9A;3=<)73(7:1=AA=<=8239-4:8A?@;7;;BB<BAB?;@;3?;449)4.4>.;.5.;4)5;5)595A9A7A66;BBA@9;159@7@@?;A=4A@8@A=8ABB4668B0509:<?8<@;@A<<8==A<3@:4405;99::45599455.333-383933433884444;694//)/:;;)/)/7779<A4444.4444444&4445:==+:5544)4443
@N9IO0:01050:06173
TACGGGGGGGCAACGTTCGTTCGGAATTACCTGGGCGTAAAGGGCGTCGTAGGTGGCCAACTAAAGTCGAACGTGGAAATCCCTCGGCTTAACCGGGGAACTGCGTCCGATACTGGTTGGCTTGAGTTTGGGAGAGGGATGCGGAATTCCAGGTGTAGCGGTGAAATGCGTAGATATCTGGAGGAACACCGGTGGCGAAGGCGGCATCCTGGACCAATACTGACGCTGAGGAGCGAAAGCCAGGGGAGCAAACGG
+
.---88888#22/*--(--6(-/3:5:.55155>2555//)//)//////--0-0)/)/5;0//)/////)//77)95)5@@3;<>5:A2646:@@@1;7:::9@==7;;===>?9<9<:>>:==<<=/44/4;;<<7;AA?>4@9B7B6:?6?BBCBBC:CBB=6:55<@?:;A===<=9<<9<9<<<8>9<;588B7=7B<7BB=B9BC8BB8;:B;<<===<<;:::6888===6=>7<=>>1:9988(337
@N9IO0:01057:06200
TACGTAGGGTGCAAGCGTTAATCGGAATACTGGGCGTAAAGCGTGCGCAGGCGGCTTTGCAAGACAGATGTGAAATCCCCGGGCTCAACCTGGGAACTGCATTTGTGACTGCATGGCTAGAGTGCGGCAGAGGGGGATGGAATTCCGCGTGTAGCAGTGAAATGCGTAGATATGCGGAGGAACACCGATGGCGAAGGCAATCCCCCTGGGCCTGCACTGACGCTCATGCACGAAAAGCGTGGGGAGCAAACAGG
+
@AB969D@4955:.5@AA.5.5<<4=.9449A:1;59B@2;666<<;;9;755.55<1:<<9<<565:==<@?<24444&48(44::5<7;;<5<8=;;;:991::::;555==?:>;;;433934.5<<<<><<'<44.4.4.4.44:555<<566==??6;;;;;;<<56/777)/-053555,-/9939993954/)/////$---(/)///555569;<:44333333333&4333333&388:>6===9
@N9IO0:01058:06209
TACGGAGGGGGCTAGCGTTGTTCGGAATTACTGGGCGTAAAGCGCGCGTAGGCGGACTGCAAGTCGGGGTGAAAGCCGAGGCTCAACCTCGGAACTGCCTTCGATACTGCGGGTCTCGAGTCCGGGAGAGGTGAGTGGATCCTAGTGTAGAGGTGAAATTCGTAGATATTAGGAAGAACACCAGGTGCGAAGGCGGCTCACTGGCCCGGTACTGACGCTGAGGCGCGAAAGCGTGGGAGCAACA
+
::::5:4444$49A@@AB8A@8@=8=:B;BBBB@4==955)559@BB>70.(-:0--/000)494444&////(/0)/7:)/3382<29994:6583A6A7B@?>;<@@333(3=733A?;?48:3::@@,337/.,(,,,(*,,./9::886A575-722226667=>05526156.222(,,(,,235.7.56355855@=4>>)5.55555;;;55555.5599B@066@5:5)5>44.44
@N9IO0:01019:06256
TACGAAGGGTGCAAGCGTTACTCGGAATTACTGGGCGTAAAGCGTGCGTAGGTGGTTTGTTAAGTCTGATGTGAAAGCCCTGGGCTCAACCTGGGAACTGCATTGGAAACTGGCTTACTAGAGTGCGGTAGAGGGTAGTGGAATTCCCGGTGTAGCAGTGAAATGCGTAGATATCGGGAGGAACATCTGTGGCGAAGGCGACTACCTGGACCAGCACTGACACTGAGGCACGAAAGCGTGGGGAGCAAACAGG
+
CCBDB@CD=@@@C@CBBB@CBBBB>>39-3=;;A=8::BB<A;:;@:;;;@@CD@BC>BB?B?@AABBBAABCC?4AA=7BE@7CBBB7?6;>>4>:>;9;9?.:.4:1::<7?;7?AAAAAA@@;:19>>:::/87>>?9><>;?@5A>BB???9::BABC>BABBBAAA@A?>>A<AC@C@CCCCB;;;5;;A;@;@A@@@@A=??1669<=====?=<;994445:;;555)5544;<;.::@@B4A@@4
@N9IO0:01028:06229
CACGTAGGGGGCAAGCGTTGTCCGGATTTATTGGGCGTAAAGAGCTCGTAGGTGGTTCGATAAGTCGGGTGTGAAACCTCCAGGCTCAACCTGGAGACGCCACCCGATACTGTCGTGACTAGAGTCCAGTAGGGGAGCGTGGAATTCCTGGTGTAGCGGTGAAATGCGCAGATATCAGGAGGAACACCAGCGGCGAAGGCGGCGCTCTGGGCTGGCACTGACACTGAGGAGCGAAAGCGTGGGGAGCGAACAGG
+
:;;>>?@??A+>>466;;9;;;:>8>>>6?><@@7>>;;;3;556=<<:5505:5@:A@@CD:BBBC>5:88AB=5;69;40/+/=;;7;7;?9566::958@808@::;@@@@?@?BBBBBABBC9@;@BC>>2FCA;AB9A8B9=8;;6@BB;;AB9B;5505?;AA<<<B=<<?;6::9=9==B9>><?7>;;4:4:A844333333(333289::>>::;>@<<7;55A<<4A?A;;44&4<@A@;A;@;
@N9IO0:01015:06302
TACGGAGGGAGCTAGCGTTGTTCGGAATTACTGGGCGTAAAGCGCACGTAGGCGGCTACTCAAGTCAGGGGTGAAAGCCCGGGGCTCAACCCCGGAACTGCCTTTGAAACTAGGTAGCTAGAATCTTGGAGAGGTCAGTGGAATTCCGAGTGTAGAGGTGAAATTCGTAGATATTCGGAAGAACACCAGTGGCGAAGGCGACTGACTGGACAAGTATTGACGCTGAGGTGCGAAAAGCGTGGGGAGCAAACAGG
+
@BBA?BCF=;;;CBB@@A?AB@BC>C8:9<@BBC>BBBCC;;;CCC;;<BB@;;69=====B:=BBBBBB8AAAA=BAB9@AA8@@CC@CCF9@>@@C;;;5;;0;;</;AAA>B@@@???????@?B>AA;;6;A?@@@=@?B@B=A@B;;;CBCC?<<;C>C?@@@CCBBBDACCAH@=;:;CC?BB@@<@BB>B?BB@A????@D?BBC@CCCC?CBAABB@@A?BBB;;::*;??@>BB6BBCCC>CBDA
@N9IO0:01021:06268
TACAGAGGGTGCAAGCGTTAATCGGATTTACTGGGCGTAAAGCGCACGTAGGCGGTTCGTTAAGTCGGGTGTGAAATCCCTGGGCTCAACCTAGGAATTGCATTCGATACTGGCGGACTAGAGTGTGGTAGAGGATAGTGGAATTCCAGGTGTAGCGGTGAAATGCGTAGATATCTGGAGGAACATCAGTGGCGAAGGCGGCTATCTGGACCAACACTGACGCTGAGGTGCGAAAGCGTGGGGAGCAAACAGG
+
@AB@@@BB<BCAA=A999;?=@AB?@@@;@A@CD>ABBCC8;:;;DCCC@@=@@<@@BAB?B@BBCCF?9;;CCF>AAC=AAB;AA@@:@?CBB@C@F?AABC?BBBCCCFD?BB=AAABBAACBCC?BBB9:29?@@@A>A;A<?:==7B=<@?88489@D=AA@B@AACCEA<<=8<;4949;:99333,33;,3,3348:=====5886:6:99933388;;<B>@@@@@@299A@ACC999BBB:888;
@N9IO0:01025:06308
TACGGAGGGGGCAAGCGTTGTTCGGAATTACTGGGCGTAAAGCGCGCGTAGGCGGCCTTGCAAGTTAGGGGTGAAATCCCAGGGCTCAACCCTGGAATTGCCTTTAAGACTGCAGGGCTCGAGTCCGGGAGAGGTGAGTGGAATTCCTAGTGTAGAGGTGAAATTCGTAGATATTAGGAAGAACACCAGTGGCGAAGGCGGCTCACTGGCCCGGTACTGACGCTGAGGCGCGAAAGCGTGGGGAGCAAAACAGG
+
CCBB?ABDDD1CC=@9;:=A>:>C:EBFADCBCE>CCBBB=B;66BBAA=@600)05>2<<B8:;=AA?@8;BCG=BBH>@@@;@ABC@CC?CC?B?B=@@@AB9@:@>=:::@AD<??AAABBB?BF=BABB?BB>>?B?C?B<?<?AA??@AABA;?=AA+907859?A>>><AA;?1884;9<4<<=959/0+/4//(/3333;=7>?6=7:998==>:99????AABBBE>BB?@?CC6@>::::(9AA?
@N9IO0:01037:06279
TACGAAGGGGGCTAGCGTTGTTCGGAATTACTGGGCGTAAAGGGCGCGTAGGCGGTCTTGTAAGTCAGATGTGAAAGCCCCGGGCTCAACCCGGGAATAGCATTTGATACTGCGAGGCTTGAGTCCGGGAGAGGATGGCGGAATTCCCAGTGTAGAGGTGAAATTCGTAGATATTGGGAAGAACACCGGTGGCGAAGGCGGCCATCTGGACCGGTACTGACGCTGAGGCGCGAAAGCGTGGGGAGCAAACAGG
+
AAA;96;CBC5CCBBB@@?AB@DFAB@B@A@@@A=:;:JM?HE>CDDCCCC@::6:AB9AAA=AABCCC@AABCG9;;;;.;9/9::45::(44(45:745;BB<BBBCCBBA@@@:=>9???AA9>>7>?AB?BAA?@@;>;>=@C<BBBBB>>??@CAAA595:??A@==;;5;;1::=;6;==497;A<BBC?B@CB?B@CBBCC?AA9>9???@?@>>>@;;;9@?@<;;0;>@AABB5;;;@@:@@>=
@N9IO0:01038:06301
TACAGAGGGTGCGAGCGTTAATCGGAATTACTGGGCGTAAAGCGCACGTAGGTGGCGACGTAAGTCGGGTGTGAAAGCCCCGGGCTCAACCTGGGAACCGCATTCGAGACTGTGTTGCTGGAGTACGGAAGAGGAGGGCGGAATTCCCGGTGTAGCGGTGAAATGCGTAGATATCGGGAGGAACATCAGTGGCGAAGGCGGCCCTCTGGTCCAGTACTGACACTCAAGTGCGAAAGCGTGGGGAGCAAACAGG
+
CCA;;;CC>;;:BBA=??6:6:AB=C?B?BA@@@9>=:99/988;@;;:;@=:;4;A@;;;?;@@;;;09A;;99/98=?3AB=??>A?B?@@@;@>A>A@@@?AAA@@@BBBBB;;;BB?AAAA@@;?5;;@;@@C9@@;?=A4::.97@@=BA=C?=BCE>CBAA<<<BBC;;;B=CCAGADFCCBABA>;;;>A>A@<?@9?A??<?C;?????@AB???BBA??@@@<=<5<==<;;;0;?88937?;6
@N9IO0:01041:06262
TACAGAGGTCCCAAGCGTTGTTCGGATTCACTGGGCGTAAAGGGTGCGTAGGCGCCGGGTAAGTCTGCTGTGAAATCCCGCAGCTCAACTGCGGAACTGCATTGGATACTATCCGGCTAGAGGAATGGAGGGGAGACTGGAATTCTCGGTGTAGCAGTGAAATGCGTAGATATCGAGAGGAACACCAGTGGCGAAGGCGAGTCTCTGGACATTTCCTGACGCTGAGGCACGAAAGCCAGGGGAGCAAACGGG
+
CBBBBBC@DCD>C>@@@A>;;7:<=?A=@AA99:5:?@CD>CC?@@@AA?>:9847;B7CC;>=BAC@A@@A@@5=AG0/0999ACF@CCCBB>B@BBBC@?>@>BACC@@@@<?:??9;;;@F@CC8;;@A3<;<AAB>C=@8;;AB>BBBAA;;<DCCC>CCEDCCCDCCBBBB<=B?B?AAA=AA@@<@AA=A>ABA@@@@BBB@CABCD=B?BBBACCC@A@?BB;::A<AA>AABC;AACBB<;;;6
@N9IO0:01049:06306
TACGTAGGGGGCGAGCGTTGTCCGGATTTATTGGGCGTAAAGAGCTCGTAGGCGGTTTGGCAAGTCGGGTGTGAAAATCCGGGCTCAACTCGGAGACGCCACTCGATACTGCCATGACTCGAGTCCGGTAGGGGAGTGCGGAATTCCTGGTGTAGCGGTGAAATGCGCAGATATCAGGAGGAACACCGGTGGCGAAGGCGGCACTCTGGGCCGGTACTGACGCTGAGGAGCGAAAGCGTGGGGAGCGAACAGG
+
@ABBA@@@@@0AAABABC@CCD?B<@@A:@@@CD?AAABD<A?@@A@@A??<?A>BB=CADE>@A?@?8<<?::::5;B?BD=@@@B>AABC<@@@?CB@BCABBBBBB??@?A:;:@AAA;;;EAF@CCCCC9AABBBB?B@B@E@CD?BBBBBBB?BBBA=BD@@@@@BAAAAAA6;;=A<@A@=A>;;7<BA>A>AB@DAA@B@@@;@?B?AABA@AA@@@;;;5:AABBC>CAAAACC9@@@BC@;<;@
@N9IO0:01050:06274
TACGTAGGTGGCAAGCGTTATCCGGATTTATTGGGCGTAAAGGGAACGCAGGCGGTCTTTTAAGTCTGATGTGAAAGCCTTCGGCTTAACCGGAGTAGTGCATTGGAAACTGGGGGACTTGAGTGCAGAAGAGGAGAGTGGAACTCCATGTGTAGCGGTGAAATGCGTAGATATATGGAAGAACACCAGTGGCGAAAGCGGCTCTCTGGTCTGTAACTGACGCTGAGGTCCGAAAGCGTGGGTAGCAAACAGG
+
BBBBBCC@CD?CD@CBAB>BBA=A>:::6;A=BC>???BA=AB=B?@A><>:00,0==@=7@9@@CBA@@A@@@B=:99:ACC?AA?A=A?C>AABAA@@@@@>@=AC<??BDDF3???=@?@::;BAB=AAB=AAABCC@B?CCC?BBCCABBBA@=A@??;@@@A@AAB@@@CCD?C@BB?@??9??=<9<:::-;@@>BCCA@@D?BBBBCC@ECBBBCBCCCB@DB?A@@8@>@:::6;@@@AB=BEE@
@N9IO0:01054:06269
TACGGAGGGTGCAAGCGTTGTTCGGAATCATTGGGCGTAAAGCGCGTGTAGGCGGCTTGGCAAGTCGGGTGTGAAATCCCGGGGCCCAACCCCGGAACTGCATTCGAAACTGCCTCGCTAGAGTCCCGGAGAGGAAGGCGGAATTCCCGGTGTAGAGGTGAAATTCGTAGATATCGGGAGGAACACCAGCGGCGAAGGCGGCCTTCTGGACGGTGACTGACGCTGAGACGCGAAAGCGTGGGGAGCAAAACAG
+
@AAC?;;;6;B@D=B@AA=AA=;97:=A@A?-33(39388-3:::<CBA95054.5=9@?CC?AA@@I>BBBBDD=BBB=BBB3@@0:39=?3A?C<9858=;<<9::.:94:>C999@@?@@?@A<B@???A?B@D@AA=A<@;@B<B?;;;A;;;299=:6>;@?ABB>BBBBED:;:4:=@AA?BA;;5:;;49894.4<@8BBC?ABL@AA@??A??@@AAA;;9A@;;;0;@@AAA@0:99:99&9::
@N9IO0:01015:06346
TACGAAGGGGGCTAGCGTTGCTCGGAATCACTGGGCGTAAAGGGTGCGTAGGCGGGTCTTTAAGTCAGGGGTGAAATCCTGGAGCTCAACTCCAGAACTGCCTTTGATACTGAAGATCTTGAGTTCGGGAGAGGTGAGTGGAACTGCGAGTGTAGAGGTGAAATTCGTAGATATTCGCAAGAACACCAGTGGCGAAGGCGGCTCACTGGCCCGATACTGACGCTGAGGCACGAAAAGCGTGGGGAGCAAACAGG
+
<=@/0+////$/:;;5;;>B;:;C?C899B@@AC=<;;CA3>;6;B@@@@@=AAB<AADL?D@CBD@@@@7@A@A6A<8@=8665<=@.59:5:9<8BA@@@DD6;;;?>889>BA???7::::AABA<A@<>;<==A7717>C>@>><?7333888689=A9A4;<8///..62555=9=?=@@A@CBBC@CAA>A?A@<@B@@@;;7;B=BBBCJCCCBCBCBBB>B@@;;;;*;=9?@==&44;@=5=@>:
@N9IO0:01016:06339
TACGTAGGTGGCGAGCGTTGTCCGGATTTACTGGGCGTAAAGCGCGCGCAGGCGGCTGTTCAAGTCCGATGTGAAATCTTCCGGCTTAACTGGAAAACGGCATTGGATAACTGGACGGTCTGGAAGGTGGGAGAGGGTACGGAATTCCCGGTGTAGTGGTGAAATCGCGTAGATGATCGGAGGAACACCAGTGCGAAAGGCGGCTACCTGCCCAGCCTCTTGGACGCCTGAGGCGCGAAAAGCTAGGGGAGCAA
+
ACCA@=<;00+0=<<<BB?BBB?A?@BB?BBEFF>CBBCJ?D;;;BBB000+00+09<=<AA699A=A999?BCC>@@@?A=@8988@;?A@;>??6??7AAB53,37606/0*---(--/86:8>>BBA9;3337(33:@8>.9.9=095::7////485991/////-//6///---(//0606//(/6//-555(-(/60666=6:655(---(,27(/)///-(----(-//////&/7/////&/8888
@N9IO0:01017:06339
TACAGAGGGTGCGAGCGTTAATCGGAATTACTGGGCGTAAAGCGCACGTAGGTGGTTCTGTAAGTCGGATGTGAAAGCCCCGGGCTTAACCTGGGAACTGCATTCGAGACTGCAGTACTGGAGTATGGGAGAGGGAAGCGGAATTTCCGGTGTAGCGGTGAAATGCGTAGATATCGGAAGGAACATCAGTGGCGAAAGCGGCTTCCTGGCCCAATACTGACACTCATGTGCGAAAGCGTGGGGAGCAAACA
+
CCCAAACC>BBBB??===9=<>?B?B=@=@@@@@:???AA8A8:9C@@@CC@BB@B>@@BBC@CBBB>BBBBBBC7;:B@8@C=AA@C=A?>AA9A-00??>>>BAA@@FFCCAAAA??B=@@@@@AG<B@;;;0;>CCC=@=@@8@=A=BBC@A?C?CCDD>@A@AD@@@;;;??>@5:7:;@?<;;:9::=999,99439;6;544.44)47;;:;;=999AB@B:9:;955)5556>>>0=6449)44
@N9IO0:01039:06341
TACGTAGGGGGCGAGCGTTGTCCGGATTTATTGGGCGTAAAGAGCTCGTAGGCGGTTTGGCAAGTCGGGTGTGAAAATCCGGGCTCAACTCGGAGACGCCACTCGATACTGCCATGACTCGAGTCCGGTAGGGGAGTGCGGAATTCCTGGTGTAGCGGTGAAATGCGCAGATATCAGGAGGAACACCGGTGGCGAAGGCGGCACTCTGGGCCGGAACTGACGCTGAGGAGCGAAAGCGTGGGGAGCGAACAGG
+
CCAA@99999';@?@AAA=ABB8;7;@B<CD@CB;<=99:/9<=?>AAAAA>AC>AA=A?BA9?@??=6===@?@@7@B?AB<@AAC@CCCD@BBBAB??ABBBA@@@@:9:=A@@@@B@A:;;B?C<;;;CB7BB:9;C=B7;7;?AA=BCAAB@B6;943(3::=?><<=>9:>=5;:8=8<@@4946619AB?B<@A9B?@???@B9@:?<@=>>>@:>>=89;548:<<<9@9::?@@2?@=>@?:9::
@N9IO0:01040:06341
TACGGAGGGAGCTAGCGTTGTTCGGAATTACTGGGCGTAAAGCGCGCGTAGGCGGCTTTGTAAGTTAGAGGTGAAAGCCCGGAGCTCAACTCCGGAACTGCCTTTAAGACTGACCATCGGCTAGAATCCGGGAGAGGTGAGTGGAATTCCGAGTGTAGAGGTGAAATTCGTAGATATTCGGAAGAAACACCAGTGGCGAAGGCGGCTACACTGGCCGGTATTGACGCTGAGGTGCGAAAAGCGTGGGAGCAAACAG
+
A@A@<;;:044444459=4552657<.5.5559909;;;A;ABB@@@BBBB?BB?BBB<@@@=@8:5:443888908:;(3-333337,333,3,3173336;?9@>A7:3=;9(////(///8A8::7;;5:::=.33::::8C;A6A/73888=C978?@;;;5;*///6=998<.22383255'22.(.3..(..2,20560-------.(2272898/537......42525775)557222'22222'227
@N9IO0:01048:06351
TACGTAGGGTGCGAGCGTTAATCGGAATTACTGGGCGTAAAGTGTGCGCAGGTGGCCTCGCAAGTCGAGTGTGAAATCCCCGGGCTTAACTTGGGAATTGCGCTCGAAACTACGGGGCTCGAGTGTGGCAGAGGGAGGTGGAATTCCACGTGTAGCGGTGAAATGCGTAGAGATGTGGAGGAACACCAATGGCGAAGGCAGCCTCCTGGGCCAACACTGACGCTCATGCACGAAAGCGTGGGGAGCAAACAGG
+
:@A@BBBB=BBAAB@;;;4;2955.45::>B;;:.;;9B<4@696?ABC;;7;@9@:@@=BC=;;;BAA@?@B@C6ABLD;CC>AA?B?BB@CC>C>A49433888991:=555>>1=BBA@@@A90)0;.---(--(-:5:5:<:7;;<<<799=C@CCDD<BBBBB@@@@A@@@B>@@49.7;;6;679.9<<8<:>==@<5505:;1;)/)/66//54339==>>8<<999,9<===??2:99>@9@AA>
@N9IO0:01049:06352
TACGGAGGGTGCAAGCGTTATCCGGATTCACTGGGTTTAAAGGGTGCGTAGGTGGGTTGGTAAGTCAGTGGTGAAATCTCCGAGCTTAACTTGGAAACTGCCGTTGATACTATCAATCTTGAATATCGCGTAGGTAAGCGGAATATGTCATGTAGCGGTGAAATGCTTAGATATGACATAGAACACCAATTGCGAAGGCAGCTTACTTCACGATCATTGACACTGAGGCACGAAAAGCGTGGGGAGCAAACAGG
+
665;7444)44>:7==55.555.5.33-333:::09919;3;=5<===<B@<@@@8?2;.:83<8>B@@@?BBAB<A?AB5;;:955<9=A=A=AA=ABCC5;:>;:;;449=@C:9;;@BC=@BA;;;B;;;?BA>B::99???@BA999@:::@@=@=@@6548=9=<?9////8677<<244;.4.328333-3-3334:7<<<7;;;:><AAC?<95;;:44:5:954449&44==>AB8BA=@@90008
@N9IO0:01052:06312
TACGGAGGGGGCTAGCGTTGTTCGGAATTACTGGGCGTAAAGGGCGCGCAGGCGGCTGCTCAAGTCAGGCGTGAAAGGCCTGGGCTCAACCCGGGAATTGCGCTTGAGACTGGGCTGGCTTGAGTGCGGGAGAGGATGGTGGAATTCCCAGTGTAGAGGTGAAATTCGTAGATATTGGGAAGAACACCGGTGGCGAAGGCGGCCATCTGGACCGCAACTGACGCTGAGGCGCGAAAGCGTGGGGAGCAAACAGG
+
<;A?:99494$4=@BBBB?;:9;C@C?B?BBAAA;;;;BE?DM?BBABB;;5;@9@;;;BCC?CBBAA=@C;;;F9;8;@CAB=;;;C>BB>BF@L@D?AABAA?AAABDEED>CAB?AD@CCB????A9>:::6::A<??>B@B@CD>BBCAAAA@@<@CCC>C@BBBBAAAAA=AA9?;?@<@??:@:;<5;BB5;8;A>A>A@@;;7;@:@@A=@@@@@@@B<;;7;A@@@@;@BCBCCC9BBABB9A;;5
@N9IO0:01055:06323
GACAGAGGGGGCAAGCGTTGCTCGGAATTACTGGGCGTAAAGGGCGCGTAGGCGGGATGGCAAGTCGGTCATGAAATCCCTCGGCCCAACCGAGGAACGTCGATCGATACTGCCGTTCTTGAGGGTTGCAGAGGAGACTGGAATTCCCGGTGTAGCGGTGAAATGTGTAGAGATCGGGAGGAACACCGGTGGCGAAGGCGGGTCTCTGGGCAATTCCTGACGCTGAGGCGCGAAAGCGTGGGGAGCAAACGGG
+
ABA??>>>?>0@C?BBCC@CCCCC@CAD@ECCCF@AA@@@8>@8@@@BBBA?@@@:@???AB>BBCC?BCCBBBD=BBB=??D@CC=C@C?B998:?AA@ABC?@??@@?>?>>BC=A@@BBBD<B=A@?AAA<@@@@@A?B?B?BB=B@BCBBBBB?ABBA<ABAAAB?AB>@@BD>BA4:2;@@>B?BB>BFC@C?CCC>CBAAABB<BB=@?C=AABBABB@@@?A?@999,;?8AB<<156CC=8CEE=
@N9IO0:01055:06348
TACGTAGGGGGCAAGCGTTATCCGGATTTACTGGGTGTAAAGGGAGCGTAGGTGGCAGGGCAAGTCAGATGTGAAAACCCGGGGCTCAACCCCGGGAGTGCATTTGAAACTGTCCGGCTGGAGTGCAGGAGAGGTAAGCGGAATTCCTAGTGTAGCGGTGAAATGCATAGATATTAGGAGGAACACCAGTGGCGAAGGCGGCTTACTGGACTGTAACTGACACTGAGGCTCGAAAGCGTGGGGAGCAAACAGG
+
CCBBBBCCBB1@@:@@;;5;9:?B?CCK?BAAAA<0//<A5@>9AABABCC@BB@BBBE>CB@@:>?>@====<??*9:/7::+<==>@CCC:BB?9;;@CCCD>BBB?BBBBCAD?BB@6;;AA?@A=ACDC?BA@C@@?@?CAC@BA@A?;;;::.9:=>8A?@@AAA;::@:00+00+016:=+8:@A8=?B5;2992494=<AA7;;;;;B>BBCE<<;AB;;5;59@@D9B;;<BB@3BAA@@9?;;5
@N9IO0:01057:06349
TACAGAGGGTGCAAGCGTTAATCGGATTTACTGGGCGTAAAGCGTGTGTAGGTGGCTCGCTAAGTCGGTTGTGAAATCCCTGGGCTCAACCTGGGAATTGCAGTCGATACTGATGAGCTCGAGTTCGGTAGAGGGTGACGGAATTCCCGGTGTAGCGGTGAAATGCGTAGATATCGGGAGGAACATCGATGGCGAAGGCAATCACCTGGGCCTGAACTGACACTGTGACACGAAAGCGTGGGTAGCAAACAGG
+
ACB:;9CD<BB?>9<<871:;?ABACCC>CBABB;9:;?@9@@A@AAAABB?A@=@BBBBCCBCCCC@B?BBDCC7CDD>;;;6;AAB@C@BAA<A?B>A@;9:@??>AABAAAA<8;?:::::9==6BA?999+9?@AC?B7B7<:5<8=>=CBBB6B?>815@;<=?=>888>;=/AA:@7ABB@B>>@:C>@;B?@A=ABB@8ACD?F@CCC@DCCCDDBBB@@:8884:9(4:<AB>8B=??:=7;;A=
@N9IO0:01058:06353
TACGGAGGGTGCGAGCGTTGCTCGGAATCACTGGGCGTAAAGCGTACGCAGGCTGTCTCGTAAGTCGGGTGTGAAAGCCCGGGGCTCAACCCCGGAATTGCGCCCGAGACTGCGGGGCTTGAATGCGGGAGAGGGAAGCGGAATTCCTGGTGTAGAGGTGAAATTCGTAGATATCAGGAGGAACACCGGTGGCGAAAGCGGCTTCCTGGCCCGACATTGACGCTCATGTACGAGAGCGTGGGGAGCAAACAG
+
AABB?BBB<@A@BBBCBB?ABB;;7<9:;CCDHF=;;;;;0:?>@ABCBBB@BA@@BB@@@C?BCCCC=CCCDDD<??B;AAA6??@@3999-:;><@69:=@@8@:;;?@@;;::59?;@@?;;9>B4;;CC?6=>@AC8@8B?@8@C<@@<<>99.5544(47<<<>>>=55544.44=A@;::8>;:;4;:=:1:44.44.474929>6995@@85555448:<<:<4444449;4555&499;;)459
@N9IO0:01059:06342
TACAGAGGGGGCAAGCGTTGTTCGGATTTATTGGGCGTAAAGCGCGTGTAGGCGGTTTTATAAGTCTGATGTGAAAGCCCTGGGCTCAACCCAGGAAGTGCATTGGATACTGTAAGACTTGAATACGGGAGAGGGCAGTGGAATTCCTAGTGTAGGAGTGAAATCCGTAGATATTAGGAGGAACACCGGTGGCGAAGGCGGCTGCCTGGACCGATATTGACGCTGAGACGCGAAAGCGTGGGTAGCAAACAGG
+
CCCB@:9999*;C>CBBB?AB@DD@AA@<@B?BB>BB@@@9@?@?@@@AAA>AC?CCC:BBB@C?@@BACCBBC<6BB=6BB>7BBCC<C@8@C:=8@BBC<A9B9BBCBBBBB>BACC;CC9A@AAA9AB::;6;@@A?=A9>5908=<BCCBB<>?@?@>2@@333?@@BBB?BC?BB?B?BBB?C?BB?B@A?A=BB?;;;C>BB=?><@CBBA?BBB;;<AA@@@@?;;;09<;?:=6<<<:@:479>5
@N9IO0:01059:06356
TACGTAGGGTGCGAGCGTTAATCGGAATACTGGGCGTAAAGCGTGCGCAGGCGGTTTTGTAAGCCAGATGTGAAATCCCCGGGCTTAACCTGGGAACTGCATTTGGGACTGCAAGGCTTGAGTGCGGCAGAGGAGACTGGAATTCCTGGTGTAGCAGTGAAATGCGTAGATATCAGGAGGAATACCGATGGCGAAGGCAGGTCTCTGGGCTGACACTGACGCTCATGCACGAAAGCGTGGGGAGCAAACAGG
+
BBBDCCCD>9;:CBBA?@;A?BBB>B-00====8?>@AA;ACBBBBBBCGACC?BCC;CCD?@A?BBA@??;:;(4:::-9<58:7;7<:=BB=B?AAA???A=AA;@@???A?A>@?397998=>6;<?@@<?=<=??8=9@>B?BB599@@A@BBB??A7<<====;8;:;555=??;?:=9:1:;86-552.5+73728?=<;FD>8332755999/....668=:;;==1::87///&...37../.3
@N9IO0:01015:06391
TACAGCAGGGGCAAGCGTTACTTCGGAATTATTGGGCCGTAAAGGGCGCGTAGGCGCCTGGCAAGTGGAAGGTGGAAATCCCTCGGCTTAACCGAGGAACTGCCCTCCAAACTGCCTGGCTTGAGACCGGGAGAGGTGAGTGGAATTCCCAGTGTAGCGGTGAAATGCGTAGATATTGGGAGGAACACCAGTGGCGAAGGCGGCTCACTGGACCGGTACTGACGCTGAGGCGCGAAAGCGTGGGGAGCAAACGGG
+
0000///---&-/)//9:)//5.55.3-3-33-3:183999919=3;:543:<340/498(--(--/)/)/)34.4:(44;04455::5::D;;;EAE@CBBCE9@?6::/999;6;:=BE>BAABC4883:?>@>AA?>@B6:7:?CD?BBBB@@@?=8?;99/999<<==A??>=?@8@@>A?AAA=AABB?CBB=B?;:6;BBABCC@DDAFACCCCBCBCDDCCDAEDB;;;7<BCAAAA6:9@BB;;;;6
@N9IO0:01025:06397
TACGAAGGTGGCAAGCGTTGTTCGGATTTACTGGGCGTACAGGGAGCGTAGGCGGTTTGGTAAGCCCTCCGTGAAATCTTCGGGCTCAACCCGGAAAGTTCAGAGGGGACTGCCAGGCTAGAGGACGGGAGAGGAGCGCGGAATTCCCGGTGTAGCGGTGAAATGCGTAGAGATCGGGAGGAAGGCCGGTGGCGAAGGCGGCGCTCTGGAACGTTTCTGACGCTGAGGCTCGAAAGCGTGGGGAGCAAACAGG
+
AAABB?C@BB?BB<@?@@>@B?CGACCD<AA??A98:9AA@AA=;:;BBBBACC?CC<A<AB?@BA>AC?BBBBC=BBC???>5=@;;5;C6:6:A9AA@AAABBBA8AA;;;:@>5???AAA<?;;4,9>;>@C@@@@D@B=@<@@8@=BBB;;;AADDCE>ABACCCAB@@@@BB=AB8:8;?B>B6;;9@<<6;@CC@AB@;;;C=A;@ABB=CAA@AAAABBA5;<;;9>6>959=99+9:;9<1>992
@N9IO0:01044:06390
TACAGAGGGGGCAAGCGTTATTCGGAATTATTGGGCGTAAAGGGCGCGTAGGCGGCTTGGCAAGTGACGGGTGAAACCCCTCGGCTTAACCGAGGAACTGCCCGTTAGACTGTCTGGCTTGAGACCGGGAGAGGTGAGTGGAATTCCCAGTGTAGCGGTGAAATGCGTAGATATTGGGAGGAACACCAGTGGCGAAGGCGGCTCACTGGACCGGTACTGACGCTGAGGCGCGAAAGCGTGGGGAGCAAACAGG
+
CCBBBCBDEE5BA;@@:98;C?CC@B?B=??=AA9>>9::/87-7>>???<9<<4::?A=@@5::>==>@;@@@@0;;;.4:?5><:=4::=@B?B?BABBB=A@?@????AA@AD@BB999<=@5;;0:B9:59AA=?A<>9?;?A9AABAABB;:5;?<=69::>=?@@@@@;@@9?A>A>AAB>BAAA@CBC@B?:98:B@ABBB>BB=A;ABBBBBCBCBCCD?BAB;<<0<A?ABCC8A@BAB<@@><
@N9IO0:01081:05760
TACGTAGGTGGCAAGCGTTATCCGGATTTATTGGGCGTAAAGGGAACGCAGGCGGTATTTTAAGTCTGATGTGAAAGCCTTCGGCTTAACCGGAGTAGTGCATTGGAAACTGGGAGACTTGAGTGCAGAAGAGGAGAGTGGAACTCCATGTGTAGCGGTGAAATGCGTAGATATATGGAAGAACACCAGTGGCGAAAGCGGCTCTCTGGTCTGTAACTGACGCTGAGGTTCGAAAGCGTGGGTAGCAAACAGG
+
BBAAAAA<AA>AD?BBEE@CCC@C?BBD=CC?CD>BBBBC>BC=B?AAAAA?@?=?ABBC8B>B@@@BBB?B>??9@=8??AA>@@898:?A?AABAABB???=@=@@;@@@@9?@@@@>A@AABAAAB@AA@@BBBCBB@C?BBC?A;;;CBABAD?CCBC>BCBKDDCC@@@@@@=A:;:3;@?5::BD?ABAC:@::6:A@999B@BAAAAB?BA>>>BBBBCC?B>@999177???@9>;;777-8:;=
@N9IO0:01088:05774
TACAGAGGGTGCGAGCGTTAATCGGATTTACTGGGCGTAAAGCGTGTGTAGGTGGCTTCCTAAGTCGGTTGTGAAATCCCTGGGCTCAACCTGGGAATTGCAGTCGATACTGGGAAGCTCGAGTTCGGTAGAGGGCGGCGGAATTCCCGGTGTAGCGGTGAAATGCGTAGATATCGGGAGGAACATCGATGGCGAAAGCAACCGCCTGGGCCTGAACTGACACTGAGACACGAAAAGCGTGGGGAGCAAACAGG
+
AAA@@@BB=BDB@????>:?5::A?BBB<A@???9?@@BC;@@@@BAAAAB?@@=@C:>;@A>ABAA=A9;;CDD?CCC>BBC=BBBB?A?;;;8;?B@DA@@@CAAAAAA?@<A<??BBC@@@@BB?A??988-8<8?@>@?C>AA<A>ABBBBAC<?88849AAA@AABAAABAD8AB=@<@@ABBBAA?B@@@:@@A>A?BC@BDD>D?BBC?BCCA@@@@@@@>@AC;;;;.;ABECEE;AAABD=@@@@
@N9IO0:01088:05776
GACAGAGGGTGCAAACGTTGTTCGGAATTACTGGGCGTAAAGCGCGTGTAGGCGGCTTGGAAAGTCGGGTGTGAAAGCCCTGGGCTCAACCTAGGAAGTGCACTCGAAACTGCCGAGCTTGAGTTCTGGAGAGGAAGGCGGAATTCTCGGTGTAGAGGTGAAATTCGTAGATATCGAGAGGAACACCGGTGGCGAAGGCGGCCTTCTGGACAGCAACTGACGCTGAGACGCGAAAGCGTGGGGAGCAAACAGG
+
BBBBDCEC<@A?BB<BBB788=?@=@5949?@@@<A@AAB<BACBBBBBBB?BC@CC@C>BB;AB@@@:@BAAAA=A@@8<<<6<>==9?<@@@;@;?AAAAAAB@@@:@@@@?C:;:C?B@BB?BBC@CDCCAC?C@9979;>;?BBB?CBAAA@@=@AAD=C@BBBBBBBC???AA??;?:?AA<@:9949AC?B?BB?A=A=@BA?B>>>>>9==@@@@@@?;;:>>A99929==>BDD5<<<AA9AAA5
@N9IO0:01095:05793
TACGGAGGTGGCAAGCGTTGTTCGGAATTACTGGGCTTAAAGCGCGTGTAGGCGGGACGGAAAGTGTCGGGTGAAAGCCCTTGGCTCAACCAAGGAACTGCTTGGCATACTTCCGTTCTTGAGGTAGGTAGAGGTCGCTAGAACGACGGGTGGAGCGGTGAAATGCGTAGATATCCGTTGGAACGCCGGTGGCGAAAGCGGGCGACTGGACCTATCCTGACGCTGAGACGCGAAAGCGTGGGGAGCAAACAGG
+
BBDF?9989@:>CACABB@AA?BD@B@C?AABCD>?=9==6=:;:@@BBCC@CEE>BBB>BC=BAAACCC>CCDD>CCC>B=A=A@?=9?;?;?;?;@BBCC@C@CBBBBB>@<@A=@@=@AA?BBB?@??9949>?@@ACC?BCBBBB=BC>BBBB?BA@@<@BACBBBCAAAB>@@=@2:4:@@=A>AA=@;993:=BB<BBCBCB=;;7;@AA=BCCBB@@AA::;A>;;;0;@@;;;;.;@@@@9@AA<
@N9IO0:01097:05762
TACAGAGGGTGCGAGCGTTGTCCGGAATCACTGGGCGTAAAGGGCGCGTAGGCGGCTGGGTAAGTAGGGGGTGAAATCTCGCGGCTCAACTGCGAGGCTGCCTTCTCGACTGCCCGGCTGGAGCACGGCAGAGGCCGGTGGAATTCCCGGTGTAGCGGTGGAATGCGTAGAGATCGGGAAGAATATCGGTGGCGAAGGCGGCCGGCTGGGCCGTTGCTGACGCTGAGGCGCGACAGCGTGGGGAGCAAACAGG
+
BCB;;;CC=CCBA@B???;@BA?C?C@B;;;>??9@AACE=BB>CCBBABB?AA=AA?@7@@<@@BBBBB3AAAA;A@@@@?@;@?@@=A:::@;;6:@DA?B>@;;:89B@AA9?:@;<5;;?@??;??@;;8;?C@BB?A6:6:@;@>BB;::BB=?@?A?AAAB@@@B;;:@BB<B?;;6;@@@A>;;4;9;2:=BA@C@C@CCCD;@>@@<?@<00000;0/0*/:?=<995?=778839==@@9??@?
@N9IO0:01102:05795
TACGTAGGGTGCGAGCGTTAATCGGAATTACTGGGCGTAAAGCGTGCGCAGGCGGTTGTGCAAGACAGATGTGAAATCCCCGGGCTCAACCTGGGAATTGCATTTGTGACTGCACGGCTAGAGTGTGTCAGAGGGGGGTAGAATTCCACGTGTGAGCAGTGAAATGCGTAGATATGTGGAGGAATACCGATGGCGAAGGCAGCCCCCTGGGATAACACTGACGCCTCATGCACGAAAGCGTGGGGAGCAAACAG
+
CBBBB@@?8>>>@AA@@B<B?ACE?C6;6;;;;C;;:;DC>CBBBCAA@9949A;A?BBBCB?A@@??@AAAAEE>BBBB9AD=>??B5:78CC;C8=58?ABD>C999???@AAA4::D99:?=>9;;;;=@AAAA'>>:719394;=;;;688<6722569.9;955588===AAA3773737=A;<===7=8818=D?@@@@@/>@=/555/566699==>9>???>>>?A@@<A@@;;;;00///>4>>9
@N9IO0:01064:05835
TACGTAGGGTGCGAGCGTTAATCGGAATTACTGGGCGTAAAGTGTGCGCAGGTGGCCGCGCATGTCGAGTGTGAAATCCCCGGGCTTAACTTGGGAATTGCGCTCGAAACTACGTGGCTAGAGTGTGGCAGAGGGAGGTGGAATTCCACGTGTAGCGGTGAAATGCGTAGAGATGTGGAGGAACACCAATGGCGAAGGCAGCCTCCTGGGCCAACACTGACACTCATGCACGAAAGCGTGGGGAGCAAACAGG
+
BABBBAAA<::;D:;::;>A?BBB@B@F?BBCCC>@@A@@:@;;;BCBA@@;>?;@>AAB:;:CA;;;CBBB@>=8;:::-<A0;<?B>BB?CC?C@C?@@@??@AAE?FC@@AAC?BBBBCB@??A>???=<<68728<:??B@BABBBCBB<==B>=?@@:977==BABBB=88C=@A?B>?@@5;6:?:?=?;>9==<=:78448;1?1:69>@@?>@?CAAA@??AA@@A9@999===2:::AF>DDF>
@N9IO0:01067:05821
TACAGAGGTCTCGAGCGTTAGTCGGAATCACTGGGCTTAAAGCGTACGTAGGCGGATCTGTAGGCGTCGTGTGAAATACCTCGGCTCAACCGAGGAACTGCACGGCGAACCACAGTTCTTGAGACAAGTAGGGGCGGTCGGAACGATAGGTGGAGTGGTGAAAATGCGTTGATATCTATCGGAACGCCGAAGGTGAAGACAGGCCGCTGGGCTTGTTCTGACGCTGAGGTACGAAAGCGTGGGGAGCAAACGGG
+
BAB@@@B@BDCCBAAAA@<A<;;C?D@CBBCBBB=BC@BB7;;A@@;;;;@<@B?ABBAA@AB?AAAAAAA;;;C=<;9>@995;:9=:=2338283888:833-38838-55;;=7<<055444:3994444&4:58::7;7333:4/)/9)///;57/444&4:;4405<<<<=99:@@:@<@CC?DD?B?AA@>AAB;;7;?;;;CC=CC:;;?@@@A?AAAAAA?@@?@??9?@?7877*334:>255=6
@N9IO0:01069:05857
TACGGAGGGTGCAAGCGTTGTTCGGAATCATTGGGCGTAAAGCGCGTGTAGGCGGCTTGGCAAGTCGGTTGTGAAATCCCGGGGCCCAACCCCGGAACTGCATTCGAAACTGCCTCGCTAGAGTCCCGGAGAGGAAGGCGGAATTCCCGGTGTAGAGGTGAAATTCGTAGATATCGGGAGGAACACCAGCGGCGAAGGCGGCCTTCTGGACGGTGACTGACGCTGAGACGCGAAAGCGTGGGGAGCAAACAGG
+
@@@@=@DC<@@@@=@@A@?BCACGEC>AAAA=@A9@>999/7<8=<BCBAA<AA>BE@E@CB>BB@@<@:;;BBH>CCD>CCC:CF?D=???6??C>A9:;AA?BA@A9@;:;>A?ACCBBBBBBB=C@BBBG?C@C@BB?B?A>AA<A=@@@BA@@=A@@@;@?CBBBCECCCCCD?DD<A;A@?=BCBC:CBB=B=9;4:=@=@BB<@?B?BABBB???BBB@@?BBCDDCC>BAAADDD<BBBBC;AAA6
@N9IO0:01085:05855
TACGTAGGGTGCGAGCGTTAATCGGAATTACTGGGCGTAAAGTGTGCGCAGGTGGCCGCGCAAGTCGAGTGTGAAATCCCCGAGCTTAACTTGGGAATTGCGCTCGAAACTACGTGGCTCGAGTGTGGCAGAGGAAGGTGGAATTCCACGTGTAGCGGTGAAATGCGTAGAGATGTGGAGGAACACCGATGGCGAAGGCAGCCTTCTGGGCCAACACTGACGCTCATGCACGAAAGCGTGGGGAGCAAACAGG
+
@AAAA;;;/;;:BABB??:@=@BC?B?B?CAAAC=;;;BB=B;;;@@@@@@=@A;A=A?@?@?ABBBBB>??BBC>B@@?0=@AAA5;45=:?@8D?B?BCBBBDCEE?CBB@@@@=@BAA;9:?BC@BAADA=@,0,00+0)0:>6?;>:<<:::;6;38839:==>>CBBBAA<@6:9492;@@=A@@@<@@@=@?B;;;<@<@;;;0<4;>BB@@@C;::C@@@BBA@@@@8?;;;;;;.;?@?B<BBB=
@N9IO0:01086:05838
TACGTAGGGTGCAAGCGTTAATCGGAATTACTGGGCGTAAAGTGTGCGCAGGTGGCCGCGCATGTCGAGTGTGAAATCCCCGGGCTTAACTTGGGAATTGCGCTCGAAACTACGTGGCTCGAGTGTGGCAGAGGAAGGTGGAATTCCACGTGTAGCGGTGAAATGCGTAGAGATGTGGAGGAACACCGATGGCGAAGGCAGCCTTCTGGGCCAACACTGACGCTCATGCACGAAAGCGTGGGGAGCAAACAGG
+
CBBBBA@@8:;;B?BAAAAC@BDD?B?B?@@CCC>BBAAA:AAA@BBBBCCAED>B?BBB??@BBDDBBBDB>@@8;;;;.:?.:;<A?AA?A>7C:C?BBBBAABCC<A@@@C@?;@A?????BAA@BBBB@=A:@:00,0=@<@=@0:9A???BB?BAAA<@??????BBB???C9>??A?@@@@BBAA?ABB?A?B@@@<@<@<;;0;<@?CCCBBB;;;B@@<;<;;;;;0;BBBEEI;BBBDC?BBB@
@N9IO0:01106:05846
GACAGAGGTGGCAAGCGTTGTTCGGAGTTACTGGGCGTAAAGGCGCAACGTAGGCGGTCGGGTAAGTCCTGTGTAAAATCCCCCTGCTTAAACAGGGGAACGCCATAGGTGACTGCCCGGCTAGAGGACGGGAGAGGAGAGCGGAATTCCCGGTGGAGCGGTGAAATGCGTAGAGATACGGGAGGAAGGCCGGTGGCGAAGGCGGCTCTCTGGAACGTCCCGTGGACGCTGAGGTGCGAAAAGCGTGGGGAGCAAACAG
+
:9////72//)3849933-34.4:5444.4499;)///00*/)/9//)5>9?@6;:<?999,5<45564;;=A<AKI<CCCDB,;;94.44)44444&5.5559<<<@49559445>)509@?9:9=@@A@8@@AA=AA@AAA<?29.44)5.59.555516==>4;;655555//////;/9:,/+58=7=:55.4::.4.44.33388//)/)-,222(,,-(-79::<:;58333/00&////99:.:99;=2:44
@N9IO0:01107:05854
TACGTAGGGTGCGAGCGTTAATCGGAATTACTGGGCGTAAAGCGTGCGCAGGCGGTTCGTGAAGTCCGATGTGAAAGCCCTGGGCTCAACCTAGGAACTGCATTGGAAACTGGCGGGCTAGAGTGTGGCAGAGGGGGGTGGAATTCCTGGTGTAGCAGTGAAATGCGTAGAGATCAGGAGGAACACCGATGGCGAAGGCAGCCCCCTGGGCTAACACTGACGCTCAGGCACGAAAGCGTGGGGAGCAAACAGG
+
BBBCBBBG>:::@AAABAAC@CCB>@+0)/777<5@@BBB<BCCBAAD@@@@@@<@=@?;:;?ABAFCDGCBBBD=@@@<B@:0AA@A5::CCB?C@G@@@CA?A=A@:@@A@A@A9A@A;::CCDD>;996@@G@@&@E9A;?=B<??6A:9;A@A@BCBD>CCBBBEBB@@@@==39;<@?ACD@CB@@<AAA@B?CABABAA,BBB;BAB?BBBBBAA00/=::5<<<;;;3:@@??==+559@@8@A?<
@N9IO0:01065:05860
TACGTAGGGTGCGAGCGTTAATCGGAATTACTGGGCGTAAAGTGTGCGCAGGTGGCCGCGCAAGTCGAGTGTGAAATCCCCGGGCTTAACTTGGGAATTGCGCTCGAAACTACGTGGCTAGAGTGTGGCAGAGGAAGGTGGAATTCCACGTGTAGCGGTGAAATGCGTAGAGATGTGGAGGAACACCGATGGCGAAGGCAGCCTTCTGGGCCAACACTGACGCTCATGCACGAAAGCGTGGGGAGCAAACAGG
+
@@BCCCCH=@@BCBBBBB@CAAAA@C@C@BBBCC;A@;::.<@AB@AAABB>BB@CACBBBA<@?@@@@@BBBCC<??CC:CC=@@595:??AA9A8=.3::::88==444>8A??<?CBDBB??=:)/////389>;;=6A=B>B>BB@>B;;B=<8<;=93966==<<=>=;;;>;==9==;::=<;;?=B@@=A7;;AB6;8;BBB/;2:5;=:99:955=;:9;:95;;;09ACABBB9B;;;F?CCC@
@N9IO0:01083:05872
TACGTAGGTGGCAAGCGTTATCCGGAATTATTGGGCGTAAAGAGCGCGCAGGTGGTTGATTAAGTCTGATGTGAAAGCCCACGGCTTAACCGTGGAGGGTCATTGGAAACTGGTCGACTTGAGTGCAGAAGAGGGAAGTGGAATTCCATGTGTAGCGGTGAAATGCGTAGAGATATGGAGGAACACCAGTGGCGAAGGCGGCTTCCTGGTCTGTAACTGACACTGAGGCGCGAAAGCGTGGGGAGCAAACAGG
+
A@ABA>>;::4;C?B@BBABCCACFB?B?@@=@A9??99:/889:8@AACB@CB@C@BBC?C?C@@ABEBCAAAC;@@@;@@@6;;=B5;5;<;5;B@<BBBB?B?BC=C;;89@;;;@<@@@@BBBBB?B@><5<6000+0+0-0@A@CBBBBB@@=@:;;6;BBBBCBCCCAAAB?AA?B@BBBADBBCACCC?C@BB>BC?A=AB@BBBCCD?BBBAAABBBBB?ABC;;;/;;;;CCC7DCBBB;AA@@
@N9IO0:01084:05893
TACGTAGGGTGCAAGCGTTAATCGGAATACTGGGCGTAAAGCGTGCGCAGGCGGTGATGTAAGACAGGTGTGAAATCCCCGGGCTTAACCTGGGAACTGCATTTGTGACTGCATCGCTGGAGTGCGGCAGAGGGGGATGGAATTCCGCGTGTAGCAGTGAAATGCGTAGATATGCGGAGGAACACCGATGGCGAAGGCAATCCCCTGGGCCTGCACTGACGCTCATGCACGAAAGCGTGGGGAGCAAACAGG
+
BBCCC@B@89;:A=BABC<B8;;E>@5;;@;;;.9@BA@4@6<;@;@@;;6;B;AAABBDB?;;:??<?BB@AD:@???5?A;AB@B@B?CDD<B6;;;;?@@8@AAAB@@@BCCBB??=??BBAA>AA@?????,?@A=B<@=@>BBBBAAABBBBB@@A=ABABCBBAAAA:;:@@@<@=@;;6;@BB?BBC?A=BB89:DC6?@?:>=B??>CC;;0//77669333877(3499???3777>>6>@@?
@N9IO0:01095:05861
TACGTAGGGTGCAAGCGTTGTCCGGAATTATTGGGCGTAAAGAGCTCGTAGGTGGTCCGTTACGTCTGCTGTGAAAACTCGGGGCTCAACCCCGAGCCTGCAGTGGATACGGGCGGGCTAGAGTGCGGTAGGGGAGACTGGAATTCCTGGTGTAGCGGTGAAATGCGCAGATATCAGGAGGAACACCGGTGGCGAAGGCGGGTCTCTGGACCGATACTGACACTGAGGAGCGAAAGCGTGGGGAGCGAACAGG
+
A@AA@>>?:?A@C?CBABBCCC?C?B?B@BBAEE>BBA@@8?:;:AABCBB?CB?BD?BB@B@BAABAAAA@AADD<ABBBBB9A@@@4:::-;;;;?BBB@@@A=;;;999/:AA9BA?::;AA@@=>@@@@7@@@@AB6;7;>A?BB?BB;;;AB>@<;<0;CBC;;=ECCBBBC=@@@B?BBC@B>@@@CBB?B?AAA<AA@AAC=??@B@?@BA??@?@@B@A>BBBBCC=B:::CDE;@@BBCAAAA?
@N9IO0:01103:05881
TACGTAGGTGGCAAGCGTTGTCCGGATTTATTGGGTTTAAAGGGTGCGTAGGTGGCTCTGTAAGTCAGTGGTGAAATATCTCAGCTTAACTGAGAGGGTGCCATTGATACTGCGGAGCTTGAGTACAGATGAGGTAGGCGGAATTGACGGTGTAGCGGTGAAATGCATAGATATCGTCAAGAACACCGATAGCGAAGGCAGCTTACCAAAGCTGTAACTGACACTGAGGCACGAAAAGTGTGGGGATCAAACAGG
+
CCBB@9949=9>B>B=@A<AAD=B?<;;6;A>BC>CJ>BB>BD<AAABABB=::5;BBABAD?CBCBBBCABBBF>CCCBBBBBBC?C?CAAABBBB>BBC@CC?AACBCCCAA?>@>B;@:;;@@@@@@@AA=@@B@@@8;6<@ECCB@BA@?@@@<9;9=6=>A@@@@AABB@@A;;5:@>=?@599<<<:/0)/)//;<;7;<.44)4:77//)/;///<<<;;949955555&59999<<0:<99;065;9
@N9IO0:01106:05897
TACGGAGGATGTGAGCGTTATCCGGATTTATTGGGTTTAAAGGGTGCGTAGGCGGCCTGTTAAGTCAGCGGTAAAAGCCCGGGGCTCAACCCCGGCGAGCCGTTGAAACTGGCTGGCTGGAGTTGGCGAGAGGTATGCGGAATGCGCGGTGTAGCGGTGAAATGCTTAGATATCGCGCAGAACTCCGATTGCGAAGGCAGCATGCCGGCGCCACACTGACGCTGAGGCACGAAAAGCGTGGGGATCAAAC
+
BBBB@BC?C;;9>5;;9?.559;A;ABB>BCADE>BB;?@9?>9@BB???A4;;5;<;;;4;5<>?AAAA>;;;;.;<?9ABB:???@=AAB8A?:;;AA?<;49@@;AAA?ABC?B@A6;;;<@=A@@ABK@FCEAAC=A?AAABBC<@@@;99@;@AAC<;9:@:>?AA@@@@@B@@?C<?==28;;4:=?A2;0;??@@@@A?B@CA@8::?@@@A@@??:9717<33333&38=9988*3;7;>3>
@N9IO0:01108:05908
TACGGAGGGGGCCAGCGTTGTTCGGAATCATTGGGCGTAAAGGGCGCGTAGGCGGCCCGGTAAGTCCGTTGTGAAAGCCCTCGGCTCAACCGAGGAATTGCGTCGGATACTGCCAGGCTCGAGTCCCGGAGAGGGTAGCGGAATTCCCAGTGTAGCGGTGAAATGCGTAGATATTGGGAGGAACACCGGTGGCGAAGGCGGCTACCTGGACGGGTACTGACGCTGATGCGCGAAAGCTAGGGGAGCAAACAGG
+
;;BC?BBBBB0A:@@?BB>BBADD@D@CC@@=@B<BBCBC>CB>CCCBBBC@CB?BB;@;@B@:;;@CB?BBBBC>CCC?CBC@AAAB?B@BBB?A?B@DCCBBB=@@@A;;;=@?=A@??A???F>DAB@AAD>B@@@D?A?A<@@;?AABBBBBC?AAAB<BBBBBCBBBBB?BD<??5:6:;;=B=::7:BB?B?BE@;;;D?BB>BBBB<BBBBBBBBAAAAAACDCBCC>BBBCDDD;AACEE>CBA=
@N9IO0:01111:05908
GACAGAGGGTGCAAACGTTGTTCGGATTTACTGGGCGTAAAGCGCGTGTAGGCGGCTTTGCAAGTCGGATGTGAAAGCCCACGGCTCAACCGTGGAAGTGCATCCGAAACTGCATGGCTCGAGTCCCGGAGAGGAAGGTGGAATGCTTGGTGTAGAGGTGAAATTCGTAGATATCAAGCAGAACACCTGCGGCGAAGGCGGCCTTCTGGACGGTGACTGACGCTGAGACGCGAAAAGCGTGGGGAGCAA
+
BBBBB@BB=@@>?A;?994:><@@>ACB=BBBBA<@@::;0;@?@BABABB?BD?BCC>CCC?AAAB>BAA@ABA8BB<6BBB:BECC>C?BCB?@<@000;;<::AB=BBBCCCC?B@@899@?A9?=????;?;?;@?=B>AC?>;?=A@@AB?>;?AA@<B>BAB???BA@@@,00;;;;@@@586:A;ABB=A=;;5;1819=>:;;;=;;;;;;AAAA888/////7:::(6599:==+:8885
@N9IO0:01066:05947
TACGAAGGGGGCTAGCGTTGTTCGGAATTACTGGGCGTAAAGCGCACGTAGGCGGGTCGTTAAGTCAGGGGTGAAATCCCGGAGCTCAACTCCGGAACTGCCTTTGATACTGGCGATCTAGAGATCGAGAGAGGTGAGTGGAATTCCGAGTGTAGAGGTGAAATTCGTAGATATTCGGAAGAACACCAGTGGCGAAGGCGGCTCACTGGCTCGATACTGACGCTGAGGTGCGAAAGCGTGGGGAGCAAACAGG
+
BBCBB?BFCC1BBBCCCD?CC?CC?B;>;@@@@B<AAACC>CCCCBBCC@@<@EB=CCBDAD@CC@@@BB:?@?D<@@@;A=;;:B@@:@;;5:=@=::887??<@@@??9959=A@?@BBBBAA???AAA>?>????BA<@:?=?:???BAABBBB?BDDC?B?B=;999=>@;>96=4//(/66598<<8<<<6<9>>9;99<<881;ABBCCDBBBBCECBAAA>:::BAC>C9;;DEE:@@ACC<A@@<
@N9IO0:01081:05925
TACGAAGGGGGCTAGCGTTGCTCGGAATCACTGGGCGTAAAGCGCACGTAGGCGGGTTCTTAAGTCGGGGGTGAAATCCTGGAGCTCAACTCCAGAACTGCCTTCGATACTGAGGACCTCGAGTCCGGGAGAGGTGAGTGGAACTCCGAGTGTAGAGGTGAAATTCGTAGATATTCGGAAGAACACCAGTGGCGAAGGCGGCTCACTGGCCCGGTACTGACGCTGAGGTGCGAAAGCGTGGGGAGCAAACAGG
+
BCCCC?CDDC1BB@A:;:>BBB;;9;@CCCEDCD=AAABB<BBBA@ABBBC@CCC>B=A@;>;?BAABBC5BCDD>CC>@A=????BB@DBD=?>B=@>>?<?<=>@A????=>9>><?CC=>>B?CB>BBBB>BBBBB@<@<@@A=@BBBBBA???>>>AA:A;::;=<<=>?;?@;A:;;7;AA<?=>=:=AA:=:=@;888>=<<1;;0;>AAAABBBB@B;;<=@@@@A@0;;B@@BC7A@>;>3>@?;
@N9IO0:01086:05933
TACGTAGGGTGCAAGCGTTGTCCGGATTTATTGGGCGTAAAGAGCTCGTAGGCGGTTTGTCGCGTCGACTGTGAAAGCCCGGGGCTCAACTCCGGGTCTGCAGTCGATACGGGCAGACTAGAGTTCGGTAGGGGAGACTGGAATTCCTGGTGTAGCGGTGAAATGCGCAGATATCAGGAGGAACACCGGTGGCGAAGGCGGGTCTCTGGGCCGATACTGACGCTGAGGAGCGAAAGCGTGGGGAGCAAACAGG
+
BBACBCCD>::9C>A@AA=AAC@C@DDD>BB@BB<@?99939?@@@@?A:;49B4;;6;ABBBBBBBBBBBBCDD>CCG>CCC;BAAB?BCC?BB<@ABAABBBCCCBBACC<BBC@@@ABBBC=AB?BBABB7@A;;;@=A@D@E@CC@CCCBCCC?B@@@9@@@B@@@BBBA@?@6:;<A=BBB@CBBB@BA?<??A@B<AABBBCF>C>A@@@>?;;;;;<@@B?BAA;;;0;=>==>>2@@@@A;;<;>
@N9IO0:01090:05917
TACAGAGGTGGCAAGCGTTGTTCGGAATTACTGGGCGTAAAGGGCGCGTAGGCGGTTTCGTAAGTCTTGTGTGAAAGCCCCCGGCTCAACTGGGGAACTGCACGGGAAACTGCGAGGCTTGAGTTCGGGAGAGGGAAGCGGAATTCCGGGTGTAGCGGTGAAATGCGTAGATATCCGGAGGAACACCGGTGGCGAAGGCGGCTTCCTGGACCGATACTGACGCTGAGGCGCGAAAGCTAGGGGAGCAAACGGG
+
>@@;;;@<@><<?4::@?5:;=AB<A:B<?@CCC<;;:;;0;A;;9;BEAA?;;5;C;@@@B=AAAB>B@ACBB@6:9:9:(;@ABBB@CDDDD9C?BBCBB@@@;?B8@;;::;A<?>>A99:;::9/3<<?A7B7859?@:=9=6;91<;8383328<BB>ECCBAA@===?=2;5?:>B8BBB?C?BB>BBB@C?@@===7748C5>@<??>>>====C>==86189:875-5<=8;99-7;D@;07;;6
@N9IO0:01093:05935
TACGTAGGGTGCGAGCGTTAATCGGAATTACTGGGCGTAAAGTGTGCGCAGGTGGCCTCGCAAGTCGAGTGTGAAATCCCCGGGCTTAACTTGGGAATTGCGCTCGAAACTACGGGGCTCGAGTGTGGCAGAGGGAGGTGGAATTCCACGTGTAGCGGTGAAATGCGTAGAGATGTGGAGGAACACCAATGGCGAAGGCAGCCTCCTGGGCCAACACTGACGCTCATGCACGAAAGCGTGGGGAGCAAACAGG
+
@ABBBAAD>:::BBC@BA=A@BCC?C?B?CBCCI>CCBCD>BBBACBBB??;?@<@?BBBBB>?@AAA@ABBBBB<BACC5??8>?;@<AA@CD?C@C=?@@?BBCDD=CBBAACC:BABBBBBBA@>AA@@>A5:95:>:?<@<@<B@>>>?CCBB?BBBB>BC@@@BBA@A@@@B@BB?B?;;;=A=AB>A;;7;>AA@@=;;59==3=*0+0;>>>B999?9999::9;;;/;BBCCDC:@@@AB<BBB@
@N9IO0:01101:05921
TACGAAGGGGGCTAGCGTTGCTCGGAATCACTGGGCGTAAAGCGCACGTAGGCGGGTTGCTAAGTCAGGGGTGAAATCCTGGAGCTTAACTCCAGAACTGCCTTTGATACTGGCGACCTTGAGTCCGGGAGAGGTGAGTGGAACTGCGAGTGTAGAGGTGAAATTCGTAGATATTCGCAAGAACACCAGTGGCGAAGGCGGCTCACTGGCCCGGTACTGACGCTGAGGTGCGAAAGCGTGGGGAGCAAACA
+
BCBBA@BCCC1A;::?BB@CCDED@D?CCCCCCD>@A@CD>C@@@BA@@:;8;BC>C?CCCD?@@BBCCD9BBDD=CC>??@>==A395:@@=ABD?B@@@<@@;@AABC@A?ACCCACADABAD@CB>BBB@>ABBCCC@C>BABBBBCBBABA@?<?@AA<B?BBBBAAACC?AA>?;>@<?>?=A???>ABB?A?9959@@@@@@>BA:@?@>>>BBCB@@==>=@B@???7;;=??=?2?=>>A9<6
@N9IO0:01112:05947
TACGGGGGGGGCAAGCGTTGTTCGGAATTATTGGGCGTAAAGGGCGCGTAGGCGGCGCGTGCAAGTCTTCTGTGAAATCCCCGGGCTCAACCCGGGGCCTGCAGGGGAAACTGCCGTGCTGGAGTGTGGGAGAGGTGAGTGGAATTCCCGGTGTAGCGGTGAAATGCGTAGATATCGGGAGGAACACCTGTGGCGAAGGCGGCTCACTGGACCACAACTGACGCTGAGGGCGCGAAAAGCTAGGGGAGCAAACAG
+
B@;;:;:;;;"9?49;5:=B>@DC@DAF@CC>BB=BBBBC>BB>BBBCAAA>BB?@BAC@A@B@CBCC@BBBCBBB>BBCC8AA<ABCC@DE>BBB8@<@@?@AAA:AC=C@@@>@BAACD?:;9BBAA7???><>A?@??=@=A@BD;D?BBABABB?BABB=BCBCCBBBAA:;:A9;;49-8@@?BBBB>@?@6>9>?8?BDCDCD>AA>AAB?BBCBBBBBBCBE;@==9999*:?<7797*3282=38;6
@N9IO0:01065:05980
TACGAAGGGGGCTAGCGTTGTTCGGATTGACTGGGCGTAAAGGGCGCGTAGGCGGCCTATTTAGTCAGGCGTGAAAGCCCCGGGCTTAACCTGGGAATTGCGCTTGATACTGATGGGCTTGGAGTGCGGGGAGAGGATGGTGGAATTCCCAGTGTAGAGGTGAAATTCGTAGATATTGGGAAGAACACCGGTGGCGAAGGCGGCCATCTGGACCGTAACTGACGCTGAGGCGCGAAAGCGTGGGAGCAACAGG
+
BBBB@<AB@A1BB@@?BB>AB@BB?AD@@@@@@@:@BBBM?CC?HCAAA@A=::8;@DBCC>CBCCCBACCECCB8;999.:A6??8=3939AB9@=@?A>@@B=BB<;;BBBAB@=BB>B=A@;;;;;;-:@BB;BBB<?@?B?B@CC>CCC;;;BBB>B;;;0;@BBICCCCA@+00+0+00+0<<8<+::;@>B=B=AA=A7;9BBD@BC?A@@=A@;;9B==<00*0<<<@@26:CBDD;;::?40086
@N9IO0:01094:05994
TACGTAGGGTGCAAGCGTTATCCGGAATTATTGGGCGTAAAGAGCTCGTAGGCGGTTTGTCGCGTCTGCTGTGAAAACCCGAGGCTCAACCTCGGGCCTGCAGTGGGTACGGGCAGACTAGAGTGCGGTAGGGGAGATTGGAATTCCTGGTGTAGCGGTGGAATGCGCAGATATCAGGAGGAACACCGATGGCGAAGGCAGATCTCTGGGCCGTAACTGACGCTGAGGAGCGAAAGCGTGGGGAGCGAACAGG
+
BBBBB@@B:@A@C=AABC@DCC@C@C@C@CDACC=AA:;;0;;;;;;@@;;59A;@@<A@@AAABB@@??@@9999-:>9>=?<?BBB?D?CAAA=A@CCCBBBBC>CAA@C>CABBBBCAAB::;C>BBEEF;CCCC@B=@?A@B@DD?A@BBB@@=@B>B=@@ABBCBCB?@@@@>::393:==9=>??9<==071:@@BBB?999?9?<@@@7;;;;;?;:;@?9??BBCC<??>::::-9B?<?<???>
@N9IO0:01099:05992
TACGTAGGTGGCAAGCGTTATCCGGATTTATTGGGCGTAAAGGGAACGCAGGCGGTCTTTTAAGTCTGATGTTAAAGCCTTCGGCTTAACCGGAGTAGTGCATTGGAAACTGGGGGACTTGAGTGCAGAAGAGGAGAGTGGAACTCCATGTGTAGCGGTGAAATGCGTAGATATATGGAAGAACACCAGTGGCGAAAGCGGCTCTCTGGTCTGTAACTGACGCTGAGGTTCGAAAGCGTGGGTAGCAAACAGG
+
CCBBB:98:B?BB?BABB?BBB?B?CCC=BB>BD;>=888-;@8@=AAABB@AB=<;;:;-;<@AABB?@@B?CB<A??B@CE>AA?A=@=C=???AAAD99:7:8:C<AACCCC3;;;?;;;;;;AAB?CBC?BBCBAA?@?AAB?B@@@@A@CCC@DBAA<::;BBBABBB;:;CAC?CC?AA@<@@??;?;;;0<@@<ADC@@@B=;;<ABEBIDBBBA@@BBD@C@BAAA<@@CCCC>BBBBCC<AAA>
@N9IO0:01102:05975
TACAGAGGGTGCAAGCGTTAATCGGAATTACTGGGCGTAAAGGGCGCGTAGGTTGTGACATAAGTGAGAGGTGAAATCCCTGGGCTTAACCTGGGAATGTCCACTCAGACTGTGTAGCTAGAGTACTGTAGAGGGTGGTGGAATTTCCGGTGTAGCGGTTGAAATGCGTAGAGAATCGGAAGGAACATCCGTGGCGAAGGCGGCCACCTGGACAGATACTGACACTGAGGCGCGAGAGCGTGGGTAGCAAACAGG
+
BBBBA>@>:@@=?<?99:6;:@@A=@=@@CCCCF=BBBAB=BD>CCCBBCC@C@CCCBBBCC>@@CCB??;=>=>8=>?99;;04<.526:>>C6?5:55A?ABBB:::BB@AA@:9:9::=?>??>>99<887)8339=8>8?=8@9?<>@>@=00)/(/99288==?=;@00(/;>:>6:6:69>==6<:98733173882;7<;6AB=@?A???@@@@A??@CBBC?9:9=885;=8755-57757>75588
@N9IO0:01083:06018
TACAGAGGGTGCGAGCGTTAATCGGAATTACTGGGCGTAAAGCGCACGTAGGCGGCTTGGTATGTCGGGTGTGAAATCCCCGGGCTCAACCTGGGAACTGCACCCGAAACTGCCTTGCTCGAGTATGGGAGAGGGAAGTGGAATTTCCGGTGTAGCGGTGAAATGCGTAGATATCGGAAGGAACATCAGTGGCGAAGGCGACTTCCTGGACCAATACTGACGCTCAGGTGCGAAAGCGTGGGGAGCAAACAGG
+
BBBCCCDD>AA@B?=7::4;5;AB?C?B@BADDD=?>???.;:A@@@@@BB@CD@CC>B>BCBBBBBB=BBDBBB>BBBB6AB<AACC@D?ABD@D=@@@@ABE?CCC=A:;:<@>BBBBB;<<AAAA7;;BEF8;8;?@<B>BA8A=@;@<;;CCC?CCCG?CDCCCCBBCB@AA?B?B@B>ABBBBCAA@BBB?C?AAA@@=@=@@>AB?C?BBEBBAAABA@::6:A@>=?9??@99:;.////:*//::
@N9IO0:01086:06029
TACGTAGGGTGCGAGCGTTGTCCGGAATTATTGGGCGTAAAGGGCTCGTAGGCGGTTTGTCACGTCGGGAGTGAAAACTCGGGGCTTAACTCCGAGCCTGCTTCCGATACGGGCTGACTAGAGGTATGCAGGGGAGAACGGAATTCCTGGTGTAGCGGTGAAATGCGCAGATATCAGGAGGAACACCGGTGGCGAAGGCGGTTCTCTGGGCATTACCTGACGCTGAGGAGCGAAAGTGTGGGGAGCGAACAGG
+
CCBBBBBB<@@@BBDDCC?CCC?B@B@C?AAADJ?BCBCD4;;,9;:<ADCI::8:B>CCCBBBA@@>6;;;AABB5;;AAAA7AA>A?CCCADBB@@;;;;8;5;;;<;CB=BAA???A@@@>@CBC@A@AA5A??9:96;@C@E@CC@CCBDDCC@CCCB=BB@@@@@CBBAAAC=AA@B?BBB@CACCADBA>A=AA798;BCBBB=BCB@@A>@:;;:;;@AA=AAABBB=@@CCCCC7;;<B@<9;;9
@N9IO0:01100:06018
GACAGAGGGGGCAAGCGTTGCTCGGAATCACTGGGCGTAAAGGGCGCGTAGGCGGGATGGCAAGTCGGTCGTGAAATCCTCCGGCTCAACCGGAGAACGTCGGCCGAGACTGCCAGTCTGAGGGATGCGAGAGAGACTGAATTCCCGGTGTAGCGGTGAAATGTGTAGAGATCGGAGGAACACCGGTGGCGAAGGCGGGTCTCTGGGCATCTCCTGACGCTGAGGCGCGAAAGCGTGGGGAGCAAACGG
+
BBCBBBCCCC5CC@DBBCACBBBB?B=@@BBBCD<@??>>6>?6??@@@:93:@?9@@??AA@CCBB?BBBBABB>BB>BB>B>A@@B>B=@>@>@=?::>>,0-00;;;;;=1797333/--(--,,,,,,-///3///(/(//(/388/44;A<????8?A>?@@:90;6//)/93937775:7==8=BB?B@BBB=BCAB9:928?;<==6689<999///5:>ABBC>???===>2>=>@@8:9:
@N9IO0:01101:06059
GACAGAGGAGGCAAGCGTTGTTCGGAATCACTGGGCTTAAAGCGCGTGTAGGCGGCTTGGTAAGTGTCTTGTGAAATGCCTCGGCTCAACCGGGGCACGGCTGGGCATACTGCCAGGCTCGAGGCAGGTAGGGGCCGCTGGAACTCTAGGTGGAGCGGTGAAATGCGTAGATATCTAGAGGAACGCCCGAGGCGAAAGCGGGCGGCTGGGCCTGTCCTGACGCTGATACGCGAAAGTGTGGGGAGCAAACGGG
+
A@B@>>@=@>;?C=@?AB<?@>@@=A=@@AABCD<AA;@?/;;@@BABBA@=AA=ACAC@CC@BCCBCB?BBB?E8000<?@A@BBBB?C?CBA9>>>D@CABB=AAAABCA@>AB>BBBABB>BBB=@BDDD5>=?CCC?B?BBBBBB???<>BAB?BBBB:AB???AAAAAAABCBBB@B?A:::.;;;5;BBC=BBCC>@@?@ACC=C?BA@@<@@@?AA;;<DBBAB;;;0;BB;;<;.<<;AA=BAB<
@N9IO0:01112:06037
TACGTAGGGTGCGAGCGTTAATCGGAATTACTGGGCGTAAAGTGTGCGCAGGCGGCCGAGCAAGTCGAGTGTGAAATCCCCGGGCTTAACTTGGGAATTGCGCTCGAAACTACTTGGCTGGAGTGTGGCAGAGGAAGGTGGAATTCCACGTGTAGCGGTGAAATGACGTAGAGATGTGGAGGAACACCGATGGCGAAGGCAGCCTTCTGGGCCAACACTGGACGCTCATGCACGAAAAGCGTGGGGGAGCAAAACAG
+
CCBBBBEF>BBBB?@@BC>BACCB@B@D@DFAAA:?B@?@>ABCCCBBCA@<@@<@?AAABC?ACBABA???:995:AAA5??8??6?;AB@DC?B@B:>>>?>??@A;@979B?B?CBB;>>?A8839978:6;08/8>8=8=7=7<>>668=???=?=<>6//////7:;?;;;>=4::1818<=5;:==<??>9><A;;;/6/6777(5-24533..(-------677224444&44445==;';;4444&445
@N9IO0:01066:06105
TACGTAGGTGGCAAGCGTTGTCCGGATTTATTGGGTTTAAAGGGTGCGTAGGTGGTTAATTAAGTCAGTGGTGAAATACGGCAGCTCAACTGTCGAGGTGCCATTGATACTGGTTGACTTGAGTACTGATGAGGTAGGCGGAATGGACGGTGTAGCGGATGAAATGCTTAGAGATCGTCCAGAACACCGATAGCGAAGGCAGCTTACTAAGGAGTAACTGACACTGAGGCACGAAAAGTGTGGGGATCAAACAGG
+
BCAB@>>:992:C=AACD@CDCAC?BCC>CF@DD>C?4>>5><488:AA??>@A>A@D@C@A?AA;;;@A>@AAA<AB@@?ACBBCCF?ABBBGFEFAECCACCACCC@AAB?A=A;;;?C;;<;<;AA==00*0<78=D<@;AA75:A;>?99=99.44<<=4<:;;7;::;:=<///)///)/993:=;?@ABB>A>BBAAA=A@@@=??BBAA=A???ABBABBA=@@=::::&9>:A===1=:BCE>:::=
@N9IO0:01080:06082
CACGTAGGGGACGAGCGTTGTCCGGATTCATTGGGCGTAAAGCGCGCGTAGGCGCCCGGAAAGTCGGTTGTGAAAGCCCGGGGCTCAACCCCGGGACTGCATCCGATACTTCCGGGCTGGAGGTAGGTAGGGGAGATCGGAATTCCTGGTGTAGCGGTGAAATGCGCAGATATCAGGAGGAACACCGGTGGCGAAGGCGGATCTCTGGGCCTTACCTGACGCTGAGGCGCGAAAGCTAGGGGAGCGAACAGG
+
BBBAA;;;;.;@AABBAA?CCC@C@BA?BCB?CG?@A@BD8::B@@;;;AA@@;;<6;>CC:;;BC@B?@BABC<BBB=BBB9BCCC?BBB<CI?BBCBBBAB@A@@@@@:@5;;0;@=39:29AA?BCCCC:BBBBBC@C?B?A@@@=@AAAA@@;@@>?:@AAB@@ACCCEEAA=??<@@CCCAD@BB?BA@<?=?A=ABAAABBC>C?B?@@9?;;;AA==993;;;;@B9AABABCD9@@CAA>;;;;
@N9IO0:01084:06078
TACGTAGGTGGCAAGCGTTGTCCGGATTTACTGGGCGTAAAGCGCGCGCAGGTGGCCTGTCGCGTCCGAGGTGAAATCTCCCGGCTCAACTGGGAGGGGTCTTCGGATACGGGCAGGCTTGAGGAGAGCAGAGGTAGGCGGAATTCTGGGTGTAGTGGTGAAATGCGTAGATATCCAGAGGAACACCAGTGGCGAAGGCGGCCTACTGGGCTCCACCTGACACTGAGGCGCGAAAGCGTGGGGAGCGAACCGG
+
AAAA@<<800+0<+00CB=CCB>A>;;;0;AABC=ABBBB0<;AAA;;;;A=@B<@<@@@@?:;;;6;@@=@A@A<BBBBC>B?BA@?;=99:+9:99&8<>=AC=A>??BD=B??;?A<@@@<@:::@@?BE@BBB>AA>B>A?CCBB=CAACCCLADCBB>@@?CCC@@@BBB?BBBC?A<@@@>AACC@CBB?B?A@=A>;;;@AB0;;@=A@>BBAAABA:::?@@@@>>6>===@@@2@@@@A>A>A?
@N9IO0:01091:06071
GACGTAGGGGGCCAGCGTTGCTCGGAATAACTGGGCGTAAAGGGTCTGTAGGCGGTGCAGCAAGTCGGGAGTGAAATCTCTGGGCTTAACTCAGAGACTGCTTCCGAAACTGCTGTGCTCGAGCGCGAGAGAGGCGAGTGGAATTGCAGGTGTAGCGGTGAAATGCGTAGATATCTGCAGGAACACCAGAGCGAAAGCGGCTCGCTGGATCGCAACTGACGCTGAGAGACGAAAGCTAGGGGAGCAAACAGG
+
BACDDCCCCC1B>BB:;:?BBBBC?D?AA@BBBH?B:;:@:@D<CC@@@A@=@A?@ACBBBB@BBBBB<A?@?CC:???A@@C<AA=A=B999:?ABCBBBB@C?BBD<A@@???:99@@@>0//:<9;<BBB@?????>:>:>5=:::57852596279>D:@?8:;;;===?@@@>>><A::<66:://.7;907<>:;:::;9;5:>@@AB<?;<;AAB@@>>>@@???E7;?BAABB9AABBB=BAC>
@N9IO0:01091:06101
GACAGAGGGTGCAAACGTTGCTCGGAATCACTGGGCGTAAAGGGCGTGTAGGCGGGAATGTAAGTCGGGCGTGAAAGCCCCAGGCTCAACCTGGGAACTGCACTCGAAACTGCGTTTCTTGAGTATCGGAGAGGAAAGCGGAATACCTGGTGTAGAGGTGAAATTCGTAGATATCAGGTGGAACACCAGTGGCGAAGGCGGCTTTCTGGACGATTACTGACGCTGGAGACGCGAAAGCGTGGGGAGCAAACAGG
+
DCD;::@@:@B?@@9??@4:9?@A?B9::BDBBB=??@@@;@C=ABB@??C@BAA<A=::;A@BCCCC8;;9:??7=@@A8AC@CCCC@E@GEE=@>@BB@@::;;;C=CAAAEHH9=;=BABAA@BA@;:;B5;;6;BB?C@DCD?AA@CBCCD@?=?BBB=B@CBBCCFBC@?;<7;@@B=@@A9;;BB>AAB9>9::4:AA:BCCACCCAB=ABB:00==00+000;B???@9;;59@@@2>>?B?=>>?9
@N9IO0:01092:06078
TACGGAGGGGGCCAGCGTTGTTCGGAATCATTGGGCGTAAAGGGCGCGTAGGCGGCCTGGTAAGTCGGGTGTGAAATCCCGCGGCTCAACCGCGGAACTGCACTCGATACTGCCGGCTCGAGTCCCGGAGAGGGTAGCGGAATTCCCAGTGTAGCGGTGAAATGCGTAGATATTGGGAGGAACACCAGTGGCGAAGGCGGCTACCTGGACGGGTACTGACGCTGAGGCGCGAAAGCGTGGGGAGCAAACAGG
+
BBBB=A@@@?,>;@@@BB9;<@CC@C?BC@@=AB<AAAAA<AE>BCBAA@B>;;6;=AA>AB@DBBBE?A@@CBC=BCE>BAA@BCBB?B?@@C@B@CAA@ADCBBCA@>>@>-0-0@A@@A:??6=8>::>>8?????=B=@>@D>DBBBCBCBC?BAAB=AA@AAA@@@@@=@A;AA?C@BBB>AA@A@CDE@CB@A?ABA@;BB=BBAC=BBBBBCCCBBAAA@CA@@CC=A@BAAAB7AAABB=DBBA
@N9IO0:01092:06099
TACGTAGGGGGCGAGCGTTGTCCGGATTTATTGGGCGTAAAGAGCTCGTAGGCGGTTTGGCAAGTCGGGTGTGAAAATCCGGGCTCAACTCGGAGACGCCACTCGATACTGCCATGACTCGAGTCCGGTAGGGGAGTGCGGAATTCCTGGTGTAGCGGTGAAATGCGCAGATATCAGGAGGAACACCGGTGGCGAAGGCGGCACTCTGGGCCGGAACTGACGCTGAGGAGCGAAAGCGTGGGGAGCGAACAGG
+
B@AB@99999';@=9@AA?BCF@C@CCD<@@>AB=BCCCD>BAA@@@@>::3:@3;;-;<A?9?????6?@@;;;:-9;:;@6AA>B:A=@@7;;<?@@=@AAAA@@@@;;;<?AAAAAAA@@@@;@;@;;;;.;;<;;B?B?C@C@DEACBBCABB@JCCC>CE@@@A@BBBBCBB>AA=@=ACC?B?BB?BGB?B?BB?A@@?@@AB9@6;5;=AB@@ACCB:;;A@@@CCC<B@@;;;;.;@@@A?;;;>
@N9IO0:01107:06109
TACAGAGGGTGCAAGCGTTAATCGGAATTACTGGGCGTAAAGCGCGCGTAGGCGGCTGCCTAAGTCGGGTGTGAAAGCCCCGGGCTCAACCTGGGAACTGCACTCGATACTGGGCGGCTAGAGTATGAGAGAGGGAGGTAGAATTCCACGTGTAGCGGTGAAATGCGTAGATATGTGGAGGAATACCGGTGGCGAAGGCGGCCTCCTGGTTCAATACTGACGCTGAGGTGCGAAAGCGTGGGGAGCAAACAGG
+
CCCBBACD=@@>?9=>?>;A=@AA=@:@<@@@@D=@@@BD=B::9CBBBCD?9:4:B@><@D@CBBBB<BABBBE>DDDD:BC=BC??:>=9::5;>A:::AAAABAA@B?>>8>>;=@@@899B????>==?@:@C<AABB?B?B@BBB???ABBA?C>??9???AABABBB?>>C4989>9>AA;@=@B;@@B8:7:C?B?CB?BA=B=;:4;B@@@@@@@A@@C>;;;BBB=CCCBDED;C@AAD=:::=
@N9IO0:01110:06084
TACGAAGGGGGCTAGCGTTGCTCGGAATCACTGGGCGTAAAGCGCACGTAGGCGGCTTTTTAAGTCAGGGGTGAAATCCTGGAGCTCAACTCCAGAACTGCCTTTGATACTGAGAAGCTTGAGTCCGGGAGAGGTGAGTGGAACTGCGAGTGTAGAGGTGAAATTCGTAGATATTCGCAAGAACACCAGTGGCGAAGGCGGCTCACTGGCCCGGTACTGACGCTGAGGTGCGAAAGCGTGGGGAGCAAACAGG
+
AACBB?AEEE5DCCC@@@@CCBCEAD?AACCCDE=CCCCE=A@@@EBBBBB=::4:@@@@0@=ACCCCDD;AAAD=CC@DD?@@@BBCABAA=BBE?B999?BC<BA@??:::@@<AAA?BAAAB?BB=ABBB>BBBBBB?B?BBBCBBBBBBBBAA====D9@;??:::=>>>=>>>D?@@>@@B@CCBB?CCG@C?;;6;<;BBAA5;;0;>B@@@ACCCCCCAB@BAA::;7;ABBFDD;BBDCD;@@B?
@N9IO0:01066:06147
TACGAAGGGGGCAAGCGTTGTTCGGAATCACTGGGCGTAAAGGGCGCGTAGGCGGACATTTAAGTCAGGGGTGAAATCCCGGGGCTCAACCCCGGAACTGCCCTTGATACTGGGTGTCTTGAGACCGGAAGAGGTAAGTGGAACTGCGAGTGTAGAGGTGAAATTCGTAGATATTCGCAAGAACACCAGTGGCGAAGGCGGCTTACTGGTCCGGATCTGACGCTGAGGCGCGAAAGCGTGGGGAGCAAACAGG
+
A?;;:4;?A?0AA8=BBB?C@9=A.97;@@@BCB=CBBED4@;6;BB@BBB>;94;@@@B?C@BBBBBBB;BBBD>CBD=BAA8A@A@?BBB:B@C@CBBBC<@<A@?@CEEC>CB???<@?@AB>B9=9<>?5==7BBE7B7;?=?BBBBCBBBBA=@@@C9?;?@@@@@?77.333<7==8<==7BB8;27::060//(/838@::7;@>D388>===>?>A<<<7<>>==?,77:8888(8;<AD99<83
@N9IO0:01073:06115
TACGGAGGGTGCGAGCGTTAATCGGAATTACTGGGCGTAAAGCGCGCGTAGGCGGTTTGTTAAGTCAGCTGTGAAAGCCCCGGGCTCAACCTGGGAACTGCAGTTGATACTGGCCGACTAGAGTACGAGAGAGGGAGGTAGAATTCCATGTGTAGCGGTGAAATGCGTAGATATATGGAGGAATACCGGTGGCGAAGGCGGCCTCCTGGCTCGATACTGACGCTGAGGTGCGAAAGCGTGGGGATCAAACAGG
+
@ABB=@>@:;;9CBB;:;@C?ABB?D?A?ADCCD?;;<CB<B;9;BA@AAA=AA=AC=BB?B@AD@@@?@?@AAA3::;;/A>8BBCC?B<>?A8?;?AA@A@A?@AAABAA=B>AAABBBBB??@@>9;;666(67187=@9>:==@@?ABBCCBB=?@@@8@@@@@@ABABABA@9??4949AA:?;?@<@@@=A?BB@D@AA>AB@BABBB999A@@@?>?A@@;@@@==>8><==???2?=?=@8=9:3
@N9IO0:01077:06132
TACAGAGGGGGCAAGCGTTATTCGGAATTATTGGGCGTAAAGGGCGCGTAGGCGGCTTGGCAAGTGACGGGTGAAACCCCTCGGCTTAACCGAGGACCTGCCCCGTTAGACTGCTTGGCTTGAGACCGGGAGAGGTGAGTGGAATTCCCAGTGTAGCGGTGAAATGCGTAGATATTGGGAGGAACACCAGTGGCGAAGGCGGCTCACTGGACCGGTACTGACGCTGAGGCGCGAAAGCGTGGGGAGCAAACAGG
+
;;@;;;;;;;*:A=A>@?@;;555.35:-4403=4:::BB9@A9?=A@@;;5:=6::<A?::5::999?@8?;99(999*4:;.445:.4.4:=997278999&3;:<;;<8=9918?@@:?:;;;4;;09=>>;@AAAAA;>6868;04:488:9547<473*38;===>?<>=499,9?5?:9;:9>@>@?BBB?B?BB?BBABACB@BB=>9<<<000@@@A;:9<>BB@BB<A@ABBCC;BBADE=@@@?
@N9IO0:01084:06119
GACGGAGGGTGCTAGCGTTGTTCGGAATTACTGGGCGTAAAGGGCGCGTAGGCGGCCAGGTAAGTCGGGTGTGAAAGCCCGGGGCTCAACCCCGGAACGGCACCCGAGACTGTGTGGCTGGAGACCGGAAGAGGTGAGTGGAATACCCAGTGTAGAGGTGAAATTCGTAGATATTGGGTGGAACACCGGTGGCGAAAGCGGCTCACTGGTCCGGTTCTGACGCTGAGGCGCGAAAGCGTGGGGAGCAAACAGG
+
AAAD>@?@:@ABBABBAB>BC@EC?B?B@BCCIC>:::DD?CC>BBCCCB@?9979?@D=BA9@?;;;0;AAABD;?<?,999-;AACHFFD;F?B?CCAB?>>7?@@BBAAAAAA=BCC@CBCC@C@C@D@@<@AA@@@@C?BBBB=BBBBCCCA@=@@?@<@=?@A@@@@AB?BB>BB?A?AA@=@@AA>ABBB>B??<>????BC?BC?B@D=@?CCB@AA;;;=@@B;;;6;@BBBCC5<<@BD=DDD@
@N9IO0:01090:06129
TACGTAGGTGGCAAGCGTTGTCCGGATTTATTGGGTTTAAAGGGTGCGTAGGCGCCCTGTAAGTCAGTGGTGAAATACTCCAGCTTAACTGGAGGGGTGCCATTGATACTGCAGGGCTTGAGTGGAGTCGAAGTAGGCGGAATTGACGGTGTAGCGGTGAAATGCTTAGATATCGTCAAGAACACCGATAGTGAAGACAGCTTACTAGGCTTCTACTGACGCTGAGGCACGAAAGTGTGGGGATCAAACAGG
+
BAABA;;5;;4;C?CBBCACCC@C?@??;?@=BC=BB=@@:@A9???A@AC@:95D6B@??>@@DCCBB?BA@@:@A@AA=@@BA<@<@AB?BCFH;BCB>AA?@;;;CCCCFCC?B@?C@BAA=@AAB@@=@BBB?BB@C?B@@A@C@CCCCBBA@B@@@9@B;;6;A@@@B@@@BB?BBA999=??@@AAAA>AB@@@BB@B@A@B@@@=@AABBAAACGCCCGACCCCCB8;;AAABC8@AA@D>;;;@
@N9IO0:01092:06112
TACAGAGGTGGCAAGCGTTGTTCGGAATTACTGGGCGTAAAGGGCGCGTAGGCGGTCGGGTAAGTCCCGTGTGAAATCCCTCGGCTCAACTGAGGAATGGCACGGGAAACTGCTTGGCTTGAGTTCGGGAGAGGGAAGCGGAATTCCGGGTGTAGCGGTGAAATGCGTAGATATCCGGAGGAACACCGGTGGCGAAGGCGGCTTCCTGGACCGACACTGACGCTGAGGCGCGAAAGCTAGGGGAGCAAACGG
+
@?A@@=>;::69A<?>BB=@@@DD?A>A?BBBBE=AACBB<BC=BBBCCBB??@>@BCD=BB?@ABC<BBAABBC;@AA<ACB=BB@@<@;;;@<@=@B<ACCCD>CC=BBBAA=?<@?4::??<?BC9AB???:><?@B?B?B?B@CC<@>@@A995:AAC=BBBBBABBABAB7B7BB7=6???:??BB?BCC5:5:@<>@8@8==9>><@@@@@>8;97;7722+299555(59=>:>>2ABCCD=;;;
@N9IO0:01096:06131
TACGTAGGGTGCGAGCGTTAATCGGAATTACTGGGCGTAAAGCGTGCGTAGGCGGTTACATAAGCTTGATGTGAAAGCCCCGGGCTTAACCTGGGAATGGCATTGAGGACTGTGTGGCTTGAGTGCGGCAGAGGGAGGTGGAATTCCAGGTGTAGCAGTGAAATGCGTAGAGATCTGGAGGAACACCGATGGCGAAGGCAGCCTCCTGGGCCGACACTGACGCTGAGGGCACGAAAGCGTGGGGAGCAAACAG
+
ABBBBBCC=:;;B@AACC@CACCB>A496;AAAB?CCCDH>CCBBAAB@AA=::6;@AABBC>A@CAFFCAA@AB78:=>1?=5559C@C@CDC?C>A@6;:=3433233339<??7>A8;;;CDCB?BABCBD:@A=??;@>A>A?BB????@???@998D<AAAA?@@BCB@A@@;9949<@AA>ABBC?ABB>B>BCBB>A@;>==,938>??>A@?979322290777:A@7@<99;=</<<776*/76
@N9IO0:01096:06132
TACAGAGGGTGCGAGCGTTGTCCGGAATTACTGGGCGTAAAGGGCGCGTAGGCGGCCTGGTAAGTCGGGGGTGAAAGTCAGCGGCTCAACCGCTGGACTGCCTTCGAGACTGCCTGGCTTGAGCATGGTAGAGGCTGGCGGAATTCCCGGTGTAGCGGTGGAATGCGTAGAGATCGGGAAGAACATCGGTGGCGAAGGCGGCCAGCTGGGCCATTGCTGACGCTGAGGCGCGACAGCGTGGGGAGCAAACAGG
+
BCB@@@CF=BBBA@?>?>::::=A=A@B?BBBCB>BBCCC>DD>BA??@@>=A@=A?BC?BA=AA<<<<;,=?BC;@@AAA::7:CCC@C@CBBA?A@@@B@C?CCBAAABBB>BD@BB?AACBBBB=@@BAA?CBA?AA;@<@9?>9@=@AABBBB>BB?A>AAAAAA???A@:::/;5;C?@?@@@=>?:>@A9>:9949;@??B=@6@<?B?C@A;;;;:::::5:?>>@000;;:?@?5??999.9993
@N9IO0:01096:06157
TACAGAGGGTGCGAGCGTTAATCGGATTTACTGGGCGTAAAGCGTGTGTAGGTGGCTACCTAAGTCGGTTGTGAAATCCCTGGGCTCAACCTGGGAATTGCAGTCGATACTGGGCAGCTCGAGTTCGGTAGAGGGTGACGGAATTCCCGGTGTAGCGGTGAAATGCGTAGATATCGGGAGGAACATCGATGGCGAAGGCAATCACCTGGGCCTGAACTGACACTGTGACACGAAAGCGTGGGTAGCAAACAGG
+
BAA;;;BC=BCBB@??>>;?<>AA5;;;(:?9993:?>AC:@@A@@@CBAB>A@<A;9:3;;;A@@A=@=@AAAA<ACE>CCD?BBBB?A?A@@<A?A=AC?::;@@@CIFDD?;;;CCCBCAA?AC?A@BBAA;ACBDD?B@B@II?E@HDBAA?E@BBBD>CA@ADGCBCAB;;;0:;5;;@@ABBBBB?@@CAG?@?@B@@@?AAB<A>AAA@@@@@AA?;;;;;;BA;;;0;@@A@@6;:9===5999=
@N9IO0:01113:06143
GACAGAGGGTGCAAACGTTGTTCGGAATTACTGGGCGTAAAGCGCGTGTAGGCGGTTATGCAAGTCGGGTGTGAAAGCCCCGGGCTCAACCCGGGAAGTGCATTCGATACTGCGTAGCTAGAGTACTGGAGAGGATGGTGGAACTCTCGGTGTAGAGGTGAAATTCGTAGATATCGAGAAGAACACCGGTGGCGAAGGCGGCCATCTGGACAGATACTGACGCTGAGACGCGAAAGCGTGGGGAGCAAACAGG
+
BCCBBBDF>BB@BC>C?>9?@<<<8=293:@@AB<@A@@@9@@@@AAA@@@<?B?B?@CBA@;>D>>>;@B@AAC<>@@@3??9?@;:6;A<CD>F>A??@AA?A@@@B@@@CB@@@AABBBBACCCC?BBCC@BBB@CC@C>CBB;;;>@@A@ABB?BCDE@D@CCCBBBBAAACCCB@BBBCCB<@<A?;?@B=A=;<5<><:;AA=ACCC@@@@A@AB;;;AAAAA@@;;;0;@???@@5@@DCE=CAB=
@N9IO0:01069:06168
TACAGAGGGTGCAAGCGTTAATCGGATTTACTGGGCGTAAAGCGTGAGTAGGTGGCTCGCTAAGTCGGTTGTGAAATCCCTGGGCTCAACCTGGGAATTGCAGTCGATACTGGCAAGCTAGAGTTCGGTAGAGGGTGGCGGAATTCCCGGTGTAGCGGTGAAATGCGTAGATATCGGGAGGAACATCGATGGCGAAGGCAACCACCTGGGCCTGAACTGACACTGAGACACGAAAGCGTGGGTAGCAAACAGG
+
CBB@CDC@6BB@A7@?98047?@D;CC>8BBAB=6ABAA=6B@;;CB>CCC<C><BBA<>B@8BB<A9C:BB?C@7CCA6CC@7A;AB:D<CC?7C:B9B?;;BBBBB@A@>48908A@AA@@@7@@9@@@984/4<6@?8A8A8?<6B8AAB>=?B8CCA=5CCBBAA@??;:777.95.57<=<>>===:B>A0526B8<:?@:B=?8E<C=B:=>C>>>>?<;;;999955)599:<<4<<<<=>6<<A9
@N9IO0:01092:06183
GACGAACCGAGCGAACGTTATTCGGAATCACTGGGCTTAAAGGGCGCGTAGGCGGGCGGCCAAGTCAGGGGTGAAATCCCCCAGCTCAACTGGGGAAGTGCCTTTGATACTGGCCATCTCGAGGGAGGTAGGGGCGTGCGGAACTTCCGGTGGAGCGGTGAAATGCGTAGATATCGGAAGGAACACCGGTGGCGAAAGCGGCGCGCTGGACCTCTTCTGACGCTGAGGCGCGAAAAGCCAGGGGAGCCAAACGG
+
?;??A=A>B;;9:939<;8?B>@B7@459:9@CD<BA8;;69=2><@;;;C?BBC=@@=@>@=@@@@@AA9AAAB;;;;;;);???@A=@;;;;.9>B@BC@BA:BA<;:AB>A?BA;;;;;;C=BB>A@@@@3>=>::;=@=9939592:B:@@@@?AAAB99444445555555.3-3495:88)/)//)//77.7/4.45::999455.59=9><5995@@9?@9>>>0000&0/)//0/)//5.590555
@N9IO0:01094:06194
TACGGGGGGGGCAAGCGTTGCTCGGAATTACTGGGCGTAAAGGGTGCGTAGGCGGTGTGGTAAGTCTGGCGTGAAATTTCCGAGCTTAACTCGGAACCCGCGTTAGAAACTGCCGTGCTAGAGTGTGGGATAGGAGAGTGGAATTCCCGGTGTAGCGGTGAAATGCGTAGATATCGGGAGGAACACCTGTGGCGAAAGCAGCTCTCTGGACCACAACTGACGCTGAGGCACGAAAGCTAGGGGAGCAAACAGG
+
??::9:9:9:";B49;;:29?@ADADAG@C@A@I?AABCI>CC>CCBCBBC?;;6;@>=;>@?ABBBE@BBBBBD<?@9@=A:::D@D?AAAA@C@CC=ABBB?AAAC=CCCC>A::9@BCBBBEBBB=ABAA<@>A@?C7859?BC>C@BBA@=>>;9?>@9=>>BA??????<=<1AB?B?A@@@BBBB?A@AA<AEDECCGIGBC@BC?AAC@BBFEAA@CB;;8;BC@@A>ACCCDDD9@?ADH=:::?
@N9IO0:01098:06177
TACAGAGGGTGCAAGCGTTAATCGGATTTACTGGGCGTAAAGCGTGTGTAGGTGGCTTCCTAAGTCGGTTGTGAAATCCCTGGGCTCAACCTGGGAATTGCAGTCGATACTGGGAAGCTAGAGTTCGGTAGAGGACGGCGGAATTCCCGGTGTAGCGGTGAAATGCGTAGATATCGGGAGGAACATCGATGGCGAAAGCAACCGTCTGGGCCTGAACTGACACTGTGACACGAAAGCGTGGGGAGCAAACAGG
+
CCBAABEE<BB@@;@:::>A@BBB>ABB<BBBDC=BA;;;/<B@AFCCCAA=@B<AA?C?BB?BBBB?A?A@AAA=ADE>BBB>BBBB?B?BBC>C@D=@@CBCBBCCCCBBB=B:;;BBBABB?BB?BCB9999@D=BA<A@CACE>EABBB;;;@ABBEC=BBBAAA@@@@?>>?8;;5;<@B@@@B;;5;@AA;A@C>B>ABBBCC=B>BBB?BBCBDCBAAABBBCBBBB6;;BBBJJ=BBCCC=BBB?
@N9IO0:01098:06195
TACGTAGGGTGCAGGCGTTAATCGGAATTACTGGGCGTAAAGCGTGCGCAGGCGGCTTCCTAAGTCAGATGTGAAATCCCCGGGCTCAACCTGGGAACTGCGTTTGAAACTGGGAGTCTAGAGTGCGGCAGAGGGGGGTGGAATTCCACGTGTAGCAGTGAAATGCGTAGATATGATGGAGGAACACCGATGGCGAAGGCAGCCCCCTGGGCCAGCACTGACGCCTCATGCACGAAAGCGTGGGGAGCAAACAGG
+
BBC@@?BA69;;;;2:@@=B:JBA=A6:6;CCCI>BBBCC=BCAACABB@@==>9::5;.4;7@CCAB?A@BAA<1:944&//(//>>,0)//0(/35560//8/8:?/0/9=1833377;88=9<713333:::::%8=9>*0(/48885335=8852225,566778;522667=;,225=5?@@@A@@A?B@A9<6;;88888'8<:183800/9875://)///0???BACD=CCCCCCC9?:::C<@@B?
@N9IO0:01105:06197
TACAGAGGTCCCAAGCGTTGTTCGGATTCACTGGGCGTAAAGGGTGCGTAGGCGGTCGGGTAAGTCTGACGTGAAATCTTCAAGCTCAACTTGGAAACTGCGTCGGATACTATTCGGCTAGAGGAATGGAGGGGAGACTGGAATACTTGGTGTAGCAGTGAAATGCGTAGATATCAAGTGGAACACCAGTGGCGAAGGCGAGTCTCTGGACATTTCCTGACGCTGAGGCACGAAAGCCAGGGGAGCAAACGGG
+
BCDABCC@@>>,94:?AA@BC?CC@??<?=?:::59B;::8;D<BBBBBBB>?@=ABBB=BC?BBBABABBBBCC>BBB@BB?BCCCD@CC?B?BE>DBCAAA@@=@BBBCCC@CC>BDB>??<@;998;@GD;;;;BBA@C?BCDB?B?BABAB;:;;CCD<@AAACBBB@A;<;5;@@5;4;@A;A;;;4;::9?;ADBBFKBBAA??AAAD>C?BCC>??@99:=@?B999.9=9=>AA5??@AB<BBG@
@N9IO0:01069:06242
TACGAAGGGAGCTAGCGTTGTTCGGAATCACTGGGCGTAAAGCGCACGTAGGCGGATTTGCCAGTCAGGGGTGAAATCCCGGGGCTCAACCTCGGAACTGCCCTTGATACAGCAAGTCTTGAGTTCGAGAGAGGTGGGTGGAATTCCTAGTGTAGAGGTGAAATTCGTAGATATTAGGAAGAACACCGGTGGCGAAGGCGGCCCACTGGCTCGACACTGACGCTGAGGTGCGAAAGCGTGGGGAGCAAACAGG
+
ABBBB@BG>@@@B9:9@@>@B?::8:@BCCCAAA=ABBCD=C:;;DA@@BC@BB8BAA<AA<ABABCDEE;AACB=BDC>CDD;C>>??C=?@?=@=?989A=A=???AABBBB?A?=?0339<688>BCCBB@B?B:AA6:655:2573333785537>@C9B::95222227455.53:<1676)/)/83=BB5;6;;5;A<ACDDACCBBAAACDCCCCCC;;;@BAA;;;/;@DBCCC:BAA@@8@BA>
@N9IO0:01077:06255
TACAGAGGGTGCAAGCGTTAATCGGAATTACTGGGCGTAAAGCGTGCGTAGGTGGTTTGTTAAGTCAGGTGTGAAATCCTCGGGCTCAACCCGGGAACTGCGCTTGATACTGACAGACTCGAGTGTGGTAGAGGATAGTGGAATTCCCGGTGTAGCGGTGAAATGCGTAGATATCGGAGGAACATCAGTGGCGAAGGCGGCTATCTGGACCAACACTGACACTGAGGTACGAAAGCGTGGGTAGCAAACAGG
+
CCCCC;::0;A?@;@?BC>A?ABA?B>A?ADAAA<AA@@@9A:;;AAABBA;??;>?5BD?B=BA@@B=AAAAAB5<A=C;<;)4::<5;;(:;,95:55;4993:=?@@BBBAA@??AABBBBBBD@BAB:999AAA9939;?399(369;ACCBA=@@??;@BAACBAA===00+/9497=A<;=?>>:<;;7;7;>:?>==<<:.44.438:;;=CA@>??>:=<?=;;;/339333(333<<<6;<@9
@N9IO0:01082:06248
TACGTAGGTGGCAAGCGTTGTCCGGATTTATTGGGTTTAAAGGGTGCGTAGGCGGTCTTTTAAGTCAGTGGTGAAATACTTCAGCTCAACTGGAGAGGTGCCATTGATACTGGGAGACTTGAGTACTGATGAGGTAGGCGGAATGGACGGTGTAGCGGTGAAATGCTTAGATATCGTCCAGAACACCGATAGCGAAGGCAGCTTACTAAGGAGTAACTGACGGCTGAGGCACGAAAGTGTGGGGATCAAACAGG
+
CCBAB;;6;A<@B=A;;;=AAD4929;;,::8D@7??8=<5A=4559B@?@;:;5;<??@3A=BAB@@@B=@@BB>CGFE?C@A@AA@?CBE@CBBA>@@@?BC8;;AAA@BB<@@@@A6;;9:A???@:99@;??D=@A=?<@C<AAC@CC?@@BC??AAA;@?@B=;:::??:9:@=@AC=>@A6999>7///)/)/77996<=;;;;9;?692/99.--(-----(//:444)4:;5555&55549)4454
@N9IO0:01100:06236
TACGAGGGGGGCAAGTGTTGTTCGGAATCACTGGGCGTAAAGGGAGCGTAGGCGGATGTTTAAGTTGGAGGTTTAAAACCGGGGCCCAACCCCGGGGCGGCCTCCAAAACTGGACGTCTTGAATGGAACAGAGGCTAGTGGAATAGGGGGTGTAGCGGTGGAATGCGTAGAGATCCCCTAGAACACCAATTGCGAAGGCAGCTAGCTGGGTTCACATTGACGCTGAGGCTCGAAAGCATGGGGAGCAAACAGG
+
BBBCBBBBBB)BC@C@@AACCACC@C?BABCBBB=BBBCC?CG>BBBCCCD@BB?B@@@@494:A=B?CC@CE=BBB;B@CED;CC<B?BCD7@@@8@A?C?BB@BDD9@@@?CB:9:B=@@6::=@=?A@9:4:@>ABB=?<?ABBBC3BBBCBBB@BE@C>BBBDBBBC@A@BCC;A@CC@CCC?B>A8;;BB>B?DAAB@AABBBG>B?BD?>><@@@?=??9839@@@AB<AAAABBB9AAAAD=BAA>
@N9IO0:01103:06230
TACAGAGGTGGCAAGCGTTGTTCGGAATTACTGGGCGTAAAGGGCGCGTAGGCGGCCATCTAAGTCAGACGTGAAATCCCCCGGCTTAACCTGGGAACTGCGTCTGATACTGGACGGCTCGAGTTTGGGAGAGGGATGTGGAATTCCAGGTGTAGCGGTGAAATGCGTAGATATCTGGAGGAACACCGGTGGCGAAGGCGGCATCCTGGACCAACACTGACGCTGAGGCGCGAAAAGCTAGGGGAGCAAACGG
+
AAC@@@A>BB>AC=@@AA=@A?AA=@<@;@@CDE>AAABB<BG>BBBG@@=:00+06<@@AB?BC@@@BAA@BBC=BBDDC5C@BB?B?B?BCC>B?BBBAABBBAAAACCC?ABE?AA;;:BCF>CC?@;??C>B?@?A9=3:8:=BB@BCBBBAA>AABD>CA@@??@DAAABBC?BB?A=@BB=A=BB?CCC@D?BB@CABC@CB>A@=@@BBB;;;BBB@@@?;;;:9:::&9=99<A=4<9:480877
@N9IO0:01064:06265
TACAGAGAGTGCAAACGTTGTTCGGAATTACTGGGCTTGAAGCGCACGTAGGCGGCGTTGTAAGTGTCGGGTGAAATCCCACGGCTCACCCGTGGAACTGCCCGGCATACTGCGATGCTAGAGTGTGGTAGGGGAGAGCGGAACTCCTGGTGGAGCGGTGAAATGCGTAGATATCAGGAGGAACACCGGTGGCGAAGGCGGCTCTCTGGTCCACAACTGACGCTGAGGTGCGAAAGCTAGGGGAGCAAACGGG
+
BBB@??AABBBBDD>998<?@<@B<?=??AA@@@;@A:?@9;:BBBBBBCB@DC?BBC@CCC@CAAABBB=AAAB=BBB>BBC???@BBB<BCB@C@DABBC>C?@?@@@;;<ABBCAA@:::??=?<?9999-7?<?A@=B?@=@<00,/<38?;B>AACC>CAA@??>???=>??;>>>@6@AB6A>99299;8;?AA?@:;:@@C?BB=??A;>?>@?BBA??@>???@@>7BCBBDGG;BADCC>DEE=
@N9IO0:01070:06274
TACGGAGGATCCAAGCGTTATCCGGAATCATTGGGTTTAAAGGGTCCGTAGGCGGTTTTGTAAGTCAGTGGTGAAAGCCCATCGCTCAACGGTGGAACGGCCATTGATACTGCAAGACTTGAATTACTAGGAAGTAACTAGAATATGTAGTGTAGCGGTGAAATGCTTAGATATTACATGGAATACCAATTGCGAAGGCAGGTTACTACTAGTGGATTGACGCTGATGGACGAAAGCGTGGGGAGCGAACAGG
+
ABBB@@@=@AA=A=B:;;?BBG@DAC?BBCB9B=8B?8B<8A=4<A785==7:>5@@@2@@B;@@AAA@@=@@@C=@@E=CDC=BBAB?BB>BC?A>BE@C@CB>@@@@BBBBB?BAAA?AAFI@BBC;;8;8@>B=@BA@@@CCA@@AA@@@AA;;6;ABB=CBBA@AAAAAA<===993::>=@;??B899>>/7.3;;5:73338;<98994;D@CAAADCBA??;<?887-:999AEF:BAA@@=;;<=
@N9IO0:01085:06281
TACCAGCACCCCGAGTGGTCGGGACGATTATTGGGCCTAAAGCATCCGTAGCTTGTTCTGCAAGTCTTCCGTTAAATCCACCTGCTCAACAGATGGGCTGCGGGAGATACTACAGGGCTAGGAGGCGGGAGAGGCAAGCGGTACTCAGTGGGTAGGGGTAAAATCCTCTGATCCACTGAAGACCACCAGTGGCGAAGGCGGCTTGCCAGAACGCGCTCGACGGTGAGGGATGAAAGCTGGGGGAGCAAACCGG
+
AAA:::9::::*99>>@=@@A@:@A9;;?;;7;B=C@CCC=@@BBB=@@;<;A::;@C;:;D799AA@C999@GG>AB>AA@BBBBBB?BBBBBAA;@999AA=BCBBBBBB@@@A8AC9949=8==?6?A??<?A>ABB?BBBBBBBAAB=BAACC6@@BB9AD>ABCBAA@@@@?;;5::929=>AACB@BCC?B?@@:=>+00*0>?:@AA@AB@@;;;=AA@??9?AAAB>BCCCEED1:;::A;A>B?
@N9IO0:01102:06306
TACGTAGGTGGCAAGCGTTGTCCGGATTTATTGGGCGTAAAGCGCGCGCAGGTGGTTCGTTGCGTCCGAGGTGAAATCTCCCGGCTCAACTGGGAGGGGTCTTCGGATACGGGCGGACTTGAGGAGAGCAGAGGTAGGCGGAATGCTGGGTGTAGTGGTGAAATGCGTAGATATCCAGCGGAACACCAGTGGCGAAGGCGGCCTACTGGGCTCCACCTGACACTGAGGCGCGAAAGCGTGGGGAGCGAACCGG
+
FCCCDAB@BA=BC>BBBB@CBC@C?@@D;AA<@@6;;:==+00//8:?AAB@CD@CACBC9;;ABC5;;:4:BCC>CCCCC>D@CA@@>B;;;0::9;&:?B@FC=AACBBC>CC?AAB?BBB@BAAA@@@@A?ABB@BB?B@BDCBBF=AABBBDC@CCCD>BBCB:::BBBBC@CCCC@C?BBB=@@CE@BBE?B?;;8;=AAB;;:/;@@=AC=B@@@@A??@@<???@@A9A9;;;;;.;AA@@>@@C>
@N9IO0:01105:06307
TACGGAGGGTGCAAGCGTTAATCGGAATTACTGGGCGTAAAGCGCACGTAGGTGGTTTGTTAAGCTAGCTGTGAAATCCCCGGGCTCAACCTGGGCACTGCAGTTAGAACTGGCAAGCTAGAGTAGGGTAGAGGGGTGTGGAATTCCAGGTGTAGCGGTGAAATGCGTAGATATCTGGAGGAACATCAGTGGCGAAGGCGACACCCTGGACTCATACTGACACTGAGGTGCGAAAGCGTGGGGAGCAAACAGG
+
BC:9;:DE<BBBC?A@AA?C@BB@==3729=>>>9:;;BB=C;<;BBAABD@BB?BD=BB?C@CCCBBBB@@@@A6AA@B7BB=CGEGAC@CCC>AA@CCBBBBACFB?BDDGCC9?<;;CB@@;::/7??3888*7=?@;@=@9>900+/;;7;>@;?;@D=CA@BAAAB;::::B5;;>A=AB@@ABBB>AAA;@=@AABCCD>AA?@BCBDBBCBBAAABABAB>BB;;;C=C;;;CCC9BBABC=A;;5
@N9IO0:01072:06354
TACAGAGGGTGCGAGCGTTAATCGGAATTACTGGGCGTAAAGCGCGCGTAGGCGGCTTTTCAAGTCGGATGTGAAATCCCCGGGCTTAACCTGGGAACTGCATTCGAGACTGTCTAGCTAGAGTATGGGAGAGGGAAGTGGAATTTCAGGTGTAGCGGTGAAATGCGTAGATATCTGAAGGAACATCAGTGGCGAAAGCGACTTCCTGGACCAATACTGACGCTCATGTGCGAAAGCGTGGGGAGCAAACAGG
+
CC;<;AAA<;;9@998892939@B?B?B@BB@@@9989<<.99:9@@BAAA@;:;:CDD;BB?BCDD@B@AABBC?CEDD9AA>AC=B?B?BBB=A?B@B@CD@B??@BC?@AA?:98:=<;<<A@;;4537?=182;993728C<BB=8CBBBAAA5>=C=6A>??A@<?;9:::@@7;:C?A@ACCCCB?B@?@8@@@@;<9=8=C7@A8@9BBGFBC;::AAA:99A@@@A8????BBB6:9:@A8??B:
@N9IO0:01076:06331
TACAGGGGGGGCAAGCGTTGTTCGGAATTACTGGGCGTAAAGGGCTCGTAGGCGGCCAACTAAGTCACACGTGAAATCCCCAGGCTTAACCTGGGAACTGCGTGTGATACTGGATGGCTTGAATTCGGGAGAGGGATGCAGAATTCCAGGTGTAGCGGTGAAATGCGTAGATATCTGGAGGAATACCGGTGGCGAAGGCGGCATCCTGGACCGACATTGACGCTGAGGAGCGAAAAGCTGAGGGGAGCAAACGG
+
??>99:9:9:#9=3=469:B?@CC?C?C?CCCEG?CBCAD;AA>B@@CCCCABB<A<@>AA@=BBDDBB;;;CEI>CCDD7;;8;@?A?C?BCB=B=A:99A@BABABBA@@=@AB?BB?BC@B@CFE=A@CCC=BBCAAAC@C@C>BB>BBBBBAD=AAAA;AA;;;@@CCBB@A@>AB?C?BCC=?=?B;@@A:@:;<7<ABD<@@;;;?CBBBD@CBBBAA;;;;??@;;;;&:;449===+<>555)54:
@N9IO0:01077:06354
TACAGAGGGTGCTAGCGTTAATCGGATTTACTGGGCGTAAAGCGTGTGTAGGCGGTTTGTTAAGTCGGATGTGAAAGCCTGGGCTCAACCTAGGAATCGCATTCGATACTGGCAGGCTAGAGTACGGTAGAGGGTGGCGGAATTCCGGGTGTAGCGGTGAAATGCGTAGATATCCGGAGGAACACCGATGGCGAAGGCAACCACCTGGGCCTGTACTGACGCTGAGACACGAAAGCGTGGGGAGCAAACAGG
+
DCCBABCC=CCCBBB@?@=?;>>?;9::0:@999.9=999.9>>@ABAAAB?AA;>>5>@:A?BBCC?CA@====300+/A;.BACC<C:CCFAC@BBCBCCABBAB@A@@=@AA;AA??AAA?A@<@@AAAB>BC9::?D>@?@@CC?CDBBBBA>ACBB>BAAABBA@?@@A3@8>9.:09AB@CCBB@B>C?CACD@D@CC?AAB>@?ABBBBBBC@@@BBBBBAAB;;;/;AECCCC;BBBBA8@A<8
@N9IO0:01099:06311
TACCCGCAGCACAAGTGGTGGTCATTATTATTGGGCCTAAAGCGTCCGTAGCTGGCCTGTTAGATGCCTGGGTAAATCGATGCGCTCAACGTATCGAATTCCGGGTAGACCGGCAGGCTCGAGACCGGGAGAGGTGTAGGCTACTCGCGGGGTAGGGGTAAAATCCTGTAATCCTGCGGGGAGGACCAGTGGCGAAGGCGCTACACTAGAACGGCTCTGACCAGTGAGGGACGAAGCCCTGGGGCGCCAAACCGG
+
ABCC9@@;:;ACC?CCCACC@BBCC?9:6;A<@@<@@CCC;;;;;C=BACCC::8:=@AA=??@A@@=@DC>BBB=BC;<;@@AA@?@<@AA@AAAB>B=A=AC=DBBBC@C?CAA>AABBBA@@=@@8@@<;7;BABC@BBBBBBBCCCC;CDCCD:BBAA6@?;::;@:@D=@@@CDC8AA<@@>AABB>ABC7;7;BBBCEAAABAC@DD@@@@A?9929994448(449:5:<=6=>>>+665.4</5269
@N9IO0:01108:06329
TACAGAGGGGGCGAGCGTTATTCGGAATTATTGGGCGTAAAGGGCGCGTAGGCGGCTGTGCAAGTCTTGGGTGAAATCCCTCGGCTCAACCGAGGAACTGCCCCGGAAACTGCACGGCTCGAGGCCGGGAGAGGGTGGTGGAATTCCCAGTGTAGCGGTGAAATGCGTAGATATTGGGAGGAACACCGGTGGCGAAGGCGTCCACCTGGACCGGTCCTGACGCTGAGGCGCGAAAGCGTGGGGAGCAAACAG
+
CCB@@99999*:BBBAAA=AC?CDBGABABB@BC=?>>?@7>?7?A?A@@A=??<?BBBBBB@DCBB?BC>CCCC=CCD>EDD@BBCB?B?ABD?B=@::;AA8A>@D>BBB;?@B=::;@@@>B?B@>=BBCC>CB@BA=A?C?BB9B@@999A@@=@??D>BBCJBBBBBBB=AA;@@:?>;;;?B<A@=@AA=A?ADEE@CC;;;;=<AD@CB;<;;;B@@AAA=ABBBCD=BABCCCC9;:BAA8AA@
@N9IO0:01112:06330
TACGGAGGATGCGAGCGTTATCCGGATTTATTGGGTTTAAAGGGTGCGCAGGCGGAGGTGCAAGTCAGCGGTCAAATTGCGGGGCTCAACCCCGTACTGCCGTTGAAACTGCATCCCTTGAGTGCGCGAGAAGTATGCGGAATGCGTGGTGTAGCGGTGAAATGCATAGATATCACGCAGAACTCCGATTGCGAAGGCAGCATACCGGCGCGCAACTGACGCTCATGCACGAAAGCGTGGTATCGA
+
@CAB>>>4;;;;A<9;?A@BCC@BABCC?CD@ED0;;)73(3:1444:<445:A=AC>AA>@2:45:<5;45;==6>@C@???5?@BC@CDD9BAAABBB=A?:499)5=59;@BD=B?@@;:9=@AA@>?;?@@@>??=@=ABAABC?CBBB@@@@A;9:5:@@BCBBB>>>000===?@=9994=95.55?B4:4:44449>><@;>==A@@<@@AABA;;<;;<A;;;CC000=00+/77799
@N9IO0:01070:06365
TACGTAGGTTGCGAGCGTTGTCCGGATTTACTGGGCGTAAAGCGCGCGCAGGCGTCTCGAAAGTCGAGTGTGAAAGCTCCCGGCCCAACTGGGAGAGGCCGTTCGAAACTTCGAGACTTGAAGGCGGGAGAGGCAGATGGAATTTCCGGTGTAGCGGTAAAAATAGCGTAGATACCGGAAGGAACACCAGTGGCGAAAGCGATCTGCTGGCCCGCCCTTGACGCTCAGGCGCGAAAGCTAGGGGAGCGACCGG
+
CBADDAA=A000=<<<;;5;AA;@?;;;7;@@@D<AA;:;0;<9<=AAA@@=;;5>:949;09==9??BA<@AA;;95=>7C?CD>C<CBA=5<<<<>A<A?<<@AB=@@3:<<99:B?AB=@=;;<0;>?@:@@;;;A5818?9?;?9@984;=;466666'///889:=<::?7;7<7;7<7:AA<A@BB=A@@?8::9888>CA@B@BB=BBC;@8::@?=<?=>8<<=473(38:;;>>/::4444.4:
@N9IO0:01085:06372
TACGTAGGGGGCTAGCGTTATCCGGAATTATTGGGCGTAAAGGGTGCGTAGGCGTCCTACAAGTCAGAGGTGAAAGGCTACGGCTCAACCGTAGTAAGCCTTTGAAACTGTAGGACTTGAGTGCAGGAGAGGAGAGTGGAATTCCCAGTGTAGCGGTGAAAATGCGTAGATATTGGGAGGAACACCAGTTGCGAAGGCGGCTCTCTGGACTGTAACTGACGCTGAGGCACGAAAAGCGTGGGGAGCGAACAG
+
@@A?=CAABB0=>;6;@A?BBCACAD@DACCACC=@:89@9AC=BB:99AB=895?7>;;<4<;00///37>;C6>8=///93/4485:.4489::7;A:DE7??D=BB@AAC9;9B?BABBAAAC?;;;@=@@;::5.4.4.4=4:<<<55447283494&49::?BCCCDD@BB>@?@B>@??;@AA;??A@;@=::49@>@B??<?BAAAC?BBBBBB@@;00*0::0000(0867799(---991722
@N9IO0:01087:06395
TACGGAGGGTGCAAGCGTTGTTCGGAATTACTGGGCGTAAAGCGCGTGTAGGCGGTTGGGCAAGTCAGATGTGAAAGCCTTCTGCTTAACAGAAGAAGTGCATTTGAAACTACCCGGCTAGAGTACGAGAGAGGAGAGTGGAATTCCCGGTGTAGAGGTGAAATTCGTAGATATCGGGAGGAACACCAGTGGCGAAGGCGGCTCTCTGGCTCGATACTGACGCTGAGACGCGAAAGCGTGGGGAGCAAACAGG
+
AACC@CCC>CBBB@CBBCICB?BB=>296:@BAC>;;;AA<ACDBBBBCCC@CE?B?BC>EA<>>@@A@AA?@?C>:;;;@EBBCC@B?BBBB?BB9;;BA@@A<ABB=BBAAA;@<@ABBBBCBDBBBBBCC@CCBBBC8:6;?BB;@=@AADB@@>@AAD=C@BBBBBBBBAAAD>@@@CACCC@CCFBECFE@DA;;8;C@@@@@<@ABABCBCEBBAAABBBBBBAAAA@<A9::BBC;CBBBG>AAA?
@N9IO0:01104:06396
TACAGAGGGTGCAAGCGTTAATCGGAATTACTGGGCGTAAAGCGTGCGTAGGTGGTTCGTTAAGTCAGGCGTGAAATCCCTGGGCTCAACCTGGGAACTGCGCTTGATACTGACAGACTGGAGTGTGGTAGAGGGTAGTGGAATTCCGCATGTAGCAGTGAAATGCGTAGATATGCGGAGGAACACCAGTGGCGAAGGCGGCTACCTGGACCAACACTGACACTGAGGCACGAAAGCGTGGGGAGCAAACAGG
+
CCCCCBBB:@@==8;<794;5;AB?B?B>AA;;<0;?;;;6;@@@CBBBDI@CC@C?BBC@C@CAABC@CCCBBB=BBD=???<?AAC@C@CAA<B@B@@9::A?BBBBBBBBABAAABA?AAAA@A<@?????:>::@@<C??>@?BBBBBBBBBBBCCCG?CCBBBDCDCDC@@@=;:4:<@@AFFCCG?BAB@B?BC?CA;;69=9=>;@=AAA;;;BBBBBAA>ACCCCC=B;::CCC;ABBDD=BBB@
@N9IO0:01116:05767
TACAGAGGTGGCAAGCGTTGTTCGGAATTACTGGGCGTAAAAGGGGCGCGTAGGCGGTCTTGCAAGTCCTGTGTGAAATCCCTCGGCTCAACTGAGGAACTGCACAGGAAACTGCTTGGCTTGAGTTCGGGAGAGGGAAGCGGAATTCCGGGTGTGAGCGGTGAAATGACGTAGATATCCGGAGGAACACCGGTGGCGAAGGCGGCTTCCTGGACCGACACTGACGCTGAGGCGCGAAAGCTAGGGGAGCAAACGG
+
BC;;;;@;@@;>;90.,,)((((((((*(,,///(444444&444&455555949;899;=@9;5;?@9@AC;;;BB;BBB=AAB>BBBA=AB?;<7;=AB::;9@B>@E>B;9:D8:68@9>9896;8<29669:.60///(/(/(/(33(/8///99;5/43=,33333732273..(.(//)/3999.50568<==:=8<<4//)/2774<<:<<<<<55/:999900*0::89;3599<<<</:>@BB=ACB
@N9IO0:01119:05778
TACAGAGGGTGCGAGCGTTAATCGGAATTACTGGGCGTAAAGCGTGCGTAGACGGTTATTTAAGTCGGGTGTGAAAGCCCCGGGCTCAACCTGGGAATTGCATTCGAGACTGAATAGCTAGGGTACGGTAGAGGGAAGCGGAATTTCCGGTGTAGCGGTGAAATGCGTAGATATCGGAAGGAACATCAGTGGCGAAAGCGGCTTCCTGGACCAGTACCGACGTTCAGGCACGAAAGCGTGGGGAGCAAACAGG
+
BCB@@@CD?BBAC??89:5;;AAA@C@B?BBAAA;???@@9@AB;;:AABBBCB>A?ADD>D=@@BDD=BBCCBB799BB6AB=BBBD@C?CCC;C@D?BAA@>@A??@@@BA?BBBCBCEE?;;;BABDDGEH>C?BBB>C5;<7;>B>;;;;;BC@BBCE?CBBBBBBAAA@@@;@;@=A?CCBBBAAA?@??=6=:96:@=@?@@;?B8::AAB?BBBBG?BBB=@@B:::2:9:DBFF9???BF=9993
@N9IO0:01120:05787
GACAGAGGGTGCAAACGTTGTTCGGAATTACTGGGCGTAAAGCGCGTGTAGGCGGTTCGGAAAGTCGGATGTGAAAGCCCTGGGCTCAACCCAGGAAGTGCATTCGAAACTCCCGAACTGGAGTCCTGGAGAGGAAGGCGGAATTCTCGGTGTAGAGGTGAAATTCGTAGATATCGAGAGGAACATCGGTGGCGAAAGGCGGCCTTCTGGACAGCGACTGACGCTGAGACGCGAAAGCGTGGGGAGCAAACAGG
+
@AA;;;:?,958;;(773-39488-3-328889<9:;;9C;A@@@BBBBBF@CC?D4;;5;B8C<BA7;5AB;:;4;BC=DDF>BAA@<@@9=@=@:@;;<@A;ABBC=BEKI?BB?AAA>CAAC@CC?BAAA>C=A=AA?C>B?@A@C@CCBCBCB@BCCC<A>AAAAAAAAA@?>;@<;@;<8<==67<5;773(349>>B=A=@:813773;983338596266<=:AABCC=CACABBA3>>:9:-0>>:
@N9IO0:01132:05768
TACGGGGGGAGCGAACGTTGTTCGGAATCACTGGGCGTAAAGGGCGTGTAGGCGGCTGAATAAGTGGGATGTTAAATCCCCCGGCTCAACCGGGGACCTGCATCTCATACTGTTCAGCTCGAGCACATCAGAGGAGACTGGAATTCCCGGTGTAGCGGTGAAATGCGTAGATATCGGGAGGAACACCAGTGGCGAAGGCGAGTCTCTGGGATGATGCTGACGCTGAGGCGCGAAAGCCAGGGGAGCAAACGGG
+
??;;9:9:%;;;>>;?@@=ACAIC@C@CBCAAAD?BAAEF?FD?CCCDCAA=@@<@BBB?CB?@@AD=BCCB?AA:>>@@@0>;?ABC=?>@A@6AB?BBBA@@CAA@BBB@@>@>>=@@@:::CAAAD@@@B<:;;BCCAC?B;@?8?=?@@??@@<@@??9?B@@@AAAA@@@BB<@@<@?AAB@CCCCABCCAC@CCCCCCDEBBB=@@@BBBBBAAAAABCBB?B;;;AC.:9<??BC8@@@CB<BBB<
@N9IO0:01134:05782
[truncated: 43,253,194 more chars]
