# Supplementary material for: Analysis of the rhizosphere bacterial diversity of Angelica dahurica var. formosana from different experimental sites and varieties (strains)
Source: PeerJ. 2023 Sep 6;11:e15997. doi: 10.7717/peerj.15997 (PMC10492537; doi:10.7717/peerj.15997)
Supplement: Supplemental Information 28 [file peerj-11-15997-s028.gz › peerj-11-15997-s028]

@N9IO0:00671:05761
TACGTAGGTGGCGAACGTTATCCGGAGTGACTGGGTGTAAAGGGTCCGTAGGCGGGCTGTCAAGTCTGACGTGAAAGCGCCCGGCTCAACTGGGCGAGTGCGTTGGAAACTGACGGTCTTGACTCACGCAGAGGTCGGCGGAATTCCCGGTGTAGTGGTGGAATGCGTAGAGATCGGGAGGAACCTCGAAAGCGAAGGCAGCCGACTAGGGGATGAGTGACGCTGAGGGACGAAAGCGTGGGGAGCGAACAGG
+
ABCCDCDACC@BBB@9;:@CCCACGBBCBBBBDD>CCCBB>AD>CCABBBB?ADD=C9;;AA8;;CBBCCCCCCC=A@@CE@D@CCBB?BBBC>BB???AABB>B>CE>BBAB==;<CC;><BCDDBB9::AB@A??7936@7?>AC=B@BCCBCAA>AC<?;::;@@ABB;;9444)4<7<9B?CCCCD;69@A:DAFECB?BCACCCDD<BBAABABA@:;:@>AA;@@:::5:B@=@@@2@@@@?<;<;=
@N9IO0:00673:05798
TACGTAGGTGGCAAGCGTTGCTCGGATTCACTGGGCATAAAGAGCACGTAGGCGGTGGGGGTTAGTCGGGTGTGAAAGCCCTTGGCTCAACCAAGGAACTGCGCCCGATACTGCCTCGCTCGAGTGGGGGAGAGGAGAGTGGAACTCCCGGTGGAGCGGTGAAATGCGTAGATATCGGGAGGAACGCCGGCAGCGAAAGCGACTCTCTGGCCTCCTACTGACGCTGAGGTGCGAAAGCCCAGGGGGAGCAAAACGGG
+
BBBBA?@<9;.95.55>;9?966=9;;7;<<;>:09;9;:.4449@ABACC@:;.;;444$47@@:9:4(443;=C>BB=7D<C:@;;?7;8>8<05.444;4380;9=A::898A:9:BDB??=<777'33373387@994949:::5<8==6==;A0225:,22778855....6;.552868888=6=@B472;0:8//.5---22(.(..(.3558899?98795667557.252'29888$525555)7:77
@N9IO0:00701:05768
TACGGAGGGTGCAAGCGTTGTTCGGAATCATTGGGCGTAAAGCGCGTGTAGGCGGCTTGGCAAGTCGGTTGTGAAAGCCCGGGGCCCAACCCCGGAACTGCATCTGAAACTGCCTGGCTAGAGTCCCGGAGAGGAAGGCAGAATTCCCGGTGTAGGGGTGAAATCCGTAGATATCGGGAGGAATACCAGCGGCGAAGGCGGCCTTCTGGACGGTGACTGACGCTGAGACGCGAAAGCGTGGGGAGCAAACAGG
+
@BAA>BDD;@??>;@AAB?AA?AC7?9?;88-33(3:333(39::;;<<BB;C>7<<;?;=B@CCAA<A05:;=>6CCD>DIJ;AA<?;???9?@C?BBBBBBBCCBC@B????AA?C@AAAABBC>CABBBB@B?B??@@A?A=AA;@=@BBCCDD;CCCC>CC?AACBBAABAAA<AA=C>@@@=ABBB?CCC@CABC?C@C@CBB>@@@=@@@@ACBAAAAA;;;BA@;;;.;AABBBB9BCBBB>BED;
@N9IO0:00703:05781
TACAGAGGGGGCGAGCGTTATTCGGAATTATTGGGCGTAAAGGGCGCGTAGGCGGCTTTTCAAGTGACGGGTGAAATCCCTCGGCTCAACCGAGGAACTGCCTGTCAGACTGGAAGGCTTGAGACCGGGAGAGGTGAGTGGAATTCCCAGTGTAGCGGTGAAATGCGTAGATATTGGGAGGAACACCAGTGGCGAAGGCGGCTCACTGGACCGGTACTGACGCTGAGGCGCGAAAGCGTGGGGAGCAAACAGG
+
BBBA@@ABBB2AB;;;;;;@<8>>:C>B>BB?BB9?????7?C<CCCCCBB?9979BAA6BA=AABCBCC<A@@@9@??;?;;7;BBD@E:::@;>;9889?AABBBCBBBB=A=@;==9=9;;A?BC=AB<<8;AAAAA=>5:39A9A;;;@@@@C@BBBB=ABBB??@BA@@=?B=;;9;?ACC@CCBC@BBB8;8;B?BBCCBDD?AA?C@AAABDCCCCJ;;;>BBBCCJ=B;;;@@@7@CCCE=BBB>
@N9IO0:00713:05762
TACGAAGGGTGCAAGCGTTAATCGGAATTACTGGGCGTAAAGCGTGCGTAGGCGGTTTGTTAAGTCTGATGTGAAAGCCCTGGGCTCAACCTGGGAACGGCATTGGATACTGGCAGGCTAGAGTACGGTAGAGGAAGGTGGAATTCCCGGTGTAGCGGTGAAATGCGTAGAGATCGGGAGGAACATCCGTGGCGAAGGCGACCTTCTGGACCAGTACTGACGCTGAGGCACGAAAGCGTGGGGAGCAAACAGG
+
B@B;;6;@;@A?@:=@@A5;4;@<6=<?<@@999/7<399,4=@@@?A@??;;;5:>6=@<B>BCDCCCBC>CB=06;;3;B>6BBBB9B:AC@7@<B>:;;>?A6;;AAAA=A;;6;:::@CCCCC?AA@@A<@=A=@@<?=A>BC=B@@@@??AA=@:::5:A@?@??A???;;;0;;5;<@AAA?C;;:;CB@D@CABD?B>BBC=B@>BA@AA<;;CAA@@@@=AAC<<<0:9;;;;;.:@?>@:<<<7
@N9IO0:00668:05817
TACAGAGGGTGCAAGCGTTAATCGGATTTACTGGGCGTAAAGCGTGAGTAGGTGGCTGCGTAAGTCGGTTGTGAAATCCCTGGGCTTAACCTGGGAATTGCAGTCGATACTGCGGAGCTCGAGTTCGGTAGAGGACGGCAGAATTCCCGGTGTAGCGGTGAAATGCGTAGATATCGGGAGGAATACCGATGGCGAAAGCAACCGTCTGGGCCTGAACTGACACTGAGACACGAAAAGCGTGGGGAGCAAACAGG
+
BBCA@?B@9>@=>8<<895:>ABC?CBD<A@BBE<?@@@A<A@@@BBBBA@=@B?BBAABBB@BBCC?C?CCBBD>CCG?CBB=@@;@?B@BBE?F@C>@@;;;@;=?@@CCAA?ACBB??>B<9<=8A@@??9?994:9:?7B?B>6B8AAABBBA6A833,3;333@=<78.--8.-.).(-886=C?@=AAAA<A@A?C>AADDDL>C@CCC@CCCA@AC;;;A??=>;;;;&;=;@==>395BBB=AAA@
@N9IO0:00677:05841
TACGGAGGGGGCTAGCGTTGTTCGGAATTACTGGGCGTAAAGCGCGCGTAGGCGGCTTTGCAAGTTAGAGGTGAAAGCCCGGAGCTTAACTCCGGAACTGCCTTTAAAACTGCATCGCTAGAATCGTGGAGAGGTGAGTGGAATTCCGAGTGTAGAGGTGAAATTCGTAGATATTCGGAAGAACACCAGTGGCGAAGGCGACTCACTGGACACGTATTGACGCTGAGGTGCGAAAGCGTGGGGAGCAAACAGG
+
@@@@=@CCCC5CCA@@BC@DD@DD@B?B?BAABB=AB@AA;B<;;B:;;@@;00-0@;.=?A?CB>BBAA<?@@?<:;;6;???AF@C@CCB?B;@;@?@@5;<0;@?3?;9;;:@AABBBB@C@AAC7;;;;4;@;56=9<:C?C??::;<:8=>>7;;??9A=????B?@@:5:;.723349<?7<:44.4445:3445====BAB>:966ABBB7AA=<ABB;;7;@A@AA7;;B@@CD8@@BBB=;;;?
@N9IO0:00679:05847
TACGGAGGGTGCAAGCGTTAATCGGAATTACTGGGCGTAAAGCGCACGCAGGTGGCTGAGTCAGTCGATTGTGAAAGCCCTGGGCTTAACCTGGGAATTGCAGTCGATACTACTTAGCTAGAGTATGGGAGAGGGCAGTGGAATTCCCGGTGTAGCGGTGAAATGCGTAGATATCGGGAGGAACATCAGTGGCGAAGGCGGCTGCCTGGCCCAATACTGACACTCAGGTGCGACAGCGTGGGGAGCAAACAGG
+
ABCC?BBB=@@?C>@ABBAC@CCB>?394:AAAC>BBACC<A;;:;<::@@=AB?ABBAABA@@BB9=;?AACCB6:9<)5A909=5<5;=BBB=B?@9:;:;BBBBBABCBCB=?@@@;?ABBABB>6959?=0899:9-32;:<@6=599387>?7:74=6><8@BBAA@@>8892:;7;8BBAAA;6;::;B:C?AA8A@>@=AA9A9596?999=ABBCBA?@=>@>>@@;99@9=9:.:=C>@7ACBA
@N9IO0:00681:05856
TACGTAGGTGGCAAGCGTTGTCCGGATTTATTGGGTTTAAAGGGTGCGTAGGCGGCCCTGTAAGTCAGTGGTGAAATACTCCAGCTTAACTGGAGGGGTGCCATTGATACTGCAGGGCTTGAGTGGAGTCGAAGTAGGCGGAATTGACGGTGTAGCGGTGAAATGCTTAGATATCGTCAAGAACACCGATAGTGAAGACAGCTTACTAGGCTTCTACTGACGCTGAGGCACGAAAAGTGTGGGGATCAAACAGG
+
B@AA@9949:2:C6;9@@=AAAACABBE>BB?BE=BB=??9??;???B>;;:00+0:4<=A;;??BBA@?;@A@A;@@?AB=??==284;@A=BBDE;B@A=@B>A;;;CBBABAD<B?5;:@@?;@B?@;;4;AA@<@@?B?B?BBBB@BEBAABA?A@??9?A??;@@@@AA@@@@@<@B=@@A>AAC@@@BA?BB::;BD?CCCCL?BB?BAABBBCCCCABAC?BCE9:::&;??;:99*49><;18<83
@N9IO0:00684:05846
AACCAGCACCTCAAGTGGTCAGGAGGATTATTGGGCCTAAAGCATCCGTAGCCGGCTCTGCAAGTTTTCGGTTAAATCCACTTGCTCAACAAATGGGCTGCCGAAAATACTACATAGCTAGGGAGTGGGAGAGGTAGACGGTATTCGGTAGGAAGGGGTAAAAATCCTTTGATCTATTGAGGACCACCTATGGCGAAGGCAGTCTACCAGAACACGTTCGACGGTGAGGGATGAAAGCTGGGGGAGCAAACCG
+
<.<;;;;BC@CBB:;;C@CCCB@BB@BC@CB?CL?C?CBC;;;BBE@CB<:;4;5;@@;;9@:==??6?C@D@CC<A@?@@@8;;@CD@DDD>DBB<@;;;<AADD<CCAAABBBABAA@@?6?A:;;0<CAA;@;;;@B?BCC@CC?CCD?C?AB@2:::::):B:??<99:B@BC?>?A<@C=AB?BBA@;???8?8?>>@@@AA?AAA?BAA@C>???@@;?@:::28;>AD9>===CAC/?==>D7>5;
@N9IO0:00695:05847
TACGGAGGGTGCGAGCGTTGTTCGGAATCATTGGGCGTAAAGGGCGTGCAGGCGGTTGGGTAAGTCTGATGTGAAAGCCCGGGGCTCAACCCCGGAAGTGCATTGGAAACTGTCCGACTTGAGTACCGGAGAGGATGGGGGAATTCCCGGTGTAGAGGTGAAATTCGTAGAGATCGGGAGGAATACCAGTGGCGAAGGCGCCCATCTGGACGGATACTGACGCTGAGACGCGAAAGCGTGGGGAGCAAACAGG
+
AA@A=?@A8;;;A;;;BB?BC?AB?A4;;AA6?C9A@@@@:?A9@@AA@@?;@B?B?BG>@@8A;56A@BBBBBB7;9>8C>>2<<BC@CDD;E?B8;;;;A@;@@DE=C;;;A=ABBB=AABA@B=B=BACE?B@@@@A2A?B@BE8B?::5:A@<8=><<6<:=@@@@AACB==>699298;::8=<5505;=5:8555=:@C>BC@CBB>@A@AAA@9:;@@@@<;:::;;0:9BBBBE8:9;DD9:=D@
@N9IO0:00696:05817
TACGAAGGGGCTAGCGTTGCTCGGAATCACTGGGCGTAAAGCGCACGTAGGCGGCTTCCTAAGTCAGGGGTGAAAGCCTGGAGCTCAACTCCAGAACTGCCTTTGATACTGGGAAGCTCGAGTCCGGGAGAGGTGAGTGGAACTGCGAGTGTAGAGGTGAAATTCGTAGATATTCGCAAGAACACCAGTGGCGAAGGCGGCTCACTGGCCCGGTACTGACGCTGAGGTGCGAAAGCGTGGGGAGCAAACAGG
+
AAA;:2;;;.4999>:96;CCCC@C@CCAA<<</:5;@A.9;59:4BC@A:;5.5<5:.59.44<;444&4?::3>@?AA=ABABCC@CBC@CBB?B:;;@DD=A@?@??>A9@585<@AAB6605=4<;@@ACCCCCC?B@BCCECDBA;@C@AA>;::<4<7<=@AAAA@?@CCBB?AA?AAA=AAA@=A@@<?=@A<B@@AAAB5;<0:9>@99;;<AAC;;;>ABB;<<9;CECCCD<AA@@B=@@A7
@N9IO0:00682:05879
TACGAAGGGGGCTAGCGTTGTTCGGAATTACTGGGCGTAAAGCGCACGTAGGCGGATATTTAAGTCAGGGGTGAAATCCCAGAGCTCAACTCTGGAACTGCCTTTGATACTGGGTATCTCGAGTATGGAAGAGGTGAGTGGAATTCCGAGTGTAGAGGTGAAATTCGTAGATATTCGGAGGAACACCAGTGGCGAAGGCGGCTCACTGGTCCATTACTGACGCTGAGGTGCGAAAGCGTGGGGAGCAAACAGG
+
=@A=@<@BBB5CFCBBCB@BB@BC@C>@@@CBBE?;;:BB6;;BBC<;;DDACC@CCDCC=B?BBBBGDD<BBBE?CDG?BAA;;;@@@CCABBHH?@AA@@BE8;:??@@@A=A@?==888=>@AB=@=@9:7;BBCBC@DAD@C>@A@;;;@@@D@BBCC>C@CCCCAAABB=@@>AA?A6;;@<@@BB?ACA;@:00+0>:<??CA@A99:<?@BBCAAAA...=...@@A7?@B@=@=6??@BD=CBB?
@N9IO0:00690:05885
TACGAAGGGGGCAAGCGTTGTTCGGAATTACTGGGCGTAAAGGGCGCGTAGGCGGCTTATCAAGTCAGGCGTGAAATTCCCGGGCTCAACCTGGGGGCTGCGCTTGATACTGATGAGCTTGAATGCGGGAGAGGATAGTGGAATTCCCAGTGTAGAGGTGAAATTCGTAGATATTGGGAAGAACACCGGTGGCGAAGGCGGCTATCTGGCCCGTAATTGACGCTGAGGCGCGAAAGCGTGGGGAGCAAACAGG
+
?>?;94;@A@0AC5>?BB>BCACG<C@C?BAACF?BBBCC;@A;@;;CCBC@BB<CD@DBBD;;:B=@8:?@?AC>C@ED=BB=???D=@<A@@>@.98<<?BC?:::A::9???9:;;@DC=;<<BB=CCBB@BCBA;;7:>A>AC=AAAAAAAAB>BBA@:@?????@CAAA>AD6:6:@@@@@:@5;;5;?@;@;@@=@@@AA;;9;B8;;C?B>BAAAAB@@@?A??;::-;?B;<<<.<;;;;0;A@=
@N9IO0:00705:05883
TACGTAGGGTGCGAGCGTTAATCGGAATTACTGGGCGTAAAGTGTGCGCAGGTGGCCGCGCAAGTCGAGTGTGAAAGCCCCGGGCTTAACTTGGGAATTGCGCTCGAAACTACGTGGCTAGAGTGTGGCAGAGGGAGGTGGAATTCCACGTGTAGCGGTGAAATGCGTAGAGATGTGGAGGAACACCAATGGCGAAGGCAGCCTCCTGGGCCAACACTGACACTCATGCACGAAAGCGTGGGGAGCAAACAGG
+
@A9;9CCF@:::CBB@@A=A=@CB?B@BACCCCJ?:;;BB=B;;;BBBBCB?AB<@<@@@@@>AAABBAAAA@@@9??==6@A:AB<><?C>AA=A?D<=??B@9:::3:8>8CBA=@BBCCBBAAA>>?999D>BB?AA>B?B@C@CBCCCBB>>?:>BBD>BBCC;;;AB<ACBB?B@=A=;;<=A99:29>A=@?BA=A899.444)4.5.6;A@@>A@;;;;;;@BCABA;A;:9A??3@@?>@5@CB>
@N9IO0:00674:05944
TACGGAGGGGGCAAGCGTTATTCGGAATCATTGGGCGTAAAGGGCGCGTAGGCGGCCTGGCAAGTCAAAGGTGAAATCCCTCGGCCCAACCGAGGAACCGCCTTTGAAACTGCAAGGCTCGAGGCCGGGAGAGGGTAGCGGAATTCCCAGTGTAGCGGTGAAATGCGTAGATATTGGGAGGAACACCAGTGGCGAAGGCGGCTACCTGGACCGGTTCTGACGCTGAGGCGCGAAAGCGTGGGGAGCAAACAG
+
BBBB?BBCBC5CB=B:;;<AA<@D@C?BBAA7;>6;;BCC>CC>CCBB@<<800*05>79=C4;9;;;0;:@A@A<ACB;@??<?C<A?A?BBC@C@C?BB@DD=BBD=BBBCB@B@;;;A;;5;=@@9@AAAA<ABDGE?C?B@BB<AA@AA>???<@@@@9@A8::AAC>??5@@;@:5@=BAC?DA@@?BBB?B=;;1;7:<8>?:>==B=D5667;;???@??;???==?6=>B::9:-87=<<29><
@N9IO0:00697:05951
GACGTAGGGCGCGAGCGTTGTCCGGATTTATTGGGCGTAAAGAGCTCGTAGGCGGCTTGTTGCGTCGACTGTGAAAACCTGCGGCTCAACCGTGTGGTCTGCAGTCGATACGGGCAGGCTGAGTTCGGTAGGGGAGACTGGAATTCCTGGTGTAGCGGTGAAATGCGCAGATATCAGGAGGAACACCGGTGGCGAAGGCGGGTCTCTGGGCCGATACTGACGCTGAGGAGCGAAAGCGTGGGGAGCGAACAGG
+
BD;9:@@A9969A@@:99=B@@8<8<AC6BB;AA:995B>7969<<9599=9>@@B>:>>4:65@@5555494944&4.44887>>;;7;9<:::A:>?AAAAAACBB99;@@9==836/0/761676:AAAA-87337<1717)/)/616977>BC?BBBB=AA>@<00/:@;@A:-33-3,3883:68=7><@;?7><>5>=@@BDC>C@CD;;;@??::=:0//6>>/77<78@@@@@@3<<>9:3989;
@N9IO0:00712:05921
TACGTAGGTGGCGAGCGTTGTCCGGATTTACTGGGCGTAAAGAGCGCGCAGGCGGTCGTACAAGTCGCGTGTGAAAGCCCCCGGCTCCAACTGGGGAGGGTCACGGCGATACTGTTCGACTCGAAGGCAGGAGAGGGAGTGGAATTCCCGGTGTAGTGGTGAAATGCGTAGATATCGGGAGGAACACCAGTGGCGAAGGCGACTTCCTGGCCTGTTCTTGACGCTGAGGCGCGAAAAGCTAGGGTAGCAAACGGG
+
BA@@=995;A;A;;:AAA=AAE?A=;;;0;BBCD;AA@@@0;59@>;@@A@>;;4;??AA9944899:@988?9?3@==?=,:6:0/)/666699+/33(//6//(/8>:::833-33777<<?;@<@?;88@3:9(3377,3,3,33(338889;;?7?>8<3;?833:?@@@>::9(987;7<AA:B;;@?B@;7:7@;;6<8<5<B4;69::7>;6?@@@@;;;B@CB<<;;;&9<<<AA7666>>>6<A?>
@N9IO0:00668:05970
TACGAGTGCCCCAAGCGTTATCCGGAATCATTGGGCGTAAAGGGTGTGTAGGCGGCGCGATTAGTCTTCTGTTAAAATCCGGGGCTCAACCCCGGACTTGCAGTGGAAACGGTCGTGCTCGAGGGTGCGAGAGGTGAATGGAACTCATGGAGTAGGGGTGAAATCCGTTGATATCATGGGGAACACCAAAAGCGAAGGCAATTCACTGGCGCATTTCTGACGCTGAAACACGAAAGCGTGGGTAGCGAACGGG
+
ABCCAB@@@@@3@<@ADCACIC?B>?9?@@=6:;4@=>::4>=5;?;=9;;:<=:?A@@@B:>>>>C<??BC?BBB9AA>AED:BBBC@DCC9B<@@A6;;@@;;7;B;AA=@@D@AABA@?@>99:9>@@;;8;CC@CF?B?BB@@@A>AABBBBA7A@@@<ACACDACCAA@@A?>??4@=BBB>@@@69;A>5:59;;>:=?@@?=AAAABD=@@@;;;ABACD=AA@@@@6?AAAAA=ABBBBC@BBB<
@N9IO0:00679:05965
TACGTAGGGTGCAAGCGTTAATCGGAATTACTGGGCGTAAAGCGTGCGCAGGCGGTTGTGCAAGACAGGTGTGAAATCCCCGGGCTTAACCTGGGAACTGCACTTGTGACTGCACGGCTGGAGTGCGGCAGAGGGGGATGGAATTCCGGCGTGTAGCAGTGAAATGCGTAGATATGCGGAGGAACACCGATGGCGAAGGCAATCCCCTGGGCCTGCACTGACGCTCATGCACGAAAGCGTGGGGAGCAAACAGG
+
CCACCBBA<:;;A<@@AA?B?BB=9=+0)00<<<7@@@EF>FBBBBBBBCC@CB@B@BBBBC?C@?@@;@@@?AB;9788-:A9@@?B?B?BBC>C@B<<<??=4@=BBBCCBA@A=??=8==>=?@>AAAABABA.><=;=*0*0*0)0>0//:8:>@@BBC<??CBAAABA@@@@>2:99=9@AA6;;AA?ABA5;5;<8<=CC09:9,95>;@=<@?;95959559=99555)5:9;;>>+5559909>@:
@N9IO0:00679:05981
TACGAAGGGGGCTAGCGTTGTTCGGATTTACTGGGCGTAAAGCGCGTGTAGGCGGGCTGGTAAGTTGGGGGTGAAATCCCGAGGCTCAACCTCGGAACTGCCTCCAAAACTGTCAGCCTGGACCCAAGTAGAGGCAAGTGGAATTGCGAGTGTAGAGGTGAAATTCGTAGATATTCGCAGGAACACCAGTGGCGAAGGCGACTTGCTGGACTTGTGGTGACGCTGAGACGCGAAAGCGTGGGGAGCAAAACAGG
+
@@CAB5;;;;*9@BBCBB9;;@AA4;;?8@A@AA8;;;A=5?ABBAAABBB>;;;65><=>@29;5;==='==@A<A@A9A5929@AA?B?CBA<B2555:?BB?BBB1?888<AAA=AA;??B=B????@:927@8=>A;@:?337;>A???A@@A?BBBD<B>AB@>AA88:?ABBBA797:<<8=>7618==8<8=====8=@==9=>?;>AA7;;;@@?@BBBBB@@9992:@@@ABA6@><<<<0=<;5
@N9IO0:00665:06052
TACGGAGGATGCAAGCGTTATCCGGATTCATTGGGTTTAAAGGGTGCGTAGGCGGACTTGTAAGTCAGGGGTGAAATCCGGCAGCTCAACTGTCGAACTGCCTCTGATACTGCAGGTCTTGAGTCAACATGAAGCAGGCGGAATATGACATGTAGCGGATGAAATGCATAGATATGTCATAGAACACCATAGCGAAGGCAGCCTGCTAAAGTTGTACTGACGCTGATGCCACGAAAGCGTGGGTAGCGAACGG
+
@A@A=@@@C@@@B>A@@B?CBC?B7:9;::9-33(3;09?9@>698:=9@@>@>;>@><@@@7ABBADEF;BBDE<@@@B?BD@@?@@59:@@;:;=A@;;3<444379895>:;35555:00000*/7777)4444.55.479A?=><>:<777//)//999///454879-,,,,*,2,,-(---(-///;=;5;0544464456<>2>>7655;555::;5557//)//399(33:333(39345<0446
@N9IO0:00673:06054
TACGTAGGGTGCGAGCGTTGTCCGGAATTATTGGGCGTAAAGGGCTCGTAGGCGGTCTGTCGCGTCGGGAGTGAAAACTCAGGGCTTAACCCTGAGCCTGCTTCCGATACGGGCAGACTAGAGGTATGCAGGGGAGAATGGAATTCCTGGTGTAGCGGTGAAATGCGCAGATATCAGGAGGAACACCAGTGGCGAAGGCGGTTCTCTGGGCATTACCTGACGCTGAGGAGCGAAAGTGTGGGGAGCGAACAGG
+
BB@?@9:;/;@@>==?A@=A@@>B=B?B?BB>BB9;;;@@,;;,:@@BC@>900+0===@BBA@?@@@5:;@@BAB6;;A?BD:AA7;6:?6>:9:@=@@@C:C7<<@CCCG>CBBBBAB=BB?BAA@?;;;;.<CC?A@?@@DAB@DD?CCBBB:;7;CAA<@@@BBBABBBBBBC7;;=A=CCC?CCAA=@B@<@=@@4959?A@AA>ACC?AB>???@ABA;;;=?@?@@@9@AAAACA7@@@@=::99;
@N9IO0:00691:06013
TACGTAGGGTGCGAGCGTTAATCGGAATACTGGGCGTAAAGCGAGCGCAGGCGGTTCTGTAAGTCAGATGTGAAATCCCCGGGCTACAACCGTGGGAACTTGGACTTTGAAACTATAAGGGCTAGAGGTATGGGGAGAGGGGGGGTAGAAGTTCCACGTGTAGCAGTGAAATGCGTAGAGATGTGGAGGAATACCAATGGCGAAGGCAGCCCCTGGCCTAATACTGACGCTCATGCTCGAAAGCGTGGGGAGCAAACAG
+
??BBCCDF?;;;CB@@AA5<299<9?9CBBBBB>;;;FD>AA00/=<<?@?@@<=2549998=669@B955:9=4;?;;.9;///-8:(-)---9/93//)/3////(/66.//33;,33(333333,333333&333333333"3333,3<6<.339:<9<778==:99*8=;;;>>@@;;;:;49924249=3=4=94///)0)/7--.-)//)/)//)555555555::@A;;;;;?A8??A;;;;-:9:=?,00<
@N9IO0:00697:06029
TACGGAGGGTGCAAGCGTTGTTCGGATTTACTGGGCGTAAAGCGCGAGCAGGTGGGCGGGCAAGTCCTGTGTGCAATCTTCCGGCTCAACCGGAAAACTGCATGGGAAACTACCCGTCTTGAGTGCGAGAGAGGATGGCGGAATTCCTGGTGTAGCGGTGAAATGCGTAGATATCAGGAGGAACACCGGTGGCGAAGGCGGCCATCTGGCTCGACACTGACTCATTCGCTGAGGATCGGGGGGAGCAAACAGG
+
BBBB@CCD=;;:C@BBBE?BB>BE=99:*9:?>?9?@>@A<A@@@ABBBAA<:>93:==4;;7;<<8<ABA;6:>:AAA;A5;.9;AB:A7A<AG@0CCCC>BC=8=@7?>B@<6ABBB>B@@@@@@@AAB@?;?;9-8?7;8B9A8AB?CBBBBDB8AB<=7:<@CAB???B@???=??=A=@@@<@?@?;A9:287:<9?6=9>??9??:@BAB===;8////)//---//)///:::::$/559909;<8
@N9IO0:00701:06033
TACGTAGGGGGCAAGCGTTGTCCGGAATTACTGGGCGTAAAGCGCGTGTAGGCGGGACGTTAAGTCTGGCGTGAAAGGCTCCGGCTCAACCGGAGACGGCCGCTGGAAACTGGCGTTCTTGAGGGTCGAAGAGGAGTGTGGAATTCCTGGTGTAGCGGTGAAATGCGTAGAGATCAGGAGGAACACCCGTGGCGAAGGCGGCACTCTGGTCGGCCTCTGACGCTGAGACGCGAAAGCGTGGGGAGCGAACGGG
+
ABBCA>>>>>0=?=A;;;<A=B:C:F;=46===>8CCDCD::;?;AAAA@@>ACC>CAAA?B@BAA@C?C;::@A5:4:@A9@7::BB>A?A?AAA@A?A?CBBB?BD?CBB?BCC@BB?A>>>5@=00+0;;+00BCBBBCADAEAIB>A@A;;;A:BBBA8DDBBCCAABAABAA?@@=C=AB@@:A@?;>?>8?=@@=A???BBC<?@B6:5;@AABBBCCAA@C@==9:9-3<?<<<>3:?BAA7;;C9
@N9IO0:00701:06041
GACAGAGGTGGCGAGCGTTGTTCGGATTTACTGGGCGTAAAGCGCACGCAGGCGGTTTGGTAAGTCAGGGGTGAAAGCCCACAGCTTAACTGTGGAACTGCCTTTGATACTGCCTTTCTAGAGTGCATGGAGGGGGAAGCGGAATTCCGAGTGTAGAGGTGAAATTCGTAGATATTCGGAGGAACACCGGTGGCGAAGGCGGCTTCCTGGCATGTAACTGACGCTCAGGTGCGAAAGCGTGGGTAGCAAACAGG
+
BCC:;;CADD@BB??::949A;?A<@@A<ABAAA8??===5=>>=A>???@?@@<@C:?<@@?BCBCBDD:BAAC0;:;,;:59>>:>8@@@@C<?;?::98=<6>??@ABBB?BB<@@@AA@@<0000+00@@@'0*995255;5;1659:9/0/99699:>4;7;;><;<<;83//)/8(-(---(/2774/55.5.5;89;7;8<;8455555.39333:::5557:=<==;5;?::9<5444333(44<7
@N9IO0:00705:06032
GACAGAGGGGGCAAGCGTTGCTCGGAATCACTGGGCGTAAAGGGCGCGTAGGCGGGATGGCAAGTCGGTCGTGAAAGCCTTCGGCTCAACCGAAGAACGTCGGCCGATACTGCTGTTCTTGAGGGATGCAGAGGAGACTGGAATTCCCGGTGTAGCGGTGAAATGTGTAGAGATCGGGAGGAACACCGGTGGCGAAGGCGGGTCTCTGGGCATCTCCTGACGCTGAGGCGCGAAAGCGTGGGGAGCAAACGGG
+
BBCCCCCCCC1CC>A9;:ADBBAA<@7<9@ABBB=BBBCG>CC>BA9;;A?=@@@:@@@>;;6;AAA?BAAACCD>BC@C?BB?BBBB?B=BC?CA?A000<8>69@BBB:;9;;:?BB:;<BE<AABAAABB?BBBBBB?A?B?BB=B@988BBBB?BBBD>EF:9:@:;:CAAAC>B<9B>@???B@BB>BB=8B@BA@;:@;@BBB<BAA@>?99977<;<778=AB???A;A999BCC9?>BCA9>?=7
@N9IO0:00669:06074
TACAGAGGGTGCGAGCGTTAATCGGAATTACTGGGCGTAAAGCGCACGTAGGTGGCGACGTAAGTCGGGTGTGAAAGCCCCGGGCTCAACCTGGGAATTGCATTCGAGACTGCATTGCTGGAGTACGGAAGAGGAGGGCGGAATTCCCGGTGTAGCGGTGAAATGCGTAGATATCGGGAGGAACATCAGTGGCGAAGGCGGCCCTCTGGTCCAGTACTGACACTCAAGTGCGAAAGCGTGGGGAGCAAACAGG
+
ABCBBBAA<;;:DAA:::;?;???;@<@;@BCBC=@=:99.:99:B@@@@@=@@7;;@@BDC>@@BBB<BBAA?A8::DD:CF>:;:C@C@CBB=A?A?@@@A>A<<<AAAAAA@?C???@BBBBBD@C7;;@:;<;0<@<?=A=AB<@<@==0///)/9990;;:==<<=@==<<@46615444444555.55<8=1668==4<<<<7;?????BAA990===00+0<>0:9@:ABBB>@@2<;@BC>AA@9
@N9IO0:00689:06060
TACGAAGGGGGCGAGCGTTGTTCGGAATTACTGGGCGTAAAGGGCGCGTAGGCGGTTTGACAAGTCAGGCGTGAAATTCCCGGGCTCAACCTGGGGGCTGCGCTTGATACTGTTGAGCTTGAATGCAGGAGAGGATGGTGGAATTCCCAGTGTAGAGGTGAAATTCGTAGATATTGGGAAGAACACCGGTGGCGAAGGCGGCATCTGGCCTGTGATTGACGCTGAGGCGCGAAAGCGTGGGGAGCAAACAGG
+
BBCBB?BDEE5A@@A>@@<@AADC@E@D@CB@??:@BCCDGFF?CCICCBB?AA=AB=::;C<@ACAA<???ACE>B@BC<??9?@@@?B?BDCCC1;:BABBC?BBEEBCCDABCCCC@BCABBBCC?AABC=AAB?BB?B9;9;I;ABB@@BAA@7;;A@<@AECCB@@@CD?AA<@<?=<@==3;5;;5;?@9@=<;2;9:844.53<<>94:>A;;;@?:::???????9@???@@@2>>?<<9<=?9
@N9IO0:00689:06075
TACAGAGGGTGCGAGCGTTAATCGGATTTACTGGGCGTAAAGGGCGCGTAGGCGGTTATATTAGTGTGATGTGAAAGCCCTGGGCTTAACCTAGGAAGCGCATTGCAAACGGTATAACTAGAGTATAAGAGAGGGTGGTGGAATTTCCGGTGTAGCGGTGAAATGCGTAGAGATCGGAAGGAACGTCAATGGCGAAGGCAGCCACCTGGCTTAATACTGACGCTGAAGCGCGAAAGCGTGGGGAGCGAA
+
BBBBBAAD>@@>A@?>994:<??A7;;A<ABBBD>899??-88.9:9A@AA?;:6;?A@@@?AAABBAA@@@BBB6;;B<@AC>CI@C?C=CBB>A=AAA@@@49;AA;AB>BBAB=@@@@@@A@?A=ABBBBB;??;?@8=39:59;A>???>A;A@BBCC=A>??DC?@@@===2:,3,3,393>>6AA6ACC?A<679D8C>@;;/;>9=9=57=;:569627:@>99287)2226>@@2@>66;5
@N9IO0:00689:06105
TACGTAGGGTGCAGGCGTTAATCGGAATTACTGGGCGTAAAGCGTGCGTAGGCGGTTTGTTAAGACAGGTGTGAAATCCCCGGGCTTAACCTGGGAACTGCGCTTGTTACTGGCAGACTTGAGTGTGGCAGAGGGGGGTGGAATTCCAGGTGTAGCAGTGAAATGCGTAGATATCTGGAGGAACACCGATGGCGAAGGCAGCCCCCTGGGCTAACCACTGACGCCTGATGCACGAAAGCGTGGGGAGCAAACAGG
+
??;:;9?@8BBDBB?BCC@C@CECAC@B?BBBCD=:;;AB<AAAABCAACC@CEACC?CD@C>A@B??;@ABAAB>CBEE;CC>BC>A?AADGF?D@CAA?;;;8=>:>>>>:B==CBC@D@@AB::.5:::A?AAB'A<?B?C?B@BB=A@@>@=;73337.77==>9=@@?@BAA<@@2908??9??BB?BBB@D:;;33333$377.7;?3838=9<;:00(/////333333(3==?@AB5B@ABB7><>6
@N9IO0:00697:06108
TACGAAGGGTGCAAGCGTTACTCGGAATTACTGGGCGTAAAGCGTGCGTAGGTGGTGAGTTAAGTCTGTCGTGAAAGCCCGGGCTCAACCTGGGAATGGCGATGGATACTGGCTCGCTAGAGTGCGGTAGAGGAGAGTGGAATTCCCGGTGTAGCAGTGAAGCGTAGAGAGACGGGAGGAAGCATCAGTTGCGAAGGCGGCTCTCTGGACCAGCACTGACACTGAGGCACGAAAAGCGTGGGGAGCAAACAGG
+
CCBBC>@C99;;@<@;;;@CCCAB:?8:59BBAA=:::@<5<=?AB;;;A@=@>=?@?CC@B?B@;;;BAACAAA8;;;095)5;994;7<<>3;199999=9949???DA;??:::?@CBBB;;;<?@@@A<?9??7727)/)//)/5;//699997--(-,,,2,**,*((((((((((*,229:::8=;::7<66616==566=:<<7<;544555999=5658;>556>>156;;<>>2><>;>4::;7
@N9IO0:00701:06098
TACAGAGGTGGCAAGCGTTGTTCGGAATTACTGGGCGTAAAGGGCGCGTAGGCGGTTCGACAAGTCCCGCGTGAAAGCCCCCGGCTCAACTGGGGAACTGCGCGGGAAACTGACGGGCTTGAGTTCGGGAGAGGGAAGCGGAATTCCGGGTGTAGCGGTGAAATGCGTAGATATCCGGAGGAACACCGGTGGCGAAGGCGGCTTCCTGGACCGACACTGACGCTGAGGCGCGAAAGACTAGGGGAGCAAACGGG
+
@@B@@@B?BB?AB?A9::=@@?BC@C?B?BB@@A<:;;CD=BB>B@ABB@@;?A:@=ABBBC<??AA<A@@@A@D:;:;:;*;=BBCJ@C::::6;?B@AACDCD<@@<@@@BCDC?CC=AAA?=:::5;ABBB=B>?:93:2:198>@9??BCCDE@BAAA:@@@@::::988A?B?BB?C?AAA?B?BB?CCC@C??><?=5?8?=1447::>8889?><<???@=@A@===50000:=<<5?>AAA;@?C=
@N9IO0:00708:06096
TACGTAGGGTGCGAGCGTTAATCGGAATTACTGGGCGTAAAGGGTGCGCAGGCGCCCCGCAAGTCAGACGTGAAATCCCCGGGCTCAACTTGGGAATGGCGTTTGAAACTACGGGGCTGGAGTGTGGCAGAGGGAGGTGGAATTCCACGTGTAGCGGTGAAATGCGTAGAGATGTGGAGGAACACCGATGGCGAAGGCAGCCTCCTGGGCCAACACTGACGCTCATGCACGAAAGCGTGGGGAGCAAACAGG
+
BBBCBBBC=;;;CCC;<;?B@CCCAC@CABCCCE<<<::9)5;2;;;=A@@=@AAC@569=:<<@BBBA?;;;:08?::+:;3;;:?=?A?A?3804:6=@AF<?@C<B@A@A::.@=?<?9@A@@4C?;;;>300*/9063>58188:;:;888@=@ABA=:33::>=?@@AAAB>BB@C@AAA>::9A?A>>;?=A9::9<>;999)7,34;8;<<<97733337;;;333(39?>;<<+333>?8@>?<
@N9IO0:00671:06125
TACGAAGGGGCGAGCGTTGTTCGGATTTACTGGGCGTAAAGGGCGCGCAGGCGGCTTTGTTTGTCAGGCGTGAAAGCCCCGGGCTTAACCTGGGAACTGCGCTTGAGACGGCGAGGCTAGAGATCGGGAGAGGAGAGTGGAATTCCCAGTGTAGAGGTGAAATTCGTAGATATTGGGAAGAACACCGGTGGCGAAGGCGGCTCTCTGGACCGATACTGACGCTGAGGCGCGAAAGCGTGGGGAGCAAACAGG
+
BC;;4.444&5<<<:@A@A=;<<+00/)//99>255999)55)5<;:0//)//)/;@3@BB<BBBDC>:009<;)//77+7;3996<7=:@>>7C@CCCCBCC89966999????<?AB??@ACAAB=ABBC?BCBCCC@B?B@BE>AAAA@@@@@<?CCB<?=????=??9909<5;<=>9?==6=9::7;A@>B@BB9=<A<>==8=;7<:999656=<>>666259?9;:69=>?<@B9AABBB49:99
@N9IO0:00685:06124
TACAGAGGGTGCGAGCGTTAATCGGAATTACTGGGCGTAAAGCGCGCGTAGGCGGCTTTTCAAGTCGATTGTGAAATCCCCGGGCTTAACCTGGGAACTGCAGTCGAGACTGTCTAGCTAGAGTATGGGAGAGGGAAGTGGAATTTCAGGTGTAGCGGTGAAATGCGTAGATATCTGAAGGAACATCAGTGGCGAAAGCGACTTCCTGGACCAATACTGACGCTCATGTGCGAAAGCGTGGGGAGCAAACAGG
+
EEAA@CCF>BBB??>=?;9?=??B?BAD@DB???9=?<<<6<9:9::;;;;5;;5;;<<.<@;@C@A@B7:;BBC=CEDI<IG>BAACACACDD?C@D@@@BBCDCCCCBAAABB?@?BABBBCCBB=5?@?>>8>;>?D?B@BF=BBB?BBBBB>?5=CC=6799>?>=???<97@A8<7A?@@@?@A<A=?@@A688?;;;9<9=?9=B?B?BBAAAA?@?A@@000<<<>;288@>BCC:AA@@A9@>>;
@N9IO0:00686:06129
TACGGAGGGGGCGAGCGTTATTCGGAATTATTGGGCGTAAAGGGCGCGTAGGCGCTTTCTAAGTCAAAGGTGAAATCCCTCGGCTCAACTGAGGAACTGCCTTTGAAACTGGAAAGCTTGAGGCCGGGAGAGGGTAGCGGAATTCCCAGTGTAGCGGTGAAATGCGCAGATATCAGGAGGAACACCGGTGGCGAAGGCGGCACTCTGGGCCGGAACTGACGCTGAGGAGCGAAAGCGTGGGGAGCGAACAGG
+
AABA?AABAB2AA@@@BA?CG@BB?B@D?CC?BD>BBABB9??9?AAAA994899=A;@AB;?@?@@9@?BABB=@@@8@;;5;ABA@BCCCC@CABBCC@BB=BBD9;;B@CD>CCC@C;::;?CC<AABBC>BBBBB@I5;5;;.9?A@?@A;;9;CCC>CC:;;@?A:85<@<5::39-3<?8<587/7;C;B<@@=@BBBB@@B:@:@:@;>@A@ABBAAAB@BBBDFG=B>>9:::.;AA??>>>@=
@N9IO0:00697:06132
TACGGAGGGCGCAAGCGTTGTTCGGAATCATTGGGCGTAAAGCGCGTGTAGGTGGCTTGGCAAGTCGGGTGTGAAATCCCGGGGCTCAACCCCGGAACTGCATTCGATACTGCCTCGCTAGAGTCCCGGAGAGGAGGGCGGAATTCCCGGTGTAGAGGTGAAATTCGTAGATATCGGGAGGAACACCAGTGGCGAAGGCGGCCCTCTGGACGGTGACTGACACTGAGATGCGAAAGCGTGGGGAGCAAACAGG
+
@@BA?BBB<;;:B=AABB@BCACI@B=AA?@.55)33877*39;?ABCCBC?BC@BC:C:=B=AAAAA=BBBCIH>@?@;@@A3AAAC?BBC:A?C>A::;BB?CCBBBAABB?B@@@BBC;;;CF=B@C=CB>BBB=BC=B=B7:<7<?AA@CCAA?ABFM=C?CCCBBBBCCCCD?ED?B>@??<@?=>7;;;6::39,83)3<=@:??A;>B<>????>?B@AABBBBCCC>B=>=@@@5??@@A;ABA9
@N9IO0:00710:06111
TACAGAGGGGGCAAGCGTTGTCCGGATTGACTGGGCGTAAAGCGCGCGTAGGTGGCGCGGCAGGTGCGCTGTGAAAGCGGCCCGCTCAACGGGCCGAGGCCAGCGCAAACGTCGCGCTCGAGCCATGCAGAGGTCCGTGGAAGTGCCGGTGTAGTGGTGAAATGCGTAGAGATCGGCAGGAACACCCATGGGGAAGCCAGCGGACTGGGCATGCGCTGACACTGAGGCGCGACAGCGTGGGGAGCGAACCGG
+
DCBBCCBBBB5BB?BBBB?AAB@B???<???@A@9:99;;0::9:@ABAAA?@@=@CBB=B9516=;;BAAACCC=???=@A9AAABB?CCD>D;;;B?B@BCBBBCD=;;5<;4449:955;>B;;;@@;;5;A5;;A=B:@ABB?B=:;<DBEF@DCDD=B@;:;A?>>?>>><@@B?B>BAB>495555'/)//5///:6<<<<?8666;;@@BABABBB;::=@999A>>>@@<=<<*99=>A=B?B@
@N9IO0:00712:06138
TACGAAGGGTGCAAGCGTTACTCGGAATCACTGGGCGTAAAGCGTGCGTAGGCGGTTCGTTAAGTCTGCTGTGAAAGCCCTGGGCTCAACCTGGGAACTGCAGTGGATACTGGCGGACTAGAGTGTGATAGAGGATGGTGGAATTCCCGGTGTAGCGGTGAAATGCGTAGAGATCGGGAGGAACACCAGTGGCGAAGGCGGCCATCTGGATCAACACTGACGCTGAGGCACGAAAGCGTGGGGAGCAAACAGG
+
ABBAA=AB=;;;C?B;<<?C<66<7?498AABBF>9::BB<AAAAA@BBBC@CC;D<CC@:=:=>@?>CBBB<:<)5;5)6C>6CBBA8A8C@<3>,//7;77@A7;@BAAA>AC8BBAA@ABAAABBAAB>><>@B?BB?B8B8B=6B8BBBCBBB@BCCC>CCCCDBBA@@@BCD>BB9B@ABB@AAAC@CCC?D?BB?B@CB=BB?B>???BBBBBB????<9918<<=@A;AB@A?@@2==@BB>AAA>
@N9IO0:00668:06182
GACAGAGGGGGCAAGCGTTGCTCGGAATTACTGGGCGTAAAGGGCGTGTAGGCGGGATGGCAAGTCGGTCGTGAAAGCCTTCGGCTCAACCGAAGAAGTGCGTCCGATACTGCCGTCCTTGAGGGTTGGAGAGGAGACTGGAATTCCCGGTGTAGCGGTGAAATGTGTAGAGATCGGGAGGAACACCGGTGGCGAAGGCGGGTCTCTGGCCAATTCCTGACGCTGAGGCGCGAAAGCGTGGGGAGCAAACGGG
+
BBCAAADDDD1CC?B9;;@CAABF@D@C@CCCCF=9;;DE7;;7;A>ABBA?BBB<BBA?AB?BBDC@DA@ABCD=BA?C@DD?A@??<?=@A=AA=??AAABB?CA?@@9999???>?@BBBB<A<@:=?>?<@9::BB?B@C@BB=B@AAACBBB@CBCC=CCCBAAA?>>????9?A<@??@@?C??@<@BB@C>AAD>BBAAAC?C@D?D?B>A798AA@@::59=<<<=3;999<99-99=B=3:BB;
@N9IO0:00675:06184
TACGGAGGGTGCAAGCGTTAATCGGAATTACTGGGCGTAAAGCGCGCGTAGGCGGTTTGATAAGCGGAGTGTGAAATCCCCGGGCTTAACCTGGGAACTGCATTCCGAACTGTCAAGCTAGAGTATGGTAGAGGGTGGCGGAATTCCGAGTGTAGCGGTGAAAATGCGTAGATATTCGGAGGAACACCAGTGGCGAAGGCGGCCACCTGGACTAATACTGACGCTGAGGTGCGGAAAAGCGTGGGGAGCAAACAGG
+
CAA@>;;;49?BD:?6007A70//47496<=<@A;888<<0<9444449998::5;;0999D>;99=?A;;<@AA;B@CC9CC=BB>B=C?BCB=C@;;;@@@5;6:?589:;@@57;?>????@><9????>>3=<+00)0:=6=6=884;;@@BB@B;989&9;;;;@>=@?<=@@=@A>A@;;;?B@@@?AAB5;5;;5;;A@9?;9666@:<ACCAAA@BBBB=90000*//0&/955599+9;;=>4;;;7
@N9IO0:00693:06169
TACAGAGGTGGCAAGCGTTGTTCGGAATTACTGGGCGTAAAGGGCGCGTAGGCGGCCCGTCAAGTCCCGTGTGAAAGCCCCCGGCTCAACCGGGGAACTGCACGGGAAACTAGCAGGCTTGAGTTCGGGAGAGGGAAGCGGAATTCCGGGTGTAGCGGTGAAATGCGCAGATATCCGGAGGAACACCGGTGGCGAAGGCGGCTTCCTGGACCGACACTGACGCTGAGGCGCGAAAGCTAGGGGAGCAAACAGG
+
BBA;;;;5;@;==8====:?@?@@?A=A=ABBBB<@@@@@8@A9;:;AAA@=;:4;A9@@@@3:999/7?@@@@?6::;;;)96?=:C.:.78;+87;?;;=AAA<@A:???AABB?BA5;;;;5<<<0;BCCC<A=;;;5;5;2;;A@;BACCCCCACCCD=BB@ABA00//669?8<<9<9=>@<@@B>:C>?<A9661954949;15579955444<555::9=3===9:9)99999::.9=>@@:@@A;
@N9IO0:00695:06173
AACGTAGGAGGCAAGCGTTATCCGGAATTACTGGGCGTAAAGGGCGTCTAGGCGGTGGCTCAAGCGCGGTGTGAAAGCGCCCGGCTCAACTGGGCGAGTGCGCTGCGAACTGAGCGACTAGAGGGCAGGCGACGGCGGTGGAATTCCCGGTGGAGTGGTGAAATGCGTAGATATCGGGAGGAACACCAGTGGCGAAGGCGGCCGCCGAGCCTGTTTCTGACGCTGAAGCGCGACAGCGTGGGGAGCAAACGGG
+
?6AA<<<:00*0/)///9.:@@?C@D@C<A;::=5@==BC3>;3555=BBBAAB?::-9;==8?@??>>ACBCBB;;:49:3:7:>@@666@@6<;;99884448::>5@:>>>>>?<<<<===6><<7<969CACC@A<9<8<7<?5<8<B25;BB:@?@@3@AAA@AAA>>:444(5;7C@CBD?ABBC@BBC>B=?=6=:992377=18=993::8338<<@B>ABBA:78?=<<;;<<27<7@?2>B=5
@N9IO0:00710:06182
TACGTAGGTGGCAAGCGTTGTCCGGATTTATTGGGCGTAAAGCGAGCGCAGGCGGTTCCTTAAGTCTGATGTGAAAGCCCACGGCTCAACCGTGGAAGGTCATTGGAAACTGGGGAACTTGAGTGCAGAAGAGGAGAGTGGAATTCCATGTGTAGCGGTGAAATGCGTAGATATATGGAGGAACACCAGTGGCGAAGGCGACTCTCTGGTCTGTAACTGACGCTGAGGCTCGAAAGCGTGGGGAGCAAACAGG
+
CCBCCBB?@@=?B=B?AA>BBCAI@CBB>BBGGD?AAABD9??A????:>>;00+0;>:A<A:AA@@@C@:::;;3;==4=@A>ABCC?D?A@B>B>B@BCDC@C@DD=BACCC;C@DD@CAA@A?AB@?CA@>B@@@?B@C@B?B?BA@??=?@??<?@?A9@AA@???AAB@A@?<;=2?4>:@?BB?<9>A@5?8CBB@>>=;8;59===9=8=;;;;;;:A?A6B==@BD<AAAACCC:CEAAA<??=;
@N9IO0:00673:06212
AACGTAGGACGCGAGCGTTATCCGGAGTTACTGGGCGTAAAGGGCGTGCAGGCGGGAGCGGAAGCACGCGTGAAAGTCTTCGGCTCAACCGGGGGAAGACGGGTGGATACTCGTGCTTCTAGAGGGCGCTGAGAGGGACGACGGAATTCCGGGGTGTAGTGGTGAAATGCGTAGAGATCCGGAGGAACACCAGTGGCGCAGGCGGTGTTCTGGGGCGCACCTGACGCTGAGACGCGAAAGCATGGGGAGCGAACGG
+
;.;BBBC?C;::@:9::939AA;@9@AA8::@C?9:;:@@9@B=<;;BBCC?CC@8<@95.5.554988;>???9?@??<:<7555:7;.4444$48996991/0)//644455<;?:@889444(4/////799:145559<.5.5.5.555&599><65.5555)55>@B@CBA@@A9;7;C?B?BBB?BBDE@BDDGJABB?BBC7:9?AA6AAA@@<@;::?8..--8074B<<19733944&4<:::=:::
@N9IO0:00674:06244
TACAGAGGTGGCAAGCGTTGTTCGGAATTACTGGGCGTAAAGGGCGCGTAGGCGGCCCGTCAAGTCCCGTGTGAAAGCCCCCGGCTCAACCGGGGAATGGCACGGGAAACTAGCAGGCTTGAGTTCGGGAGAGGGAAGCGGAATTTCGGGTGTAGCGGTGAAATGCGCAGATATCCGAAGGAACACCGGTGGCGAAGGCGGCTTCCTGGACCGACACTGACGCTGAGGCGCGAAAGCTAGGGGAGCAAACGGG
+
BBB@@@@<@@=@C<@@BB>BC@BC@C@C@CBBBD=?@::;6;D=BBABCBB?:95:@8?AA>799@A;AAAABAC<;;:;:):;?ACB=@<?AA6A?BB=BBBBB=DC=ABAAABB=A@<@@?>9;;;0;@A@A9@=@AB@C@CC=BBB=BBBB@AA=ACFG>BBBCAAACCBAA@CC:B<@7@CB>B<@@?AAA@C?BC?BB=>8AA-00>>@>=>@@?;;;;;:?;;;;?@@9@?@AACC9@@@AF?DGF=
@N9IO0:00684:06222
TACGTAGGGTGCGAGCGTTGTCCGGAATTATTGGGCGTAAAGGGCTCGTAGGCGGTTTGTCGCGTCGGGAGTGAAAACTCAGGGCTTAACCCTGAGCCTGCTTTCGATACGGGCAGACTAGAGGTATGCAGGGGAGAACGGAATTCCTGGTGTAGCGGTGAAATGCGCAGATATCAGGAGGAACACCGGTGGCGAAGGCGGTTCTCTGGGCATGACCTGACGCTGAGGAGCGAAAGTGTGGGGAGCGAACAGG
+
@@@B@A@A<ABBC@@@BB?ABC>@=@?C?BA@DD?@@@BA<AD<BBC<;;BA??=?F>BBBA@?@::9-;@??@>?*::=>@@<BD@C@CJ@CBBCB@???CA9998@@ACE>@@@CCCBBCD?AA@@=9999-9==;?B?B@C?C@CDA@@;;;BB?BDAC<@?AC???B@@@A@@5;;<@<@AA>A?CC@BCB?B?CC?B?BBBBBF>BBABBB?C:::?@@;;;<@@CABB<@@B@@AA3;;;A=99998
@N9IO0:00687:06211
TACGAAGGGGGCAAGCGTTGTTCGGAATTACTGGGCGTAAAGGGCGCGTAGGCGGCTTATCAAGTCAGGCGTGAAATTCCCGGGCTCAACCTGGGGGCTGCGCTTGATACTGATGAGCTTGAATGCGGGAGAGGATAGTGGAATTCCCAGTGTAGAGGTGAAATTCGTAGATATTGGGAAGAACACCGGTGGCGAAGGCGGCTATCTGGCCCGTAATTGACGCTGAGGCGCGAAAAGCGTGGGGAGCAAACAGG
+
@??;:4;@?@,@@5;ABB=BB:CI;CAC>BBBCC=AA@BB<@A=ABBBCBA=9969B?@@AC>A@BAA7:??AAA9@=@@6==9?AAA@D@CBBBB.::A@AAC?BC?????@?A::;A?BB=;;<CB>BAAB:;;BB;;7:;?;?D=A@@@BBB;;6;A@>9A=???@AABA@=AB0:69=<=?@=@<;;4:?@<@=AA;@@AAAA@=@@8@@B?B@@@@AAAA@@;?;;;;;;*;9=>999+::;;@6>;;4
@N9IO0:00697:06213
TACGTAGGGAGCAAGCGTTGTTCGGATTTACTGGGCGTAAAGGGCGCGTAGGCGCCTGTCAAGTCAACTGTGAAATCTCCGGGCTTAACTCGGAACGGTCAGTTGATACTGTCAGGCTAGAGTGCAGAAAGGGCAATCGGAATTCTTGGTGTAGCGGTGAAATGCGTAGATATCAAGAGGAACACCTGAGGCGAAGGCGGGTTGCTAGGCTGACACTGACGCTGAGGCGCGAAAGCCAGGGGAGCAAACGGG
+
BB@@@;;;0;9:B=CBCBACB?BD7;;A8@@BCD=;;;CD<BB;A?;BBE@@@00+0<<>C=AAAA<ABC;;;E>;;;DAMH:;;AC?@AAA=A?;;8;BCBBAAABBA000<><8===0000//7777(//(4:399=.5058<@7B?BBBECCC@CBBA<??:;0//??@?BB444>=B=@AD<;;<<2:99299>BC=C9;ABCC?BCBCBB<<:::998843049??AA8?@>AABB.<;;;;,9@?8
@N9IO0:00699:06231
TACAGAGGGTGCAAGCGTTAATCGGATTTACTGGGCGTAAAGCGTGAGTAGGTGGCTCGCTAAGTCGATTGTGAAAGCCCTGGGCTCAACCTGGGAATTGCAGTCGATACTGGAGAGCTCGAGTTCGGTAGAGGGTGACGGAATTCCCGGTGTAGCGGTGAAATGCGTAGATATCGGGAGGAACATCGATGGCGAAGGCAATCACCTGGGCCTGAACTGACACTGAGACACGAAAAGCGTGGGTAGCAAACAGG
+
@BD@@@BA<@@9819=>==@=@@A>@@@8@A?@@9@@?B@8?;:;BBCCBB@BD@C@AA@;;4;BBABA<@AB@B7<;B:@B?266BB9B<@C>8?:?7;BCCBBBBD@@@C@@AABABCB@@@:?@:@@A;;;-:B=A?<A9995=5A7???@AAB8C?>85>><BBBAAA@9833(9<=@7AC;::@<<8<=@;C@BB?CBBD899<5@8@?@@DBABBBB:66=;B99;;;;&55::;;09>CC@@7@BB?
@N9IO0:00702:06230
GACGAAGGGGGCTAGCGTTGTTCGGAATTACTGGGCGTAAAGCGCGTGTAGGCGGTTATCCAAGTCGGGTGTGAAAGCCTTGAGCTCAACTCAAGAAATGCACTCGGTACTGGGTGACTAGAGGACCGGAGAGGATAGTGGAATTCCCAGTGTAGTGGTGAAATACGTAGAGATTGGAAGAACACCAGTGGGCGAAGGCGGCCTATCTGGGACGGTTTCTGACGCTAAGACGCGAAAGCGTGGGGAGCAAAC
+
55--/:====+<<;;;BC8;;?BB9B@D?CBBCB;AA:;;0;AAB<<;955.596<9===0413888:1333444(//)/59//////)/5:<4555)59993333-33388809::=?@AA@<A@29.99945:344;;7;8<8<<4;;;;;>>=?;>;::,445995//799)/0/7<<///:5<0.--(--,(,(,,(,(--/////(555.55)55578---7(---55---(-7978::+////:19
@N9IO0:00704:06211
TACGGAGGGTGCGAGCGTTGTCCGGAATCACTGGGCGTAAAGGGCGCGTAGGCGGTCTGTTAAGCGTGTGGTGAAAGCTCGGGGCTCAACCCCGAGTCTGCCATGCGAACTGGTGGACTTGAGCACTGTAGAGGCAGGTGGAATTCCGGGTGTAGCGGTGGAATGCGTAGAGATCCGGAAGAACACCGGTGGCGAAGGCGGCCTGCTGGGCAGTTGCTGACGCTGAGGCGCGACAGCGTGGGGAGCAAACAGG
+
BCBB=@??8@@>@@AA@>6<;B;A;@@DBBBA@A8AB<<;0;<6:<@BBBA<A@=@B9;:@C=AACBBBA<?;;;)9>?=@@?.;9=<:BA>2??554?::4@>A<@<8?@B?CC>A??<?AB>:9::8?@BB=@@??DB?C:@7A6;;/9@;<@;@4>B5;.59<>@BB>B@;;7;7;:==8:;;=A6;;>BAB;?;?A<A?CBBBBC=C;;9;@@@999AB??@@9?@;;9===994444&4998<254:6
@N9IO0:00706:06211
TACGTAGGGTGCGAGCGTTAATCGGAATACTGGGCGTAAAGCGTGCGCAGGCGGTTTTGTAAGACAGATGTGAAATCCCCGGGCTTAACCTGGGAACTGCATATGTGACTGCAAGGCTAGAGTGCGGCAGAGGGGGGTAGAATTCCACGGTGTAGCAGTGAAATGCGTAGATATGTGGAGGAATACCGATGGCGAAGGCAGCCCCCTGGGTCGACACTGACGCTCATGCACGAAAGCTAGGGGAGCAAACAGG
+
A@BBB@@B<@@@ABB::94;4;B@9B9;:BBBC?BBBII?HBBABBBBAA=>>;>@@3?AB?ABBB@@@A@@?K<??CF;GD8994;5<;ABB0;.5;959;>@@@@@BA<BA<@@CB=BA@599>5>CB;;;;;;%<@?B=A=@?A9;0:59AA;;;;ABC=@B@BABCBAA=;;<5:92938::.9E;;6;?@<?<@A89999$333(37;339BA@::9??98999A@BBB6;;<<<77+0///;3;:=8
@N9IO0:00667:06306
TACGAAGGGTGCAAGCGTTACTCGGAATTACTGGGCGTAAAGCGTGCGTAGGTGGTTTGTTAAGTCTGATGTGAAAGCCCTGGGCTCAACCTGGGAATGGCATTGGATACTGGCGAGCTAGAGTGCGGTAGAGGGCAGTGGAATTCCCGGTGTAGCAGTGAAATGCGTAGAGATCGGGAGGAACATCTGTGGCGAAGGCGACTGCCTGGACCAGCACTGACACTGAGGCACGAAAGCGTGGGGAGCAA
+
CBBA@>@F?BBAB8:;;:?CAAFC:B=?<?B===6:93=:1=9:;:99:>?6:?.;9.49397@<=>>>;669;;1566)5D@09;BB8>7;;A2616<7:<>7?:@A??BA499;;>@>>59:AAA=AA;;9?8>>A=@?B@B?CC>C?CCBBBBBBCCBB>BBBBBBBBBBAA@A<BB?C?BCCBBBBB?B@@<@<@@@ABAA=A@=AA?BABA@?BBB@?==77,3989==4<;;8977&3;=;<
@N9IO0:00679:06290
TACAGAGGTTGCAAGCGTTAATCGGATTTACTGGGCGTAAAGGGTGTGTAGGTGGTTTGGCAAGTCGGTTGTGAAATCCCCGGGCTTAACCTGGGAATTGCTTCCGAGACTGCTTGACTAGAGTACGGTAGAGGGCGGTGGAATTTCCGGTGTAGCGGTGAAATGCGTAGATATCGGAAGGAACACCAATGGCGAAAGGCAGCCCGCCTGGGCCTGTACTGACACTGAGACACGAAAGCGTGGGGATCAAACAGG
+
@>>0/0<2<)/8:683::6:>AAC<??@8A;;;B<;;;BC>CD>DDBBBA@>@B@CC?C<;;?AB@A:A.9;::;)9===0>?4@A=A6?9>>@8D?B>;:9:A;ABB;;;B@@799?>ACBABAAA=?;;:;A;9:09;39)00(0)/58;904466;;;8////688;;<><::6:6:?C9??@6:58>9>999(3388337(33,333(339733333333889333:;888<17733399&33:9;13333
@N9IO0:00691:06273
TACGTAGGGTGCAAGCGTTATCCGGAATTATTGGGCGTAAAGAGCTCGTAGGCGGTTTGTCGCGTCTGCTGTGAAAACTGGAGGCTCAACCTCCAGCCTGCAGTGGGTACGGGCAGACTAGAGTGCGGTAGGGGAGATTGGAATTCCTGGTGTAGCGGTGGAATGCGCAGATATCAGGAGGAACACCGATGGCGAAGGCAGATCTCTGGGCCGTAACTGACGCTGAGGAGCGAAAGCATGGGGAGCGAACAGG
+
BA@@@==>9000@;>0;;?<;;;@7@?B>CB5;;09@799.7;<???<?::39?8<<389>??ABCBCBBABBBBA5:9=:9:5:AAA>A8::=AAA?BAABA:::6;AACE?EC????;;;;;;;B=@@BBB7AAAB=@=@=B?B@CE@AAABAAA>CC=A=;;;@AA@AAB;::C@@A;@499@;@???::44.4399;:9;;;;;?7>8<AA<AABBB;;;CCB=@@A@@C9;;B@@@@8@CGCC?A@@@
@N9IO0:00692:06302
TACGTAGGGTGCGAGCGTTAATCGGAATTACTGGGCGTAAAGCGTGCGCAGGCGGCCTCTTAAGACAGGTGTGAAATCCCCGGGCTTAACCTGGGAATGGCGCTTGTGACTGGGGGGCTTGGAGTGCGGGAAGAGGGAGATGGAATTCCTGGTGTAGCAGTGAAATGCGTAGAGATCAGGAGGAACACCGATGGCGAAGGCAGTCTCCCTGGGCCAGCACTGACGCTCATGCACGAAAAGCGTGGGGAGCAAACAGG
+
BADBAAAA<;;;@CE;<;@C@CCD;D9;19@99;69@ADD>C:;;;;A=00+00*/3777,0-0<>CC?DBBBBB8AAEE;AA89<+0+/5///)/4992996669<<BBHEECCC*BC=@:9;@C;;;0;;@>>@3>@???24.45:7;@669CCA;;;@@@E=;;;BAA@B;;;88<:>@<>;@9929949.444.54;9<55555)599097;<555:9/////77555555555&5<<99;;055<==4=;;:
@N9IO0:00695:06265
TACAGAGGGGGCGAGCGTTATTCGGAATTATTGGGCGTAAAGGGCGCGTAGGCGGCCTTTCAAGTGACGGGTGAAATCCCTCGGCTTAACCGAGGAACTGCCTGTCAGACTGGAAGGCTTGAGACCGGGAGAGGTGAGTGGAATTCCCAGTGTAGCGGTGAAATGCGTAGATATTGGGAGGAACACCAGTGGCGAAGGCGGCTCACTGGACCGGTACTGACGCTGAGGCGCGAAAGCGTGGGGAGCAAACAGG
+
BCBCBDDDDD5BB@@9;:@CIAGC@D@B=BB8;;79A@@A5::5:??A@><600+0:@>9A@<B@AAABC>BADD>CCD>C@?>?@@B?B@B?>9>?>>?>=@????BBBCC@F?B>A@=A??@@5::5;AAA=AAA@@@?C=?=?D<ABBB@@@AA=A?>?9???A???BAAA?CC<AA>??????A@@@6:;B>A>@@<@C@@ACC@CCBDAABABBCBCBCBBB@BBBBCC?BBCBBBB7;;AAA=@@@>
@N9IO0:00696:06263
TACAGAGGGTGCGAGCGTTAATCGGAATTACTGGGCGTAAAGCGCACGTAGGCGGCTTGGTATGTCGGGTGTGAAATCCCCGGGCTCAACCTGGGAACTGCATCCGAAACTGCCTTGCTCGAGTATGGGAGAGGGAAGTGGAATTTCCGGTGTAGCGGTGAAATGCGTAGATATCGGAAGGAACATCAGTGGCGAAGGCGACTTCCTGGACCAATACTGACGCTCAGGTGCGAAAGCGTGGGGAGCAAACAGG
+
BCBBBACC>BBBB>=787189<=A?B?B@CAAAA:?>>AA:???>A9;;@@?@@<@B?B?BAAAA???9?CBBBC>BBBB9AB>AAAD>A>@CE>E=@@A@@@@=@DD;C:;:7;>AABBBAAABBBC:;;CEF>CACBB@B@DD>C?CACBBBBCC?BBBC=BBBBBBBB@BA@@>B<@<@=BA?@@@@@;@@A<@<@BBBC@C@DD?CC@C>@@CCABBCBC@AA<;;;DCC;@@CBBBC5;:?AA9A??<
@N9IO0:00698:06291
TACAGAGGATGCAAGCGTTATCCGGAATGATTGGGCGTAAAGCGTCTGTAGGTGGCTTTTTAAGTCCGCCGTCAAATCCCAGGGCTCAACCCTGGACAGGCGGTGGAAACTACCAAGCTGGAGTACGGTAGGGGCAGAGGGAATTTCCGGTGGAGCGGTGAAATGCGTAGAGATACGGAAAGAACACCAATGGCGAAAGCACTCTGCTGGGCCGATACTGACACTGAGAGACGAAACGACTTAGGGGAAGCGAATGGGA
+
;=;559=49957=689>>=A@D>A=A=?<?B.94(38333(3388:;;44454506==;=+505483:;7=@@A<6?A@6;;9)5;:@4;9,4::=844.4424><>A8@@::0;4;@BA5=99595.55:::&5:;<BC>C@CE?H@A>@==;955599;=4:>>???<@0////8)//(//)3::5;7;;8;;:=6=;<AB?=<:444(4.44::<<65597////-,**,**(**((*(,---'-(/799.555)5
@N9IO0:00698:06304
TACGAAGGGTGCAAGCGTTAATCGGAATTACTGGGCGTAAAGCGTGCGTAGGCGGTTGGCTAAGTCAGATGTGAAAGCCCTGGGCTCAACCTGGGAATGGCATTTGAAACTGGCCGGCTAGAGTGTGATAGAGGATGGCGGAATTCCCGGTGTAGCGGTGAAATGCGTAGAGATCGGGAGGAACATCCGTGGCGAAGGCGGCCATCTGGATCAACACTGACGCTGAGGCACGAAAGCGTGGGGAGCAAACAGG
+
///44.4909;;;6;9BB=C@>>A1:19:=>?@A9:::AA<@CBAA==@;;5;A=@;B>ACB<?>=>;<:5;BCG8;;;)488085558>8<=<2::00+//3:1::>3;=:6:2=48;;;;<5<<AAAAA9;555545;.59B9>>7@<CCBB@@@?BAAE?C?@@CBAA:<;4990:=8=:BB@A7<A<7A//)/)//)/5@:;66166>>9BA:66=B@A999929=9?@C=C@A<AGD6@?;::49>9<
@N9IO0:00699:06306
TACGAAGGGGGCTAGCGTTGCTCGGAATCACTGGGCGTAAAGGGTGCGTAGGCGGGTCTTTAAGTCAGGGGTGAAATCCTGGAGCTCAACTCCAGAACTGCCTTTGATACTGAAGATCTTGAGTTCGGGAGAGGTGAGTGGAACTGCGAGTGTAGAGGTGAAATTCGTAGATATTCGCAAGAACACCAGTGGCGAAGGCGCTCACTGGCCCGATACTGACGCTGAGGCACGAAAAGCGTGGGGAGCAAACAGG
+
AAA@>4;;;;*;?ABBBB@CBCCC@F?@ACCCJJ?CCAA@:@B9@B9;;BB?CCC?CCCC?C@CCCCCCD;CCCC@BB?BC?@<55>A:?@A=C;A?A?>@?CD:@>AA?:::=AA???:=<9813;;3;;8848<;@@A=A4:9ABB???BB>;:;<AAAA:A59;65557773999?=AA?BAB@DAA@?BAA=A=;;;A@@A;;4;:0:ABABBAAACCCBBB=@@?:;;;-;@?;;99*44;;:,9>>8
@N9IO0:00702:06303
AACCAGCACCTCAAGTGGTCAGGAGGATTATTGGGCCTAAAGCATCCGTAGCCGGCTCTTGCAAAGTTTTCGGTTAAATCCACTTGCTCAACAAATGGGCTGCCGAAAATACTACATAGCTAGGAGTGGAGAGGTAGACGGTATTCGGTAGGAAGGGTAAATCCTTTGATCTATTGAGGACCACCTATGGCGAAGGCAGTCTACCAGAACACGTTCGACGGTGAGGATGAAAGCTGGGGAGCAA
+
<-918=?:9.49=3=>=8<A@<2668=@69=.55)5.5;>)55555.5<<:<5949;59.4433(33;;&4428-33(33-444.448;;6444)499095554999;+9::566=;>=?=9925<994665;5;5665;8<55.443944.4.44)444)4;.44(4444438288828;7;;7<96638//)/59666:88848;>6::>>>87;;8:06>//)/;977.7;7737&25555
@N9IO0:00711:06287
TACGGAAGGGGCAAGCGTTGTTCGGAATCATTGGGCGTAAAGGGCGCGTAGGTGGTTTTGTATGTCTACCGTGAAAGGGTACAGCTCAACTGTAGCTCGTCGGTAGAAACTGCAGGACTTGAGGCTGGGAGGGGCTGGTGGAATTCCCTGTGTAGCGGTGAAATGCGTAGAGATGGGGGAGAACACTCGTGGCGAAGGCGGCCAGCTAGACCAGTTCTGACACTGAGGCGCGACAGCGTGGGGAGCAAACAGG
+
A@DC?B?BBA9BB7;;BB=@=9=>9>>CC@A=@C=CDCCC>CD>AAAHCBB?AA?ADF7CBCBCAA@@A8::BBD<BB=BBBCBB>>C:=<<@@??AAAABA>ABBBB=BA@@AA>AA@?BBB?BBBB>BCCC9BBB?BC?A:?3;;0;BBAA@@@@=@CCC@AAAA??:9:::AAAA2B@@=@@@B@@@B=A;:39:9918:879989BB@BBC@B@@@???:99=:=@@;;;@@;;<;;;.;ABCE=;;;8
@N9IO0:00713:06302
TACAGAGGGTGCAAGCGTTAATCGGATTTACTGGGCGTAAAGCGTGTGTAGGTGGTCAGCTAAGTCGGTTGTGAAATCCCTGGGCTCAACCTGGGAATTGCAGTCGATACTGGCAGACTCGAGTTCGGTAGAGGGCGACGGAATTCCCGGTGTAGCGGTGAAATGCGTAGATATCGGGAGGAACATCGATGGCGAAGGCAATCGCCTGGGCCTGAACTGACACTGAGACACGAAAGCGTGGGTAGCAAACAGG
+
@CBBBBCD9>@8819999:=:??A?BBE>CAA@C99;;;<09>:>>@@@A@=@>=@A9::A?:ACB@?B9;;AAA4@A@;@AA<BBAA@B@DCC=C?C?CCAAA???B:::C?BAAAAAABBBC>BB>BAB???8=@?975:6<7==6?;><<>><A2<:;5-9:=<888@@?<667/;;<@>A@@BBCCC@BBB=@<@@<@ACC@CCD>D@BBB?BCBBBBB@@@@BA@@;;;098;977(8==AAB<ABB=
@N9IO0:00670:06356
TACAGAGGTCTCAAGCGTTGTTCGGATTCATTGGGCGTAAAGGGTGCGTAGGTGGCGGGGTAAGTCTGGTGTGAAATCTCGGGGCTCAACCCCGAAACTGCACTGGATACTGCCTTGCTTGAGTACTGGAGAGGAGATTGGAATTTACGGTGTAGCAGTGAAATGCGTAGATATCGTAAGGAAGACCAGTGGCGAAGGCGAATCTCTGGACAGTTACTGACACTGAGGCACGAAGGCCAGGGGAGCAA
+
CCE@B@B>BAA@A59;:92967<=96946BA:?@7;99CC;C>=969>CDD@:9;:BCC;CD@CBBAB=BAACBB;;;;BBDD;@@CCACME;AAB9A:599;<<9==BC;9;?B:99D269@?@@@@?@:670----(-0:7<<6<<?<?====:>>>BCC<AABB?@A@@@@>????A?C?997;=3331776(/(///)////99,33333288:::6577::989:///370;1;566)22.;;
@N9IO0:00679:06341
TACGTAGGGTGCAAGCGTTAATCGGAATACTGGGCGTAAAGGCGTGCGCAGGCGGCTTTGCAAGACAGATGTGAAATCCCCGGGCTTAAACCTGGGAACTGCATTTGTGACTGCAGGGCTGGAGTGCGGCAGAGGGGGATGGGAATTCCGCGTGTAGCAGTGAAATGACGTAGATATGCGGAGGAACACCGATGGCGAAGGCAATCCCCTGGGCCTGCACTGACGCTCATGCACGAAAGCGTGGGGAGCAAACAGG
+
?CCDBDDF=@@@@:?????@?BB@<<*00=<<<3>9ABB.<5;@BA@BBBB7;;=@A>7@@A;:949444::?CC?CCDD8A>5<<298*7<833(3-333//;>*0/=@9:9=877(7<<3999833,37899;<=+888=3=8<29/83333333888886:59///=:;<999>>=@<@@;?;?AA<AA??=@CC?C?BA>A@@?2=<=6?9???A@?>>000@B@@BAACA@@;@BBBBBB:;;;CC?CDD?
@N9IO0:00683:06342
TACAGAGGTCCCGAGCGTTGTTCGGATTCACTGGGCGTAAAGGGTGCGTAGGCGGTCGGCAAGTCTGATGTGAAATCTCCAGGCTCAACCTGGAAAAGGCATTGGAAAGCATGCCTGGCCTGGAGGCTTGGAGGGGGGGACTGGGAATTCTCGGTGTAGCAGTGAAATGCGTAGAGAATCGAGAGGAACACCAGTGGCGAAGGCGAGTCCCTGGACAAGACCTGACGCTGAGGCACGAAAGCTAGGGGAGCAAACAGG
+
BBC@@@@;?@@8@@A;;;9AC;AD?BC?A@A;;;)5995;0;>9?<@CCBE?A@=9;;?BA<@?=9983448<?;?;44.44.4;;@5@2668<==0626<<48(..*----62086(/)/:4:=7;;:=8<=>>==="44444)4383:///4///87:::::?;20//66//37<1<;433==7B7<<B7BA>?8:934:68877333(39493307<<8<;77733:8829;7;>;4?@BABCC6@@:99-9B@3
@N9IO0:00685:06344
TACGGAGGGGACTAGCGTTGTTCGGAATACTGGGCGTAAAGCGCACGTAGGCGGATTTGTAAAGTCAGGGGTGAAATCCCGAGGCTCAACCATCGGAACTGACCTTTGATACTGCAAATCTCGAGTCCGGAAGAGGTGAGTGGAATTCCTAGTGTAGAGGTGAAATTCGTAGATATTAGGAAGAACACCAGTGGCGAAGGCGCTCACTGGTCCGGTACTGACGCTGAGGTGCGAAAGCGTGGGGAG
+
.8.-(////&/79><ABC=AAA<0,0*0/;///)5:@@=4<???@99:9929:6:;;1;555)5995595*55;>2868,---(-,5506*-///)/),----055,5,////////(3333333::-3-3-339366////395;0545=====:88817333(3288:;;4//95//+/6;;5:==443694533.3....5...22+25.51555::97768655.596222'25555>=+99
@N9IO0:00689:06324
TACAGAGGGTGCAAGCGTTAATCGGATTTACTGGGCGTAAAGCGTGAGTAGGTGGCTCGCTAAGTCGGTTGTGAAATCCCTGGGCTCAACCTGGGAATTGCAGTCGATACTGACGAGCTCGAGTTCGGTAGAGGGTGACGGAATTCCCGGTGTAGCGGTGAAATGCGTAGATATCGGGAGGAACATCGATGGCGAAGGCAATCACCTGGGCCTGAACTGACACTGAGACACGAAAGCGTGGGTAGCAAACAG
+
CCDBAAAA<;;:A=@:987?7=>?7>>B<@@@@B;@C;:;0;94:<=@BB@:;;7<@?ABAA<@@A@=B699???8AFC=;;;/;A@A9==;>?<?:D:;;:9;<<=@:99;>AA88:?:??AA9AB8CBBBBB:@>A<<:?88,33,338=?8<@B6?>892@???AA==>>@>9:3:97;8@CBBBB>>9=;;7;8<B@CBB==BBB:A7;6<7<@@BBBBA>999;44994)499@@@8@=5//:388<
@N9IO0:00711:06312
TACGTAGGGTGCGAGCGTTAATCGGAATTACTGGGCGTAAAGCGTGCGCAGGCGGTTATGAAAGACAGGCGTGAAATCCCCGGGCTTCAACCTGGGAACGGCGCTTGTGACTCCATGACTCGAGTACGGCAGGAGGGGGGTGGGAATTCCACGTGTAGCAGTGAAATGCGTAGAGATGTGGAGGAACACCGATGGCGAAGGCAGCCCCCTGGGCCGATACTGACGCTCATGCACGAAAAGCGTGGGGAGCAAACAGG
+
BABBB@@@:AB@BBE:::>B?BB@:@+0*0>000*99@CC<BABBB@@@;;5;;5;;;::?C6@B9:99BCCCCC>@BAB-00,0<)/-383778(-(//)//9934449944.444444:<944::=:999-733333#333(3-3-79@>A;95:A:::>=AA<@@@B?@@BB>?;@B79:=B>????BBAA=AAA=C?A@:9999):@G>G?BBCBD=<<0000;;;>>>>95;;&;@?AAAA6999AC=BBE=
@N9IO0:00713:06343
TACGGGGGGGGCAAGCGTTGTTCGGAATTACTGGGCGTAAAGGGCTCGTAGGTGGCCAACTAAGTCAGACGTGAAATCCCTCGGCTTAACCGGGGAACTGCGTCTGATACTGGATGGCTTGAGTTTGGGAGAGGGATGCGGAATTCCAGGTGTAGCGGTGAAATGCGTAGATATCTGGAGGAACACCGGTGGCGAAGGCGGCGATCCTGGACCAACACTGACGCTGAGGAGCGAAAGCCAGGGGAGCAAACGG
+
@?;;9;9;9;";@45555.5949=9=:=:=ABF@>B959<)59)5<??A@@?9;498@7@A@=@C?@AAB@@@BC8;<<8;CB>;;5;5;=AAB7B=@@AAAABBBBBBBBB=BCA699;@449<)94,44:=:3:>@>?;?=@:@:?><@B?>?AA988;;188958;;;=;7868)--)-(---0516@9;:6480--(,,,,,(-5(--(/(//..358999333398888;3;<044;;+:;344/4;:
@N9IO0:00667:06367
TACGAAGGGGGCAAGCGTTGTTCGGAATTACTGGGCGTAAAGGGCGCGTAGGCGGCTTATCAAGTCAGGCGTGAAATTCCCGGGCTCAACCTGGGGGCTGCGCTTGATACTGATGAGCTTGAATGCGGGAGAGGATAGTGGAATTCCCAGTGTAGAGGTGAAATTCGTAGATATTGGGAAGAACACCGGTGGCGAAGGCGGCTATCTGGCCCGTGATTGACGCTGAGGCGCGAAAGCGTGGGGAGCAAACAGG
+
BBBBB?BDEE5BC?B@:96;@9BC<CACACCBDC=CCBBB=CC>D??CDBB>AB>AD?@@AC>@@B==9==AAAC<@<>A39828A@A?B@BCBCC1:9BAAAE@BBBBBB@@AB99:B@BE>AAA@B=BBAB@CBBCCC@B?B?BB>AAAAA@@@@>@CBD?C@???AAAAAA?DB6:6:?;@?@;A=;;6;?@7;6;B@BBACCAA?@C;@@@@@>@@A@@A@@@@A@A;;;/;;AA@BB9@A@AD;;;;>
@N9IO0:00668:06362
TACGTAGGGTGCGAGCGTTAATCGGAATTACTGGGCGTAAAGCGTGCGCAGGCGGTTTTGTAAGTACAGGCGTGAAATCCCCGAGCTTAAACTTGGGAATGGCGCTTGTGGACTGCAAGGCTAGAGTATGTCAGAGGGGGTAGAATTCCACGTGTAGGCAGTGAAATGCGTAGAGATGATGGAGGAATACCGATGGCGAAGGCAGCCCCCTGGGACGTCACTGACGCCTCATGCACGAAAGCGTGGGGAGCAAACAG
+
CCBBCBBB=@@@BCFC@B>B:;;C@C<@=A@<<;0<:;B=096<<?:@@?><@@<@DM;CCC?;59BBA?B?@?@?9=ABB:???AB289)7<9:=3<6888>>83,333,337;7=5;500/79=9@D@?@<944444$4<;;9@090388945;>7<<655;>4;;C>@FBA@=;555;.450504>:5:888-//93867/0/;;;+776.//33378889::;6???989BBCCC<B;;;;;;.;9:/@1>>>
@N9IO0:00705:06397
TACGTAGGGGGCAAGCGTTGTCCGGATTTATTGGGCGTAAAGAGCGTGTAGGCGGCCAGGTAGGTCTGCTGTGAAAACTCGAGGCTCAACCTCGAGATGTCGGCGGAAACCAATCTGGCTAGAGTCCGGAAGAGGAAAAGTGGAATTCCCGGTGTAGCGGTGAAATGCGCAGATATCGGGAAGAACACCCGTGGCGAAGGCGGCTTTCTGGGACGGTACTGACGCTGAGACGCGAAAGCGTGGGGAGCGAACAGG
+
@ACBCBCCAA2@=;@;;516;A:A9<@>7>B<D@8;@?<<299:@@@?9;<;00)/3:748?C7??BBBBB@@@==+////393<@@>3=8888:::::<<<7BB7?A9A49/5<@@=::9CABBB5;6;5<BC5;9;&9<>;;8=9;;9;?CCCCHDD?BBCC?BBBCA@>@?@@>>>5A9BC@CCDC>AAB>BBC?B@CC@CCI?DBCB=BBB>BBBB;:;CCC;;;@@?AA@@7::;:CCC8@@@@A=?@@;
@N9IO0:00714:05764
TACGGAGGGTGCAAGCGTTATCCGGATTCACTGGGTTTAAAGGGTGCGTAGGCGGATGTGTAAGTCAGCGGTGAAATCCCCGAGCTTAACTTGGGAACTGCCGTTGATACTATATATCTTGAATGTCGTGGAGGTTAGCGGAATATGTCATGTAGCGGTGAAATGCTTAGATATGACATAGAACACCCATTGCGAAGGCAGCTAACTACGCGAATATTGACGCTGAGGCACGAAAGCGTGGGGATCAAACAGG
+
BA;;6;@A9@@>@<@BBB@CCC>@=>>4:?@@=?7B>5;;4:>3:;;=BBC?BB>@@ACDCC:BBDBCBJACCCE>FCCC<BBBBB;?<>B:CL@G;=;CB@CG@?ACDCBAACBCCCC?A@<0000//669<6@?A@AB>A>AAAA:;:000>>>BABCCL>@A@B>B@@@AABB@@?:::;AAAA<A?3:::93:=AAA????A@A989>@<@BB>BCBBBCA;;5;A;<;;0;@@@CCD;;;;BB<;;;>
@N9IO0:00716:05785
TACGTAGGGTGCAAGCGTTAATCGGAATTATTGGGCGTAAAGGGTGCGCAGGCGGTTATATAAGTCAGATGTGAAATCCCTGGGCTTAACCTAGGAATTGCGTTTGAAACTATATAACTAGAGTGTGACAGAGGGGAGTGGAATTCCATGTGTAGCAGTGAAATGCGTAGAGATGTGGAAGAACACCGATGGCGAAGGCAGCTCCCTGGGTTAACACTGACGCTCATGCACGAAAGCGTGGGGAGCAAACAGG
+
BD;;;;;:,:9:@9B@DC@C?BBB?A=@>AB>AB=::9CC>CC>:::@<==:00*03<=@BB=@@CC>B@;;<<<4<==6BCA7CCAB?B?BAB9A8<-//99<3<>C?CBHGCCE@BBBA@@;;;;;BBABB@B7AB@@=?;@;?<A99:BACDF???BCF>CCCCBBABAA95:A4:4;C?AAB?AABB@BBB=A=@9::@@A9@@@;@=A=@@@BBA;;;BA@@@BA:55@5=?@;;;;-:9@@B6B;;4
@N9IO0:00720:05776
TACGAAGGGGGCTAGGCGTTACTCGGAATTACTGGGCGTAAAGGGCGCGTAGGCGCTCGACCAGTCAGGCGTGAAATTCCTGGGCTTAACCTGGGGACTGCGCTTGATACTGTCGAGCTTGAGGCCGAGAGAGGGTGGTGGAATTCCCAGTGTAGAGGTGAAATTCGTAGATATTGGGAAGAACACCGGTGGCGAAGGCGACCACCTGGCTCGGTACTGACGCTGAGGCGCGACAGCGTGGGGAGCAAACAGG
+
A?A@?5;;;;$5555.5558A;69<7?=B=@955:199=;;)55)5:555<<75;599555495559;488=99:.:;@=BCA8CD@CAC@AACC6@B?@ABDC@CCBBB@A@9;;B@C=BBB>C4:;BBAAAI?CC@CB@GACACC=CCCCBBB@@=@BBE>CAABACDCBBB@EI?C=A@@BAA?A=;;2;CB?B?CB@@<@:5;C@BABBABAACCC>>>><BB@CB@=@A>;;=;<<<2<@?@F=BBB@
@N9IO0:00737:05789
CACCGGCGGCTCAGTGGTAACCGTTATTATTGGGTCTAAAGGGTCTGTAGCCGGCCGGATAAGTCTCTTGGGAAATCCAGCAGCTTAACTGTTGGGCTTTCAGGAGATACTGTCTGGCTCGAGGCCGGGAGAGGTGAGAGGTACTTCAGGGGTAGGGGTGAAATCTTGTAATCCTTGAAGGACCACCAGTGGCGAAGGCGTCTCACCAGAACGACCTGACGGCAAGGGACGAAAAGCTAGGGGCACGAACCGG
+
666:<:?@455;;6665;A./,//5;<,//7;;)5499;)44)/://////)/)4.4.433-39:;;;6@>(;;)59755;966><E<?>>=165067;1;774///7;9<<=;;;6::///836(//(///65:777;;7<;<<:>>===.93333&////(///)//958818178286::4::055::6<<<6;6:888==BB<>>;2333849888<699.33(373222&2859;@?2@@@??;@;?4
@N9IO0:00749:05806
AACGTAGGAGGCGAGCGTTATCCGGAGTACTGGGCGTAAAGCGCGTGTAGGTGGCTGGTTGCGTCTGCTGTGAAATGTCCCGGCTTAACCGGGAGGATGCGGCAGATACGGGCCAGCTCGAGGGTGACAGAGGAGCGTAGAATTCCGGGTGTAGTGGTGAAATGCGTAGAGATCCGGAGGAATACCAGTGGCGCAAGCGGCGCTCTGGGTCGAGCCTGACACTGAGACGCGAAGGCATGGGGAGGCGAACGG
+
;.<@@BB9@@?;;;B@??<?AA:;:;00/9==;556;CD<@ABBBBCBAA?@@=A@@=@=ABBBBCBBCCI;;;/;::9@9@=BA=?9>9><6<?178989;@?????AAB<B8;;BACC@@@;@AAAAADDACCBBCCDC?B?B?BB=BBAAB?@>@DEE>AACCBBBB:::@;@;::6;?CDD@CCBBACDFDAEAA?@BBCDBBB=B;;;AA?A:99AC@:99@:..--(-3:8/444&4834445444
@N9IO0:00751:05770
TACGGAGGGGGCTAGCGTTGTTCGGAATTACTGGGCGTAAAGCGCGCGTAGGCGGCTTTGTAAGTTAGAGGTGAAAGCCCGGGGCTCAACCCCGGAATTGCCTTTAAGACTGCATCGCTTGAATCCGGGAGAGGTGAGTGGAATTCCGAGTGTAGAGGTGAAATTCGTAGATATTCGGAAGAACACCAGTGGCGAAGGCGGCTCACTGGACCGGCATTGACGCTGAGGTGCGAAAGCGTGGGGAGCAAACAGG
+
BCCL@DCCCD5CCCCCCC@CCACCBC?B?BBBAB=A@B@B<AABBAAABBB@CC?@?@:@;;8;C@CCBB=@@AD=BCD>CBB8BBBB@BBB:B?B>B>AA?CD>C=AAABA@A@<;:@=?@8AA?BB<ACA@=@AA???:@=A8:69??:::AAAB?AACC?B@BCAABABBB?BB@C???<?AB?AAAA=A==4:18808===;@?8<;;C;A??9;>=@>A@AA<???BBC>A@?ACCC:BBB>@7=;<5
@N9IO0:00759:05798
TACGGGGGGGGGCAAGCGTTGTTCGGAATTACTGGGCGTAAAGGGCGCGTAGGCGGCCAGACAAAGTCGAGTGTTAAATTCCAGGGCTTAACCTTGGACTGTTGCTCGATACTAGTCGGCTAGAGTGTGGAAGAGGGTGCTGGAATTCCCGGTGTAGCGGTGAAATGCGTAGATATCGGGAGGAACACCAGTGGCGAAGGCGGGCACCTGGGCCAACACTGACGCTGATGCGCGAAAGCTAGGGGAGCAAACAGG
+
@@:;;;;;;;;"0:*..-.(-50574;:>9>CCCC>;;;BB8?>8??AA@CC?BB?B?BBBDDD>BB@;?@??@4;;0;5?:ABB<BB7;6;<@<@;@@@@@=@@@???AABAABBBB?AAABAABBAA>A>A?@@:;;;BC@C@C@CC>C?AABBBBB>BCCC?BBBCBCBC@;;;AC<BB?B@BBB?BBCC?CCC@D@CBB>BBB@CCD>C7;7;99A@@@???99:>;::::;/:5555>>0666=<4<<=:
@N9IO0:00761:05793
GACAGAGGGTGCGAGCGTTGTTCGGAATTACTGGGCGTAAAGGGCGCGTAGGCGGTCTGTTAAGTTCGGTGTGAAAGCCCTCGGCTCAACCGAGGAAGTGCGCCGGATACTGGCAGACTTGAGTACCGGAGAGGAGGGTGGAATTCCTGGTGTAGCGGTGAAATGCGTAGATATCAGGAGGAACACCGGTGGCGAAGGCGGCCCTCTGGACGAGTACTGACGCTGAGGCGCGAAAGCGTGGGGATCAAACAGG
+
BCCA@@BB<BB@@??9:94:@>AA=@;?=>??@E>CBDCC>BD>???BBCC@@?;=;;:>;=<AB7:9?BEBBBD<BBC>A::69==@9@<?@A=A=AAB;;;?C?BBCB@@=@@@A@@<ABAAAC?C8;;AA5;;@;@A?A?B>B=@@<?@>?@@A>@@AA;;99CC@ACD?:::=8993939998<;992989;B@CD?CC=CCCC>@AAAAAA@>>>???==::5:>==>@1;?A;;;;.;;;BD=????
@N9IO0:00721:05819
TACGTAGGGGGCAAGCGTTGTCCGGATTTATTGGGCGTAAAGAGCGTGTAGGCGCCAGACAGGTCTGTTGTGAAAACTAGAGGCTTAACCTCTAGACGTCGATGGAAACCGTCTGGCTAGAGTCCGGAAGAGGAGAGTGGAATTCCTGGTGTAGCGGTGAAATGCGCAGATATCAGGAAGAACACCCGTGGCTAAGGCGGCTCTCTAGTACGGTACTGACGCTGAGACGCGAAAGCGTGGGGAGCGAACAGG
+
@@@BBCCCEC1BC=AACB;CAB8B8ADD>CD<D?6@@@AA6>99:44@?@??:;5:>B=BCC?AA?@?=A@??EF5?;@000*/83<:A@CCBBAA@AABBBBB?BF>B@BBBAB?AABABBBB>A7<6=??:?BBBCC@C>A>A@AC=AAA???C>AACD>BBAAAAA>>>>?BC?B=AA?;;;A9@@@<@BB<A=A@=?@?@AAACBBBB?@ABCAAAA@@A;;;?@@<<<0;?>BDDG;CCAAA<A@@=
@N9IO0:00728:05813
TACGTAGGGTGCAAGCGTTAATCGGAATACTGGGCGTAAAGCGTGCGCAGGCGGTTTTGTAAGACAGGCGTGAAATCCCCGGGCTCAACCTGGGAATGGCGCTTGTGACTGCAAAGCTGGAGTGCGGCAGAGGGGGATGGAATTCCGCGTGTAGCAGTGAAATGCGTAGATATGCGGAGGAACACCGATGGCGAAGGCAATCCCCTGGGCCTGCACTGACGCTCATGCACGAAAGCGTGGGGAGCAAACAGG
+
<<;CECCD=;;;;5;?55.5.5<<7<.444455)59;;E>BBBCBBBB;;6;;8;DF7@A;?@AACD@CDBCCD?CCBC:CD>CBBB>@=??@9??BB9BCC>:><<65//0::+//99)5:@A@@@C;:;CCCC0;;:;?4:29<===965@=;;>@>AA<ABBCBCCDDCCCBC:;;?B?@BB>??AC=@@?4938;5;;;:+333(438<:<8987///7///:9:///9)//56>>>.6659909992
@N9IO0:00728:05817
TACGTAGGGTGCGAGCGTTAATCGGAATTACTGGGCGTAAAAGTGTGCGCAGGTGGCCGCGTCATGTCGGAGTGTGAAATCCCCCGGGCTTAACTTGGGAATTGCGCTCGAAACTACGTGGCTCGAGTGTGGCAGAGGAAGGTGGAATTCCAGGTGTAGCGGTGAAATGCGTAGAGATCTGGAGGAACACCGATGGCGAAGGCAGCCTTCTGGGCCAACACTGACGCTCATGCACGAAAAGCGTGGGGAGCAAACAG
+
CCD;9;A@89955///--(-3---8<8:8<<66;/9@5555&5::555<<<<<B>794==///::/455.5:;::;;;5;CB==+;:133-304/6;>4:).*---557333)3;>>?7938<333899895@AAA@>@49488;?6?6A/936:AAAA9>7=58:3555=>BBBBA@@@D055161596<966A7;;;9C?BCBD=B>@;;:.:4929@==?@;59595;;;<94999&94:9444&44444)4::
@N9IO0:00729:05817
TACGGAGGGAGCTAGCGTTGTTCGGAATTACTGGGCGTAAAGCGCACGTAGGCGGCGATTTAAGTCAGGGGTGAAAGCCCAGTGCTCAACACTGGAACTGCCCTTGAGACTGGATTGCTAGAATCTTGGAGAGGCGAGTGGAATTCCGAGTGTAGAGGTGAAATTCGTAGATATTCGGAAGAACACCAGTGGCGAAGGCGGCTCGCTGGACAAGTATTGACGCTGAGGTGCGAAAGCGTGGGGAGCAAACAGG
+
BBDCACCC<;;9???@CC=@C=BB>B>B@CDDDF?BBAAA;@@BCB;<;CC?;;:;CBAC?C?B@@>>?>8?A@B9@@@;@AAA?@?A@BBACD@C?B899C:@5:9@@A>?<?B<>@BBBB@BBB<A6AB@A?AB@<8A2;496:05><5855>;?5722=/8388=@>>>?A=AA8>9;;5;>>;??<<3;;:4:7;:5;=<@AAA?BBB@BDDC@AA@889@@@;@CCABB599@9988+:@BAA599A<
@N9IO0:00734:05824
TACGTAGGGTGCGAGCGTTAATCGGAATTACTGGGCGTAAAGTGTGCGCAGGCGGCGTCGCAAGTCGAGTGTGAAAGCCCCGGGCTTAACTTGGGAACTGCGCTCGAAACTACGGTGCTGGAGTGTGGCAGAGGAAGGTGGAATTCCACGTGTAGCGGTGAAATGCGTAGAGATGTGGAGGAACACCGATGGCGAAGGCAGCCTTCTGGGCCAACACTGACGCTCATGCACGAAAGCGTGGGGAGCAAACAGG
+
AB@@@@@D<;::A;;;<;;A:@BC@E@C@CCCCC>9:9DF>AACA@BDCAA>@@;@:;;@@C?BABB::9CA@@B<??KF:BB<@?>A=AB<??:?7:9BCBBBCC?>6:@ABA>@A@AB?BBBDCC?==>>@>A:?<>;5A?C@C@C;;:@ABBCC@BCDC?CDCCBBBCCA@?@A<?@6;6:?@@CBAA?ACA?B=??CC?B>@@CC9@7;6;CC@@@:9::::8@@==:9:39A?;;;;.;?ADC?CCC=
@N9IO0:00739:05825
TACGTAGGTGGCGAGCGTTGTCCGGATTTACTGGGCGTAAAGAGCGCGCAGGCGTCGTTCAAGTCGCGTGTGAAAGCCCCCGGCTCAACTGGGGAGGGTCACGCGATACTGATCGACTCGAAGGCAGGAGAGGGAAGTGGAATTCCCGGTGTAGTGGTGAAATGCGTAGATATCGGGAGGAACACCAGTGGCGAAGGCGACTTCCTGGCCTGTTCTTGACGCTGAGGCGCGAAAGCTAGGGGAGCAAACGGG
+
CCCCB998:A=AB@BBBB@CBB@B@CCD;;;BBB<:;;EH=BBBBBABAAA=;;:@AA=BD=AA;;;ABCABBF>AAEDD5A>@BBBACBBCA5:99/9>=<?AABBBCBBBCBBA@@A::7:=C;<>CAAAB=B?AAA?B@B?CC;C?CBBB>?>?BBBB>BA@A>?>>@@@@99,94.57<CC:CBBB?C@@;@?BB@??7;9<?:CADDD@CCABBBBBB@AA=ABB;<;0;CB@CCC;BBBBB=BCC<
@N9IO0:00759:05824
TACAGAGGGTGCAAGCGTTGTTCGGAATACTGGGCGTAAAGCGCGCGCAGGCGGATCCTGCAAGTCCGAAGTGAAATCTCCTTGCTCAACGAGGGGGCTGCTTTGGATACTGCGGATCTGGAGACCGGTAGAGGCTGGTAGAATTGCAGGTGTAGCGGTGGAATGCGTAGAGATCTGCAAGAATACCCGTGGCGAAGGCGGCCAGCTGGGCCGGTTCTGACGCTGAGGCGCGAAAGCGTGGGGAGCAAACAGG
+
@@CBBACC:9:8?8<898500?@@?A00/9<<:599:CC=B@@@BBBBCD@@@;?;;4<9:B:AAA=@A<ABBBF>CBBB;@;ABBBD4;:9:@>@0AA@@CE=B?;;;BBBBB?@ABBE@C@@@>A<ACBAC=@@C?AACF@D?A@@@=@A???CC@CC?B?BBBB99:AAA?>>@AA???:???@8==?297>/7,33,349373<=3?>?;?8>>877;>@@@@=ABBBBC:@?ABACC8AAAA@8@988
@N9IO0:00763:05832
GACAGAGGTGGCGAGCGTTGTTCGGAGTTACTGGGCGTAAAGAGCACGTAGGCGGTTGGGTCAGTCCCATGTAAAATCCCCCTGCTTAACAGGGGAACGCCGTGGGTGACTGCCCGGCTAGAGGACGGGAGAGGAGAGCGGAATTCCCGGTGGAGCGGTGAAATGCGTAGAGATCGGGAGGAAGGCCGGTGGCGAAGGCGGCTCTCTGGAACGTCCCTGACGCTGAGGTGCGAAAGCGTGGGGAGCAAACAGG
+
@ACCA@@<@B?@A@@@::39@>=@>@@@?CBADB=AAABC>ABAAB???BB@A@<B499/;B;;:BD>C@?AECB6@@@@@.@@@A>A>ACCEC;C@BBB?BBBB=B@@@@@@B<B>B@@ABA=@@??9=A@A;@@AAAA?A795:A9A?BC@BB@A>ACCE>BBBDFCCCAABACD=AA=A>A>A>A=@A=@@C@C@CG@BBBBBBC8;8;@ABB=BBACBBB;;<?A@A@AA;@AA;;;;.;AABB;BBC?
@N9IO0:00715:05863
TACGGAGGGGGCTAGCGTTGTTCGGAATTACTGGGCGTAAAGGGCGCGTAGGCGGCTTTGCAAGTGACGGGTGAAAGCCCTCGGCTTAACCGAGGAACTGCCTGTCAGACTGTGAGGCTTGAGACCGGGAGAGGTGAGTGGAATTCCCAGTGTAGCGGTGAAATGCGTAGATAGTTGGGAGGAACACCAGTGGCGAAGGCGGCTCACTGGACCGGAACTGACGCTGAGGCGCGAAAGCGTGGGGAGCAAACAGGG
+
@@@C>;;;;;*:ABCBAB=@@?BC>A?A>A?:::/;AAAA0;;0<AAAA;;5;@=;;:)000*/;;;A==3A;@B29;;.;=94::8=8=7<55097<<9;295:555>=A>>>BB?BB=??AAA?BB=A@???@?@@@?=?5;4:@7@>;;:@@@@>A@ED>99999@>>>0/0*00+00*0;?@B?ABBB?AAA<@;9:5:?@@@@@<??=A<?=?AAAAA??::9:=====A5::AAAAA399=<>8890:3
@N9IO0:00717:05895
GACAGAGGGGGCAAGCGTTGCTCGGAATCACTGGGCGTAAAGGGCGCGTAGGCGGGAGCTCAAGTCGGTCGTGAAATCTCCGGGCTCAACCCGGAGGAGTCGGCCGAAACTGGGTTTCTTGAGGGAGGCAGAGGAGTCTGGAATTCCCGGTGTAGCGGTGAAATGTGTAGAGATCGGGAGGAACACCGGTGGCGAAGGCGGGACTCTGGGCCTACCCTGACGCTGAGGCGCGAAGGCGTGGGGAGCAAACGGG
+
@?AA@ACCCC5CC?B@@A@CCCCLAI;=;BBBBB=AAAAA<AB=BBBBBAA>ABB<;;;CBFACBBB@BBBBBBD>BA??<>>9?<<=2;7.717;:?>?BC8?7BBB>BCBB>BE>AA=ABBE<@A?BBA@A@B@@@A@<@:=:=@9@<AA??>8858@@@:@A===7<8>@@?:=3::484==A6A6<84<8;6>6=>81>>>=>>?3:5:===3:;>>@;;:8818998:*/)/::<==2<?;;;1:<<4
@N9IO0:00721:05864
TACAGAGGGTGCGAACGTTGCTCGGAATTATTGGGCGTAAAGCGCGTGTAGGCGGCCTGTTAAGTCGGTTGTGAAAACCCATGGCTCAACCATGGAAGTGCGTCCGAAACTGGCAGGCTAGAGTCCCGACGAGGATGGCGGAATTCCCAGTGTAGAGGTGAAATTCGTAGATATTGGGAGGAACACCGGTGGCGAAGGCGGCCATCTGGGAGGGCACTGACGCTGAGACGCGAAAGCGTGGGGAGCAAACAGG
+
@@ADA@@@<@AAAC?C?@5:9@@C@D@C@BB?BG>??@CC>BBBBCCCC>@<:;059A@B7B7;<;<4@59;5599&5@0@?B>BBBB>B@C>>:>9;66;6AB?CD@7;?C?A@@=@AAACAAAF?CBCCCC?C;;1:@=B>C>CD?BCCCECBBB=A@BB<A>BBBCDCBBD@CC;;;?C?AAEAD@CD?BAA<?<@B@B?AAABA@9;:;0;;;;;;@B@??;;;:>BAAB:BBAACCC9BBBCC=BAB?
@N9IO0:00725:05903
TACGGAGGGGGGCTAGCGTTGTTTCGGAATTACTGGGCGTAAAGCGCGCGTAGGCGGCTTTGTAAGTTAGAGGTGAAAGCCCGGAGCTCAACTCCGGGAACTGCCTTTAAGACTGCATCGCTAGAATCATGGAGAGGTTAGTGGAATTCCGAGTGTAGAGGTGAAATTCGTAGATATTCGGAAGAACACCAGTGGCGAAGGCGACTAACTGGACATGTATTGACGCTGAGGTG
+
BBBB>;:;;;;#455545?7555)595:5<7<<<<<4<@>@=4@BAAABA@AA@CC?@@B759A9@=?@AAB=@A@A<AAA9@9887<33-3//)//(/38///588283666/////6689:::8>8333,3333,31733328488=7==444::6795988;0<4...72522;,2216,25/588053//).:;5;5:;;::@4000*0///:::;7<<;;;<<;:633
@N9IO0:00739:05877
TACAGAGGGTGCGAGCGTTAATCGGAATTACTGGGCGTAAAGCGCGCGTAGGTGGCTTGTTAAGTCGGTTGTGAAAGCCCTGGGCTTAACCTGGGAATTGCATTCGATACTGGCAGGCTAGAGTGTGGTAGAGGGAAGTGGAATTCCCGGTGTAGCGGTGAAATGCGTAGATATCGGGAGGAACACCAGTGGCGAAGGCGGCTTCCTGGACCAACACTGACACTGAGGTGCGAAAGCGTGGGGAGCAAACAGG
+
CCBBBACD>@@>A==77718=?@D@D@C@CBBBB<888AC<@@B8::CBBB???;?A=A@>@;>@?>9=<@?>>>598A8???8>>9?<?;@AA:@?C8;;BA=AABBBCCC?AA??A?@@@AAAAB?AA@@AA0;5;BC?I?A@AH>E@BAA@@;;6;AAA=BBBMCCBEC@AB@C=@A>B>ABD?A@BB?AB@5;5;;5;;4;5;:>::6:?BBCCBBBA;;;@@5;;@@>@6@;:99==099999)55<8
@N9IO0:00748:05884
TACGAAGGGGGCTAGCGTTGTTCGGAATACTGGGCGTAAAGCGAACGTAGGCGTGTTCCATGTCAGAGGTGAAAGCCTGGGGCTCAACTCCAGAATTGCCTTTGAAACGGGGACGCTTGAGTCCGAGAGAGGGTGGCGGAATTCCTAGTGTAGAGGTGAAATTCGTAGATATTAGGAAGAACACCAGTGGCGAAGGCGGCCACCTGGCTCGGTACTGACGCTCAGGTTCGAAAGCGTGGGGAGCAAACGG
+
AAA@>4:;;;*;BBBCBC?BB@BC?B6;;@;;;.:9;CB;CC;:49@>@@=;;:;B:A??BBC@AA:97:BBB=AA?BBKM;DCBC@CBB?BAB?B?BA>BB>BCF?CCCC:BBBBD@C@AAE@BBCCBBBB=AA=AD@B=@=A@CBCBCCCBCBACBBB>B?BBB;;;@@@@BB?B@BB?BA@=>9999==@;>=??:?>AA?BB>BAA@=@BAAABBDAB@@@<@=B@@@;@AAAAAA6;;==@9:::
@N9IO0:00751:05863
TACAGAGGTCCCAAGCGTTGTTCGGATTCACTGGGCGTAAAGGGTGCGTAGGTGGCCGGGTAAGTCTGATGTGAAAGCTCTGAGCTCAACTCAGAAACGGCATTGGAAACTACCTGGCTCGAGGATCGGAGGGGAGACTGGAATTCTCGGTGTAGCAGTGAAATGCGTAGATATCGAGAGGAACACCAGTGGCGAAGGCGAGTCTCTGGACGATTCCTGACGCTGAGGCACGAAAGCTAGGGGAGCAAACAGG
+
BAA::9:4;;;0:49>@@9BB@BC?BB?CBBBBB;@A@@@;@A;@?@?@@A;997;=CC>CC>AACB@?@A@@::4?AB=A@@?A@@@>ABBBBCC89969CC=A?AC?CCAA=::5<949=?4:9DD<?CFH;BABCCC9>9=:BBCC?BBC@AA@@CBBB>BBBBAAABBB@@BB>BB@DACBC@DCCC@CA?>@?CCBBBBBBAC?CCABB@C?B???@@A@@@?AA@988-::=??CC9BACCC>>@??
@N9IO0:00757:05867
TACGGAGGGTGCAAGCGTTGTCCGGATTTATTGGGTTTAAAGGGTGCGTAGGCGGCCCGTTAAGTCAGCGGTGAAATCCCGGGGCTCAACCCCGGAACTGCCGTTGATACTGGCGGGCTTGAGTTCGGTCGAGGCGGGCGGAACTGGTGGTGTAGCGGTGAAATGCATAGATACCACCAAGAACCCCGATTGCGAAGGCAGCTCGCTGGGCCGAAACTGACGCTGAGGCACGAAAGCGTGGGGAGCGAACAGG
+
BCCC?@?@:@B@B?BBBBBCCD@C@BBB>BB>A?6<<.89.:>9CBBBBAA:895;@9?C9C@B@@@A@@=@CCC=BBB=AAB30//:)///&/5B?CCBC<@?;?@@;;4959;944?<ABBB@BB@;;;AB=AAD>ABAC@DBH?BB@::;BA;;7;BBG<BB;<;CA@>><<:90939<.9;;&594.444?5>7>??AAB@?;99196;AC>BCBC8:9:;;>5>A;::C5=@A;;;;*9@;004/00:
@N9IO0:00732:05943
TACAGAGGGTGCGAGCGTTAATCGGAATTACTGGGCGTAAAGCGCACGTAGACGGTCTTGTAAGTCGGGTGTGAAAGCCCCGGGCTTAACCTGGGAACTGCATTCGAGACTGCATTACTGGAGTATGGGAGAGGGCAGTGGAATTTCCGGTGTAGCGGTGAAATGCGTAGATATCGGAAGGAACATCAGTGGCGAAAGCGACTGCCTGGCCCAATACTGACGTTCATGTGCGAAAGCGTGGGGAGCAAACAGG
+
CC?:=994)49><<<847106=::67)/)/7:;=5<<<<B<B==:;000/77//+/<<3:;:5:9:::4;=;<;<455==1>=4::>B9B<>>?391777788:;@::?A??@98/77;;6777:333(3:333/4::<;.4.44(43939=<<<;<8:9:;4555:9<;;/////)3182948::889::388::(45;455==8:;49;)5.5555545994555555555<4<;<<><<+/////)//94
@N9IO0:00758:05947
TACGGAGGGGGCCAGCGTTGCTCGGAATTATTGGGCGTAAAGGGCGCGTAGGCGGCCAGGTAAGTTTGATGTGAAATCCCACGGCTTAACCGTGGAATGGCATCTTATACTGCTTGGCTAGAGTCTGGGAGAGGGAAGTGGAATTCCCGGTGTAGCGGTGAAATGCGTAGATATCGGGAGGAACACCAGTGGCGAAGGCGGCTTCCTGGACCAGTACTGACGCTGAGGCGCGAAAGCTAGGGTAGCAAACAGG
+
AAAC<A?@?@,?<959@@=@BA@A7;9C=AA?AE>FECCM8CC>>CBB@@@=994:>AA?CC?AAD>CCBBABAC>CCD>CCC@BB:=9<:=<A>A?AA>ABDCB@B>??AAAA?A?BB>>>BA@@BB<@@BBB=C?AAA290;<@?9@?@@ABBCCACCBC?BBB>=><?AAABBC<AAACACBB@BBBB?BBB?C@CDACC?B>BD?AA@DCBAA@@@@A@?A@@=;::@A@9@@AAAA=BABCCC=;;;>
@N9IO0:00718:05968
GACAGAGGGTGCAAACGTTGTTCGGAATACTGGGCGTAAAGCGTGTGTAGGCGGCTACATAAGTCGGATGTGAAAGCCCCGGGCTCAAACCCCGGGGAAGTGCACTCGGATACTGCGTAGCTTGAGTCTCGGAGAGGTTGGTGGAATTCTCGGTGTAGAGGTGAAATTCGTAGATATCGAGAGGAACACCGGTGGCGAAGGCGGCCAACTGGACGAAGACTGACGCTGAGACACGAAAGCGTGGGGAGCAAACAGG
+
CDDA@ACD>AA?CD=AAA<??<==:<2799:;:,94;::/55:::;;666>CB?BAB;6:<7;@AA5;5;@@@B0;4:9+9;09>;;;)444&555'5.//75..--.(--<;;9@<A:56=9<<<:::;<4;;00)/)/)//187;4::88273355559<<;>39.555555;999566<<9=8<<?7;7;:7943-304;8>4665B?199::49><?@A;;::AA?<;;AABC=A:::AAA9BCCCC>CBB?
@N9IO0:00722:05966
AACGTAGGGGACAAGCGTTATCCGGATTTACTGGGCGTAAAGCGCATGTAGGTGGCGCGGAAAGTTGGACGTGAAAGTCCCGGCTTAACTGGGAGAGGTCGTACAAAACTACCGTGCTTGAGGATGGAAGAGGAGAGCGGAATTCCCGGTGTAGTGGTGGAATGCGTAGATATCGGGAGGAACACCAGTGGCGAAAGCGGCTCTCTGGTTCAAACCTGACACTGAGATGCGAAAGCGTGGGGAGCGAACGGG
+
D8BAC;;9:*9=B5?@CD@CCC?B;;;;0<BABB>BBBBE>B;;;CABBBB@BA?ABCD@CC799?C<?::;@@@000??8?;==;?:=@A@599>@<@BBCBCCCC;CDCCACA@??5;;A@CCC@B?A@@<??@AAA?B?A>@@:@=@@@@@BB?BB?C?BBBCBA@?999???8?@=@?BBB?BBBB?C@@@;@BB?BCBDC::4;=AAA6@=BAAABAAB;;<BAAAAB7;;@?BCC9;;;BC?BCB=
@N9IO0:00723:05973
TACGGGGGGGGGCAAGCGTTGTTCGGAATTACTGGGCGTAAAGGGCTCGTAGGCGGCCAACTAAGTCAGACGTGAAATCCCTCGGCTTAACCGGGGAACTGCGTCTGATACTGGATGGCTTGAGTCCGGGAGAGGGATGCGGAATTCCAGGTGTAGCGGTGAAATGCGTAGATATCTGGAGGAACACCGGTGGCGAAGGCGGCATCCTGGACCGGCACTGACGCTGAGGTGCGAAAGCGTGGGGAGCAAACAGG
+
??;;;;;;;;;";@.559949:9>>:><A=ABBDE@A@ACC.;;,990=@00+00+0*04=A@79;AAAACECABB9;;B<BBB?BD?A?A?CBC6;7;;AACCDCDBAAACC;;;B@CC@BBBCB?BB<AAAAA<AABCC@C?A5:48<6;;777??9?AAD>BBBB?@?CBA@>??6=;8?;>>>?B?AB>AAB>A>993:;;<8;<0788:;>?;;8528>A9985::<===0;?AAABB2:9><<3<??4
@N9IO0:00725:05972
TACAGAGGGTGCAAACGTTGCTCGGAATCATTGGGCGTAAAGCGCGTGTAGGCGGCACGGTAAGTCATCTGTGAAAGCCCTCGGCTCAACCGAGGAAGTGCAGCTGAAACTGCCGCGCTAGAGTGCTGAAGAGGGTGGCGGAATGCGCAGTGTAGAGGTGAAATTCGTAGATATTGCGTAGAACACCAGTGGCGAAGGCGGCCACCTGGGAAGCTACTGACGCTAAGACGCGAAAGCATGGGGAGCAAACAGG
+
BB@@@@AA;@@?BB=???9::BDE@E@D@>>18:.83;<B>C;;:AACA>=;9;05<DD8=B7BAAAACFAAABF>BCC>BBE:BCBB8<5;>B5>:@=>>@@A@@@C=B@A@@CBAA?;?:::<BAAA=A?@@9::6:A=A???@BBBBB@AAA:749AA=5A6AAAA748DC6?:487;;2?@?<AABB?BAC9>49>7>4<<4>;=/545@?@@B??8:<;;8<<;;9555)5:<<=>>055;<<4<=;8
@N9IO0:00747:05978
TACGTAGGGTGCAGGCGTTAATCGGAATTACTGGGCGTAAAGCGTGCGCAGGCGGTCTTTTAAGTCAGATGTGAAATCCCCGGGCTTAACCTGGGAACTGCGTTTGAAACTGGAAGGCTAGAGTGTGGCAGAGGGGGGTGGAATTCCGACGTGTAGCAGTGAAATGCGTAGAGATGTGGAGGAACACCGATGGCGAAGGCAGCCCCCTGGGCTAACACTGACGCCTCATGCACGAAAGCGTGGGGAGCAAACAGG
+
CBBB@>>>8?@?CCACCC?C@CCA;>,0+0BB@@=BCBCC>DBCCCCCB@?99;4;A@AA9B@CCBDBA;5;?A;6@@;;/?:386)/)/6=;=8B>AA?:::?549?24:44948693939;??AB?A:@A@AAAA(AA<>5;5;*//69996-/////6::3>88<=<;=9////90687<4??:7BBAA>AAB>@>@@;;;;;)48809<A7;<;:<<=00*0;;<@A@AAAB=CCCDDBB9;;;@D>CBC?
@N9IO0:00750:05993
TACGTAGGGTGCAGGCGTTAATCGGAATTACTGGGCGTAAAGCGCGCGTAGGTGGCTTGTTAAGTCGGATGTGAAAGCCCTGGGCTTAACCTGGGAATTGCATTCGATACTGGCAGGCTAGAGTGTGGTAGAGGGAAGTGGAATTCCCGGTGTAGCGGTGAAATGCGTAGATATCGGGAGGAACACCAGTGGCGAAGGCGGCTTCCTGGACCAACACTGACACTGAGGTGCGAAAGCGTGGGGAGCAAACAGG
+
CCBBBBBB=;;:BB@;;;<@<@BD?C?B@BCCCC>@@@BB8;:CCBCCCCC@CC?BB?BA>A>ABAA=@@@@AAD;@@;3<B=5<B@DAD@CBD>D@C;;;DC?ABBBBBAA?@@@;@@A@@@ABDE@CBBBAA=A@ACC?A?AADC>C@;;;BBCC@CCDD>DB@A@@@A@@ABBA;A<7B<AA@:CBBB?BDC@C?BB9A?<@7??8?A=A<?998>ABA?:;37,333337.77;3333&39;8;1;992
@N9IO0:00752:05987
TACAGAGGGTGCAAGCGTTAATCGGATTTACTGGGCGTAAAGCGTGAGTAGGTGGCTGCGTAAGTCGGTTGTGAAATCCCGTGGGCTAACCTGGGAATTGCAGTCGATACTGGCGGAGCTCGAGTTCGGTAGAGGACGGCAGAATTCCCGGTGTAGCGGTGAAATGCGTAGATATCGGGAGGAATACCGATGGCGAAAGCAACCGTCTGGGCCTGAACTGACACTGAGACACGAAAGCGTGGGTAGCAAACAGG
+
AAAA@?@@8@@>A;?@AB?B=AAA>A@@;A@@@B<BA<::.;4==9@@BBC<B@;A=@AA@A=@AAB?B9;:>A=3A::*----(---07279<3:6:)4;:9;44:40///)/859//5<;934-3828888<177>279;;7<8>=589:<8/0/@6@9B<5A;447;;9?:/..3,//)/)/00)0>>>:AA@@,4783:.66>;B;5>4>/0)///9::<659:>A<;;AB8?@;99909<88::3::;:
@N9IO0:00752:06009
TACGTAGGGGGCTAGCGTTGTCCGGATTTATTGGGCGTAAAGAGCGCGTAGGCGCCGAGTAAGTCCGACGTGAAATCTGGAGGCTCAACCTCCAGCGGTCGTTGGAAACTACTCGGCTAGAGTCCGGAAGAGGAGAGTGGAATTCCTGGTGTAGCGGTGAAATGCGCAGATATCAGGAAGAACACCGATGGCGAAAGCAGCTCTCTGGGACGGTACTGACGCTGAGGCGCGAAAGCGTGGGGAGCGAACAGG
+
BCBBACCCCC1@A?@?B@=AAA=A>BAB=AB>BC>CBBBA9??@:::@ABB?;;;79BB@B?BBC?CCC@@ABA<;;;C>@@<@A;;6;=@@5;:;;4:@CE=B7;:69>?@BBB>BB@AABCB=A7:6;@@?ACCBCB?C?B?B@BB?BBBAA@C?CBBB=AA@A@A???????C?B?BB>BAA=@@??9?;;;0<BBABBCDCDDI?BBB7::<:9::????BC?BAA@@@9@@BBBBD:BBBAA?@@@=
@N9IO0:00756:05990
TACGAAGGGGGCAAGCGTTGTTCGGAATTACTGGGCGTAAAGGGCGCGTAGGCGGCTTATCAAGTCAGGCGTGAAATTCCCGGGCTCAACCTGGGGGCTGCGCTTGATACTGATGAGCTTGAATGCGGGAGAGGATAGTGGAATTCCCAGTGTAGAGGTGAAATTCGTAGATATTGGGAAGAACACCGGTGGCGAAGGCGGCTATCTGGCCCGTAATTGACGCTGAGGCGCGAAAGCGTGGGGAGCAAACAGG
+
CBBBA<ABBB3BC@BBBB@BHDGC:C@CBCBBCC>AA@DD<BB>ACBDCBB@DD@CC@AAAB?BAA<B8;@@>>>6<:<?9@@9AAAA@C?AAAAA1??CBBBK@A@@9:9>?@@AACC@CC>BBBCC=BCBB=@@AABC@B@D@CB>BAC@@@A:;6;BBB=C@AAACCCBCB>A@093:>;>@@:@=;;6;BB@B@DD@BBBCDCC@BB>BCCAG>@@CCCBBBB?BB@;;:.;;ADCCC9@AA@B=CBB?
@N9IO0:00731:06019
GACGTAGGGGGCGAGCGTTGTCCGGATTTACTGGGCGTAAAGCGCGTGCAGGCGGTTCGTTAAGTCCCGTGTGAAAGCCTCCGGCTCAACTGGAGAACGCCGCGGGAGACTGACGGGCTTGAGGGCGGTAGAGGGTGATGGAATTCCCGGTGTAGCGGTGAAATGCGTAGATATCGGGAGGAACGCCAGTGGCGAAGGCGGTCACCTGGGCCGTCCCTGACGCTGAGACGCGAAAGCTGGGGGGAGCGAACGGG
+
AA@==;9:49$599549=4955.5499;4=59;B6;;BCM?JCJCCCCA@?:@B>B>BBA=A>??DD>CBB:<;E>AB?CC@C?BA?@<@?B=:00::00-/::;5<<<=<;;99:4::8998;///)/::4;;0;?@@A?B@EADD9:88?==?@A>@@AD=@AA?:::AAA;;;B<BB<@;;;:=@AAB?CDCAH@BB>A;;;BCCC>B;>>>>5>AA998@@@??>>=977*77777373#343887=>>6
@N9IO0:00731:06042
TACGTAGGGCGCGAGCGTTGTCCGGAATTATTGGGCGTAAAGAGCTCGTAGGCGGTCTGTCGCGTCGGATGTGAAAGCCGGGCTTAACCCCGGGTCTGCATTCGATACGGGCAGACTAGAGTGTGGTAGGGGAGATCGGAATTCCTGGTGTAGCGGTGAAATGCGCAGATATCAGGAGGAACACCGGTGGCGAAGGCGGATCTCTGGGCCATTACTGACGCTGAGGAGCGAAAGCGTGGGGAGCGAACAGG
+
CBCBABBB;;;;ABB;;;?CDJ@C@BBC?BB7;;7;A@AB;@;;<@ABA@=900,0AA>AC@9;;BC@B@;;///)//)//(/9396:::/;;3;:/00/?6>?BAAABB<??CC@AA:99??=><?=<??2<:0000*0:@<A=BA?BB@@@;;6;BAA9@@??999@?@?A@@8::?B=A@?=@=>>;>;92::=@=@?@@?@@A<A>AA=AA@???@ACBBB?@@@AA?9A999@AA5??@??=@BA@
@N9IO0:00734:06040
TACGAAGGGGGCTAGCGTTGCTCGGAATTACTGGGCGTAAAGGGCGCGTAGGCGGACAGTTTAGTCAGAGGTGAAAGCCCAGGGCTCAACCTTGGAATTGCCTTTGATACTGGCTGTCTTGAGTTCGGGAGAGGTGAGTGGAATGCCGAGTGTAGAGGTGAAATTCGTAGATATTCGGCGGAACACCAGTGGCGAAGGCGACTCACTGGCCCGATACTGACGCTGAGGCGCGAAAGCGTGGGGAGCAAACA
+
@AA;:4;A@A0BCCDCBB@CCCCC@C>A?BBBBB<:;;BC=BC>@A?BBDD@CB?AA;;;B=BAA@AA:;7;BBB9@@?9@@C=BBCC?B?B?B?C?C?BB?BE?D@@@B@@<@CBAAA?@@@A;??@9@@=?;@@?@AA>B?AAA?BBBABBB@@@@CBBB>@?00000::>>;?>8<>291899<AA??;?@?<A>?8:9AAAB??;?A;>=98887<;;;@=;;5:?>>@C6::=8888)8<:::.98
@N9IO0:00735:06057
TACAGAGGGGGCAAGCGTTATTCGGAATTATTGGGCGTAAAGGGCGCGTAGGCGCCCGATAAGTCGAAGGTGAAATCCCCGAGCTCAACTTGGGAACTGCCTTCGATACTGTCGGGCTTGAGTCCGGGAGGGGAGAGTGGAATTCCCAGTGTAGCGGTGAAATGCGTAGATATTGGGAGGAACACCGGTGGCGAAGGCGGCTCTCTGGACCGGTACTGACGCTGATGCGCGGAAAGCGTGGGGAGCAAACAAGG
+
BBBBBBBDDD1CC?BABB?BC?BB?A?B?BB?BB<A@?@@9??9?AACBCB?88:A=AA@@9??@;;5:?ABBC@BCDC:B@@@@@C>BB@CI=C@B???;@;;;9?@?B;;;CC<@A@CBBGEACC=CCFF9ACBA@?.919:@D<BBBCBBA::8;CBD>C@@@AA@@@@@=AA9>@4:6:?><@89:095;7@;@@;<995@:=669057@@@65488445549;;//)/7.7://6?>05////)//)/4
@N9IO0:00746:06014
TACGTAGGGGGCGAGCGTTGTCCGGAATACTGGGCGTAAAGCGCGTGTAGGTGGGAAGGCAAGTCGGACGTGAAAGGCTTCGGCTCAACCGGAGACGGCCGTTCGAAACTGCTTTTCTTGAGGGTCGGAGAGGAGAGTGGAATTCCCGGTGTAGCGGTGAAATGCGTAGAGATCGGGAGGAACACCCGTGGCGAAGGCGGCTCTCTGGCCGACCCCTGACGCTGAGACGGCGAAAGCGGTGGGGAGCGAACGG
+
CB@?@;;;;;*599:@AB?BBB?A9@-0/:=<<8C>CCB7<9:6559>AA@@>>5?2:.47179731300/0:7(/*/727:+//<<5:48055?@A<B@@@9<944(4888A?@4AA?@@@G6;;;6;ACD?BCBABB=B=A?AD<C?;65<@@B?BBBE<;;;BCA@;;;;9:?6?A<B=?==<3</0)0;<8<:;;2995555;5:.44444&4:99494444955.5544)45945555&5:5557595
@N9IO0:00746:06058
TACGGAGGGTGCGAGCGTTGTCCGGAATCACTGGGCGTAAAGGGCGCGTAGGCGGCCCGTTAAGTTGCCGGTGAAATCCCGCGGCTCAACTGCGGGGCTGCCGGTAAGACTGGCGGGCTCGAGCACGGTAGAGGCAGATGGAATTCCCGGTGTAGCGGTGGAATGCGTAGAGATCGGGAAGAACACCAGTGGCGAAGGCGTTCTGCTGGGCCGTTGCTGACGCTGAGGCGCGACAGCGTGGGGAGCAAACAGG
+
BBBB?A@C=@@@BBBBBB@BCCAC@D@CBBBCCD?CCCCI>DC>CCAA@CC?@A=AB:BB@B@BB>A@@C?BBCC;;;D=B;;7;ABC?BBCAAAA6@?<;194:@>A?@@A@999/9<<9:9>A:?9=@@@@=@@@BCC@D2;05:097<DABB9:5:A8A>BBAA;@:9:996A?8E9<A@BBBACCCC@CCC@DBCCG@CBBAA@A<A?BB@BCB@@@BA???A?ABB99;BBBBCCBB;BBBBD>@@@;
@N9IO0:00763:06022
TACGAAGGGGGCTAGCGTTGCTCGGAATCACTGGGCGTAAAGCGCACGTAGGCGGACTCTTAAGTCGGTGGTGAAATCCTGGAGCTCAACTCCAGAACTGCCTTCGATACTGAGAGTCTCGAGTCCGGGAGAGGTGAGTGGAACTGCGAGTGTAGAGGTGAAATTCGTAGATATTCGCAAGAACACCAGTGGCGAAGGCGGCTCACTGGCCCGGTACTGACGCCTGAGGTGCGAAAGCGTGGGGAGCAAACAGG
+
AAA@@<@CCC5GICCBAA?DCDCCAC@BCCCCCC=CDBBA;A@@@A:CDBB?BC:CBBAA8:8<CBCADCACCCC=BBAGG@CCCBBB?BCB>BBE@CBBC@C;AAA@@@BB:;;BBA@@@;;;B?BC<AAAA=AAAABA8:5:??ABBBAA@A@@@>???@;A=AAABB>>@B?A@AA=A=7=<<;?==:<7971:7::086====?:>>3:5;<===75//)/88=8=>>?BD5;>A9988(9977<6<;;3
@N9IO0:00719:06069
TACGTAGGGTGCGAGCGTTAATCGGAATTACTGGGCGTAAAGTGTGCGCAGGTGGCCGCGCAAGTCGAGTGTGAAATCCCCGGGCTTAACTTGGGAATTGCGCTCGAAACTACGTGGCTGGAGTGTGGCAGAGGAAGGTGGAATTCCAGGTGTAGCGGTGAAATGCGTAGAGATCTGGAGGAACACCGATGGCGAAGGCAGCCTTCTGGGCCAACACTGACACTCATGCACGAAAGCGTGGGGAGCAAACAGG
+
BAA@@@@@;BBABBDIBB@C@CBD@KAG?AAGHE>DBBBB=BBBAABAA;;8;B@B?CCAAA?@@?:88::;BCD>A@AA5@@7==+0*//(//(/38(/3>>7333=5:::;==>2?@=8=>>:@@<:738<6?>A48?4;8;=B;;;5=9;:::>8<???7?>>><<95955::<7<<7<7;;;7<<<>:>>>:=:=CCC<@:<<<@7C@C@CAAAC;<;@?9555544559)54::::<,55@AC:@@@=
@N9IO0:00730:06103
TACGGAGGGTGCAAGCGTTGTTCGGAATCATTGGGCGTAAAGCGCGTGTAGGCGGCTTGGCAAGTCGGTTGTGAAATCCCGGGGCCCAACCCCGGAACTGCATTCGAAACTGCCTCGCTAGAGTCCCGGAGAGGAAGGCGGAATTCCCGGTGTAGAGGTGAAATTCGTAGATATCGGGAGGAACACCAGCGGCGAAGGCGGCCTTCTGGACGGTGACTGACGCTGAGACGCGAAAGCGTGGGGAGCAAACAGG
+
BBBC?BCH>;;;B?BBBB@BB@BB>A;??>:4:=49:779.388;?AAA@@=A;7<>:C:BB?DAAA@B:;;DCL?DDD>BBB<BC=A;???5??A=B9:;CC?AAA@<>0009><>?ECBDB;;;8;?ABCD@C=A=?A=>>@3::/9<;:;B@::4:AAA<B?BCBCCCCCCAA@;@B=A<ABC@CGDD@AAA<@900)/272==B9<<D>@<@AA000<=A@@ACCCCBBB=BAAACCC9ABAAD>BBB:
@N9IO0:00732:06073
TACGAACTGTGCAAACGTTATTCGGAATCACTGGGCTTACAGGGTGCGTAGGCGGCTTGTTAAGTAGGGTGTGAAAGCCCCCGGCTCAACCGGGGAATTGCGCCCTAAACTGGCGAGCTGGAGTGAGATAGGGGTGTGTGGAACTTCCGGTGGAGCGGTGAAATGTGTTGATATCGGAAGGAACGCCGGTAGCGAAAGCGACACACTGGGTCTTGACTGACGCTGAGGCACGAAAGCCAGGGGAGCGAACGGG
+
?>A;:6;ABAAAA@9;9:;@A?AA>A=ACAAACC>CC@CBBBD>:;;BA??:>>:>A<@?=@?@CCFL>CCCB@@,;9A?A,A=ABBB@C@CDD;C@B?A9;;A:@AB>BBD@BBA<ACF8=BAA@@B@9:99*499C@=5;7AC?C>D<:;.5;59.6===4666;;8@<<>>::.5.58=7<BB=B=A@BB>@@699BBBB;;;AAB<;;;?BC@AAB;;<@@@A=ABBCDF=A@5;;AA.;;AAA=ACD<
@N9IO0:00737:06099
TACGAAGGGGGCTAGCGTTGTTCGGAATTACTGGGCGTAAAGCGCACGTAGGCGGGTCGTTAAGTCAGGGGTGAAATCCCAGAGCTCAACTCTGGAACTGCCTTTGATACTGGCGACCTAGAGTTCGGAAGAGGTTAGTGGAATTCCCAGTGTAGAGGTGAAATTCGTAGATATTGGGAAGAACACCAGTGGCGAAGGCGGCTAACTGGTCCGATACGTGACGCTGAGGTGCGAAAGCGTGGGGAGCAAACAGG
+
ABCCA>ACCC1CC@A@CC@CC@CC@C7;7;@?@@;@B@CC>BBCCCCBCBB@BBB=B@@B;A<ABCCDEC;@@@C>CDD=BBCBBA:;5;AAAA?B7?A9:69=3;C???BB>@A@A6@89:@@7?B7B;@@B?B;??==9?38,885=A@>>8;;@<>===0>3778769867,2=0><BB=A?@;@B>>;>=>1;555.566,25:4<>49::8/..58599=;::3::=9;;-88>8888,8===D7;;:9
@N9IO0:00740:06081
TACGTAGGGTGCGAGCGTTAATCGGAATTACTGGGCGTAAAGCGTGCGCAGGCGGTTCGCCAAGTCAGGTGTGAAATCCCCGGGCTTAACCTGGGAATTGCGCTTGAAACTAGCGGGCTTGAGTGCGGCAGAGGGGGGTGGAATTCCAGCGTGTAGCAGTGAAATGCGTAGAGATGTGGAGGAACACCGATGGCGAAGGCAGCCCCCTGGGTCGACCACTGACGCCTCATGCACGAAAGCGTGGGGAGCAAACAG
+
CCAAADED?AA@BBA;;<=A;BB@8?5;49BAAC>;;<BB>BCCBB:;;BC@BA>B=@=@,0+0>>>>>CBBAB@6@@@@3@B=BA@A=C@AA@-0*027/9;;.4?90>;;5<BB<BB?BAA@A??=?AA????=?&==<?8>:>=899;;A>977?=:;792///888888933:9433.82;887BAAA=??<=:2:933333$38;.768//(///863336998333>::<>6BBA@AEE:B?:6@2;::
@N9IO0:00718:06147
AACGTAGGGGAGCAAGCGTTATCCGGATTTACTGGGCGTAAAGCGCCCCGTAGGCGCTTGATAAGTTGGCTGTGAAAGCTCCCGGCTTCAACTGGGAGAGGGTCGTCAAAACTGTCAAAAGCTAGAGGATGGAAGAGGCGAGCGGAATTCCCGGTGTAGTGGTGGAATGCGTAGAGATCGGGAGGAACACCAGTGGCGCAAGCGGCTCGCTGGTTCATATCTGACGCTGAGGGGCGAAAAGCGTGGGGAGCGAACGGG
+
E;CCB@A@@3;995.55<=8=>B@C==9?4;;;;9,955=<2<;5555&5555.4///2///;588(/*///--,,(--,69/838:+//37666/-////(//6/////&////9999*333333859::<A@???<@@BB?>;>494:=4:6:<4433:-33-35::;B?=?@==:///(//)/)///)/;45.5=@<7<6605BB@?@C6;2;@@;;;A;;;BBBBCCAC3A;;;;&5555555&5549434;44
@N9IO0:00727:06113
GACAGAGGGGGCAAGCGTTGTCCGGACTGACTGGGCGTAAAGCGCGCGCAGGCGGAGGCGGGCGTCGGTGCTGAAAGCTCACCGCTTAACGGTGACACGCGTGCCGATACGCCGCCTCTGGAGGGCGGGGCGAGGGTGGTGGAATTGCCGGTGTAGTGGTGAAATGCGTAGAGATCGGCAGGAACACCCGTGGCGCAAGCGGCCCACCTAGCCCACCCCTGACGCTGAGGCGCCGACAGCGTGGGGAGCGAACTGG
+
BA@CCCDCCC1BB?DABBAFCCAC@@@?>??===6??<?=6=>>@?@?A@B=A@>AC9C?<99.--5(--:<=CD<AA;;5:599=59044.5555<@=;<<77178<<<8@<;;24=99244<05555&5;;;>8>=76:46157;:)/+///;::?89;9909549954;;>>99.4::.429;9=4ABB?@000)///)//)5;5;:555)4444&4:97/0//-/3///)/://;@A;;<<-;@AA;=ABB@
@N9IO0:00731:06123
GACAGAGGTGGCAAGCGTTGTTCGGAATTACTGGGCTTAAAGGGCGCGTAGGCGGTGGGACAAGTCTGAGGTGGAATTCTAGAGCTTAACTGTAGGATTGCCTTGGAAACTGTTTCACTTGAGTCGGACAGGGGAAGGCGGAATTCCTGGTGTAGCGGTGAAATGCGTAGATATCAGGAGGAAGGCCTGTGGCGAAGGCGGCCTTCTGGGTCTTGACTGACGCTGAGGCGCGAAAGCGTGGGGAGCAAACAGG
+
ABA@A@A=@@;9:39>::3987?>@>9@65;@@A9@@5;;0;C8@:?CBBB==>,000*/7>9=:>>=BB>BA@C@C?CCA@99:=2939=<=@?;@?<???B@B?CC>BBBBC<??AA?A::;BA?BCBCCC9B?C>@@<@<@;@;@@<@@A@@@B@BBCF=@@;;;BB<;<@@BB=@@?B?B@C@BBAB?B::6;>AB@DAC@CCCD>@AAAB@??AB:::BA@@=::9@@A9A<<9999-:9@@@6=;;5
@N9IO0:00735:06157
TACAGGAGGTGCGAGCGTTAATCGGAATTACTGGGCGTAAAGCGCACGTAGGTGGCGACGTAAGTCGGGTGTGAAAGCCCCGGGCTCAACCTGGGAACTGCATTCGAGACTGCATTGCTGGAGTACGGAAGAGGAGGGCGGAATTCCCGGTGTAGCGGTGAAATGCGTAGATATCGGGAGGAACATCAGTGGCCGAAGGCGGCCCTCTGGTCCAGTACTGACACTCAAGTGCGAAAGCGTGGGGAGCAAACAAGG
+
AB<772//)/:688=8882817<::>=<9<ABBA9@@:99/:989>;;:9A;>@???@CCCCACBCBC>BB;;;F:::DD;HF>@@??=@?BBB=B>A;;;AA>@A;:;@?@?@?;===@;??AAAB=@=@@@>@@@<@B?B?B?BB=B@CC@BA;;8;CJC?;;;BAAAC;;;BCC;AA?B?BAA@>000*/)/:4:5::5:<4<===8<<7669@BB@A=>>@00*/99094:)9555555&577;;1//)/3
@N9IO0:00741:06132
TACATGTGGGGCAAGCGTTGTTCGGAATTACTGGGCATAAAGGGTGCGTAGGTGGTTTGTTAAGTCAGGGGTGAAATCCCGCGGCCCAACCGTGGAACTGCCTTTGATACTGGCGAACTTGAGTGCGTGAGGGGTAGGGGGAACGAGCAGTGTAGCGGTGAAATGCGTAGATATTGCTCGGAAGGCCAGAGCCGAAGGGGCCCTACTGGTGCGCAACTGACACTGAGGCACGAAAGCGTGGGGAGCAAACAGG
+
CBCC???BBA9AC=??BB>AB?BB?A@B?BBBCD>CBBAB<@@<@@?@@A@;;:4;;0;A@B@CECBBBB8@@?F>BBC=DBB@CD=B@B@BBC@C?CC@@;@C<@AAB@@@@CCB:BB8B;:;A@;@CBB?A2CBBABA0@:@A@@>??C9;;A:935<<?<8;:C@@ACCCB@B:::B>A?A=C=@?@@A?;;27=<2=>6=?7332898;;?9?@;::@===00*000;?A9@:9;BAA6A:;:A8???9
@N9IO0:00742:06134
TACGTAGGGTGCGAGCGTTAATCGGAATACTGGGCGTAAAGCGTGCGCAGGCGGTTTTGTAAGTCAGATGTGAAATCCCCGGGCTCAACCTGGGAACTCGCGTTTGAAACTACAAGGCTAGAGTGTAGAAGAGGGGGGTAGAATTCCACGTGTAGCAGTGGAAATGCGTAGAGATGTGGAGGAATACCGATGGCGAAGGCAGGCCCCCGTGGGCCTAACACTGACGCCTCATGCACGAAAGCGTGGGGAGCAAACAG
+
CC@A@BBB<AAABBCBAAAD=;;C@A-00A>>>9;::BB=BB@;;;AA@@>BB?BGG;BBB?;;0<9<0//@::27;77.:=4:9:@08.3?A3<4883366;@7::>*0///0*3,3377<8656:@A=?<;:<:<&9978/7/5+22522255222874<<6/..../:<976529,22:>:>==9=898576<13-3--),666(,,22',(-725559/....055752288<=>5=>A@BAB497>?A3><A
@N9IO0:00750:06116
TACGGGGGGGGGCAAGCGTTGTTCGGAATTACTGGGCGTAAAGGGCGCGTAGGCGGTTGGATAAGTCAGCTGTGAAAACCACGGGCTTAACTCGTGGCCTGCAGTTGAGACTGTCTGGCTTGAGTGTGGGAGAGGAGAGTGGAATTCCTGGTGTAGCGGTGAAATGCGTAGATATCAGGAGGAACACCGGTGGCGAAGGCGGCTCTCTGGACCACAACTGACGCTGAGGCGCGAAAAGCTAGGGGAGCAAACAGG
+
AB:;;;;;;;;";A<@:;;5;:;@C@D@C?@@BAB<BABBB>BD>AABCCCB?BB>B>@=@AA<ABCBA@<@CBBBB;B@BCC>6BB>@=@CAA<<9B8;:::;;4:888:@::===9B=:ABBBBBAC:>=>>@BBBCBB>B?B?B?>><>AAABBB?BDCB8588>?>:<<;<=>>:==5;1:::9>:;;4;554;52507???AAA<BB>AAA>>;;;;;;=::<47785522&23889BB:B@===5=>>:
@N9IO0:00750:06133
TACAGAGGGTGCAAGCGTTAATCGGATTTACTGGGCGTAAAGCGTGTGTAGGTGGCTTCCTAAGTCGGTTGTGAAATCCCTGGGCTCAACCTGGGAATTGCAGTCGATACTGGGAAGCTAGAGTTCGGTAGAGGACGGCGGAATTCCCGGTGTAGCGGTGAAATGCGTAGATATCGGGAGGAACATCGATGGCGAAAGCAACCGTCTGGGCCTGAACTGACACTGTGACACGAAAGCGTGGGGAGCAAACAGG
+
CCBBBCCC=?@>?;=99939:==>;::93;A@AC<:;:;;0;?=?A;;:BD?@@?AC@C@AA=ABBB?B?BABBD?CCB=BDE=BB@@=@?@@>6=.4.4933;=:@=?@;;:(47;=45:BCD=AA=@@>;;5;>?:<@;@=@?BB>C@DCB;;;C@BBIJ>BBACCBBBAAA@@@;??;??BBBBC@@@<@BBC<ABB9;6:@@???9?=@@@=?@BBAAA;;;BBAABAAA<ABABCCC;CA@@C<A@@:
@N9IO0:00760:06116
TACGGAGGGTGCAAGCGTTAATCGGAATTACTGGGCGTAAAGCGTGCGTAGGCGGTTATTTAAGTCAGATGTGAAAGCCCCGGGCTTAACCTGGGAACTGCATTTGATACTGGGTAACTAGAGTTGAGTAGAGGAGAGGGGAATTTCAGGTGTAGCGGTGAAATGCGTAGAGATCTGAAGGAACACCAGTGGCGAAAGGCGCCCTCTCTGGACTCAAACTGACGCTGAAGGTACGAAAAGCGTGGGTAGCAAACAG
+
BCBB@BCC>BBBB@C@AA@C>?<<593919AAAB=@@=>>5?@@?@>AA@>;?@;@<@CD?D@BCCCCCABBCB@46:>=0B=6;;9B:A:ACG>C?BCCCBAA<@@BAAAAA9?@>AA899@?4=@BBABBB@BABBA@6@3:9+33343//8;//(/88828@ABB@?@99333;;4:;@9>?@=AA;;58...(-(----'.67622,3=<88818>>>?87733,348:9////&./9/33(3377991:33
@N9IO0:00718:06208
GACGAAGGGGGCAAGCGTTGTTCGGAATTACTGGGCGTAAAGGGCGCGTAGGCGGCCATTTAAGTCAGCCGTGAAAGGCCTGGGCTCAACCTGGGAATTGCGGTTGGGACTGGATGGCTGGAGAGCGGGAGAGGATGGTGGAATTCCCAGTGTAGAGGTGAAATTCGTAGATATTGGGAAGAACACCGGTGGCGAAGGCGGCCATCTGGACCGTATCTGACGCTGAGGCGCGAAAGCGTGGG
+
<@<00-0;@;0@=:<@@B9699@B7B;?:A@@A@:;;;BA:@B<BCBCBAA?9:7;6;9<3@<@@AAAA=@@AAA<B?A?ABA;@@AA>>?:::59<A?B=B?C@CD89;<<7:AA;@@A=AB@@?CD:AAA@=@@@<@B=A>@=AB788?@>>A996:@A?=B@BBBBA?877,99)74;A578B5>;:=7==B8@:@@<;*//7995:?5:@?<8:=?8;??=>@:@A???A+8733333
@N9IO0:00737:06172
TACGGAGGATCCAAGCGTTATCCGGAATCATTGGGCGTAAAGCGCGTGTAGGCGGCTTGGCAAGTCGGTTGTGAAAGCCCGGGGCCCAACCCCGGAATTGCATCTGAAACTGCCTCGCTAGAGTCCCGGAGAGGAAGGCAGAATTCCCGGTGTAGGGGTGAAATCCGTAGATATCGGGAGGAATACCAGCGGCGAAGGCGGCCTTCTGGACGGTGACTGACGCTGAGACGCGAAAAGCGTGGGGAGCAAACAGG
+
AA@@<@?=B@@5;25@>A>@@@<B=@<>>B>9==5?<789.38;=:ABB@?9@><==;>9=A>?@BB;A8;;;==3;@:0>99&99)7-333&36;7<258@@AAA>@9;000=@;=??;;;@@A@9@;@A@A<@<B?@@@B>B=A@;@=AAA@@@>3>@==3==*//7778=:444(4:6;86657<?9929BA=B:;;8;@D?BBC6::;5;;:?:;;@A@:;;?>=>A;;;;&:<<;955&5<;;<7;BB5
@N9IO0:00738:06207
TACAGAGGGTGCGAGCGTTGTCCGGAATTACTGGGCGTAAAGGGCGCGTAGGCGGCCGGATAAGTCGGGGGTGAAATTCAGCGCTCAACCGCTGGACTGCCTTCGAGACTGTCAGGCTTGAGCACGGTAGAGGCTGGTGGAATTCCCGGTGTAGCGGTGGAATGCGTAGAGATCGGGAAGAACATCGGTGGCGAAGGCGGCCAGCTGGGCCGTTGCTGACGCTGAGGCGCGACAGCGTGGGGAGCAAACAGG
+
BBB;;;@>8>CAAAA:::;?>><B>>;>:<@BCC=9:9?>6<>877:;<<?1;;<@?B??@@8::@@@@@.@ABB=B=>>>000?@@=C=?@A?8@988;?D????@@@;:;A;;5:A;>????=>8<877;9==?:<=17176;=6?<?@978@@489;@?@A?@@AA@9:9:?@9A?BC?@@@::4::29=>9=:BB?BACCCCCG?C@CC@BAB000@<<<<>9<:;9>994=>88>>3>>@@A:??@?
@N9IO0:00739:06171
TACCCGCAGCACAAGTGGTGGTCGTTATTATTGGGCCTAAAGCGTCCGTAGCCGGTTCGTTAAATGCCTGGGTAAATCGATGCGCTCAACGTATCGAATTCCGGGTAGACTGGCGAACTTGAGACCGGGAGAGGTGTGGGGTACTCCTGGGGTAGGGGTAAAATCCTGTAATCCTAGGGGGACCACCGGTGGCGAAGGCGCCACACTAGAACGGCTCTGACGGTGAGGGACGAAGCCCTGGGGAGCAAACCGG
+
@99:.;@:55:5:56<B?BC@BBBB@BB;;;49?6C:BAA69955;5<:;;;4;2;7;;>9A<6AAC>ABB>CDC>ACAC::9::???9?A@@?AA@:A4?48;5<BABACC8===6::6::;;@4==1;;<>6;;@@@?2;>@@@>@@@@2>9:9920@@@5@@@0/0>5995737777'391887;6:A=@BA<@8>88289998::B?BA=@>>788871;>888.7=>A077>8>;==1==B==8=9=8
@N9IO0:00739:06180
TACGGAGGTGGCAAGCGTTGTTCGGAATTACTGGGCGTAAAGGGCGCGTAGGCGGGGAGGCAAGTCGGGTGTGAAAGCCCTCGGCCCAACCGAGGAATGGCGCCCGAAACTGCTTCTCTTGAGTCCCGGAGAGGAAGGTGGAATTCCCGGTGTAGCGGTGAAATGTGTAGAGATCGGGAGGAACACCGGTGGCGAAGGCGGCCTTCTGGACGGTGACTGACGCTGAGGCGCGAAAGCGTGGGGAGCAAACGGG
+
BBBC=:96:@;@B@C@AA?@B8<;?B?B?A@998-8?9:;6;A<AABCBA@;====3??=@A=?@>?>9>AABBC=BBE<?@@;?=9?=?=@AC=B?AA=A999.:@@9A;;;B?A@AB?BBBCED>C@BCCC>B?BACC@C?C?CG>C?CCB9:9@>@CCF?BBBBBBBBBBCCCC>CC@C?BBB?C?BB?BBB?B??><>?A?ABB=AAA?A??????AA@@A??<?BBBBE>>=>=>>>3>AAAA:ACD<
@N9IO0:00742:06179
TACGAAGGGGGCGAGCGTTGTTCGGAATTACTGGGCGTAAAGGGCGCGTAGGCGGTTTAGCGAGTCAGGCGTGAAATTCCCGGGCTTAACCTGGGGGCTGCGCTTGATACTGCTAGGCTTGAATTCGGGAGAGGATGGCGGAATTCCCAGTGTAGAGGTGAAATTCGTAGATATTGGGAAGAACACCGGTGGCGAAGGCGGCCATCTGGCCCGGGATTGACGCTGAGGCGCGAAAGCGTGGGGAGCAAACA
+
BBD@@<@CBB0BB;;:@@?BB?BD@B?B?BBAAA<@A@@@<@B=BBBCCBA=9949B8ABBBA@BBA@=AA???A5:8:A9AD<???D?A?ABBBB2BBBABBE?;;;BBA@@@::6;@?BC@C@BBC<BB@A<AAA;;<8:?CADD>???AC@@AA?AAAB=A?:::??AA?@=@B;>,00+00/)/366+/5>8;544.4.4;;:?288-78-7?295A@A????=?B@;99/;;>=?=>3?@AAC;A:
@N9IO0:00742:06197
TACGGAGGGAGCTAGCGTTGTTCGGAATTACTGGGCGTAAAGCGCGCGTAGGCGGCTTTGTAAGTTAGAGGTGAAAGCCCGGGGCTCAACCCCGGAACTGCCTTTAAGACTGCATCGCTTGAATCCAGGAGAGGTGAGTGGAATTCCGAGTGTAGAGGTGAAATTCGTAGATATTCGGAAGAACACCAGTGGCGAAGGCGGCTCACTGGACTGGTATTGACGCTGAGGTGCGAAAGCGTGGGGAGCAAACAGG
+
CCCC?CCD=@@@B:::CC>BB@CCACAF@GBBBH>;;;CC=B@@@BAAA??<;;4;@@;AAA?BC89:AA=@AAE<A?D>CCC9C@BB@BBA6A6?6??@9<@D<B?B=<<AA?:::>@<:>8BC?BB@AAAA?@>@A93.349497==;;;>==BE?:98B<A8558><>@=B?BB?B?BB????=AA:949A@<@?AA=AAA@A=>7=@@@=@BA????BBBAA@=000000+09=A?BB8@@???6;;96
@N9IO0:00742:06200
TACGGAGGGAGCTAGCGTTGTTCGGAATTACTGGGCGTAAAGCGCGCGTAGGCGCTTCGCAAGTCAGAGGTGAAAGCCCGGGGCTCAACCCCGGAACTGCCTTTGAGACTGCGTCGCTAGAATCCAGGAGAGGTGAGTGGAATTCCGAGTGTAGAGGTGAAATTCGTAGATATTCGGAAGAACACCAGTGGCGAAGGCGGCTCACTGGACTGGTATTGACGCTGAGGTGCGAAAGCGTGGGGAGCAAACA
+
?@AA=AAB=;;;@@AAAB>A@?9::;@C@CIBBB>BBBBB;B;;;:@;:;A=::5@7:::@9?@;;48849999/77:4<==1==<@6?:@1?8>7<BBA8?@,997997=9::???ABBB@BB?B=7>>;;6;AC>>>;?<A>D:==9;58AA>>;>@@B;A<?@><9<>=;8=>:>:=:4;;7179//(/79/6/561757<;7705BBD@B@@=@@AA?@@;;7;@@@??/::?<=@@2==AB=4<9
@N9IO0:00747:06208
TACAGAGGTGGCAAGCGTTGTTCGGAATTACTGGGCGTAAAGGGCGCGTAGGCGGCCTGATGAGTCAGACGTGAAAGGCCTGGGCTCAACCTGGGAATTGCGTTTGATACTGTTGGGCTTGAGAGCGGGAGAGGATGGTGGAATTCCCAGTGTAGAGGTGAAATTCGTAGATATTGGGAAGAACACCGGTGGCGAAGGCGGCATCCTGGACCGACATTGACGCTGAGGAGCGAAAGCCAGGGGAGCAAACGGG
+
BAAAA?@<@B>8839@?>9?A>=?5;6:;AABBB<@@@@@;@A<AABA;;;;@@:@:@B<;<;;;A@BBABABBB;@=@?BBB=BAABAEACHIIEIC5;9:::/9@@@>>>>4;;/;@>BBBCDBCE>ABCB@B@@=?A=A=A9??9?:::AAA@@>@CCF>CAABBBBAAAB@CE?B?BA?A@?:>:::3:AA?BADD?CCBC?BB>A@>A??@@<@@AA@@@@@>@@A<;;6;C=@@@@7@@@@B7:0@3
@N9IO0:00753:06196
TACAGAGGGTGCTAGCGTTAATCGGATTTACTGGGCGTAAAGCGTGTGTAGGCGGTTTGTTAAGTCGGATGTGAAAGCCCTGGGCTCAACCTAGGAATCGCATTCGATACTGGCAGGCTAGAGTACGGTAGAGGGTGGCGGAATTCCGGGTGTAGCGGTGAAATGCGTAGATATCCGGAGGAACACCGATGGCGAAGGCAACCACCTGGGCCTGTACTGACGCTGAGACACGAAAGCGTGGGGAGCAAACAGG
+
CDAA@CCC=?@>?>>8889>;=@@;??@;@@@@A<?????8???>??@ACC@CD>@?8AA;@<@BBC?B@@@BAD.:9;05B>2:;GG<C<BBB@B?BBBCCC?CDCD@@@B>AAA=AAA@@@AABC?ABA?A?:@A8::?B=@?@@CD>CCCCCAA>ABBA<BBBBBBAA@:998@8@=8<8?@@=ABBB:D>@:C:CC@DACC@BBB=A>@@BBBBBB@@ADCECBBBB;;;6;ACABCC:BBCEE>BBB?
@N9IO0:00762:06174
TACGGGGGGGCAAGCGTTCGTTCGGAATTACCTGGGCGTAAAGGGCCAGGTAGGCGGCCAAACTAACGTGCCGGATGGTGAAATCCCCAGGCTTAACCTGGGAATGCATCCGATACTGGATGGCTTGAATTCGGGAGAGGGATGCAGAATTCCAGGTGTAGCGGTGAAATGCGTAGATATCTGGAGGAATACCGGTGGCGAAGGCGGCATCCTGGACCGACATTGACGCTGAACGGCGAAAGCTAGGGGAGCAAACGGG
+
...------"-6(,,--(--;,//8?696;;166>2995//)/;/94//)///)-83:)-.(--2(,,*,,(,(--959/44(49::.994??;@496:AA<C?;99<5946CC@=BC?AACAIJ@CC=A=ABB=BCDCC=@@@@AAA>B@C?AA>AA@@@::8:@?A;:::9:??@?@??><8<<292999<@>9;5;=A4:4;:29??A=AC?@A=AABBC>AA;;;:>>;AB@BBBE=@@@@=>?0966>B9B==3
@N9IO0:00748:06234
GACGGAGGGGGCTAGCGTTGTTCGGAATTACTGGGCGTAAAGAGCGCGTAGGCGGATTAGTAAGTTGGAAGTGAAAGCCCAAGGCTTAACCTTGGAACTGCTTTCAAAACTGCTAGTCTTGAGTGAAGTAGGGGGTGATGGAATTCCTAGTGTAGAGGTGAAATTCTTAGATATTAGGAGGAACACCGGTGGCGAAGGCGGTCGACCTGGCTTCAACTGACGCTGAGGCGCGAAAGCGTGGGGAGCAAACAGG
+
AAAC5;;;;;*;CCDCAAACC@CD@C?B>A@>>>:?@>CC>AABAAAAACBACC?BC@DD??>?B?C=B;???>>6@?@<@>A9??=@=?@C@C?B@CCB???6==>>2?9::@AAABB>???@@>9><99:9:(:>@?A;A?B:@8?>@987A???9:<=<3<47818<=>@@<@B<==3;4666165//+/;;5=1//)////65990982:7485555555:77379>AAA9>@@@BBB;@ADFF>BBB?
@N9IO0:00760:06244
TACAGAGGGGGCAAGCGTTATTCGGAATTATTGGGCGTAAAGGGCGCGTAGGCGCCCAGCAAGTCAGGGGTGAAATCCCTCGGCTCAACCGAGGAACTGCCTCTGAAACTGCAGGGCTTGAGACCGGGAGAGGGTGGTGGAATTCCCAGTGTAGCGGTGAAAATGCGTAGATAGTTGGGAGAACACCGGTGCGAAGGCGGCCACCTGGACCGGTTCTGACGCTGAGGCGCGAAAGTGTGGGGAGCAAACAGG
+
ACA@A@AAAA0;:4;;;;=AC?CC:B?B?CC@CC>:::@=6==8>9=?A@@;>9:9/978><AABBGCC8AAED>BA@9@:;6;CBA?B:;;B=A>A989598>939.44448@<19:2373395:?9>>:??9?@9@@:<9=49949B@CCBBA?;>9999&55555/5,,,,*(*5/--/)///)/)344:<7<8==2625@>BB?AA@EAGADE;;;CCACAB?AAA;;;0:==??AA6;9@AB=BBB?
@N9IO0:00762:06241
TACAGAGGGTGCTAGCGTTAATCGGATTTACTGGGCGTAAAGCGTGTGTAGGCGGTTTGTTAAGTCGGATGTGAAAGCCCTGGGCTCAACCTAGGAATCGCATTCGATACTGGCAGGCTAGAGTACGGTAGAGGGTGGCGGAATTCCGGGTGTAGCGGTGAAATGCGTAGATATCCGGAGGAACACCGATGGCGAAGGCAACCACCTGGGCCTGTACTGACGCTGAGACACGAAAGCGTGGGGAGCAAACAGG
+
CCB<<;CC>BC???A???=?<?AA89:A9@@::9/:?9:9/9<==@ACCCC?BB4::-;?=@>ABCC@B:;:CCC0;;5)5C<06:CC<C;CDCAC@BBBCEL@D=BABB@@=@BA>BA<;;:;>:@9?BBBBE=BB5996@;@>@@CE>CC<??CC?>BBB<BB@?:;>@@>>@0905<7<8;;@9=BBB9B=>8>:BCGH@BC@BBF?B@BB@@ACBC;9;AA@@@AC@AAC>CCCCCEE;<;ADC>CCC?
@N9IO0:00725:06270
TACGGAGGATCCAAGCGTTATCCGGAATTACTGGGCGTAAAGAGTTGCGTAGGCGGTTAAGTAAGTTGGTAGTGAAAGCGTGGGGCTCAACCTCATATCCATTACCAAAACTGCTTTGACTAGATCATGAGAGAGGTACCTGGAATTGCTAGTGTAGGAGTGAAATCCGTAGATATTAGCAGGAACACCGATGGCGTAGGCAGGGTACTGGCTCATTGATGACGCTCAGGCACGAAAGCGTGGGGAGCAAA
+
ACBB@BC>@@@494:@@>>BAA?A@G@C?CECCG=AAAGG>@@CB?B;;;@@<@@<@;@<@CD@CC@C@BBBBAAA=???BCDC:BCCD?B?BAAAAAA;>?>A@=AAF5@000G@7??:99??BDBCB:99A:919=<47?;;<B===@=======6=<;:;D:@@;@AA;>;>>58;>==;?:==B=@?;;5862883777>3>888@:=;776/55699@AA:8=<6>?=797)3?><<??5?BB@@8
@N9IO0:00725:06296
TACGAAGGGTGCAAGCGTTAATCGGAATTACTGGGCGTAAAGCGCGCGTAGGTGGTTCAGCAAGTTGGAGGTGAAATCCCCGGGCTCAACCTGGGAACTGCCTCCAAAACTACTGAGCTAGAGTACGGTAGAGGGTGGTGGAATTTCCTGTGTAGCGGTGAAATGCGTAGATATAGGAAGGAACACCAGTGGCGAAGGCGACCACCTGGACTGATACTGACACTGAGGTGCGAAAGCGTGGGGAGCAAACAGG
+
BBB:;6;B;;;;@=@;;;=B6@@@9?3948BC@C>:::AA9@;9;;;ACBB?BC@B@BCBCF@CC>A<AA?CCDE?CCCC9CC>@@@E@D?@@@:@>A;;;?BB=AAB8@@@B;;;;;CBBBDBBBB?9::>>>6@A>BB@B?CC9?;::9>>A@;;5;A@>9@A:::A@@????A?B>B?AACCC?@@BB8;;@<@?::::?AA?A@<@@??==<<<99;AAAAAD@BBA@@@0;:99@BB5:;AAA<;;;?
@N9IO0:00721:06358
TACGTAGGGGGCGAGCGTTGTCCGGATTTATTGGGCGTAAAGAGCTCGTAGGCGGTTTGGCAAGTCGGGTGTGAAAATCCGGGCTCAACTCGGAGACGCCACTCGATACTGCCATGACTCGAGTCCGGTAGGGGAGTGCGGAATTCCTGGTGTAGCGGTGAAATGCGCAGATATCAGGAGGAACACCGGTGGCGAAGGCGGCACTCTGGGCCGGTACTGACGCTGAGGAGCGAAAGCGTGGGGAGCGAACAGG
+
A@??=99999*;@@@AAA=@AA5;5;@C=BC@CD>:::?>7>99:?@@@::7:A?AE=B>CB=??@@?8>==;:;:-9;6<<6??;B@CCCE?AAA?:969=A@AABA@???<A;;;9;AB::;CAD@BCBD?19;AB@B9=?C@BADH?CC;66?F:===<4??:49:::>@B;@;05:4905@B=A>;;7;B@<A<?@@C@@ABBBC?B>A>ABB@@@?=99555.5::99=,99;<<=@3?@>@B?;99<
@N9IO0:00757:06354
TACAGAGGGTGCAAGCGTTAATCGGAATTACTGGGCGTAAAGCGTGCGTAGGTGGTTTGTTAAGTCAGGTGTGAAATCCTCGGGCTCAACCCGGGAACTGCGCTTGATACTGACAGACTCGAGTGTGGTAGAGGATAGTGGAATTCCCGGTGTAGCGGTGAAATGCGTAGATATCGGGAGGAACATCAGTGGCGAAGGCGGCTATCTGGACCAACACTGACACTGAGGTACGAAAGCGTGGGTAGCAAACAGG
+
CCC@@@CC;@@9719=993:;@@@?B5:59@@@B=;:<?=,4944>;:;BB?;96:B8A@=A?BC;<;>;;;AAB<BF@BBBD<?@BD@ED<BB:B?B:;;CDC29;@@AAAA@@@@@B:;:AAA@A>@=<9:09?AA??7>6A6<<6=7888?@:;09@BB>CECCCBCBBBCBCC<B=9=9==>><<<=8;;;8<8<=9<<@<<<=7;:9<9<<<<<<?BC;;;>8::9777+//::;;5A??CC>5??@7
@N9IO0:00719:06364
TACGAAGGGGGCTAGCGTTGTTCGGAATTACTGGGCGTAAAGCGCACGTAGGCGGGTTTGTAAGTAGGGGGTGAAATCCCAGGGCTCAACCCTGGAACTGCCTTCTAGACTGCAAGCCTGGAGGTCAGGAGAGGCGAGTGGAATACCGAGTGTAGAGGTGAAATTCGTAGATATTCGGTGGAACACCAGTGGCGAAGGCGACTCGCTGGACTGATACTGACGCTGAGGTGCGAAAGCGTGGGGAGCAAACAGG
+
BBB??4;;;;*4999<AA@BB?BD?B?B=@AABA9;;:@@6=?@>A000==:0;;0;A6BAB>CCBABBB0;;;I>BBE?CCD=BBBB=AA;@@=@>B;;;?B?CBBBCB:;;B>@@?BB?AA?ABAB?DA994:A@AAD@E?BBB?BBB9::B?>?>AABB>C>AAABBBBBB<>>?CA:B???A@CCCC@BBC@B?@@?AAA@@@C=@A@CCCEBBBBAAA::9A<999987-7877=<<.>>===899:;
@N9IO0:00721:06390
TACGGAGGGTGCAAGCGTTATCCGGATTCACTGGGTTTAAAGGGAGCGTAGGTGGGCTTTTAAGTCAGTGGTGAAATCTTTGGGCTTAACCCGAAAACTGCCATTGATACTATTAGTCTTGAATTCTCTGGAGGTAAGCGGAATATGTCATGTAGCGGTGAAATGCTTAGATATGACATAGAACACCCATTGCGAAGGCAGCTTACTACGGAGCGATTGACACTGAGGCTCGAAAGCGTGGGGATCAAACAG
+
AAB@><9;/;A@C?B;;;:;:D=@=??<?@AABC>CC>EB<AA<AAAA<AD>ABC=A@EG;D<69<<=;@;@@=93655<099055.54990;=<>0<<;;1666;;>@>B>>:666<<5::7<7:979:*//278)/457<3?@@>@@@@<<=000)////(/45>8=<<<:=9444448838454(9>27<;;*/)/////6::<<99494449949::555<;;7;:;;::19733333&38333(398
@N9IO0:00730:06382
TACAGAGGTCCCAAGCGTTGTTCGGATTCACTGGGCGTAAAGGGTGCGTAGGTGGCTGGGTAAGTCTGATGTGAAAGCTCTGAGCTCAACTCAGAAACGGCATTGGAAACTACCTGGCTCGAGGATCGGAGGGGAGACTGGAATTCTCGGTGTAGCAGTGAAATGCGTAGATATCGAGAGGAACACCAGTGGCGAAGGCGAGTCTCTGGACGATTCCTGACGCTGAGGCACGAAAGCTAGGGGAGCAAACAGG
+
BBBCAAA>ACC=B?B9::@CC@CC?@?<???AAA<9::CC>CC>@AACBBDABB@B>>>7>@<@BBBBBB==<<<6<<;<>;:99::85:88;455/5>9?<B7@299,9:4429;2:45:@A4>;55.5555&555;9949.:.5<@D?CB;;99;;CCDB=CC;;:CDBBDBBAA;;@?C@CBC@DCBB=A;:498<@;ABB?@@B?????A=A?D@@;;;:99<8;AA::9/8?>>@BB9BBBBB<@@@?
@N9IO0:00730:06385
TACAGAGGGTGCGAGCGTTGTCCGGAATCACTGGGCGTAAAGGGCGCGTAGGCGGCTTCTCAAGCGTGCGGTGAAAGCTCGGGGCTTAACTCCGAGTCTGCCGTGCGAACTGTGAAGCTTGAGTCTGGTAGAGGTCGATGGAATTCCGGGTGTAGCGGTGGAATGCGTAGAGATCCGGAAGAACACCGGTGGCGAAGGCGGTCGACTGGGCCAGAACTGACGCTGAGGCGCGACAGCGTGGGGAGCAAACAGG
+
BBBBBCDD?CBBB??>??5:::?B@B::;@A?==699:??9?D=@A@@CAC@CC@::;;DCC@D;;:;;D?EBBB9;<BCBBC9@@?B?A??=?A@@B@@@=@@@?AA>A@@?AA>BDB=ABBBBAB@BBBBB<@A9;<C@>:>:C@CD<BBA@??@7@C;?;@=A<<>===>?;7;:@7:@5@??=A<@@>C;;595::5<<@<@BBB=B@BBA=@@@@>>?B@@@=@@@;;:AAA@;;:;-99=BD;B@@=
@N9IO0:00749:06364
TACGGAGGGGGCTAGCGTTGTTCGGAATTACTGGGCGTAAAGCGCACGTAGGCGGCTTTGTAAGTTAGAGGTGAAAGCCCGGAGCTCAACTCCGGAATTGCCTTTAAGACTGCATCGCTAGAATTGTGGAGAGGTGAGTGGAATTCCGAGTGTAGAGGTGAAATTCGTAGATATTCGGAAGAACACCAGTGGCGAAGGCGACTCACTGGACACATATTGACGCTGAGGTGCGAAAAGCGTGGGGAGCAAACAGG
+
ABCC@CBDCD5CCCCCCC?CC@CC@C?C?BA@@@<@@@CF>CBBBBBBA@@=::4:CC<CCC@CC=BBBB?BBB@8?@@6<;<0////)/;B?A?A9<45;:CC=B<@@;;=B=<??==A=A;A055<7<<@@7@5449=4:6;9?9=====;;:==9;:;?7=7<<??>?@@C?AB?C@BA?BBA?@@9999BB?C?BBCCDBAA@B<@@CBEDCC@BAA@0//::6:::4444&4:=A@EF8;;<<?5;@B>
@N9IO0:00763:06381
TACGAAGGGGGCGAGCGTTGTTCGGAATTACTGGGCGTAAAGGGCGCGTAGGCGGTTTGGCGAGTCAGGCGTGAAATTCCCGGGCTTAACCTGGGGGCTGCGCTTGATACTGCCGGGCTTGAATTCGGGAGAGGATGGCGGAATTCCCAGTGTAGAGGTGAAATTCGTAGATATTGGGAAGAACACCGGTGGCGAAGGCGGCCATCTGGCCCGGGATTGACGCTGAGGCGCGAAAAGCGTGGGGAGCAAACAGG
+
BAA@?4;;;;*;::9@AA?AB>BF?C@B8;;@@@6@BBAB=BC=CDBAAAB>;;4;@;@;AD9:9BBB@CABBFF9:9;C=BC>AA@C@C@DCDDD5CBB???B@@@ADBBAB@BC8;;=AA5;4;AA9:::949?C<CC@C@CAFF?AA;;;@@@@=AABA<B>BBBCCBBCB>AA0;59A;>@C8:8:A=??@==>::3:3;=@>>399.78-7;6<?C@A>>>?;<@>;999&78;>;<=1555<>6;<>8
@N9IO0:00767:05761
TACGTAGGGGGCGAGCGTTGTCCGGATTCATTGGGCGTAAAGAGCTCGTAGGCGGTTCAGTAAGTCAGGTGTGAAAGCTCCGAGCTCAACTCGGAGACGCCACTTGATACTGCTGTGACTAGAATCCAGTAGGGGAGCGTGGAATTCCTGGTGTAGCGGTGAAATGCGCAGATATCAGGAGGAACACCAGCGGCGAAGGCGGCGCTCTGGGCTGGAATTGACGCTGAGGAGCGAAAGTGTGGGTAGCAAACAGG
+
CBBCCCCCCC5DC;;;BB@BCCACACC@BBBACF>BAAAD5::8::@@@:93:>7;7=ABBC?BBGBB@ABB@@@000/<4999AABC=A@BD?@AABBA?@@@>@@@AB@@@BB;;;B@@@A<@@?BBBCCEE;@ABAAC?A>B@C?BB>AA????B?BBBB>???B????????BC>@@=@;@@@=@BA=9@00,06==:::<87777*7<=1848>ACCCDA??@;@?@AAB=BAAABB=BBCDAA=@==<
@N9IO0:00771:05768
TACGAAGGGGGCTAGCGTTGCTCGGAATCACTGGGCGTAAAGCGCACGTAGGCGGCTTCTTAAGTCAGGGGTGAAATCCTGGAGCTCAACTCCAGAACTGCCTTTGATACTGAGGAGCTCGAGTCCGGGAGAGGTGAGTGGAACTGCGAGTGTAGAGGTGAAATTCGTAGATATTCGCAAGAACACCAGTGGCGAAGGCGGCTCACTGGCCCGGTACTGACGCTGAGGTGCGAAAGCGTGGGGAGCAAACAGG
+
BAA;:2;A@A0@CCC@@@ADFCCC@C>AACCCDF>AACCC=A@BBBABBAA=AC9=>8AA=@<?<=ABBB8B@B<6AC8AA@:::?5:69A@?A?A>A87:@DF;>=B>><<8929:9A@@@BBB?CD>C=:B>ABCBBC>A>AB>@>>999:?==>:>AAA:A;AAB>>>@??6==8:5;B?BBE@CCBB@BBB?B>;;8;BABAAA=A@8@=@@@@BBBBBB;;;?DB@:::.;ACBAAA7???A@49;B>
@N9IO0:00797:05774
TACAGAGGTGGCAAGCGTTGTTCGGAATTACTGGGCGTAAAGGGCGCGTAGGCGCCATCTAAGTCAGACGTGAAATCCCCCGGCTTAACCTGGGAACTGCGTCTGATACTGGACGGCTCGAGTTTGGGAGAGGGATGTGGAATTCCAGGTGTAGCGGTGAAATGCGTAGATATCTGGAGGAACACCGGTGGCGAAGGCGGCATCCTGGACCAACACTGACGCTGAGGCGCGAAAAGCTAGGGGAGCAAACGGG
+
BBBA@@A>@@==?2:9==6::?BD?B?B?CBBBE>;::BB=BK@BCBC@A><0009=<<@B:@@;;:@ABBBBE>ABBAA0A=@A@EFF@CCC>A?ACCCCCBBBAABBBB<BBA=AB@AACCE@DD>?:?@@;@:94?7<9?;?99<>BBBBB@@=@>?C>BC9::??AAB???C?BB7;7;@A?B@BC?BCC6;7<@=@@:;29?;49458=;:;@@@=;::@@;?C@:;;;&;>999>9394:5<4<??5
@N9IO0:00780:05856
TACAGAGGGTGCGAGCGTTGTCCGGAATCACTGGGCGTAAAGGGCGCGTAGGCGGCTTCTCAAGCGTGCGGTGAAAGCTCGGGGCTTAACTCCGAGTCTGCCGTGCGAACTGGGAGGCTTGAGTCTGGTAGAGGTCGATGGAATTCCGGGTGTAGCGGTGGAATGCGTAGAGATCCGGAAGAACACCGGTGGCGAAGGCGGTCGACTGGGCCAGAACTGACGCTGAGGCGCGACAGCGTGGGGAGCAAACAGG
+
BCB;;;MKGBBABAA?994:??=A=A9;;BBBCD>A@@BB>CB<BBBCAAA@@@;@@=@BBA?B@@;9;C?BBBB>AACB@@@6@A=A>ACC@C@?@B:;;>AAAABA?A@AA;;:6;B?A@A@A@A=@@@@?;@@@ACF@B@C@C@BE=DDBB;;;6@D=C@CCBCC@ACBBBB?A=A=@@=@@@?B7;;@BBB>@=@C>@@LCBCBC@C@BBB=;;;@@BABBGC@BBBBA@@@@BAABB7;;CED<BBA=
@N9IO0:00781:05842
TACAGAGGGGGCAAGCGTTGTTCGGAATTACTGGGCGTAAAGGGCGCGTAGGCGGCCTGCTAAGTCGAACGTGAAATCCCTGGGCTCAACCCAGGAACTGCGTCCGATACTGGTTGGCTTGAATCCGGGAGAGGGATGTGGAATTCCAGGTGTAGCGGTGAAATGCGTAGATATCTGGAGGAACACCGGTGGCGAAGGCGCATCCTGGACCGGCATTGACGCTGAGGCGCGAAAGCCAGGGGAGCAACG
+
596A::9DD@+CD?BBBC=;<9:>:A>C=???CC9:83880880:<<=;9:49834<??A;:6:?BBC?BAA;;;0;;;0;@?699994:9,5B9@9BA@A??:7;@@?;>@;?.4.55.55.55.590556?D:A@@;<8=8@<@;@B?BBBCC;;9<?AA;:;9?>@@AAC@@@A?BB<@<@@C<@;?@;A=>8<800/9997;;7;?:=:=DD>B@@@?999<055;555/6?8<<=<&5599.54
@N9IO0:00794:05817
TACGTAGGGTGCAAGCGTTAATCGGAATACTGGGCGTAAAGCGTACGCAGGCGGCTTTGCAAGACAGGTGTGAAATCCCCGGGCCTAACCTGGGAACTGCATTTGTGACTGCATGGCTAGAGTCTGTCAGAGGGGGGTGGAATTCCACGTGTGAGCAGTGAAATGCGTAGAGATGATGGAAGAACACCGATGGCGAAGGCAGCCCCCTGGGATGAGACTGACGCTCGATGGTACGAAAGCGTGGGGAGCAAACAGG
+
BBAB@BCF>;;;C@CAAABD@BA>9<+0/////)55:;;3;ABACAA@>=:00,0/;)/0C:@?@A@<@CA;;;-:;;;&4<0;-448=8;<B=B79:D@@AA<ABA@?>?@@@=89:9@<<833373;;993737#3;4:>@8D?AA?=;;88889::::=5=444::888::?588382893;:;7;::?9:733839333333$3991::>?7733888---,,,,-(---/8:(//97777+;522:0>>@5
@N9IO0:00795:05816
TACGGGGGGAGCAAGCGTTGTTCGGATTCATTGGGCGTAAAGGGCGCGTAGGCGGCTCGGTAAGTCTGACGTGAAATGCACCGGTTCAACCGGGGCGCTGTGTCAGAAACTGCCAGGCTTGAGGTCGAGGGAGGAAGGTGGAATTCCTGGTGTAGCGGTGAAATGCGTAGATATCAGGAGGAACACCCGTGGCGAAGGCGACCTTCTATCTCGATTCTGACGCTGAGGCGCGAAAGCTAGGGGAGCAAACGG
+
@?BCCCCC);;;A7<9;:76;8<=8=D?B@@<@B8BBBCB3A?8?BBBBCB?;;:;DDC@CB@BBCBBEGCBBBB=:8:BB;D?C=AA?B@AAA6@@@9::BCCCCCD?C@@??BA?AB=@@@=@CCCCD?CC>B:A@C@<?:C@E<BB?BCCCC@@<@@@@;@DDDBCBCAB@B@A6::+0+0;=>8BBB?AA@;?<@AA@?B?BBCBCBBB;;8;DBBBCBB:::6;@@@BC=;:9====2=<=>>9999
@N9IO0:00805:05850
GACGAAGGGGGCTAGCGTTGTTCGGAATTACTGGGCGTAAAGGGCGCGTAGGCGGTCCATTAAGTCAGGCGTGAAAGCCCTGGGCTCAACCTGGGAGTGGCGCTTGATACTGGCGGACTAGAGAGTGGGAGAGGTTGGTGGAATTCCCAGTGTAGAGGTGAAATTCGTAGATATTGGGAAGAACACCGGTGGCGAAGGCGGCCAACTGGACCATTTCTGACGCTGAGGCGCGAAAGCGTGGGGAGCAAACAGG
+
AD@;:2;@?@,@BBBBCD@CCACC@B@B@BBCCG>??9::7;B=BCDCCBA=;;6;B>CC8;9<BBBC@ABABBB0;;;0;AB=BCBB?B?BED=B@@@=AA@B>AADBBAC=??<:::AAB??@@@E>CBBB=A3939?8=;@1:938>>99>887;?>AB9@;?????@@>>399,;=AA>ABA?C<;;5;A@>BACB?C=@=AEE=AA?<;;0;AAABB@@@;;5;AAAAA;@@@@ELE:CBCBB=???=
@N9IO0:00764:05862
TACGAAGGGGGGCTAGCGTTGCTCGGAATCACAGGGCGTAAAGGGTGCGTAGGCGGGTCTTTAAGTCAGGGGTGAAATCCTGGAGCTCAACTCCAGAACTGCCTTTGATACTGAAGATCTTGAGTTCGGGAGAGGTGAGTGGAACTGCGAGTGTAGAGGTGAAATTCGTAGATATTCGCAAGAACACCAGTGGCGAAGGCGGCTCACTGGCCCGATACTGACGCTGAGGCACGAAAAGCGTGGGGAGCAAACAGG
+
A@B=@5;::::#5<99>@;:>==>A9>466==>?@4<;55;09<2;=@A?@@<=>>9>9::/7-4::49;;.9;99)4>8@B@@@@BBB?BBC@C>C@CBBB@CF>CCC@BBBB=A@B;;5;@;;59A?6>@>?;;<<>==:?<??ACAAA?88<3376888=6B7BB444<88;6;8;=8<=9>?A=AABB@BDD@C@;;7;@@AAAA=AA;ABBCABBCCCCCCCC?A@A;;;;&;>;@888+44:4;4===9
@N9IO0:00765:05906
TACAGAGGGTGCGAGCGTTGTTCGGAATTATTGGGCGTAAAGCGAGTGTAGGCGGGATCGTGTGTCGGATGTGAAAGCCCTCGGCTTAACCGAGGAAGTGCGTTCGAAACTGCGGTTCTTGAGTGTCGGAGAGGGTGGCGGAATTCCCGGTGTAGAGGTGAAATTCGTAGATATCGGGAGGAACACCAGTGGCGAAGGCGGCCACCTGGACGAACACTGACGCTGAGACTCGAAAGCGTGGGGAGCAAACAG
+
ACBBBBDD=AA?AAA???29:;:;6:?A=BB5;9.4=??;)45;>>CECDD@FCC>CBBBBBBCDCCACCC;9;C=@@C<A;;7;::A>B?CCC@C:@?@CBA=A?=91:A@AD?A9:968@>;<?DC?BBAAA;AC=B@@B=B=?;2>6ABBBABB?BB>A:A<@@@A??<9;;==4==8=:>BB7;;>>;?>><>=AA=A8::5:=8====:=====<<<<??688=88888,//33<77.>>9=6/75;
@N9IO0:00769:05893
TACGTAGGTGTCGAGCGTTGTCCGGATTTATTGGGCGTAAAGCGCCCGCAGGCGGCTTGCCAAGTTCGATGTGAAATCTCCCGGCTCAACTGGGAGGGTGCATCGAAAACTGGCAGGCTTGAGGCAGGGAGAGGGATGTGGAATTCCAGGTGTAGTGGTGAAATGCGTAGATATCTGGAGGAACACCAGTGGCGAAGGCGGCATCCTGGCCCTGTCCTGACGCTCAGGGGCGAAAGCGTGGGGAGCAAACCGG
+
A@BBBAB?BBABBBAAB?;@@@=A?CCE?BDBFD>ABBFI;;=@BE>CCBB=??9?A5;;7;@CBADCCAAACIF>CCBBB>BACCCD@BBDC9;;;0;@?AB@@@BB;CBB@A;;8:B?BAA<@:::.:A?@B=C?A@B?B?BACACC@CDCBBCD@CCCF?CCCCBCCCCC@@;:5:@;@=?@@@CBBB@BCC>?<?A;AAAB>BC>AA<A@@A@CBCBA@>@;;::*9?A?6@@A??@?69;@?@<B?B@
@N9IO0:00773:05903
TACGAAGGGGGCTAGCGTTGTTCGGAATTACTGGGCGTAAAGCGCACGTAGGCGGCTTTGTAAGTTAGAGGTGAAAGCCCGGAGCTCAACTCCGGAACTGCCTTTAAGACTGCATCGCTCGAACGTCGGAGAGGTAAGTGGAATTCCGAGTGTAGAGGTGAAATTCGTAGATATTCGGAAGAACACCAGTGGCGAAGGCGACTTACTGGACGACTGTTGACGCTGAGGTGCGAAAGCGTGGGGAGCAAACAGG
+
@@CAA2::::*;@ACAAA>BA@BC@B@C?BBBBC>BBBCF<BAAABB@@AD@AA?ABB>BEGACE>B@@@<@BAD<BAA=B?BABC@@<?::588==A::9<>?9@>AABBB?:@BBBBBBC?BBA@A=@??<<?B=@AC>A>A8C8BBBBB@B<<><?::=5=488@@?===@2781928948?A9>;77/56=9><9696>:@CDC<??B@?@;;5;:>==?AAA>A?;;>>+00=0000&/8777(3<<8
@N9IO0:00784:05904
TACGAAGGGGGCTAGCGTTGCTCGGAATCACTGGGCGTAAAGCGCACGTAGGTGGATCATCAAGTCAGGGGTGAAATCCTGGAGCTCAACTCCAGAACTGCCTTTGATACTGGCGATCTTCGAGTCCGGGAGAGGTGGGTGGAACTGCGAGTGTAGAGGTGAAATTCGTAGATATTCGCAAGAACACCAGTGGCGAAGGCGGCTCACTGGCCCGGTACTGACACTGAGGTGCGAAAGCGTGGGGAGCAAACAGG
+
AACA?<@BBB2AB@@9:9;@@BBB>B@CBBB@BB<BCBBC<A9;;BBCCCC@BC?B:<;B@@=@CBBBEC8??>A9=@=@@7;;<>>A:=BC@CBB@BBBB@C>7??C?CFD@C>DBBC@BBB<BD<E?8@AAB?CBD=BB>A>ABCBCBBBBBA@@?:?>CC=B?B?@@AA?@@?:::C459@CBB>B???>AA>28398,39:A???<?;5B8=88B???BBBBCB?B>>8@:29==AA??.;<:99)8>>:
@N9IO0:00797:05863
TACGTAGGGTCCAAGCGTTGTCCGGATTTACTGGGTTTAAAGGGTGCGTAGGCGGCTGTTTAAGTCGGGGATGAAATGCGGGGGCTCAACCTTACGCGCTGTCTTCGAAACTGGGCGGCTGGAGATTAGAAGAGGTAGCTGGAATAAGTGGTGTAGCGGTGAAAATGCGTAGAGATCACTTAGAACACCGATTGCGAAGGCAGGTTACTGGTCTAAATCTGACGCTGAGGCACGAAGGCATGGGGATCAAACAGG
+
BCCCBCCC;@@6:7;ABB@CCD?D?9::5:BBCC>CC=CA<AC=@@@BAAB?;:6;;;:G=B?@B@BBB9BCCC@7A<<AAAA+CA@D?C?B@BAAABBBBBBC?A???9@ABD>BFACAA=??>@=@@A?@995:@@AA@;?=?@=?AB?DBBBCAA>B;<<<&;==@?@?BA?@CBBC@AAB?AAB<@@A8;;CB?C@BBB?C@BBAB@BB;;;0;AAA@@AAAA@@=@AA??=@=???CCC:BAACC=:::=
@N9IO0:00798:05876
TACGTAGGTGGCAAGCGTTGTCCGGATTTATTGGGTTTAAAGGGTGCGTAGGCGGTTTTGTAAGTCAGTGGTGAAAGCCCATCGCTCAACGGTGGAACGGCCATTGATACTGCAAGACTTGAATTACTAGGAAGTAACTAGAATATGTAGTGTAGCGGTGAAATGCTTAGATATTACATGGAATACCAATTGCGAAGGCAGGTTACTACTAGTGGATTGACGCTGATGGACGAAAAGCGTGGGGAGCGAACAGG
+
BBBBBAB?:94:B=A@BB=AAC?B7@AA8@>;@@4>@044(7:0333;;783;;5;?A2AAC=??CBCCCAFCCC=A?B=AAA9::CA>AB>AA=A?BA>A?DD@BB@??::;C=@@@B=@?=A>@AA;;6;=@@C9;<A@@>B@@@@@@;;;AABA=;::B=?@?C=@@CA@A=@@@;;5;9A@A=B:A69:AB5<2;==;?<@>CBBBC;=;>BA56;;;9555<C9>55955&54:;@BB7;;:BB=:96?
@N9IO0:00798:05878
GACGAACCGTCCAAACGTTGTTCGGAATCACTGGGCTTAAAAGGGCGCGTAGGCGGGTCTCCAAGTCGGTGGTGAAATCTTTCGGCTCAACCGGAAAATAGCCGCCGATACTGGGGGTCTCGAGGGAGGTAGGGGTCGATGGAACTTCCGGTGGAGCGGTGAAATGCGTAGATATCGGAAGGAACGCCGGTGGCGAAAGCGATCGACTGGACCTTTTCTGACGCTGAGGCGCGAAAGCCAGGGGAGCAAACGG
+
ACC;;7;=@@B?B@:@@A=AA?BB7?9?>@?===69:1797&3808884:;A?ADC:??AA?@?@@A@9?@=9;;B9<<==500+0>:>4=6@@EF@9EAAA7;;6@?;;9AACCC1BCDCBBBD?@@?@BBAB8;;:4<;.40;A:@8@8=>7??=B:B>>>6:::;99999;;>>9>4??D5;;@=A>A@:@;;;0;?9:554<;442497<<<1=<<<:977733,376///(//(/;;;.77888.8::
@N9IO0:00769:05943
TACAGAGGTCTCAAGCGTTGTTCGGATTCATTGGGCGTAAAGGGTGCGTAGGTGGCGGGGTAAGTCAGGTGTGAAATCTCGAGGCTCAACCTCGAAACTGCACTTGATACTGCCTTGCTCGAGTACTGGAGAGGAGATTGGAATTTACGGTGTAGCAGTGAAATGCGTAGATATCGTAAGGAAGACCAGTGGCGAAGGCGAATCTCTGGACAGTTACTGACACTGAGGCACGAAGGCCAGGGGAGCAAACGGG
+
@@C@@@CABCCCC@C:;;7;;?CC@BB>@A@;AB6BBBCC=CC>AA@CCCC@BB@BDDE;BC@CBBCC?BAB@B@<A@@BB;;8;ACB?C?BCBCC>CBBBBGF>AAAAB?>?;?5:9@@@;;;AAAC=?@9949?AA>?=?7;;0;AB>BD;;=DBBCCCHIIDDCBB@@@C@@@BB?B?C=BBA=AA;;8;BB?BACBB?BDBAAA=@<;9B<@?BBABBB@@@@;=<;;=4>6;:>>A>166<==5A@=5
@N9IO0:00778:05924
TACAGAGGGTGCGAGCGTTAATCGGAATTACTGGGCGTAAAGCGCACGTAGGTGGCGACGTAAGTCGGGTGTGAAAGCCCCGGGCTCAACCTGGGAATTGCATTCGAGACTGCATTGCTGGAGTACGGAAGAGGAGGGCGGAATTCCCGGTGTAGCGGTGAAATGCGTAGATATCGGGAGGAACATCAGTGGCGAAGGCGGCCCTCTGGTCCAGTACTGACACTCAAGTGCGAAAGCGTGGGGAGCAAACAGG
+
CCB@@@FF@:;9A??899:=39;C?B?B@BBCBC>AAACD79899@@@@AB=@@=@BBBCCC>AABBF>CCCCCC799DD:CC=???B?A?AAA<@?C?BBBA=@@@ABCCC@@??BBBB>@@@@@C?C?BBC>@AB=@@=A<@<@C=D@BCCCGAA>ACCC?BBBCBBBCCCCCFL>BA=A?@?@@@AAB9;;C?C>A@=@C>BBBE@BCACCCCBBBB><<B00,0==<;:;6;@@@CCC;@@@DE?BAA=
@N9IO0:00785:05928
TACGTAGGGGGCGAGCGTTGTCCGGATTTATTGGGCGTAAAGAGCTCGTAGGCGGTTTGGCAAGTCGGGTGTGAAAATCCGGGCTCAACTCGGAGACGCCACTCGATACTGCCATGACTCGAGTCCGGTAGGGGAGTGCGGAATTCCTGGTGTAGCGGTGAAATGCGCAGATATCAGGAGGAACACCGGTGGCGAAGGCGGCACTCTGGGCCGGTACTGACGCTGAGGAGCGAAAGCGTGGGGAGCGAACAGG
+
BBCCBAA@@@0@AABABC@CCD@D=99:6;A@BB>???BD<AAA?@@DC??>?F@BB>B@BA=>A>==5=?@@CBB9AC=@A<@??A=AB;;6;@A=9:6:AABBBBBBBA?=@@@?@@@A:;;A=@5;;;:;.:9A@BE?C?B?B?CB?BB;;;==:?<;;4:;<<555;8=9<<;.4405.5;>4;7;<8@BC?C@BB@BBAAAAAA=A@C?AA@@@;;;>:99525;;9=A;AAAACCC9AAAAB?<:;;
@N9IO0:00810:05913
TACGGAGGATCCAAGCGTTATCCGGAATCATTGGGTTTAAAGGGTCCGTAGGCGGTTTTGTAAGTCAGTGGTGAAATCTGGTCGCTCAACGATCAAACGGCCATTGATACTGCAAGACTTGAATTACTGGGAAGTAACTAGAATATGTAGTGTAGCGGTGAAATGCTTAGATATTACATGGAATACCAATTGCGAAGGCAGGTTACTACCAGTGGATTGACGCTGATGGACGAAAGCGTGGGGAGCGAACAGG
+
BB?@<@@=A;;5;2:;;;?BBB9B:@6>>>:9<>8==6=>6=<5;;7;;;<;9;6;CD5@AC>@@C<<=@:@CCC>BBBDAEBAA@>?4=9@AABB=BA0;69@8?@@BBA@@C8;;AB=@@>B?BDBBB=B7;;J@CFCCFADCAAAA@A@@BBCB@BBBC?BCBB<@?@@@?7>99447;8<==9<7<044345:7;;;8=9=@A<>9;:5828A7?=::@:9:AA:?@9:9.9@=:::9-9<=<?=::;=
@N9IO0:00766:05992
TACAGAGGGTGCGAGCGTTAATCGGAATTACTGGGCGTAAAGCGCGCGTAGGTGGCTTGCTAAGTCGGTTGTGAAAGCCCTGGGCTTAACCTGGGAATTGCATTCGATACTGGCAGGCTAGAGTGTGGTAGAGGGAAGTGGAATTCCCGGTGTAGCGGTGAAATGCGTAGATATCGGGAGGAACACCAGTGGCGAAGGCGGCTTCCTGGACCAACACTGACACTGAGGTGCGAAAGCGTGGGGAGCAAACAGG
+
BCDBBBEE>@@?A==8994:=@BF@C@C@B@@?C>A@ABB=ABB999CBAB@BB@CC<AA@@;@@AA?D@CCCCC7:9A9>>>8@@9@?C?BBC>@=@=@@BC?BBBCBB@?<??@;@BBBBCCCCD@BBBAAA:@=ACC@F?A=@D8;8:A>@@;;7;AA@3@BBBCBBCA@;>>>4;?<A6;;:@BDDF@;;5.5.55.55.5.59<99.99999BBBBC;;;;;5;;AA??5B;99?CD3@@999)55@<
@N9IO0:00768:05998
TACGGAGGGTGCAAGCGTTAATCGGAATTACTGGGCGTAAAGCGCACGCAGGCGGTTTGTTAAGTCAGATGTGAAATCCCCGGGCTCAACCTGGGAACTGCATCTGATACTGGCAAGCTTGAGTCTCGTAGAGGGGGGTAGAATTCCAGGTGTAGCGGTGAAATGCGTAGAGATCTGGAGGAATACCGGTGGCGAAGGCGGCCCCCTGGACGAAGACTGACGCTCAGGTGCGAAAGCGTGGGGAGCAAACAG
+
?A@?>;;;0;AAB?CDAB>B=BAB==29-7????8;;00/(//777::9A??;;7;A<?@<@=@@@B@A;66A>>2;966&5@066?D=A?@?A6@.55;:@>@@@@BBBBB?BC=@@B@C@@;;;BBB@AAAA@A@(@@@@6A;A6@A<;;;;::=;==:>8?@@AABAA@;:44@8@A;C<CCB=A=<@=A>?9=2::29999'597;:95.5:555;>666<<<255@::;0;:>9999*955990444
@N9IO0:00792:05995
TACGGAGGGTGCAAACGTTGCTCGGAATCATTGGGCGTAAAGCGCACGTAGGCGGTCCAGCAAGTCGGGTGTGAAAGCCCTCGGCTTAACCGAGGAAGTGCATTCGAAACTATTGGACTGGAGTACTGAAGAGGGTCGCGGAATTCCCGGTGTAGAGGTGAAATTCGTAGATATCGGGAGGAACACCAGTGGCGAAGGCGGCGACCTGGGCAGATACTGACGCTGAGGTGCGAAAGCGTGGGGAGCAAACAG
+
AABB@BCD<;;:00+000+00//A?C=CACI;CC>AAAAD>A;8:BBBAAB@??6?B:?@@A9<AA??8===?@@6;;;7;>>9<=9A9A9B@@=@7:9<<9;15?A@6BAAA9C=AB?@4;;;;:BA@5>;;;45:BBB=A=@2:4)45??AAA@@=@??=4A>@9:8944>??AC:???B>ABB=ABBC?BBD?B=??>A@?@;997)7=90//..5=>?@@9;;>AAAA??.;;;::==0949;;1:94
@N9IO0:00797:05988
TACGGAGGGGGCTAGCGTTGTTCGGAATTACTGGGCGTAAAGCGCGCGTAGGCGGCTTTGTAAGTTAGAGGTGAAAGCCCGGAGCTTAACTCCGGAACTGCCTTTAAGACTGCATCGCTAGAATTGTGGAGAGGTGAGTGGAATTCCGAGTGTAGAGGTGAAATTCGTAGATATTCGGAAGAACACCAGTGGCGAAGGCGACTCACTGGACACATATTGACGCTGAGGTGCGAAAGCGTGGGGAGCAAACAG
+
BCBD@CCCCC5CCBBBCC@CC?CC?B?A>AABAB=@@ACC>C9;9CBB@@@=AA;@BB;BAA=AC?BBBB@BBCC>A@D<@>@A?B=@<@??;@=A?A;:;<BA9@9@@?;:;@A<<BBBAA??899?4=9>?:????AC?B?B@B>B@??BBBA@A;=8::3:288888@=?A9>>=@;9948>A=@?;;4:;=8=:>>CCDCB@A@@BBCBCCCC@BBBA@A???=??>77839A@ACBC9BBBBA=A88
@N9IO0:00798:05990
TACGTAGGGTGCGAGCGTTAATCGGAATTACTGGGCGTAAAGCGTGCGCAGGCGGCGCCGCAAGTCGAGTGTGAAATCCCCGAGCTTAACTTGGGAATTGCGCTCGAAACTACGGTGCTGGAGTGTGGCAGAGGGAGGTGGAATTCCACGTGTAGCGGTGAAATGCGTAGAGATGATGGAGGAACACCGATGGCGAAGGCAGCCTCCTGGGCCAACACTGACGCTCATGCACGAAAGCGTGGGGAGCAAACAG
+
BCABACCC>@@@CCCCBB@D@BBB@C<A?BCCCG>BBACC>CCBBCC@@00+00*/:@=@>@9?9333499;DCC<B@@@6:;555.549?8@A<B>A=@?A666CCC>BBB;96:@=44054;><A=:;:BBB;;9.;;245A3=5:@>>:::99:8;;;>6@<<<<<:989933440437;66668=<AC=;;57>25555.594999)4.43=9>4445555:9999::9::3:AAAA@@6@??=?8@>@
@N9IO0:00798:06008
CACGTAGGGGACGAGCGTTGTCCGGATTCATTGGGCGTAAAGCGCGCGTAGGCGCCCGGAAAGTCGGTCGTGAAATCCTGGGGCTCAACCCCGGAACTGCGTCCGATACTTCCGGGCTGGAGGCAGGTAGGGGAGATCGGAATTCCTGGTGTAGCGGTGAAATGCGCAGATATCAGGAGGAACACCGGTGGCGAAGGCGGATCTCTGGGCCTTGCCTGACGCTGGAGGCGCGAAAGCTAGGGGAGCGAACAG
+
ACBBABBBB8BCBAA@BB=:;;@E@BB>BCB8=<2;<787*3334<5544454444)47;B:B;?A@B:;;>><8=B>ABGD;ABAC?BGE9C?A>ACBBCAC?AAA?9926:>C7=BB;@@>@@@;A:;;;.9=9@BB7B8@8B8==8<A;:;?A7>><<39:9<555<976///16617479=<A<??;>99968==:<<<AC>CD>C:>=B@;:;5>9700*0/)/7:9@A;AAABBCB<CCCCI?>><
@N9IO0:00807:05994
TACAGAGGTCCCAAGCGTTGTTCGGATTTACTGGGCGTAAAGGGTGCGTAGGCGGTGAGGGAAGTTTGAGGTGAAATCTCCAGGCTCAACTTGGAAATTGCCTTGAAGACTCCCTGCGCTCGAGGGTCGTAGAGGAGACTGGAATTCTCGGTGTAGCAGTGAAAATGCGTAGATATCGAGAGGAACACCAGTGGCGAAAAGCGGGTCTCTGGACGACACCTGACGCTGAGGCACGAAAGCCAGGGGAGCAAACGG
+
@AAA@AA?CCD;A<@A??4995@<7:AA9@@:::/9@<@@8@?9?@@:;;B@AA=978;:-:44<?2@<@7@:>:3:B@@<?B=??BC?CC?B>AA<@>@A=A;=>9>><<<>4.-----8577:1//55599<7999:6<7=;A59<;:8@::5>::<55555&59595<@@@<;955555555::B?@A@C444333&39;;1555:988<444444.4/////////3944333(36)//99&//:<>7788
@N9IO0:00768:06026
TACGGAATGTGCAAACGTTATTCGGAATCACTGGGCTTAAAGAGTCCGTAGGCGGCTTGTTAGGTGAGGTGTGAAATCCCCCGGCTCAACCGAGGAATTGCGCTTCAAACCGGCAAGCTTGAGGAGGATAGAGGTGGGCGGAACTGATGGTGGAGCGGTGAAATGCGTTGATATCATCAGGAACACCGGAGGCGAAAGCGGTCCACTGGGTCCTTTCTGACGCTGAGGGACGAAAGCTAGGGGAGCGAACGG
+
BBCC@C@;:9?>?A9@AA=@A???=@=??BBBCC<@C<@@9@@@@A7;@AA>@@<@B>A@?@@<@AA@=@CAABB=BCCCC1B8;:AB>BECCD?B=@7:;5;:7<BC=C@D:A?7;==8<<=:==:=BCFGD166606A>??BBCBBC=AA>;;9@?=BGD=CABBB?BA@@@@@@@?>7>7?99-:9=>=ABB<6BB@=>>4=;?AA=??9=<433488AAA?9::)97337.7333===/44;794777
@N9IO0:00773:06022
TACGTAGGGAGCGAGCGTTGTCCGGATTTACTGGGCGTAAAGGGCGCGTAGGCGGCCTGCTAAGCGTGAAGTGAAATCTCCAGGGCTCAACCCGGAAACTGCTTTGCGAACTGGCTGGCTAGAGGAAGGCAGAGGTGAATGGAATTCCTGGTGTAGCGGTGACATGCATTGATATCAGGAGGAACACCCGTGGCGAAGGCGGTTCACTGGGCCTTATCTGACGCTGAGGCGCGAAAGCGTGGGTAGCAAACAGG
+
<@;;;@@C=@@@B;;;A@=:<9:?7@@A:@;;;B;BBBCC:BB=BBCB;;;<@A=B>A@A00+09>>7@7<BBBB<ACAA;@@A<ABBC=@@8@5;9(9@A;;:0;?@?<@;;6;B@=ABB;;;=@:@:@@;;;=@@>>AA?F=?=??BC?BAAACEH@DBB@@@BABB@CCBBBCCD@BB@C=@?B@.<;A=@;;5;=@A9@;??@;;;6;?C@ABCBAA@;;;?@@<;;;BBD<A@@;;;6;;BA@@;;;;;
@N9IO0:00785:06043
TACGTAGGCAGCGAGCGTTGTTCGGAGTTACTGGGCGTAAAGAGTGCGTAGGCGGTGCGGCAAGTCTGGTGTGAAATCTCCCGGCTTAACTGGGAGGGTGCGCTAGAAACTGCCGTGCTAGAGTGTGGGAGAGGTAAGCGGAATTCCTGGTGTAGCGGTGAAATGCGTAGATATCAGGAGGAACACCTGCGGTGTAGACAGCTTACTGGACCATAACTGACGCTGAGGCACGAAAAGCGTGGGTAGCAAACAGG
+
BB:;;AA>A;5;@;A@;;7;<:@@<<<A:>CCCF>A;?<<4<@<<@;;;BB?AB9BBBC?BB:<@;BC>AAB@?@90//;;5;:>>=C?CBFE99:B>CCCEFBAABA8@A:949A@??=;?@>>?AB8?@;;7;?;?AB<><>=A<>><????AAB<==AC<AAAA??:::=;:::6=;.6,2596:89A>?:@AA<@=<<=48985)//599;59;555552225375.////&//7;=>8><<<77-7993
@N9IO0:00805:06021
TACGTAGGGTGCGAGCGTTAATCGGAATTACTGGGCGTAAAGCGTGCGCAGGTGGTTTGTTAAGACAGGTGTGAAATCCCCGGGCTTAACCTGGGAATTGCGCTTGTTACTGGCAGGCTAGAGTACGTCAGAGGGGGGTGGAATTCCACGTGTAGGCAGTGAAATGCGTAGAGATGTGGAGGAACACCGATGGCGAGGCAGCCCCCTGGGATGATACTGACGCCTCGATGCACGAAAGCGTGGG
+
BB;;:CCD>:::BBCB@B>B8;;C?C7;4:BC@@;;;;ED>CCBBA@@@AA<@B?BB=CC@C@?@@BC@BBBBBB9?===2=<.735;1626CD=C@D?BBABC:CB?@@@B?BBB:BC;:;BBB;;;@@BBBBBBB(??;?9@6@>A:80>;..(--,,222,---//8888>BB<B88=5??B<B>CA?;1:0//39/34<<<+::=5;89777333////46///9:?:7777.27/8899
@N9IO0:00768:06101
TACGTAGGGTGCGAGCGTTAATCGGAATTACTGGGCGTAAAGCGTGCGTAGGCGGTTTTTCAAGCTCGATGTGAAAGCCCCGGGCTTAACCTGGGAATGGCATTGAGGACTGGAAGGCTTGAGTGCGGCAGAGGGAGGTGGAATTCCACGTGTAGCAGTGAAATGCGTAGAGATGTGGAGGAACACCGATGGCGAAGGCAGCCTCCTGGGCCGACACTGACGCTGATGCACGAAAGCGTGGGGAGCAAACAGG
+
BB;;;A@@;;;;BBB;;;>B>BBA;B8;19@@@C>;6;CF>CBBCB;;;BC?@@=@DBB3BC?A@;;878433;;(4454&4>/56?C?B988B9@7<<9?>?@989@BBBC?B9=78:183;;;77-749//:100)/759)4046;89:9:<@>???BAC=;:;A@@@BBBABAA5;;5;5:??:????<>>>9=2999919A>ABD>C?BBBBBA@@@AAB@@@A@@;;;;.9>>>?AA5::@CC=@AA@
@N9IO0:00776:06088
TACGGGGGGAGCAAGCGTTGTTCGGATTCATTGGGCGTAAAGGGCGCGTAGGCGGCTCGGTAAGTCTGACGTGAAATGCACCGGTTCAACCGGGGCGCTGTGTCAGAAACTGCCAGGCTTGAGGTCGAGGGAGGAAGGTGGAATTCCTGGTGTAGCGGTGAAATGCGTAGATATCAGGAGGAACACCCGTGGCGAAGGCGACCTTCTATCTCGATTCTGACGCTGAGGCGCGAAAGCTAGGGGAGCAAACGGG
+
BABBAAAA(:;;C<CBBB=BB7BB6;A@BBB@CC>BC>CC>CD>DCCCCCC?AA=ABBC?@@=@AA@@@AAAAAC=:89::7;7:6:A9?9???2=9:8>?AABCCCC<AAA?<@A?CC?A@@=?>>9;;0;B=B:C@BB?B?B?C@BB?CCBBBAA>A@A@9;<<AA@A@CBBBC@5:98=8===@/:;B>A@A=A>ACCC?A;@@:::@@A@@6;;;?===998><9:::::-9877777*7<>>>.99<6
@N9IO0:00780:06107
TACGGAGGGAGCTAGCGTTGTTCGGAATTACTGGGCGTAAAGCGCACGTAGGCGGCTACTCAAGTCAGAGGTGAAAGCCCGGGGCTCAACCCCGGAACTGCCTTTGAAACTAGGTAGCTAGAATCTTGGAGAGGTCAGTGGAATTCCGAGTGTAGAGGTGAAATTCGTAGATATTCGGAAGAACACCAGTGGCGAAGGCGACTGACTGGACAAGTATTGACGCTGAGGTGCGAAAGCGTGGGGAGCAAACAGG
+
CB;;400@30//==>ABB>BB@AC?A?B?CCCCE?AAA@C8;;BAABBBB@:00,000<@=@<>@C@;:9;>@BA<?@@;@AA;BAAA<?@?3??A9=?;<6=;58<;087:>6;77:A@@@@BAA;>9<@00+0<000C?C?B?A389::59=:8:5:@@<5<7995844<::6:939)//(//6069;;6;77077;AACBABABC?B@@=@BAA>BAA@@@@@@?AAA@@@9@;;;CBB5<;;AD;AAB?
@N9IO0:00787:06095
TACGAAGGGGGCTAGCGTTGCTCGGAATTACTGGGCGTAAAGGGAGCGTAGGCGGGTTGACAAGTTGGGGGTGAAAGCCCGGAGCTCAACTCCGGAATTGCCCTCAAAACTGTCAGCCTTGAGTATGGAAGAGGTAAGTGGAACTCCGAGTGTAGAGGTGAAATTCGTAGATATTCGGAAGAACACCAGTGGCGAAGGCGACTTACTGGTCCATGACTGACGCTGAGGCTCGAAAGCGTGGGGAGCGAACGGG
+
CBCBB<AAAA2ACCCBBB?@@CCG@D@C@BBCCC?CCCBC7;:6;A<AABB@CCJ>F>AAAA<@B=@B@@1BBCC<@AC=C?B@@@BB?BCC@B@D?A=8::5:?@AA6B9::AAA@@F?C?@@B@A=@?BAC?BB@BBC?C@BBB?BAA:;;BBCB?CGJJ?D?A;ABBCBCC@CB?B?@@=@BA?BB@@>@AA?B@BB????AA@@;@@>AABB@@AABCCCBAA=A@;;;B;BAAACAB79;;BC@BCB;
@N9IO0:00804:06085
TACGGGGGGGGGCGAGCGTTGTTCGGAATCACTGGGCGTAAAGGGCGCGTAGGCGGCCCGCACAAGTCTGCGGTGAAAACCTCCGGCTTAACCGGGGGCCGGCCGTGGAAACTGTCGGGCTGGAGGCTGGGAGAGGGCAGCGGAATTCCCGGTGTAGCGGTGAAATGCGTAGAGATCGGGAGGAACACCGGCGGCGAAGGCGGCTGCCTGGACCAGTCCTGACGCTGAGGCGCGAAAGCTAGGGGAGCAAACAGG
+
55668788887"://////)/94;A?B@CA@@;;:.:A;;;0;D=<;=CBCD=A@9@@09;A@A=A@@BF;<:<BADF<C?CD9;9:D?C?C>CBCB0B=@=@?;:;?BE=CBBBBA@<@@@@@A<A<;;6;A@BA=AA@@?:?9=9??9?<?@??A?>:>CCC>89:A@>>??855==5;;8;88859B@BB9AAB5804>-78<>7:=6BB7@@?A;87344:<9::9ABBBB=6BBBBAA@299888*777:
@N9IO0:00809:06109
GACGAAGGGGGCGAGCGTTGTTCGGAATCACTGGGCGTAAAGGGCGCGTAGGCGGCGCGACTAGTCAGGCGTGAAAGCCCCAAGCTCAACTTGGGAAATGCGCTTGATACTGTCGTGCTAGAGAGCGGGAGAGGATGGTGGAATTCCCAGTGTAGAGGTGAAATTCGTAGATATTGGGAAGAACACCGGTGGCGAAGGCGGCCGATCTGGACCGTTTCTGACGCTGAGGCGCGAAAGCGTGGGGAGCAAACAGG
+
AAA;:6;BAB0BBB@@@B@BC@EEAE;;;AACFF>BBBCI>AC>AAB>ABB@BB?AAABAABB<<<<<7;3338808:<<.<455;;;288.44(48088::<A>B@@@BBB@AABCCAAABB@@;;;0;@@@<;;;=AB<B>B<AB;A@9;9==9505>?=<?00000/;;;;8;;2927<8899,/48;38//)-(--(-(-/6///(//3///(///.8@?@:98;@:>;99-88=<CDD5??@991<>;5
@N9IO0:00768:06141
GACGTAGGATGCAAGCGTTGTCCGGATTTATTGGGCGTAAAGAGTTCGTAGGTGGTTTGTTAAGTCTGATGTTAAAGACCGGGGCTCAACCTCGGAAATGCATTGGATACTGGCAGACTGGAGTGCAGTAGAGGCTAGTGGAATTCCCAGTGTAGCGGTGAAATGCGTAGATATTGGGAAGAACACCGGTGGCGTAGGCGACTAGCTGGGCTGTAACTGACGCTGAGGAACGAAAGCCAGGGGAGCGAATGGG
+
@ABBBBD@B;;;C?C;;9?BBB@C@CEE>BB>@@6??;;;0;?@@8BBBCD@CC@CE:@@;@=ABA@@@DAA8@:3;;;8>>=0::55.54;<=8=@866;CC@C?CCA@A@?BB<ADCD?CCBB@@?A?@884:?AAAB?C?C?CC=BBAA@A@AA>AAAA<A?@ACCCCABB>??8A=@@?BCB>B?;;8;CDCI?CBBBEBBB@@@:?@@;;5;A@@;;;;CCEAJ8;;;;0;B@@AAA7@@@A@=@AA<
@N9IO0:00782:06129
TACGGAGGGCGCAAGCGTTGTTCGGAATCATTGGGCGTAAAGCGCGTGTAGGCGGCCTGGTAAGTCGGGTGTGAAATCCCGGGGCCCAACCCCGGAACTGCATTCGATACTGCCTGGCTGGAGTCCCGGAGAGGAAGGCGGAATTCCCGGTGTAGAGGTGAAATTCGTAGATATCGGGAGGAACACCAGCGGCGAAGGCGGCCTTCTGGACGGTGACTGACGCTGAGACGCGAAAGCGTGGGGAGCAAACAGG
+
@@@@:?>@:A@?C>BBCC>ABBAA=@?CCDC@CJ>@@9993:@??BBA>::5;:.48C@9>B9BBCF@8@@ACCD=AAA:ABB:CA8D<A@<7;:>:?==BB><@@;;<A@AB@;;;;CC>9:;@A;@>CCCB@B@B?BA=A;@<@@9=;0//777<=@@BC<A=@@A;;AAAA??<4A@7@<?EF<BBB=:<?:5:5//)/394:>@5:@@<@CBDBBA@@@@?<:99=<8;;087;==AC8BABA=4?993
@N9IO0:00783:06148
TACGTAGGGGGCAAGCGTTGTCCGGATTTACTGGGCGTAAAGCGCGTGTAGGCGGCCACGCAGGTCCGTTGTGAAAACTGGAGGCTCAACTTCCAGACGTCGACGGAAACCGTGTGGCTAGAGTCCGGAAGAGGAGAGTGGAATTCCTGGTGTAGCGGTGAAATGCGCAGATATCAGGAAGAACACCAATGGCGAAGGCAGCTCTCTGGGACGGTACTGACGCTGAGACGCGAAAGCGTGGGGAGCGAACAGG
+
CBCB@:9:::*;@49:;;666=9C:DBB>CBCCF>CCCCC<BA@;@@BAAB?;;6;:@@@@A@>A@=A@8::BBDE9BAB?9879A?=0894:6;A>AB=;@ABB4??1<88>?9739;<=<@@=8=8;9=>?;>AA>??;>;>=A<@?=ABA@?;;7;@?>5522598553.----(-(-5.336.5.33(...(.25...5799555-7772799==<::752266;>9887)87599==.AA???4;:<2
@N9IO0:00803:06121
TACGTAGGGTGCGAGCGTTAATCGGAATTACTGGGCGTAAAGCGTGCGCAGGCGGTTGTGTAAGACAGGTGTGAAATCCCCGGGCTTAACCTGGGAACTGCGCTTGTGACTGCACGGCTAGAGTACGGCAGAGGGGGGTGGAATTCCACGGTGTAGCAGTGAAATGCGTAGATATGTGGAGGAACACCGATGGCGAAGGCAGCCCCCTGGGCCGATACTGACGCTCATGCACGAAAAGCGTGGGGAGCAAACAGG
+
AACBBCCE>@@ACCCECC=A=ABA>B5;2;AABC=AAABC=CCCBBABA;;6;A>A>BAA@@?C@@@B@DBBCBC<@@@@5@=5==,0*06;=9795:?:97>:6<=BAA@A>=983:><;7==<80)./..5>>>>'564>27085:8;9@>>@@@@?@@AA<AA@AABBCECBCBB=??>A?@@@@CDCC@@@@=?<>?@ACCB1@@@9@=AAABC@@@@@@;:;AA@@@;;;;&;?@B@CC4A9::9,9@@;
@N9IO0:00806:06158
TACGTAGGTGGCAAGCGTTGTCCGGATTTACTGGGCGTAAAGAGCGCGCAGGCGTCGTACAAGTCGCGTGTGAAAGCCCCCGGCTCAACTGGGGAGGGTCACGCGATACTGTTCGACTCGAAGGCAGGAGAGGGAAGCGGAATTCCCGGTGTAGTGGTGAAATGCGTAGATATCGGGAGGAACACCAGTGGCGAAGGCGGCTTCCTGGCCTGTTCTTGACGCTGAGGCGCGAAAAGCTAGGGGAGCAAAC
+
BBCCCCC?::8:C?BBBC@BBD>A=@@A;@@BCB=BBBBB:B;;:BBDC@@<99:AAAA@A:@@:;;AABA@@?8<<<??.??@A@@:<9:99+7<<5<??@???AAAA???=AAAACCCB@CABAB@CBABB=B@BBB>D>C?CC6C?BBBBBBD?BBCC6B@A:89AAAB?8<=2@@;@9AAB?B:9;<BA@7:>9;.5949499.57>BB>AC:CE?CBBA<;5;;99995&59;;?AA2>=;9905
@N9IO0:00811:06129
AACCAGCACCTCAAGTGGTCAGGATGATTATTGGGCCTAAAGCATCCGTAGCTCGTTTTGTAAGTTTTCGGTTAAATCCATGCGCTTAACGTATGGGCTGCCGGGAATACTGCATAACTAGGAAGTGGGAGAGGTAGACGGTACTCGGTAGGAAGGGGTAAAATCCTTTGATCTATTGATGACCACCTGTGGCGAAGGCGGTCTACCAGAACACGTTCGACGGTGAGGGATGAAAGCTGGGGGAGCAAACCGG
+
A6A?CBBBCADBB?BBB?AACD@CCBICACC@BC=A<9983::BAA;A???@?@>=??5??A>@@@@6=@:@5;;0;;5:@@@;;;<@<@BBBDCD=A@CC8;;8;=AABBB;<<<8;BBC=A=AAAA9AAAA=@ACBBB>AAA@@?;@@@=A>AAA9??CC:BB?BA<?C99996699<595.5949>44.559.5.55.5999;.594.49;;=8<<;;;9<B>>>:>9=>?59>><<<>0><BBC8C<?6
@N9IO0:00787:06183
TACGTAGGGTGCGAGCGTTAATCGGAATTACTGGGCGTAAAGCGTGCGCAGGCGGCGCCACAAGTCGAGTGTGAAATCCCCGGGCTTAACCTGGGAATTGCGCTCGAAACTACGGTGCTGGAGTGTGGCAGAGGGAGGTGGAATTCCACGTGTAGCGGTGAAATGCGTAGAGATGTGGAGGAACACCGATGGCGAAGGCAGCCTCCTGGGCCAACACTGACGCTCATGCACGAAAGCGTGGGGAGCAAACAGG
+
BB@A@@@B=;;;BBBA@A;A>BCB=A6;4:BBBB>AAABB>BA@ABA@@@@<AB=@??5<;B?A@DC;;;CB9;;4;CGG5;;:;A?C@C@CCC>C@D@CCBAAABDD>A;;;?;?AAAB9;9@A::7:CCAAB9::4::348C8D9BC<B===B=C>@@AC<EEBB=?>;?;;:::288.3.4:839:?@<AAB?B?B??@<AA?CCC>C>B>BBDBAA99;8444<>B;56>5A@A@?@@3@?B@B:ACA=
@N9IO0:00807:06178
TACAGAGGGTGCTAGCGTTAATCGGATTTACTGGGCGTAAAGCGTGTGTAGGCGGTTTGTTAAGTCGGATGTGAAAGCCCTGGGCTCAACCTAGGAATCGCATTCGATACTGGCAGGCTAGAGTACGGTAGAGGGTGGCGGAATTCCGGGTGTAGCGGTGAAATGCGTAGATATCCGGAGGAACACCGATGGCGAAGGCAACCACCTGGGCCTGTACTGACGCTGAGACACGAAAGCGTGGGGAGCAAACAGG
+
BBCCCCCC=BBA???===9?9>AA;??@=?@===6===@@9@AA??@A@@@?BB@CC<@@;@=BAAA<@@A@D@B6:9:)5?90>AAB7B9BBC@B@BCCCCC;C?@BABBA@B@@:?=::::::AB?BBBBCB=BC9::=C4;2:2:4,5><ABBB?BCCC>CCCCCBBB@>::8;5::.4.44549<;;7;??7<9AC@C@CD?AAD=B=@@@@@BBBBBBCCB@@AAA<;;/;@A@BDC7;;CDF>BBC@
@N9IO0:00813:06192
TACAGAGGGTGCGAGCGTTAATCGGATTTACTGGGCGTAAAGCGTGTGTAGGTGGCTTCCTAAGTCGGTTGTGAAATCCCTGGGCTCAACCTGGGAATTGCAGTCGATACTGGGAAGCTAGAGTTCGGTAGAGGACGGCGGAATTCCCGGTGTAGCGGTGAAATGCGTAGATATCGGGAGGAACATCGATGGCGAAAGCAACCGTCTGGGCCTGAACTGACACTGTGACACGAAAGCGTGGGGAGCAAACAGG
+
AAB@@ACD=@@??=<>995:;?>A<@?@5?@=??9??=<?9?@@8::AA@?<@B=BC>A>AC@CBCCAG;;:CBB=A@A8A@@8ABBC?DACBD>C@D?A@BCBDCBBBBBBC>C>BBCCCCCC@BB?BB@>>:>@@=AB?B?C?CC>B?BBBBAAA@CCCC>BBBBA@?@ABBAAC8@@8:6:D@AACCC?C<;<7;BC>B>A@@@BB<B>BBB?CCBBBBCAAABBBAA;;;6;;BCDJE:AABLE=;;;?
@N9IO0:00771:06235
TACAGAGGGTGCGAGCGTTAATCGGAATTACTGGGCGTAAAGCGCACGTAGGTGGCGACGTAAGTCGGGTGTGAAAGCCCCGGGCTCAACCTGGGAATTGCATTCGAGACTGCATTGCTGGAGTACGGAAGAGGAGGGCGGAATTCCCGGTGTAGCGGTGAAATGCGTAGATATCGGGAGGAACATCAGTGGCGAAGGCGGCCCTCTGGTCCAGTACTGACACTCAAAGTGCGAAAGCGTGGGGAGCAAACAGG
+
BBCAAADD>BB@???8993:2:9?>C;?<;A@AD=???@@9?:99B::;@A=;;7;BABBCC@BBBBE>BBCCBA9??@@6?B=99:B@C@BAB>B@D?B@@@=@@@@CCCCAA@>AAAB@BBA@@@?A;@?@=???9?A=B>A?AD>D@DBABB::8:BBB<AA@C@@@DD@AACC>BB>B?AAA@@BBB?ACGAC?AB@CG@CCCI;=;@BBBCBBBBABAB;;;.;@@;;:>:?;99B@@2AAAAA<AA@?
@N9IO0:00778:06250
TACAGAGGGTGGCAAAGCGTTTAATCGGAAATTACTGGGCGTAAAGCGCGCGTAGGTGGTTCGTTAAGTTGGATGTGAAATCCCCGGGCTCAACCTGGGAACTGCATCCAAAACTGGCGAGCTAGAGTAGGGCAGAGGGTGGTGGAATTTCCTGTGTAGCGGTGAAATGCGTAGATATAGGAAGGAACACCAGTGGCGAAGGCGACCACCTGGGCTCATACTGACACTGAGGTGCGAAAGCGTGGGGAGCAAACAGG
+
///:>>>>059200/(/////(/)///)//(4.44<<<4<@@@@8@?99555>;<:<B:B@CAA>A:<<9D26665==?466?>0:</4444.4.49909.44<:::?489:-98947393333888;333(399;AB=@A<AA>@>AA:@<@@=?88??A?BAA:5AA::@@ABA>656/9/76=:<<:177:95;;=8??BA@@<::39BA;@=::3337;///8/0/:0//9?><3<899@AA6B?>>A9AAA3
@N9IO0:00780:06229
TACGTAGGGGGCGAGCGTTGTCCGGATTTATTGGGCGTAAAGAGCTCGTAGGCGGTTTGGCAAGTCGGGTGTGAAAATCCGGGCTCAACTCGGAGACGCCACTCGATACTGCCATGACTCGAGTCCGGTAGGGGAGTGCGGAATTCCTGGTGTAGCGGTGAAATGCGCAGATATCAGGAGGAACACCGGTGGCGAAGGCGGCACTCTGGGCCGGTACTGACGCTGAGGAGCGAAAGCGTGGGGAGCGAACAGG
+
BBBBCCCDBB1@AAAAAA?B@@<@<@@B=BB@DDG9:;CC9??@??@@AFC?CD?BB=B?BB=@@999.9==@@@@8;>9>>559557;BAC>B@??AA=ABBB=CBABA::1:;9:>?AABAAB=A=@@@CB7@@A@@A7@<@=@?BD?BB966==:=?==6<<455:554?;5;<5>>6909A?;@;?@=@CC@B?CCABAABBBCF>C?C?;;;A@@??>@999259::=C;A?A@@AA8@@@DD@:9::
@N9IO0:00795:06242
TACGGAGAGTGCGAACGTTGTTCGGATTCACTGGGCGTAAAGGGCACGTAGGCGGCTCGGCAAATCAGTCGTGGAATCCCGACGCTTACCGTCGGAACGGCGGCTGAAATACCGGGCTAGAGGGCGTGAGGGGTCACTGGAACTCCCGGTGAAGCGGTGAAATGCGTAGATATCGGGAGGAACGCCGGAGGCGAAAGCGAGTGACTGGCGCGTTCCTGACGCTGAGGTGCGAAAGCTAGGGGAGCAAACAGG
+
A@AC@;;;;;;;BC?A@@<@B?BB@CC@CBCCCC?BB@CC?CC?BCB???B?BB?ABAD@CCF>DA9;:AA@D?B>AAE;@AA:;:6;@=BB<>;>9<@:00*0<000+/5:5>:)5;A@A>;39CB@;;<;*:;:9=A>B>BBCA=B?BJC=C<;6;@A@:AAABAB;;;;;A@B;@@5;5;@@4:29:19@A?>EAA@CBD;;<C?CBCBB?B7;;;<BCCCBB@BBBBBC=BBBBBBA3@@;;;,:@?<
@N9IO0:00795:06251
TACGGGGGGGGCAAGCGTTGTTCGGAATTACTGGGCGTAAAGGGCTCGTAGGCGGCCAACTAAGTCGGATGTGAAATCCCCAGGCTCAACCTGGGAACTGCATCCGATACTGGATGGCTTGAATTCGGGAGAGGGATGCAGAATTCCAGGTGTAGCGGTGAAATGCGTAGATATCTGGAGGAATACCGGTGGCGAAGGCGGCATCCTGGACTGACATTGACGCTGAGGAGCGAAAGCTAGGGGAGCAAACGGG
+
A@BBABBBBB"CD7;:@@<@BACC@D?B?CCCCC>CCBBB6::6;AABBCC@AA?@@D?BBB?AACC@CB@A@@@:>>@@300-0@A@=A?AA@8@-0000==@=ABBBCBB?BDD@CD?CC@D<BBD>BBBCC<AABA??@:@;@=@@<@A@@@::8:CCD>AA???@@AAB?@;929>8<;?A@=C??@<@A@=A?BB?BCBB@CC>AAB?@@BC?BAAAA?>??<9::CED>BBAAAAA9AABDD=A@@9
@N9IO0:00809:06230
TACGGAAGGTGCAAGCGTTAATCGGAATTACTGGGCGTAAAGCGCGCGTAGGCGGCTTCGTAAGTCGGGTGTGAAAGCCCCGGGCTCAACCTGGGAACTGCGCTCGATACTGCGGAGCTCGAGTACGAGAGAGGGGGGTGGAATTCCAGGTGTAGCGGTGAAATGCGTAGAGATCTGGAGGAACACCGGTGGCGAAGGCGGCCCCCTGGTTCGATACTGACGCTGAGGTGCGAAAGCGTGGGGAGCAAACAG
+
CBCG@D8::;@@D<@@BB>B@BBCAB?C@BBBBB>BBBAB9@@A@@@AAA@=>?;@A?BCCCABBBHF>CCAAAC?CB@@2A=6<=@B@B@@@@:@7>>@96<;CCCAB@@A;;5;59<CCAA<CBCBBBA@>>@>@(@C@C@B?B@CA;BA<CCBB9=D=>8:88?:@<>:989==8==:?89669=:>C<C@A:>::946@@@+==:@<>=<;;AA;;;;;6;;;8<<AAAA<AA<@B==/@;:;>3::@
@N9IO0:00810:06225
TACGGAGGGTGCTAGCGTTGTTCGGAATCACTGGGCGTAAAGGGCGTGTAGGCGGTCCGCTAAGTCTGATGTGAAATCCCCTCGCTCAACGAGGGAACTGCGTCGGATACTGGCAGACTCGAGTACCGGAGAGGAAGGTGGAATTCCCGGTGTAGCGGTGAAATGCGTAGATATCGGGAGGAACACCGGTGGCGAAGGCGGCCTTCTGGACGGATACTGACGCTGAGACGCGAAAGCGTGGGGAGCAAACAG
+
CBBC<BBD>BBBCBBBBC?BB@BB@B?BACCBBB=:;:CG>CC>CCAAA@@=AC=AAACCCF?BAAAAA??@A@A9@@@@3@@<AABC?AA<<<1:8<@;;<>@@?BA<BBB:B>=>><A<B@B@@=A8@BCC@E@C@BB>B7;7;B=B<B>GECA@>AKFG=BBCCAA@@@>@:;;0;9.:.9;:>B?9;1:BB>B?@@=@=@8?@A;@@?8<8>@>554;99999?@AAACC<@@::>>>1<<<882898
@N9IO0:00769:06264
TACAGAGGGTGCGAGCGTTAATCGGAATTACTGGGCGTAAAGCGCACGTAGGTGGCGACGTAAGTCGGGTGTGAAAGCCCCGGGCTCAACCTGGGAACTGCATCTGTGACTGCATCGCTGGAGTGCGGCAGAGGGGGATGGAATTCCGCGTGTAGCAGTGAAATGCGTAGATATGCGGAGGAACACCGATGGCGAAGGCAATCCCCTGGGCCTGCACTGACGCTCATGCACGAAAGCGTGGGGAGCAAACAGG
+
BBB@@@CC?CEBB??9::=@=??C@C?B@B:::C>???CC:????B@A@BB?BB@BBBBBCC@CBBBG>CBBBAA5:9?>2>@9???A?B@BCB>C>@@AA@??:;:;;;AB@@ACCCBC>A@BABB?A;;;BAAA0AAB?C?CACACCCCBBB@ABBBBEF?;;;BBBABBBBA@@=:96:;=@A;????<?DD=A=AA>??CA6:::8:<@CBBBB@@:99<987;;;0///)/:;=?@@6>??@@8@@@=
@N9IO0:00803:06262
TACGGAGGGTGCGAGCGTTGTTCGGAATCACTGGGCGTAAAGGGCGTGTAGGCGGTCTGCCAAGTCTGATGTGAAAGCCGGGCTCACCCCGGAAGGGCATTGGAAACTGGCGGACTCGAGTCCCGGAGAGGAGGGTGGAAGTTCCTGGTGTAGCGGTGAAATGCGTAGATATCAGGAGGAACACCGGTGGCGAAGGCGGCCCTCTGGACGGTGACTGACGCTGGAGACGCGAAAGCGTGGGGAGCAAACAGG
+
?@@=:;>@;@BB;;;AAA=@@9<9@C>@ABBCBB;@A;:;09;1;<<BBA@;@B5;999:2;4;:599:5=B@@@*00*//(////444&45:.44(5<<7:477.7/0+00+0/>><@@@@?9<499:944::3:;7<///6;68868;<@AAA===>>+0//68<<<;:::9@3::<?<?BB=A??@=@@?;??BC@DD<??A@<??>9=;<8<<<>>90-(---/66688033388;;.34478////3
@N9IO0:00770:06322
TACAGAGGGTGCGAGCGTTGTCCGGAATTACTGGGCGTAAAGGGCGCGTAGGCGGCCTGATAAGTAGGAGGTGAAATTCCATGGCTCAACCATGGATCGGCCTTCTAGACTGTCAGGCTTGAGCACGGTAGAGGCAGATGGAATTCCCGGTGTAGCGGTGGAATGCGTAGAGATCGGGAAGAACACCAGTGGCGAAGGCGGTCTGCTGGGCCGTTGCTGACGCTGAGGCGCGACAGCGTGGGGAGCAAACAGG
+
BBBBCBBC<@@?A?>==>9?@@?C@C@C?BA999.9=;=<6<<6<?@??AA?BB?C?B@@?B@BCCC=?=<>:9:/9<A<A:949999=B???????::6:?A3:::9:9:=@@;;5;@<@ABBCCB?@AA??;=@99;@=@9@<@@9@>@A@@>9939:6:>BB?@@BBCD@=9;;0;:@@>ABB@CCBD@CCB@BABB?BB;;:CBB>B?BD?B9::@@B@99:A=@@A@@9:9@?@BBB9BBBAA=;;;9
@N9IO0:00772:06325
GACAGAGGGTGCAAACGTTGTTCGGAATCACTGGGCATAAAGCGCACGTAGGCGGTCGAATCAGTCAGGTGTGAAAGCCCCCGGCTCAACCGGGGAATGGCACTTGATACTGTTTGACTCGAGGACGGTAGGGGTGAGTGGAACTCCAGGTGGAGCGGTGAAATGCGTAGATATCTGGAGGAACACCGGTGGCGAAAGCGGCTCACTGGACCGTATCTGACGCTAAGGTGCGAAAGCTAGGGTAGCAAACGGG
+
BBB;<;EF>AA?A@=>>>5::;=>9=388?>>@@9@A@@@04949C;5;@@>:905A:5.5<A555<B=BCDCCB8;<;;;*;7B=BC@C@C@@2>:=C:BEED<??;@AAAB>7>?BCCCCB:BBB?BEGDE;BAAACB?B@@@AACC?BB;;;CF@CCDB;A@;;;AAB;;;BBC?BB<@=AA@5;79A<?:9:,9>=:;>BABCD8;;@BBABBCBA;;;;B@D@@@@:88-7:339?;@?>BBC<?@?6
@N9IO0:00779:06348
TACGGAGGGGGCTAGCGTTGTTCGGAATTACTGGGCGTAAAGCGCGCGTAGGCGGCTTTGTAAGTCAGAGGTGAAATCCCGGGGCTCAACTCCGGAACTGCCTTTGAAACTGCATCGCTTGAATCCGGGAGAGGTGAGTGGAATTCCGAGTGTAGAGGTGAAATTCGTAGATATTCGGAAGAACACCAGTGGCGAAGGCGGCTCACTGGACCGGTATTGACGCTGAGGTGCGAAAGCGTGGGGAGCAAACAGG
+
<<?@666@@@+===>>?@7@@@CCAC@B?BCCCF>@@AAA<B;<<CBA@@@:994;CA:@@C?@@@CCBB?BCBD<A??:@AA9A@CD@AAA?C;?25549?BD=B@B=A@A@AABAAA<@@=@B?BC<@???<?B@@?B@G@E>B?AAA@A@???@;??@@8?6=?AABBBBB<@@<@6:>6<7>5A=AA::;9/7/58.7A=>::;5;;;@<@@@<???@>CABB?=>;;;D;ACC@@@@298;;<4=:;4
@N9IO0:00782:06346
CACGGGGGGAGCAAGCGTTGTTCGGAATCACTGGGCGTAAAGGGCGTGTAGGCGGTCAGGTAAGTGAGACGTGAAATGCCTCGGCTCACCCGAGGAGCGGCGTCTCATACTGCTTGGCTTGAGTACGGGAGAGGATGTGGGAATTCCTGGTGTAGCGGTGAAATGCGTAGATATCAGGAGGAACACCGGTGGCGAAGGCGCACATCTGGCCCGATACTGACGCTGAGGCGCGAAAGCTAGGGGAGCAAACGGG
+
@A:;;;;;%449;6A@BB?AA<F@<>@CCBBCDH?AAACC>CMIFCBA@@@=>>;@@@@?BB8BBCCBB=DC@@@8;44.5=B7<@?@;<6<=B;=<<><===ACB@;;<@;@D:=9=B>A;;??CDD<?@@A;???:;9(47?7<9;A9;?<?;:?:?ACC>;;;A@B@@@:>:=:6776;60//6:66?9=9;7;;ABBBBB@@@B?AB=CBAAAA@==>=8333288387918@BBBLF;CB@@@:?BB:
@N9IO0:00789:06323
TACGTAGGGTGCGAGCGTTAATCGGAATTACTGGGCGTAAAGCGTGCGCAGGCGGCTCTTTAAGACAGGTGTGAAATCCCCGGGCTTAACCTGGGAATGGCGCTTGTGACTGGGGGGCTTGGAGTGCGGAAGAGGGAGATGGAATTCCTGGTGTAGCAGTGAAATGCGTAGAGATCAGGAGGAACACCGATGGCGAAGGCAGTCTCCTGGGCCAGCACTGACGCTCATGCACGAAAGCGTGGGGAGCAAACAGG
+
BBCDCCBF@A@AAAA@AA8<6;>>9C?A?BCCCH?CCBBB=BCCCBA@@;;7;@<@@@AA;@:@BBAB?A?@@@@/:9==2<:1>A:B?A?BBC=B=@@8BBCC7<<DDCCCDDDD*AA?B:;;BCCC?B;?;:;.44:;:7<9@?C?AA?AAAAA@A@@@@B0::;;99?@=:98=>=AB<@9?;<5:>>>299?;@7@:>9>00+/00)05?>>>9595:995555???@BBE=BBB@AAA.;;A@@;ABC@
@N9IO0:00804:06314
TACGGAGGATCCGAGCGTTATCCGGATTTATTGGGTTTAAAGGGTGCGTAGGCGGCCTTTTAAGTCAGCGGTGAAAGTCTGTGGCTCAACCATAGAATTGCCGTTGGAAACTGGGGGGCTTGAGTATGTTTGAGGCAGGCGGAATGCGTGGTGTAGCGGTGAAATGCTTAGATATCACGCAGAGCCCCGATTGCGAAGGCAGCCTGCCAAGCCATGACTGACGCTGATGCACGAAAGCGTGGGGATCAAACAG
+
BCAB?BC@BBB?BBBBBB@@AA@B@BCC<AA=AB;BB=AA=AB<AAA?@;;69;5:<BCC9D@BBABB@?;AAAA8ACA:::@<@@AB?B?CBA@E:;::=39:2904<29555555#557<;?96<<;<8;BB?BBB@CC@C@BBBBCC?BBCBBCB?BDCD>BAAA?BABBC???AA???=7788*8AA?@@BB585:?@@4:?@=@89:=A??@?????:B;?A>A?977A;2AABBBFF:BBB=@7=;<
@N9IO0:00806:06346
TACAGAGGGTGCAAGCGTTAATCGGAATTACTGGGCGTAAAGCGCGCGTAGGCGCTTGGTAAGTCGGATGTGAAAGCCCCGGGCTCAACCTGGGAACTGCATTCGATACTGCTGGGCTGGAGTACGAGAGAGGGGGGTGGAATTCCAGGTGTAGCGGTGAAATGCGTAGAGATCTGGAGGAACACCAGTGGCGAAGGCGGCCCCCTGGTTCGATACTGACCGCCTGAGGTGCAAAGCGTGGG
+
998:?@BB;@A:9398898?9??@?B?B?BDDDD<;65<;)449;;;;9>>600/<4989<8<=<@:;;5549=3:;>>.==4444:.505>>7>9==>=::6:<??;;BBABBB=A@@599A::=888;;;;;;;%9949,3.34887=:9:922,255;/88;;==88444=<=488..(.552....255505*224::9:*7748489666...--(-.(.66705...;085559;;
@N9IO0:00808:06326
GACAGAGGTGGCGAGCGTTGTTCGGAGTTACTGGGCGTAAAGAGCACGTAGGCGGCCGGGTAAGTCCCATGTAAAATCCCCCTGCTTAACAGGGGAACGTCGTGGGTGACTGTCCGGCTAGAGGACGGGAGAGGAGAGCGGAATTCCCGGTGGAGCGGTGAAATGCGTAGAGATCGGGAGGAAGGCCGGTGGCGAAGGCGGCTCTCTGGAACGTCCCTGACGCTGAGGTGCGAAAGCGTGGGGAGCAAACAGG
+
ABB:::A@@@<=<<<<894:@?AF?;;;===:99-9?>>?8@999B@<<:@:00+0+0@6BB6;;>=9?@@@BBA6?????.?>?B;@=@BBCC;C@CCCBDDCC>BBBBCBBB;A=AAA@AB@BBCB<BA@@<???@@@?B<?<?B<C@BB?BBBB?BCCE=9::CBA@@@@AABD>BB=@=@>A>A>@@<@@A=B?BD@BBBGEEC?A=@@@AA<BBBBCCB@@@?AAAAAB:;;BBBBB:A@@@B=@@A?
@N9IO0:00764:06389
TACGAAGGGTGCAAGCGTTACTCGGAATTACTGGGCGTAAAGCGTGCGTAGGTGGTTTGTTAAGTCTGATGTGAAAGCCTGGGCTCAACCTGGGAACGGCATTGGATACTGGCTTACTAGGAGTGCGGTAGAGGGTAGTGGAATTCCCGGTGTAGCAGTGAAATGCGTAGATATCGGGAGGAACATCTGTGGCGAAGGCGACTACCTGGACCAGCACTGACACTGAGGCACGAAAGCGTGGGGAGCAAACAGG
+
A@@?@5;;,44999=666266;9959-7-3333;18344808499?:994@<@><A@09;7?4=5556:<:9///)//)//7)/5@B8>9<>>09155.59<273//0=;;8>@;<==00)////4:.44479;(/////3939-44(45444383348888(33444555599>@C,:55=8=999;;;=9<<<.5.55559;;:?><@@9=;;;==:9:<5//7:3//-,,6(,-,,555&-/99:3<;=8
@N9IO0:00770:06393
TACGAAGGGTGCAAGCGTTAATCGGAATTACTGGGCGTAAAGCGCGCGTAGGTGGTTCAGCAAGTTGGATGTGAAAGCCCCGGGCTCAACCTGGGAACTGCATCCAAAACTACTGAGCTAGAGTACGGTAGAGGGTGGTGGAATTTCCTGTGTAGCGGTGAAATGCGTAGATATAGGAAGGAACACCAGTGGCGAAGGCGACCACCTGGACTGATACTGACACTGAGGTGCGAAAGCGTGGGGAGCAAACAGG
+
@@BBA?BC=CBBF@C@AA@C@CCD@B<?;=<<<?9::9CC>C@@@A;;;BDADD@F?;;;CC@BBAD:<<;<=EH>CBDD<CC=9;;A=A6;;B<C69::@<@A@BBB9@@@@@?ABBABBA@@@CC@CC@??G>CC???=@?BC=E@BBAA@@A?=4899:/:@=????CA;;;@:?5;5<<@CC9;;BB?ACA5:6:::@?BC?CC???:::>>:::;;@@@ADB@@@@;;;0;::;DED;B<;;B<A@@=
@N9IO0:00786:06371
TACGTAGGCAGCAAACGTTGTTCGGAATTACTGGGCGTAAAGAGTGTGTAGGCGGTTAGGTAAGTTTGGTGTGAAATCTCCCGGCTTAACTGGGAGGGTGCGCCGAAAACTGCCTGACTTGAGTACTGGAGAGGATAGCGGAATTCCTGGTGTAGCGGTGAAATGCGTAGATATCAGGAGGAACACCTGCGGTGTAGACGGCTGTCTGGACAGTAACTGACGCTGAGACACGAAAGCGTGGGGAGCAAACAGG
+
BB@??;;5;555@@6?@?8;::A=7;8A9BBBCA897744(4888:ABDBB>BB@B@CD@CC@BBB=B?BB;<<E8CCCA?6=9==8?;ABED<@@E=:;;AA:>@@A.A99;8BABBA:;;;;BBBB?BBAA=ACBBBB9B@C@C@DC@BBC@@@;7@>>@8??>?>>;;@@:54;49?;?;??@;ABBB=A?@===99173<=<?@;:8899:7?AAAA@:;;;58:?:444)4445555&5B:;505<B7
@N9IO0:00794:06395
TACGGAGGGTGCGAGCGTTGTCCGGAATCACTGGGCGTAAAGGGCGCGTAGGTGGCCGTTAAGTGGTCGGTGAATCCGGGCTCAACTCCGGGGCTGCCGATCAGACTGGCGAGCTAGAGCACGGTAGGGGCAGATGGAATTCCCGGTGTAGCGGTGGAATGCGTAGAGATCGGAAGATACCAGTGGCGAAGGCGTTCTGCTGGGCCGTTGCTGACACTGAGGCGCGACAGCGTGGGGAGCAAACAGG
+
;B?A<@A>8;;;@ABBBB=B;:8;?D<@@@AB@B;CC;;<095)5<C9;;;5;;49.49.469//)//-(,,,),,(--(-5554955.555&55559@>C?:0////)/775580//;///@9@;:99&333339-3-3-33(36>;;CB394:@9>?A?@@?>899?3334;13:300(////(/;<8>3>:3.357://0(0)/0)/9;:@=BAA@::694?A<@AA?????=2=@:9:29AA?
@N9IO0:00795:06384
TACGAAGGGTGCAAGCGTTAGTCGGAATTACTGGGCGTAAAGCGTGCGTAGGTGGTTTCTTAAGTCCGTTGTGAAAGCCTGGGCTCAACCTGGGAATGGCAGTGGATACTGGGAAGCTAGAGTGCGGTAGAGGAGGGTGGAATTCCCGGTGTAGCGGTGAAATGCGTAGAGATCGGGAGGAACATCAGTGGCGAAGGCGACCCTCTGGACCAGCACTGACGCTGAGGCACGAAAAGCGTGGGGAGCAAACAGG
+
@A:;;5;D;;:;C=@;;;@DCBB@=@898;CCCC=:::@@8?;49@;:;BB@@@=@E>BB@B?@A@:;?9=000>3/0)/9;+/5>>@C?BCC@B@BC@CBBBC=??A?@@@<@?CC???:::@@@@::;AB=@@C=AA>A?B>AA=A>???@AAA>AA@C=AAABAA??????BC<@@=@?AA@AABBC?AAB7;5;@@AA<BBCEAHD@CCBCCCCBB@A<<;B=AAA;;;;&;95;;??0449:<4<@@8
@N9IO0:00798:06382
TACAGAGGTGGCAAGCGTTGTTCGGAATTACTGGGCGTAAAGGGCGCGTAGGCGGTTCGTTAAGTCCCGCGTGAAATCCCCCGGCTCAACCGGGGAATGGCGCGGGAAACTGGCGGGCTTGAGTTCGGGAGAGGGAAGCGGAATTCCGGGTGTAGCGGTGAAATGCGTAGATATCCGGAGGAACACCGGTGGCGAAGGCGGCTTCCTGGACCGACACTGACGCTGAGGCGCGAAAGCTAGGGGAGCAAACGG
+
D@@;;;;5;A?>@;@:::=@A?BD@CAC>@@?@@9;;9CD=BB=;;;BBDD?::5;=@@@=@?BCHI?EBBBBCD>@AAA@0A@AAAB=A.955&69AC@DBBCD?GE>CBB@AB@;@@=?A;;09AB<BBDEE?E;;:;?C>A>@;@?9:99=?BB?BBBB>BCCB??@BD@?<4858;7=7===6;688488=484>A7::6?;@@<@@<@7>;;65..77....(.8;987+55:7788-89:;8089;
@N9IO0:00814:05796
GACGAAGGGGGCTAGCGTTGTTCGGAATTACTGGGCGTAAAGCGCGTGTAGGCGGTTGTCCAAGTTGGATGTGAAAGCCTTGAGCTTAACTCAAGAAATGCATTCAGGACTGGATGACTAGAGGACCGGAGAGGATAGTGGAATTCCCAGTGTAGTGGTGAAATACGTAGAGATTGGGAAGAACACCAGTGGCGAAGGCGGCTATCTGGACGGTTTCTGACGCTAAGACGCGAAAGCGTGGGGAGCAAACAGG
+
BBCBB?BCCC1CDDDBBB@CC@DC?C6:7;@@@A;AB@BB<A:;;BBCB@@=994:6;9D?A=AA?B?C??@BBA9?>>?7B949@7;.5B:@599;,5<<>E8@BA<@A;;7;AAACCCCCCGBB@B?CCAA?ACCCCCAC?A=AB=AAA@@A@BB>B>CC>CBCDBBCBB;9.95)54998BBCACBCC?CBC;@:@>5::>>:?=45557<<4;;<<<@BAA?A????AAA<AACBBBB8;::A@:BBB?
@N9IO0:00821:05774
TACGAAGGGGGCTAGCGTTGTTCGGAATCACTGGGTTTAAAGGGTGCGTAGGCGGTCTTATAAGTCAATGGTGAAAGACGGCAGCTTAACTGTCGCAGTGCCATTGATACTGTAGGACTTGAATTAGGATGAGGCTGGCGGAATGTGACATGTAGCGGTGAAATGCTTAGATATGTCATAGAACACCAATTGCGAAGGCAGCTGGCTAGACCTACATTGACGCTGAGGCACGAAAGCGTGGGGATCGAACAGG
+
AAB;;7;CCC5CCCGBBB@BCACCAC:;;BBBHJGII>BA>A@:AABCB@@=::6;;><AAA;;;CHACC@BCCF>CA@<;?@@>E8<68..---77:@AA?AC>AABBBAAAAA>??@?BBAD:DE@BB@;;29==5>A?B?A@@<<<<665;<;95>>@@;@?AJ@CBBABAC;9:<>@@?BBB?C?B?AABB>A?BBBACB9BBBBBB?BECCB@@@:;;@@><3<B?<88(39=?@CD:@?>??98857
@N9IO0:00824:05785
TACAGGGGCTCGAGCGTTAGTCGGAATCACTGGGCTTAAAGGGTGCGTAGGCGGCTCATCAAGTGTTTTGTGAAATCCCACAGCTCAACTGTGGAACAGCAGGGCAAACTGATGAGCTTGAGGCAGGTAGGGGCCGGAAGAACAGTTGGTGGAGCGGTGAAATGCGTAGATATCAACTGGAATGCCGATGGGGAAGCCGTCCGGCTGGGCCTGTCCTGACGCTGAGGCACGAAAGCGTGGGGAGCAAACAGG
+
?@B:999*:@@?99;BA?B;;;B>A<@?BBBBC=BB4;:0;5,5959<A@=;:5;@@A@A@9AA@@::0@BA<@6??@,0/999<>>?CBAA;9=797700/9299:28=@93338884::<6:?:488:@@5C=A=?00/369681717;578;>:<@BC9BA@AB@@AA?;:B?BBC=@=@BA>AAAAAA6@6;;9;:C@C7;:AA9@=A@;;6;;:9>>;;:>9>@?=>>6@=>?AAA8AAAAA<@@@=
@N9IO0:00824:05801
TACGGAGGGTGCAAGCGTTGTCCGGATTTATTGGGTTTAAAGGGTGCGTAGGCGGCCCTGTAAGTCAGCGGTGAAATCCCAGGGCTCAACCCTGGAACTGCCGTTGATACTGCAGGGCTTGAGTTCGGTTAAGGCGGGCGGAACTGGTGGTGTAGCGGTGAAATGCATAGATACCACCAAGAACCCCGATTGCGTAGGCAGCTCGCTGAGCCGAAACTGACGCTGAGGCACGAAAGCGTGGGGAGCGAACAGG
+
@AAC@BBB:;:9A?BBCC@CCIAC@A@@9@@;@A9@>8AA:AA=9::B?;;600+0=5=@@?<BA@@A9979BAB=DCF;BAB<BBCD@CB;???A4?>>@<@C?BBBBBAAA@::3;=8=<<<:BA>B@B?B?BC@7CD:C:>@?:;;7;>;;?=A?CCHC?CCAAACDBBBB?@@?@ADH@CDF;D@@89:@B>@<?;:;@>@AA???A7???4:@@A=BDCBBB>@<<733(3779A?>1=@?BB<??A<
@N9IO0:00843:05792
GACGAACCGTCCGAACGTTATTCGGAATTACTGGGCTTAAAGGGTGCGTAGGCGCCCTGAAAGTTGGGTGTGAAATCCCTCGGCTCAACCGAGGAATTGCGCCCAAAACTACAGGGCTTGAGGGAGACAGAGGTGAGCGGAACTTGCGGTGGAGCGGTGAAATGCGTTGATATCGCAAGGAACACCAGGGGCGAAAGCGGCTCACTGGGTCTTTTCTGACGCTGAGGCACGAAAGCTAGGGGAGCGAACGG
+
AAA@@<@5;;@59;:;9:?CE?BB=A?B?ABBA@9??39:/:@;:9;AADD@C???9?@AA<AA?BB<BAABAB=ABB;@<;5;AAC@D???F?A=?289778-999*9:==:94)4:3:;B@>C<@@?A<B@CCDFCB?B@FGACFC@BB?BBA@>@CCE=A@@@@?B@A;;;BAA4;5:69@B=CCCC9B:::,99:2:A>@:99D<B=CDD9BCBBAAAAB@@=@@@AAA<AAA????5??A@@<:9:
@N9IO0:00845:05793
TACGGGGGGGGCAAGCGTTGTTCGGAATTACTGGGCGTAAAGGGCGCGTAGGCGGTTCGCTAAGTTGGATGTGAAAACTCTGGGCTCAACCCAGAGCCTGCATCCAAAACTGGCGGGCTAGAGTTCTGGAGGGGGGTAGCGGAATTCCTGGTGTAGCGGTGAAATGCGTAGATATCAGGAGGAACACCGGTGGCGAAGGCGGCTACCTGGACAGAAACTGACGCTGAGGCGCGAAAGCTAGGGGAGCAAACAGG
+
@@9;:;:;:;";C<A;:;<BA9CCAC@CACCCCC>CGCCD<AA<AAABBB@?@@<@?BBC??;?@;@?BABAA@@@-00<ABA=@??A=A@;:99:9????AAB?CBB8@@@<?AA<?@B@@BB>>=B:::::::%;;;;@;@<B=@=@C<ABBBBBG@BBBB>BBBBBCBCBDCCAB;??9=9==?=A?CB?CBA<?9?A=???C?CB?BBBBDC;@@AAA9999::3:A@BBC6998:<99.888=>88::=
@N9IO0:00857:05779
GACGAACCGTGCGAACGTTGTTCGGAATCACTGGGCTTAAAGGGCGCGTAGGCGGGTCAGCAAGTCCGGGGTGAAATCTTTCGGCTCAACCGGAAAAGTGCCTTGGATACTGCTGGTCTCGAGGGAGGTAGGGGTATGTGGAACTTTGGGTGGAGCGGTGAAATGCGTTGATATCCAAAGGAACGCCGGTGGCGAAAGCGACGTACTGGACCTCTTCTGACGCTGAGGCGCGAAAGCTAGGGGAGCAAACGGG
+
BBBCB?B6;:;9@@=@AB=??@BB?B?B@@@BB@9@@2994;<2?ABCBBD@?@@;@AA@:;5;@@>CFG<CCCC>CCCC?CE=BA@A=@=D;?@>-78882;9?;?BABBBBBC>@@@@@?BB=@A=ADBBB;BBBBBC=@=???9?D:???CB@@>@ABC=<;;BB>AB;;;BACE>C?A?A?B>A=::8:@AE<B@@@AAAABCB?AA<??A=AAA@@@A:9993999>??8??999=@6@AAA?9@>>6
@N9IO0:00859:05793
TACGTAGGGGGCGAGCGTTGTCCGGATTTATTGGGCGTAAAGAGCTCGTAGGCGGTTTGGCAAGTCGGGTGTGAAAACTCCGGGCTCAACTCGGAGACGCCACTCGATACTGCCATGACTTGAGTCCGGTAGGGGAGTGCGGAATTCCTGGTGTAGCGGTGAAATGCGCAGATATCAGGAGGAACACCGGTGGCGAAGGCGGCTCGCTGGACCGGTTCTGACGCTGAGGCGCGAAAGCGTGGGGAGCAAACGGG
+
BB@@?CCBBB2@@@A@@B?BBB?B9:;G?DC@DE@:99AB=ABDDBBBBDD@@?=?C>F@CB?BABBC>99;BBBA8A;;6;B9@@@A=@@CC?BBB@::6:@>AAA@@???@=@AAAAB?A:;;B=B=BCCCC7=;BCDB?A>A@C?CFACBCBBCD@BBCD<AACC@@@BBB@@@D6;;6;7;AB?C@CB@BDB>B?BB>9::??@C?AA?A>A>ABBB=BCD@A@@CBBBDC=CCBAA@@066@BC6CBB=
@N9IO0:00818:05852
TACAGAGGTGGCAAGCGTTGTTCGGAATTACTGGGCGTAAAGGGCGCGTAGGCGGCCATCTAAGTCAGACGTGAAATCCCCCGGCTTAACCTGGGAACTGCGTCTGATACTGGAAGGCTCGAGTTTGGGAGAGGGATGTAGAATTCCAGGTGTAGCGGTGAAATGCGTAGATATCTGGAGGAATACCGGTGGCGAAGGCGGCATCCTGGACCAACACTGACGCTGAGGCGCGAAAAGCTAGGGGAGCAAAC
+
BBC:;;B<AA?@@=???@=@A?BC@D@C@DCBBB<BABBB=BD=@BACBBB=>?5;5;@@AA?ABAABAA@@@CC=BCABB2A?AC=@=A?CCC>CIHDDBB@@@@@@@CCB@D9:;;BBCAAAC>CC>CAAAB>???A@@?6:8:?@@?BA@?AAB>BBBC=BBBB>>>@@AAA?@<@@<@>BCC?B?BB?AAA>A?BB@BCCC@CC?CC?C@CCCBBCAAAAA@@:=@@:;;;*;?;;=C=6??@9:13
@N9IO0:00840:05834
TACAGAGGTGGCAAGCGTTGTTCGGAATTACTGGGCGTAAAGGGCGCGTAGGCGGTCTTGTAAGTCCTGTGTGAAATCCCCCGGCTCAACTGGGGAACTGCACAGGAGACTGCTTGACTTGAGTTCGGGAGAGGGAAGCGGAATTCCGGGTGTAGCGGTGAAATGCGTAGATATCCGGAGGAACACCGGTGGCGAAGGCGGCTTCCTGGACCGACACTGACGCTGAGGCGCGAAAGCTAGGGGAGCAAACGGG
+
CCB;;:C?BB@??;??9:5:A?BD@C@D?CBBBB<B@???6;;.;BBBABA>>@;>@@<@CC>A;;8;CA@AA@@9;;;;;*;;@=;A9B=BDD1?7@@@>BAA@<ABB>?:::?A:::>A?CC@CBC<A@BCB<B<@@@?A?C?B?AB8@@;;;9::?>9>3>>>?AAAACA;;5;5;B5;7;CC=C?9:4:AB?B?BB?;;:;?BB>BA?A?:;:??=??<;<8804;=ACC289<8777+7@=?858AA;
@N9IO0:00841:05815
TACGTAGGGTGCGAGCGTTAATCGGAATTACTGGGCGTAAAGGGTGCGCAGGCGGTCCTGCAAGTCAGGCTGAAATCCCCGGGCTTAACCTGGGAATGGCGCTTGAAACTACGGGCTGGAGTATGGCAGAGGGAGGTGGAATTCCACGTGTAGCGGTGAAATGCGTAGAGATGTGGAGGAACACCGATGGCGAAGGCAGCCTCCTGGGCCAATACTGACGCTCATGCACGAAAAGCGTGGGGAGCAAACAGG
+
A@:;;;;;,59>==?9<;?A;BCC@C?C>;;999)5;555)55)555554439945;2;9;;49;99:.33333(3899&33(3/)-(-(--5(-(-:54444.45;)5555;;)5445:::444.444//;1//)//)/)3-3-333;;<==DD?B@??9?A@@;;;;;;B;44.4/)/)///)//33-33/)/)//6:4776:<>6;5;79444<<<:?=99444444444&44999;;&4444<2:;;4
@N9IO0:00847:05828
TACAGAGGTGGCGAGCGTTGTTCGGAATTACTGGGCGTAAAGGGCGCGTAGGCGGCCCGCCAAGTCCCGTGTGAAAGCCCCCGGCTCAACCGGGGAACGGCGCGGGAAACTAGCAGGCTTGAGTTCGGGAGAGGGAAGCGGAATTTCGGGTGTAGCGGTGAAATGCGCAGATATCCGAAGGAACACCGGTGGCGAAGGCGGCTTCCTGGACCGACACTGACGCTGAGGCGCGAAAGCTAGGGGAGCAAACGGG
+
A@BBA??;?A=??>>>??=@C?AC?B?B@CBBBC>ABABA38838=<>???;:95:A;AC>@>@DFE>BBBBAAA8A@@@@0@=?@AD=A=?AA2@:995;AAAB;@@;@A@@@A@?BB=;;;@;@@@:@BAAA7;5;;C=B;@@6@BA;ABACABB@BBBE>CCCCCBBBBBBB@CC;@;?;ABA?C@CC?CBB>@8@@2:9.:29A:>>==?;99>?@AAA;;:>9>>?@@@9=?>==AA6?ABCB>BCC;
@N9IO0:00849:05855
TACGTAGGGTGCGAGCGTTAATCGGAATTACTGGGCGTAAAGCGTGCGCAGGCGGTTCGTCAAGTCTGATGTGAAAGCCCCGGGCTCAACCTGGGAATGGCATGGGAAACTGACGGGCTGGAGTATGGCAGAGGGGGGTGGAATTCCGCGGTGTAGCAGTGAAATGCGTAGAGATGCGGAGGAACACCGATGGCGAAGGCAGCCCCCTGGGCCAATACTGACGCCTCAGGCACGAAAGCGTGGGGAGCAAACAGG
+
BBCBBAAA<;:;A@@@BB=B>ABB=B6;5;BA@A>BDBFF?CBB@?>AA996:A;@>AAA@A<ABBBCCCBBBCC>BBCC6BB<:;:A@B@BCD>D@DC?BBCBB=AB<ABBBBBD>@>>8?>:99@=@???ABBBB(A@9>9?:;5:00*0;=007>????E;;;7877/..533793..(..33328<:;5:;75<69787::;*5:A9A;A:8877796774:=22,27AAAB8=;;6666)8@:7607;;5
@N9IO0:00859:05824
TACGAAGGGGGCTAGCGTTGTTCGGAATTACTGGGCGTAAAGCGCACGTAGGCGGATTTGTAAGTCAGGGGTGAAAGTCCCGGGGCTCGAACCTCGGAACTGCCTTTGATACTGCAAGTCTTGAGTCCGATAGAGGTGAGTGGAATTCCTAGTGTAGAGGTGAAATTCGTAGATATTAGGAAGAACACCAGTGGCGAAGGCGGCTCACTGGATCGGTACTGACGCTGAGGTGCGAAAGCGTGGGGAGCAAACAGG
+
DDCBA<@@@?,@A;;9AA?CD@DC?B=@;?@@@@8@AACC=CFC;;;@@;;5;@9ABB=BBB>AAA;;;;.;ACB9;0BE=AA<78..--3806--(-068896::5:8?=@000@;@>>?177:>;4::>33375;<7777,35:7?9ABBBBBAA@C@CBBE<@?@@@B;;;@A=AB?D@CC?BA@<A@AB?B@@=@?;;7;A;;<CB6;;AA>AABBCBBBBBBBB>AACBBB=@??>>>>3?ADCC:BBB?
@N9IO0:00860:05844
TACGAAGGGGGCTAGCGTTGTTCGGAATCACTGGGCGTAAAGCGCACGTAGGTGGATTTGTAAGTCAGGGGTGAAATCCCGGGGCTCAACCTCGGAACTGCCTTTGATACTGCAAATCTCGAGTCCGGAAGAGGTGGGTGGAATTCCTAGTGTAGAGGTGAAATTCGTAGATATTAGGAAGAACACCAGTGGCGAAGGCGGCCCACTGGTCCGGTACTGACGCTGAGGTGCGAAAGCGTGGGGAGCAAACAGG
+
??A;;8;DEDGBCBBBBC@CC@CC@B?BBCCCCC>@@AAA;B;5;=;9;B@=A@>ABB=CBB?BCCCCCC9CBBC?CBB<BBB:BBCB@C@BBB?B?B>??<??9@A?@>==999*8@@777<@?8?=A=??@:;;8.7;/7,7:?8>@:::A99::7;=>C5>788759>;;7<??;?;>?7;87)/.552778388=<8=>*//33../(..3.5299>8>>@@@6@@@@@A:ABBBCFE9AAB@@:@@@=
@N9IO0:00814:05882
TACGGAGGGTGCAAGCGTTATCCGGATTCACTGGGTTTAAAGGGAGCGTAGGTGGGCTTTTAAGTCAGTGGTGAAATCTCTGGGCTTAACCCGGAAACTGCCATTGATACTATTAGTCTTGAATTCTCTGGAGGTAAGCGGAATATGTCATGTAGCGGTGAAATGACTTAGATATGACATAGAACACCCATTGCGAAGGCAGCTTACTACGGAGACATTGACACTGAGGCTCGAAAGCGTGGGGATCAAACAGG
+
?C@@<;;:0;@AA8@@BC9<;B=A=?@<?@A99938?1?>3@:54:4::??<@AB<B=>>.@4959999=2569<2;;;666?6==:<8AA4;7:<0889;-455::<8..--3778;<7<<.5.55995.55.55.555.5.5=@A9555555<<<8====3;595=9>>@@@.......:83<=<?6A:39<00+04:::??9>>@@@A?A?>99927;;;=887;6739=>@;????AAA9:::BB<@@@?
@N9IO0:00816:05868
TACGTAGGGTGCAAGCGTTAATCGGAATACTGGGCGTAAAGCGTGCGCAGGCGGTGATGTAAGACAGATGTGAAATCCCCGGGCTCAACCTGGGAACTGCATTTGTGACTGCATCGCTGGAGTACGGCAGAGGGGGATGGAATTCCGCGTGTAGCAGTGAAATGCGTAGATATGCGGAGGAACACCGATGGCGAAGGCAATCCCCTGGGCCTGTACTGACGCTCATGCACGAAAGCGTGGGGAGCAAACAGG
+
BBBBBBBB=999C@BABC@C@CBB?A49;@;;;.;9;CE>CCGCBA@@00,00,0=A@@AA<@@@@AABAABDD>@@?>3<?8@::;AD?BBD>C@CCC@A@F>B@@@AAABBBBCBBB>@@AABC?BAAABCBB1@??=?=?=??CCBBBBAB@@@CBBB=AAACBBBBB@@@AA>@@6:7;BB?CAAA>ABD@C@BC?@@DG7@@@9@>AAAABBBB:::BAAAA@@@:992:?@?BFF9???CD>BBB=
@N9IO0:00823:05905
TACAGAGGGTGCAAGCGTTAATCGGAATTACTGGGCGTAAAGCGCGCGTAGGTGGTTTGTTAAGTTGGATGTGAAAGCCCCGGGCTCAACCTGGGAACTGCATCCCAAAACTGGCAAGCTAGAGTACGGTAGAGGGGTGGTGGAATTTCCTGTGTAGCGGTGAAATGCGTAGATATAGGAAGGAACACCAGTGGCGAAGGCGACCACCTGGACTGATACTGACACTGAGGTGCGAAAGCGTGGGGAGCAAACAGG
+
-77///77.7:9><:<AD6:6:=?9=4:.44<?<3@??AC=;;9;;;55@D9<B?BC>A@@D9B;:C?9955:::4;;@@2==7=>;;7:7;>?9?7::89;399(3;;+:;;7;A?C@;?=>?:73338883733&3<5=B>A?AA=B?A@@BAAABB@>>==3:5222266755992939:?9@@?<A:5:079A<@<@;;;4<;9==,00//887783333338<A68=??AC8@999<<<2;><?@8779<
@N9IO0:00828:05870
TACCCGCAGCACAAGTGGTGGTCATTATTATTGGGCCTAAAGCGTCCGTAGCTGGCTTGTTAGATGCCTGGGTAAATCGTGCGCTTAACGCATCGAACTCCGGGTAGACCGGCAAGCTCGAGACCGGGAGAGGTGTAGGCTACTCGGGGGGTAGGGGTAAAATCCTGTAATCCTCCGGGGAGGACCAGTGGCGAAGGCGCTACACTAGAACGCTCTGACAGTGAGGGACGAAGCCCTGGGGCGCAAACCGG
+
@;;:.4;555955.5<<7<?<@=@B255.5;6;;4<7:99)455558>=666;?7?<7==9=844==7>>:4445(4:://///;,3-433778;9+000*0:(////86@>;B.444495554.4<24455499955.49944444444#4;;@@166@@2==:==>>9=<499.555&55.5949<//)//-(-(----;;:::///)////898;///78/--(/7//)/9;179==/66==>3;574
@N9IO0:00834:05896
TACGAAGGGGGCTAGCGTTGTTCGGAATTACTGGGCGTAAAGGGCGCGTAGGCGGTCTTGTAAGTCAGATGTGAAAGCCCCGGGCTCAACCCGGGAATAGCATTTGATACTGCGAGGCTTGAGTCCGGGAGAGGATGGCGGAATTCCCAGTGTAGAGGTGAAATTCGTAGATATTGGGAAGAACACCGGTGGCGAAGGCGGCCATCTGGACCGGTACTGACGCTGAGGCGCGAAAGCGTGGGGAGCAAACAGG
+
DBBA@;>@>@0@B@A@@A=@@9A@<@<@?BBBBD>::;BB;@A<AHBBBBB>AA=ABB>BCB?CBA@@@;99@@@5:000,/7.7///177.7:3:6::;<999499;;::::::;6983////:59:58//36::9498.3.36<=6BBBB@A??>?>?>F>B????AA?;:919:)818=188>8=8=?;ABE@B@BB?A?BACCC>AA>A=@AAA@AA??@@@@>@@@@@@9@@BBCCD:CBBBB<@@C?
@N9IO0:00838:05908
TACAGAGGGTGCAAGCGTTAATCGGAATTACTGGGCGTAAAGCGTGCGTAGGTGGTTTGTTAAGTCAGGTGTGAAATCCTCGGGCTCAACCCGGGAACTGCGCTTGATACTGACAGACTCGAGTGTGGTAGAGGATAGTGGAATTCCCGGTGTAGCGGTGAAATGCGTAGATATCGGGAGGAACATCAGTGGCGAAGGCGGCTATCTGGACCAACACTGACACTGAGGTACGAAAGCGTGGGTAGCAAACAGG
+
CCBA@?B@8@A=>6><<>;?=@AD@D?A?BAAAD>:;9BA<AAAAB@@@BB=@?;?@8AB?C@CCBBB@CCBBBF@CB=A;:;0;AAB?BC=CC>D@C9::CBB9BCBABCCCA@A@@A@AAA@??@=@@@??9?>>A??9>8B7B?5A788<BB@@@@DCG>BBCCBC@@@EBBBC9<5166;DCCDDCC@@@A:C:C>9<;B@;5545;7<::;;<<<AA<<<;@7;:;;;;444====444:AA@:????
@N9IO0:00842:05882
TACGGGGGGGACGAGCGTTGTTCGGATTTACTGGGCGTAAAGGGCGCGTAGGCGGGTCTTCAAGTCGGATGTGAAAACTATCAGCTTAACTGGTAGCCTGCATTTGATACTGTTGATCTTGAGTACGGGAGAGGAGAGTGGAATTCCAGGTGTAGCGGTGAAATGCGTAGATATCTGGAAGAACACCAGTAGCGAAGGCGGCTCTCTGGACCGATACTGACGCTCAAGCGCGAAGGCTTGGGGAGCAAACAG
+
BA@A@A@A@#@A@ABABB>BB?A?9888.8??@A=???BD>DD>CCCAAAB?BBB;>>?=@>9?===:>??@BBBB8AA@A@@@@B?B>AAB7::@@?CCCCCD>CA???AA@>A@BBA=??9999::6;@BB@CBBCBB?B>A@A=@@@BBBCBCC>BCCC>CBBBBBAAACCBBB@C@BB@BBBABBDGDBBB?A=@@;@@A@@@C@CC@BB;;;;BBAA;;;@<@@@A?B=A9;;4;;;*9;?<?1>44
@N9IO0:00848:05875
TACGTAGGGTGCAAACGTTGTTCGGAATCACTGGGCATAAAGGGCGCGTAGGCGGTTTGATAAGTCCTGTGTGAAAGCCCCCGGCTCAACCGGGGAACTGCACTGGATACTGTCGAGCTAGAGTGTAGAAGAGGAGAGCGGAATTCCTGGTGGAGCGGTGAAATGCGTAGATATCAGGAGGAACGCCAGTGGCGAAAGCGGCTCTCTGGTCTACTACTGACGCTGAGGCGCGAAAGCTAGGGGAGCAAACGGG
+
CCBBBCCD>9;9CC>@AA>BB?BB?A6::AABBE=BB:::5;;6>:A@@BB?AB=AA<ACCC@BBB?BB??>?@>/;:A@A0B?BBBB?B@CDD;DGCA@@BDCC:CBACBBCCC:;:A::@<55;AAA=AAB@BCDBBB?B=A>A@BB?BC<>>A@?BDDD>CBBBBBBBB@?A??6???B;??A;??@>9=99:6;AB@@A@BBBC@A@??@@@@@AAABBBAAA@AAAA@B59;A@@DL;CBBCC=CED>
@N9IO0:00853:05867
TACGTAGGGTGCGAGCGTTAATCGGAATTACTGGGCGTAAAGTGTGCGCAGGTGGCCGCGCATGTCGAGTGTGAAATCCCCGGGCTTAACTTGGGAATTGCGCTCGAAACTATGTGGCTAGAGTGTGGCAGAGGGAGGTGGAATTCCACGTGTAGCGGTGAAATGCGTAGAGATGTGGAGGAACACCAATGGCGAAGGCAGCCTCCTGGGCCAACACTGACACTCATGCACGAAAGCGTGGGGAGCAAACAGG
+
CCDDBAAA<@@@BAB@AA?B>BBB?B@C@CDCCC?CCCCD=B;;;@@:9;;4;:49.9;9;BCCCCAAAACCBAA9;;;;.;B6;;4;8;:49>4A6:89@?@?ACCC=CCC;;:@;=<737<989?077@???8;=489496B6:7<=====BC=B<@:9929@>>?BBBBBBB=B488:;4===:=8::398>8<8@@@@<?>;<8:1;+00/:>@@9::AABBBA@CA???5=:88=<<2???>C>A@A?
@N9IO0:00854:05905
TACGAAGGGTGCAAACGTTGCTCGGAATCACTGGGCGTAAAGGGTGCGTAGGTGGCTATTTAAGTCGGGAGTGAAAGCCCTCAGCTCAACTGAGGAATTGCTTTCGATACTGGATAGCTTGAGTGCGATAGAGGATAACGGAATTCCTGGTGTAGCGGTGAAAATGCGTTGATATCAGGAGGAACACCTGTGGCGAAGGCGGTTATCTGGGTCGCAACTGACACTGAGGCACGAAAGCGTTGGGTAGCAAACGGG
+
B@A:94;B9AAABB;;;;>BBBBD?B=ABBAAAD=@@@??.;4,4::?ABA>@?;@BBCD>C@CB@@C=B<A<;;5;BC>BBBDD@@@?ABA>>:@5:5;;@B<AAA??@?@;?A::9C@C@??@@??>@AAC<??F@?><>?B>A>AC<>?BBA@@888:33&73@>>;?;=;=8:72;5195;=72<@AB>AA@=A=@@;@<A?@@CC=::9::38>>=999=>:;5;B?AAA59;557<>4::<443/3:<2
@N9IO0:00857:05879
TACGTAGGGTGCAGGCGTTAATCGGAATACTGGGCGTAAAGCGTGCGCAGGCGGTTTGTTAAGACAGGTGTGAAATCCCCGGGCTTAACCTGGGAACTGCGCTTGTTACTGGCAGACTCGAGTGTGGCAGAGGGGGGTGGAATTCCGAGGTGTGAGCAGTGAAATGCGTAGAGATCTGGAGGAACACCGATGGCGAAGGCAGCCCCCTGGGCTAACACTGACGCTCATGCACGAAAGCGTGGGGAGCAAACAGG
+
CCCBB???8>@@?A=AAAAC@BCF@C6:;@;;;0;:;CA7;9C;;;BAAA=@C=AA<B@=A>;55<<8:;;:;@5?ABA6A@-87-9495@;;1;5;666;<<1;68=<<A?;;;BA?@999>@AC?BBBACACAC'CC?A;@<@0//958=@@7955444::044/7///79/455@:>?>B?BBB:;9@@<?@:7:7<@:::9:'4<@6@<<4:/.------///9?@?BBBD>BBBA?>>2>993=3;?B?
@N9IO0:00814:05939
TACGGGAGGTGCAAGCGTTGTTCGGAGTGACTGGGCGTAAAGCGCACGTAGGCGGGTTAGTATGTCGAATGTGAAATCCCCGGGCTTAACCCGGGAATGGCATTCGAAACTGCAAATCTTGAATACCTCAGAGGTTGGTGGAATTCCTGGTGTAGGAGTGAAATCCGTAGATATCAGGAGGAACATCGGAGGCGAAGGCGGCCAACTGGGAGAGTATTGACGCTGAGGTGCGAAAGCGTGGGGAGCAAACAGG
+
@ABBB=::79A@C@CBBB@BB?CC@AAA???@@A9@@AAA9@@@@C@??AA@CD>8C:>C<<;;:AAA=;5;==C?CCFF;BE>CCAB?CD<AB<A=@A?@AA@BBCE<A:::@@;@@@@BD@BBDACB@@9:5;=@=AB?B=B>B?CC@CCB@@8;;@CDM>CC@CC?A@@@AA;;5;@5;298;@A299-3335:78?<??B@CCCE9;9BA@A@=@@@@@AA@B469;B@C>C;;<CCC:CBBBB=A@A=
@N9IO0:00818:05935
TACGAAGGTCCCAAGCGTTGTTCGGAATCACTGGGCGTAAAGGGAGCGTAGGCGGCGTGGTAAGTCAGATGTGAAATCCCGGGGCTCAACCCCGGAACTGCATCCGATACTGCCATGCTTGAGGGTTGGAGAGGTAGCTGGAATTCTCGGTGTAGCAGTGAAATGCGTGGATATCGAGAGGAACACTCGTGGCGAAGGCGAGCTACTGGACAACATCTGACGCTGAGGCTCGAAGGCCAGGGGAGCAAAAGGG
+
A@@;;5;2;?<0=7;@@@?BB?AB>@;???@?CC>CC?@@9@?=AAAB@BB?AA?:::A=A@=@@AA?@@BBBAG:;;;0;??0;9:D@EDD8A?A?CB<;955155?BBBBCAC;<:B<A>><3@5;4:<<;8::9<<<16159<<=A:?CBCBA>@@@CC=AAA@BB<A@@@?;A;<<7;7;BBCCCCC:9667;9=>==BCBCCC9@;@;>=;::5588:;;;:8;:8;9.4.5599=>299:DDD8@@<
@N9IO0:00827:05913
TACGAAGGGGGCGAGCGTTATTCGGAATCACTGGGCGTAAAGCGTGCGTAGGCTGCCTAGAAAGTTGGGAGTGAAAGCCCAGGGCTCAACCCTGGAATTGCTCTCAAAACTACTAGGCTCGGATTTGGGAGAGGATAGCGGAATTGTCAGTGTAGCAGTGAAATGCGTAGATATTGACAGGAACACCAGTGGCGCAAGCGGCTATCTGGACCAACATCGACGCTGAGGCACGAAAGCGTGGGGATCAAACAGG
+
AAC;:6;BCB2CDAA?BB?@B?BB>A?@@BBBCC>BAADG>BADAA@BB;;6;>=A9A@;;<0;B=@A<ABACCC>CCD>DDD>CCCC@BB=CC@C@C?A@BCBBC>>1?@BCCBB@BBBCACDC?CD?BBBB=@@@;;;=A?A?A???AAABAAA???@@@9:9:@CAAAA??6;9:44.4.:9939@9=495/:270/)/9>;0//)/:)/)/<:>@=BA@ABA?6?B?:>=8?>?::::-;>::A=BBA>
@N9IO0:00836:05953
TACGAAGGGGGCTAGCGTTGTTCGGATTTACTGGGCGTAAAGCGCACGTAGGCGGATCGTTAAGTCGGGGGTGAAATCCTGGAGCTCAACTCCAGAACTGCCTTCGATACTGGCGATCTTGAGTCCGGAAGAGGTGAGTGGAACTCCTAGTGTAGAGGTGGAATTCGTAGATATTAGGAAGAACACCAGTGGCGAGGCGGACTCACTGGTCCGGTACTGACGCTGAGGTGCGAAAGCGTGGGGAGCAAACAGG
+
BAB;;;;MGH5BCCCBBB@BB>BC;@@A:A;;;D;;;;B@,59;@B:;;AC>;;5;<;B@=?<@BCC@D@1=BBC;@A>BA>;;<CDDACDC?AAA>AAAB?C=AA:99<==8==?A=?9>?==?:?=A477>6?<BBBC@C????;>AA99:A????BB?B?B?ABBA???B?4::8=:??<?BC>B>8/,/,,,0,,(**6,,,..(.528398;9<?>888>==;==;;;:1;=<==DD5>=>FC;>887
@N9IO0:00861:05917
TACGGAGTGTGCGAGCGTTACTCGGAATCACTGGGCATAAAGAGCACGTAGGCGGGGAGGCATGTCGGTGGTGGAAATCCCCCAGCTCAACTGGGGGAACTAGCCTTCCGAAACTGCTTGCTCTTGAGGACGAGAGGGGAGAGTGGAACTTCTGGTGGGAGCGGTGAAATGCGTAGATATCAGAAGGAACACCGGTGGCGAAAAGCGACTCTCTGGCTCGTTACTGACGCTAAGGTGCGAAAGCTTGGGTAGCAAACAG
+
;;9<7959@@BBBCBGDH@BBB<<7;7@9;AB@@:ACCB>26:@665<<>>99;;;.;94997777;5//,/92;<544444$;@AB??78/////$/17////39371-0/(////64668760///)//:9;<=>>.::94334:24504;:5444(488<3:;9=4<>::<<44/7////96:6;69;?9B9>?:<7;99&4999:556;?C9?::;=5><@0//==>>696<<558=4?@A>AA<ACBAAB587<
@N9IO0:00862:05915
TACGGGGGGGGCAAGCGTTGTTCGGAATTACTGGGCGTAAAGGGCTCGTAGGCGGCCAACTAAGTCGGACGTGAAATCCCCAGGCTCAACCTGGGAACTGCGTCCGATACTGGATGGCTTGAATCCGGGAGAGGGATGCAGAATTCCAGGTGTAGCGGTGAAATGCGTAGATATCTGGAGGAATACCGGTGGCGAAGGCGCATCCTGGACCGGCATTGACGCTGAGGAGCGAAAAGCCAGGGGAGCAAACGG
+
??:;:;:;:;";B45555499=BA?C@B@BBBBC=;;;B@)99,9?@@@AA@BB?B@C?B<<5;A;;4;:99999,:;9:*9<4=;89399@AB<B>A88;@@@?AAAAA;;6<AB?CC@DC>BB@CC=;;;DD>BCGDCAA?A>B?;;7;BA@BA@@?@??9=@=@?@@BBBB@@?;??>A=ABB?A?@A5;;?4:4;:9A@A9??>?@;@;@@A<@@;;;=<<839:;4444&4<34444&4989:1:::
@N9IO0:00833:05982
TACAGAGGGTGCAAGCGTTGTTCGGAATACTGGGCGTAAAGCGCGCGCAGGCGGGTCCTGTAAGTCGGAAGTGAAATTTCGGAGCTCAACTCCGAAGCTGCTTCTGATACTGCGGATCTAGAGACCGGTAGAGGCTGGTAGAATTACAGGTGTAGCGGTGGAATGCGTAGATATCTGTAAGAATACCCGTGGCGAAGGCGCAGGCTGGGCCGGGTCTGACGCTGAGGCGCGAAAGCGTGGGGAGCAAACAGG
+
CCC@@>>>8@B??=?988700=@@;A000=@@>8@@?@A5>;;;BBBBBB>BBE<AA>B@A@=A@;;4;5;AAAB>BB<BC@;;:@?B8?>>?CC>AA???A?@A:98AA=<78389::<???>>?C?B@BA?9?:937777,3.7>>@6BBBBA@A;??;@8>?ABDCCBBB977@:B?BB<>?@@5<9:399@20*-,,,,(,,--(-066.////-774....2635556/6:434==.78377)3==8
@N9IO0:00834:05978
TACGGAGGGTGCGAGCGTTGTCCGGAATCACTGGGCGTAAAGGGCGCGTAGGCGGCCGGATAAGTAGGGGGTGAAATCGTGCGGCTCAACTGCACGGCTGCCTTCTAGACTGTTCGGCTCGAGCACGGTAGAGGCAGATGGAATTCCCGGTGTAGCGGTGGAATGCGTAGAGATCGGGAAGAACATCGGTGGCGAAGGCGGTCTGCTGGGCCGTTGCTGACGCTGAGGCGCGACAGCGTGGGGAGCAAACAG
+
BBDD@A@C?CCCCBBAAA=ADCAD@B>BBCB999,<A9;;7;;2@@@?@CB<A@<@<A=A@@<ABBDGEE5B@@@;@@@BB@@>@@AA=A:::DBB?B?@??B@CA??@BAAA88829>?99:??@A=@@@9989A@@AA=@<@<@@:@=AABBBBB?AA=@?@@?BAA@A9:3999/917738=<<<:<>9@<;2707;:?AB@@B@D?C@BA<@@::355:@AAB?B@?>B?:;;?====/=<=::1:77
@N9IO0:00840:05960
GACGAAGGGGGCTAGCGTTGTTCGGAATACTGGGCGTAAAGCGAGTGTAGGTGGTTGTCATAGTCAGGTGTGAAAGCCTTGAGCTCAACTCAAGAAATGCACTTGATACTGGGCGACTAGAGGACCGGAGAGGATAGTGGAATTCCCAGTGTAGTGGTGAAATACGTAGAGATTGGGAAGAACACCAGTGGCGAAGGCGGCTATCTGGACGGTTTCTGACACTAAGACTCGAAAGCGTGGGGAGCAAACAGG
+
BABA@2:;:;*;CCFCCCAAA>BC?D6:;AAAC=<;;CB;BBAAACBBBB?BB>B@BBBBBBBBBBA>BB@AAB=BB@C>A@A?AA?4:;;@<?AC>@@@CBA=A:99?:::-:???BBA@@<@B=@=??>?@C@@@BA?A;?;?A;AABBBBB;<:<DAD=?::;@@B@@;:49@8>:?C?ABB?C999?@@@;@99:2:>AA@BB=@@B=@@;@BABCCBBB>A@@A?;::.9??9999&4488809<<9
@N9IO0:00849:06007
TACGTAGGGGGCGAGCGTTGTCCGGATTTATTGGGCGTAAAGAGCTCGTAGGCGGTTTGGCAAGTCGGGTGTGAAAATCCGGGCTCAACTCGGAGACGCCACTCGATACTGCTATGACTCGAGTCCGGTAGGGGAGTGCGGAATTCCTGGTGTAGCGGTGAAATGCGCAGATATCAGGAGGAACACCGGTGGCGAAGGCGGCACTCTGGGCCGGAACTGACGCTGAGGAGCGAAAGCGTGGGGAGCGAACAGG
+
BBAA>::::;*;A@@A@@=ABB>B<@@@:@>8@@=:99?=5=?@@BABBBA>AE@DC=B@BC499999.9;;?@AA6@<5::099==9@AAA;@@>?::49A???@???AABDC:;:@AAA;;;B?B?BBBED9@A<;;B?B>B?B@CC@BBBBCB>9;665)5<559><@@AAA@>.9949.4@@=@=@@=@AA?C?AB?ABB@@@BD>C8;6;=??>>9=@=:::=>;<AB><@@A@ADD9ABABB?;99:
@N9IO0:00851:05983
TACGGAGGGGGCTAGCGTTGTTCGGAATTACTGGGCGTAAAGCGCGCGTAGGCGGCTTTGTAAGTTAAGAGGGTGAAAGCCCGGGGCCTCAACCCCGGAATTGCCTTTAAGACTGCATCGCTTGAATCCGGGAGAGGTGAGTGGAATTCCGAGTGTAGAGGTGAAATTCGTAGATATTCGGAAGAACACCAGTGGCGAAGGCGGCTCACTGGACCGGCATTGACGCTGAGGTGCGAAAGCGTGGGGAGCAAACAGG
+
BBBA<;:;;;*9555555655.6<9=8=7;565;3;;;;E>AAABAABCBB@DC>999,/77178)/)////(/89;(45;3::;&3-33307==/?7?/3.3:4:?3?8=????@@CCC@A>@A=@@>@A<AAAA>BBAAAB@G@C?B?BB@>>>@@@A?BBBC>C?CCBBBBBBB>A==D=AA8=;=;AAAA:@><4;66607>@>@AA8=<=C=DAA<::8<<<:;;5:::BBB:A;==AAA6@>>=A7><<5
@N9IO0:00851:05985
TACGTAGGGTGCGAGCGTTAATCGGAATTACTGGGCGTAAAGCGTGCGCAGGCGGTTTTGTAAGCCAGATGTGAAATCCCCCGAGCTTAACTTGGGAACTGCATTTGGGACTGCAAGGCTAGAGTACGGCAGAGGGGGGTAGAATTCCTGGGTGTAGCAGTGAAATGCGTAGATATCAGGAGGAATACCGATGGCGAAGGCAGCCCCCTGGGTCGATACTGACGCTCATGCACGAAAGCGTGGGGAGCAAACAGG
+
BBCCCDDD<BBCB@@@996;>BD@;B+0*0000@<BBBCC=CCC9:9BBBB?BB?CCC;CCC?AA@BBB???AA@898999'790/9*0+0<277.759>=9;;;0:B0;;?@@@>B?CAAAB???AC=??BBBCCBC(BBBB8>9=9:99,99987:9:ABBB=@@@BAAAAAA::;A=;;6;<@@B?BAAA7;;@<A5;;;@@@@0@CC>ABCBBBAAABB;;9;9;AABA??@<A@@@CCD8@@AAD>CBB?
@N9IO0:00852:05967
TACGAAAAGGGGCTAGCGTTGTTCGGAATTACTGGGCGTAAAGCGCACGTAGGCGGCCTTGTAAGATGGGGGTGAAATCCCCGGGCTCAACCCGGGAACTGCCTTCATGACTGCAAAGCTTGAGGATGCGAGAGGTGAATGGAATTCCCAGTGTAGAGGTGAAATTCGTAGATATTGGGAAGAACACCGGTGGCGAAGGCGGCTCTCGTGGCTCGCACTGACGCTCATGCGCGAAAGCGTGGGGAGCAA
+
A@@;9::&444&4><<BCB?BB=BB?B?B?CDCCC=@@@@@:AABBB;;:<<800,0:A;CCA<@CA?>>>,?AAC=@@AA7AC>AABEACD<@A<@?AABB>B?BBBAA@@??@?9@@@;??A;??@@A@??>=AAB?BB>A=A?BB<BBA@A?B@@=@@@?896<=878;;:A:>=5=986+599489::4952-2066166;52229487/....2522669=;9567;::A4=:96///(/56:=
@N9IO0:00852:05970
TACGTAGGTGGCAAGCGTTGTCCGGATTTATTGGGCGTAAAGCGAGCGCAGGCGGTTTCTTAAGTCTGATGTGAAAGCCCCCCGGCTCAACCGGGGAGGGTCATTGGAAACTGGGAGACTTGAGTGCAGAAGAGGAGAGTGGAATTCCATGTGTAGCGGTGAAATGCGTAGATAATATGGAGGAACACCAGTGGCGAAGGCGGCTCTCTGGTCTGTAACTGACGCTGAGGCTCGAAAGCGTGGGGAGCAAACAG
+
BAAB@9:5;;5;C?BCAB?ABA;@;;;;,:A;BB8:88;;3>;>@@??>>C?CC?BB8:9?B@;9;A?@AA@@AD?CC@@@?&A2669<7<5;;;.5<>1<BBB9<8==496>@4;;;@?9;:944449:5:883=?==<=39392=;>9:;>7738>4;88;588>@@>9::92:=<>;9:38/8>=8=:::68//*.27845;;;@>=9:65557486555=>=;::6;;>CCC=?==9:::+:>>=@7>==
@N9IO0:00856:05985
TACGTAGGGTGCGAGCGTTAATCGGAATTACTGGGCGTAAAGCGTGCGCAGGCGGTTATGTAAGACAGAATGTGAAATCCCCGGGGCTAACCTGGGAACTGCATTTTGGTGACTGCACGGCTCGAGTGCGGCAGAGGGGGATGGAACTTCCGCGGTGTAGCGTGAAATGCGTAGATATGCGAGGAACACGATGGCGAAGGCAATCCCCTGGGCCTGCACCTGGACGCTCATGCACGAAAAGCGTGGGGAGCAAACAG
+
AA959?@<)59@;9:CCC@C;@>=;@.9.55555)555<@6>==;?;==@C?;;:;?A@<44.433333-3333//(--77&---&---(-0---(,(-///////&/068;==<BA>>88888755555.55558;;;(522+3,3-(-0555(------7558=2833333325553...6(-(,----564;76(/(//38:;;+/33(/0////.(.-(-//./3336::82588(8<;6777-///<@6<<>
@N9IO0:00863:06000
AACGTAGGAGGCAAGCGTTATCCGGAGTAACTGGGCGTAAAGGGCGGGTAGGTGGTTGAGTAAGTTGGTTATGAAAGCTCCTGGCTAAACTGGGAGAGGTTGACCAAGACTGCTGAACTTGAGTGGAGAAGAGGTAAACGGAATTCCGCGTGTAGTGGTGAAATGCGTAGAGATGCGGAAGAACACCAGTGGCGAAGGCGGTTTACTGGTCTCCAACTGACACTGAGCCGCGAAAGCATGGGTAGCGAACGGG
+
4&44///3//)/9390/9.6;=?DA;;<A=@@AC=AA@AB:BB>BEM?DCC?BB=A6;<:;?49:<?;A=?:9:A759=>:CC;;;DD>CCCD8;;;;7<<AAA>A<ABB;;;??@49@5>:9;B;5:66:;A:@BB=A@<@@C?C96;A@;:99=>.::@B;;4;9;A=95959:@=B?CHBC>E@DCCC@B@@5:89>;AA<ABCC@BBBD:B8;;:555::556>49;>==)5:9995)5AB;9;=@BB<
@N9IO0:00814:06043
TACGGAGGGTGCAAGCGTTAATCGGAATTACTGGGCGTAAAGGGCACGCAGGTGGCTGAGAAAGTCGGGTGTGAAAGCCCCGGGCTTAACCTGGGAACAGCATTCGAAACTACTTGGCTAGAGTATGGGAGAGGGAAGCGGAATTCCCGGTGTAGCGGTGAAATGCGTAGATATCGGGAGGAACATCAGTGGCGAAGGCGGCTTCCTGGCCCAATACTGACACTCATGTGCGAAAGCGTGGGGAGCAAACAGG
+
BBCD?BBB<AA@C?C@BA@C?ACC?A?B@BBBBC<@@@@@:?@;@BBBCBB>?><>??CCCC>BB?>>8@@@ACC=@@??4AA;BC694:>AAD=A?B@AAAB?AAAA>BCDDD;::;BA@@ABACCC>DCCFD?C@BBB=A=A=BD>A?BCECA?A?CFFE>9::??@BBAAA@@@;?@=@?C??@A??A@CBE@D=A@<@B=A;:;4;@9@?<;;ABB@@@BCDB;::955909566>AA0><444)44<6
@N9IO0:00815:06016
AACCAGCACCTCGAGTGGTCAGGAGGTTTATTGGGCCTAAAGCATCCGTAGCCGGTTGCATAAGTTTTCGGTTAAATCTATGCGCTTAACGTATAGGCCGCCGAAAATACTGTGCAGCTAGGGAGTGGGAGAGGTACACGGTACTCGATAGGAAGGGGTAAAAATCCTTTGATCTATTGATGACCACCTGTGGCGAAGGCGGTGTACCAGAACACGTTCGACGGTGAGGGATGAAAGCTGGGGGAGCAAAC
+
:-93499497@=B:;;CACBCC:CC?BC>CI@CC=B=@A<3>@BBA@BC;;;?B?C:;;A@C;;;::-4:5<9>D>CBBBA;>==A4<.5;<<=CC@C@BA=;;;:-999A<::@A:98888(44:@A;A@AA<@AAA::45=CABBBBCC>B7==;+33333$3;6;=5<::888=688833328818837,7771718:4>:AAA6:;B>???BB?=?>9@=>>882)269AD:;:99787)9888=-7
@N9IO0:00817:06037
TACGTAGGGTGCGGGCGTTAATCGGAATTACTGGGCGTAAAGCGTGCGCAGGCGGCTCCTTAAGTCAGATGTGAAATCCCCGGGCTTAACCTGGGAACTGCGTTTGAAACTGAGGGGCTTGAGTGTGGAAGAGGGGGGTGGAAGTTCCAGGTGTAGCAGTGAAATGCGTAGAGATCTGGAGGAACACCGATGGCGAAGGCAGCCCCCTGGGCTAACACTGACGCTCATGCACGAAAGCGTGGGGAGCAAACAGG
+
@A@?@CCC;;;;AA9;<9555;;:4:+0)/>>>?<;:9BB<B<;;CAC>==:00+00:3:<@;@>CCCBB@BA@>4@?;;1>=4>A45047@>>8@<??@??>A9@BD:@A:;?;;1?A=@;;?8?82?4?>?CDCD'>??B59:2?6?84?C>;;=58568=02229==<<>7756>466:@:===?;?;;9===8=8:99AAA?0>>:3:AB?BCBA;;5444:4;<=?989<5<977899*877;<7==A6
@N9IO0:00825:06020
AACCAGCACCTCAAGTGGTCAGGATGATTATTGGGCCTAAAGCATCCGTAGCTCGTTTTGTAAGTTTTCGGTTAAATCCATACGCTTAACGTATGGGCTGCCGGGAATACTGCATAACTAGGAAGTGGGAGAGGTAGACGGTACTCGGTAGGAAGGGGTAAAATCCTTTGATCTATTGATGACCACCTGTGGCGAAGGCGGTCTACCAGAACACGTTCGACGGTGAGGGATGAAAGCTGGGGGAGCAAACCGG
+
?2@>@A@AA?B;;8;BC?CCBB=;<;AA5;<4;<.9<:::59:@AA5::AA@AB@@??3::A?BACC9AA=A9@@8@A>AAA;<<C@D?AAABBBE=BBCC?BB=B@BBBBBCCBD?BBBB?B?BCDD:BB::6;CBBBB@BCBCBB=@?@5;49@@4??CC3=>499,9===9955>>@999:>@7@BCB<@@A<@=@C?CAA@A4;;:49@@9:49A>>>;>?949)9449<1::55555$4<;==6<8;7
@N9IO0:00835:06053
TACGTAGGGTGCGAGCGTTAATCGGAATTACTGGGCGTAAAGCGTGCGCAGGCGGGCTTTTAAGCCAGACGTGAAATCCCCGGGCTTAACCTGGGAATGGCGTTTGGGACTGGGAGTCTGGAGTGCGGCAGAGGAGACTGGAATTCCTGGTGTAGCAGTGAAATGCGTAGATATCAGGAGGAACACCGATGGCGAAGGCAGGTCTCTGGGCTGACACTGACGCTCATGCACGAAAGCGTGGGGAGCAAACAGG
+
@@@CBABD?;;9BBA:;;>B@BBC@F7:7<@AA@<ABBBL?L@@@BBB@BB>:::0;?<?&9.44.9@BDAAABB>BBBB6A?9??9?=B?AAC;B?BB?BBCB=BC<AABB>6BB<::?697>8993:AAAB>AABB>>;A9>;?8=>8==>>??:::CDE;;;@BCB??<?:?@?;@@4<5=?94B?;;5:<:5@7???=::9AAAC>?>?AAA@===0//668:<=3//33'..65555+53557/2224
@N9IO0:00839:06023
TACAGAGGGTGCGAGCGTTGTCCGGAATCACTGGGCGTAAAGGGCGCGTAGGCGCTTTTCAAGCGTGCGGTGAAAGCTCGGGGCTTAACTCCGAGTCTGCCGTGCGAACTGTGAGGCTTGAGTCTGGTAGAGGTCGATGGAATTCCGGGTGTAGCGGTGGAATGCGTAGAGATCCGGAAGAACACCGGTGGCGAAGGCGGTCGACTGGGCCAGAACTGACGCTGAGGCGCGACAGCGTGGGGAGCAAACAGG
+
BBB;;;CC=BB@?>=788;:::@D?C?BCBBBCD>?>>BB<BB>@@@@?@@;9::;;;-:@49:@?B@@=?=@B0::44<8;&88=C>BBC@CBBAA@@@>ABAABC:;;AABAA>AC=ABB::9B=@@@@A>@AAB?@=B@B?BADD?DC;;;;:8;C@E@CCCDCBCDCBAA;D<D:BB=ABB@C@BC@D;;8;;AB>ABAB@AAA=A@BBB:;;BCABBBBBB?BBCDCCAAABBCCC6;;BAC=B@@<
@N9IO0:00849:06040
TACGTAGGTGGCAAGCGTTGTCCGGATTTATTGGGTTTAAAGGGTGCGTAGGCGGCCCTGTAAGTCAGTGCTGAAATATCCCAGCTTAACTGGGAGGGTGGCATTGATACTGCGGGGCTAGGAGTACAGATGGAGGTAGGCGGAATTGACGGTGTAGCGGTGAAATGCTTAGATATCGTCAAGAACACCTATAGCGAAGGCAGCTTACTAGGCTGTAACTGACGCTGAGGCACGAAAGTGTGGGGATCAAACAGG
+
BBBAA@>;@>:>D6;:AA=BCC?C@BCC=CC@DF@CB<@=6>=8==?BA@@<;:5;?8>@@?@CDCBBBBBCCCC>BBBCB=@BBB4949;::.;95)5>;=@@:=00/77//444&444454444443333-4:58;8555057<7;<?D469;@A>@;@;;;0;ACC@DCCBBA:;;CC@CC@;;;?CBCCCAAA?BACCCBB?BCAA@ABBBDD@;;;BBBBCFAA=AB@;;;0;@@@ABB9CCCBC=;;;;
@N9IO0:00853:06027
TACGAAGGGGGCTAGCGTTGTTCGGAATCACTGGGCGTAAAGCGCGTGTAGGCGGACTGTTAAGTCGGGGGTGAAATCCCGAGGCTCAACCTCGGAATTGCCTTCGATACTGGCAGTCTTAGAGTCCGGGAGAGGTGAGTGGAACTCCTAGTGTAGAGGTGAAATTCGTAGATATTAGGAAGAACACCAGTGGCGAAGGCGGCTCACTGGCCCGGTACTGACGCTGATACGCGAAAGCGTGGGGAGCAAACAG
+
A@A@@9@@@@,@CAA@CC?AAACF?B>B@AABAC>AABBB;AABBCBC@AA?BC?BBCBB?B=?>><<<<,<<==6::95:?@?BBCC@C=BCB@B@D?BC@C?B@@?????=@A???A>A>>>?A=AA;ABAA>@C;>8>2>8@A@6@BB???@@=B?974=5=:939??;>==9=>;@59;8=:;5;9;;=D@@18098-55527<?4AA<A?CAAAB@=@:9987799=377*8=888AB6>?>>917<;
@N9IO0:00856:06036
TACGGAGGGTGCAAACGTTGCTCGGAATCATTGGGCGTAAAGCGCACGTAGGCGTCCAGCAAGTCGGATGTGAAATCCCTCGGCTTAACTGAGGAAGTGCATTCGAAACTGCTGGACTTGAATATGGAAGAGGGTCGCGGAATTCCCGGTGTAGAGGTGAAATTCGTAGATATCGGGAGGAACACCAGTGGCGAAGGCGGCGACCTGGGCCAATATTGACGCTGAGGTGCGAAAGCGTGGGGAGCAAAACAGG
+
BCCB>@@@;@BABC=;<;@GCCCMAC=::BB8=>4?9=;8(3335<58:CC?A999055:C9=B<<9=;<@A@@7A@@=A==9C?8=8=<<;?:?:==<=<<;>BCD>BCCBBC?;;;6;;>AAAC@CAABBC<AAAAA=@>@?AD>B?BDBABBB=AABA9@;879ADBB;BBCC:;;=A:==?6;;==5;;<8<=??<?@?<799969=D==<<=>>>@@>>97499==?@9>>:9:<</::::::*:796
@N9IO0:00856:06054
TACGTAGGGTGCGAGCGTTAATCGGAATACTGGGCGTAAAGCGTGCGCAGGCGTTATTTAAGACAGGTGTGAAATCCCCGGGCTTAACCTGGGAATTGCGCTTGTGACTGGATAGCTAGAGTGCGGCAGAGGGGGGTGGAATTCCACGTGTAGCAGTGAAATGCGTAGAGATGTGGAGGAACACCGATGGCGAAGGCAGCCCCCTGGGCCAGCACTGACGCCTCATGCACGAAAGCGTGGGGAGCAAACAGG
+
<>?:0;;@8;;;A5/0//)/)/772999;;ACE=<9:C=4<<665:;;:0+00/)//8(/)/8888-33=<;?4>CFE:DD<7617)/)/;;)/)/)/95669>=:///9279:<<65/::///937////;;;;&;;:=:>:>:>=665<>=<====>>666665;;=<<<<<<8<<8=266>8==>><>@@;?7;665::<(<=A9@7===0//----/)////;999444(4994444&44444(44;2
@N9IO0:00863:06014
TACGTAGGGTGCGAGCGTTAATCGGAATTACTGGGCGTAAAGGGTGCGCAGGCGGTTGCGCAAGTCAGGCGTGAAATCCCCGGGCTTAACCTGGGAATGGCGCTTGAAACTACGTGACTGGAGTATGGCAGAGGGAGGTGGAATTCCACGTGTAGCGGTGAAATGCGTAGAGATGTGGAGGAACACCGATGGCGAAGGCAGCCTCCTGGGCCAATACTGACGCTCATGCACGAAAGCGTGGGGAGCAAACAGG
+
BCA@@;;;0;A@BBCCBDAD9;;B@C@C?CCJIL>CBBBB;@A;@A?DBB<:BB8B5:@:8:5::98<3>;>::=4:?BB:CE=BB8=494988/97;;=AAAB@BBB;??=;9999:@A>ACCBAA>AAAABB<@@;??;=9=9??BBCBCCCD@A?AEFD?@@AA=@:99==@AB;?@=A=AA@=@C?@<?AC@B=?::99??;@AC<B?C@CBB?@@@A@A;99::>=555)59=>?@@4@?@CC=CCC8
@N9IO0:00824:06062
TACGAAGGGTGCAAGCGTTACTCGGAATTACTGGGCGTAAAGCGTGCGTAGGTGGTTTGTTAAGTCTGATGTGAAAGCCCTGGGCTCAACCTGGGAACTGCATTGGAAACTGGCTTACTAGAGTGCGGTAGAGGGGTGTGGAATTCCCGGTGTAGCAGTGAAATGCGTAGATATCGGGAGGAACATCTGTGGCGAAGGCGACACCCTGGACCAGCACTGACACTGAGGCACGAAAGCGTGGGGAGCAAACAGG
+
BAA;94;@9@@@E@CABA>BA@;:.91:-8>=9D>::<BB=A@@@@@@@A@?BC@CD=CC?C@BAAABBB@BC>@8<B?8DE@7ACCE9B:@B<6=266B@=B4;46@8=BB@CC?@@BB;;;@@@@>@AAAADE8BABB@C@B?BB>B?BBB@B???????:@A@@@@??????@A8@@>A>AB@@@@@@?ABBAD@CCCGB==6A@8>B?@@B@;;;<<;:99//)/9:79;3;;;;AAA1;;CCF>A@@6
@N9IO0:00825:06069
TACGAAGGGTGCAAGCGTTAGTCGGAATTACTGGGCGTAAAGCGTGCGTAGGCGGTTTTTTAAGTCTGCCGTGAAAGCCCCGGGCTCAACCTGGGAATGGCGGTGGATACTGGAAAGCTGGAGTGCGGTAGAGGAGGGTGGAATTCCCGGTGTAGCGGTGAAATGCGTAGAGATCGGGAGGAACATCAGTGGCGAAGGCGGCCCTCTGGACCAGCACTGGACCGCTGAGGCACGAAAAGCGTGGGGAGCAAACAGG
+
@B?9;4;;0;@@>:@BB>?CCA@<;>+0)0:::@9:9:FC>CBB@@?@@@?;::4:?>?>&@<@A;;7?9@>@@A5;;A@7@B<BCCC@C@CCC>C@AB?BB9CD=B@@@>;7<@8?@BB?@BAAAA<<:9=@69:9,9>25.5499095:::;==@?>AAA6B>>>CC@A0/////(//385:???;:::8;@:6;64414=5;<==7;;43//////(/83833337177788::+8893333&398::+//88
@N9IO0:00830:06085
TACGTAGGGTGCGAGCGTTAATCGGAATTACTGGGCGTAAAGCGTGCGCAGGCGGCCTCTTAAGACAGGTGTGAAATCCCCGGGCTTAACCTGGGAATGGCGCTTGTGACTGGGGGGCTTGGAGTGCGGAAGAGGGGAGATGGAATTCCTGGTGTAGCAGTGAAATGCGTAGAGATCAGGAGGAACACCGATGGCGAAGGCAGTCTCCCTGGGCCAGCACTGACGCTCATGCACGAAAAGCGTGGGTAGCAAACAGG
+
AABCCBBC>@@@BBDCCC@C?CCC@F@C@@@:;;7;CBCC>DBA@@?B=<;800+0:<78<A=@B@@?<@@:4::2=<@A6AA9>>4<8:=CCC.;.55.9>?;:@?CCCCDDDDD*BB@B=@@@?;;55995944&4:@;=:>?B?B>@@?BCAAABBBCBCE<;;5944=<<9999?=AB?B?B;;8;BBB=A@B?B?CBACA;;;.:BB6A<@;:9=999:9??@>AA@AA;<<<'<:5AAA06969;A=CCC>
@N9IO0:00835:06102
TACGGAGGGTGCAAGCGTTGTTCGGAATCACTGGGCGTAAAGCGCGCGCAGGCGGGACGTGCAAGTCGGAAGTGAAATCTCGGGGCTCAACTCCGAGGCTGCTCCCGATACTGCCGACCTGGAGACCAGTAGAGGTGGGTAGAATTCCCGGTGTAGCGGTGGAATGCGTAGAGATCGGGAAGAATACCTGTGGCGAAGGCGGCCCACTGGGCTGGATCTGACGCTGAGGCGCGAAAGCGTGGGGAGCAAACAGG
+
BBCD?CBC=BBBB>@@ABABB@CD?A=A:::CCE@AABCE<A@@@;@BBBB?BDE>CCBBBBB8ABCB8>9BABBC>CBBBDDD7AACC@BBB?ABA?BBBB;:;65<?;AA::45BB8BF??@?A=?@AAABC?BBC<AAAF?B9<=6=8BBBBBA@9?B<?<?B?@<??@@BBBCC;C6AA?BCC@BBBA?ABA;A;:9,93)37778299@<@A@::5788777;;@><;66-2226888+7789:06655
@N9IO0:00845:06072
CACGTAGGGGGCGAGCGTTGTCCGGATTTATTGGGCGTAAAGAGCTCGTAGGCGGTTCGATAAGTCGGGTGTGAAACCTCCAGGCTCAACCTGGAGACGCCACCCGATACTGTCGTGACTAGAGTCCAGTAGGGGACGTGGAATTCCTGGTGTAGCGGTGAAATGCGCAGATATCAGGAGGAACACCAGTGGCGAAGGCGGCGCTCTGGGCTGGAACTGACGCTGAGGAGCGAAAGCGTGGGGAGCGAACAGG
+
@BCB;;;EFD5;;;@;;;<><<9@+000*0@7@=889:AA9998:A:48;;88848?CAAAB?BABBB;;;;;;;.:2:D?BD@CCCCAFBEJ@BAACA@;>??/44999455<<<<<;<443888-3383///&////9496:4848:6::::88717777(333//8///663457;;:?7;@A<@<?>6;;:5:39:8=998;444)4;;5:055:995544447::4444)4455>>>/665<=85557
@N9IO0:00846:06090
TACGGAAGGTGCGAGCGTTAATCGGAATTACTGGGCGTAAAGCGCACGTAGGTGGTTTTATAAGTCGGATGTGAAAGCCCCGGGCTTAACCTGGGAATTGCATCTGATACTGTCTGACTAGAGTATGCTAGAGGGAAGTGGAATTCCAGGTGTAGCGGTGAAATGCGTAGATATCTGGAGGAACACCAATGGCGAAGGCAACTTCCTGGGGCGATACTGACACTGATGTGCGAAAGCGTGGGGAGCAAACAGG
+
AAAA=A;@>AA@B;;;AA9:;;CC?D::7;AAAA;AAADE>A;;:BBBBCE@B@?@BB9BCC@BBBB?B@@ACBD<BADD:BB=BCAD?A<ADC<C?C@CBBBBBBBAAA9::@@?@@??=899@??=?999??8=<?99493:;@898.7;;=>@@9<8;;.;AA@@DBAAB::6=8=<8<8AAA?C?CC7>9;494=A:>:8=9====1@>CA@@BBB@B=;;;;==<:;;>4::<4333&3399>3:@C6
@N9IO0:00856:06079
TACGAAGGGGGCTAGCGTTGTTCGGAATCACTGGGCGTAAAGGGCGCGTAGGCGGCTTGACAAGTCAGGTGTGAAAGCCCCGGGCTCAACCCGGGAATTGCACTTGATACTGTCTCGCTAGAGTCCGGGAGAGGATGGCGGAATTCCCAGTGTAGAGGTGAAATTCGTAGATATTGGGAAGAACACCGGTGGCGAAGGCGGCCATCTGGACCGGTACTGACGCTGAGGCGCGAAAAGCGTGGGGAGCAAACAGG
+
BBC@A=ADCC5CBBBADE@DE?BCAC>AABAAAC>CDCCE=EE>GGBAABB?BC@CC@BCCG?AACCC@CBBBCD=BACC;CE=@A@C<@@<@C<C?B@CBBBC9BBBCBBCBCC?@@B<BAA<?7A;4;<AA=AAC@CCAC@C>BB<BBBCECAAA@BBBE?GABDCBBBBBB@EC?C@CC<@@A;?;??<?BD@C?AA?B@CBBBB=??<@<@:::?AAA??::::=>@;9::*9;?=<;>3?>?AD>CBB@
@N9IO0:00862:06108
TACAGAGGTCCCAAGCGTTGTTCGGATTCACTGGGCGTAAAGGGTGCGTAGGTGGCGGGGTAAGTCGGATGTGAAATCTCCGAGCTCAACTCGGAAATGGCATTGGAAACTACCTTGCTCGAGGGTTGGAGGGGGGACTGGAATACTTGGTGTAGCAGTGAAAATGCGTAGATATCAAGTGGAACACCAGTGGCGAAGGCGAGTCCCTGGACAACTCCTGACACTGAGGCACGAAAGCCAGGGGAGCAAACAGGA
+
@B@@;;;>@A@8@4999<9CA;@A=>?=@>>999.9@@@@;@D?BABBBBA>BB8BA>B2CC@BB@;694438::24444.444499;5:@BB4;9)55.5BC8B:CA3@>9;.5.555;599<09.4.555555#599;.559=;>@C@@@@CBA@@@;;;;&444<@:?B@:000+//91647797?:..(---(-058:@9>:2=?288;68;;48=:@@?=>99.448444)44.4;;;.<<<??6>>@5<
@N9IO0:00830:06121
TACGTAGGGCGCAAGCGTTGTCCGGAATTATTGGGCGTAAAGAGCTCGTAGGCGGCTTGTCGCGTCTGTTGTGAAAGCCCGGGGCTTAACCCCGGGTCTGCAGTGGATACGGGCAGGCTAGAGGCAGGTAGGGGAGAACGGAATTCCCGGTGTAGCGGTGAAATGCGCAGATATCGGGAGGAACACCGGTGGCGAAGGCGGTTCTCTGGGCCTGTACTGACGCTGAGGAGCGAAAGCGTGGGGAGCGAACAGG
+
CCCC@@@C=@@@B?BAAB@CHM@C?B@EADC?BB6?>><<4:588??A?8939927?9=@BAA@;;;@A<@@BBA9;;;0;:;&9=7A:CCC9CC:AB;<;@A>>169@BCB=B@@<@BBAAA?BBA=@;000+0@@:00,06:6<@8@:<@?@@EC@CCCC=;;;CCBABBBCCBC=A@=A<::9;>;9;5;@A?B@BB@E?BAABAA=B?CBBBBAAABDFCCBB>@@CBDD=AAA::;;.;;AAB?BA@?
@N9IO0:00831:06141
TACGGGGGGAGCAAACGTTGTTCGGAATCACTGGGCGTAAAGGGCGCGTAGGCGGCTTCGTAAGTGGGATGTTAAATCCCCCGGCTCAACCGGGGAATCGCATCTCATACTGCGGAGCTTGAGTATAGCAGAGGAGACTGGAATTCCCGGTGTAGCGGTGAAATGCGTAGATATCGGGAGGAACACCAGTGGCGAAGGCGAGTCTCTGGGCTAATACTGACGCTGAGGCGCGAAAGCCAGGGGAGCAAACGGG
+
??:;;;;;%;:;BA4@@A7;B9CA9B@BBCCBBB>BCCJI>CC>AAA@A??<;;7;B?BDCC@DCCC>@?@@<>?9?@@@@2@>ABBB>@5;::-:29;@BBBCBCBCBBBBBD<@AAB?BAABCBBB>??>A=???@@C@C?C?BB=B@9;;BBBA;A;;:6;AABBBBA@AA;;;0;:4@:ABC?BB=C@DDC@B@DCB=@<BBAAA:AA<9B@@:?955>B>8:4837<?A;AA6:9==/558;=4=;;3
@N9IO0:00834:06146
TACGGAGGGGGCCAGCGTTGTTCGGAATTATTGGGCGTAAAGGGCGCGTAGGCGCCCGGCAAGTCGGCTGTGAAAGCCCTCGGCTCAACCGAGGAATTGCGGCTGATACTGCCGGGCTTGAGTCCCGGAGAGGGCAGTGGAATTCCCAGTGTAGCGGTGAAATGCGTAGATATTGGGAGGAACACCGGTGGCGAAGGCGGCTGCCTGGACGGGTACTGACGCTGAGGCGCGAAAGCGTGGGGAGCAAACAGG
+
@@AC=;;;;;'54559@B<AB:DJ;DAG=697;@4699>>6==6B==CBBD@@?;?8A;BB@BBCC??::<<BB789<555=9=BBBAF@@>>9C?C?@?>:CCCCCCHBCB@CF?GC=@@@?BA<A=@??@@8@;;;@=B=B@BC>BAB?@@@@A?BABB=<<<CBBBBBBB=B?888182999<B=;;8;AB>B>BB@@@@B>AB=@@BB=BBBBBB;;;C;<;>BBBBBI;@;;;@@A5@@BAA<AAA>
@N9IO0:00837:06159
TACGTAGGGGGCGAGCGTTGTCCGGATTTATTGGGCGTAAAGAGCTCGTAGGCGGCTTGGCAAGTCGGGTGTGAAAACTTCAGGCTTAACCTGGAGATGGCACTCGATACTGCCATGGCTAGAGTCCGGTAGGGGACCACGGAATTCCTGGTGTAGCGGTGAAATGCGCAGATATCAGGAGGAACACCGGTGGCGAAGGCGGTGGTCTGGGCCGGCACTGACGCTGAGGAGCGAAAGCGTGGGGAGCAAACAGG
+
BCBABCCDDD1BCCBBBC@CCC@C@BBB>CBADD?AABCC>BBB@@@@A::6:A<@A@C?CB=A@CCE=AB?::;;*:C@BBB?BA6;4;@AA<ABAACGCBBB><<;@@FCC?ABB@BBB:::>=5:2;><<<2<A7;;BAF?B?B?@@>?A?A???=@@??9?AABCC@AA>>?AC>BB>B>ABB?B@BB@CAA>A?BA>BB>AAABB=B?B>AAAA:;;AA???A?@@@CBB6;:99>>>6@AAAC<;;;>
@N9IO0:00843:06157
TACGGAGGGGGCGAGCGTTGTTCGGAATCATTGGGCGTAAAGGGCGCGTAGGCGGTCGGGTAAGTCGGTTGTGAAAGCCCCTGGCTTAACCAGGGAAGTGCGTCCGAAACTACCTGACTAGAGGCCGGGAGAGGAGAGTGGAATTCCCAGTGTAGCGGTGAAATGCGTAGATATTGGGAGGAACACCGGTGGCGAAGGCGGCTCTCTGGACCGGTTCTGACGCTGAGGCGCGAAAGCTAGGGGAGCAAACAGG
+
BBBD=@@A?A,;:;=A@@?BBGEHAH?A@@@5;<5@BAAD8::7:@@@@BC@BB@BBBB=??<@B@@<@8;;ABC<AAEC;BB9:9=@=@?AAC>C?B?@@CCB@CBC>CCCE;<;BCCBCAA?@@CC>BBAA>ABBBCB?B;@=@@<??@C??@AB?CABB=BBBBBB@@@BA=AA9@>182898;?;9:6:AB>A@AA?AEBCDCG?B@?B@C?AACBBCABAAA>AAA<;;0;?>??@A7A@@@D<AAB;
@N9IO0:00847:06143
TACGTAGGTGGCGAGCGTTGTCCGGATTTACTGGGCGTAAAGAGCGCGCAGGCGTCGTACAAGTCGCGTGTGAAAGCCCCCGGCTCAACTGGGGAGGGTCACGCGATACTGTTCGACTCGAAGGCAGGAGAGGGAAGTGGAATTCCCGGTGTAGTGGTGAAATGCGTAGATATCGGGAGGAACACCAGTGGCGAAGGCGACTTCCTGGCCTGTTCTTGACGCTGAGGCGCGAAAGCTAGGGTAGCAAACGGG
+
AABBBCC@BB?@B9;:;<=ACC@E=A@B;AABBF>FFAAA<AB@AAABA9969?@BBBAA@=;;;==?:99AA@999989)9;>@AB>BA@@?2998+:@@BCDBBBBBAA@?A?>?@BA@=@=@@@;A?=>?7<;>???B?B@GD;?=?AB@?AB?BBCC=???>?;==>>====6;;5;8BAA?A;5:;@;;.9@AAABGAEACCAB?CDD@DDBBB:;;BACC@CCC;::6;BCDCH?CCBBBB9;<C=
@N9IO0:00863:06126
TACAGAGGCCCCAAACGTTGCGCGGAATCACTGGGCTTAAAGGGTGCGTAGGCGGGCCCGCAAGTGCTTTGTGAAATCCCACGGCTTAACCGTGGAATAGCTTGGCATACTGCGGGTCTTGAGGTCGGCAGAGGTTGCTGGAACTCTAGGTGTAGCGGTGAAATGCGTAGATATCTAGAGGAACGCCCAAGGCGAAGGCAGGCAACTGGGCCGATTCTGACGCTGAGGCACGAAAGCGTGGGTAGCGAACGGG
+
CCB;;;B>AAB7BD;;:;=A;9;CBF9:;CCCCC>CC@CC<BB;@@9@@;;5;;;.;A;BAA?CB::;E<AA@@@;@BB9AAA=AA?B=A=?:;6;=@>@@?8?=;;:AACC@@@;;955<<<7B;;4;>>>B?B?CC@A?C?AACCBA?B@;;9@@5?AB@9@@;995;?@@@>>@88818084:C>B@B@AAA4927<<48817373(7,3894:8<<A>><8=;8<>8773(389===5:AABBB?BBC=
@N9IO0:00826:06177
CACGTAGGGGGCGAGCGTTGTCCGGATTTATTGGGCGTAAAGAGCTCGTAGGCGGTTTCGTAAGTCGGATGTGAAAACTCCAGGCTCAACTTGGAGACGCCATTCGATACTGCGATGACTTGAGTCCGGTAGGGGAGTGTGGAATTCCTGGTGTAGCGGTGAAATGCGCAGATATCAGGAGGAACACCGGCGGCGAAGGCGGCACTCTGGGCCGGTACTGACGCTGAGGAGCGAAAGCGTGGGTAGCAAACAGG
+
CBBBA@@>@=,@@@;;0<8<00+0*/;9/:=;@@697833(3333:9::::3:>:>>;??@B@CCCC@B;;;BBBB5::A?AC?CBAB?BC?B?@@@BBB@BEACBBBBA;;;;BBBBBC?@@BCB<@=@BBBB:CBBB;;8<>B@C@CB@BB;;;CB?BBBB=BDBBBCDBBBAAA<9AA@D?@??<@;?94:;A>B<??>AB@@@ACC=B?C?@@@@@@A:<;AAB<@@A@A>8>>@=??9?@A@BA<@@@?
@N9IO0:00831:06169
TACGTAGGTGTCAAGCGTTGTCCGGATTTATTGGGCGTAAAGCGCCCGCAGGCGGCTTGCCAAGTTCGATGTGAAATCTCCCGGCTTAACTGGGAGGGTGCATCGAAAACTGGCAGGCTTGAGGCAGGGAGAGGGATGTGGAATTCCAGGTGTAGTGGTGAAATGCGTAGATATCTGGAGGAACACCAGTGGCGAAGGCGGCATCCTGGCCCTGTCCTGACGCTCAGGGGCGAAAGCGTGGGGAGCAAACCGG
+
BBBCBBB?@@@BB=B@AA?ABEFH@BBB<@@?CC<@@@AA<B;9;D=BBCCACC>BA>;;6;>AB?BCBBBBCCC<;<<BB;B@BC@FADBA@:@?B:AA>AAA??@@7A;:9;BB@CB?ABB?BHFF<A@?>?7????@48488B7CC8CAA@;3:/8ABC>BBBABBBB>??A@B>??;>=@AA@CB@>;>@D=B<>=8==<=:==8=B7<=;;5:=89:@>=9988&7<9;3;ABBBBB9?8=6;0:084
@N9IO0:00839:06180
GACGTAGGGGGCGAGCGTTGTCCGGAATCATTGGGCGTAAAGAGCTCGTAGGCGGTTCAGCAAGTCGTTTGTGAAAGTCCGAGGCTCAACCTCGGAACTGCAGTCGAAACTGCTGTGACTCGAGTCCGGTAGAGGAGAATGGAATTCCCGGTGTAGCGGTGAAATGCGCAGATATCGGGAGGAACACCAGTAGCGAAGGCGGTTCTCTGGGCCGGTACTGACGCTGAGGAGACGAAAGCGAGGGGAGCAAACAGG
+
@@A@A;;;;;*59999AB?BBC@B@C@B;66599033333(3888447333-4=4:6:555:38=;444)4:;;=6==?666?:666>:>7<<<6;69:999898787-78<>?>;@:998:::;;7<:<<<@A;;:;4:?7<5<055)5795566667>65505;@B;;;;;55555)55497<<<<==<==>66058;:3:044;88<7:6>6:///99@>?>;;?177777/:(///////&///9;13333
@N9IO0:00840:06175
TACGGAGGGTGCGAGCGTTGTCCGGAATCACTGGGCGTAAAGGGCGCGTAGGTGGCGCGCTAAGTCGGATGTGAAATCCCGGGGCTCAACTCCGGGGCTGCATCCGAGACTGGCGTGCTCGAGCGTGGTAGAGGCGAGTGGAATTCCCGGTGTAGCGGTGGAATGCGTAGAGATCGGGAAGAACACCGGTGGCGAAGGCGGCTCGCTGGGCCATTGCTGACACTGAGGCGCGAAAGCGTGGGGAGCAAACAGG
+
BBBC;;;C>BBBCBB9::>ABB?B@C:;;CECCC?CBBBD;@A>A@B@@DD@?@?@BAABBB>BBBB?BBAAADD=AAC=CED9BBDD>@@B?CEE;B@@?@??=?:::8<=:@A0/0AA@>88=?B@BAA??9>AAABC?B6A488186@<<;?AB@CC?B>@@AA@@@???@?><194::7?AA?B?AA<A=C@DA:959=@>@?><1;4=?7??AB@@@9=7734;88@A?5@BBCCBB5@?>?>68884
@N9IO0:00843:06176
TACAGAGGGTGCGAGCGTTAATCGGAATTACTGGGCGTAAAGCGTGCGTAGACGGCTATTTAAGTCGGGTGTGAAAGCCCGGGCTCAACCTGGGAATTGCATTCGAGACTGAGTAGCTAGGGTGCGGTAGGAGGGAAGCGGAATTTCCGGTGTAGCGGTGAAATGCGTAGATATCGGAAGGAACATCAGTGGCGAAAGCGGCTTCCTGGACCAGCACCGACGTCAGGCACGAAAGCGTGGGGAGCAAACAGG
+
BCAABABC=A@?A:::99;A=AAB7;05;>>?CF>BBACC>BBA8:9:9@@AAA8;;BFF=B@BBBBC=BBAA??,994(4;2456=9=9=B@7=>B@BBBB@;;;BBCCB@@@;;;ABBC=<;0<8<00)/;;1<//6;:=8=>/5046:>:::8<444::4<<@A@@>>:;488594949799::<<<<63333(38?;@A/7,33,33,3::?C>?>89:389.98=;A;3=>>9733&33322'2553
@N9IO0:00843:06191
TACGTAGGGTGCAAGCGTTAATCGGAATTACTGGGCGTAAAGGGTGCGCAGGCGGCCCCGCATGTCAGGCGTGAAATCCCCGGGCTCAACTTGGGAATGGCGCTTGAAACTATGGGGCTGGAGTGTGGCAGAGGGAGGTGGAATTCCACGTGTAGCGGTGAAATGCGTAGAGATGTGGAGGAACACCGATGGCGAAGGCAGCCTCCTGGGCCAACACTGACGCTCATGCACGAAAGCGTGGGGAGCAAACAGG
+
ABBAB@@@89;;A=@A@A6:7;BB<A<@=@AABD>ABACH>CC?AABB>>@;00)0<;+8<B0//::@<@CCCCD>@ACC:CD<@@:94:@9@@<A6??:BBAC@CBB<A?@@@@@6@@@>AAAABC?C???@@99949A>A5:7:=AAAA@AAA??<?CCC=???BA@@BB???@A>??;?<@<A8=755288;3927555,221668/:17-22222255522255579><?9????AAA9AABCF>BBC?
@N9IO0:00849:06177
TACGGGGGGGCAAGCGTTGTTCGGAATTACTGGGCGTAAAGGGCGCGTAGGGCGGGTGTGCAAGTCTCTCGTGAAAGCCCACGGCTCAACCGTGGAATTGCGGGAGATACTGCACGTCTTGAGTCCGGGGAGAGGAGGGTGGAATTCCCAGTGTAGCGGTGAAATGCGTAGATATTGGGAGGAACACCGGTGCGAAGGCGGCTCTCTGGACCGGTACTGACGCTGAGGCGGCGAAAGCTAGGGGAGCAAACGG
+
>>9:9:9:9#4B5:9;;=@B@CC@C@C;;:BFD=AA;:;0;D;BAA@@;<<)5<>2;66@@B=@@CAAAA=9555)549)44474455.5.44925.5499<<2<?;;;;9:=@;9;CB:@@99=.555&55594;;>7>>:?4666@8>CCC>969A<@@DC=:<;<:?::9B<9BC5998<7=::4:6///<<7<8<<7<;;966;5;;)/)////79<<99555.55.5555)5555555&59999)5/:
@N9IO0:00850:06196
TACGTAGGGTGCAAGCGTTAATCGGAATTACTGGGCGTAAAGGGTGCGCAGGCGGCCCCGCATGTCAGGCGTGAAATCCCCGGGCTCAACTTGGGAATGGCGCTTGAAACTATGGGGCTGGAGTGTGGCAGAGGGAGGTGGAATTCCACGTGTAGCGGTGAAATGCGTAGAGATGTGGAGGAACACCGATGGCGAAGGCAGCCTCCTGGGCCAACACTGACGCTCATGCACGAAAGCGTGGGGAGCAAACAGG
+
BBBBBCCB<@@@>;?:;;=A<BBB=C?B@B@@@C>;;;CC0;;0<A?A>00+00)0;@+>AC;66<??9@ACCCC<@AHH9BB=::8C7:9?AA5>03408;AC@CBC=C@A@CGG;CCC@BBBBAB>A??>??89939@=A>B?B?BBBBBBBAAB?BBBD=:97>>=>AABBBAA9<=3939?A=;:;75:::5:38:9<6<=;??>3<39-52525./..335555:;889.999:AAA5@;;;B<B@@=
@N9IO0:00814:06253
TACAGAGGGTGCAAGCGTTAATCGGAATTACTGGGCGTAAAGCGCGCGTAGGTGGTTCGTTAAGTTGGATGTGAAATCCCCGGGCTCAACCTGGGAACTGCATTCAAAACTGTCGAGCTAGAGTATGGTAGAGGGTGGTGGAATTTCCTGTGTAGCGGTGAAATGCGTAGATATCTGGAGGAACACCGGTGGCGAAAAGCGGCTCACTGGACCGTCTCTGACGCTGAGGTGCGAAAGCCAGGGTAGCGAACGGG
+
@?A@@;;;0;;AA<@@::69;>>A5968?AABCD<BC;99,4;;;=BBBBC?@A@B?BCI@GACHAGACCCCBCD?DCDC;CD;@@DC@B?BBC=C696CCBB>9:99.;@;?9<:54;3373848C?AABBBA<AB<@@=B:==,:,9=;=@@><?@CBBE>BBAA>??CB@AA==988181888/69<=4:8867(8:84:7555::5:>4:57::<=>>>>>?;;5;=<;96/6@;:9929@?B9949AA8
@N9IO0:00838:06211
TACGTAGGTGACCAGCGTTGTCCGGATTTACTGGGCGTAAAGAGCGCGCAGGCGTCGTTCAAGTCGAGTGTGAAAGCCCCCGGCTCAACTGGGGAGGGTCACTCGATACTGATCGACTCGAAGGCAGGAGAGGGAAGTGGAATTCCCGGTGTAGTGGTGAAATGCGTAGATATCGGGAGGAACACCAGTGGCGAAGGCGACTTCCTGGCCTGTTCTTGACGCTGAGGCGCGAAAAGCTAGGGGAGCAAACGGG
+
ABAB@@@>@@@C?CCAAA9;;D;@29:;,;@;;;6;BBFE?C=<:BBBBCC@?@@@;;6;C?CCCC;:9;;BBB0;;;;;$5.59?=5;?CAA3;<<,4;:;;<CBCCC9::A>:?BB@AB=?;?C=7=?@BA:;488:4>2=28:2:8==BBBBB>AACC?BA>>>A;;;===AA3;;:>:;;;:>A:;5;8818=A;@@A=@<@B?C@CCC@CC?AAA;;::9:9=??::::&9:;::@<6<<@=>6>BC<
@N9IO0:00838:06246
TACGGAGGGGGCTAGCGTTGCTCGGAATTACTGGGCGTAAAGCGCACGTAGGCGGCGATGATAGTCAGGTGTGAAAGGCCTGGGCTTAACCCAGGAACTGCATTTGATACTGCATTGCTAGAGTCCGAGAGAGGGTAGTGGAATTCCCAGTGTAGAGGTGAAATTCGTAGATATTGGGAAGAACACCAGTGGCGAAGGCGGCTACCTGGCTCGGTACTGACGCTCAGGTGCGAAAGCGTGGGGAGCGAACAGG
+
@@CC>@@CBA0AAA@@BC>ABKCC>C=A6::AAA<AA@BB<B;:;C;:;CB@AA8<69;CBC@@ABAAA??@A@?9?1:1337(7;;@?BC?BD?B;;@??>>A8====@@@A@@<@@@9::@@@>@?BBA@A@9?====8<;=:?B8::CCCCC@A?ADDC=B?;;;;;BCBA?AB?C?DC>BBB?@@@A;@;;5;>;;8;BAC?CA?CDBB?B;::A@<<??9::?BCDCBD<??B::::5:?@CD@A@@@
@N9IO0:00858:06231
GACGGAGGGCGCAAGCGTTGTTCGGAATTACTGGGCGTAAAGCGCGCGCAGGCGGGTCGGGAAGTCGGGAGTGAAATACCGGGGCTCAACCCCGGGGCGGCTTCCGAAACTCCCGGTCTAGAGACCGGTAGAGGCCGGTGGAATTCCCGGTGTAGCGGTGGAATGCGTAGAGATCGGGAAGAACACCAGTGGCGAAGGCGGCCGGCTGGGCCGGTTCTGACGCTGAGGCGCGAAAGCGTGGGGAGCAAACAG
+
9<@?7@A=;5::A<BBBA>BB=A@9=29.4:555)55555)59955565558555)59;>6?:>=9:544?>;:;-4:>6<>>70//;<;;;/=;9+8=.43-35:<=6;<<=8B9BBB======8=6988//(/383884<.4.4:1:5:;9::::5:<7<7<;<;;<>9988333/47<=8:88/33::4::>5@>@;59*/(/888/81828.339;;555:<<-448433(33:4444&4::<<5<=<
@N9IO0:00819:06262
TACGGAGGGGGCCAGCGTTGCTCGGAATTATTGGGCGTAAAGGGCGCGTAGGCGCCAGGCAAGTCTGATGTGAAATCCCACGGCTCAACTGTGGAATTGCATCTTATACTGCCTGGCTCGAGTCTGGGAGAGGGAAGTGGAATTCCCGGTGTAGCGGTGAAATGCGTAGATATCGGGAGGAACACCAGTGGCGAAGGCGGCTTCCTGGACCAGTACTGACGCTGAGGCGCGAAAGCTAGGGGAGCAAACAGG
+
BCAA:;9:9:*;=AAABB=A@BCF:D:D@BB?CJ?GICIG>CC?DDCCB@@;99505=8>C@CCBBBCCBBCFF>BAA=AAA=@BBB?ABBBC?C@C?BB>BBB?BAABBBB?>>:;?@@7::><C=6BAAAB=A?BBB@B?B?BC;B>?@ACCBC?CCDD:A885;96<;><>>A8<99<8<>>=A>@>8>>A;>;>A<??<?;?@:>?:>?<===;;;=>=?>><>>>CEE7>@A@@AB8@<@@>38996
@N9IO0:00835:06265
TACGTAGGGTGCGAGCGTTAATCGGAATTACTGGGCGTAAAGCGTGCGCAGGCTGTTTTGTAAGTCAGATGTGAAATCCCTGAGCTCAACTTAGGAACTGCGTTTGAAACTACAAGACTAGAATTATGTACAGGAGGGGGGGTAAGAAATTCCACGTGGTAGCAGTGAAATGCGTAGAGATGTGGAGGAATACCAATGGCGAAGGCAGCCCCTGGGATAAGTATTGACGCTCATGCACGAAAGCGTGGGGAGCAAACAGG
+
@BA?@;;;0;A@@AB@AA=A?EBB=B6;4;@@@B;<:;AA8AB;;;CA:;97;<>@AA166616>999?;4:449)44;044499:99.44.4<?B>AA@844</44<4:95//16//--,,(,(,,*,----(/688888#//(///(-050-----(-766;/33;A9>?999AA989<=7;633.7<@@?8?:97.38=271;@9333&355,377(.../(..522255...3589:2;;>=8;8.733/;5>::5
@N9IO0:00849:06306
GACAGAGGTGGCGAGCGTTGTTCGGAATTACTGGGCTTAAAGGGCGAGTAGGCGGTGGAGCAAGTCTGAGGTGGAATCCTACGGCTTAACCGTAGAACTGCCTTAGAAACTGTTTTACTTGAGTCAATGAGGGGAGGGCGGAATTCCTGGTGTAGCGGTGAAATGCGTAGATATCAGGAGGAAGGCCTGTGGCGAAAGTGGCCCTCTGGCATTGTACTGACGCTGAGGCGCGAAAGCGTGGGGAGCAAACAGG
+
@@A@@@C@BB?@@?=999;@??BB>B?A<AA:::/:?28839A9???A@@?=?C?CB?BCA@=?????@A?BB?A?AA<@@BA<@@5;5;=AABA@=A;;;?B@BBCD9;;BBAA3A;;599@;;;=965@=@0@CD=@A@D@D@C@A?=@CBBBDD?BACC>AAA;::@B@@AAAB?BCAC=?=?=@@@A>@:::5:AC?CC>BABB@CBD@BBBBB:99???ABC?@@?:::.;;;<BBB8BBBCB=B@A=
@N9IO0:00829:06341
TACGTAGGGTGCGAGCGTTAATCGGAATTACTGGGCGTAAAGCGTGCGCAGGCGGTTGTGTAAGACAGGTGTGAAATCCCCGGGCTTAACCTGGGGAACTGCGCTTGTGACTGCACGGCTAGAGTACGGCAGAGGGGGGTGGAATTCCACGGTGTAGCAGTGAAATGCGTAGATATGTGGAGGAACACCGATGGCGAAGGCAGCCCCCTGGGCCGATACTGACGCTCATGCACGAAAGCGTGGGGAGCAAACAGG
+
AABBBCCC=;;;CBB;;<?A?AC@:@-0)/<<>>799:HM?GDCA@@@@::6:@=@=@?@@@?BAAAA<??@?:B8????0??3:;,0*/40///&/483333::6@>BBBBB89:C?BBCBB???;?:;878@A@?A(<;6<05,23:690522AAA@??BDD:;;BA???AAB@?@?8::<?<@AA?BBBC?@@@@C59;;::::)9<@7@=@?9:9;7;>00/====>=@999,9?@CFII<BCBHG?ECD@
@N9IO0:00847:06320
TACGTAGGTGGCGAGCGTTGTCCGGATTTACTGGGCGTAAAGAGCGCGCAGGCGTCGTGCAAGTCGCGTGTGAAAGCCCCCGGCTCAACTGGGGAGGGTCACGCGATACTGCTCGACTCGAAGGCAGGAGAGGGAAGTGGAATTCCCGGTGTAGTGGTGAAATGCGTAGATATCGGGAGGAACACCAGTGGCGAAGGCGACTTCCTGGCCTGTTCTTGACGCTGAGGCGCGAAAGCTAGGGGAGCAAACGGG
+
@@AA@AA=::29A=@@AB>BCC?B>BBB6;;ABB9BA@@@:@A@AA:;;@@<;;:A@@A;;6;A9:9????BBC>BBCBC1>;>@@???<<<<2999,9<????:::??@@AAABBBCAAA?B?BBB>B??><7<<>BC>B=B?CC:><?BBBB?A=A;;<5;;;>==<;;;;79:3;;5;7A@B?B;9;?C@@7@@BBBC@:A:6;9;@CBB@BB?BBBBBCBAA=ACB:;;7<BBCCCC;AABBC;;<;;
@N9IO0:00855:06324
TACGAAGGGGGCGAGCGTTGTTCGGAATTACTTGGGCGTAAAGGGCGCGTAGGCGGTTTGGCGAGTCAGGCGTGAAATTCCCGGGACTTAACCTGGGGGCTGCGCTTGATACTGCCGGGCTTGAATTCGGGAGAGGATGGCGGAATTCCCAGTGTAGAGGTGAAATTCGATAGATATTGGGAAGAACACCGGTGGCGAAGGCGCCATCTGGCCCGGGATTGACGCGTGAGGCGCGAAA
+
/9://)/777'7///===7@@;?@=A:@90/0)/:.7///7)59)599///:4<:8==4;>@98373;:7<BA???5?=@A<AA000>;>:@694444$44444::5<540=000)0;39<///6<7997.7://)/750-/)/)/)/;.566::::4405//:.727////8::>>:>D=>7::5333-3-3828::5:5333-3899:5::(33(335:;8///////56884333
@N9IO0:00858:06332
AACGTAGGAGGCAAGCGTTATCCGGAGTTACTGGGCGTAAAGCGCGTGTAGGTGGATCGGTAAGTTACTTATAAAAGCTCCTGGCTAAACTAGGAGAGGTTGAGTGATACTGCCAGTCTTGAATAGAGGAGAGGTTGACGGAATTCCGCGTGTTAGTGGTGAAATGCGTAGAGATGCGGAAGAACACCAGTGGCGAAGGCGGTCAACTGGCCTCATATTGACACTCAGACGCGAAGGCATGGGTAGCGAACGGG
+
<.;@;;969;2;>49;;;29=?;@=<554=659D8969CC3;;@;9;;;?>:994:@@@5;9:?>6==:9888::)---839<9====8=;@@;=8;@7=7A;B;@@C=>>??>@AAAA=AA>A@?::7;==;6;6///:6<3<39*//68//(/>?@<:98A3;;;<:::@@B@BBB<@;@A?@@@?BCBC?B@@=A=AA=B;;8:@B>B@CCCDBB=BB955<<@AAA@@:924599:;>4>==<<@>ABA;
@N9IO0:00858:06359
TACGGAGGGTGCAAGCGTTGCTCGGAATCACTGGGCGTAAAGGGGGCGTAGGCGGTTTTATAAGTCGGATGTGAAAGCCCTTGGCTTAACCAAGGAATTGCATTCGAAACTGTAAAACTTGAGTACGGTAGGGGGAAGCGGAATTCCTGGTGTAGCGGTGAAATGCGTTGATATCAGGAGGAACATCTGTGGCGAAGGCGGCTTCCTGGACCGAAACTGACGCTGAGGCCCGAAAGCATCGGGTAGCAAACGGG
+
A@@@<;;909@@C>C;;<?CCCCCAF?BACCCCC?@@@BC;A@@@0A@?AA@;98:<B.@@@>:::A;@AABCCD9???6=:?;?@?A?A?B<?;??A4::AA?ACCD<A;;:AAA3;;=@A@B@@@=@AAABA0A79;C?C>B<B?@@<>BA@AAA>A;;;059559:??@;96AC>;;6;8A@BBABBA?A@@:@::4.5<8?=@B???<?AB;AAA@;;B;;;G4;;/499)4445555)555:;;15444
@N9IO0:00821:06365
TACGGAGGGTGCGAGCGTTAATCGGAATTACTGGGCGTAAAGCGTGCGTAGGCGGATGCTTGAGTCGGATGTGAAAGCCCCGGGCTTAACCTGGGAATTGCATCCGATACTGGGCGTCTAGAGTGTGGTAGAGGGGGGTAGAATTCCTGGTGTAGCGGTGAAATGCGTAGATATCAGGAGGAATACCGGTGGCGAAGGCGACCCCCTGGACCAACACTGACGCCTGAGGTACGAAAGCGTGGGTAGCAAACAGG
+
AABB=;996;@>CBBBCCAE@CB@=@496;BBBD>CDAFE<BBBCCBCB@?>?C?BBBCB?BAA?AB<??BBBBB<BCCC8AB<???C@C?CDD>D@B??@@AB?BCBACAAA=???ABBA>??C?><??>=@>>?@%@A?:6;7=7==8@AABBCB8BB==6:?AA?>>><=8;AA>BB>B?BBB?C@BB>@BB?A?ADCCCCC0BB=@@=A>A<CBC@@00,0>>>;@?>@DD@BAA@BB=BCAABH=AAB<
@N9IO0:00832:06394
TACGTAGGTGGCAAGCGTTGTCCGGATTTATTGGGTTTAAAGGGTGCGTAGGCGGTCTTATAAGTCAGTGCTGAAATATCCCGGCTTAACCGGGAGGGTGGCATTGATACTGTAGGACTTGAGTAAAGTTGAGGTTGGCGGTAATTGACGGATGTAGCGGTGAAATGCTTAGATATCGTCAAGAACACCGATAGTGTAGACAGCTAACTAAGCTTTAACTGACGCTGAGGCACGAAAAGTGTGGGGATCAAACAGG
+
BB?@>::4::4:A<@9;;9;;BAC?BBB=BB>AA9AB.98-3;1455BBCC?;:6;;;:???<@AA@@@@@<::;.;@?@A;A<@A<B=@=AA9;;;0;;=;;;;;<9;AA>>@B>@@@=@?A>;=3;;600/39)/)/9)//)/)//:;.4555<@=C@BBCC<@@?<7@>>>A:99@BB7;;@BBB8::C99:??@AAA@@@@@;@@@<@ACD6;8:BBBBCCBBBC?BB;<<;<*;@BBA@B7BBCBC=@@@>
@N9IO0:00836:06376
TACAGAGGGGGGCAAGCGTTGTTCGGAATTACTGGGCGTAAAGGGCGCGTAGGCGCCTTCTAAGTCGAACGTGAAATCCCCGGGCTCAACCCGGGAACTGCGTCCGATACTGGAAGGCTTGAATCCGGGAGAGGGATGTGGAATTCCAGGTGTAGCGGTGAAATGCGTAGATATCTGGAGGAACACCGGTGGCGAAGGCGGCATCCTGGACCGGTATTGACGCTGATGCGCGAAAGCCAGGGGAGCAAACGG
+
AC@;;;;;::9#59499;;=AA>AA:A>B=??AAB=@@?BC;@@;@A@@@BC@CAA=@=A?@=@@@;;5<;;;?B;;;;;.;C<@@@B?BD=AA=@?CCCBBBC9;;BBB@B?B?D@B=<@D:B>:>?8<<;::3>=?=A3<3=7;7;;7;<9////)/6773965<<>?@@>A@<=4::7;8;???A?@A<ACC=A?A@:@?>728;98@=?7ABB>BCBBA>>>?@@@???>8>B>ABAA57773=3999
@N9IO0:00841:06390
TACAGAGGGTGCGAGCGTTAATCGGATTTACTGGGCGTAAAGCGTGTGTAGGTGGTTGTTCAAGTCGGTTGTGAAATCCCTGGGCTTAACCTGGGAACTGCTTCCGAGACTGAGCGACTAGAGTACGGTAGAGGGCGGTGGAATTTCCGGTGTAGCGGTGAAATGCGTAGATATCGGAAGGAACACCAATGGCGAAGGCAGCCGCCTGGGCCTGTACTGACACTGAGACACGAAAGCGTGGGGATCAA
+
??>99:;:.9:7<=>9898=8=?C=AAC=AABBE>?@@BD9?????@BBBB@AB>B>AA@CCACABA=@5;;?@@9A@@8??@:?@=B=B?BBB=A59;999=A=ACABBCBAABAAB@:;;AABCC@CCA;<<095455169>>4=7;5;;::?AD;CBBC=BCAA@@@@;;;CC?B?C9<7;CB?CBDCAA@@?B9;;DE@DE?;;;.;<@AACB@:9;;;;?@;;:@AAAA9?>=::99*733::
@N9IO0:00863:06375
TACGTAGGGTCCAAGCGTTAATCGGAATTACTGGGCGTAAAGCGTGCGTAGGCGGTCTCGCAAGTCCGATGTGAAATCCCCGGGCTTAACCTGGGAACTGCGTTGGAAACTATGAGGCTAGAGTGCGGCAGAGGGGGGTGGAATTCCAGGTGTAGCAGTGAAATGCGTAGAGATCTGGAGGAACACCGATGGCGAAGGCAGCCCCCTGGGTTAGCACTGACGCTCATACACGAAAGCGTGGGGAGCAAACAGG
+
A@@>@@@>8>@=B46:;<8=9B96298A7A@ACB=@?;::.;;;:CCAABB?BB?@@ACBBB@CCC>:;;99:@@2>@@@7>=3=B+0+03::738+/;@?BB@C@BC=BBD@@9:8:ACBABA?>>:@ABBBGGDD*DD@C>@=@?AA>;;9:9:BCBBCE>;;;CCBAAA;;;;:3:@>A>AAA6<9493955.579;;:@==,>BB0;4;AA;000////7777@>@@@@C<A<;0000)0//88//0/5
@N9IO0:00870:05767
TACAGAGGGGGCTAGCGTTGTTCGGAATTACTGGGCGTAAAGGGCGCGTAGGCGCCCGCTAAGTCGAACGTGAAATCCCCGGGCTCAACCCGGGAACTGCGTCCGATACTGGCAGGCTTGAATCCGGGAGAGGGATGTGGAATTCCAGGTGTAGCGGTGAAATGCGTAGATATCGTGGAGGAACACCGGTGGCGAAGGCGGCATCCTGGACCGGTATTGACGCTGAGGCGCGAAAGCCAGGGGAGCAAACGG
+
BBBBBCCCCD5CBCCCDC?BB?BCADAD@CCCCC>;;;CC:@@:@BAAAAA=??BA8AA@=3::9@?<99;:==6?@?@-;90:>A><AA9<<3<+0000;9;8=BCBBBD?@@@>A??CC>AA@CC=BBBBC>CCCBA;@;>;@4;;=@BBBD?@>@BAA<;;;@;;;>000////)/;4:6<66469>>7<<<:?7;;59:9;29;4594>:;>>9<<B:99=9945@;559,5:55555&5555;1:;;
@N9IO0:00874:05809
TACGGAGGATCCAAGCGTTATCCGGAATCATTGGGTTTAAAGGGTCCGTAGGCGGTTTTATAAGTCAGTGGTGAAATCCGGCAGCTTAACTGTCGAACTGCCATTGATACTGTAGAACTTGAATTATTGTGAAGTAACTAGAATATGTAGTGTAGCGGTGAAATGCTTAGATATTACATGGAATACCAATTGCGAAGGCAGGTTACTAACAATTTATTGACGCTGATGGACGAAAGCGTGGGGAGCGAACAGG
+
BBCD?BB>ACC=B<@@@@?BBB@C?B:;:AA9BB<BD<@?<@D=BB9::>>:9;5:A?2?@@<@@A@BBC9BBBC>BB@B@BAAAD@D?AAA??8:.4=:A=BB?A<ACCBA@BBC?BB;99AC@EC?BBCD@CDC>BBCAA=ACBBB@@;;;@BAA>BAAA9????;999@AB=@@@AB@D>BBB?B?B6:9>>4:29995:6<5557<<:??8;??A:99BAAC??;@@==>6>9::===2===<@;;;;:
@N9IO0:00877:05783
AACGTAGGGGGCGAGCGTTATCCGGATTTACTGGGCGTAAAGCGCCCGCAGGCGGCGGGTCAAGTTGGACGTGAAAGTCCCGGCTTAACTGGGAGAGGTCGTACAAAACTGACCGGCTAGAGGCTGAGAGAGGAGAGCAGAATTCCCGGTGTAGTGGTGGAATGCGTAGATATCGGGAGGAATACCAGTGGCGAAGGCGGCTCTCTGGCTCAGAACTGACGCTGAGGGGGCGAAAAGCGTGGGGAGCGAACGG
+
;.;90;;977'7>0/0/0+0?A=A@BBB=BBBBE>BBBBD=A;;;D<BB;;8;@9ABB<ABB?BB>B=A@AA;;;095<=6?9==;>054;:.0///)/////3333&/6///)/)/779/4.4:;;BB@;::;EDCCBBA4;4::,55:9:;:9<7::595:5:;@@@@>>0000*//)/)///)//8<;>>=9=<97,38<<;894333:33,3=787<<<<97787$33222&2258><>28;96<7=<7
@N9IO0:00883:05770
GACGTAGGGGGCGAGCGTTATCCGGATTCACTGGGCGTAAAGGGCGTGTAGGCGGTTACGTAAGTCCGGCGTGAAAACTCGCGGCTCAACTGCGAAACCGCGTCGGATACTGCGTTGACTTGAGGACGGTAGAGGTAGATGGAACTAGCGGTGTAGCGGTGAAATGCACAGATATCGCTAGGAACGCCGGTGGCGAAGGCGATCTGCTGGGCCGTTCCTGACGCTGAGGCGCGAAAGCTAGGGGAGCGAACCGG
+
AABAABBBBB1?A?A>????@@?C>AA?BBBBBB<>>?@@<@D<BBBBA??9>>9=<?A?@?;??><A=AA>?=>=*99A>@A@BBBD?CDFBCDH=D@BBBCBC@BBAA;9<CC<ECCI:BB<7AAA5@A@@B@AAACAB?B;><@AAB@BAABBBB?BCB=4::@ABACCB@@<;AAAB>B;;;=7;7;B8@CD4;4;@@>@::955<4<8@B=B8:;:;A@@A;;2:CA@@B:@;;;@@@7@ACCD@C@D7
@N9IO0:00883:05784
TACGGAGGGGGCGAGCGTTATTCGGAATTATTGGGCGTAAAGGGCGCGTAGGCGGCCCGGTAAGTCAAAGGTGAAATCCCTCGGCTCAACTGAGGAACTGCCTTTGAAACTGTCGGGCTTGAGGCCGGGAGGGGGTAGCGGAATTCCCAGTGTAGCGGTGAAATGCGTAGATATTGGGAGGAACACCGGTGGCGAAGGCGGCTACCTGGACCGGTTCTGACGCTGATGCGCGAAAGCGTGGGTAGCAAACAGG
+
ABBD?CBCCC5CBBB9:9>@C@FDAC?B?BB@DE>@@ADD>CC=CBCCB?<900+0>6><A@:@A@AA>A@BBBE>BBB<A??<@BBBACBCBBAB@BCDC@FF=AAC=CBAAACD>CC?BCC?B=A@;BBBCB3CAA@B?B?C?BA=@A@BCCBBA=@;:;6;BA@@CCB??>7;;4>:8>9BBB>B>??:?>C@F?BB?A@@=7=B6<:7=8=8BB?=8DDB>8>>?@;<;E9@@@@@C8;;;===,00.3
@N9IO0:00892:05763
GACAGAGGGGGCAAGCGTTGCTCGGAATCACTGGGCGTAAAGGGCGCGTAGGCGGGTGGGTAAGTCGGTCGTGAAATCCTCGGGCTCAACCCGAGGAGGTCGGCCGAGACTGCTGATCTTGAGGGGCGCAGAGGAGCCTGGAATTCCCGGTGTAGCGGTGAAATGTGTAGAGATCGGGAGGAACACCGGTGGCGAAGGCGGGGCTCTGGGCGCACCCTGACGCTGAGGCGCGAAAGCGTGGGGAGCAAACGGG
+
ABB;;;CCCC2BC>B;;;@BBBDC>B:::BBDDD>@@@CE=BB>;;;@@A@?CCF>CBC<BB=@?BB@B@@AFCD?BB?CDCD>BBBB?AB=??==89-59B7A<AABBB@A@BCBBBB?B@@AA6@@@@A@@6;;A;AA9=9@?CC7C????BA??=@?@@:@BAAAAA@==9444/4B>A=AAA>B>BB?BBC?B?BDGG;CBCCFK?CCABBE<@@<;<<=<;;7;BDCCH=A@;@A>>1;;BC>8?ED<
@N9IO0:00906:05797
GACAGAGGGTGCAAACGTTGTTCGGAATTACTGGGCGTAAAGCGCGTGTAGGCGGCAACGCAAGTCGGATGTGAAAGCCCATGGCTCAACCATGGAAGTGCACCCGAAACTGCGTTGCTAGAGTCTCGGAGAGGAAGGTGGAATGCTTGGTGTAGAGGTGAAATTCGTAGATATCAAAGCGGAACACCGGTGGCGAAGGCGGCCTTCTGGACGAGTACTGACGCTGAGACGCGAAAGCGTGGGTAGCAAACAGG
+
C@@000>>9>ABBB;:99<;;=@=:=,0)/0;>>3?;AAB.9;4959@?AD?;;49;7<<<B=ABA>?B0//<<@9@@A>BCC?B@5504399@:>7?;555==4<<=6<::?@@04:9::955<=AC=>?AA<?8@9BC7;6:;33.3.3;;;<;:6:;<=6=7;;:543=87344(33949055=8A895-06:)/)0966)3-3385:<=?=>==89=;33399787=?:::.:???@@:@@A@@@:;;;>
@N9IO0:00908:05793
TACGTAGAGTGCGAGCATTATCCGGATTTACTGGGCGTAAAGCGTACCGTCGGTGACTTGGGAAGTTCTTTGTCTAAGCCTAGAGCTCAACTCTAGAAAGGCAGGGAAAACTCCCAAGATTGAGTCTGTTCGGGGAACTTGGAATTCTCGGTGGAGGGGTGAAATCCGTAGATATCGAGAGGAACGCCAAGCGCGAAGGCAGGGTTCTAGAACACGACTGACACTCAGGGACGAAAGCTAGGGGAGCAAA
+
BCCBC@@@@@;?A@@@BA?AAA>A598;3>@A@A;9;:AA6;;@@@?,00<=;>AAAC@BC>C8::;@@?9@BBCC?CB>AA@9::AAC?BA@>A;;;0;=@@?C<ABB;BCCD=B?BBC?CABAA:::<?@AA6A<?@>A=@<@=@>==?:;7;ABB;A@A@;@C>A@;;;;;;ABAABC=?<:::=@?A;;;@?;?=@@AA9C799@@?;@@A@A@A;:9C988>?A7?::==4<<<;;;:+983333
@N9IO0:00911:05790
TACGTAGGGTGCGAGCGTTAATCGGAATTACTGGGCGTAAAGCGTGCGCAGGCGGTTTTGTAAGCCAGATGTGAAAGCCCCGGGCTTAACCTGGGAATGGCATTTGGGACTGCAAGGCTTGGAGTGCGGCAGAGGAGACTGGAATTCCTGGTGTAGCAGTGAAATGCGTAGATATCAGGAGGAATACCGATGGCGAAGGCAGGTCTCTGGGCTGACACTGACGCTCATGCACGAAAGCTGGGGAGCAAACAG
+
AAAAA@A@89;9B@A@AA=A@CB@:@+0)0===A5CCCDH>CBAAA@CC;:4::4;?A3@BB>BB?AAA;:;??>03:33&38089-3-449?@:B>AA=ABBC<AC>?????@7:5:>+0*//=8896<::9A>BBAABB?B?CAE@BB;>9@9899A@<;9/225=>:;76857789=;1;4;7528:::33..(.(..83882228=)5255769:79622222878;==>D7>=5655&22277.775
@N9IO0:00912:05768
TACGAAGGGGGCTAGCGTTGTTCGGAATTACTGGGCGTAAAGGGCGCGTAGGCGGTCTTGTAAGTCAGATGTGAAAGCCCCGGGCTCAACCCGGGAATAGCATTTGATACTGCGAGGCTTGAGTCCGGGAGAGGATGGCGGAATTCCCAGTGTAGAGGTGAAATTCGTAGATATTGGGAAGAACACGGTCGGCGAAGGCGGCCATCTGGACCGGTACTGACGCTGAGGCGGCGAAAAGCGTGGGGAGCAAACAGG
+
000/0*////$/999:BB69:16=7=9>7;@BBA;@@?AB<BG=:99CCCC?BB>;;;5999.5;;;>;994499049;;.4;0456>:>>8>>6;59==:99>5>??AA:9:>==99:377877/37.777828;;4>84:1;5;7.;;=;<@AAC;>==C8?:=7325558;166/6322-5665165562--(-(-904(.4444.44383888////888877)//)/////&/489::<.656=?6:;;2
@N9IO0:00864:05837
TACGAAGGGTGCAAACGTTGCTCGGAATCATTGGGCGTAAAGCGCACGTAGGCGGCTTCGCAAGTCGGATGTGAAATCCCTAGGCTCAACCAAGGACGTGCATCCGAAACTGCAGAGCTTGAGTACAGAAGAGGATCGCGGAATTCCCGGTGTAGAGGTGAAATTCGTAGATATCGGGAGGAACACCAGTGGCGAAGGCGGCGATCTGGGCTGATACTGACGCTGAGGTGCGAAAGCGTGGGGAGCAAACAGG
+
BBBBB@BD>BBCDD>::9@CAAACAC@CCCC?BC=:::BA;@:::@B??;>;9:-3<7>ABB?BBBB@C@;;>>>8EEE?;999A<@C<G<B:B:@???<=>::3898-7==@AABBBD?AAA@@@AAA>BBC?BB@A@C?C=A9@?6C:;66<=<B?CBBB=B?CBBB<ABCB<<@698297:??9BB<A<@BC?B?BB9CBBBB==@8=B>@@CCCC>>>CBBBD?BBBB@;4@:99A??3@99:A9@AA?
@N9IO0:00868:05844
TACGAAGGGGGCTAGCGTTGTTCGGAATTACTGGGCGTAAAGCGCATGTAGGCGGATCGCTAAGTCAGGGGTGAAATCCCGAGGCTCAACCTCGGAACTGCCTTTGATACTGGCGATCTTGAGTCCGGGAGAGGTGAGTGGAACTCCGAGTGTAGAGGTGAAATTCGTAGATATTCGGAAGAACACCAGTGGCGAAGGCGGCTCACTGGCCCGGTACTGACGCTGAGATGCGAAAGCGTGGGGAGCAAACA
+
@@B9;6;CCB5CCBBBBB@BB@B@;@+0,0>@@@9;;:??/;;@BB;;;CC?;;5<C;;;9;5;??A@AA3A@AA;@CC;A;:8:BCC?E@@A;8<8???>>AA<AA???CC@@@@ABB?A;;;B?BC;@@BB?DCBBBCGF?@@@@B;99949949.59<?:B=BB??>9=?=2992929<8<??9?:49.4//)/500)/77=79979B9A@C9::@ACCCICBBABA;;;A;@?AABBB8B<;:?,9:
@N9IO0:00868:05848
TACCAGCACCTCGAGTGGTCAGGAGGTTTATTGGGCCTAAAGCATCCGTAGCCGGCTATGCAAGTCTCCGGTTAAATCCAACTGCCTAACAGGTGGGCTGCCGGAGATACTACACAGCTAGGGAGCGGGAGAGGTAGACGGTATTCGGTGGGTAGGGGTAAAATCCTCTGATCCATTGAGGACCACCAGTGGCGAAGGCGGTCTACCAGAACGCGTTCGACGGTGAGGGATGAAAGCTGGGGGAGCAAACCGG
+
DAB>@@;;;@DBBBCCE@CCCC@CB@DG>BB>BA=A=ABB:;;A?A9?<998182:@@?@@B?AABAB=@<@?BB=BC?C@CBBB@GL@BAA<AAA8A@@@=A=AABBBBBBCCC;;;A@@@:@AA@A;AA@@>ACBBBC??8949@;@AD>CCCCD;ABBB9BA>ABB@@@E?CB@BBB?BD?CC@D9:9?BCB>@=@A>@@@@@=@>>;;;;AA=BBA??;>>:::0:=>=?8?==<===/=?AAA:@<@;
@N9IO0:00869:05826
TACGGAGGGTGCGAGCGTTGTCCGGAATCACTGGGCGTAAAGGGCGCGTAGGCGGCCCGTTAAGTGGCTGGTGAAATCCCGCGGCTCAACTGCGGGGCTGCCGGTCAGACTGGCGAGCTAGAGCACGGTAGGGGCAGATGGAATTCCCGGTGTAGCGGTGGAATGCGTAGAGATCGGGAAGAATACCAGTGGCGAAGGCGTTCTGCTGGGCCGTTGCTGACGCTGAGGCGCGACAGCGTGGGGAGCAAACAGG
+
;BCC?CCB<???@AB@@@@CCCBC@C?@@BBBDC=BBBAB;BB=BCAA@BA=::4;;09C9C7A<C@CCH@BB=@8>@=5>9909>=C?B@??@@@2?A99687;;@=EBAB>@@;::;9;:;A@@@9?;;::-4>=<991349-44(45:4:5@=B?BB>@=@BA?ABA@@B@@@C=C:==@CBB?A@<A:>BJ?B=B@C8;;@@@@@;A=A@>ABA:;;AA??@D?CBCAA;;;@@;<;;.<AAAA<A@A=
@N9IO0:00879:05856
TACGGAGGGAGCTAGCGTTGTTCGGAATTACTGGGCGTAAAGCGCACGTAGGCGGCGATTCAAGTCAGAGGTGAAAGCCCGGGGCTCAACCCCGGAACTGCCTTTGAAACTAGATTGCTAGAATCCTGGAGAGGTTAGTGGAATTCCGAGTGTAGAGGTGAAATTCGTAGATATTCGGAAGAACACCAGTGGCGAAGGCGACTAACTGGACAGGTATTGACGCTGAGGTGCGAAAGCGTGGGGAGCAAACAGG
+
AABD=A@A;;;:C@@ACC@CC@CCAD>A?ABAAA<:;9BC=C;;0@000B@?0;7;AAA>BB?BCAAA@@=@A@?9999/::9-99976;<;3==<7=7988>>8ABB=BA???B@ABBB@A?@@<?@<@B<;6;=AAAC@B?C?B@BCCBBABBCD?DBCH>B?AA@@@BBBC@CB?B<99499@;@@@@=@@B?B?BABACC@BBC@CA@A@BBC@CA@@@BBBB@BBAA@@<ABBBDEE;::BCC=@@C@
@N9IO0:00889:05834
TACGTAGGGTGCGAGCGTTAATCGGAATTACTGGGCGTAAAGGGTGCGCAGGCGGCTCCGCATGTCGGGCGTGAAATCCCCGGGCTTAACCTGGGAATTGCGTCCGAAACTATGGAGCTGGAGTGTGGCAGAGGGAGGTGGAATTCCACGTGTAGCGGTGAAATGCGTAGAGATGTGGAGGAACACCGATGGCGAAGGCAGCCTCCTGGGCCAACACTGACGCTCATGCACGAAAGCGTGGGGAGCAAACAGG
+
A@:;;@A@:@AA@;;;BC?B?ACB?B?B@BCBBB:@@AAA<@D=;;;BCAA=AA5A@B5<CA@?ACCG=?:;;?>5>?==5?B<BB@G@B>BAA<A>A7;;BBC7;;>:@BABA=AA@;;7<BBBCCACBAA@B6@@<@A=A?C?C@BBBA;;;CCCADBBA<;;;B@AAAACCBBB=AA;@;<<<1777717==6>9=??=9>>9=?A:?=@ADDBCAA000:000<98:99=6==??A@A8AABBB<<;<<
@N9IO0:00895:05839
TACAGAGGGTGCGAGCGTTAATCGGAATTACTGGGCGTAAAGCGCGCGTAGGCGGCTTTGTAAGTCGGATGTGAAAGCCCCGGGCTTAACCTGGGAACTGCATTCGAGACTGCATTGCTCGAGTATGGGAGAGGGCAGTGGAATTTCCGGTGTAGCGGTGAAATGCGTAGATATCGGAAGGAACATCAGTGGCGAAAGCGACTGCCTGGCCCAATACTGACGCTCATGTGCGAAAGCGTGGGGAGCAAACAGG
+
CCCCBDCC<@@>?=<787188<@A?BAEADAAAB>A@A@C<@89:?@C@@@=:929>>8@@B?CEBB?BCB@BBC8;;EC;CE=BB@C>A?ACE=B@B@@@A@;@@;;;CCCBBA@BBBBBA??@:::0;@@@B<AA@@@=@?AD?D@B?BCAAA?B?BBBB>BBCA@???::;<<@A;@=@:==<>?::;9>>>@8?CC@A@AA@BB@CC=CACHICCCCC;;;AA@@AA@@A0;;C0000+0000<3;;>:
@N9IO0:00902:05819
CACGTAGGGGGCGAGCGTTGTCCGGATTTATTGGGCGTAAAGAGCTCGTAGGCGGCTCAGTAAGTCGGGTGTGAAATTTCAGGGCTCAACCCTGAAACGCCACCCGATACTGCTGTGGCTAGAGTCCGGTAGGGGAGCGTGGAATTCCTGGTGTAGCGGTGAAATGCGCAGATATCAGGAGGAACACCAGCGGCGAAGGCGGCGCTCTGGGCCGGAACTGACGCTGAGGAGCGAAAGCATGGGTAGCGAACAGG
+
BA??@;;::;*59999AB>BB@<A>@AD>CD@BB<:9887*389889::@@=?@<?AD@AAB?CA@BB<@@@CCC=BB=BCCD>BBCIAGG?CBBA9;;;24::)44?A@@@;;;;C@CCGECA<;5;7>9999*;?ABBB@C@C@A?AB>;;;@?@@5A994/4<<AAA999:7=@@>BB@C@B@@<@B;;6;BC?C?BB?BCCCCCDD>B>B=@=@A@<<;;95998@A=BC?6<>>;;;6;@ABBB@;;;?
@N9IO0:00912:05811
TACAGAGGGTGCAAGCGTTAATCGGAATTACTGGGCGTAAAGCGCGCGTAGGTGGTTAGTTAAGTTGGATGTGAAATCCCCGGGCTCAACCTGGGAACTGCATTCAAAACTGACTGACTAGAGTATGGTAGAGGGTGGTGGAATTTCCTGTGTAGCGGTGAAATGCGTAGATATAGGAAGGAACACCAGTGGCGAAGGCGACCACCTGGACTGATACTGACACTGAGGTGCGAAAGCGTGGGGAGCAAA
+
///4459909977138771819>>:@<A<?@AAA<@??@@6;:AABAAABB?BCACBCCDACACC@C?CBB:;;C>BBCC9CB;@@=C@C@CBB<B255@@@?5@AAA8A:55>=B<<<85788:;@9=//0==3;;8>A=A=@A<A>BBBBBAA9749AA@8876799::;A>>=8<49375:;;3;;<=8;7:2759@AA588.5>9=>8897775522255:27,2>798A7=:;;=CB6B>>:@2
@N9IO0:00867:05893
TACAGAGGGTGCAAGCGTTAATCGGATTTACTGGGCGTAAAGCGTGAGTAGGTGGCTCGCTAAGTCGATTGTGAAAGCCCTGGGCTCAACCTGGGAATTGCAGTCGATACTGGAGAGCTAGAGTTCGGTAGAGGGTGGCGGAATTCCCGGTGTAGCGGTGAAATGCGTAGATATCGGGAGGAACATCGATGGCGAAGGCAACCACCTGGGCCTGAACTGACACTGAGACACGAAAGCGTGGGTAGCAAACAGG
+
CBB@@@AB=BBAF@BBBB@C=?@A>AAB<ABDDD>BCBBA9@@;;9@=A:;9;C?CCABBBB@BCCCDC;9<><D>BBC>BB>6BAAB9B:CD@7>;?:<B;9;@@?@ACAA=?@99;AAB9<<?@@;@C@A@A<A@=AB>B9A?CC7D>AAAABB=7BEC?6CBAA@CBB9:8BCC5BB6:0588?A@?@7>>>7@<@C?B?BB?@@@=??CCB@BBCBBBBB@AAA@ABABC=;;;;;;.:A?ABE<BBD?
@N9IO0:00877:05881
TACGGAGGGGGCAAGCGTTGCTCGGATTTACTGGGCGTAAAGGGTCCGTAGGTGGCTCTGTAAGTTAGATGTGAAAGCTTAAGGCTCAACCTTAAAATTGCATCTAAGACTGCAGAGCTAGAGTCCAGGAGAGGTTGGTGGAATTCCCGGTGTAGCGGTGAAATGCGTAGATATCGGGAGGAACACCAGTGGCGTAGGCGGCCAACTAGCCTGGTACTGACATTGAGGGACGAAAGCGTGGGTAGCGAACCGG
+
?>992;:;;;*4?6;?>>:AA@@A6;AB>CCCCC>CCCCF>BB>CCAECCB?:909<<ACCD@BB@BBBAAB@@@:@A@@D>@<@B;;9;@C@CCJ:C?A@A@:;;?C@BCBAAAAAA;==BC??;C?8<BBFHE>@?;D?B@B?BD>C?CBBBABB?BCCC=?@@@ABAACB???A9@@=@=@BB>B;<;?BCCCC@A@?@@C?ABBBB@DE@DBCCCBBBA5;;;:-9@?AB<BAB?@>:@BBABB=A>A?
@N9IO0:00886:05868
TACGAAGGGGGCTAGCGTTGCTCGGAATTACTGGGCGTAAAGGGCGCGTAGGCGGACAGTTTAGTTGGGGGTGAAAGCCCGGGGCTCGAACCTCGGAATTGCCTTCAATACTGGCTGTCTTGAGTGTGAGAGAGGTGTGTGGAACTCCGAGTGTAGAGGTGAAATTCGTAGATATTCGGAAGAACACCAGTGGCGAAGGCGACACACTGGCTCACTACTGACGCTGAGGCGCGAAAGCGTGGGGAGCAAACAGG
+
BCCCC?CCCC1CCBBABB>ABCCCFCBDACCCCC>AAACC=BB=BBABACC@CCABBBCCC=BAC5;;;;*;A@G8@>A9AA@5@@0/04847A@<@8=9::67)--(-,,,,(,,-//9387==7839::9AAABBBC><18,2::35::;:8888<6::==3;483//////:58849(//(/6846335(...(.266???<<<BB?AAAABBBAAAABA@BA@@<:::ABC=CAAACCC:CEA@?<?<>9
@N9IO0:00887:05896
TACGGAGGGTGCAAGCGTTGTTCGGAATCATTGGGCGTAAAGCGCGTGTAGGCGGCTTGGCAAGTCGGTTGTGAAATCCCGGGGCCCAACCCCGGAACTGCATTCGAAACTGCCTCGCTAGAGTCCCGGAGAGGAAGGCGGAATTCCCGGTGTAGAGGTGAAATTCGTAGATATCGGGAGGAACACCAGCGGCGAAGGCGGCCTTCTGGACGGTGACTGACGCTGAGACGCGAAAGCGTGGGGAGCAAACAGG
+
BB@@;>>>8@@@D>BAAA?CCADD@C>ABBB?BC:A@::95:@@?@=@@;;4:A8@B:C;>E?BBBB?B?BCCFE>CCC>CFF;BC>@=@AA8A?C=A???@@=@A@A<@:;:@CDCCCCBB@@AE=C@BAA@?A=@>?>;?<>=?D>C?:::AA::7;ABB=B@BCCCBBBCCBBB=BC?B>AAA@CCCC@CCB=A?;;2;29.;BC@CCC=?@BBA?>?ABBAAACCCECCC>CBCCDFF;CBBBC=@@@7
@N9IO0:00897:05871
TACGGAGGGGGCTAGCGTTGTTCGGAATTACTGGGCGTAAAGCGCGCGTAGGCGGCTTTGTAAGTTAGAGGTGAAAGCCCGGAGCTTAACTCCGGAACTGCCTTTAAGACTGCATCGCTAGAATTGTGGAGAGGTGAGTGGAATTCCGAGTGTAGAGGTGAAATTCGTAGATATTCGGAAGAACACCAGTGGCGAAGGCGACTCACTGGACACATATTGACGCTGAGGTGCGAAAGCGTGGGGAGCAAACAG
+
BBDB=@@AAA0BBCCBAB?::9;C>C?B?@@@CC=AAAEC>BBBBC;;<BA?@@=@A@;ACB@CB@BBBB>@;;;0:@B<C@B?@??B?BCB@C@E@C?@?=@B;A>@@?AAAAA;;:?>:@6@03393888<3;7333;6<8B7=6===CC@@@=C4734:3:6:9:@??:>C?BA?D?@@<:;::>?;;5;=?8=:=ACCCC;;;@;@BBA@:99>ABCBBBBBB>??<777*999:999*77?=;3?99
@N9IO0:00903:05873
TACGAAGGGGGCTAGCGTTGCTCGGAATTACTGGGCGTAAAGCGCACGTAGGCGGCTTTCTAAGTCAGGGGTGAAATCCTGGAGCTCAACTCCAGAACTGCCTTTGATACTGGAGAGCTTGAGTTCGGGAGAGGTGAGTGGAACTGCGAGTGTAGAGGTGAAATTCGTAGATATTCGCAAGAACACCAGTGGCGAAGGCGGCTCACTGGCCCGATACTGACGCTGAGGTGCGAAAAGCGTGGGGAGCAAACAGG
+
CCC;;7;BBA3BBCC:;;ACDCDFFF@B=ABA@A<ABDCF:;;99==B?@@;:;.5>:1<@@<@BC>?@@3@;:4/5A6AA=???;;A>ACC>A:?>A899?BB=BBC@??>;?==@@=8>=9943AA=BBBB>?@?B>>;>?BBBBBB=B@@A>;:5;==?8?=A@>88>AAC<??>B:;;@BBB@BB;;8;AD;@;;;2;?=A:9:.5@8@@@@BCCBBBABAAA=A??;:::.;@@@ABB:BABAC:@A?=
@N9IO0:00906:05871
TACGGGGGGGGGCAAGCGTTGTTCGGAATTACTGGGCGTAAAGGGTTCGTAGGCGGCCAACTAAGTCAGACGTGAAATCCCTCGGCTCAACCGGGGAACCGCGTCTGATACTGATTGGCTTGAATCCGGGAGAGGGATGCGGAATTCCAGGTGTAGCGGTGAAATGCGTAGATATCTGGAGGAACACCGGTGGCGAAGGCGGCATCCTGGACCGGTATTGACGCTGAGGAACGAAAGCCAGGGGAGCAAACGG
+
@@:;;;;;;;;";A495=>9?@5?@>@?C@BBBGIGCBBBB>BC>CAFBAAA@:;9;7;6;AA<@AC@@@@BA@@?6>@@6@@B?BBAA=@5;;;.;<A>CCCBBBBBACCCCBB?B>BBBGJ?AA=A@:@@@AA<BA@AA@B@B@D@BB?BB@@@AD?B@@@;@A@@@@@BBAAABB?BB?B?AAC797;B@B@@5;5;;5;CBB9;;8;:?C@DCC@DAA@;;;;;5:499@B8@B8;9DD9@@@AD,995
@N9IO0:00909:05906
TACGTAGGGGGCAAGCGTTGTTCGGAATTACTGGGCGTAAAGGGCGCGTAGGCGGCATGGCAAGTCGGGAGTGAAAGCCCGGGGCTCAACCCCGGAACTGCCTTTCGAAACTGCCAAGCTAGAGTACGGAAGGGGCAACTGGAATTCCCAGTGTAGCGGTGAAATGCGTAGATATTGGGAAGAACACCGGAGGCGAAGGCGGGTTGCTGGGCCGATACTGACGCTGAGGCGCGAAAGCCAGGGGAGCAAACGG
+
BBCCBBBFFF5BB?BAAB4;69>>9>6;599:590=@BBB<BC;@;6;6==:=B>A@?:7@A;?:>;;4:?:@@@2?;;3BCB7AA@@+000+0*/)///5.95)55:<4>==A?C<@@>:445<@>87;2:9:&;<>@A<9>5:5880444>=9:::8;@C=6?>8?8333;37.3;5=8?=<==@<@:;;7;==8=8>==69.4565>4>9;554:4433333:33-333377.33,37;</44>==3333
@N9IO0:00869:05920
CACGGGGGGAGCAAGCGTTGTTCGGAATCATTGGGCGTAAAGAGCTCGTAGGCTGCTCCGTATGTCAGGGGTGAAATTCAATGGCTCAACCATTGGCACGCCTCTGAAACTGCGGAACTTGAGATCAGGAGAGGAAAGTGGAATTCCAGGTGTAGCGGTGAAATGCGTAGATATCTGGAGGAACACCAGTGGCGAAGGCGGCTTTCTGGCCTGATACTGACGCTGAGGAGCGAAAGCCAGGGGAGCAAACGG
+
CCBBBA@A)@@@C@CA@A?9;26C;C@CBCC?C@=B@9<<1///777:99;69?@>9:4:@@AA@@@@@@6@>>@9?;@B?BB@B@@@>@9@?5;5;ABBC@BBBCCC<B;:;A=A=AB?BBBBBB@@=@A@A=AE<A<<7;=A=A=B@=ABBBBBB@ACAC=A@@@@<<>>>===<6:;7;7;=>9<?90*000*03<<)09>4;9=4;*0////59955553:33-33334;243-3333&33:::4:=:
@N9IO0:00875:05914
TACGTAGGGTGCGAGCGTTAATCGGAATACTGGGCGTAAAGCGTGCGCAGGCGGTTTTGTAAGACAGGCGTGAAATCCCCGGGCTTAACCTGGGAACTGCGTTTGTGACTGCAAGGCTAGAGTGTGTCAGAGGGAGGTAGAATTCCACGTGTAGCAGTGAAATGCGTAGAGATGTGGAGGAATACCGATGGCGAAGGCAGCCTCCTGGGATAACACTGACGCTCATGCACGAAAGCGTGGGGAGCAAACAGG
+
BBBBBAAA<;;;CBB;;<@C@CCA=A-00<<>>3>>:<;0;5@B@BBABB@CC=@AA7@AB?BCDCC?CA@@?E>BBBB:BA3:91;595=?A=C8=:87373/5=CDCCACB@C5:<AAA@;;;;;99@BC@8AA?@;;;5;.:5:;=?@@=<<<554;?,::BBCDCGCB@@?@7;>=@<@@A>9:8=384?4:<?A@@973,378/89?:>@@@@;000;:;@CDAA@FE>A899<==2????C>CBB;
@N9IO0:00877:05953
TACGTAGGGTGCGAGCGTTAATCGGAATTACTGGGCGTAAAGCGTGCGCAGGCGGTTTTGCAAGACCGATGTGAAATCCCCGGGCTTAACCTGGGAACTGCATTGGTGACTGCAAGGCTAGAGTGTAGCAGAGGGGGGGTAGAATTCCACGTGTAGCAGTGAAATGCGTAGAGATGTGGAGGAATACCGAGTGGCGAAGGCAGCCCCCCTGGGTTAACCACTGACGCTCCAGGCACGAAAGCGTGGGGAGCAAACGAGG
+
BCAA@>@@:@AB>:;9AA<@@C@@=A6:5<A;;;0;@@AA<AA@@BAA@BB>@@=@@@6@?A>@A@>ACAAA@@@;@CCC8BA;;;298?59:B9B5::@000<@-00>>??9>3939444@@9444544:9999999#955/4;:>+////777//559999095666A@=>99955.5<5<15/:5/////277:6:4:::<><;;$333(32828233//6-----(-70667777(33333;;&33333(333/4
@N9IO0:00889:05933
TACGTAGGGTGCAAGCGTTAATCGGAATTACTGGGCGTAAAGCGTGCGCAGGTGGCTTTGCAAGACAGATGTGAAATCCCCGGGCTTAACCTGGGAACTGCATTTGTGACTGCATGGCTAGAGTGTGGCAGAGGGGGATGGAATTCCGCGGTGTAGCAGTGAAATGCGTAGATATGCGGAGGAACACCGATGGCGAAGGCCAATCCCCTGGGCCTGCACCTGGACGCTCATGCACGAAAGCGTGGGGAGCAAACAG
+
AA@@@ABD;;;;C9;<CJAD@BB=9<+0)0<<<=/=9@?>5?@BBBBBB=>:9:4;AC=B?@=@BB@@ACBDBDC;:988-9@9=<17447?AB<B?B>?979C>BBBBBBABB??<?BA>?;8;?;<AA?99:::(9=>;>20)059/0(/8666:<<:<@D>AAAA???@???AAB<@?@B=AAA>AAAB?@=:).)-(-(-69:.:=<6<688733,3/(///09/0/9990//;3//37;<<0777>?3559
@N9IO0:00895:05918
TACGTAGGTGGCAAGCGTTGTCCGGATTTATTGGGTTTAAAGGGTGCGTAGGCGGCTTTGTAAGTCAGTGGTGAAATATGGCAGCTCAACTGTCAGGGTGCCATTGATACTGCGGAGCTTGAGTACAGATGAGGTAGGCGGAATTGACGGTGTAGCGGTGAAATGCTTAGATATCGTCAAGAACACCGATAGCGAAGGCAGCTTACTAGGCTGTAACTGACGCTGAGGCACGAAAAGTGTGGGGATCAAACAGG
+
BBBAA;;5;;4;B<AABG@CBEBD?DBC>ED?BA8@9)73(7=3455A=;;<:94;BB9A@C>@CBBBBB@BBBE>DD;;9;<<<???9<<>CCCDH?AAA>AC?CBBBB???B;:;:@6;;AAC@AAABA@@?@C@=AA<@8A3878>:>AAAB@?=?ACC>BABB@C?@@@?AAAAA>AB;A=A7??D@BAAA<@?CCCCC@?;>>>59::=?7@@A@CCC===>9<;85555&59::<<<0<<<@?69658
@N9IO0:00898:05959
TACAGAGGGTGCGAGCGTTAATCGGAATTACTGGGCGTAAAGCGCACGTAGGTGGCGACGTAAGTCGGGTGTGAAAGCCCCGGGCTCAACCTGGGAATTGCATTCGAGACTGCATTGCTGGAGTACGGAAGAGGAGGGCGGAATTCCCGGTGTAGCGGTGAAATGCGTAGATATCGGGAGGAACATCAGTGGCGAAGGCGGCCCTCTGGTCCAGTACTGACACTCAAGTGCGAAAGCGTGGGGAGCAAACAGG
+
CCCBBBBC=BBA@??=??9=<?AA>AAD@CABBE<?>?=?399?@ABCAAA?BB?AAAA9;:@@@ADD>BBB:88-99BA6CC>:::B?C?BBB=B?B>A;;;=AABBBACCBBA?>>=>9=79:::=A=A:;7;;C=AA>A:;:;E>E@BBCDC;;:<CCD>CCCBBB@@ABAABD>AA?A@A@@@@@AB6;;B?D7;:<AA<BDDD?BCADCBDBB@;00<@00,0;;<:9:,::59AA=4?;@AB<@@A<
@N9IO0:00901:05931
GACAGAGGGTGCAAGCGTTGTTCGGAATTACTGGGCGTAAAGCGCGTGTAGGCGGTTCGGTAAGTCGGATGTGAAAGCCCTCGGCTCAACTGAGGAAGTGCATCCGAAACTACCGGGCTGGAGTGCTGGAGAGGTAAGGGGAATTCCCGGTGTAGAGGTGAAATTCGTAGATATCGGGAGGAACACCGGCGGCGAAGGCGCCTTACTGGACAGCAACTGACGCTGAGACGCGAAAGCGTGGGGAGCAAACAGG
+
BBBBBCCD=AA>?=?@997:B?AB=B5;24;@?>9@BABB=BBABB@CB9949@:?;@A=@@=@BCCACBAABD>7BB>7=<<7;?8:25;>=>8@<A>@@ABC>A@@;@CBB@CC=B??==?999@A?AACC>@A>ACC5;:;=BD;@?AAACCAA=BBBB=B?CCCA@@BABBBM?CC@C>;;:?C?BB>;;:29.98=:<:@??A=A@A@@@=@@@@?==;>>>AA@AAA?9@@@@BBB7@@AAA8AAA5
@N9IO0:00907:05912
TACGTAGGGTGCGAGCGTTAATCGGAATTACTGGGCGTAAAGCGTGCGTAGGCGGTTCGTTGTGTCTGTGGTGAAAGCCCCGGGCTTAACCTGGGAATGGCCATGGAAACTGGCGAGCTGGAGTGTGGCAGAGGAGGGTGGAATTCCGCGTGTAGCAGTGAAATGCGTAGAGATGCGGAGGAACACCGATGGCGAAGGCAGCCCTCTGGGCTAACACTGACGCTGAGGCACGAAAGCGTGGGGAGCAAACAGG
+
CBBBAAAA<@@@BBBBBB>B>BBB?B6;:;BBBI>ABBCF>AACBBA@@BB>BC?B@CCC@BBAA@@@@@9??>>9?AAA9BD=AA=@6:69>>8<38<,913398>>5A=?8=997=?A=AAAA@B=899BB?ACC<??>A<?=??BAAAAABBBBBBBBB=BBBBBBCCBBAB;;7;C>B@ABA@AA::8:@@<A>A;::A9@>999.999=??:::?@BBBCBC?CCC:::59>>>@@@6@AAAD>C@@=
@N9IO0:00864:05993
TACGTAGGGTGCAGGCGTTAATCGGAATTACTGGGCGTAAAGCGTGCGCAGGCGGCTCCTTAAGTCAGATGTGAAATCCCCGGGCTTAACCTGGGAACTGCGTTTGAAACTGGGGGGCTTGAGTGTGGAAGAGGGGGTGGGAATTCCAGGTGTAGCAGGTGAAATGCGTAGAGATCTGGAGGAACACCGATGGCGAAGGCAGCCCCCTGGGCTAACACTGACGCTCATGCACGAAAGCGTGGGGAGCAAACAGG
+
CCAA@:::0:?@BB@CCCAC@B@@;?296;BBBD?ABACC>CCBBBBA@CC=;;7;@?=@?B@A@ABBBABCB==34934&3:1<=6:4:8<?@<B=?@BBBAC:??C593A::::%:B?B?8>:?@6=4A99999(333(317;>8?84?=?>=:..).;=;0:>8>@A???=;55>@C>;C?AAAADCBA;B==9;9@CCEIEE5AAA<AAA=@@?A?8333383;?>?BA@A:?=<99::+9379=5<AB>
@N9IO0:00868:05962
TACGTAGGGTGCGAGCGTTAATCGGAATTACTGGGCGTAAAGTGTGCGCAGGTGGCTGAGCAAGTCGAGTGTGAAATCCCCGGGCTTAACTTGGGAATTGCGCTCGAAACTACTTGGCTCGAGTGTGGCAGAGGAAGTGGAATTCCACGTGTAGCGGTGAAATGCGTAGAGATGTGGAGGAACACCAATGGCGAAGGCAGCCTTCTGGGCCAACACTGACACTCATGCACGAAAGCGTGGGGAGCAAACAGG
+
AB@@@CCD=BAACCCBBB?B6;;A=C?I?CBBAA;;;;CC>C@A@BBBAAA=@B@@?@;?=?694499998:?@C=@@@@0=@2:749.331;7.;9=178:4:4===3444AC6A6:8?888855:5:9689)/(/.326.5+2+26555266=@;@9;;6;AACBBBCBCBCCC:;;@C??AA5;5::2999296=9>>:;8;;9:1:)/)/:::9<?<<@?@;;;B@@AD>A000>>>0009@D=ABB:
@N9IO0:00871:06006
TACGAAGGGGGCTAGCGTTGCTCGGAATCACTGGGCGTAAAGCGCACGTAGGCGGCTTTTTAAGTCAGGGGTGAAATCCTGGAGCTCAACTCCAGAACTGCCTTTGATACTGAGAAGCTTGAGTTCGGGAGAGGTGAGTGGAACTGCGAGTGTAGAGGTGAAATTCGTAGATATTCGCAAGAACACCAGTGGCGAAGGCGGCTCACTGGCCCGATACTGACGCTGAGGTGCGAAAAGCGTGGGGAGCAAACAGG
+
@@A9;29999);ABCAAA@CBCBB?B?BBBBBAB;;9::5)5444<569B@7>@3/////$/)/7>@@AA7@@@B=CB8AA7:>;5546::?7@;<7;:::8AA9@?==>977;<9?;<998884333(3;7<688:>9:5:6<BBBCC><:::@881757;3A:?8522266<255=B:;;=@@@=@@@@=@=B+0+00)0:99966.5@6@@@BBB>>;;@CCCC@BCBBBDD:BBDCBBC;BCCCC0;;;;
@N9IO0:00889:05960
TACGTAGGGTGCAAGCGTTAATCGGAATTACTGGGCGTAAAGCGTGCGCAGGCGGCGTCGCAAGTCAGGCGTGAAATCCCCGAGCTCAACTTGGGAATTGCGCTTGAAACTACGGTGCTGGAGTATGGCAGAGGGAGGTGGAATTCCACGTGTAGCGGTGAAATGCGTAGAGATGATGGAGGAACACCGATGGCGAAGGCAGCCTCCTGGGCCAAATACTGACGCTCATGCACGAAAAGCGTGGGGAGCAAACAGG
+
CCCA?===5;;;C>BB:<9;@CCFGD?A>BBBBC>CDCCC>BCC;<;=<00+0@:@ABBBAB<@?@?B?BBBBBC>CBGJ9AABBA@B@CC@CA8@6:4;@?<;89DD=DCA;:6:39><6@:9=:B7:>?BBD=9919@:A?B7;79@<:;66;;;8=:>;095<<<>BAB=A966>9==:=:<;;9><?A<ACA?A00/9;4//,/5<)9.;4)5A9<@B@;;<??994444444&4<A::99&9>@@D?@?>9
@N9IO0:00896:05994
TACGGAGGATCCAAGCGTTATCCGGAATCATTGGGTTTAAAGGGTCCGTAGGCGGTCTAGTAAGTCAGTGGTGAAAGCCCATCGCTCAACGGTGGAACGGCCATTGATACTGCTGGACTTGAATTACTGGGAAGTAACTAGAATATGTAGTGTAGCGGTGAAATGCTTAGAGATTACATGGAATACCAATTGCGAAGGCAGGTTACTACCAGTGGATTGACGCTGATGGACGAAAGCGTGGGTAGCGAACAGG
+
BBAA=@@=@AA=@;A?@@?CFCAI@B?BBEB9C=4=94>?8@=6B=>BB?A=::6:AA?@@A?BAACB@@<@BAF>CCC>CBBABC@@>@E?BB?C=A@?CADD?BBAAAAAACC>???;?@=A?BBBCC>C?@@C?BBBAA=@BABCCCDCBA@@@<@@BD<AA@B6;;@@@B@BBCBA=A=AAA;A<A7;;CC5;5;;:;@=B;;;A;>>>>800*0000:9DA@@?@BBCC>C@@@@@:@@AABA=;;;=
@N9IO0:00904:05984
TACGTAGGGGGCGAGCGTTGTCCGGATTTATTGGGCGTAAAGAGCTCGTAGGCGGTTTGGCAAGTCGGGTGTGAAAACTCCGGGCTCAACTCGGAGACGCCACTCGATACTGCTATGACTCGAGTCCGGTAGGGGAGTGCGGAATTCCTGGTGTAGCGGTGAAATGCGCAGATATCAGGAGGAACACCGGTGGCGAAGGCGGCACTCTGGGCCGGAACTGACGCTGAGGAGCGAAAGCGTGGGGAGCGAACAGG
+
BCBBBBCCCC1CCABBBC@CID@E@CCF>CC?CC<@@BAA9AA@:;;AA??=@A>AF;@<@@<??CAD90000000+00>:<<4.000*0:;;7::<>??>AABC@@@A?@@@>@@@@@@A@;;;A?B?;;;@@.<;;;<B?B?B?A>BB7;;AAACF>A;;;0;BBA<;;A@@@:;9;@@<B>@@@;?:<=:98:49;?@=@>@999><)9498=::9955999999055<C>C=?:59===0=>==>:9:;4
@N9IO0:00865:06059
TACAGAGGGTGCGAGCGTTAATCGGAATTACTGGGCGTAAAGCGTGCGTAGACGGTTATTTAAGTCGGGTGTGAAAGCCCCGGGCTCAACCTGGGAATTGCATTCGAGACTGAATAGCTAGGGTACGGTAGAGGGAAGCGGAATTTCCGGTGTAGCGGTGAAATGCGTAGATATCGGAAGGAACATCAGTGGCGAAAAGCGGCTTCCTGGACCAGTACCGACGTTCAGGCACGAAAGCGTGGGGAGCAAACAGG
+
ABB:;;DG@AA?A??9982:29:B<@;?<?BAAD>???A@9??A:;9?@@AA@A>A>ACC>C<?@:::.;A@A?A3:9>>2>@9@@AA?D@CCC>C@C>@@BA?AA@@@@@BB@CBBBDCCB=@@@@>ACDCCI?C?BCCEIAIE?FBHA;=;BBAA>AABB;@A@BBBBBCBAAA=?9@;>=AAABBB@@>=9999*:??>AC>A>AB@BD>BBBBB?BAAAD@BBB?AAA@@@:@??=<>?5???CD>BBB?
@N9IO0:00866:06033
AACGTAGGACGCAAGCGTTATCCGGAGTTACTGGGCGTAAAGCGCCAGCAGGCGGTGTCACAAGTGGGGCGTGAAAGCGCCCGGCTAAACCGGGCGAGGCCGTACCAAACTGTGGCACTGGAGTTCAGCAGAGGTGTGTGGAATTCCGGGTGGAGTGGTGAAATGCGTAGAGATCCGGAGGAACACCAGAGGCGAAGGCGGCACACTGGGCTGATACTGACGCTGAGAGGCGACAGCTAGGGGAGCGAACGG
+
;.9;:::8=589<283337=;>7<5?==389AA@99999;049443=<?@B@;;8:<<<=<<7<<BBB7A:9;??6;;;<:/5.56CH?E@CF?CC;;8;?;;;C@BC<A??AC>BBCBB?BBB>BBBAA@@@=;;;;9C@D:B?B@BB>BB@BCAB?ABBB<AA???ACB??<?<A=AA>B?980:==00,0:::@:??9??????:=4B@@AAABBBCBAA::9?@>;@::;AAA>>>AA6??AA@<;99
@N9IO0:00866:06040
AACGTAGGAGACGAACGTTATCCGGAGTTACGGGCGTAAAGGGCGTGTAGGCGGTTTGTTAAGTCTGGCGTGAAAGCTCTCGGCTAAACCGGGAGAGGTCGTTGGATACTGGCAAACTAGAGGGTGGTAGAGGCGTGTGGAATTCCGGGTGTAGTGGTGAAATGCGTAGAGATCCGGAGGAACACCAGTGGCGAAGGCGACACGCTGGGCCATACCTGACGCTAAAGCGCGACAGCATGGGGAGCAAACGG
+
:-;9:??5:59@9:2555.5658@99665;;;;3///;;.79.79:::>@>;;5;:04?8=:@BBBC@ECC@@@<?@?A@::6:AAA=A?DC>BBCC@CBBD>B<@@CCBB>BBC=BAAABBB9@@?ABAAA=@@@@@B@B?C?C@BE<?@ABABB>A@@@9@:::???A;:::?C?AB?A=A;;7;AAA>;;;;A;A@@??CBBBAD6;69>>;8=AB@@@FGF@B@@@@@????@@CCC9995:909:;
@N9IO0:00868:06016
TACGAAGGGGGCTAGCGTTGTTCGGATTTACTGGGCGTAAAGCGCACGTAGGCGGATCGTTAAGTCGGGGGTGAAATCCTGGAGCTCAACTCCAGAACTGCCTTCGATACTGGCGATCTAGAGTCCGGAAGAGGTGAGTGGAACTCCTAGTGTAGAGGTGGAATTCGTAGATATTAGGAAGAACACCAGTGGCGAAGGCGGCTCACTGGTCCGGTACTGACGCTGAGGTGGCGAAAGCGTGGGGAGCAAACA
+
@@?;:4;9:9*5<;<BBB?:;6<C?@@C;BA@@A<?ABBB<BAAAC;;:CCBCC@CCCCC@C?BBCCCCC1@??>8>A;???9::CCC@BBC@???<9::??A=???BBAAB@@??BBAAB=>=B>B?B?CBB?B@@@00,09===:8;;:<=8778168/5094726@@@BCB=A@=A:=<8=880895759996@58;5:77;:998<>=B=B>>=<>>>??<885//+/;:;2;>>>CCB;B@?><3:7
@N9IO0:00896:06054
TACGTAGGGTGCGAGCGTTAATCGGAATTACTGGGCGTAAAGCGTGCGTAGGCGGTCTCGCAAGCTGGGTGTGAAATCCCCGGGCTCAACCTGGGAATGGCATTCAGGACTGCGAGGCTGGAGTGCGGCAGAGGGAGGTGGAATTCCACGTGTAGCAGTGAAATGCGTAGAGATGTGGAGGAACACCGATGGCGAAGGCAGCCTCCTGGGCCGACACTGACGCTCAAGCACGAAAGCGTGGGGAGCAAACAGG
+
CBBCBCBD>BBBCCB:;;@C=;;C?D9;:<CBBB>BBBBB?BCCBBBB@@@<??<@@AABBC>??>@?8>::BBB<BBCC:CC:??8849>ADD=B?<A7BBD@CCD997@??A9959CA>BA???=;>9::?B;@A=AA=?;@?A;@??>><8BBC@?@BD9>?>???>?A::::?8>>8=8<=?8<<8919@@<A6:988:?C?CCC<@<@@DBBCCCCCCBBB?BBBBBBB=BAABAAA5?>>?>8@@@;
@N9IO0:00911:06054
TACATGGGGTGCAAACGTTGCTCGGAATTATTGGGCGTAAAGCGCGCGTAGGCGGTTACTTAAGTCGGATGTGAAAGCCCTCGGCTTAACTGAGGAAGTGCACCCGAAACTGAGTAGCTAGAGTACGAAAGAGGGTCGCGGAATTCCCGGTGTAGAGGTGAAATTCGTAGATATCGGGAGGAACACCGGTGGCGAAGGCGGCGACCTGGGTCGAGACTGACGCTGAGGCGCGAAAGCGTGGGGAGCAAACAGG
+
ABCCBBBB6:::??6===3::?AB?BAG?@A6::/98:?@4@:55<<ABA@<??7?;DBC<B:BBDG9?C??==@7=BG8=::6;<8A>B@@?A;?7?<<=?@@7>@?8====>??>CBBDCB@BB;;;0;>A=3;BBCC>B:A:??6=:@@<C;9;>AAB@7C<<<<BBAAAAAAA<AB?B@??@@D?AA>?@@;@?AC?BBBC?BBB=AAB@@BADBBBB@AB;;26CCCGI=A;69D@@2BBCC>7;:@7
@N9IO0:00912:06012
TACGAAGGGTGCAAGCGTTACTCGGAATTACTGGGCGTAAAGCGTGCGTAGGTGGTTTGTTAAGTCTGATGTGAAAGCCCTGGGCTCAACCTGGGAATGGCATTGGATACTGGCAGTCTAGAGTGCGGTAGAGGGTAGCGGAATTCCCGGTGTAGCAGTGAAATGCGTAGATATCGGGAGGAACATCCGTGGCGAAGGCGGCTACCTGGACCAGCACTGACACTGAGGCACGAAAGCGTGGGGAGCAAACAGG
+
BBCBB?BB=ABBC>B;<;AGBAA?:C4:04=;;@=9::@@9@@@?BBBBBB?BB@BB=BB?B?BBCCCAABBB==6;@@7CC@8ABCE:C:>>@6?:>><CBB=C<ABBBBB?DB@A@@@@AB9;:B@BB?@@@;@BCAB?C998:G=B?BBBBBBCCCCCH?DCBABB@BA>@?>@699393>@?A=@@@7@55057A?<?::;7:;79828:778:888:98<37.:@ABBD<AA@@BAA6A@@@@9@BB>
@N9IO0:00867:06085
TACGGAGGGGGCTAGCGTTATTCGGAATTACTGGGCGTAAAGCGCACGTAGGCGGATCAGAAAGTCAGAGGTGAAATCCCAGGGCTCAACCTTGGAACTGCCTTTGAAACTCCTGGTCTTGAGGTCGAGAGAGGTGAGTGGAATTCCGAGTGTAGAGGTGAAATTCGTAGATATTCGGAGGAACACCAGTGGCGAAGGCGGCTCACTGGCTCGATACTGACGCTGAGGTGCGAAAGCGTGGGGAGCAAACAGG
+
<;AA=@@>@>0>BCCCCC?CCAC@=@496;BAAB?ABACE>GBBAC;;;CFACC@CCA?:::/;@ACABAACBIL>BBE?DCC=A@BB?B@B@B?B?A@@@?AC9@@@;@AA?BB@CCC?BBA?ABCD@@ABC?ABB??@@C?B>A>A@AA@??>BC@BBBD=A>B?><>?A??<@B?<<;?:=;;5;===<@@A=B=AA=AAAAA==:AAAABBCBBBBBBBBAAA:899@@A=C9::AAA2?====6@;;5
@N9IO0:00874:06083
TACGGAGGGTGCAAGCGTTATCCGGATTCACTGGGTTTAAAGGGAGCGTAGGTGGGTTGGTAAGTCAGTGGTGAAATCCCCGAGCTTAACTTGGGAACTGCCATTGATACTATCAGTCTTGAATATTGTGGAGGTTAGCGGAATATGTCATGTAGCGGTGAAATGCTTAGATATGACATAGAACACCAATTGCGAAGGCAGCTGGCTACACATATATTGACACTGAGGCTCGAAAGCGTGGGGATCAAACAGG
+
6:9:8:9:3:>@;9><55.5;9.5.3;499?733(39(33(33(488<<49.444)48>;<<:;65;C;;4:;;;)4555&555;C8@7;A9=?6C@BBBD?AA;?BA;99<95959:;466:>BB>@;;5;;5;?A;00,0+0<00;99>=@??CB?CAA@:@@@@=AAAB?:;;;;<BCB>BAC>A:@5;;;;49.9;;@CC@CCA@ABBACCCCAEBCB@AA;;6;@@DBC8;;::@AA7A@@BF=?;@6
@N9IO0:00896:06068
TACGTAGGTGGCAAGCGTTGTCCGGATTTATTGGGTTTAAAGGGTGCGTAGGCGGTCTATTAAGTCAGTGCTGAAATATCCCGGCTTAACCGGGAGGGTGGCATTGATACTGATGGACTTGAGTGCAGTCGAGGTAGGCGGAATTGACGGTGTAGCGGTGAAATGCTTAGATATCGTCAAGAACACCGATAGTGAAGACAGCTTACTAGACTGTAACTGACGCTGAGGCACGAAAGTGTGGGGATCAAACAGG
+
CA;;;AB?;;7;B=A:;;=A@C??8ABA8AB:@@8@>4?@<A;8:?=?99;5;;49??@A=B?BBCDDCCCBBBC:@@@@@:@<@A@DAF@DD@BAA:;;6;AAAABACBA;;;;5;AB?CBBA@ABAA??;;5;;;=@B@C?B?AAACADB?AABB?BCCC>BBBB?BA@@@@;;;BA?BC?ABB8;;C:::CC=@@BAAAA=@@ABBAB;;;A<@AAAAA@@@BC?BCC;;;0;AAAAAA9ABCHE?;;;?
@N9IO0:00908:06083
GACAGAGGTGGCAAGCGTTGTTCGGATTCATTGGGTGTAAAGGGCAGGTAGGTGGCTATGTAAGTCCGGTGTGAAATCCCAGGGCTCAACCCTGGAACTGCATTGGAAACTACATGGCTTGAGTATCGGAGAGGTGAGGGGAATTCCCGGTGTAAGGGTGAAATCTGTAGATATCGGGAGGAACACCAGTGGCGAAGGCGCCTCACTGGCCGATTACTGACACTGAGCTGCGAAAGCAAGGGGAGCAAACAGG
+
BBB:;;@=@B?AA<?999=@A?AD?;:8;@@7BC<@A@B>5B=6ABB;C@E:BC@CCDDD@E:BBB:B<=B>E@E8???8?=@8CBCC:BB<BB?B=A:;;CC@DACD?CDCCDBB@AC?BA@@CCA@>@BBA=@A;;;;.;4;<BC<A?@CCE@CD>@@@C>CCBBBCAAAA@>=;3;<8>;???<>===:<<<9>9==@:<<<<<<9<:>>>:>>=>=====:::=:989>>5::;8===1;:>:=4;;;7
@N9IO0:00909:06085
TACAGAGGCCTCGAGCGTTGCGCGGAATCACTGGGCTTAAAGGGTGCGTAGGCGGACATGCAAGTGCCTTGTGAAATCCCCGGGCTCAACCCGGGAACTGCTTGGTAGACTGTGTGTCTTGAGGTCGGTAGGGGTCGCTGGAACAGTTGGTGGAGCGGTGAAATGCGTAGATATCAACTGGAACGCCAAAGGCGAAGGCAAGCGACTGGGCCGATTCTGACGCTGAGGCACGAAAAGCGTGGGGAGCAAACGGG
+
DBB;;;C@C@DBBCC;::2999=>6;8=BBBEEE=A@@DC>CE>BDBBBBB?AA>A@@AABC5;;;;=B9?@@??6?AAA.;;/;9=@:??8??6?:?>@@A>A>;;;@?@?@@A?@?A6::98=??;98887*3773;=5:6<=BB?B?BB>@ACC@BBBB=AA???@@@>@>==<@??:?0//859:*/(/9:-5+57179;;99::/:4:;::>=888<>>====?<<8888(88:9888+/./981/888
@N9IO0:00913:06061
TACGGAGGGTGCAAGCGTTATCCGGATTCACTGGGTTTAAAGGGAGCGTAGGTGGGTTGGTAAGTCAGTGGTGAAATCTCCGGGCTTAACTCGGAAACTGCCATTGATACTATCAGTCTTGAATATTGTGGAGGTTAGCGGAATATGTCATGTAGCGGTGAAATGCTTAGATATGACATAGAACACCAATTGCGAAAGGCAGCTGGCTACACATATATTGACACTGAGGCTCGAAAGCGTGGGGATCAAACAGG
+
CBCCADBB=B@>?=AAAA?AAD=@<?@=???@@@9@B8@@8@<0:;@AAAB@CCC?C>A=@@?BBBBCBB>BCCE>CCBB?CC=BBACBDBBB@BF>CDAA?AC=@@BBBAAABBBACC?BB@CAA9::C?BB?B=@@CC@B?AA@@?@@:99?;:;<@AAC<;99F@AABA;;;@@@@ABB=<<<,0+0)0/099)57;;<?6626<<<B@@ADCDEA@A@BAA@;;5;;;AAD7;;@@BBB:;;<CE<@@B@
@N9IO0:00877:06127
TACAGAGGGTGCGAGCGTTAATCGGAATTACTGGGCGTAAAGCGTGCGTAGACGGTTATTTAAGTCGGATGTGAAAGCCCCGGGCTCAACCTGGGAATTGCATTCGAGACTGAATAGCTAGGGTGCGGTAGAGGGAAGCGGAATTTCCGGTGTAGCGGTGAAATGCGTAGATATCGGAAGGAACATCAGTGGCGAAAAGCGGCTTCCTGGACCAGCACCGACGTTCAGGCACGAAAGCGTGGGGAGCAAACAG
+
CCB??@BB=BC@?==87719;>AB?B>A>AAAAD>AAABB<@?B8:999BBA@@;==::90:6;:BB<@9:;@BC.;;;;-;@8@;;;@D@BBB>A=BACBDC@BCBBBCCCC@CAAAACCB=@@@@=@@@@DG@E>@@A@C@CC>C@C>AABBBBB@AAAB<BA@@?@=?::8;>6;-3-317?@?@A@?;B9877&7;@8A=7<7<B>BB>@=8==>B===<6955/56555805:52266+79>DD;BAA
@N9IO0:00878:06126
TACAGAGGGTGCTAGCGTTGTTCGGAATTATTGGGCGTAAAGGGCGCGTAGGCGCCTCGCATGTCGAATGTGAAAGCCCACCTCTTAAAGGTGGAATTGCATTCGAAACTGCAAGGCTGGAGTGCCGGAGAGGGTGGTGGAATTCCTGGTGTAGAGGTGAAATTCGTAGATATCAGGAGGAACACCGGTGGCGAAGGCGGCCACCTGGACGGTAACTGACGCTGAGGCGCGAAAGCGTGGGGAGCAAACAGG
+
ABB;;;JM?BBBA@???>9?@>AA>B?C@CB?CC=;<;BB<BC=C@CCCCD@BBC:@@A:;:::@@@?::;?@?8=??6=A;A@@:@@8@=AA>A?C8;;;:?@@@A:A???C?A?AAA=@@;;;5;>@AABB<BB?BC@CAJAG@BCAFCCCBBB@CBBH?EABCBBBBBBBDCC=@@=@=@AA>A?::3:=@9?<?C?B@CA?@@49::3:=:?A@ABBBBBBB>ACC@??:@>>>>DD5@>@@A::::<
@N9IO0:00879:06116
TACAGAGGGTGCGAGCGTTAATCGGAATCACTGGGCGTAAAGCGCGCGTAGGTGGTCCGTTAAGTCGGATGTGAAAGCCCTGGGCTTAACCTGGGAATTGCATTCGATACTGGCGGACTTCGAGTGTGGTAGAGGGAAGTGGAATTCCCGGTGTAGCGGTGAAATGCGTAGATATCGGGAGGAACACCAGTGGCGAAGGCGGCTTCCTGGACCAACACTGACACTGAGGCGCAAAAAGCGTGGGGAGCAAACAGG
+
@AAAAABH=BBA@??999;>39:?;@59;AB:::/:?999.:999??AACA>@@?BB;;;@C>BB??;?:;;BBB<BAC<A@=/55;?:>5=;7.727)//;<6:;::;@>@;@@<@AC=@@AB;;;EAICCBBA9A5;;55:5<8==6=:BB>><<<:BAAA<BA@@BBBBBBB@@?6?83:5:?B=AA?A=A@B@C@DC?BB8C8B=7;;7=<?A?ABBB?66;/0(/8/////$/377777+7888<33333
@N9IO0:00888:06116
TACAGAGGGTGCGAGCGTTAATCGGAATTACTGGGCGTAAAGCGCACGTAGGTGGCGACGTAAGTCGGGTGTGAAAGCCCCGGGCTCAACCTGGGAATTGCATTCGAGACTGCATTGCTGGAGTACGGAAGAGGAGGGCGGAATTCCCGGTGTAGCGGTGAAATGCGTAGATATCGGGAGGAACATCAGTGGCGAAGGCGGCCCTCTGGTCCAGTACTGACACTCAAGTGCGGAAAGCGTGGGGAGCAAACAGG
+
AA@@B;;;.:@@@:9:BB?A=:;;:@9?;@:::C=AABAA<??>@@:::?@9;949995<=@=669@@6=??;89-37;>.BC<>>=?9>6?BC<A<@59:;;5;<;;;@@@@@C??@?@;=?@:;;?B?CCC;<;D=AA?B7;5;B8?;>@9;9@@9=;<=4;;=@999@@;56<>460)/50/////55499@5@.9429945<@C49:=;99BBA>A99:>;;5:=;00*0>3<055555&5554<4<<=8
@N9IO0:00891:06119
TACAGAGGTCCCAAGCGTTGTTCGGATTCACTGGGCGTAAAGGGTGCGTAGGTGGCGAGGTAAGTCGGATGTGAAATCTTCGAGCTCAACTCGGAAACTGCATTGGAAACTACCTTGCTCGAGGGTTGGAGGGGGGACTGGAATACTTGGTGTAGCAGTGAAAATGCGTAGATATCAAGTGGAACACCAGTGGCGAAAAGCGAGTCCCTGGACAACTCCTGACACTGAGGCACGAAAGCTAGGGGAGCAAACAGG
+
BBCDC@@>@BC;D9;;;;>CCAEFACC>9::@BC>CCCDC>BB>BD@A@BB?B@=@D;:6;B@BBBD@CBBBCCC>BBB?B@@@?BAB?CCCA>A>=CBCBBC=?=?D>DBAB@C=@?@@AABB=B?B?BBCCCC)BBBB?B@DCBB@B@CBAA@A@@@;;;;&;:>@<BB@@==00+00@+.*.00*099=5>9777&7<>?=???9=?;?::6:AA=AAA?@@@@::69AA99:/9:99:AC9ABBBB;:;;:
@N9IO0:00898:06153
TACGGAAGGTGCAAGCGTTAATCGGAATTACTGGGCGTAAAGCGCGCGTAGGCGGCTGCGTAAGTCGGGTGTGAAAGCCCCGGGCTCAACCTGGGAACGGCACTCGATACTGCGCAGCTCGAGTACGAGAGAGGGGGGTGGAATTCCAGGTGTAGCGGTGAAATGCGTAGAGATCTGGAGGAACACCGGTGGCGAAGGCGGCCCCCTGGTTCGATACTGACGCTGAGGTGCGAAAGCGTGGGGAGCAAACAG
+
BBAA<A:><?A@@<@@AA7<7;CB=?=@?BACBB>???AC;@:;;B@@@@@;>@=A@@@@BC?BABCE=:;<CCB6AAAA+@A8@>@D?C@BBC=C?@@>@BBCCE@@@?@????:9:?AA?88CBA@A@@@ACCAC)9918<@:=?<84<AABBBB7=DC=6??8:287:;::57=;@:6=7@@@?C=@B:BBA>A=;;5;595$5;4@=ACB=B:;;@@;;5<<<8==@@@A;BB==B>>0@<;>;3;<A
@N9IO0:00902:06145
TACGGAGGGAGCTAGCGTTGTTCGGAATTACTGGGCGTAAAGCGCACGTAGGCGGCTTTGTAAGTTAGAGGTGAAAGCCCGGGGCTCAACTCCGGAACTGCCTTTAAGACTGCATCGCTTGAATCCAGGAGAGGTGAGTGGAATTCCGAGTGTAGAGGTGAAATTCGTAGATATTCGGAAGAACACCAGTGGCGAAGGCGGCTCACTGGACTGGTATTGACGCTGAGGTGCGAAAGCGTGGGGAGCAAACAGG
+
CCCC?A@B7;;:BBBCBB?CC@DCAG?B?BCCCH?BBACC;@@AAB;=;CE@CB?@@B<BBB@BC?BBDA=@A@B<BBB=BBB:BAAA>@@C@D@E>AAAD@BB=B>AA@999@@<<;?0557@@<AAABBAA>:99=??7?78486<=>B=ACCCD@CBBB<@;?>????@AC=??>B>AB?BBB>A@9959BB?B?AB>BBABBBB>ABBB=A@B>@@@@@@@@@@@@@@@@6;;CBBFD;DD@??9???=
@N9IO0:00872:06179
TACGTAGGGTGCAGGCGTTAATCGGAATACTGGGCGTAAAGCGTGCGCAGGCGGTTTGTTAAGACAGGTGTGAAATCCCCGGGCTTAACCTGGGAACTGCGCTTGTTACTGGCAGACTTGAGTGTGGCAGAGGGGGGTGGAATTCCAGGTGTAGCAGTGGAAATGCGTAGATATCTGGAGGAACACCGATGGCGAAGGCAGCCCCCTGGGTTAACACCTGACGCTCATGCACGAAAGCGTGGG
+
CBBB@999.;;@A@5@AB6:46=>6:29;AAAA>AABKI?CCCBAACB::6:@:@B=BD@C8;99@>:;B@@@C>CCDD;AA9>>,0,02<77396:99699;8B=;===B?CBBBBC@B@A@CAA;@<:998989$98899@<B???<?A443:>88848:3:8:::::@AA?>8=377/71;994>@??;?@B?A49888888'899(3,/49--(-----:833333377993333;<88
@N9IO0:00873:06185
TACGGGGGGAGCAAACGTTGTTCGGAATCACTGGGCGTAAAGGGCGCGTAGGCGGCTTCGTAAGTGGGATGTTAAATCCCCCGGCTCAACCGGGGAATCGCATCTCATACTGCGGAGCTTGAGTATAGCAGAGGAGACTGGAATTCCCGGTGTAGCGGTGAAATGCGTAGATATCGGGAGGAACACCAGTGGCGAAGGCGAGTCTCTGGGCTAATACTGACGCTGAGGCGCGAAAGCCAGGGGAGCAAACGG
+
@@;::9:9%/////)///)/727:7=:BCCBBBE=BBBBB=B=8@CBBB@@?AA>BC?B?@@<@ABC=:::A:==6:9999)9=??>@=B2:44&45:?@@@@<;;@@@@@ABB>;<;D>BBCCCBBBB?@?B?BABBBA>A>A<@A;A>BBB@?;@=A;:;0;>>A@@@BBCDCDC=B<8B7@@B9B@<<755;:B?B?E==<BC;;:/54:8;;;<<555:::33-3339:;3;<68898+899<=5333
@N9IO0:00883:06160
TACGAACCGTCCAAACGTTATTCGGAATCACTGGGCTTACAGAGTTCGTAGGCGGCGGAGAAAAGTAGGGTGTGAAAGCCCTCGGCTCAACCGAGGAATAGCGCCCTAAACTACTTCGCTTGAGGAGGCTAGAGGTGAGCAGAACAGATGGTGGAGCGGTGAAATGCGTTGATATCATCTGGAATACCGGAGGCGAAGGCGGCTCACTGGGACCTTTCTGACGCTGAGGAACGAAAGCTAGGGTAGCGAACGGG
+
>@CBB@B>AAC5;;0;45.5<4998;344;;;>@;@?;=>>9:9<:>>>>?>A@<AA<?;;;;&5@>><6<A@AAA4?BA8A;;29===5>499429.44;=494)49:.:<<<<2<<89533;63424::99807977388;6334=;;4884837/3//0:)//899067333387<>A08/7;;5;8<737/0*/)/83/4444444)495:;6;;;>;;;;;;;7;:@>BC=AAA@AA89:9@AA;@@A8
@N9IO0:00883:06168
TACGAAGGGGGCTAGCGTTGCTCGGAATCACTGGGCGTAAAGCGCACGTAGGCGGCTTTTTAAGTCAGGGGTGAAATCCTGGAGCTCAACTCCAGAACTGCCTTTGATACTGAGAAGCTTGAGTTCGGGAGAGGTGAGTGGAACTGCGAGTGTAGAGGTGAAATTCGTAGATATTCGCAAGAACACCAGTGGCGAAGGCGGCTCACTGGCCCGATACTGACGCTGAGGTGCGAAAGCGTGGGGAGCAAACAGG
+
CAAA@4:;;;*;AAA@@@<@@;;5.5.566>=>D,9:;;:)5::;:4;@;0)-70-----$-(---0000+5=9909@>;:2:?944;;??@:@8849??@@CD<?@B@@@@@@A<>=<8<;<<8;AC=AA?84899:::6@6?:B=888<:::::949888184755576888/552829:49=@:@;==:==B094;@;>>@>955.99,9999=;>9669DB@A=AA@@@A;ACACBCC9BBABB>BBA;
@N9IO0:00889:06182
TACGTAGGGTGCAAGCGTTATCCGGAATTATTGGGCGTAAAGAGCTCGTAGGCGGTTTGTCGCGTCTGCTGTGAAAACCCGAGGCTCAACCTCGGGCCTGCAGTGGGTACGGGCAGACTAGAGTGCGGTAGGGGAGATTGGAATTCCTGGTGTAGCGGTGGAATCGCAGATATCAGGAGGAACACCGATGGCGAAGGCAGATCTCTGGGCCGTAACTGACGCTGAGGAGCGAAAGCGTGGGGAGCGAACAGG
+
AAA?A?@@8;;;C>B;;;=ABB?B:B@FADF?BB<==99:2:::@@A@99917;6;8(34::::<><?93373333&3:0833-378:7<4::::4=9??<==::;0:>>=>6>==88773733:::7<;<<<.9949.4.45:7;:BA79:@>=9949@=A?B>BA966>555>?799.42:998444;6;44.4.55::9;;;;;:1:55555;;:<=;;9;9:.59/00;)////:::.;;<>>7:::5
@N9IO0:00896:06207
TACAGAGGGTGCAAGCGTTGTTCGGAATCATTGGGCGTAAAGGGCGTGTAGGCGGTTTGTTAAGTCATGTGTGAAATCCCTCGGCTCAACCGGGGAACGACGCATGAAACTGGCAAGCTAGAGTACCAAAGAGGGGGGTGGAATTCCCGGTGTAGCGGTGAAATGCGTAGATATCGGGAGGAACACCTGTGGCGAAGGCGGCCCCCTGGTTGGATACTGACGCTGATACGCGAAAGCGTGGGGAGCAAACAGG
+
BBBBCDCD>;;9>8=9:96::?CC?C::;BA9<>5?>>>>1>=5885?@?@<>=9?A5:9=?<>?AA@@ACA@@D?DDD=CAA?@BBD@B?B@@2?:?==BC>CACAD>;99:AA=BB@@@@>>99393(48::@<A%<B7A;?5;;0:7@AA@A@A;@@;=4;;;;;;;<<999@=5<A:>9?AA?BBBCABBBAI@CGACCCC5CC@C@C8;;C;95AB;;;CA@;:9;=@@09:CAABB:BAACC<@@B=
@N9IO0:00865:06255
TACGAAGGGGGCTAGCGTTGCTCGGAATCACTGGGCGTAAAGCGCACGTAGGCGGACTCTTAAGTCGGTGGTGAAATCCTGGAGCTCAACTCCAGAACTGCCTTCGATACTGAGAGTCTCGAGTCCGGGAGAGGTGAGTGGAACTGCGAGTGTAGAGGTGAAATTCGTAGATATTCGCAAGAACACCAGTGGCGAAGGCGGCTCACTGGCCCGGTACTGACGCCTGAGGTGCGAAAGCGTGGGGAGCAAACAGG
+
CCBA?4:;;;*;@@@BBBACCCCCAF;=;DCCCD>9;:AB=A;;;A@BBBB?AA8B@@@D?B=BBBB>BB?BBBC?@@;@A7BBB@@;8@?@;?9924B9;557::@@;;;BBAAB@?@@@@=:927?8@AAB@BCBCBB;?;?AAAA???AAAAAB????E=A=AB??;A?A?=@>993::/88;9====8=;:5;687,559;=<>9==6=<A>?=:65./(///51799??B:ABACDDE8AA@@@8?A?4
@N9IO0:00880:06235
TACCAGCACCTCGAGTGGTCAGGAGGTTTATTGGGCCTAAAGCATCCGTAGCCGGCTATGCAAGTCTCCGGTTAAATCCAACTGCCTAACAGGTGGGCTGCCGGAGATACTACACAGCTAGGGAGCGGGAGAGGTAGACGGTATTCGGTGGGTAGGGGTAAAATCCTCTGATCCATTGAGGACCACCAGTGGCGAAGGCGGTCTACCAGAACGCGTTCGACGGTGAGGGATGAAAGCTGGGGGAGCAAACCGG
+
AA@>A@;;;@BBBCAAC@BBCB?BB>BB=BB>AD;@=BBB;B;;9@;?=??@6:6:BAAABC?A@@BB?B?B?CC?DC@C@BBCC?BB>BBB?BBD?GCCC?B?AACBBBBBBBB@@@@@AC>@@ACC=BBBB?BBBBAA=A:;8;B@AAB=AACBB7AAAA8AB@:::@A@A??=:=993:@;?@>@???<>?>=?:?@<@@BAA>ACF?AAACC?CAAAA;>=787)8::??9@>=>AAA/A@??>7>5;5
@N9IO0:00881:06238
AACCAGCACCTCAAGTGGTCAGGATGATTATTGGGCCTAAAGCATCCGTAGCTCGTTTTGTAAGTTTTCGGTTAAATCCATGCGCTTAACGTATGGGCTGCCGGGAATACTGCATAACTAGGAAGTGGGAGAGGTAGACGGTACTCGGTAGGAAAGGGGTAAAAATCCTTTGATCTATTGATGACCACCTGTGGCGAAGGCGGTCTACCAGAACACGTTCGACGGTGAGGGATGAAAGCTGGGGGGAGCAA
+
:-;=;;;@B=B@@=ABB?BAAA9;;CDB>BCACC<A<99:5:@@@A8::?>===9999-:@B3::@@6==8?5;:6:@<?A@;;;A@B?CCBCBBD=BAAAAGJ>C@BBBCCCCCC>BBB@;@4;;AE=;;;@<@AA;:9?><<844.44:-33(333&33333$3:5:;5;<<<666655////)//)5:54.5:A.616;599=995555.499::9<<=?>95//78/7///:167444444#4::::
@N9IO0:00883:06237
TACGAAGGGGGCTAGCGTTGTTCGGAATTACTGGGCGTAAAGGGCGCGTAGGCGGCTCTGATCGTCGGATGTGAAAGGCCTGGGCTCAACCTGGGAACGCATCCGATACGGCGGAGCTTGAGTGTGGGAGAGGTTGGTGGAATTCCCAGTGTAGAGGTGAAATTCGTAGATATTGGGAAGAACACCGGTGGCGAAGGCGGCCAACTGGACCACAACTGACGCTGAGGCGCGAAAAGCGTGGGGAGCAAACAG
+
AAAA?;>???0AGBB@@@@CD@BB@B=@;@AAAC=@@@CC=BC>BICBB@=900+0BA@BAAABB@C=@:;;@@A<B?B@BCE?CCBA>=6000*/)///7773:>@ACB=AB>AA@B>>9:9?9:9.4@8<7>7@=;@8;8>6<=6<?@>@ABAA9A=B<4@>854;=:??:7<>3:5335393-3-44.4:=7@<@>3<)0)/9:2996=B>:=B=>>>@666G9<<?:944&4999@>>2>BCC<4B:;
@N9IO0:00895:06215
TACGGAGGGCGCGAGCGTTGTTCGGAATCATTGGGCGTAAAGCGCGTGTAGGCGGCTGGGCAAGTCGGATGTGAAAGCCCGGGGCTCAACCCCGGAATTGCATTCGAAACTGCCTGGCTCGAGTCTCGGAGAGGAGGGCGGAATTCCCGGTGTAGAGGTGAAATTCGTAGATATCGGGAGGAACACCAGTGGCGAAGGCGGCCCTCTGGACGATGACTGACGCTGAGATGCGAAAGCGTGGGGAGCAAACAG
+
BCCE>A@A:;;:B;;;;;?BCADIAD;;;BC;DD>AA;;;0:95:ADIAA@=AA6;5;5)5A@BBCD?BCCBBBB;A@A8?@@7@BBC@CCC:B>A=@;@?A@<@999(484;5:@;ACABABAAABC?@ACC>BB@7BB@C?C=A@;@=@@ACB;;8<BBB?CBDDBBBCDBBCBB=@@=@?BCC@CCCC?BBA;@;??;@A9??BA>AAAAAAAAAABBBBB=88CCBBBBB=BBBBB>>2BB=C?4CAA
@N9IO0:00902:06232
TACGAAGGGTGCAAGCGTTACTCGGAATTACTGGGCGTAAAGCGTGCGTAGGTGGTTTGTTAAGTCTGATGTGAAAGCCCTGGGCTCAACCTGGGAACTGCATTGGAAACTGGCTGACTAGAGTGCGGTAGAGGGGTGTGGAATTCCCGGTGTAGCAGTGAAATGCGTAGATATCGGGAGGAACATCTGTGGCGAAGGCGACACCCTGGACCAGCACTGACACTGAGGCACGAAAGCGTGGGGAGCAAACAGG
+
ABCAA<AC<@@@C?BBCBFCCDBB9A9@7:9?>C>??@EE=C@@<;<BBAA>AB@DD?CD@C?CCCCC?CICCC>66;@8KD@6@ACD:E:DD@8@9<@?@<A5@7;?7>BD@CBBBBB@@@?@=8839>@@@CC9AB?=:?>A:??8?>AAACCBA@@BBC>>>>BBBABBA??:?7AA?C?BCBBBAAA?@@@>B?AABB;<;6:A7<A@CCBAA<>@@=;<<//)/;//5;3;<==>>>166BBC=CBB>
@N9IO0:00908:06222
TACAGAGGGTGCGAGCGTTAATCGGATTTACTGGGCGTAAAGCGTGTGTAGGTGGCTTCCTAAGTCGGTTGTGAAATCCCTGGGCTCAACCTGGGAATTGCAGTCGATACTGGGAAGCTAGAGTTCGGTAGAGGACGGCGGAATTCCCGGTGTAGCGGTGAAATGCGTAGATATCGGGAGGAACATCGATGGCGAAAGCAACCGTCTGGGCCTGAACTGACACTGTGACACGAAAGCGTGGGGAGCAAACAGG
+
@@;;;CDE?BBBBAA@A@=@=??@?@@@:@A@@@=:::@@9=??::;@@AA?BB@CD=?>@B?CCBB@C9;;A@?7CCC>BBB>BCBB>B>BBC=B=A>ABBBAB@@@BAAA@<A>ABBAAAAA?AB@AA@@=9??@<@A?A@C?BB=B?BAA899?;?ABC>DBBBCBBBAABBBD4;;?A=ACCCCCCC?B;;;0:?B6:99BBBCD>B?BBB>B<;;;AABBB@@@BA@A@;@@AAABC5;;DEF>BBC@
@N9IO0:00882:06290
TACGGAGGGTGCAAGCGTTGTTCGGAATCATTGGGCGTAAAGGGCGCGTAGGCGGGTCGTTAAGTCCGACGTGAAATCCCTCGGCTCAACTGAGGAAGTGCATCGGATACTGGCGGTCTTGAGTCCTGGAGAGGGTAGCGGAATTCCCAGTGTAGAGGTGAAATTCGTAGATATTGGGAGGAACACCGGTGGCGAAGGCGGCTACCTGGACAGTGACTGACGCTGAGGCGCGAAAGCATGGGTAGCAAACAGG
+
CDBC>BBC>BBBD?AAAB@ICAEF@B>A@AA=AA<ABBCC>BB<?ABBBBB@DCD<B8;9?A??@@@CCCCCBBB?BCC=BBA=AA;;8;BBAC?B?CCCBCCCD@CCCC@@=;;5;@@>BBAAF@BB@BCCCC=B@A@B?B@B@BE<@?A@AAA@@=@CCC?C?BBACC@@@@=BB<::196=7929:4909AC9C@BB?BCBC@DD@CACABCFECCBDBAAA;;5;?@@BB6::95@@<@BBCCD>BCB?
@N9IO0:00883:06280
TACAGAGGTGGCAAGCGTTGTTCGGAATTACTGGGCGTAAAGGGCGCGTAGGCGGTCTTGTAAGTCCCGTGTGAAATCCCCCGGCTCAACTGGGGAATGGCACGGGAGACTGCGAGGCTTGAGTTCGGGAGAGGGAAGCGGAATTCCGGGTGTAGCGGTGAAATGCGTAGATATCCGGAGGAACACCGGTGGCGAAGGCGGCTTCCTGGACCGACACTGACGCTAAGGCGCGAAAGCTAGGGGAGCAAACGGG
+
BBC9:9C?CC@AA<A???<?@?CC?B?B@CBBBC9?>999.;@;ABBCB@@<?B?BBB@BDE=@@DE>C@@:;:A8;;;<;*9<@@9999=9=90949:6?@9;;0;;;;;;@B;;7;B=@CCD?BAC?CBBBC?C@BBD;?4;5;5;C>CFDDDCC@BBBC=BA@AAAAABBAA;A>993:3:@@;>;;;5;@B<A?AB>AB>B=@@?BB?BBA@??9;;BBBB?B?BCCBBB8;;BBAAA7AA@@@:?@@9
@N9IO0:00891:06305
TACAGAGGGTGCGAGCGTTAATCGGAATTACTGGGCGTAAAGCGCGCGTAGGCGGCTTTGCAAGCCGGATGTGAAATCCCCGGGCTTAACCTGGGAACTGCATTCGGGACTGCATTGCTAGAGTATGGGAGAGGGAAGTGGAATTTCAGGTGTAGCGGTGAAATGCGTAGATATCTGAAGGAACATCAGTGGCGAAAGCGACTTCCTGGACCAATACTGACGCTCATGTGCGAAAGCGTGGGGAGCAAACAGG
+
ABB;;;DH?CCBA999::39189B:>:>@>??@C>BBBAA:A999@?BA@A=::6:@@9;:;@BD?C@C;;;AAC<CCCC=CD=BC9;4:=BAB=@7?GDCBB=@@@;@?BBBBB:>=BBBA??A>==394@@C=B<AAB@C@BB=A>>;?A@>>;;7;ABC>DA;<;CABAA???AA;@=@=A@AAAB@@9:;;@/;;BBB@;A:9:26@=A>BCCAABBABBBA;;;AB;;;0:>?AAAB8:::BB<@AB>
@N9IO0:00892:06303
TACGTAGGATGCAAGCGTTGTCCGGATTTACTGGGCGTAAAGAGCTCGTAGGCGGGGGCGCGCGTCCCAGAATAAATTCCAAGGCTCAACCTTGGAGCTTTCTGGGATACGGCGCCTCTTGAGGGCAGGAGAGGAGAACGGAATTCCCGGTGTAGCGGTGAAATGCGTAGATATCGGGAGGAACACCAGTGGCGAAGGCGGTTCTCTGGCCTGCTCCTGACGCTGAGGAGCGAAAGCGTGGGGAGCGAACGGG
+
BBABBBB@C;;;B;@AAB@DCJAE<;;G<A@BCC=ABACD>D=;<CA@ABA=AA@@A0AAA<<0//:.77749:B;A=A=@=B=BBB>;>:?8<7:459909>??:@@A@B?@;989CC=;::B>?@@?CBCC?@@@@AA>A@B?BB<A<@@AAACB?CBCC@CCBBCHBBCCBBAA9==:=:=??=AABB?BBC@D@BB?B?BBBBB@B@;;;BB=A;;;AACBBB?AACCCC?CDDCGJJ;<<BBB@CCC?
@N9IO0:00903:06294
TACGGAGGGGGCTAGCGTTGTTCGGAATTACTGGGCGTAAAGCGCACGTAGGCGGCTTTGTAAGTTAGAGGTGAAAGCCCGGAGCTCAACTCCGGAACTGCCTTTAAGACTGCATCGCTCGAACGTCGGAGAGGTAAGTGGAATTCCGAGTGTAGAGGTGAAATTCGTAGATATTCGGAAGGAACACCAGTGGCGAAGGCGGACTTCACGTGGACCGACTGTTGACGCTGAGGTGCGAAAAGCG
+
@@CC?AA@@?0?>>>@;945:49;26299@@@@@6@A:;;0:@@>>9::99.55.555)5<<655.555<.5599)54<2<0559:9;6<<<;>6<*///94:?7?;?A=455;;<:9=:9?8=;<=>*//891/7-3386;39.94@?=??>AB<=8<:>817,336690//9(/31717,3,388393332787160//(---(--669;)/5.4944493555==C=BB@A??::::&:<8
@N9IO0:00906:06275
TACGAAGGGGACTAGCGTTGTTCGGAATTACTGGGCGTAAAGCGCACGTAGGCGGATTTGTTAGTCAGGGGTGAAATCCCGGGGCTCAACCTCGGAACTGCCTTTGATACTGCAAATCTCGAGTCCGATAGAGGTGGGTGGAATTCCTAGTGTAGAGGTGAAATTCGTAGATATTAGGAAGAACACCGGTGGCGAAGGCGGCCCACTGGATCGGTACTGACGCTGAGGTGCGAAAGCGTGGGGAGCAAACAGG
+
::8-0,0>@0A@@A@@@@=@A=@C>B7;49BCBB>CBBCC9;;ABC;;;CB@BB?BBB;A@;@BBAAACC<CCEE>DCC>BCC:;;;@@C@CAA=@?B;;;?CC=CB;;;@??@A9@@A:9:AAA;??@989?;@BB;AB>A=@?A:@@>877B<8<>BB@A9>;77377798;7;8383//)/8<1717;5@;;5;>AA<@@;@ACD=;;;C7;;@B;;;;;;;::?BBBAAA8;;@@ACD6;;BCC>BBB?
@N9IO0:00865:06318
TACGAAGGGTGCAAGCGTTACTCGGAATTACTGGGCGTAAAGCGTGCGTAGGTGGTTTGTTAAGTCTGATGTGAAAGCCTGGGCTCAACCTGGGAATGGCATTGGATACTGGCAGTCTAGAGTGCGGTAGAGGTAGCGGAATTCCCGGTGTAGCAGTGAAATGCGTAGATATCGGGAGGAACATCCGTGGCGAAGGCGGCTACCTGGACCAGCACTGACACTGAG
+
BBBA?<@C=BBBC@C@@@?@BBBA;?383:97380;8==@9@?@@@@BAAA>BB>BD<BB?B=AC;:59;55999055.9A9)5;@@.9.5;;1<7<=9///)/)///555.555955555=566?9<99//)/98/-(/*0)//)/277/55;9B@BBB=D;;;;;<;<55555)55.5.59::7444.4997;9==7555<789496386///6668333333
@N9IO0:00887:06356
TACAGAGGGGGCAAGCGTTGTCCGGATTAACTGGGCGTAAAGCGCACGTAGGTGGCGCGGTTAGTGCGCTGTGAAAGCGGCCCGCTCAACGGGCCGAGGCCAGTGCAGACTGCCGCGCTCGAGCCATACAGAGGCCCGTGGAATTGCCGGTGTAGTGGTGAAATGCGTAGAGATCGGCAGGAACACCCAGGGGGAAGCCAGCGGGCTGGGTATGTGCTGACACTGAGGTGCGACCGCGTGGGGAGCGAACCGG
+
CCCCCCBBBB5BC@BCCC?BBD>A=@A>?;??BB<@AACE>C?@?D988AA<995:A@@?B=@ACCBBBA@?>??.99?299/9>=??>ABA<A6;;C?C?CBBB@@@A@@@B=BAA@;;;;;;@C>??DBBB?CC>BCB?B?B=A@=@<??:::CC@CCCC>CC???BAA@AB;;5;;;5:9>?:=4;;??>);5;;48:99918=;858;;79:999?@>?>>:><=BB>>>:<666?AA2@<<99.5.54
@N9IO0:00891:06349
TACGGAGGGAGCTAGCGTTGTTCGGAATTACTGGGCGTAAAGCGCACGTAGGCGGCTATTCAAGTCAGAGGTGAAAGCCCGGGGCTCAACCCCGGAACTGCCTTTGAAACTAGGTAGCTAGAATCTTGGAGAGGTCAGTGGAATTCCGAGTGTAGAGGTGAAATTCGTAGATATTCGGAAGAAACACCAGTGGCGAAGGCGACTGACTGGACAAGTATTGACGCTGAGGTGCGAAAGCGTGGGGAGCAAACAGG
+
A@CC?AAB=;;;BAA@AB=ABACCAD@B?BBAA@8@?>AB6;;9;C@BBED@A@<@C@A>@D@C@AA@;;6;AAB<BBB>BDD:AAAA@EED9D?BDB:::ACD>ACD=BBBB?B:::CDBB?;;<?A>ACAA>ABBBBD@D?B?B?ABBBBBBCBB@CCBD=B<:99?@???B>A@:>8899*8??8=<>>6=??8@8>@@@AA??@B?BBC@CCCC@CAA@@@A?@<?@????9@@AABCC;CCCCC=BCB>
@N9IO0:00899:06326
TACGTAGGGGGCGAGCGTTGTCCGGATTTATTGGGCGTAAAGAGCTCGTAGGCGGTTTGGCAAGTCGGGTGTGAAAATCCGGGCTCAACTCGGAGACGCCACTCGATACTGCCATGACTCGAGTCCGGTAGGGGAGTGCGGAATTCCTGGTGTAGCGGTGAAATGCGCAGATATCAGGAGGAACACCGGTGGCGAAGGCGGCACTCTGGGCCGGAACTGACGCTGAGGAGCGAAAGCGTGGGGAGCGAACAGG
+
A@BA@99999';BAA@CD@ECC@B?ABB=BBALK?AAAA@9@:::AA@@??=?C@CC>C@BB>@ABBD>9:9@@AA8AA=AA8::@C?BCCC?@;:9BB>BBBBA::8==8=9>;:;?BA<<;;E@E=A@BBB9BABDBB>B>B?B@DE?AB;96CC:CCC=5:9:59:?ACCA@@939925.5<C>B?;;:;EB=B?==:ABC??@CD=A89055:9:99::33349<:<@BB:@:::?@@3@>>>??0//6
@N9IO0:00866:06366
TACGTAGGGTGCGAGCGTTGTCCGGAATTATTGGGCGTAAAGAGCTCGTAGGCGGTTTGTTGCGTCTATCGTGAAAACTGCGGCTTAACTTGTGGGCTTGCGGTGGATACGGGCAGATTGAGTTCGGTAGGGGAGACGTGGAATTCCTGGTGTAGCGGTGAAATGCGCAGATATCAGGAGGAACACCGGTGGCGAAGGCGGGTCTCTGGGCCGATACTGACGCTGAGGAGCGAAAGCGTGGGGAGCGAACAGG
+
ACAAA:::.;@@A;:;;;5;AA@FAJ?A<@@5;<0;@;;;0;@A<9:A@@@?>@?A@,00:>0/:;?@@?9///;;&////47=;393//)/77:.//+5=A?AB?A?:<?=.37<=6)////)/6(//666*733337806),(,,,,(,,,---6073//(///888876/////(/6063--/(/(/6068=2556>>7><<>CCE=A?@@>:...-----//<7445555)58;;<??0<@>?@;==?>
@N9IO0:00867:06382
TACGAAGGGTGCAAGCGTTAATCGGAATTACTGGGCGTAAAGCGTGCGTAGGCGGTTTGTTAAGTCTGATGTGAAAGCCCTGGGCTCAACCTGGGAACTGCATTGGATACTGGCAAGCTAGAGTACGGTAGAGGAAGGTGGAATTCCCGGTGTAGCGGTGAAATGCGTAGAGATCGGGAGGAACATCTGTGGCGAAGGCGACCTTCTGGACCAGTACTGACGCTGAGGCACGAAAAGCGTGGGGAGCAAACAGG
+
@A@;:6;C;A@AB@BAA@=?=@<;59:=9=@??@9999;;09?<>>?@???;?A=@A;A@=A?BCCAAACC>@B;05;90>B=6CCJC:C:DG@7=465<B9@5:5:>ABCC?AA?@@AAB;:9DCD?BBB;;7;?B<@@?B6;7;B=A>@@@@AAA?DDDG>BBBBBC@@@@;;;@8@@=A>BBBJLBBB;<;C?C?BABB@CACBC?CC?CBCBBAC>>;;;;;@;@@A;;;;&9;:><>>2==BCD<A;;5
@N9IO0:00869:06370
TACGAAGGGGGCAAGCGTTGTTCGGAATTACTGGGCGTAAAGGGCGCGTAGGCGGCCGATCAAGTCAGGCGTGAAATTCCCGGGCTCAACCTGGGGGCTGCGTTTGATACTGATTGGCTTGAATGCGGGAGAGGATAGTGGAATTCCCAGTGTAGAGGTGAAATTCGTAGATATTGGGAAGAACACCAGTGGCGAAGGCGGCTATCTGGCCCGTTATTGACGCTGAGGCGCGAAAGCGTGGGGAGCAAACAGG
+
@@A@?>@EDD1CC@A@BB?CCACC:C@C@CCCCC>@@ACC<@B=@;>ABAA>;;7;=AAA@B?BCBDE:<@ABBE=B?@B<?@<@AAA>B?BBBAB1BBBAAAF<AAABAA?A?@F=@>@BB?999CF<@>A@?BBBB@>:?8<9>@9@AAAAAA@A=@@BB<A=AAB???BBB?>A:A=AA7;;><AA=<4=780525:19?@==>A=AA9@@<@@=<<@997>;;5==@@??8?AA@AA@6@=>>>7>:;5
@N9IO0:00882:06394
AACGTAGGCACCGAGCGTTATCCGGATTTACTGGGCGTAAAGCGCGTTCAGGCGGTGCGGGAAGTTGGGCATGAAATCGCTCGGCTCAACCGGGCGAGGCTGTCCGATACTCCCGGACTTGAGGGCAGGAGACGGGGGTGGAATTCCGCGTGTAGTGGTGAAATGCGTAGAGATGCGGAGGAACACCAGTGGCGAAAGCGGCCCCCGGGGCTGCCCCTGACGCTGTCACGCGAAAGCTCGGGGAGCGAAC
+
?5:;;@@;@@@59:9:AA?CCB@B?CBA;AA:9:5:@@AA<AAA@@@=@@B?A@<9::;;0927;8<<2>?885A4@?A??@B>ABBB@C@CD>;;;A=B;;;B7;;A;::BB;B=?>=388?B:>>??CAA99::9):B?C@E@C?CBBBBBBABA????@9@@???CBBBBBBAB?BC?B?A??;?@??<?9::.:::<@AAA0AAB8@?@@CC:CBBB??;:9:>???9:9,4444999+444:@79
@N9IO0:00902:06379
TACGTGAGGGGCGAACGTTGTTCGGTGTCACTGGGCTTAAAGGGCGCGTAGGTGGCTGTGCAAGTAAGGTGTGAAAGCCCTCGGCTTACCCGGGGAATTGCGCCTTAAACTGCATGGCTTGAGGATTTCAGGGGAAAGGGGAACTCCAGGTGTAGCGGTGAAATGCGCAGATGATCTGGGGGAAGGCCGGCGGCGAAGGCGCCTTTCTGGGAAATTCCTGACACTGAGGCGCGGAAAGCGTGGGGAGCAAACAGG
+
@@BBAACCFF9D@@;ABB>BB:CC<BB==BCCCI?CJ@CC>CC>BCBBCCDABB@B@@@BBC?BCC@C?BABDDD=?@C<@@B?BB?BBB<AA@3@;?<?@AA?C>BB=B;;;ECE@CC@CDC@CBF>CCCCC<CJ?EEE;D@CCC=@@?;;;C;;;?AA@C<<;CCC;000//---/777$/)/)/5:3//)/:>)/)/77)55)5@@@/;;6;=A?BDB@@@=?9920;00)/6.6:699<<.<8;6@4@>>:
@N9IO0:00913:06374
TACGTAGGGTGCGGGCGTTAATCGGAATTACTGGGCGTAAAGCGTGCGCAGGCGGCTCCTTAAGTCAGATGTGAAATCCCCGGGCTTAACCTGGGAACTGCGTTTGAAACTGAGGGGCTTGAGTGTGGAAGAGGGGGGTGGAAGTTCCAGGTGTAGCAGTGAAATGCGTAGAGATCTGGAGGAACACCGATGGCGAAGGCAGCCCCCTGGGCTAACACTGACGCTCATGCACGAAAGCGTGGGGAGCAAACAGG
+
ABBCBBBB<@@@@B;=00,07A><8?7:7;BABB>@A@CB>CBCCCCC@@@=998;<<9?@C?CCBBAA99;AB<2;955+8=2@@8B8A:ABB<B>BBBA@AB<@?C<??@AA<=/375:@A@AAB6?6@>>>=>='?A@C5474>67419>:966...8890/72::A>>>>;55;7;=9=<A@A@CA;;;?<<9@8BBBBCBC5BDD=B@@=@AA@@<5444:4;AAA?@?B;B???@>>2?>?;;3=?@<
@N9IO0:00922:05783
TACGTAGGTGGCAAGCGTTGTCCGGATTTACTGGGCGTAAAGAGCGCGCAGGCGGCTGGTCAAGTCCGATGTGAAATCTCCCGGCTCAACTGGGAAACTGCATCGGAAACTGATCGGCTTGAAGGTGGGAGAGGGTAGTGGAATTCCCGGTGTAGTGGTGAAATGCGTAGATAGCGGGAGGAACACCAGTGGCGAAGGCGACTACCTGGCCCATTCTTGACGCTGAGGCGCGAAAGCTAGGGGAGCGAAC
+
@AA<A;;8;C>BC=BB;;5;AA996>@?8@@BAA8;;;A@5??>@B;;;AA=@B=BBB?CBC@BCB@BA;9:<<>6BBBCC<A>A:::;><<;*33(4:>@=AAB@BE>BBB@@@C8;;?BB=@:@@@0;;ABB=BBCBB9:49-33(35999=:::6:;;;.7778773/9////9(//4:7<<<8<5557;:949499>><=?:?<299/8;8;=6>>?>:88<?8998888*7;;7777+7933313
@N9IO0:00937:05789
TACGTAGGGGGCAAGCGTTGTCCGGATTTATTGGGCGTAAAGAGCGTGTAGGCGGCCAGGTAGGTCAGCTGTGAAAACTCGAGGCTCAACCTCGAGATGTCGGCTGAAACCATCTGGCTAGAGTCCGGAAGAGGAGAATGGAATTCCCGGTGTAGCGGTGAAATGCGCAGATATCGGGAGAACACCCGTGGCGAAAGGCGGTTCTCTGGGACGGTACTGACGCTGAGACGCGAAAGCGTGGGGAGCGAACAGG
+
CCCCBBBDCC5BB8AAA@;@@@4945BB.994;;0;@>AB=AABB@AAB@>?00-09<<?@:?=?AAA=::9>>>>*73==7879AAC>A=>@0000000/60689;A=A99@@AA>A@@@B???5;5;<@@B>BCE?BA5;5;5;;0;>BBBBBBCGCCCC?BBCC@;;<:;;777(//839/55)5<<69555)55::8=8=;;;<?7;;;8:4444449:>>===>BA@@@59:AABCC5;;;;;<;::2
@N9IO0:00948:05761
TACGTAGGGTGCGAGCGTTAATCGGAATTACTGGGCGTAAAGCGTGCGCAGGCTGTTTTGTAAGTCAGATGTGAAATCCCTGAGCTCAACTTAGGAACTGCGTTTGAAACTACAAGACTAGAATATGTCAGAGGGGGGTAGAATTCCACGTGTAGCAGTGAAATGCGTAGAGATGTGGAGGAATACCAATGGCGAAGGCAGCCCCCTGGGATAATATTGACGCTCATGCACGAAAGCGTGGGGAGCAAACAGG
+
CCBBBCCF>@@@CCB@@@799:BD@D:;9;BBBB?BCCED>BBCCBBBCCC@CCBBCE9CCC?BAAABCBBBBBC=BAA<ABBBBCBB?BC@AA?A?BBBAA@C7::B=AABAB>A???A?@<@A:78@::7?====%;7398@=@;??AAA:<======BB>?>?B@AAB?>?BBB4::>A=ABB?B>AA??;>;>9>AABABA3>>>9>BB;>>@8=9=///65756AACCC=A:;:AAA29::?G;@@@=
@N9IO0:00963:05804
TACAGAGGGTGCGAACGTTGCTCGGATTGATTGGGCGTAAAGCGCGTGTAGGCGGCCCGTTAAGCCGGTTGTGGAAATCCCATGGCTCAACCATGGAAAGTGCGGCCGGGACTGGCGGGCTAGAGTTCCGAATAGGGTGGGCGGAATGCCCAGTGTAGAGGTGAAATTCGTAGATATTGGGTAGAACACCGGTGGCGCAAGGCGGCCACCTGGGGAGGCGACTGACGCTGAGACGCGAA
+
CCCBA@@@8A@=00+000)//7/81388=8;-33(344:;48:59<AAAA@8<<8<=6<=9=7<A:D9A+00/)//)///)//5.////)/)//:)//(//444386?A<;:::9<<=55433333-3233-33880333(4:383:::>5556=54599.5///)/2///7;:;;;6;>6=BCA;:955:8;;594447:7:<5:.4484444&44.3344443333::;44444444
@N9IO0:00922:05817
TACAGAGGGGGCAAGCGTTGTCCGGATTAACTGGGCGTAAAGCGCACGTAGGTGGCGCGGTTAGTGCGCTGTGAAAGCGGCCCGCTCAACGGGCCGAGGCCAGTGCAGACTGCCGCGCTCGAGCCATACAGAGGCCCGTGGAATTGCCGGTGTAGTGGTGAAATGCGTAGAGATCGGCAGGAACACCCAGGGGGAAGCCAGCGGGCTGGGTATGTGCTGACACTGAGGTGCGACCGCGTGGGGAGCGAACCGG
+
BBA;;;AAAB2BC@CBBCAGCC?C=::4:?BBBB>BBBCD:;;;;AA??A@<;:6;A@B?B:;;AC;;;BBBBCC<@@@=@@<@;:;C@DDD>C>A@A?B=ABB@@@ACBABA459=99:55669@;;=;;;<9==7ABC@B>B?BC=@=:99>?CC@BBCD>CC:9:@AAA@@@@<@@@5:6:@:@3;;===+=:@@9:::;;3;???9??>>@@:;;B;;;::;>=@BBA@EA9666???0;;<9929255
@N9IO0:00923:05821
TACAGAGGGTGCAAGCGTTAATCGGATTTACTGGGCGTAAAGCGTGTGTAGGTGGCTCGCTAAGTCGGTTGTGAAATCCCTGGGCTCAACCTGGGAATTGCAGTCGATACTGATGAGCTCGAGTTCGGTAGAGGGTGACGGAATTCCCGGTGTAGCGGTGAAATGCGTAGATATCGGGAGGAACATCGATGGCGAAGGCAATCACCTGGGCCTGAACTGACACTGTGACACGAAAGCGTGGGTAGCAAACAGG
+
BBB@@@BC=@B@?:?=77188>@@:;;;,;B?AA<AAAAA<B;;;CBBBBC?CB@CB@BBAA>BCCCAE;;;CCC?CCC=DCC=AAA@>B@CCF>B@B?AA???B???AAAAA???BABBB=<87;A4<==777*7<B>?>B>B>BC<B>BBBB>B@<@AAA7?===@@<<<;9;;?4BB8;7;CBABCCD@CCB?B?AB@BBCD@CBB>B@DBC>BBBB@@@<;;@::93999,488777(3<;<;;08<<8
@N9IO0:00934:05844
GACAGAGGCCCCGAGCGTTAATCGGAATCACTGGGCTTAAAGGGTGCGTAGGCGGACTCGTAAGTGTCGTGTGAAAGCCCACTGCTTAACGGTGGAACCGCACGGCAAACTGCAAGTCTCGAGGAAGGTAGAGGCCGGTAGAACGATTGGTGGAGCGGTGGAATGCGTAGATATCAATCGGAATGCCAAAGGTGAAGACAGCCGGCTGGGCCTTTCCTGACGCTGAGGCACGAAAGCGTGGGGAGCAAACAGG
+
BCDCBBB?@@@4>@:9;C?C=B@@<@6;;EGCCD?CC?CC=BG<AAA@@@@<BC>BBBBCCC?BBBBBBBCCCDD=@?C8:;BBCB?C>@@>;;6913<<888B9BCC;@@@:93:999@@@A@C@C?CCBBA>@5;5;@AC>@@@@=@<@A><;;B?BCAC@BBCHCCCCCCBBB>@@@5;5;@A=@>=D@DBB?BAA@;A?A>ABBD?D@DH>C@BBB>CBBAA@<;:9:44(4::8999-7;ABB=A@@=
@N9IO0:00936:05838
TACGAGGGCCCCGAGCGTTATCCGGATTCATTGGGCGTAAAGCGTCAGCAGGTGGTTGGGTACGTTGCTGGTCAAATCCTCCGACTCAATCGGAGAACTGCCGGCAGTACGGCCTAGCTAGAGGACGGGAGAGGCACCTAGAATTGCCGGTGTAACGGTAAAAATGTGTTAATATCGGCAAGAATACCCAATGCGAAAGCATGGTGCTGGAACGGTCCTGACACTCAGTGACGAAAGCGTGGGGAGCGAATGGG
+
;9:4:99)555&59<445=A@@5;4;;29AB:=?75444;(3355:8;;@B?BB=B8;:6:C@=;4666>8C??;7;?:@D46665<:7:::38993454:5;7;;;<5668@<<994;884405<=<4<:5505:<.565<69)//272////5/5.55555$/////7<7:=;::744.4958:@@8@4544888(3499;644498179>?<@C?>:<8338>>@??ABB@A9?=99777&399;<588=3
@N9IO0:00937:05812
TACGAAGGTGGCAAGCGTTGTTCGGATTTACTGGGCGTACAGGGAGCGTAGGCGGTTGGGTAAGCCCTCCGTGAAATCTCCAGGCTTAACCTGGAAAGTGCAGAGGGGACTGCTTAGCTAGAGGATGGGAGAGGAGCGCGGAATTCCCGGTGTAGCGGTGAAATGCGTAGAGATCGGGAGGAAGGCCGGTGGCGAAGGCGGCGCTCTGGAACATTTCTGACGCTGAGGCTCGAAAGCGTGGGGAGCAAACAGG
+
@=@00+02<>:=@<@CCC?BB=;<7:@A9@@@@@9>>;;9:?=5:4:AAAB>BD?B@CG>CB>BBC<AA@AA?@@;@@BB6;;;??5<5:<A@?CD6BBAA@A;;<;.59555<49599?@@C>@?C?8DDBB@CBBBBC@A@B?BB<A<@@>::394889:1<=@;::BBB?4444)4<8=:B@F@E?BB9B=>8<=AC:;<?966<7<5665;09556;55:?>@=;;9999,94:4444&4=A@B;@;;;
@N9IO0:00946:05859
TACGGAGGGTGCAAGCGTTGTTCGGAATTACTGGGCGTAAAGCGCGTGTAGGCGGCCTTGCAAGCCAGACGTGAAAGCCCCCGGCTTAACCGGGGAAGTGCGTCTGGAACTGCTCGGCTCGAGTACGGGAGAGGGAGGCGGAATTCCCAGTGTAGAGGTGAAATTCGTAGATATTGGGAGGAACACCGGTGGCGAAAGCGGCCTCCTGGACCGATACTGACGCTGAGACGCGAAAGCGTGGGGAGCAAACAGG
+
BCCCACCC<@@@C?ABCD@CC@CC?A>@?A@9:9/:=8;;6;ABBB@@?<<:00,0)027=?45:5;AA<;<CCB;A@@@@0A=AA?D?A?BED;CACAAAAAA@D@C?A???AAA?BBBCCBBB@@@8?@:::6:A?@>;@6:6;C>CCCCCDFCC@BBBB;B?BAABCAA@@<@A6;;?B?BBA<@<@@9>?@@9@?A=@;@A?AA=@@@BBBBBCBBBBBABBBBBBB:::6;AA@BBB:CBDCD>BBB=
@N9IO0:00947:05823
TACGGAGGGGGCTAGCGTTGTTCGGAATTACTGGGCGTAAAGCGCGCGTAGGCGGCTTTGTAAGTTAGAGGTGAAAGCCCGGAGCTTAACTCCGGAACTGCCTTTAAGACTGCATCGCTAGAATTGTGGAGAGGTGAGTGGAATTCCGAGTGTAGAGGTGAAATTCGTAGATATTCGGAAGAACACCAGTGGCGAAGGCGACTCACTGGACACATATTGACGCTGAGGTGCGAAAGCGTGGGGAGCAAACAGG
+
BBCC@CCCCC1CBABABB?BE@CC@C?C?BBBBD>BCB@B<B:;:B@@@BC???<?BB<BBB@CC>@AAA=@@CA9??C9?=?@BA<@>@AA@DAG@A9::?AA9A<:::??@ABBBCBA@@=@499?9?AAB?CDBABB?B=A=A?B>==CBCBAB?B@<<1827777856894:659)//).3:27555055;6;78=BBCBCBCB>AAAAACBA?AABB@AB??:?@@999+:9@====2=?AAA=BA@<
@N9IO0:00914:05888
TACGTAGGGTGCAGGCGTTAATCGGAATTACTGGGCGTAAAGCGTGCGCAGGCGCTCCTTAAGTCAGATGTGAAATCCCCGGGCTTAACCTGGGAACTGCGTTTGAAACTGGGGAGCTGGAGTGTGGAAGAGGGGGGTGGAATTCCAGGTGTAGCAGTGAAATGCGTAGAGATCTGGAGGAACACCGATGGCGAAGGCAGCCCCCTGGGCTAACACTGACGCTCATGCACGAAAGCGTGGGGAGCAAACAGG
+
BBCCAAAC>@@@CC@@@A=B=ACC@C7;7;@@@@8@@;;;055559<>0..*..--86@<@;==?CBB:59:8;24;44&3;4<=9=9=8ADD>C>AABAAAA548958<;==1::?AA7;;BBBB8B7B@@AFAA(00,/065;9@95B;8>?=222<99358599@@A?=;55;7;>:@:===<CCCC:C@@;>:A@>=999(><>4>@@=@@<<85----.-8;>@B?>>8?@@@BBA599977.89>>
@N9IO0:00944:05894
TACGGAGGGTGCAAGCGTTGTTCGGAATCACTGGGCGTAAAGGGCGTGTAGGCGGTCTGTTAAGTCTGATGTGAAATCCCTCCGCTCAACGGAGGAACTGCGTCGGAAACTGGCAGACTCGAGTACCGGAGAGGAAGGTGGAATTCCCGGTGTAGCGGTGAAATGCGTAGATATCGGGAGGAACACCCGTGGCGAAGGCGGCCTTCTGGACGGATACTGACGCTGATACGCGAAAGCGTGGGGAGCAAACAGG
+
BBBC;:9:6;@>D=AACC?AAEBB?B=??AABBC>DC@@@>@C=BDB@?@A=@@=@@@AA?A=@9;:BBC@A@?@;ACB<BC:<<CBB@CC>;;4;.9@@ADCCC<?>8?AA>A@ABBBB???BAB<?<??AA>B?B>AA?A>A>A@;A;??BBBBC@BBBB>B@AAA@@@??><<<5;;5;>A@AD?C<;:;CC@C@CC?B=@=@AA?AAB@BABBBAABB@?@@AACBBABB<9::????5989??8>??=
@N9IO0:00956:05875
TACGAAGGTTGCGAGCGTTGTTCGGAATCACTGGGCTTAAAGCGTATGTAGGCGGATGAGTAAGCGTTTTGTGAAATCCCCCGGCTTAACCGGGGAATTGCTTGGCGAACTGCTCATCTTGAGGCAAATAGGGGTGCATGGAACTCTTGGTGGAGCGGTGGAATGCGTAGATATCAAGAGGAACGCCAGCGGAGAAATCGGTGCACTGGATTTGTCCTGACGCTCAGATACGAAAGCGTGGGGAGCGAACGGG
+
BA@@>4;5;5;;>@>@CB?CDACC@C@BBCCDCC=BC5;;09955CAAABB?B>9>BBAC??8=@9988-77;<;573999)96???C<?69::-9=B=AAA5:4:A@:@@>@??>?>A699;8===7=>CDD;BBB==>1626;=@8=:=<7:;;9.9;;:5;;=>BA@@@;;;C?BBB?C7<<A>AAAA=AB@D>DCC?B@A@@AD>AAA<??A@DBB;::@@@@??>>9995::AAAFF:<;BBB>BAB<
@N9IO0:00954:05940
TACGAAGGGTGCAACGTTGCTCGGAATCACTGGGCGTAAAGGGTGCGTAGGTGGCCTACTAAGTCGGGAGTGAAAGCCCTCGGCTCAACCGAGGAATTGCTTTCGATACTGGTAGGCTTGAGTGCGATAGAGGATAGCGGAATTCCTGGTGTAGCGGTGAAATGCGTTGATATCAGGAGGAACACCTGTGGCGAAGGCGGCTATCTGGGTCGACACTGACACTGAGGCACGAAAGCGTTGGGTAGCAAACGGG
+
BBBBB>BB8=<00+0@@;BA;;;>A>BBBBBBC?CCBBA<AA5::???=@;::8:?BCBBB?A@999/:9:<=@9AA@<BDD@CC::7;?@@@5;.4.449<08:::@@@@;?AB?BBADCCBBBBCCCCAA=@@>?==:=8=:=9<A;==>=9789><?@;@?ABD@CCCC?:;:<@@?B?BCC>CACC@CCC@A>AA;=::::9>@8;::=0///9>9788ABB????BBC;?999>AB8??A???8=@@8
@N9IO0:00938:05963
GACGAAGGGGGCTAGCGTTGTTCGGAATTACTGGGCGTAAAGCGCGTGTAGGCGGTTTGCCAAGTCGGGTGTGAAAGCCTTGAGCTCAACTCAAGAAATGCACTCGGTACTGGCAGACTAGAGGACCGGAGAGGATAGTGGAATTCCCAGTGTAGTGGTGAAATACGTAGAGATTGGGAAGAACACCAGTGGCGAAGGCGGCTATCTGGACGGTTTCTGACGCTAAGACGCGAAAGCGTGGGGAGCAAACAGG
+
A@A:;4;A@@0BBCCCCCACC@@A=@4;5;@@AF?CCBDJ>EAA@BBB@@@>BC@CC?CC>>=?AAAC?CCBBBB=AA=A>@@@@@AB?BCCC?BCC?DCDBBA@@<@A@@C@CCA@@@AA@@;@A=A=BC;;7;ABBBCAIACADF?CCA@@;;;@>@CED=BBAAAA@@A9:3::/:<@@<AAA=AACC=@AA2939939AB?>?B?B@@5;;0;@@=?:::A;?=<><9:9/9=???BB599@DD>BBB?
@N9IO0:00939:05976
TACAGGAGGGTGCAAGCGTTGTTCGGAATTATTGGGCGTAAAGCGCGTGTAGGCGGCTTTGCAAGTCGGGTGTGAAAGCCCTCAGCTTAACTGAGGAAGTGCGCCCGAAACTGCAGAGCTTGAATACCGGAGAGGGTGGTGGAATTCCTGGTGTAGCGGTGAAATGCGTAGATATCAGGAGGAACACCGGTGGCGAAGGCGGCCCTCTGGACGAGTACTGACGCTGAGGCGCGAAAGCGTGGGGATCAAACAGG
+
@@>00+000*00><6:;:;5:=9=?=@5;5:A=BB=AA:::5:@@AAABBBB?AC?@@@:@;;6;ABBC=B@@AAA8<<;0;?A;>>294955=A?B?CCCCCCC8;9@8@@@@ABABBB?BA?A@A?B?BAA@A:A@?A@=@>A<?89949AADBBB?BBAA=@AABBBBB@@:8;;5;A=B>ADB?B@CB@C@?<?>AA?BD=@@BC@CBAA@@@BC@@@@AAAAC>;;;EDE>AAAAAAA8ABBBB<@@@?
@N9IO0:00946:05991
GACGAAGGGGGCAAGCGTTGTTCGGAATTACTGGGCGTAAAGGGCGCGTAGGCGGTTCTTTAAGTCAGGCGTGAAAGCCCTGGGCTCAACCTGGGAGTGGCGCTTGATACTGAGGGACTAGAGAGTGGGAGAGGTTGGTGGAATTCCCAGTGTAGAGGTGAAATTACGTAGATATTGGGAAGAACACCGGTGGCGAAAGGCGGCCAACTGGACCATTTCTGACGTGAGGCGCGAAGACGTGGGGAGCAAACAGG
+
A@A::2:@@@0@F>BBDC@CBACC@C@C@CCBCC=@@@@@0;;6;BABC@@<<;4;:@?A;A>@@@::5:@>>>>699:/9BA=BBBC?C@CBB;@AAB?BBBB?>??BABA>??8???A@ABBB@AB:B@::399=9>A8?8?088(5:22259;;29768.7(/.3656-...(-2,2055,**,(*(((,(((('((*,(,(-0566.33(...'...6222522+233..(.3/45>>>2====B<;;;=
@N9IO0:00947:05989
TACGGAGGGGCTAGCGTTGTTCGGAATTACTGGGCGTAAAGCGTACGTAGGCGGCTTTGTAAGTTAGAGGTGAAAGCCCGGGGCTCAACCCCGGAATTGCCTTTAAGACTGCATCGCTTGAATCGCGGAGAGGTGAGTGGAATTCCGAGTGTAGAGGTGAAATTCGTAGATATTCGGAAGAAACACCAGTGGCGAAGGCGGCTCACTGGACGCGTATTGACGCTGAGGTACGAAAAGCGTGGGGAGCAAACAGG
+
BBAA;:9:9-;ACCCHHEFD@CC@B:>6;;AAB=CAAAF?DCBCCAA@994:A8=?D<@?B?@@>A:::ABBBC<?>@:ACC;BB9979CC9B?A?B@CE?BB<@:@==<999?@@@@>AA@AAAAC?B;::;?????A=@9?9?=AAAACCB?>>@CA@@9@8<<<@@@@AA=??;@;9::+8?><>>>><?AA=D=AA<@>;::::5;ABBBBBC>BABBBBBBB=@@<9:::(9??:999+9<988)7;94
@N9IO0:00951:05988
TACGAAGGGGGCTAGCGTTGTTCGGATTTACTGGGCGTAAAGCGCGTGTAGGCGGACTGGTAAGTTGGGGGTGAAATCCCGAGGCTCAACCTCGGAACTGCCTCCAAAACTGTCAGTCTGGACTCAAGTAGAGGCAAGTGGAATTGCGAGTGTAGAGGTGAAATTCGTAGATATTCGCAGGAACACCAGTGGCGAAGGCGAACTTGCTGGACTTGTAGTGACGCTGAGACGCGAAAAGCGTGGGGAGCAAAC
+
DBBBA=BBBB3BCBBABB?CCACC;;;D>BBCCC>BCBBB>BBC@@@CB@@<@B;@@@B?AA<@@?ABBB3BABB<??A;?:0,0=00*05:>?;?=?@??;??<?CC;CA?999@@@?;<=>;00+0::7..).-(-:93;5@577???AABABBC@BBBB=B<??BBCCCBB?AA???<@<@@A398>@=?AA8>:?9:49B>AAB>9==?<>>>BC===>>BBA><<9;6777)7=?>@EH587998.8
@N9IO0:00960:05974
TACGGGGGGGGCAAGCGTTGTTCGGAATTACTGGGCGTAAAGGGCTCGTAGGTGGCCAACTAAGTCGGACGTGAAATCCCTCGGCTTAACCGGGGAACTGCGTCCGATACTGGATGGCTTGAGTCTGGGAGAGGGATGCGGAATTCCAGGTGTAGCGGTGAAATGCGTAGATATCTGGAGGAACACCGGTGGCGAAGGCGGCATCCTGGACCAGTACTGACACTGAGGAGCGAAAGCCAGGGGAGACAAAGCGG
+
ABCCDDDDDD"CC?CBBB>BB@BB@B?B=CB@AB=BCCCC>CC?CCCCBBC?BA?A@C@CBB?AA;:7;AA@AB@:@?A9B@@=@DAD@B@CCC:B@B;;;CCB;@@;;;AD@C;;;;C@BCCB:9:A<AB@@@9??<=@>A;?;?=@@?B???AA@<A@BB=???BBA:9:????A;>?3:39:99=???<?A@;>?::3:7760571776;8666762225567;5>>?>>>7@@7:;AA5=877:8.8669
@N9IO0:00916:06046
TACAGAGGGGGCAAGCGTTATTCGGAATTATTGGGCGTAAAGGGCGCGTAGGCGCCCGATAAGTCGAAGGTGAAATCCCCGAGCTCAACTTGGGAACTGCCTTCGATACTGTCGGGCTTGAGTCCGGGAGGGGAGAGTGGAATTCCCAGTGTAGCGGTGAAATGCGTAGATATTGGGAGGAACACCGGTGGCGAAGGCGGCTCTCTGGACCGGTACTGACGCTGATGCGCGAAAGCGTGGGGAGCAAACAGG
+
CCBBBBBABA0BA=BBBB@CC@CGBC@B?BB@CC>BAACD>CC<AAAAAAA=98;@9@@;;5;AA@A>B?ACCD=BBBB3@;<<ABD@BB@BC=B?BABD=@=ABCCCD;;<ABB;CA?CCCDC@CC=CCFF;;;AAAB>A=B?BB=BFCCCB?A@?@ACE>BBBBBAAAAAA>BC=BC>B?AAC?C@;;7;;A>C<;<9;BBBDCC?AB=B=@BBCA@CCAA<;;BBBBBBB=BCAAABA7;;;@@8;<97
@N9IO0:00919:06024
GACAGAGGCCACGAACGTTGTTCGGAATTACTGGGCATAAAGCGCACGTAGGCGGCTAGGTCCGTCCGATGTGAAAGCCCCCGGCTCAACCGGGGAATAGCATCGGATACAGCCTGGCTTGAGGACGGTTGGGGTGAGTGGAACTCCTGGTGGAGCGGTGAAATGCGTAGATATCAGGAGGAACACCGGTGGCGAAAGCGGCTCACTGGACCGTTACTGACGCTGAGGTGCGAAAGCTAGGGGAGCAAACGG
+
:;;AA;;7;?BBBB>AAA9;;?BB@B@C@CCBBB9A@;;;/<@?@B;;:??;>@;@BAA=AA>A@A=??999???.99999):9=?AA9>2979(99@AABBBBB?@@@B@@@@CD@CC?BBB?B@@=@29:9-;?@@@B@C?@@C?;:8::<?>AA=@>??9@AAA@AA????ABB?BB@D@CBC@C?AA<@?@@;@AA=A@@@@@A?BB?BB@BBBBBAAC???@=:::AAC=CBA@@@@2@@AAA<;;;
@N9IO0:00920:06059
CCCAGGATCCACAAGTGGCAACCGCTTTTATTTGGCCTAAAGCGTCCGTAGCTGGTTTTGTAAATCTTCTGTGAAATTTCGAGGCTTAACCTCGAAGCGCGCAGGAGACACTGCATGACTTGGGACCGGGAGGCGTAAGGAGTATTTTTGGGGGAGCGGTAAAATGTTATAATCCCAAAAGGACTACCTGTGGCGAAGGCGCCTTACGAGAACGGATCCGACAGTGAGGGACG
+
BD<CC@CCB@BBA=@9924838055>??2=<<6?7?9B>>66966@469?::/0,0<@&//<;/=:92599:?@@4@@4@ABA=AA4:69;>;>@;?CCBAACC?B;;;AABBA@@@@@C>AB:;:?BD>;:5;@;;599=??B=>==+:>:='<@@@?@BAA59954:<<6::=(777&71778996@BAB7?=?5823?A<@????@?@8=A<?9929>>;;<>??>8?88
@N9IO0:00922:06057
TACAGAGGTGGCAAGCGTTGTTCGGAATTACTGGGCGTAAAGGGCGCGTAGGCGGCCATCTAAGTCAGACGTGAAATCCCCCGGCTTAACCTGGGAACTGCGTCTGATACTGGAAGGCTCGAGTTTGGGAGAGGGATGTAGAATTCCAGGTGTAGCGGTGAAATGCGTAGATATCTGGAGGAATACCGGTGGCGAAGGCGGCATCCTGGACCAACACTGACGCTGAGGCGCGAAAGCTAGGGGAGCAAACGG
+
A@C@@@E?BB@BC?BBAA7::=@B<@<@?@@@CF>CBBCE=BB>@@@BCAA5<;5;5;A>@@<@AA@@AA;;;CC=BGHIH5C?BBAC?B=AAA;A@BBB;;;ABBBBCDAA=A6:6;@BBCDDE>BC>BBBBC>CBA@A@@>?7=7AB?BBCBCCD?DCCC=BAAAB???@A@?:;5;;4;=?>?>A?<A=@:=9=6<=9?>;?9<@?=B>A9<???@CB:99??=<?=>>?=5<<488<<.:543;1373
@N9IO0:00925:06046
TACGAAGGGTGCAAGCGTTAATCGGAATTACTGGGCGTAAAGCGTGCGTAGGCGGTTTGTTAAGTCAGATGTGAAAGCCCCGGGCTCAACCTGGGAACTGCATTTGATACTGGCAAAGCTAGAGTACGGTAGAGGGTGGTGGAATTCCCGGTGTAGCGGTGAAATGCGTAGAGATCGGGAAGGAACATCCGTGGCGAAGGCGGCCACCTGGACCCAGTACTGACGGCTGAGGCACGAAAGCCGTTGGGGAG
+
AAACB?CM?CCBB?A000+0+0:@2<4:6:@BBC=A:::@6?;;<9<C>;;5;?<>@:>@<B?CBCCAB966B?@46;@@0@>466BB?C?BAC8;8;AA<ACD>BBAA@??2799(3333337;;=82>:CCA=6:853=6<6;7<;7=97777827.5577.3737566//.4444,2,2(.(.7550333.557.7078/7496289155;3;5556322--(,2,,,(,,,-69.7<568,699+77
@N9IO0:00940:06028
TACAGAGGTGGCAAGCGTTGTTCGGAATTACTGGGCGTAAAGGGCGCGTAGGCGGTTTTGTAAGTCCCGTGTGAAAGCCCCCGGCTCAACTGGGGAATGGCACGGGAAACTGCGAGGCTTGAGTTCGGGAGAGGGAAGCGGAATTCCGGGTGTAGCGGTGAAATGCGTAGATATCCGGAGGAACACCGGTGGCGAAGGCGGCTTCCTGGACCGACACTGACGCTGAGGCGCGAAAGCTAGGGGAGCAAACGGG
+
@AA000B8>>??A:=?9:7;A@CC?B@C@CCEEG?AA@@?8?@8@@A;;;C=<<5;@C7BBC@CBEI@CBBBBBC=CCCCC2B?BCCC?AACDD;C@CC?CCCCC=CC=A:;:AAA?BB?DABA?BAA<BA@AA<A=AA@=B=@=A=@A;@@B??>B?BABB<BBBBB@AA998=7;4::;?4?CC>B?AA>AEC@D=BB<;<8;<@@5::9:;8867<98798//.(.566<=0::;=;99-999A;3;==3
@N9IO0:00950:06018
TACAGAGGGGGCGAGCGTTATTCGGAATTATTGGGCGTAAAGGGCGCGTAGGCGGCTGCGCAAGTCTTGGGTGAAATCCCTCGGCTCAACCGAGGAACTGCCTTGGAAACTGCGCGGCTCGAGGCCGGGAGAGGATGGTGGAATTCCCAGTGTAGCGGTGAAATGCGTAGATATTGGGAGGAACACCGGTGGCGAAGGCGGCCATCTGGACCGGTCCTGACGCTGAGGCGCGAAAAGCGTGGGGAGCAAACAG
+
AA??@999:9*<C@A<:;=BC?DD@C@C@BB>B@:=@???9?@8:::AA@?=7718<><??=:?;;;>AB=BCCE=BBB=BBB>BBBC>A6;;A?B<?@CA>B>A:@@8@A@BA;;5;;>?>><@:CC8ABBC@AAA?AA=A?C@BC=BBABBBBCC?AADJ?ABBABBBBCAA4:9,995>;?@<?>55929@<<=:59254==>>>7@?<@749.5544;<<56554444444&4499;=?2<<<=<2;59
@N9IO0:00951:06053
CACGGGGGGAGCAAGCGTTGTTCGGAATTACTGGGCGTAAAGGGCGTGTAGGCGGTCTGGTAAGTGGGATGTGAAATGCCCGGCTCACCCGGGGACCTGCATCCCAAACTACCTGGCTTGAGTATGGGAGAGGATGAGGGAATTCCTGGTGTAGCGGTGAAATGCGTAGATATCAGGAGGAACACCGGTGGCGAAAGCGCTCATCTGGCCCAATACTGACGCTGAGGCGCGAAAGCTAGGGGAGCAAACGG
+
BCBBAA@A%;;:D=@BCB@BC@CC?C=B<@BA@@;@B@AA;AA<BBBBBBA?AB<@????BC@CAAA<@AA@;;;0;;;;09295<A??8???069;@BBCDCD;@@<@@BB@@@=@=:@9797:<:1443>:@??@AB6=393813<8:;88===8====8::=;933333333;333.3288=8?8=A:>9;;0:::94@@:99@29:.82:@?@?@AA@?@@?;9:9:::/9BA<;;;.;B@@A9;;;
@N9IO0:00962:06053
TACGGAGGGGGCTAGCGTTATTCGGAATTACTGGGCGTAAAGCGCACGTAGGCGGATCAGAAAGTCAGAGGTGAAATCCCAGGGCTCAACCTTGGAACTGCCTTTGAAACTCCTGGTCTTGAGGTCGAGAGAGGTGAGTGGAATTCCGAGTGTAGAGGTGAAATTCGTAGATATTCGGAGGAACACCAGTGGCGAGGCGGCTCACTGGCTCGATACTGACGCTGAGGTGCGAAAGCGTGGGGAGCAAACAGG
+
CDCB=;9:9:*;CBCBBB@CC@CC@C<?;>@:::6;BBCC>CBB@@ABBBB@BC?@@99;A?6@@ABBBB@CCCE=BBB=BBC;@@BB?B@C@C@C@B@@@@CC>CCC=CCC@9999CC@BBB@AAAA@A@AA>ABBBBC@C<A=?>??@@@@@ABB@BCCD?C?>>?A?>???7;;:=>5;5:>>9>>::67///4783335<;55,9559ABB@A@B;;;???@<@?@@@@9@??@CCC:BAABB=AAB?
@N9IO0:00914:06098
TACAGAGGGTGCGAGCGTTAATCGGAATTACTGGGCGTAAAGCGCACGTAGGTGGCGACGTAAGTCGGGTGTGAAAGCCCCGGGCTCAACCTGGGAATTGCATTCGAGACTGCATTGCTGGAGTACGGAAGAGGAGGGCGGAATTCCCGGTGTAGCGGTGAAATGCGTAGATATCGGGAGGAACATCAGTGGCGAAGGCGGCCCTCTGGTCCAGTACTGACACTCAAGTGCGAAAGCGTGGGGAGCAAACAGG
+
BBCBBCCC>@@>?<<788299=;;6;=A?CAAAC?AAACC<?899C@A@CB>AB=A@@@ABB?@@AFE=BAHDBA9;:CA6AB7:;AC@B@@@@<@@C?AAA@?B@@@@CCBBBB@BBBB<@@B???@C?BAA=?@B<BB?B?B?BC>B@CBCBCAA=ABBB=BBBCCCCBBAA@AA9;<5;;@@:::9594;=?:?:>><AB=@BCC=@A?AABBCBBB@=<<00+0>>;>>?6?:99555&4:@@>=C@?:
@N9IO0:00915:06085
TACGTAGGGGGCGAGCGTTGTCCGGATTTATTGGGCGTAAAGAGCTCGTAGGCGGTTTGGCAAGTCGGGTGTGAAAATCCGGGCTCAACTCGGAGACGCCACTCGATACTGCCATGACTCGAGTCCGGTAGGGGAGTGCGGAATTCCTGGTGTAGCGGTGAAATGCGCAGATATCAGGAGGAACACCGGTGGCGAAGGCGGCACTCTGGGCCGGTACTGACGCTGAGGAGCGAAAGCGTGGGGAGCGAACAGG
+
@@BBCBCFFD5@@;:;CC?BBB?A<@@A=AC?BB<@A?><6<;9944////)/;6;;5;@CC=??DCC=:;;AA@A9AC?BE=B@<;8;ABB=AAB@A@8::CBAAAAA:;;9?;;;@A@A;;;E?B=@;;;;.<@BC<;9;@C>B?BD?CAABBBCACCCD>CC@@@@@BABBBBC=A@=A<@@B=@<;;7;CA=B=@A@CCBBCCDD8;9;>@@AA;;;AA@@BB?BBB@BB;C?ACDEG9CBBBA?AA@=
@N9IO0:00929:06075
TACGTAGGGTGCGAGCGTTAATCGGAATTACTGGGCGTAAAGCGTGCGCAGGCGGTTCGCTAAGTCTGATGTGAAAGCCCCGGGCTCAACCTGGGAATGGCATTGGAAACTGGCGGGCTTGAGTGTGGCAGAGGGGGGTGGAATTCCACGGTGTAGCAGTGAAATGCGTAGAGATGTGGAGGAACACCGATGGCGAAGGCAGCCCCCTGGGCTAACACTGACGCCTCGAGGCACGAAAGCGTGGGAGCAAACAG
+
AA::9::;.;AA@?A>9:4;=@CC@C9;9<CCCD?ABBDB=B@@@BAA@::6:>9>?:;;BC@CBCBBBBBAAAA9@@BB9BD=@@?C@C?CBB<A<???AAA@C?A@;@9949@C=BC@CAAA>?>=@99:=====&=>9=:?9=;=8818>===<888888)876;9955///;;<6;:7:;=>><@@@B<?>>1815<99666(6;@0:8:/755555866052222+255666/67:225(25666,555
@N9IO0:00933:06067
TACGAGTGCCCCGAGCGTTATCCGGAATCATTGGGCGTAAAGGGTGTGTAGGTGGCAGTGTTAGTCAGTTGTTAAAACCTGGGGCTTAACCCCAGACTCGCGACTGAAACGGCACAGCTAGAGGATGGCAGGGATGTATGGAACTCATGGAGTAGGGGTGAAATCCGTTGATATCATGGGGAACACCAAAAGCGAAGGCAGTACATTGGGCCACTCCTGACACTGAAACACGAAAGCGTGGGTAGCGAATGG
+
CCDCBB@@@GG9CBAACB?@BB@C@C>AACC@CC>BAAAA<AD=@@@A@??;??;@BBBBC>BBCAA@@=@@=@BB8@>ABDE9AA?B?CBB6???@@?A@BAB@A@D>A@>@BA@@@BCBBB?CCC?@@@B8;;CCCBB7;7;A@@;;6;BABDFD;BBCE>DD@CC>A@@?BAAABCC:C=??A;<<?2<==<3939?<@>?=@9==5=9??@D@DAAAA>==?@9@?@BBF=AABBBB;;;:;:;9;;:
@N9IO0:00946:06065
TACGTAGGGTGCGAGCGTTAATCGGAATACTGGGCGTAAAGCGTGCGCAGGCGGTTATGAAAGACAGGCGTGAAATCCCCGGGCTTAACCTGGGAACGGCGCTTGTGACTCCATGACTCGAGTACGGCAGAGGGGGGTGGAATTCCACGTGTAGCAGTGAAATGCGTAGAGATGTGGAGGAACACCGATGGCGAAGGCAGCCCCCTGGGCCGATACTGACGCTCATGCACGAAAGCGTGGGGAGCAAACAGG
+
ABBBABBF>@@@CBB9::>A@BBB<@,00>?>A9A@?@A;AAAAAACA9:8:C?C@BBBCC>BBBBC@CCCBBB>BBCC;CC=A@@C;C@???8>7>><@AAA?<;;??;;5;?;988==848?>>;:99388999%97/4.9298<@A?@@@CBBBDGCC=BBAA@AAABBAAAC7;;>A=??@?A?@@?ABB>A=?A;;;;;):=?6A@BBDCBAAA;:;9;;;AA@A;;;/:;:;CEI;;=;BD=CCC?
@N9IO0:00953:06084
TACGTAGGGTGCGAGCGTTAATCGGAATTACTGGGCGTAAAGCGTGCGCAGCGGCGCCGCAAGTCGAGTGTGAAATCCCCGAGCTTAACTTGGGAATTGCGCTCGAAACTACGGTGCTGGAGTGTGGCAGAGGGAGGTGGAATTCCACGTGTAGCGGTGAAATGCGTAGAGATGTGGAGGAACACCGATGGCGAAGGCAGCCTCCTGGGCCAACACTGACGCTCATGCACGAAAGCGTGGGGAGCAAACAG
+
BCCCCCCC>ABABA@???;?<@@A=A>B?BBBBG?BBACE?CBBBCCB@;;5905;<=@@A6;997889?BBBD?BBBB69;599.5.5=7AA=B=B=AA@@@@CBC=AA@A@;>CC:;4:4;A=@<@@>>>>6:;.99393@3938@::::9=9?<?ABB<;55<<@>55444<<6::9>4@?=:CCCC@AA@@C<@>95.59.549)4.47944998<555;;555:=<<<4:;9:===0959??8>>@
@N9IO0:00959:06102
TACGGGGGGGGCAAGCGTTGTTCGGAATTACTGGGCGTAAAGGGCGCGTAGGCGGTTGGATAAGTCAGCTGTGAAAACCACGGGCTTAACTCGTGGCCTGCAGTTGAGACTGTCTGGCTTGAGTGTGGGAGAGGAGAGTGGAATTCCTGGTGTAGCGGTGAAATGCGTAGATATCAGGAGGAACACCGGTGGCGAAGGCGGCTCTCGTGGAGCCACAACTGACGCTGAGGCGCGAAAGCTAGGGGAGCAAACAGG
+
;;?A@A@A@A"AA>AAAB=AA@BB=A<@<>>BCB=CCCCC>CD>CCCACAB79:7A?C=CCC9@<C?==;;;>DHG9B;66>>8>B?E?B;5558348<?;;>;+////666344:6:;6/0//6/73(387;4<???BC?B?A=A:>><00/666=6:::D<927A887?86896;:88081:776=9:75;7:394=?<?;6//.-9(--/0//.(.2228677@?A:;;;7>9/6=999@@6>?:>A8;::<
@N9IO0:00963:06096
AACGTAGGGGACGAGCGTTATCCGGATTTACTGGGCGTAAAGCGCCCGTAGGCGGCTCTATAAGTTGGACGTGAAAGCTCCCGGCTTAACTGGGAGAGGCCGTTCAAAACTGTGGGGCTAGAGTGAGGCAGAGGAGCGCGGAATTCCCGGTGTAGTGGTGGAATGCGTAGATATCGGGAGGAACACCAGTGGCGAAAGCGGCGCTCTGGCGTAAACTGACGCTGAGGGGCGAAAAGCGTGGGGAGCGAACGGG
+
D9;;;AAAA9AA@???AA=AAB@G=?@C>AABAA;@A:;;6;@>@@<@@@@?AA?@9:;@@@5;;5<5;;;?;;;0955;;4<:>?9=><BBB<BB;;5;=CA;ABBB3@;9;5;;+>;>ABA;;;B=@@AAB=BGCCCC?B:;6;<3;6;<?C966?CC@B@CECCCCBABB;;;C<BA=?<??@;@;;;5;:;;,999.9;494::.5//-6/-----67333333&33333&4444444&48;4406<=4
@N9IO0:00915:06119
AACGTAGGACACAAGCGTTATCCGGAATTACTGGGCGTAAAGGGCGTGCAGGCGGTTGCGTAAGTTAGGCGTGAAAGACTTCGGCTAAACCGGGGGAGGTCGTCTGATACTGCGCAACTAGAGGATGGTAGAGGCGTGTAGAATTCCGGGTGTAGTGGTGAAATGCGTAGAGATCCGGAGGAATACCAGTGGCGAAGGCGGCACGCTGGGCCATTACTGACGCTAAAACGCGAAAGCATGGGTAGCGAACGGG
+
D;@@?@@=@@@@B=A:::=9::;?:==>3::999/:@@@A<AA<@@@@@CC:49.43445<@<BD@CC@BBBCCC>CBBD@DC>B;;;0;;A@AA,@@<@A;;;BA@@@@@@@@@B?BCCBBB@CCC@BBBAA;AAACCBCC?A?A@CE?@AAICAA?@CDD?CBBBBBBB@@@C=@<@B?B@GCC@BBAA?B@A?@@BB?BA;;>:9<4?4>86::::?????BAB6>>=377)77;949)4>::<@266=4
@N9IO0:00915:06131
TACGGAGGGTGCGAGCGTTGTTCGGAATTACTGGGCGTAAAGCGCGTGTAGGCGGCTACCTAAGTCTGATGTGAAATCCCGGGGCTTACCCCCGGAAGTGCATTGGAAACTGGGTAGCTAGAGTACCGGAGAGGAGGGTGGAATTCCTGGTGTAGCGGTGAAATGCGTAGATATCAGGAAGAACACCGGTGGCGAAGGCGGCCCTCTGGACGGATACTGACGCTGAGACGCGAAAGCGTGGGGAGCAAACAGG
+
@@AA=@AA8@??ABA@@A=@??BC=B:;5;>99:/:9999/:??@AAAAAB?;;7;@AA>AB?CCCCBBABAACE>BBE<A@A7@?<?BCCC3C@C9::::BD@C@CC?AABC<A@BBACABAB;:6;>;:<;5;<B8@A;A9?2:2998ABCDDCC@CCGC=BBBA@@AAAAAABB?E@BA?@@@<@=?@<@@A>A>@@;??9?ABC@CBC?;;;AA<<<BA;;;AAC@=:99/:>@@BBB9BBBCC;@@A=
@N9IO0:00939:06154
TACGGGGGGGGCAAGCGTTGTTCGGAATTACTGGGCGTAAAGGGCTCGTAGGCGGCCAACTAAGTCGGATGTGAAATCCCCAGGCTCAACCTGGGAACTGCATCCGATACTGGATGGCTTGAATTCGGGAGAGGGATGCAGAATTCCAGGTGTAGCGGTGAAATGCGTAGATATCTGGAGGAATACCGGTGGCGAAGGCGGCATCCTGGACCGACATTGACGCTGAGGAGCGAAAGCTAGGGGAGCAAACGGG
+
??:;:;:;:;"4<.55555997@=;==B?BBBBC?B@AAC=BB=BB@@@EE@CC?CAF@AAA?ABBD@C;;;CCC=@A@@3..*.-993:6<<?3<-338888<7;@@@@@@?AAC=AA<AA5;5;@B9BBBBC>BBCCCCCBC@C@BB@BBAAA@?9==>>8=??>?AAABBCCBB<??<?9?@A:>=?A<@?B=?;@?;??=948:78=4:8:::055::<9:5509?>=?@6?@?0000)000/7)//:3
@N9IO0:00940:06158
TACGTAGGGTGCAAGCGTTAATCGGAATACTGGGCGTAAAGCGTGCGCAGGCGGTGATGTAAGACAGGTGTGAAATCCCCGGGCTTAACCTGGGAACTGCATTTGTGACTGCATCGCTGGAGTGCGGCAGAGGGGGATGGAATTCCGCGTGTAGCAGTGAAATGCGTAGATATGCGGAGGAACACCGATGGCGAAGGCAATCCCCTGGGCCTGCACTGACGCTCATGCACGAAAGCGTGGGGAGCAAACAGG
+
AA??A;;;,95;=455<A>A7;;@;@4;99::9)55955)5<@695;;554;:459::>?C<@@>@A=ABBBDE<@@CC:BC>CB@B>A?>>@8@5;;@@@@D?B<<<BBBCCCBBCBB=??CCAA=@@@@AABB1@@@?C>B@B?CCCBBBBBBBBCBCC>;;;CBAABBABAAA=::6;=@@B7;;AA?BCC@C@BA<@@AA8BCC>B@BBBBA@A@988====AA?>><?6<777787*777=?3?@@<
@N9IO0:00945:06120
TACGTAGGGTGCGAGCGTTAATCGGAATTACTGGGCGTAAAGCGTGCGCAGGCGGTTGTGCAAGACAGGTGTGAAATCCCGGGCTTAACCTGGGAACTGCACTTGTGACTGCACAGCTGGAGTGCGGCAGAGGGGGATGGAATTCCGGCGTGTAGCAGTGAAATGCGTAGATATGCGGAGGAACACCGATGGCGAAGGCAATCCCCTGGGCCTGCACTGACGCTCATGCACGAAAGCGTGGGGAGCAAACAGG
+
CCCBB@??;@@@D:;:AA>B?CBA>@4:9;BBBE>BBA@A<ABB@B999AA?BC@B?BBBCD@CBB@@<@@@???9989-9>8?>7B6@6=?A7>9>000<=@5?>DBBABBBBAAABB6A@?A@@=@AB????@.:596=)/)0)0)0>:96:BAAAABBB=BCDCBBB=442::9+22+2.8<<5:;;;7:==050585:::<.<<<4<8==>?>556455555:A@9;5;5)59;;CCC8;9:CC9::;;
@N9IO0:00952:06120
TACGTAGGGAGCGAGCGTTGTTCGGATTTACTGGGCGTAAAGAGCACGTAGGCGGGTGCGCAAGTCGGTTGTGAAATCCTCTGGCTCAACCAGAGAATTGCAGCCGAAACTGCGCATCTTGAGTCCAGCAGAGGGAATTGGAATCCTAGGTGTAGCGGTGAAATGCGTAGATATCTAGGAGAACACCAGTGGCGAAGGCGGATTCCTGGGCTGGTACTGACGCTGAGGTGCGAAAGCGTGGGGAGCAAACAGG
+
?@?==889-;;;@AB@@A>@A@CC<@@@;@BBCD=@@;:;/;;;;C<<;<A>;;;8;CACBCADA@@?A<;;;@B=AD?DAAB?A?CBAEAFC@@@=A5;9==?2:::/9A?:9:@@BA?BABBB@BD;;;BCB=B@C@C@CACG?BBC@CAAACCC@DCCC<;;;A@@@BAA?<<?<7>>?:><8.4445.44:282994885:5444(4;;3::;<<<<<<::::8999544)5<<<?@@166=??4666:
@N9IO0:00954:06120
TACAGAGGGTGCAAGCGTTGTTCGGAATTATTGGGCGTAAAGCGCGTGTAGGCGGCTTTGCAAGTCGGGTGTGAAAGCCCTCAGCTCAACTGAGGAAAGTGCGGCCCGAAACTGCAGAGGCTTGAGTACCGGAGAGGATGGCGGAATTCCCCAAGTAGAGGTGAAATTCGTAGATATGGGGAGGCAACACCGGTGGCGAAGGCGGCCATCTGGACGGATACTGACGCTGAGACGCGAAAAGCGTGGGTAGCAAACAG
+
CCCCB@@@:@@>A?AA??<?A>AB=@=@?BD@CC=@@:::57=:A>@@@AC?BB?BBB796<8=?;?C>@A>==D,//<)////555;5;9;;;.44)44444.4:(44;3;<<<;===8?A8@844997@>ABCB@BAA03318-7-333&4.443;33-48:;(3-3333:4455/::&//)//)/9:5;6/505;<7=9<<7<8=555;7<:<.4444444:44444445555444&4;<::<3;:555>4::<
@N9IO0:00928:06200
TACGTAGGGTGCAAGCGTTAATCGGAATACTGGGCGTAAAGCGTGCGCAGGCGGCTTTGCAAGACAGATGTGAAATCCCCGGGCTCAACCTGGGAACTGCATTTGTGACTGCATGGCTAGAGTGCGGCAGAGGGGGATGGAATTCCGCGTGTAGCAGTGAAATGCGTAGATATGCGGAGGAACACCGATGGCGAACGGCAATCCCCTGGGCCTGCACTGACGCTCATGCACGAAAGCGTGGGGAGCAAACAGG
+
BBCCD@AA:@@@@=AAAA@B@CB@>>,000<<>9;::BB=CBBBCABACB@@@?ABB9A;;7;;;A?A>BBAAC?CECC:CC>CAAA<@;???8@?AAAA@@@9@@@@?A@A@AA=@@??999@;;5;@@;;;<<*;@@;@6;6;=B@A@@BCEBBBAA@D=A@@@@ADB<;:A@@490<?;==9,//87378:)//3//)4444&4::1:744444:455<<?::543<<444(4344===2====>7>:>:
@N9IO0:00928:06202
TACGTAGGGGGCAAGCGTTGTCCGGATTTATTGGGCGTAAAGAGCGTGTAGGCGGCCAAACAGGTCGGTTGTGAAAACTGGAGGCTTAACCTCCAGACGTCGACCGAAACCGTATGGCTAGAGTCCGGAAGAGGAGAGTGGAATTCCTGGTGTAGCGGTGAAATGCGCAGATATCAGGAAGAACACCCGTGGCGAAGGCGGCTCTCTGGGACGGTACTGACGCTGAGACGCGAAAGCGTGGGGAGCGAACAG
+
AABAA>@@@@,@@9@@;:7;<>8B:CCD>DE@GC>AAABB<B::;::A?==:00+01::1:<B>AAD@C=??@@@?3::A;??9AC6;:<@BC@CCBB@@@A@A=;;;0:38<788;?@@BAAAD>B>A>ABC?CCBBAA;A<@<@>??:>AABCBA=A87928:;7<>::;:5;==0838B;??BB:;;;=AAC6=655077=;;:?A:CAB=@@@9::@@;::<;;99>;;;3;==>ADD5>>A=<7=>=
@N9IO0:00937:06178
TACGTAGGGTGCAAGCGTTGTCCGGAATTATTGGGCGTAAAGAGCTCGTAGGCGGTCTGTCGCGTCGGCTGTGAAAACTCGGGGCACAACCCCGAGCCTGCAGTCGATACGGGCAGACTAGAGTGCGGTAGGGGAGACTGGAATTCCTGGTGTAGCGGTGAAATGCGCAGATATCAGGAGGAACACCGGTGGCGAAGGCGGGTCTCTGGGCCGTAACTGACGCTGGAGGAGCGAAAGCCGTGGGGAGCAAACAGG
+
BBCCCCBB=:;;C>BAAB?ACIBF@C@B@BB@DD8???@A55888@:9700+00+06::<;<>@@;;6;<==:::9*79?>?=9B@?<1999*7<?@?BDCAAA;;;;;;BC>B@@ABCBCDB??=@9<=?@@1;9;0//)/27250550-//777:39:993>;<:@9;4:88:=:.3328299A?B<AA??@A@H:::@99:99@B@<B?BBC@AAA?@@A@@;@A6::?@>@694.4::::+9999905554
@N9IO0:00940:06177
TACGTAGGGTGCGAGCGTTAATCGGAATTACTGGGCGTAAAGCGTGCGCAGGCGGTTTGCAAAGTCAGCTGTGAAAGCCCCGGGCTCAACCTGGGAATGGCGGTTGAAACTAGCAGACTAGAATCTGGCAGAGGGGGGTGGAATTCCACGTGTAGCAGTGAAATGCGTAGAGATGTGGAGGAACACCGATGGCGAAGGCAGCCCCCTGGGCTGAGATTGACGCTCAGGCACGAAAGCGTGGGGAGCAAACAGG
+
ACBBBCCD=9::@@A;;;5;5<C@7B9;9;A@@D>;<;DC=CCC;;9@=00+0><=;8?BDD>AAA669=?>AAA/99==2=@/899>;?;ABC=B?BC@DC@C?AAE?CC;:;AAA?A??>9<?==9:99?>???@'@?;>?A=A?BBCCCAAACCCCBB@<:;;A@AA;;;ACDDABB=B=ABB?BBAB?@@@>B6;;A@BCC5BAE?DDCBBBC>B@A@B@@::49?A@?D>B;99;;;6;DCCCIBBA=
@N9IO0:00945:06191
TACGTAGGGGGCGAGCGTTGTCCGGATTTATTGGGCGTAAAGAGCTCGTAGGCGGTTTGGCAAGTCGGGTGTGAAAATCCGGGCTCAACTCGGAGACGCCACTCGATACTGCCATGACTCGAGTCCGGTAGGGGAGTGCGGAATTCCTGGTGTAGCGGTGAAATGCGCAGATATCAGGAGGAACACCGGTGGCGAAGGCGGCACTCTGGGCCGGAACTGACGCTGAGGAGCGAAAGCGTGGGGAGCGAACAGG
+
AAADA>>?>>,@B@@@@@=AAB?B@BBC=BB>BB<@A???9@@@AAABBAA>AC@CC;C@CB=ABBBB<@@ABBCC9CB@BF>B@AC?CCDD@BBB@@@=BCBBCBB??>?>=@?@@@@@@;;;C@C>BBBBB7;:CCCE@C?C?C@CC@CB@@@CC?CA@@;@BAA@@;;<AA@A@5;;=@<@BB=A<;;8;CB?B@BB@BBABAA@B9@6;6;?BAAB@@A@:;;>@?;AAA;A89;@@@2@AAAA?;;;>
@N9IO0:00947:06186
TACAGAGGGGGCAAGCGTTGTTCGGAATTACTGGGCGTAAAGGGCGCGTAGGCGGCCTTCTAAGTCAGACGTGAAATCCCTCGGCTCAACCGGGGAACTGCGTCTGAGACTGGAGCAGTCAATCGGAGGGAGGATGTGATCAGTGTAGCGTGAAATGCGTAGATATCTGGAGGAACACCGGTGGCGAAGGCGGCATCCTGGACCGGTATTGACGCTGAGGCGCGAAAGCCAGGGGGAGCAAAC
+
CCBBBBDDDE5BB?AACCACC?BB>@=@?B9::B=::;CD>CE?ABAB@><600+0:=:@@?;>@AAAA@@@?@@0;;;0;;;6;CDD@CACCC;C=A:;;@AABB?=<;..(-,**2(**(,,*(*,,(*,(----,,,,-,,,//-/0/77;1<<///997555<<<5:>5:5>?@=A?BC?CCC=A=B@=BA::65=7<<9<9==?9;::445955.5::555)55.55555$5999>25
@N9IO0:00948:06168
TACAGAGGTGGCAAGCGTTGTTCGGAATTACTGGGCGTAAAGGGCGCGTAGGCGGCCATCTAAGTCAGACGTGAAATCCCCCGGCTTAACCTGGGAACTGCGTCTGATACTGGAAGGCTCGAGTTTGGGAGAGGGATGTAGAATTCCAGGTGTAGCGGTGAAATGCGTAGATATCTGGAGGAATACCGGTGGCGAAGGCGGCATCCTGGACCAACACTGACGCTGAGGCGCGAAAAGCTAGGGGAGCAAACGG
+
BBBDCBB?@?;=?9==>?9>??CC?C@E?B@@@B:??@BB=BC?BBBCCCB??>4:6:@A@@<@BAA@BABABBD>CCCCC1C@BB@C@E?AAD?DACCCAA@CCC@@@B@?;?496;CAAABCC=CC=BCCBB<BA??@@A<@?B?@A@BCCBBBB?BAA@:A@???AAAABA@@C>AB@C@BBB@C?BB@BBC<@>??=@BBB?BB@BB@B?CBCBBB:;;@AAA?BBA9;;;*;B?=?BB9??@?:63::
@N9IO0:00963:06164
GACGAACCGTCCAAACGTTATTCGGAATCACTGGGCTTAAAGGGTGCGTAGGCGGCGCGGAAAGTTGGGGTGTGAAATCCCTCGGCTCAACCGAGGAATTGCGCCCAAAACTTCCGTGCTCGAGGAAGATAGAGGTGAGCGGAAACTTAGGGTGGAGCGGTGAAATGCGTTGATATCCTAAGGAACACCGGTGGCGAAAGCGGCTCACTGGATCTTTTCTGACGCTGAGGCACGAAAGCTAGGGTAGCGAACGGG
+
@BB?>;>-00>;>:1800+0/)/;4;7::9444<1976:;5;;290//758(--(--,-(//(//)///&/6333;(348(4/:)/---37(---05060//555)555&55.5.5;999;<:<9?466==;;@9>@:99:.44(4:.44<3<<9><<<7;99919;=<<8;>;;>;8<@7?;@<@@@?B?AB@A@@>5<9929<545:<49:;<==.988///////5.55;<<=4<;;;@@8@@@@;;?B>B6
@N9IO0:00917:06252
AACCAGCACCTCGAGTGGTCAGGAGGTTTATTGGGCCTAAAGCATCCGTAGCCGGTTGCATAAGTTTTTCGGTTAAATCTATGCGCTCAACGTATAGGCCGCCGAAAATACTGTGCAGCTAGGGAGTGGGAGAGGTACACGGTACTCAATAGGAAGGGGTAAAAATCCTTTGATCTATTGATGACCACCTGTGGCGAAGGCGGTGTACCAGAACACGTTCGACGGTGAGGGATGAAAGCTGGGGGAGCAAACCGG
+
@6@=AA9;;=ABBBAAA9?CA@6?B=BB=BA<AC>C@BBC?DCBCB@CBCCD@C@B>@@BBB?@@@@@0=@=?133(3:334<;;<;;;8<===555.:455.5555&599445=;;;@;<<A9@?=??6>B@?:@@BACC=?@@444.4443:5:>>.::;;;);<9<>256;;=<<5;;><=<:?@466==86//4:2//)/90958;?@<995@A>?@966:@===>4:///;19------$-8777(/)/3
@N9IO0:00937:06235
TACGTAGGGTGCGAGCGTTAATCGGAATTACTGGGCGTAAAGCGTGCGCAGGCTGTTTTGTAAGTCAGATGTGAAATCCCTGAGCTCAACTTAGGAACTGCGTTTGAAACTACAAGACTAGAATATGTCAGAGGGGGGTAGAATTCCACGTGTAGCAGTGAAATGCGTAGAGATGTGGAGGAATACCAATGGCGAAGGCAGCCCCCTGGGATAATATTGACGCTCATGCACGAAAGCGTGGGGAGCAAACAGG
+
BBCCBABB=::;DBBAAA>@>BBB>B8;4;BBBD=CBAAA<ACCBBBCBBB@CC?A??4@@B>BB:;:BACA@?@8@?@6?@@A@@BB@BBADD@C@CAA???C78:=<<;ABC=??BB::><@@000???ABBCBB)A99:<A<@<????ABBCD:79>?D=9:9BBBEBBB>??A599?B?ABB@C<@A=:9:=A>BBBBBBA3@;71;@@<;;;8<:;///66/./7:877(/000>>>0//7;?9>???
@N9IO0:00940:06235
TACGTAGGTGGCAAGCGTTGTCCGGATTTATTGGGCGTAAAGCGCGCGCAGGCGGTCCGTTGCGTCCGAGGTGAAATCTCCCGGCTCAACCGGGAGGGGTCTTCGGATACGGGCGGACTTGAGGAGAGCAGAGGTGAGCGGAATTCTCGGTGTAGTGGTGAAATGCGTAGATATCGAGAGGAACACCAGTGGCGAAGGCGGCTCACTGGGCTCCACCTGACGCTGAGGCGCGAAAGCGTGGGGAGCGAACCGG
+
?B@A@AA=AA<@A?BBBB><:;>BABBC=A@5;;0:@:9:/9;8=@@@@@@<@@=@C>A@?@;;;@<ABC@CCCD>CCCCJ9:4:A;;.:;>@69444&4=?=BB?AA@???5::;?@B?BBC>AAABAABBB?A>@>9949;@=ABCD@ABBDDDC@CCCC=CCCDAAAAAA@B@BAAA?B?BBB?B@??;??@=@=@A;??@@@@@@9@@@<@B>BBB@@@A@CC=@@@A@@9@???AAA2==???<??D?
@N9IO0:00948:06243
TACGTAGGGGGCAAGCGTTGTCCGGATTCATTGGGCGTAAAGAGCGTGTAGGCGGCCAGGTAGGTCGGTTGTGAAAACTGGAGGCTACAACCTTCAGAGGTCGACCGAAACCATCTGGCTAGAGTCCGGGAGAGGAGAGTGGAATTCCTGGTGTAGCGGTGAAATGCGCAGATATCAGGAAGAACACCCGTGGCGAAAGCGGCTCTCTGGAACGGTACTGACGCTGAGACGCGAAAGCGTGGGGAGCGAACAGG
+
@@BBABCCCC5BB=B@;;766<9>:>>9>AA9?D<@666?3;AABBBBBBB?9:6:7?;=<<A9<@B7A454::99+880+0=+00///)/3:6;55:>2944556<>:8>;=@BAB=@@CCBAAA>BD>CCBEACCBBAA?B8;6;;@>6ABBBAA@9=999,5>:;<999>@@@@?@C?CC?AAAB5::929977*3;;6;8;848==>389999AA@000000000007///(4445@@@.>5555499<:
@N9IO0:00959:06254
TACGTAGGTGACCAGCGTTGTCCGGATTTACTGGGCGTAAAGAGCGCGCAGGCGGTCGTTCAAGTCGAGTGTGAAAGCCCCCGGCTCAACTGGGGAGGGTCATTCGATACTGATCGACTCGAAGGCAGGAGAGGGAAGCGGAATTCCCGGTGATAGTGGTGAAATGCGATAGATATCGGGAGGAACACCAGTGGCGAAGGCGGCTCCTGGCCTGTTCTTGACGCTGAGCGCGAAAGCTAGGGGAGCAAAACGG
+
AA@@?;;5;ABC@CCCCC;;;B;@9AA@8?>@@>:@@AAI?GCCCB@@B:;5;B=990;200+//;779<<<A<?4;;>==+=8;?@A49;;;;.:9:.9>=A?A@@@BAA@A:::@AA@AD?B>BBA>ABBAB=C@BBD@A:?:;@5;*////333717:;=1<5222567597775:488(/(/55.3555/568284760---(-,,227--).647;99;<;886=:::8/69996<;.9<6766&2:8
@N9IO0:00961:06239
TACGAAGGGGGCGAGCGTTATTCGGAATCACTGGGCGTAAAGCGTGCGTAGGCTGTTCTGCAAGTCAGGAGTGAAAGCCCAAGGCTCAACCTTGGAAGCGCTCTTGAAACTGCAGGACTCGAATTTGGGAGAGGATAGCGGAATTGTCAGTGTAGCAGTGAAATGCGTAGATATTGACAGGAACACCAGTGGCGCAAGCGGCTATCTGGACCAACATTGACGCTGAGGCACGAAAGCGTGGGGATCAAACAGG
+
ABB@>:@A@@0AA@A?@@?CC@CDAE@BBBBBGF=CC<:<7<BCBB@@@@@;@BBCACAAAE@CAAAGBAAABBD:@@@=@?B=BA@@<@=A<@=@>A@@@BCC?AAA9@@@::9;?@@AA?8;<8?<5<<?><>?DCBC6?>C?B@ABBCBBBB>>>@@>:38669;>>>>@@=A>??A>A>ACC?BBBB9>?@@5:<B?BBBBAA<6:;7<?BBB?BBCBCBBBB>ABB;;;/<AAACCC<CCBCC>:;;?
@N9IO0:00929:06286
AACGTAGGTACCGAGCGTTATCCGGATTTACTGGGCGTAAAGCGTGTTCAGGCGGTCTGTCAAGTCGGGCATGAAAGCTCTCGGCTCAACCGGGAGAGGCTGTCCGATACTGGCAGACTTGAGGGCAGTAGAGGGTGGTGGAATTCCGGGTGTAGTGGTGAAATGCGTAGATATCCGGAGGAACACCAGTGGCGAAAGCGGCCACCTGGACTGCACCTGACGCTCAAACACGAAAGCTAGGGGAGCGAACGGG
+
C;CCCCB>A?C?A;;:A@?BAA<?;:99/99==?9?CBCC?BBAAAA?BBC@BB?B??@A@@6;;DCC>BB;;;A:@BABBAA>ADCB>B?BB=CBBB@@A@BF@B@AABBE?BCCBCD@BAAA<ABBAB<;;B=BC@BC?C=@=A?AE=CBB@@@B?B@@@;@A@BBAAACBBB=@;@A;@;@@A=A;<<=BCCC=BAA=A>AA7;;?ABCC@A@7;:@??B?999.7=<=CC9==:9:99-9<=9949A?9
@N9IO0:00939:06287
TACGTAGGTGGCAAGCGTTGTCCGGATTTACTGGGCGTAAAGGGCTTGTAGGCGGTTCGTTAAGTCCGGTGTGAAATCTCCCGGCTCAACTGGGAGGGGCCATTGGATACTGGCGGACTAGAGGCGGGTAGAGGAAAGCAGAATTCCCGGTGTAGCGGTGAAATGCGTAGATATCGGGAGGAATACCAGTGGCGAAGGCGGCTTTCTGGACCTGTCCTGACGCTGAGGAGCGAAAAGCGTGGGGAGCAAACCGG
+
BBBBA@B?9979C>BACC@CCB<@9:9:.;AACB=BBCCC>CC=CC;@@9928<8<;??B@B?ABC?D@:9:BAA<AABCC=C?BA:;5:::5)5A@A0?;@A=A>@??CCC?BB@CCCBBA?8999.;ABCEAEF?AAABD6;5;A8@=ABBA@@D>@AEF>CBBBDCBBBBAAAD>??=?>ABC@BBBB>AAB?B=@@<@BB;@AB@BB@BBBB?CBCCBAA;;;5;;D;;;;&;==>:<:+:595:)5.47
@N9IO0:00959:06291
TACGTAGGGTGCGAGCGTTAATCGGAATACTGGGCGTAAAGCGTGCGCAGGCGGTTGTGTAAGACAGGTGTGAAATCCCCGGGCTTAACCTGGGAACTGCGCTTGTGACTGCACGGCTAGAGTACGGCAGAGGGGGGTGGAAGTTCCACGGTGTTAGCAGTGAAATGCGTAGATATGTGGAGGAACACCGATGGCGAAGGCAGCCCCCTGGGCCGATACTGACGCCTCATGCACGAAAAGCGTGGGGAGCAAACAGG
+
DDBBB@A@8?@ABBCCBB@C?A@C@C9;;CAAA<;::CD=A@BABAAAAA<?@<@?BC;;;?AA:::;@@AA?@69:::-9@+97,7/7,3;;5;7;83739>5@:ACBB???AB>@@@9256;8817855=?>>@(==9>188/85=;959/.(///69;===455?@???ABB???A399392:>>=AA@@<@@@=@=@A;;;;;);@@9@>@ABCBA@@A;;4:;;;BBAA;;;;&;@@BCCC;CCCCD>BBB?
@N9IO0:00916:06346
TACAGAGGGTGCAAGCGTTAATCGGATTTACTGGGCGTAAAGCGTGAGTAGGTGGCTCGCTAAGTCGATTGTGAAAGCCCTGGGCTCAACCTGGGAATTGCAGTCGATACTGGAGAGCTAGAGTTCGGTAGAGGGTGACGGAATTCCCGGTGTAGCGGTGAAATGCGTAGATATCGGGAGGAACATCGATGGCGAAGGCAATCACCTGGGCCTGAACTGACACTGAGACACGAAAGCGTGGGTAGCAAACAGG
+
BCCBBBCE>BBAB9??==9?=@BB@@@@8@B:::.<A@A@;@AA;;;BCBA>BB@CBBCCAA>ABBABB?BBCCD<A@A<>A=4BCBB8@:BB=8B<E;CCBBBCDCBBC??=@A@@@BB@?@A?@@<?B?:::6:@<??@B9B@DC8?=@BBBCBB8CB@<3@@@@A@ABA?@@?<6=@:@7?A@@@@;<:C>><B9;<?AAAA;=@>5@<BEC@CCBBABBA@@BAA;;;;;/59AABC=CBBC=@8669<
@N9IO0:00938:06353
TACGGAGGGAGCTAGCGTTGTTCGGAAATACTGGGCGTAAAGCGCACGTAGGCGGCGCAGCAAGTCAGGGGTGAAATCCCGGGGCTCAACCCCGGAACTGCCTCTGAAACTGCAGTGCTAGAATCTTGGAGAGGCGAGTGGAATTCCGAGTGTAGAGGTGAAATTCGTAGATATTCGGAAGAACACCAGTGGCGAAGGCGACTCGCTGGACAAGTATTGACGCTGAGGTGCGAAAGCGTGGGGAGCAAACAGG
+
BBBB@CCC=;;;@@@B@@;AC?CCACC?CCC;:;.;B@@A8A;;;A@A@BB=;;6;A@BBA@<@BBBCCB8@@@@;@BC=BCC;CCDD?CAB5;6:=@@AA>AAA@??;99:@AA@@@BCCC?AAA<@<??BB@BABAAD=C?C=B:;A@<@BBDBB>666?6>:===>:9;99.445:0559<<=8;9::4:=?=C<<A;;;<:::;3//0+0000)/<04:@@>A?CCBBAB0;;@;;;;*:=AAD6@A@7
@N9IO0:00940:06310
TACGAGAGGCCCAAACGTTATTCGGATTTACTGGGCTTAAAGAGTTCGTAGGCGGCTTGGAAAGTGGGGTGTGAAAGCCCTCGGCTTAACCGAGGAACTGCGCTCCAAACTACCGAGCTTGAGTAGGCTAGAGGTGAGCAGAACTGATGGTGGAGCGGTGAAATGCGTTGATATCATCAGGAATACCGGAGGCGAAGGCGGCTCACTGGGACCTAACTGACGCTGAGGAACGAAAGCTAGGGGAGCAAACGGG
+
BBAA;;;><@A/;;0;;;>CC@CB=:::-:@:9:59A;@A<??CC@CCECB???<?A?B?CD=@@BCD9BBABBC;<;C=AAB=??=A;?=@A@<@?999A@A@A;??9@AAA=A???C>AAAA??9>??=<?;???ACABC@BDBBBC;;;@AAAC?BCBM?DCA@@?;;;BAA@AA;;7;?@@@?B;@?;?;;5;@BB?CBBAA@@@9@@>@A?AAAAAACCA@A@C?A@@?9@@@@@CC;BBCCE@BBB=
@N9IO0:00953:06314
TACGTAGGGTGCGAGCGTTAATCGGAATTACTGGGCGTAAAGCGTGCGCAGGCGGTTTTGTAAGTCAGATGTGAAATCCCCGGGCTCAACCTGGGAACTGCGTTTGAAACTACAAGGCTAGAGTGTAGAAGAGGGGGGTAGAATTCCACGTGTAGCAGTGGAAATGCGTAGAGATGATGGAGGAATACCGATGGCGAAGGCAGGCCCCCGTGGGCTAACACTGAACGCCTCATGCACGAAAGCGTGGGAGCAAACAG
+
BBABB?>?8:;9;ABA;;7;?BD@:B-0)0===>9BBACC=CCB:;9BCBD@BB@BCC;CBC@CC@?@@;55?;;3;A<<.@:088<=4=49B?7?4>?@?@@C7?>B<AAC@@9?27377;=779=A@>>>?CDCF'AA?>8?286?=6>552..;8./(/91/228:>898=;/..7(...3.37925558,..8(-(---(-444$----'--33.----2(,,-(-6679=888;<.797777)3;9;;298<
@N9IO0:00960:06312
TACGGAGGGTGCAAACGTTGCTCGGAATCATTGGGCGTAAAGCGCACGTAGGCGGCTTCGCAAGTCGGATGTGAAATCCCTCGGCTCAACCGAGGACGTGCATCCGAAACTGCGGAGCTTGAGTACTGAAGAGGATCGCGGAATTCCCGGTGTAGAGGTGAAATTCGTAGATATCGGGAGGAACACCAGTGGCGAAGGCGGCGATCTGGGCAGATACTGACGCTGAGGTGCGAAAGCGTGGGGAGCAAACAGG
+
AABB>BAA=;;;BB=;;<=A;<;D?B59695.5@4458BB5=>>>>:??A@AAB9<<8ABA@4:;;;5:5>@BBC>A@A9@;:2;5;C=C>;66:>ACBAA@<<8999/998;A:;:;B<??@@AAABD@DAA>AB@@>A?B7;15=2<6;666BCB7;;BA:@<ABAAABA===>=6;;7;8<<>9====9=>>2645=8=:96=BB=7@65///////;;B;;6;9;9>@@A<ABBCDHH;ABBBA<@@@?
@N9IO0:00944:06392
TACGTAGGGTGCGAGCGTTAATCGGAATTACTGGGCGTAAAGCGTGCGCAGGCGGTTTTGTAAGACAGGCGTGAAATCCCCGAGCTTAACTTGGGAATGGCGCTTGTGACTGCAAGGCTAGAGTATGTCAGAGGGGGGTAGAATTCCACGTGTAGGCAGTGAAATGCGTAGAGATGTGGAGGAATACCGATGGCGAAGGCAGCCCCCTGGGACGTCACTGACGCCTCATGCACGAAAGCGTGGGGAGCAAACAG
+
CC@@@CCC=AAABBCB@B=@=AA@;A+0*0>>>>3@?ACC=CCC@@AAA;;49?:?CD:BBB?BBBBC@BB>?>B<BBCB:@@===*0*0;688285:;;@@97,333378>=@:@:9;695;@BAAA@??449999#9?=@;@<@5@;A@>>:;4:<>@BB@7AABBCDBBA?9444.44.4.444./:/0)//9)/)//33:;:)9990783333337899:9>99999CBCCC=@B@@AAA.;;;<@5===
@N9IO0:00960:06366
TACGGAGGGGGCTAGCGTTGTTCGGAATTACTGGGCGTAAAGGGCGCGCAGGCGGCGGTTCAAGTCGGGCGTGAAAGGCCTGGGCTCAACCCGGGAATGGCGCTCGAGACTGGACTGCTCGAGTCCGGGAGAGGATGGTGGAATTCCCAGTGTAGAGGTGAAATTCGTAGATATTGGGAAGAACACCGGTGGCGAAGGCGGCCATCTGGACCGGTACTGACGCTGAGGCGCGAAAGCGTGGGGAGCAAACAGG
+
BBCB@BCDCD5BBFCCCC?CC@CC@C@C@CDCCF<@AADD?CG?CBCBBBCACD@BC@C@EE?BDBCD<B<9:??,:4::?=@<AABB@CC=CD>C@BA???:99?;>A;;;9<?;4999BAAAA=AB<A<AB@BBC;CC:=9A?C>7BBCBBCBBA?A@@B<A=AA@@?@@BB?CC>B?AD>???=A>AC?A??;=9<>:?=A@BCD<???C?CBAB>>?BBB99:@AAABCD>CAA@CDE8>?>>=6>??;
@N9IO0:00968:05807
TACGTAGGGTGCAAGCGTTGTCCGGAATTATTGGGCGTAAAGAGCTCGTAGGCGCTTGTCGCGTCGGCTGTGAAAACCTGGGGCTCAACCCCGGGCCTGCAGCCGATACGGGCAAGCTAGAATTCGGTAGGGGAGACTGGAATTCCTGGTGTAGCGGTGAAATGCGCAGATATCAGGAGGAACACCGGTGGCGAAGGCGGGTCTCTGGGCCGAAATTGACGCTGAGGAGCGAAAGCGTGGGGAGCAAACAGG
+
BCBAACBF=:;;B?BBCC>BBB?B>B@A>AA5;:,9?<<<5=89;A??<:93::4@8BCB=A<<@@=@@A@BCCC<C@CCCB:CBCC@CCC<CE>IACCB@;;6;>==:>:3>@8=:55;>5;9:>594444&4;9::<7<5:5:7<<255<<<>>9;;:=6::>>A==>>>;;>B:>><?<@@@?B?CC@CCC=@=?@@9??ACCCC;@;::9/9<@=@AA:9:@8989===6:98===<3?:::A:@@@>
@N9IO0:00971:05764
TACGTAGGGGGCGAGCGTTGCTCGGATTTACTGGGCGTAAAGAGCGCGTAGGCGCCAGGGAAGTCTGGTGTGAAATCCCTCGGCTCAACCGAGGACCCGCATTGGAGACTCCCTGGCTTGAGTCCAGGAGGGGAGGGTGGATTCCCGGTGTAGCGGTGAATGCGTAGAGATCGGGAGGAACACCGGTGGCGAAGGCGGCCCTCTGGAATCGGCACTGACGCTGAGGCGCGAAAGCTGGGGGAGCAAACGGG
+
BBDAA;;;;;*955:>@@;;;6<@8@BB>BCCCC=BBA@@8@544:::944.44438::(405899:6::=BBB8BA@9@::73ADA9><?@@??@@8>><<3;9>9:8?@@/8938?7?A@BB>AA99000(///(/:(//(//(/067988666>/0*/688//5577ACCB;=>=@8AAA=@=@>3973.36;;6;:199//(/0333275558778855596;=99:=37<<=AAA+66>>>6<<C6
@N9IO0:00976:05770
TACGAAGGGGGCTAGCGTTGTTCGGAATTACTGGGCGTAAAGCGCACGTAGGCGGATACTTAAGTTAGGGGTGAAATCCCGGGGCTCAACCCCGGAACTGCCTTTAATACTGGGTATCTCGAGTTCGAGAGAGGTGAGTGGAATTCCGAGTGTAGAGGTGAAATTCGTAGATATTCGGAGGAACACCAGTGGCGAAGGCGGCTCACTGGCTCGATACTGACGCTGAGGTGCGAAAGCGTGGGGAGCAAACAGG
+
CBB;94;BAA0ABBBBCC>AA=AB<@<@>@@;;;0;ABEE>C;;;@@@ABA>AA?AABEC@C=A@=@AAA3@;;;0;AB0;;;.999949@@6A=<@B:96?>@6=7;;::9;3:449=99:@@=?AB@@@<<5;;;?@B=A9?9?9<??9999999/9>==9@7337<=773;5;<,33686;9>6:@BA?AB?:=8=?:>===;980;BBBC@@@@BA@AB;;:@>;;;CCC>A?@@BAA5;;<@B=<;;>
@N9IO0:00978:05785
TACGAAGGGTGCAAACGTTGCTCGGAATCATTGGGCGTAAAGCGCACGTAGGCGGCTTTTTAAGTCGGATGTGAAATCCCTCGGCTCAACCGAGGACGTGCATTCGAAACTGAAAAGCTCGAGTATGGAAGAGGGTCGCGGAATTCTCGGTGTAGAGGTGAAATTCGTAGATATCGGGAGGAACACCAGTGGCGAAGGCGGCGACCTGGGCCAATACTGACGCTGAGGTGCGAAAGCGTGGGGAGCAAACAGG
+
>>?;;5;9.94;;=4;;;4;;?AA?A5<;<<.55)388;A38:9:@8?;<<879-33333$46<;8:39734::<5===8=>>9<<<D8<7::?7;AAAAABBAAA@@=?:9:==2==AAAAA<;<B=A<A=>@8@;95@=@8B8A=CD@CCCA??@?AAAF=D>ABB@@@@::::9.7;2<6=<8889455;@@<@?@@<@@@@@CCC>C?B>;;99:@@@A9959;999999,55@5555'5555<4<@?4
@N9IO0:00979:05764
TACAGAGGTCTCAAGCGTTGTTCGGATTCATTGGGCGTAAAGGGTGCGTAGGTGGCGGGGTAAGTCAGGTGTGAAATCTCGAGGCTCAACCTCGAAACTGCACTTGATACTGCCTTGCTCGAGTACTGGAGAGGAGATTGGAATTTACGGTGTAGCAGTGAAATGCGTAGATATCGTAAGGAAGACCAGTGGCGAAGGCGAATCTCTGGACAGTTACTGACACTGAGGCACGAAGGCCAGGGGAGCAAACGG
+
>>@000>;00:@@=@;<;5;;=A@?@A=@;:4;B2BB@@>6@A9;;9?@AA?;;25>D>4;;=A@B>?<@CCCGI?CEBBBBA7999;.58<===>7BCBCBAB8;;;;@@993:39987775:99:B:==993;:;96?.9.44)4;;7;=BA;;;9:9=>6@CBBCDCBAB@@@=C:=:B9B@@9?B@A>B;;555<9948<===?;@455=7;>BCB;;:>?>=5>=8<;171724444&44:::4:=9
@N9IO0:01003:05800
TACGTAGGGTCCAAGCGTTAATCGGAATTACTGGGCGTAAAGCGTGCGTAGGCGGTCTCGCAAGTCCGATGTGAAATCCCCGGGCTTAACCTGGGAACTGCGTTGGAAACTATGAGGCTAGAGTGCGGCAGAGGGGGTGGAATTCCAGGTGTAGCAGTGAAATGCGTAGAGATCTGGAGGAACACCGATGGCGAAGGCAGCCCCCTGGGTCAGCACTGACGCTCATACACGAAAGCGTGGGAGCAAACAGG
+
BB@@@AA@:@A:>;A@@@@D?B9:48;=<@BBBD>@????5@@A?@?BBBB?@@?@BBBCCC@CCC@CCCCCCCD>BBCC;CD?CC??=??CCC>C@C:;;@@<A?BC=B;9;B;;69AA@@C9::C@BBCCDDDG5BA5;5;5;;@@9@BA@AABCCCCD>;;;CCB@@CB;;;>;:;5;=A@A<@@?@:@?@8@;@@;;;;;*9;;,9599@<@BCB;595599=>?A@AA8@<::;;048877.78;<
@N9IO0:01005:05775
TACAGAGGGTGCAAGCGTTAATCGGAATTACTGGGCGTAAAGCGTGCGTAGTCGGTTATTTAAGTCGGGCGTGAAAGCCCCGGGCTCAACCTGGGAATTGCGTTCGATACTGGATAGCTAGAGTTCGGCAGAGGGAAGCGGAATTTCCGGTGTAGCGGTGAAATGCGTAGATATCGGAAGGAACATCAGTGGCGAAAGCGGCTTCCTGGACCAGAACTGACGATCAGGCACGAAAGCGTGGGGAGCAAACAGG
+
BBCA@@CC>BBBB<AA?>9?=@AD>A5;29AAB@;AAA@A;A@@@BCCB9:9BB>B@CDD>C@@B9::6;D@A@C6;:A@7AC=BB@@;?=@??5:5;=A>?>?AAAAAAAA?@@@A@ABB?>>=996:@A@@@;A8<;C@C@CC>CADACBCBBBB?BBCB;AAAA@@@@BA@@@=@;?<??BBAABBBB?A@A@8@;;5;B=A?BB>BB=AAB>BBBBA<<<<00*0>>0;:/9>@@BCC9CA@AG>BBDA
@N9IO0:01007:05791
TACGTAGGGTGCAAGCGTTAATCGGAATACTGGGCGTAAAGCGTGCGCAGGCGGTTGTGTAAGACAGATGTGAAATCCCCGGGCTCAACCTGGGAACTGCATTTGTGACTGCACAGCTGGAGTGCGGCAGAGGGGGATGGAATTCCGCGTGTAGCAGTGAAATGCGTAGATATGCGGAGGAACACCGATGGCGAAGGCAATCCCCTGGGCCTGCACTGACGCTCATGCACGAAAGCGTGGGGAGCAAACAGG
+
BA@@@>@@0;;:;4995;4;4:BA8B@;;;CCB;:99>>5>95555=9=@;;;5;<?<9;;2:<>?>?>>:=>>7BBBB6AA4///8(/*/7;2;8=:::=>>7=556@>>?@@???BC7:;A@@@6::BBBBBB0BBB=A>A=A=BABBCCCBBB@ABCC=A@@BBAAA<000<;6:=-0-0@@<@AAA<??@<@;??:7789-8<>6B>BBAB=<::0//99<<?==;887)7>>>?@?2<=<??8>?<?
@N9IO0:00977:05849
TACGGGGGGAGCAAGCGTTGTTCGGATTCATTGGGCGTAAAGGGCGCGTAGGCGGCCTCGCAAGTCCGACGTGAAATGTACCGGTTCAACCGGGGCACCGTGTCGGAAACTGCCTGGCTTGAGGCCGAGGGAGGAAGGTGGAATTCCTGGTGTAGCGGTGAAATGCGTAGATATCAGGAGGAACACCCGTGGCGAAGGCGGCCTTCTATCTCGGTACTGACGCTGAGGCGCGAAAGCTAGGGGAGCAAACGGG
+
?>999999$999;7BA@?<AB9CC:CC@CBC@BC=BBBBC>CC@CDCCBAA=::7;>BBCCD<ABB?BBBBA@@@;@@@AD?B@B@DB@C@DC>9AA;7<;?@AB@CD>AAAD4558;=7:::0:6:BCC@BB?B?E?BB@E>?<?@BB@BBBBA?><A>?81<CBBBBBAABB>?:5;=:=<;;;D6>;;7:AB?CA??<??A;??AAAA@@<@>=>===<;9<>>@BBBBBB<?@AAABC:@?DCC>??@6
@N9IO0:00997:05848
TACGTAGGGTGCGAGCGTTAATCGGAATTACTGGGCGTAAAGCGTGCGCAGGCGGTTCGTTAAGTTCGTTGTGAAAGCCCCGGGCTCAACCTGGGAATGGCAATGGAAACTGGCGGGCTTGAATGCGGCAGAGGGGGGTGGAATTCCGCGTGTAGCAGTGAAATGCGTAGAGATGCGGAGGAACACCGATGGCGAAGGCAGCCCCCTGGGCCGACATTGACGCTCAGGCACGAAAGCGTGGGGAGCAAACAGG
+
BBCBBAAA8??@???@AA?C?B99294:5;CBBB?BBBDD?D@@AA@AACC@CC@C?CCD@D=BAACCC@CECBB<AABB9BC<@@@A?C?CCD=C?BB???:>@:??<@DD@CBC=BB;@@=AABC@AAAAAA>>>%00+08<8<;>ABBBBBBAABFCCC=BBBBBAAA@@@A@@<@@9?;=9929>::3:9<;?<C???AAA2AAA<A@A@AAA<@@BBB:::A=>@B99:59===@@A9AABBB<;;;5
@N9IO0:01012:05852
TACGTAGGGTCCAAGCGTTGTCCGGATTTATTGGGCGTAAAGAGCTCGTAGGCGGCTCAGTAAGTCGGATGTGAAAACTCGGGGCTCAACCCCGAGACGCCATCCGAGACTGCTGTGGCTTGAGTCTGGTAGGGGAACACGGAATTCCTGGTGTAGCGGTGAAATGCGCAGATATCAGGAGGAACACCGATGGCGAAGGCAGTGTTCTGGGCCAGTACTGACGCTGGAGGAGCGAAAGCGTGGGGAGCAAACAGG
+
BBB@@ACC>CC>B<@@BB>AAG@C@AAA=@A;??9=====6?==@?;::==;>@;@AAAA@?;@@CC?@000==>@)//::::/?@<;5;;;.::==8=>8>@@>ABBCA@;;;BBB@BB>B;:;A;;50<<==)0)//776=?@?E999555555;@7<549,9>>@:::>?A:9:=.999>;@?@:>@==;>;;5::>=?=99.95==4>496=5444//////)/939/448:2::;;BD@9BBBBC;@AA=
@N9IO0:01013:05858
TACGGAGGGTGCAAGCGTTGTTCGGAATTACTGGGCGTAAAGCGCGCGCAGGCGGTTCTTCAAGTCAGAGGTGAAAGCCCAGGGCTCAACCCTGGAATGGCCTTTGAGACTAGAGAACTAGGGTACGGGAGAGGTGAGTGGAATTCCGAGTGTAGAGGTGAAATTCGTAGATATTCGGAAGAACACCAGTGGCGAAGGCGCTCACTGGCCCGTTACCGACGCTCAGGCGCGACAGCGTGGGGAGCAAACAGG
+
BBBB?BDD=BBBA>BBB@>BB@CC>A<?;?@@@@9?????9?@@@B?@=>>;00-09=B<A?<?@@@@@@<?ABB;BAB4?>C7?>@?=@@<@B?A8;;=B<A@9@>?;;;;@@;;5;@A@A:@;;:C9DA>@<>??=?@;@=A:?:?>=99<455=5:9881848;:::<<:8388.314=:>>A49944.444.47444499555.5=4=><??:>>@@?BBBB?BA@@BBA;;<@@AA6AABBB6;;?=
@N9IO0:00966:05909
TACGAAGGGGGCTAGCGTTGTTCGGAATTACTGGGCGTAAAGGGCGCGTAGGCGGTCTTGTAAGTCAGGCGTGAAAGGCCCGGGCTCAACCTGGGGACTGCGCTTGATACTGCGAGGCTTGAATCCGGGAGAGGATGGCGGAATTCCCAGTGTAGAGGTGAAATTCGTAGATATTGGGAAGAACACCGGTGGCGAAGGCGGCCATCTGGACCGGTATTGACGCTGAGGCGCGAAAGCGTGGGGAGCAAACAGG
+
BABA@29:::*;@@@@BC=BB@CC@B@C?BBBBB:A@>BB0;;/9<B?9;;<==9000;@AA<@AB995;:<B?A4D6==)95)5//939)//77+7779555<8<<@@AAAABBA?AA?AA?BC?AB<AAAA=A@@>@A=A?B?BB=BBABBBBBB@CCBB>B@??@BAAAAA>AC<@7::??@@=@<@@=@AA>A9;<@C?BACCC?BA@C@CCCABAACBB@@@?AAAAAA8;;BBCEE;AAACE=BBB?
@N9IO0:00967:05896
TACGTAGGTGGCAAGCGTTGTCCGGATTTATTGGGTTTAAAGGGTGCGTAGGCGGCCCTGTAAGTCAGTGGTGAAATATCTCAGCTTAACTGAGAGGGTGCCATTGATACTGCAGGGCTTGAGTACAGATGAGGTAGGCGGAATTGACGGTGTAGCGGTGAAATGCATAGATATCGTCAAGAACACCGATAGCGAAGCAGCTTACCAAGCTGTAACTGACGCTGAGGCACGAAAGTGTGGGGATCAAACAGG
+
BCCCC??;?@=@B=B@AA>ACCBD@CCC>CC@BB>BD=CA9??9?AA??=>8::4;@9A@@??BBABBBB?BCCG>CBBBB@@AA@2:49AA=@@@B;AAA=A@<@AABA@@?;:90;;59BAABBBBA@A::6:?=49;7:-7,333747?;?@>@;>794(9;34;;:?@::8998843705<<5<<;?;::<+0/888;:=<9<?A@@@??;?AACAA@A??>8=;7954(4=<<>;;.=>>?C9:::4
@N9IO0:00993:05901
TACGGGGGGAGCAAGCGTTGTTCGGATTCATTGGGCGTAAAGGGCGCGTAGGCGGCTCGGTAAGTCTGACGTGAAATGCACCGGTTCAACCGGGGCGCTGTGTCAGAAACTGCCAGGCTTGAGGTCGAGGGAGGAAGGTGGAATTCCTGGTGTAGCGGTGAAATGCGTAGATATCAGGAGGAACACCCGTGGCGAAGGCGACCTTCTATCTCGATTCTGACGCTGAGGCGCGAAAGCTAGGGGAGCAAACGGG
+
@?;;9;9;$444<4>@AA>A=:>>9>A8@BB>BC>BCBCC7CF>BBBECBB@CDABBBB?AC@CCCBBBC@@@@@70/088:?:A@BB?B?CEC:ABA??@@@@CCBD>A?@@<?@?AC<AAB<A@@@@@<BB?B?C@CC@C7;9<?BB@CAAAB@@<@BBB<BBBAAABBBBBBCC=A@<?=::;:0;;@<@CB;?=@@???C=@@AAABBBBB>A@BBBDD::;@?A@AAAA9;::==@@2=?@AA<BAB9
@N9IO0:01002:05889
TACGGAGGGCGCAAGCGTTGTTCGGAATTACTGGGCGTAAAGCGCGTGTAGGCGGCCTGAAAAGTCGGGTGTGAAATCCCGGAGCTCAACTCCGGAACTGCATCCGATACTGCCAGGCTCGAGTCTCGGAGAGGATGGCGGAATTTCCGGTGTAGAGGTGAAATTCGTAGATATCGGAAGGAACACCAGTGGCGAAGGCGGCCGTCTGGACGATGACTGACGCTGAGACGCGAAAGCGTGGGGAGCAAACAGG
+
CBBB<A@@8::9=9@@A@@BC@CC@C8;:;CBBD=BBA@@;@A@ABAAABC?BA=@<@ABBC9;<CCD?CCCCCC<ABD?E?AAAABB@ABB?B>A?C979<?B?CAAAB@@>9//*096=<???<@@<A?9939<>999399??8?=B=A@AAA994:A@B8?9??A@@??==:9393;:?>ACC@CDA@@@BC?C@;;8;>AAAAA<AAABCCBBCBBCCCAAAA@@>?999.99?ACCC:BCAAD=;;;7
@N9IO0:01004:05863
TACGTAGGACCCAAGCGTTGTCCGGATTTACTGGGTGTAAAGGGCGTGTAGGTGGGCGCTTAAGTCGATGGTGAAATCCTGCGGCTCAACCGTAGAATTGCCGTCGATACTGGGCGTCTTGAGTGCGGCAGAGGGAGATGGAATTCATGGTGTAGCGGTGAAAATGTGTAGATATCATGAAGAACACCGGTAGCGAAGGCGGTCTCCTGGTCCGTACTGACACTGAGGCGCGAAAGCGTGGG
+
@A@?@BC?BBB=B@BBBB?A@C@DAAAA<BBABG=@@;;;0:@8@<>=@@><<::/...-(-(,55,0/72/0:;4;;7?=B@@AAAC@C?BBCBC@D?A@@BBBCB@@ABBB=AAAA@99999973-344::<3:997<2;-73774;58884449644449&9<;A@AAA@>::>?@A@AA==9:-7-333333-4.44.444;509)//2////:::5559:44.44489909344444
@N9IO0:01011:05873
TACAGAGGGTGCAAGCGTTAATCGGAATTACTGGGCGTAAAGCGTGCGTAGGTGGTTTGTTAAGTCAGGTGTGAAATCCTCGGGCTCAACCCGGGAACTGCGCTTGATACTGACAGACTCGAGTGTGGTAGAGGATAGTGGAATTCCCGGTGTAGCGGTGAAATGCGTAGATATCGGGAGGAACATCAGTGGCGAAGGCGGCTATCTGGACCAACACTGACACTGAGGTACGAAAGCGTGGGTAGCAAACAGG
+
DBB;;;DF>@@?=9><<<8<:>@@:@5;5;@@@B>;;<AC6;;:;A;;;CC?;:9:B8BB>BBDC@A@@BBCCCC=BA?BBBD=@@BD@DC;DD>DAC9;:BBB9CBBBBBBB@@@@?C@AAA@A@C?A>???;?@@@?><?@D<??:??A@@BB;A<@AAB=BCABBCBB@AABCE>BB<C<CCC>>=<<:==B>A<BC9?;?><::2557<9<<<;;;?CCBA<B=?:8999/43<<<=6888?BC=AAA?
@N9IO0:00967:05948
AACGTAGGACGCAAGCGTTATCCGGAGTTACTGGGCGTAAAGGGCGGGTAGGCGGAGCGCTAAGTTGGGTGTGAAATCTCCCAGGCTTAACCGGGAGGGAGCATCTGAGACTGGCGAAGCTGAGGAGCAGCAGAGGAGCGTGGAATCCGGGTGGAGTGGTGAATGCGTAGAGATCCGGAGGAACACCAGAGGCGAAAGCGGGGCTCTGGGCTGCACCTGACGCTGAACCGCGAAAGCCAGGG
+
A8AABBB?AB?@@<??AD@BBB@B?9:9??@:::0;B;;;8;C=CCC=B;;7;C<@@BDDBCABB?BE<A@BBBB<BBBBC8;;>AB?B?B@CC?CDC>@AABBBABBAAAA@40/0)/----5(-//////44=9=B=@@=*0*0-057/-/(////(333,3:888;0/////)/1//(3133369>==17798*788991:<ABBC;989977-3;7;<=???>@=AA:::,88/37;7
@N9IO0:00987:05930
TACGAAGGGGGCTAGCGTTGTTCGGAATTACTGGGCGTAAAGCGCACGTAGGCGGGTCGTTAAGTCAGGGGTGAAATCCCGGAGCTCAACTCCGGAACTGCCTTTGATACTGGCGATCTAGAGGTCGAGAGAGGTGAGTGGAATTCCGAGTGTAGAGGTGAAATTCGTAGATATTCGGAAGAACACCAGTGGCGAAGGCGGCTCACTGGCTCGATACTGACGCTGAGGTGCGAAAGCGTGGGGAGCAAACAGG
+
@@AAA=BCCB3ABBBBBC@CDACE?A<@<@ABCB<BB;;;0<BCCCBBCAA<ACC>@A?A:@;@BAAABB:BBAC<;;:6;>;;;B@@<@?A;?;??A???=@@;@@@@A;:7;000;;@???9=?>AABBBB?B??@AA=B<>:=:=AAAECBAA@;?@@>6>3:98==<?>?7<:9>900*/;>;??BB?BBB?A@BB>755==880;;::@?@@AAAAAB:;992994<<@3;444999+:9;;=4;;<7
@N9IO0:00987:05945
TACAGAGGGGGCAAGCGTTGTTCGGAATTACTGGGCGTAAAGGGCGCGTAGGCGCCTTCTAAGTCGAACGTGAAATCCCCGGGCTCAACCCGGGAACTGCGTCCGATACTGGAAGGCTTGAATCCGGGAGAGGGATGCGGAATTCCAGGTGTAGCGGTGAAATGCGTAGATATCTGGAGGAACACCGGTGGCGAAGGCGGCATCCTGGACCGGCATTGACGCTGAGGCGCGAAAAGCTAGGGGAGCAAACGGG
+
CCCCCB@AAA1BB@CBBB@BB@BA=?4949?@AA;BAAAB=BC=BDBBAB?<000<@<@AC=AAA;;5;;9:BC;;;;;.;B;BDBB?BC=CF>B@BBB;;:@<@@><<<<6<+0,0>;>@;;:<?;5?AABB9???<<8?<??B?AB?BA@?@@=8=8:;6;A@ABB@BA@???>8>7,3,3<?<A>AA>B?>9?3::8997988>38<9=8=@@8=<@?A@AAA=@@>9:::(:<;7793*25752'2>>8
@N9IO0:00992:05931
TACGAACCGTACAAACGTTATTCGGAATCACTGGGCTTAAAGGGTGCGTAGGCGGCCATGTAAGTGAGGTGTGAAATCCCTCGGCTCAACCGAGGAACTGCGCTTCATACTGCATGGCTTGAGGGAGACAGGGGTAAGCGGAACTGATGGTGGAGCGGTGAAATGCGTTGATATCATCAGGAACACCGGTGGCGAAAGCGGCTTACTGGGTCTCTTCTGACGCTGAGGTACGAAAGCTAGGGGAGCGA
+
BBA@@?B:;;ECCC=???@AA>AB@D@BBAAABB;AA5::-:@8???@?;;5;@;@6;;@?B4;:B;;4;CAAAB;AAC;A;;8;BCC@C?B@@<@?A:;:BBB?BB@??BA@???=A@5::CC=BBBBBBBB8BB>BBC@C>A>>?BB?@>;A9747BBBC>>@?AC?BBBBA888:995=5>>C:?;::4;><<2=<>6//+/999818=AAA8;;=@@>>788818:;;CB:@=<6665)89=9:
@N9IO0:00998:05940
TACGTAGGGTGCAGGCGTTAATCGGAATTACTGGGCGTAAAGCGTGCGCAGGCGGCTCCTTAAGTCAGATGTGAAATCCCCGGGCTTAACCTGGGAACTGCGTTTGAAACTGGGGGGCTTGAGTGTGGAAGAGGGGGGTGGAATTCCAGGTGTAGCAGTGAAATGCGTAGAGATCTGGAGGAACACCGATGGCGAAGGCAGCCCCCTGGGCTAACACTGACGCTCATGCACGAAAGCGTGGGGAGCAAACAGG
+
@ABCCDCC<BB@::5;AA=AADDHAL@B@BBCCC>CCBCJ?CCBCCBB@>>;::2:AB?BAD?BBBBCBBBA@?C9>==;0=>9@@=A@C9CCH:?=@?CABBC<@??8;<>====&=>>B??>BBB?@<>977777%:8334;9=7>?;?CABA>;::?>>3;;55AA@@?:889<5;?4:259A=@@AA@CCC?B@A@CIGEG2BBF<@;;5;;;==<93838;=BBAAACC@CCC7777+9797;2::B8
@N9IO0:00999:05918
TACGTAGGGTGCAAGCGTTATCCGGAATTATTGGGCGTAAAGAGCTCGTAGGCGGTTTGTCGCGTCTGCTGTGAAACCCGAGGCTCAACCTCGGGCCTGCAGTGGGTACGGGCAGACTAGAGTGCGGTAGGGGAGATTGGAATTCCTGGTGTAGCGGTGGAATGCGCAGATATCAGGAGGAACACCGATGGCGAAGGCAGATCTCTGGGCCGTAACTGACGCTGAGGAGCGAAAGCGTGGGGAGCGAACAGG
+
CCA@ACFF>@@@C>BAAA>BBB>B>A=A@CD@CB=@@:99-8=?@>?@@??;>@=@@;AACCCC;;;<:@@@999.8>6<7:4:@?@:A9??>>5>=@ABD@@@C=BBBBC=CBB@@A@::;;:;B8<;BDD;CCCC@B?B>B?C?CCABBCBCBB@BC?C=AAABAABCC@;;;@;;;5;4;::=AB@A=@??4:4:9:AA@A;9:@:B=BBB=AABACBBAACC9;;BBCC;AAAAAAB8BCCED@@@A?
@N9IO0:01006:05918
TACGAAGGGGGCTAGCGTTGTTCGGAATTACTGGGCGTAAAGGGCGCGTAGGCGGCTTCGATAGTTGGGCGTGAAATACCTGGGCTCAACCCAGGAATTGCGCTCGATACTGCGAGGCTTGAGTGTGGGAGAGGATAGTGGAATTCCCAGTGTAGAGGTGAAATTCGTAGATATTGGGAAGAACACCAGTGGCGAAGGCGGCTATCTGGACCACAACTGACGCTGAGGCGCGAAAGCGTGGGGAGCAAACAGG
+
AAA@@;@@@?0AB@A@BB@BBABB@B@C@BBCCE=@A;;;0;B=BBCCCCB@FD@BB?BBBCCBBADD>CCCBBB>@@@?BBB=BABB@CC>AA>A@C?B::9?BB?ABBA@AA>>;?A7:AB:AABE<BACC?BAAABB@C@C@CC>AACA@@?::6:ABC?D@BBBBBCCAB>AA;A=@??CAA>A:::=A@@<@=::48A>?@@?6;=499A?BABBAAACB9949???AC299@9:9:+9>?>@9A::3
@N9IO0:01007:05926
TACGTAGGGTGCAAGCGTTAATCGGAATTACTGGGCGTAAAGTGTGCGCAGGCGGCTCCGCAAGTCGAGTGTGAAATCCCGGGCTAACTTGGGAATGGTCGCTCGAACTACGGGGCTCGAGTGCGGCAGAGGGAGTGGAAGTTCCGACGTGTAGCGGTGAAATGCGTAGAGATGTGGAGGAACACCGATGGCGAAGGCAGCCTCCTGGGCCGACACTGACGCTCATGCACGAAAGCGTGGGGAGCAAACAGG
+
AA;;;;;;0;@BA=BBBB?B>AAA=@=@@BCCCC>CCBBB:BAABAACCA@<@@5;;;4;;0)//////:99:99(/00*//(///397(--(-(-6)/-68--//)/66/333&337=9=77//(//////(////(/4//(/(./67333<6667<>CC?CCCCBCCC;;;@@@=@A=A<@>86<444.44459)////)--(---(-(/7///59<:<:<55555559=>5=?@5955&5:9?A5::94
@N9IO0:01009:05916
TACAGAGGGTGCAAGCGTTAATCGGAATTACTGGGCGTAAAGGGTGCGTAGGTGGTTTTTTAAGTCAGGCGTGAAATCCCTGGGCTCAACCTGGGAACTGCGCTTGATACTGGAAGACTAGAGTCTGGTAGAGGGTAGTGGAATTCCGCATGTAGCGGTGAAATGCGTAGAGATGCGGAGGAACATCAGTGGCGAAGGCGGCTACCTGGACCAAGACTGACACTGAGGCACGAAAGCGTGGGGAGCAAACAGG
+
@AABBA??8@@;?;?999:=:==?4:488ACFDE>AB;;:6<A<ABAAA@A>ACAEFKGK*C@CCBCB?AAAAAD?CCC>CCD>EFBB?B@CEE=B?BBB;;;D@CBBCB?@=@<@@BBAABA@@?@7AAB;;;0;??@A=B7A7A:DBC;66CCA?7ACC>7A@@BBB@CB@@@@@;@B:DACCBBBBBB?AA?<?<?A=@A??=??<?B@C?CDCCCCBBC<A<>8=>;7:927;BCCCC:???AA<AAA>
@N9IO0:00977:05989
TACAGAGGTCCCAAGCGTTGTTCGGATTCACTGGGCGTAAAGGGTGCGTAGGCGGTCGGGTAAGTCTGACGTGAAATCTTCAAGCTCAACTTGGAAACTGCGTCGGATACTATTCGGCTAGAGGAATGGAGGGGAGACTGGAATACTTGGTGTAGCAGTGAAATGCGTAGATATCAAGTGGAACACCAGTGGCGAAGGCGAGTCTCTGGACATTTCCTGACGCTGAGGCACGAAAGCCAGGGGAGCAAACGGG
+
BCCEBBC?BCC<A<@>;;4;B?BB@BC>BAAACC>CCCCC=BB<?@?BACD@A@>ABBB>BC=BBAAAABBBCCF=A@C?BB?BCCCC@CC?C?CC=CABBCDCC@BBFCCCC@BB>AA?;;;?B?AB?@@?>3>@@@@A@B@DBBB>A:;;BC@@@@@@DD=BBAAEEBC@@@;0,0>>+0+0<<:<><>9?;:49=BABABC;;;C@A???B=B8;;B@AAA:;;<@@@:::/9=:<?AA3;;;:@;ABC=
@N9IO0:00986:05990
TACGGAGGGGGCAAGCGTTGCTCGGAATTACTGGGCGTAAAGGGTCCGCAGGTGGCCTCGTAAGTTAGATGTGAAATCTTAGGGCTTAACCCTGAAACTGCATCTAATACTGTGAGGCTCGAGTCCGGGAGAGGTTGGCGGAATTCCAGGTGTAGCGGTGAAATGCGTAGATATCTGGAGGAACACCAGTGGCGAAGGCGGCCAACTGGCCCGGTACTGACACTCAGGGACGAAAGCGTGGGTAGCGAACCGG
+
@@BB=99;9;*<C>BBBB?BBBBB@C?C?BBBDF=CCB@@4994:B=BB;;:;B@CACCCCC>BB?C@??B?@@D>BAA<?@?9@@5:5:F>ECCC>CCCCCCCBC@AAABBBBBB?B@@@ABBB=A@;@CBB?B@C@BC@BAC@C?A@>@BBBBBC@BCCC=;;<BBBBBBB@@@B?BB=A7;;B?BBBC?BCC@C@CC@C?B>B;;4;?6?=BA@AA@@BBBBBBB7;;:@@6@@@;;;.9>?=;>*0*0:
@N9IO0:00987:05968
TACGTAGGGTGCAGGCGTTAATCGGAATTACTGGGCGTAAAGCGTGCGCAGGCGGCTTCCTAAGTCAGATGTGAAATCCCCGGGCTCAACCTGGGAACTGCGTTTGAAACTGGGAGGCTGGAGTGCGGCAGAGGGGGGTGGAATTCCACGTGTAGCAGGTGAAATGCGTAGATATGTGGAGGAACACCGATGGCGAAGGCAGCCCCCTGGGCCAGCACTGACGCTCATGCACGAAAAGCGTGGGGGAGCAAACAGG
+
BBBBC@AA:@AA::8;CC@E?BBC?C@C@CCCCC=BB999.:@@@@@BA@@?@D@CC>A?BB@CCBBAA;:5AA>8?CC=58937B>>3937;7.7,33877=<+37=)73<>887/738138>9:6187778CCCC'8;;B?A<A=;;<::7;@:00)///;(83=?=>?BBBBBAC?::4:;;:93:9<>;7337:-3333333$333(32888;=7:;0000009787<7777&77777333$3779;5<8=6
@N9IO0:00989:05973
TACGTAGGGTGCGAGCGTTAATCGGAATTACTGGGCGTAAAGCGTGCGCAGGCGGTTCTACAAGCTGGATGTGAAAGCCCCGGGCTCAACCTGGGAGGTGCATTCAGGACTGTGGAGCTAGAGTGCGGCAGAGGGAGGTGGAATTCCAGGTGTAGCAGTGAAATGCGTAGAGATCTGGAGGAACACCGATGGCGAAGGCAGCCTCCTGGGCCGACACTGACGCTCATGCACGAAAGCGTGGGGAGCAAACAGG
+
ABCBBAEC>AAAAAA@BB>B@CCC@E6:5;AA@A<BBDDC>DCC@@@BB@A@BB?B>????A>AAAC=>>??@@@8????5?A5>?9930=@>@700,0;;>@=@>>:=??:;;=888BBBABBA@><?@AABD=BB@CB>?<??B?BH?BBAABAAABEBD>BAAAB>=>CC897@99929:?@@=?@??=?AA:=:=BBA<==8;;;3;=A>;;;=:9////-//..7587@9?@@AAAA5999@@;:::=
@N9IO0:00992:05971
TACAGAGAGTGCAAGCGTTAATCGGAATTACTGGGCGTAAAGCGCACGTAGGTGGATTTTTAAGTCGGATGTGAAAGCCCTGGGCTTAACCTGGGAATTGCATTCGATACTGGGAGTCTAGAGTATAGTAGAGGGAAGTGGAATTTCCGGTGTAGCGGTGAAATGCGTAGATATCGGAAAAGAACACCAGTGGCGAAAGCGGCTTCCTGGACTAATACTGACACTTAGGTGCGAAAGCGTGGGGAGCAAACAGG
+
BBCCBBEBCAAACADA@@?B@AAA>A=@=@AAAA=@@?CE<AAA@@?BBCC>AA?BFDDD1C??;::,0009;;:17?A9ABB9@?5;5;6;CC8?;>249>@5;;@BAAA@@99::;@@@?@?@A??@AC;00-0;@00,0,00,0+0;@ACB?@@=A;::5:BBBBBCBA@@@@4;;;*;?=B@@<AABA=BBBB=BCF@CC@D@CC@CBCC@BBBB;;;AAB@BB>AAA;:;.9>><=?=3<?:9949AA=
@N9IO0:01010:05989
TACGGAGGGTGCAAGCGTTATCCGGATTCACTGGGTTTAAAGGGTGCGTAGGTGGGCAGTTAAGTCAGTGGTGAAATCTCCGGGCTTAACCCGGAAACTGCCATTGATACTATCTGTCTTGAATGCCGTGGAGGTAAGCGGAATATGTCATGTAGCGGTGAAATGCTTAGATATGACATAGAACACCAATTGCGAAGGCAGCTTACTACACGAATATTGACACTGAGGCACGAAAGCGTGGGGATCAAACAGGA
+
99594955)59=94;>65.555.5.3:7<<A>@@.;:,:@9AC>CEDCBBC?;;;7;ABB?B@B@@@B;;5;A?A;@A@A5;;7;;@I=BB<B=@?6?;::29;;>9:9;;@>@@@A@@=AA>;;<<?@?>:;5:B?BAB>A?ABABB@;A?==000(0>>>7089:39????DB???B9::=@@@;?:;7;:==)/(/88//*//88/0/6639;;59;;85----(-6/379(3333777+33388/77;/3
@N9IO0:00966:06027
TACGTAGGGTGCAAGCGTTGTCCGGAATTATTGGGCGTAAAGAGCTCGTAGGCGGTCTGTCGCGTCGGCTGTGAAAACTCGGGGCTCAACCCCGAGCCTGCAGTCGATACGGGCAGACTAGAGTGCGGTAGGGGAGACTGGAATTCCTGGTGTAGCGGTGAAATGCGCAGATATCAGGAGGAACACCGGTGGCGAAGGCGGGTCTCTGGGCCGTAACTGACGCTGAGGAGCGAAAGCGTGGGGAGCGAACAGG
+
ABCCBBCD>:;;B7;;BB?BBB@C@D@D@CC<@@6=<=<:2=59:@==<892782:ACBBCB@@@BB>BAA@?@@@3::?@@@6A@@@@CCB7@@;;5;?AABBBCCCBDDJ?ABABCHECCCAABB?BCCCC;CDF@@@@B?B@C?BB@CC@@@BC@CCCD>B???:::ABBAAAA;???B?BBB?B?BC?BBE@CACDG<BBDCDCC>C@BBA?@::;;;;BACCFFFFCDD?BBBCCJJ<CC;;;?BBB>
@N9IO0:00968:06044
TACGTAGGGTGCGAGCGTTAATCGGAATACTGGGCGTAAAGCGTGCGCAGGCGGTTGTGTAAGACAGGTGTGAAATCCCCGGGCTTAACCTGGGGAACGGCGCTTGTGACTGCACGGCTAGAGTACGGCAGAGGGGGGTGGAAGTTCCACGGTGTTAGCAGTGAAATGCGTAGAGATGTGGAGGAACACCGATGGCGAAGGCAGCCCCCTGGGCCGATACTGACGCCTCATGCACGAAAAGCGTGGGGAGCAAACAGG
+
;DCBBA@B;<;;BBC;;;594>999>469>CCD>99:BB8A@A;::BAAA?AA>=+000..08--/6699787;5=899-9:)--)-(,,,,,,&,0--(----(---//669337025<777;>??<@A:988989%7947+25+2+2552225+3::455=>>8:;BBBAAABC970>6//)/)0<<;???C<996<@=999=9=:)9@C8@;999>>7/0/00)/;;;<A=55556&5=ACCCC0=999:.9==8
@N9IO0:00978:06027
TACAGAGGGTGCAAGCGTTGTTCGGAATTACTGGGCGTAAAGCGCGCGCAGGCGGGTCCTGTAAGTCTGGAGTGAAATTTCGGAGCTCAACTCCGAAGCTGCTTCGGATACTGCGGATCTAGAGACCGGTAGAGGTCGGTGGAATTACAGGTGTAGCGGTGGAATGCGTAGATATCTGTAAGAACACCCGTGGCGAAGGCGGCCGACCGTGGGCCGGATCTGACGCTGAGGCGCGAAAGCGTGGGGAGCAAACAG
+
DDA000=<5?ABA>?;972;>:?<9<.905ABBB=A@@BC8;;>@B>;::B>;;;09;;AA:;9;@@@B-00<<<<3<=5:<:@000//37/4.44.45<>BC899<>>>>99:?;>:9999AABC>C=<0000)///)/93919444496:9333333896<4:344843:8;>@@@AA>AA?@@@@700.0../)/6/-)-(---(--78(-*3488;3333/666//(/66777(3337737&333<8/88;
@N9IO0:00983:06052
TACGAAGGATCCAAGCGTTATCCGGATTTATTGGGTTTAAAGGGTGCGTAGGCGGACTATTAAGTCAGTGGTGAAAGCCTGCAGCTTAACTGCAGAACTGCCATTGATACTGATGGTCTTGAGTACATTTGAGGTGGGCGGAATGTGTCATGTAGTGGTGAAATACTTAGATATGACACAGAACTCCGATTGCGAAGGCAGCTCACTAAACTGTAACTGACGCTGAGGCACGAAAGCGTGGGGATCAAACAGG
+
AA@;94;=@AC>B>BAAA?BBB@D@CCD=AA=@?9=A5::5:?9=@AAA?@<@C>ABBBC@C?@ACBCCB??@@B>BB@BBBABBC>A>AB@@@BA?BB@A>BB@@@ABAAAA::6:AA>@@AAAA;<;0;BB>;;;7;B?B?DCCCBA@;<;<<@@<@@AB=;;;B>BBBBBAA@@@AAAA?BBB<?AB:;;CC=A=@BBBCCBA;<;0;A??A=A;::;999=9929>999@5>BAA@FF99;;BB<@AA<
@N9IO0:00986:06014
GACAGAGGGGGCAAGCGTTGCTCGGAATTACTGGGCGTAAAGGGCGCGTAGGCGGGATGGCAAGTCGGTCGTGAAATCCTTCGGCTCAACCGAAGAACGTCGGCCGATACTGCCGTTCTTGAGGGATGCAGAGGAGATTGGAATTCCCGGTGTAGCGGTGAAATGTGTAGAGATCGGGAGGAACACCGGTGGCGAAGGCGGGTCTCTGGGCATCTCCTGACGCTGAGGCGCGAAAGCGTGGGGAGCAAACGGG
+
BCBBBBCDDD5CC>BBB@=AABAA=B?B?BBBBA<@@?@@9@@9@BAAAA@=@@@<@@@@BB?AAAB@BBB@@@C@CD<?>AB@BBBB@C<>>@BB?AAABC@C?BBBAAB>>;>C;>>?BBBC=BBCAA@BB@=>>B;?;?=?;@C:A?A@?AA??<?BCC>CBBBBB@@@?@@@B<BD@C?=>>;?;@A?BBB?B?CCD>CBBB>??9?A??8849=A@@AA>>>499@<<<3<=<=>@@6ABAAC=AAB<
@N9IO0:00988:06039
TACAGAGGGTGCAAGCGTTGCTCGGAATCGATTGGGCGTAAAGGGCAAGTAGGTGGTCTCATTTGTCTGATGTGAAAGCCTTGGGCTTAACCCAAGAAGTGCGTCAGAAACGGTGGGACTAGAGTTCTGGAGAGGGTCGTGGAATTCCCGGTGTAGCGGTGAAATGCGTAGAGATCGGGAGGAACACCAGAGGCGAAGGCGGCGACCTGGACAGACACTGACACTCAACTGCGAAAGCGTGGGGAGCAAACAGG
+
>?<00/;;)//447;;;<8<55//)/)/////)//(//444(44(43-4:?A=@@<;>@BAAA;A;;;CAA@BBC@=CC?C?CC>BC>B>BC>B@BF@CBB@@?@@BBB=@@<@AA;@ABBBBBB:;;B>BBBCD>@9;5;7:?B?BB>B?ABA??;?<@@@A;AAAA??????@???8?@?C?::9:?:::9=?=8@;@@<@A@@=AB>@?????@@998@=>>>>:>><;666,7@@==>?3;;;>B:B@@<
@N9IO0:01004:06019
GACAGAGGGTGCAAACGTTGTTCGGAATTACTGGGCGTAAAGCGCGTGTAGGCGGCTCGGAAAGTCGGATGTGAAAGCCCTGGGCTTAACCTAGGAAGTGCATTCGAAACTCCCGAGCTTGAGTTCTGGAGAGGGAAGCGGAATTCTCGGTGTAGAGGTGAAATTCGTAGATATCGAGAGGAACACCGGTGGCGAAGGCGGCTTCCTGGACAGTGACTGACGCTGAGACGGCGAAAAGCGTGGGGAGCCAAAC
+
ACCBBCCC>;;:?A89:99>?>>?==2913@@?<999;@@9@AC?A@A@BB>::5;@9:66G6C>CC:96;;B?@6;@=6A<<4<B<A>A??@?;@6;:=>>>:>@==6;:4@4@559B::;;A6;;A?CCCCC>DACCC@C@B?BBBC@CBBBBBB@CCBC>C@CCB@@@@@;::@=@?2919:;5:1//)//8383791//(/(//(/733337777;;9:8666///*/=>??,7833333&377177.6
@N9IO0:00977:06109
TACGTAGGGTGCGAGCGTTAATCGGAATTACTGGGCGTAAAGTGTGCGCAGGCCGCCGAGCAAGTCGAGTGTGAAAGCCCGCAGCTTTAAACTTGGGACTGCGCTCGAAACTACTTGGCTAGAGTGTGGCAGAGGGAGGTGGAATTCCACGTGTAGCGGTGAAATGCGTAGAGATGTGGAGGAACACCGATGGCGAAGGCAGCCTCCTGGGCCAACACTGACGCTCATGCACGAAAAGCGTGGGGAGCAAACAG
+
C@@@@;;;.:9;=A>BCD@C?AAF?B?B6:;<;:.9==@=5<<B>=<<<44.4.44.444483444333344?AA:A;=18888333(/;.//(//(----/9999333(33377286888::;=;73,388733(37122,23;68286222222;935222'297:7977/..37>175/5/833,////*/;;5=8>4446:=7===184828778858<AA779==@:999:(9>?@>?>2777??4?@;
@N9IO0:00990:06104
TACGAAGGGGGCTAGCGTTGCTCGGAATCACTGGGCGTAAAGGGTGCGTAGGCGGGTTTTTAAGTCAGGGGTGAAATCCTGGAGCTCAACTCCAGAACTGCCTTTGATACTGAAGATCTTGAGTCCGGGAGAGGTGAGTGGAACTGCGAGTGTAGAGGTGAAATTCGTAGATATTCGCAAGAACACCAGTGGCGAAGGCGGCTCACTGGCCCGGTACTGACGCTGAGGCACGAAAGCGTGGGGAGCAAACAGG
+
AAAA@5;;;;*;CCCCCCACCCAA?B>BCCBBBC>BBADD>CC=AA???CC=:::6;BBB*;8;@A>@@>2=>??9@B@@@=@@@@AA=ABB?BCC?B;;;=@A0;;A;;;BB@BBCBB=AAAAB4;:/;;;;<@AABCC?B>@@B@@@ABCCBBBB?BBBC>B?BBB:::A@B=AAAC?AC@CBB?B;<;AEAA<>900,0@@@<;;8<C=DBCDAAACCBBCCCA>AAA;;;0;;;;;;;.;;;AB;@@A@
@N9IO0:00991:06087
TACGAAGGGGGCTAGCGTTGCTCGGAATCACTGGGCGTAAAGCGCACGTAGGCGGCTTCTTAAGTCAGGGGTGAAATCCTGGAGCTCAACTCCAGAACTGCCTTTGATACTGAGGAGCTCGAGTCCGGGAGAGGTGAGTGGAACTGCGAGTGTAGAGGTGAAATTCGTAGATATTCGCAAGAACACCAGTGGCGAAGGCGGCTCACTGGCCCGGTACTGACGCTGAGGTGCGAAAGCGTGGGGAGCAAACAGG
+
@@>;:4;;;;*4;:<ABB@CCDCJAE<AABBA@B=9;;BB<B;:;BBBBBB?:979A;??494:@B;;;;5;AAB<BB?A@?9::BDD?BBB?BAB<?>BB?BG<??B>>999@<??>@@>>?>>9?C>ABBC>AABABC?C@BA@@>D>==AA:;;<>>>A:A=>>===::;A;???B?BE>AAC@C@@@?BBC=@=996:BBABAA;@@:@>A@@@BDCCBB::;=@>>9994:BBCCDD;BBBDC=AAA>
@N9IO0:01002:06084
TACGTAGGGCGCAAGCGTTATCCGGAATTATTGGGCGTAAAGAGCTCGTAGGCGGTTTGTCGCGTCTGCCGTGAAAGTCCGGGGCTCAACTCCGGATCTGCGGTGGGTACGGGCAGACTAGAGTGATGTAGGGGAGACTGGAATTCCTGGTGTAGCGGTGAAATGCGCAGATATCAGGAGGAACACCGATGGCGAAGGCAGGTCTCTGGGCATTAACTGACGCTGAGGAGCGAAAGCATGGGGAGCGAACAGG
+
BBEEBBCC=;:9>;@@AAICCC@C@C>B@BCACD>@@9:837:?<:9::AA?BB?BB@BCCCB@@@@@>>BAABB:?@@=@@@6AAAB@BMM?D@B;;;A::8:BB9@?@@=6??@ABBAAAAAAB;;;CDEG;CCCDA@<A=@>B@EFACAAAB::6:>>>8:;:A@@@BBBCCBB>BB>A=:::>BBBB?ABB?B?ABB?:::ABBB=BCC?C?B;;;@;;;@@@>@@@;;;0;@@@@AA6AA@@@@A@@>
@N9IO0:01006:06061
TACGTAGGGTGCGAGCGTTGTCCGGAATCACTGGGCGTAAAGGGCGCGTAGGCGGCCCGGTAAGTAGGGGGTGAAATCCTGCGGCTCAACCGCAGAACCGCCTTCTAGACTGCCAGGCTCGAGCACAGTAGAGGCAGACGAATTCCCGGTGTAGCGGTGGAATGCGTAGAGATCGGGAAGAACACCGGTGGCGAAGGCGGTCTGCTGGGCTGTTGCTGACGCTGAGGCGCGACAGCGTGGGGAGCAAACAGG
+
AB;;;ABD=;;;CCCBCCACCD?B<B799A><<?6:99C?6=>7BCBBBCD@CG@BC>BFCC@CDCBBBB5BB@C;AA:;;@B@CCCC?C=@;::916)//4:5?=CDBB3//4//(/66889355:<89:?=6;;;000/393<<5<:<<;;:;;7;;7;>AABBBD@@@A@@BG;@<@@<;;;=A?;;:;CC?C@CC?CCDDDCDC>AACB?B@@@BABBC:;:?AAA@??A@AA@@AA6@@@@@;???>
@N9IO0:01007:06083
TACGTAGGGGGCGAGCGTTGTTCGGATTTACTGGGCGTAAAGCGCGCGTAGGCGGCCAGGTAAGTCGGATGTGAAAGCCCTCGGCTCAACCGAGGATCCGCACCCGAAACTGCCAGGCTGGAGTCTAGGAGAGGAGAGCGGAATTCCCAGTGTAGCGGTGAAATGCGTAGATATTGGGAGGAACACCGGTGGCGAAGGCGGCTCTCTGGACTAGTACTGACGCTGAGGCGCGAAAGCTAGGGGAGCGAACGGG
+
BA@@=::;;;*;BABA@@@CB?BB;:::6:BABF?BABCE<B::9BBBAAD?998:?BD@CC<@@CB?B??>??C9?@@<AAA?CC??<??A@@=@@@>AACED>CCC?B9::>AA?BAA<:44888<7BBBB?AA??>@=A=A?BC>CBBBC@A@B@B:::8:99?AAAABAA;AA;AA?A?CBB?C?@?:?AB?B@CB????BAAA>A@BBCBB9::ABCAABAA=@@A>??:?AAABCC:AAABC<?>C>
@N9IO0:01012:06065
TACGAAGGGGGCTAGCGTTGCTCGGAATTACTGGGCGTAAAGCGCACGTAGGCGGCTCTTTAAGTCGGGGGTGAAATCCTGGAGCTCAACTCCAGAACTGCCTTCGAAACTGAGGAGCTCGAGTCCGGGAGAGGTGAGTGGAACTGCGAGTGTAGAGGTGAAATTCGTAGATATTCGCAAGAACACCAGTGGCGAAGGCGGCTCACTGGCCCGGTACTGACGCTGAGGTGCGAAAGCGTGGGGAGCAAACAGG
+
ABB@@?ADCC5CCBBBBC@CBCCHAC@CABBBBC>:;;ED?DCBBBBCBBB@BA<A@A@A<A?BBBBBBB3ABAE>CC???:???BCD?CCC???>?@899>@=@@@@<999AD????AAB>>>D<??:ABBB?BBBBCC@B@CCCAAAAAACBBBB@AAAD>C?AA999?BBB@BBBB>AA=@@@>ABDC@CCC>B=;;5;BCAAAA<AC=CABBCDBDCCCB;;;ALCCBBB<@@AAAAA3A@@AA8@@?<
@N9IO0:00973:06154
GACGTAGGGTGCAAGCGTTGTCCGGATTTATTGGGCGTAAAGCGTACGTAGGCGGCTTCGTAAGTCGGGGGTTAAAGACCGGGGGCTCAACCCCGGGAATGCCTTCGATACTGCGAGGCTGGAGGGCGGCAGAGGAAGTCGGAATTCCCAGTGTAGCGGTGAAATGCGTAGATATTGGGAGGAACACCAGTGGCGAAAGCGGACTTCTGGGCCATTCCTGACGCTGAGGTACGAAAGCCAGGGGAGCAAACGGG
+
BDCBBAAA;;;;A?BBBDFBCB@D?AAA8;;?BC?BBBBE<?ABBABBB@@<@@;?A>AA@@<@B;;;;;*:4@C8A@?4;:;:'4:;?2999*99,5.5;;??969>?A@::;CCC@BBA<998.3849::;=7;055::8>7;7:=488888444;8556<4==<<<>@BB@@>AF=AB<?=???=A?@@=A;;;0;;?;?AA?BBBB=B>@@?B>AAA;;;;:?A499999@8@A@BBBB:BBCCC<AAA;
@N9IO0:00975:06153
TACGTAGGGGGCAAGCGTTGTCCGGATTTATTGGGCGTAAAGAGCGTGTAGGCGCCAGATAGGTCGGTTGTGAAAACTGGAGGCTTAACCTTCAGACGTCGACCGAAACCATCTGGCTAGAGTCCGGAAGAGGAGAATGGAATTCCTGGTGTAGCGGTGAAATGCGCAGATATCAGGAAGAACACCCGTGGCTAAGGCGGTTCTCTAGTACGGTACTGACGCTGAGACGCGAAAGCGTGGGGAGCGAACAGG
+
BB@@@CBDEE5BA=B9;;?CAC:C<CCC>CG:C>7BBBFE;@@@;9;>>???99;@BB@@@B?A@A?B7:9BBCC9A@A:>=8<@9?<??A:AA???BCCDBB>AA@9?:@????>?AA@@A@A<=7<8<?=9>@>;AA:@:@;A:@@;@@AD>>><A8850;=>@::;>AA>=>7596AA=A@@@9@==:>AC?C@BB?B?@>==??>>>@<?=====8;;@@@A??ABCCD;@<:::::/:<:;;4;;97
@N9IO0:00981:06122
TACAGAGGGGGCGAGCGTTATTCGGAATTATTGGGCGTAAAGGGCGCGTAGGCGGCTTGCAAGTGACGGGTGAAAGCCTCGGCTTAACCGAGGAACTGCCTGTCAGACTGTGAGGCTTGAGACCGGGAGAGGTGAGTGGAATTCCCAGTGTAGCGGTGAAATGCGTAGATATTGGGAGGAACACCAGTGGCGAAGGCGGCTCACTGGACCGGAACTGACGCTGAGGCGCGAAAGCGTGGGGAGCAAACAGG
+
AAA;;;AAAA,@;;;@AAAGGACD@C?@;?A5;;)7=?;A79979AAA@AA=00+00,/:=2;;=7;00,0>>>+00+/793::4;598@5;7;>B@@@=@A;;;;<AD:99::29918<???<?A;@@??;98:9<<8<2:299)494945555.5;;<4<D99;ACCCCC9;;9;B?B>BBC?BBBA>A;;7;@@@=@BCAA@?<?=>A3969:<?AB?????=>>>9:9-9?>9999-:>@BA=B??<
@N9IO0:00981:06157
TACGTAGGGTCCGAGCGTTGTCCGGATTTATTGGGCGTAAAGAGCTCGTAGGCGGCTCAGTAAGTCGGATGTGAAAACTCGGGGCTCAACCCCGAGACGCCATCCGATACTGCTGTGGCTTGAGTCTGGTAGGGGAGCACGGAATTCCTGGTGTAGCGGTGAAATGCGCAGATATCAGGAGGAACACCGGTGGCGAAGGCGGTGCTCTGGGCCAGTACTGACGCTGAGGAGCGAAAGCGTGGGGAGCAAACAGG
+
BCBBBBBA;::4;:9;BC@BCB?B>AAC<AA?AD>??@A@9@?@@@@====8=@;?ACDDBB?BCCC?@000@@@@000AAAA<ACFG@CCC;BBBBBBB?AAA=AAAAA@@@@@@B?CC@AAABBA?;@;;;;.;B?@AE@BAB@C@BB?BBAAA;;:;DDD>AA;;;;;;;;;:;?<@?=?;@;;8:?AB?C?@=@?AB=B;;;@@B@:@:>@ABA@ABA@@@@;;59A??@A;@BBBBCC8B@ABB:AAC?
@N9IO0:00982:06130
TACCAGCACCTCGAGTGGTCAGGAGGTTTATTGGGCCTAAAGCATCCGTAGCCGGCTGCTCAAGTTTCCGGTTAAATCCACACGCTTAACGTATGGGCTGCCGGAAATACTGTTCAGCTAGGGAGTGGGAGAGGTAGACGGTACTCGATAGGAAGGGGTAAAAATCCTTTGATCTATTGATGACCACCTGTGGCGAAGGCGGTCTACCAGAACACGTTCGACGGTGAGGGATGAAAGCTGGGGGAGCAAACCGG
+
BBB?@@9;;?B@@ACCC>CBB@?>?<@B;AA>AB=B@DCD<=;BBB@BAA??9@=@@A@AAA<@@A<A>A?B=@@;AB?BBBB@C@5;5;BABAFH?JCCC@CADE?CBAAAA=BB:;;CCC=CCCCC>CCCC@CBCBBC@CAAABBCCDD@C@CCC.;;;;;*;;.4<)<<;56B<7<DB@@@<@A?AA;;5<?A4;2;929999:8B9969:?;??=BBBB;>?>=;6<773:1735::::)44:;<6<7<8
@N9IO0:00994:06116
TACAGAGGGGGCAAGCGTTATTCGGAATTATTGGGCGTAAAGGGCGCGTAGGCGGTCGTTCAAGTGGTAGGTGAAATCCCTCGGCTCAACCGAGGAGCTGCCCGCCAAACTGAATGACTTGAGTCCGGGAGAGGTAAGTGGAATTCCCAGTGTAGCGGTGAAATGCGTAGATATTGGGAGGAACACCAGTGGCGAAGGCGGCTTACTGGACCGGCACTGACGCTGAGGCGCGAAAGCGTGGGGAGCAAACGGG
+
CCDDCBBBBB1BC?BCCC@CC@BB@A=@=@@?BB<BBBBC<BD>BAAB?9968A=??>>9?>499@<@@B>@@CC=BBB<BBB=ABBB?B?BBB=AA@A;;;/<B4;;/5::>8?>>BB@BCBCCADH>DBA@>@B?BAA?A=@=@G>CCDCCBBBB=AAAB<BBBCDCCCBAA<@@6=@>A=AAC?CBBB@BBB>A>@@<@B>@@AE?BBAC@C;<<BBBCCABBA>@AA;;<0;;;:@BC9BBBBD<:::4
@N9IO0:00998:06113
TACGTAGGGTGCGAGCGTTAATCGGAATTACTGGGCGTAAAGCGTGCGCAGGCGGTTCGCCAAGTCAGGTGTGAAATCCCCGGGCTTAACCTGGGAATTGCGCTTGAAACTAGCGGGCTTGAGTGCGGCAGAGGGGGGTGGAATTCCAGCGTGTAGCAGTGAAATGCGTAGAGATGTGGAGGAACACCGATGGCGAAGGCAGCCCCCTGGGCCGACACTGACGCCTCGATGCACGAAAGCGTGGGGAGCAAACAGGA
+
BCCCB@A@:?@>ABCBBB@C?BCC@F@C@CCCCD>CCCDF=BBCBBBCCCB@BD>B:@=@5;5:BBBBACBBADD=BBDD;CC=AA=@=@?CCD>C?B?@;;;@:??@8@@AAAAA;AC<??:99AA9;<=:99999%9=;@7;5;50//////933333<;A3822?<5:5883966455099:55;BDED68855:-44==>?=+:@=6927/0/5...33:462225555999919>;7877&.----'---26
@N9IO0:01000:06117
TACAGAGGGGCGAGCGTTATTCGGAATTATTGGGCGTAAAGGGCGCGTAGGCGGCCTTTCAAGTGACGGGTGAAATCCCTCGGCTTAACCGAGGAACTGCCTGTCAGACTGGAAGGCTTGAGACCGGGAGAGGTGAGTGGAATTCCCAGTGTAGCGGTGAAATGCGTAGATATTGGGAGGAACACCAGTGGCGAAGGCGGCTCACTGGACCGGTACTGACGCTGAGGCGCGAAAGCGTGGGGAGCAAACAGG
+
AAB?>;;;;.;A;9<BB@BC?CC?@<@?;;9;E=@@@=<.99/:>?A@9949=8=>AA9???@A@AAA@<@AAC=BCC=AA@6;;<?8=<@::8:?D@AB?AAAAAAAFDC?C=@<??;?@@@@<@@9@@AA>BBCCBB8:5::>=9@AAAB@AAB@CBAA<AAAAAAA@==@5;;.:4.45:<=:>;;;<=;<7<6//,/>@AAGG?BB5<5;;:;BCIEDBBBB7;;B@AA:AAB;;;;.;AAAC=BB@;
@N9IO0:00974:06187
TACAGAGGGCGCGAGCGTTGTCCGGAATCACTGGGCGTAAAGGGCGCGTAGGTGGCCACTATAAGGCCGCGGTGAAAGTTCGGGGCTCAACCCCGAATCTGCCGCGGCGACTGTAGGGCTTGGGCACCGTAGAGGCAGATGGATTCCGGGTGTAGCGGTGGAATGCGTAGAGATCCGGAAGAACACCGGTGGCGAAGGCGGTCTGCTGGGCGGTGAGTCGCAAGACTCAATAGCCGACAC
+
@ABAA@@?:@@@@@@A:;4;@@=C?B7;:CCAAA<??=<<-87/:>@@@@B<@@=@>@B@@@A5;5;5;;A?@@>A3996;=<=2<<=?9>@@0<<14444468::7;;?@>@@:;;/;;29@4:;C@BBBC;;7;>==>B+0/)/)//)/99@B>C@A@=@@BA@A@CAB@@@?.:.4.4828?B>A>:96::A=@>AC?A@@>9393(33,378=@BCAC;???8==3:8:9.7;<=6
@N9IO0:01001:06166
TACGGAGGGGGCCAGCGTTGCTCGGAATTATTGGGCGTAAAGGGCGCGTAGGCGGTCGGGTAAGTCTGATGTGAAATCCCACGGCTTAACCGTGGAATTGCATCTTATACTGCCCGGCTAGAGTCTGGGAGAGGGAAGTGGAATTCCCGGTGTAGCGGTGAAATGCGTAGATATCGGGAGGAACACCAGTGGCGAAGGCGGCTTCCTGGACCAGTACTGACGCTGAGGCGCGAAAGCTAGGGGAGCAAACAGG
+
BBDC9;9444$45@A@BB:BBCB=8=9B6A;499099>B<5B>7>BB<C:515B7;9::3:?8@A@<<?A::99919B<4A<B4:=09-37@;@8;7<059:@B<7<@;54@99)4.4???9@>:4;4(4<<@=6B9;;57A7A8B=0926@CCB?C:?B=@7==B=A;;@=A@:9909?.4.955.5@9=6;>;5;9==;==:B:==8<<7<:9888444333::;4::>C==55;<;;>>0BB>A;49599
@N9IO0:01013:06173
TACGTAGGGTCCAAGCGTTAATCGGAATTACTGGGCGTAAAGCGTGCGCAGGCGGCTCCTTAAGTCAGATGTGAAATCCCCGGGCTTAACCTGGGAACTGCGTTTGAAACTGGGGGGCTTGAGTGTGGAAGAGGGGGGTGGAATTCCAGGTGTAGCAGTGAAATGCGTAGAGATCTGGAGGAACACCGATGGCGAAGGCAGCCCCCTGGGCTAACACTGACGCTCATGCACGAAAGCGTGGGGAGCAAACAGG
+
BBBBABBA;BA6:9;@@@@B@CBA;>+0+0===@9::;FE>BBCBA??;00+00+00=:=;?8?A=B>@:;:CBD;;:;:6;D<AB?@7@9@A@<@<A@C;;;A69:A=AB@>AA>&BB@BB<BBBD:C9C=;;;;;%79146;<A?B=9BBABA?3739993733>>A@@A?:99:.44;@8=BB?CBCB<C?>:C@CBBCCCB5BBB;BAA=CB=>=:////0/;=@ABB@A9@@@@A@@2@=@=:2=?B=
@N9IO0:00969:06231
TACGAAGGGGGCTAGCGTTGTTCGGAATTACTGGGCGTAAAGGGCGCGTAGGCGGCTTCGATAGTTGGGCGTGAAATACCTGGGCTCAACCCAGGAATTGCGCTCGATACTGCGAGGCTCGAGTGTGGGAGAGGATAGTGGAATTCCCAGTGTAGAGGTGAAATTCGTAGATATTGGGAAGAACACCAGTGGCGAAGGCGGCTATCTGGACCACAACTGACGCTGAGGCGCGAAAGCGTGGGGAGCAAACAGG
+
BB???5;;;;*:@BCCBB?@@<AC@C@B@CBCBD>@BBBH?CF?CCCCCCC?BB@CC@BBCBBBB<@@<AA@CCG>;;;>@@@;A@@@?CE?AA?A@C<A8::4=???AA@??A?><?BBB<888?@@8?BCC>AAAAAB?B?B@CD>BABA?=>?A>ABCD?C::9?>@CBBB?BA;A<??<@?=:=@::39>?8@>:949>?A@@@=@A=BBB?CBBB9:9A@9949:9@AA2::@@@@A6AABCC?DCD;
@N9IO0:00979:06210
TACGAAGGGGGCTAGCGTTGTTCGGATTTACTGGGCGTAAAGCGCGTGTAGGCGGGCTGGAAAGTTGGGGGTGAAATCCCGAGGCTCAACCTCGGAACTGCCTCCAAAACTTCCAGCCTGGACTCAAGTAGAGGCAAGTGGAATTGCGAGTGTAGAGGTGAAATTCGTAGATATTCGCAGGAACACCAGTGGCGAAGGCGACTTGCTGGACTTGTAGTGACGCTGAGACGCGAAAGCGTGGGGAGCAAACAGG
+
@@@00+0/0/'/;;<@@@@CC?CC@BBB=B?@@C=@?@AB<B9<;BAAA@@=99:0999;9=256@CC>C+BCBB8BBB<B;;5;?@=<@?AAA>B9BBAA?987:CA6A<-:383837<6AA@?A5???9773:@=ACC?C@C89::8;;@@AC;::;BAB<B@;;:BBBBAA<ABBAB<A@BDEADA@A?@@?8A8?@@@B?BCBB@BBB?CBBAABCB?@@AAA??@@A@?9@@@@BCC;@@@BB:;;D>
@N9IO0:01011:06247
TACGTAGGTGGCGAGCGTTGTCCGGATTTACTGGGCGTAAAGAGCGCGCAGGCGTCGTGCAAGTCGCGTGTGAAAGCCCCCGGCTCAACTGGGGAGGGTCACGCGATACTGCTCGACTCGAAGGCAGGAGAGGGAAGCGGAATTCCCGGTGTAGTGGTGAAATGCGTAGATATCGGGAGGAACACCAGTGGCGAAGGCGGCTTCCTGGCCTGTTCTTGACGCTGAGGCGCGAAAAGCTAGGGGAGCAAACGGG
+
BCDDBBB@AA=@@?BABB?AADAC>BBE>BAAAC>@A@BB=B@@@BAA@??:9:9AAAB00+00000<:::BBD:A>@>@1@?BBBB@BBA??287829@@@BA??@BACCCB@>=>BB>>>?@BBB?BAAAC:?9??A9?;?>BB=B?C@@@::::><AD;:;;?>>>AAA@@@A:AB?B@CCG@CBBB@BBDAE@<<9<B>B?AA<A@F;;7;@<@AACBAA@@=;;;;;;;&9999:<<+4449:39=@6
@N9IO0:01012:06228
GACGAGGGGTCCAAGCGTTGTTCGGAATCATTGGGCGTAAAGCGGGTGTAGGCGGCCTTATAAGTCAGAAGTGAAAGCCCTGGGCTCAACCCGGGAAGTGCTTTTGATACTGCAAGGCTTGAATGTGGGAGAGGGTAGTGGAATTCCTGGTGTAGTGGTGAAATACGTAGATATCAGGAGGAACACCGGTGGCGAAGGCGGCTACCTGGCCCAACATTGACGCTGAGACCCGAAAGCATGGGGATCAAACAGG
+
A@AA@>>>3>B=A>BABB@CC@CDAC?AA??=?C=AACBB=BBCC=AA@??=994:?A?CBB>AABBAA=A@@@B;;:E>DDD@BB@?>AC?CD>D9::ACDDC:AAABBBCCC<?<?>9??<7:9?<6<?:::.;@@@B@C?C?B?A@?BBAAAAA>ACCD>CCBCCBBCBB@@?>3889=9>A@>C=9969A?=@>?C????????=@D<@>A@@<??@?@A:9:9CC=BBA59999999-9;;;B<;;;@
@N9IO0:00973:06301
TACGGAGGGTGCAAGCGTTGTTCGGAATTACTGGGCGTAAAGCGCGTGTAGGCGGCCCTGTAAGTCAGATGTGAAAGCCCTCGGCTTAACCGGGGAAGTGCATCTGAAACTGCTTGGCTTGAGTACCGGAGAGGGAGGCGGAATTCCCAGTGTAGAGGTGAAATTCGTAGATATTGGGAGGAACACCGGTGGCGAAAGCGGCCTCCTGGACGGATACTGACGCTGAGACGCGAAAGCGTGGGGAGCAAACAGG
+
BBAB@@@@:@@=@=A@A@>;;8;@>A6:48>>>?9==:;;0:><ABBB@@A=::6;D>@AAB?CA<;9B655:55)5990A;;4AB?B@CAGGH<C>BBB;;9===@@:ABABB=A=AC=BAACCB?C@AAACD<AA=A@;>4:5;A=BBBBDCDA@>@CCC?C?BBABACCBB?BC=BB@D?BBC?B>AA>ACCD>CBB>B?BB@FD>@@@?AA@@A@@@@A;;;B;<<CAAA>AAAALGI;BCBBB<AAA;
@N9IO0:00993:06266
TACGGAGGGTGCAAGCGTTATCCGGATTCACTGGGTTTAAAGGGTGCGTAGGTGGGCAGGTAAGTCAGTGGTGAAATCTCCGGGCTTAACCCGGAAACTGCCATTGATACTATTTGTCTTGAATACTGTGGAGGTCAGTGGAATATGTCATGTAGCGGTGAAATGCTTAGATATGACATAGAACACCAATTGCGAAGGCAGCTGGCTACACAAATATTGACACTGAGGCACGAAAGCGTGGGGATCAAACAGG
+
AAA><AA@;@CCEACBBB6:<@.9.7<5:<@::9/9?-83(3:1:<<A@@@;?@@<A?@=@B?AAABB@@>@@@@>ACBB<A@:A@9=6<<2615>4<;;@=A=9;;;<BBBA@6;@<<:==9BB<@;?A;@<9<;@?@@=@@BBBBBBBAA?4333/9ACD>88:B=?@BBAABBAAA??>?@@A:=9?39:99378=<=;>;6=783737;3;?@6<88:9;833,38333;.7337777&79=AA=:993
@N9IO0:00996:06284
TACAGAGGATGCAAGCGTTATCCGGAATGATTGGGCGTAAAGCGTCTGTAGGTGGCTTTTTAAGTCCGCCGTCAAATCCCAGGGCTCAACCCTGGACAGGCGGTGGAAACTACCAAGCTGGAGTACGGTAGGGGCAGAGGGAATTTCCGGTGGAGCGGTGAAATGCGTAGAGATCGGAAAGAACACCAACGGCGAAAGCACTCTGCTGGGCCGACACTGACACTGAGAGACGAAAGCTAGGGGAGCGAATGGG
+
BB@@@@C@CCCBB:??A@=@@@?A?A>@@AA?DB<BBBBB<??CBCABABB@BBACCCCC1A<?<<5;?9<BBJC>C=@8B==6656>:CC=@@<@@>?8<C?BB@CC>CDAA:C?AACB8;6:9@A=@CCCC=CCBBA@;@>AB=B?B?BC=@@CD:>B>>6;?@A@@@@B???::DA7>>:=BB;C?CC@CBBB=ABCBCCCCCCCC>C@CCCBCBAA;;:@A@BCCB@A@B;@@AAABB6@@;;;>B@B<
@N9IO0:01011:06278
TACAGAGGGTGCGAGCGTTGTCCGGAATCACTGGGCGTAAAGGGCGCGTAGGCGGCTTGACAAGCGTGCGGTGAAAGCTCGGGGCTCAACCCCGAGTCGGCCGTGCGAACTGTCAGGCTTGAGCACAGTAGAGGCAGATGGAATTCCGGGTGTAGCGGTGGAATGCGTAGAGATCCGGAAGAACACCGGTGGCGAAGGCGGTCTGCTGGGCTGTGGCTGACGCTGATGCGCGACAGCGTGGGGAGCAAACAGG
+
BCB;;;CD?BBBC???@@=::;?C>A?AABBBBB>AA@AA<@A9?>>??::600+0<6:;@E>A;;<BBB?BBBD7;;;;999-:@AA?BAB9??>A?@<@@BAB@??>@?=?A;;6;C?@@A@AA??@AA??<ABBBBB?B?B@E?CC<AA;;;DD?BC@C@BDBB@BBBDCDC@C>B?;;7;BB?A?BB>ABB8;:;C@CCCBBBBC?BBCCC@C@;::A@AA@AA@?????ABBCCCBB5:9@AA8?:;3
@N9IO0:00969:06327
TACGGAGGGTGCGAGCGTTAATCGGAATTACTGGGCGTAAAGCGCGCGTATGTGGTCTGATAAGTCGGATGTGAAAGCCCCGAGCTTAACTTGGGAACGGCATTCGATACTGTCTGACTAGAGTATGGTAGAGGAAAGCGGAATTCCCGGTGTAGCGGTGAAATGCGTAGATATCGGGAGGAACATCAGTGGCGAAGGCGGCTTTCTGGACTAATACTGACACTGAGGCGCGAAAAGCGTGGGTAGCAAACAGG
+
CACC7;;@8;;;BAA<;;5<2:=<9B>B@BCCCG?;<<FJ::;99BACCC;;;B=A@AABBB>BCCC?C;;;BBK?CCCC;AA@BB@C?AA@CC?CFCC@BCB@@A@>>>000<0;;@AAA@@@CCC?B@@;;:;D>CBB??=??BD>E@BB???@?<?AAF=A:::AAADBBAAAD=BB@C?BBAABBBB?BBB?B?@A<ABB<BAA<@BAB?A;;:;::A>;:;;4;>>::;:&9=@CCC>?@?@AD=AAA?
@N9IO0:00970:06342
TACGTAGGGTGCAAGCGTTAATCGGAATTACTGGGCGTAAAGCGTGCGCAGGCGGTTGTGCAAGACAGGTGTGAAATCCCCGGGCTTAACCTGGGAACTGCACTTGTGACTGCACGGCTGGAGTACGGCAGAGGGGGATGGAATTCCGGCGTGTAGCAGTGAAATGCGTAGATATGCGGAGGAACACCGATGGCGAAGGCAGTCCCCTGGGCCTGTACTGACGCTCATGCACGAAAGCGTGGGGAGCAAACAGG
+
BBAA@9996:A@E@CCCD<A<AB@:>+0+0<<<=8AAAHC=BBBAABBCBB@BC?B@BBBBA=@@:555:::::;4;<<<1<<4;<6938:977,7499:33336878:3333833,333177788828998====.9:98>19185;1;>;?>?>>?@CDDD=BBBBAAA???@@>>8??9><AAC?CBBB?AAA=A=AA@@@CC6BBB<A<AAABCABACCCBDBBDAAA;;;0;;@A===0=@>@@6999;
@N9IO0:00979:06317
TACGTAGGATCCAAGCGTTATCCGGATTTACTGGGCGTAAAGCGTACGTAGGCGGCGCGTTAAGTGCAATGCGAAATCTTGCGGCTCAACCGTATAGACTGTGTTGCATACTGGCGTGCTTGAGGATGGCAGAGGCAAGTGGAATTACTGGTGTAGCAGTGAAATGCGTAGATATCAGTAGGAACACCAAATGGCGAAGGCAGCTTGCTGGGCCACACCTGACGCTGAGGTACGAAAGCGTGGGGAGCGAACCGG
+
BB@@@@@?BBD?B;;;BA@CDC@B>;;;,;@A@A:@@ABC<BAACCBBA@A?A?<@CCBC>B=A@@:;5;49:=>3?DB=BBB?ACCC@C>@@BBBCCDBBB??<?AB???AA9?977:A<<>>@BAA>BDAAA@@@=@CC@C@E@DBBB?@@AA;;;::9:9,9@<>@>>>>>999??=<9?6;88-33(3969:;7;7::::;544444(4688:>9>666>><566=@>AAA@0:9?777839>@AA?B<@=
@N9IO0:00987:06358
TACGTAGGTGGCAAGCGTTGTCCGGATTTATTGGGTTTAAAGGGTGCGTAGGCGGCCCTGTAAGTCAGTGGTGAAATATCTCAGCTTAACTGAGAGGGTGCCATTGATACTGCAGGGCTTGAGTACAGATGAGGTAGGCGGAATTGACGGTGTAGCGGTGAAATGCATAGATATCGTCAAGAACACCGATAGCGAAGGCAGCTTACCAAGCTGTAACTGACGCTGAGGCACGAAAGTGTGGGGATCAAACAGG
+
BBA@@CC@BB@BB?B;<;?CBB>B>BBC=BC@CC?CF=??9?A=:::BA??<:95;9,9@B=<A?BAAAC@CCBE>BBDCC;;;BB@EACCBBBBBB=BBC:BB9ABBD;;;B@@=6?A.55>9A@@AA555B?A@E7AB=A@@4:98?;?A@>@::9:CCC<@@:::B@@:::977==1;?8??=259C@?>AA6;6;A@@@:@>6;178738>9=@AB>;;:///3888444(4:@AB=?1B??@C=;;;=
@N9IO0:00994:06337
TACGAAGGGAGCTAGCGTTGTTCGGAATCACTGGGCGTAAAGCGCACGTAGGCGGATTTGTTAGTCAGGGGTGAAATCCCGGGGCTCAACCTCGGAACTGCCTTTGATACTGCAAATCTCGAGTCCGGAAGAGGTGGGTGGAATTCCTAGTGTAGAGGTGAAATTCGTAGATATTAGGAAGAACACCGGTGCGAAGGCGCCCACTGGTCCGTGACGTACGCTGAGGTGCGAAAGCGTGGGGAGCAAAACAG
+
A@B@>8<@5000<09:@>=AB@CCACAHFCBBBC=;;;@@8=94:=:;;;C?C@2;6=4<A@@@@B;;;;.;@A@;:99*777&3:::19400=49380/05=;5?=BB?@>=BC<B@AABA@?@9?8>377:;=86.6:*/)/387=68;@@AA;;7;??@9A<@@>>>@@@B:??<?<;7*---(-(-,,-.(/69///(/...(.702...----,,*****(*,29=D:@A@;;<<.9:9;9;&955
@N9IO0:01000:06318
TACGAAGGGGGCTAGCGTTGCTCGGAATCACTGGGCGTAAAGGGTGCGTAGGCGGGTCTTTAAGTCAGGGGTGAAATCCTGGAGCTCAACTCCAGAACTGCCCTTGATACTGAAGATCTTGAGTTCGGGAGAGGTGAGTGGAACTGCGAGTGTAGAGGTGAAATTCGATAGATATTCGCAAGAACACCAGTGGCGAAGGCGGCTCACTGGCCCGATACTGACGCTGAGGCACGAAAGCGTGGGGAGCAAACAGG
+
ABBBA@BEDD1@@@A?BB?BBDCC@CACCCCCCC=BA;::.;A8?@?@ABC?CCD>@@@D>EACC:9;CC;CCCD?BB?AA>>99:9;9==>+00=6:67>=4>:>8897>>>8?>?:>88<;<1//9399//(/8///=6;.22667759<<==<<;A><=5<4965////5.2+222>;@A<??B?B;;;@CCB=B=;;5;CA@A;;5;@8@@@A@@@BBBBDBCB@@@@;<<0;@@@ADD;CB@@@;???=
@N9IO0:00986:06367
GACAGAGGGTGCAAACGTTGTTCGGAATTACTGGGCGTAAAGCGCGTGTAGGCTGCTCTGCAAGTCGGATGTGAAAGCCCTGGGCTCAACCTAGGAAGTGCATTCGATACTGCTGAGCTTGAGTCCTGGAGAGGAAGGCGGAATTCTCGGTGTAGAGGTGAAATTCGTAGATATCTGGAGGAACACCGGTGGCGAAGGCGGCATCCTGGACCGGCATTGACGCTGAGGCGCGAAAGCTAGGGGAGCAAACGG
+
<BB;9;CB;@@999-9881/646616)/)/899:354;@A8@A?@CBBCBB=@>?>?@?A@@=?@@A?AABBA@@19:9)5::1><BB?B?BA@=@?ABBBCB@???BBBBA9:::84=044:;?;BC?BBCC@C=@<@A=?9>9ABBB@CCCCC@@=ABBC=CACCCDCDCCAA@C>;;4;2:;:24;?D>=><6<+00)/://)44.44382334599:9=:::<5:49455)5994499*4?99:/994
@N9IO0:00989:06391
TACGAAGGTGGCAAGCGTTGTTCGGATTCACTGGGCGTACAGGGAGCGTAGGCGGTTAGGTAAGCCCTCCGTGAAATCTCCGGGCTAACCCGGAAAGTGCAGAGGGGACTGCTTGGCTAGAGGATGGGAGAGGAGCGCGGAATTCCCGGTGTAGCGGTGAAATGCGTAGAGATCGGGAGGAAGGCCGGTGGCGAAGGCGGCGCTCTGGAACATTTCTGACGCTGAGGCTCGAAAGCGTGGGGAGCAAACAGG
+
BBBCB;@=:;6;D8;9BB@BB>BCABB@AA@BBB<BBBCACBD>???BBCC?CD?D?BC@CC>AAC9::@BBACC<::0@;>>,0/769;5=9==5@:;:@A@BBA8@@@@AA>A=@@@@BB?B@@@<ABBCADDCCCB>B:@9@@;A=BBB;;;C@BBCC>BBBBBA@AAA@@@F?BC>A?A?B>A<@@=@BA@C@;;6;CB;;;B?C>;;;;0:??>C>>A@??;???AAA6@>@@CCC9@@@AA6?A@;
@N9IO0:00996:06390
TACAGAGGGTGCAAGCGTTAATCGGAATTACTGGGCGTAAAGCGTGCGTAGGTGGTTTGTTAAGTCAGGCGTGAAATCCCTGGGCTCAACCTGGGAACTGCGTTTGATACTGGCAGACTCGAGTGTGGTAGAGGGTAGTGGAATTCCGCATGTAGCAGTGAAATGCGTAGATATGCGGAGGAACACCAGTGGCGAAGGCGGCTACCTGGACCAACACTGACACTGAGGCACGAAAGCGTGGGGAGCAAACAGG
+
BCBBBBFF<BB>=9;<9749?ABB@C>@=@@@@@<?@?CG=C@@@@@BBBB?@@<@B=CC@FACCBBC@BBBCBD>BAC=CCD=CB??>@?BAD?C?C@CBBBD@CBAAABB?9:9AA@?AAA<>>>;>AA@@A;ABBBB?B?@=@?BBBC@@;:56;<A@B;ACAAACFJC?CC@C9A@?C?@AAACBCBADDC<@=;;5;@@@;A@=@A:A@DA@@@@AA@?@@@=BBA@@C<A?;;;::-9:55@7=@B?
@N9IO0:01017:05778
TACGTAGGATCCGAGCGTTGTCCGGAATTACTGGTGTAAAGGGGCGTGAGTAGGTGGGTCTCGTAAGTCGGTGGTGAATACTTGTCAGCTCAAACTGTAAAAATTGCCATCGATACTGGAGGTCTTGAGTACGGCAGAGGGAAATAGAATTCATGGTGTAGCGGTGAAATGTGTAGATATCATGAAGAATACCGGTAGCGAAGGCGGTTTCCTGGTCCGTAACTGACACTGAGGCGCGAAAAGCGTGGGGAGCAAACAG
+
4444555.5::6;55///)/995;2727)////)/5555)/;;+---,,,,,,(/-9(--/////)/997388)///)/---(----8;-///)/---5555$-(-719CDEFCCCCC@CB?BAB=??=B>BB:CCCBBC>B=4AB@?8;:====9;88444:5:;<<4555<;;:::::<=::;9==8==<6<6;3339<4949:3993:8<;8<<265<9<>===>;::<:34433333&38:3333&334<<4=59
@N9IO0:01022:05798
TACAGAGGTCCCAAGCGTTGTTCGGATTCACTGGGCGTAAAGGGTGCGTAGGTGGTCGGGTAAGTCTGATGTGAAATCTCCGAGCCTAACTCGGAAACTGCATCGGATACTATTCGGCTTGAGGGTTGGAGGGGGGACTGGAATACTTGGTGTAGCAGTGAAATGCGTAGATATCAAGTGGAACACCAGTGGCGAAGGCGAGTCCCTGGACAACTCCTGACACTGAGGCACGAAAGCTAGGGGAGCAAACAGG
+
BAABB@A=;;;0;>A@@A;BA?BD=?@=?AABBC>BAADD>CD?CB@A@@@=@@=@BBF?CCACDBBBB???DFE=ABBC?B?@??>@5@??@.55)5A>A>AA;9BBBCCBC?CC@CL@CBAB:@<@<@CCCDD*CAAB?C?BBCB@B?BCBAABBCC>>=793733:@AABBBB>A><9>>@@A;@>874:::5;09A@@@BB=A>5;;=8=>>;>?;???@@9:4:><<?A9??@????5?@@@@;AAA>
@N9IO0:01025:05767
TACGGAGGGTGCAAGCGTTGTTCGGATTTACTGGGCGTAAAGCGCGAGCAGGTGGGCGGGCAAGTCCTGTGTGCAATCTTCCGGCTCAACCGGAAAACTGCATGGGAAACTACCCGTCTTGAGTGCGAGAGAGGATGGCGGAATTCCTGGTGTAGCGGTGAAATGCGTAGATATCAGGAGGAACACCGGTGGCGAAGGCGGCCATCTGGCTCGACACTGAC
+
ABBE>A@E>;::B@CCDEAA@<@@9<=@9@@AAA9:;;AA9@@@@CBBBBC@CCJ?BAA=@@=BBB=BA@A@;@@<=AB@E@C@CCCC:B@C@D>>2<;9;<<<@26646=>>?8BAAA?B@@??@?A@@@@A=AAD>AB>A?C=A=AA>AAABCCC@CBBB>BBAAAA@@@@ABBD?CC=?=??@<A?A@?C;949>00,0+000<?::99=??>@>?=;
@N9IO0:01062:05781
TACGAAGGGGGCGAGCGTTGTTCGGATTTACTGGGCGTAAAGGGCGCGCAGGCGGCAGATCAAGTCAGGCGTGAAAGCCCCGGGCTTAACCTGGGAGGTGCGTCTGGGACTGGTTTGCTAGAGATCGGGAGAGGAGAGTGGAATTCCCAGTGTAGAGGTGAAATTCGTAGATATTGGGAAGAACACCGGTGGCGAAGGCGGCTCTCTGGACCGATACTGACGCTGAGGCGCGAAAGCGTGGGGAGCAAACAGG
+
@?A;;5;@?@0@@@@BCC@CC@CC:;;B<AABAB:;;;A@/<;.<@9AA9;5;@<@@@@@@@;A<;;<5;DA;;;.:ABB3A@;?@=B;C@B@@495.444=9955<4<<;;7;C5:9A;;9?>:::=4;?;@=@<AA>?9?;>8=<6<@@@@@B;;6:BAA=B>@AAAAAB;000@5=,009000*/:==:?BB?B?AB>B@@ACCGACB?AA@@@@@@CBBBBBB?BAA;<;0;@@AABA9ACBBB<BBC7
@N9IO0:01015:05822
TACGTAGGGTGCAAGCGTTAATCGGAATACTGGGCGTAAAGCGTGCGCAGGCGGTGATGTAAGACAGATGTGAAATCCCCGGGCTCAACCTGGGAACTGCATTTGTGACTGCATCGCTGGAGTGCGGCAGAGGGGGATGGAATTCCGCGTGTAGCAGTGAAATGCGTAGATATGCGGAGGAACACCGATGGCGAAGGCAATCCCCTGGGCCTGCACTGACGCTCATGCACGAAAGCGTGGGGAGCAAACAG
+
A?@?A;;;,55955;;@A9=;A9/)/)/////9.55555)55;:=>666>6==.544444939:833338887:.////&/;(///9393444)47<<;;599,59==99997799@::38>=;::;::5?@@BC19958<0505=>>>CC9:9?>@9999,5;5559944444;;788.4.44:7<<;;9;>>>?994.9444&44:0859<9985----67964333;333(3333333&3;99;3333
@N9IO0:01015:05828
TACGTAGGGTGCGAGCGTTAATCGGAATTACTGGGCGTAAAGCGTGCGCAGGCGGTTCGCCAAGTCAGGTGTGAAATCCCCGGGCTTAACCTGGGAATTGCGCTTGAAACTAGCGGGCTTGAGTGCGGCAGAGGGGGGTGGAATTCCACGTGTAGCAGTGAAATGCGTAGAGATGTGGAGGAACACCGATGGCGAAGGCAGCCCCCTGGGTCGACACTGACGCCTCATGCACGAAAGCGTGGGGAGCAAACAGG
+
ABCBBBBC=:;;BBBAAA>B@CCC?C7;49BBBB>DCBDD>BBCCC@@??>:=>8=<@@@=AACCCCC@@@@FGE>BBBB;BE>CC=C?C?BBC=C@C>@AAAD?BBC>BABACCE?DD=??ABAAA?@999?@>@@'@@>A?B?B?BBABADBBB99:BBB=947A@AA@?;??BA<==.3.2665@>9929771:5??@???@1@AB;AA@9979999:33,39:334;::==3>BBB?>=/:::87,7583
@N9IO0:01021:05859
GACGGAGGGCGCAAGCGTTGTTCGGAATACTGGGCGTAAAGCGCGGGCAGGCGGTCTGTTAAGTCGTTTGTGAAACCCGGGGCTCAACCCCGGGAATGGCATACGCATACTGGCAGGCTGGAGACGTGGTAGGAGGCTAGCGGAATTCCTGGTGTAGCGGTGGAATGCGTAGATAGTCAGGAAGAACACCTGTGGCGAAGGCGGCTAGCTGGGCCAGTTCTGACGCTCATCCGCGAAAGCGTGGGGAGCAAACAGG
+
BBBD?BBC=BA@B8;;;;@CIACC@C?;;;@@A9;;;:9)5<;:AB:@<<=@A<?@@@?5;54944<@2?=:00-0@6@@@300//)///&/:)5.59499555555444:<7<<=7:88344444//)///)/61/33833-31717,33.33;;933,33,34;::;=;>8<//0;==;@?CB<CDD@BC?@=A;;5;><;4;;;@>@<<5<+0/:;::9?;>?;;;;;9====D>DB@>===+9:;AD;@@@7
@N9IO0:01023:05827
GACGTAGGGGGCCAGCGTTGCTCGGAATAACTGGGCGTAAAGGGTCCGTAGGCGGTGCGGCAAGTCGGAAGTGAAATCTCCGGGCTTAACTCGGAGGCTGCTCCCGAAACTGCCGTGCTCGAGTGTGGGAGAGGCGAGTGGAATTGCAGGTGTAGCGGTGAAATGCGTAGATATCTGCAGGAACACCAGAGGCGAAGGCGGCTCGCTGGACCACAACTGACGCTGAGGGACGAAAGCTAGGGGAGCAAACAGG
+
AABBCBAACA0@:>A@AB7;;;:B<@=:<7<@?=0=@9@>8>=4<<<@<::2492:<<88@@<944;28233333(333:-33(39.5.59;;7;C?CBBBAAB:@BB=BBBB?C@@@ABBBBAAAAA<C@@?>AADBBB?B@B@BBBA@BBAAACC?CBBB=BA@ABCAABBBBAA@@@<@<@@@;?@;;5;A>3;5;A=AAAABBD:;;?DCB=@;;;:@@?@@BB;B:787-77<<<>?389>?A9:::;
@N9IO0:01025:05842
TACGGAGGGTGCTAGCGTTGTTCGGAATACTGGGCGTAAAGCGTGCGCAGGCGGTGATGTAAGACAGGTGTGAAATCCCCGGGCTTAACCTGGGAACTGCATTTGTGACTGCATCGCTGGAGTGCGGCAGAGGGGGATGGAATTCCGCGTGTAGCAGTGAAATGCGTAGATATGCGGAGGAACACCGATGGCGAAGGCAATCCCCTGGGCCTGCACTGACGCTCATGCACGAAAGCGTGGGGAGCAAACAGG
+
AABB?A@A<;;;DAAABB<AA@CC@C@;<0<<<5000>;)///:;;;777600,0<<<B:;599;?A=:99BA@99:::-9@9@@>?>@@BAA;A3;::;::?5:;BBCCCBBAAAAAC?A@A@@@<@@?>??@@0@@A?C>A>A=@@BB@@@BAAACCCC=;;;BBBBBBBCBCA?;;7;<@BB=CBBB?BAA>A=@@-00>>3000+06<ACB?80/0//8/0/==:854;4>===?@?2:::@A<A@@?
@N9IO0:01030:05815
TACGGAGGGTGCGAGCGTTGTCCGGAATCGACTGGGCGTAAAGGGCGCGTAGGCGGTTCGGTAAGTCGTTGGTGAAATCCCGGGGCTCAACCCCGGGGCTGCCGACGAAACTGCCGGGCTGGAGGCCGGTAGAGGCAGATGGAATTCCCGGTGTAGCGGTGGAATGCGTAGAGATCGGAAGACACCAGTGGCGAAGGCGGTCTGCTGGGCCGGTCCTGACGCTGAGGCGCGAAAGCGTGGGAGCAAACAGG
+
@AAB?BBD=A@AA:;;BCAC@@<?8:7<0//:<99/79555)55)5<5:;@;8=>9?7<<<=<8<;999:>8<==>/44:)444&4/77)///&/77&////1//3<<<3<;0.)-8(---3--(-35026///48000;=19,:.3=3=/4445;:@@CC=@=@@>?@A:9.8,,,(,(,,,,5,9:8>9;??9;69?8A???@::9,9.9:<>7?<==@@A@@@<@>=999)44;999055595)5>>;
@N9IO0:01031:05849
TACAGAGGTCCCGAGCGTTGTTCGGATTCATTGGGCGTAAAGGGTGCGTAGGCGGCGGGGCAAGTCTGATGTGAAATCCCGGGGCTCAACCCCGGAACTGCATTGGATACTGCCTTGCTAGAGTACTGGAGAGGGAACTGGAATTTACGGTGTAGCAGTGAAATGCGTAGAGATCGTAAGGAAGGCCAGTGGCGAAGGCGAGTTCCTGGACAGTTACTGACGCTGAGGCACGAAGGCCAGGGGAGCAAACGGG
+
AAA@@>>:=@A8@?A:<<?BDADD?BC?AAC=CB6???@@9?@9@A@@@AAADC?BBBC:BB<@>?>A@@@?ABA<:99,:AA6ABBB@BEE;C@CADAAACB?C>;;;CCBC@C@BB@@@BCBCBCC?B@BDD>D@A@@=@;??9?AC>ABBBA@@BBCCC=CBBBBBBBBAA;;;B@B@B?B@C9;:?B<@::6:=@@ACC>?=@C>AABBC@@@@BA;:;AA@@?BBB@A6:3:3::::-9BBAB<?@B;
@N9IO0:01036:05832
GACGTAGGGGGCCAGCGTTGCTCGGAATTACTGGGCGTAAAGGGTCCGTAGGCGGTGCGGCAAGTCGGGAGTGAAATCCTGGGGCTCAACTCCAGGGCTGCTTCCGAAACTGCTGTGCTAGAGTGCGGGAGAGGCGAGTGGAATTGCGGGTGTAGCGGTGAAATGCGTAGATATCCGCAGGAACACCAGTGGCGAAAGCGGCTCGCTGGACCGCAACTGACGCTGAGGGACGAAAGCTAGGGGAGCAAACAGG
+
@@@@@;;;;;*5.599AB?ACAAC@C@I@CCCCD>DBBBC=BB=@@:?<<<8??=ACCC@CC=@?@AA:??BDCC>AA>BCCD9CBBB>BBB;:::.;?AAB?B@CCC>C@AABBBDCBCBBCBAAAA<A@AA=@A999D?B?B>AAEE>B999BAA=BBBB>BCCBB>>>AA==5;;;;:?;===<=>=?<A;;;/:88189:=>==8;;6;=>:?788FBB==887-7>>AA9A@?====/:;:>=36655
@N9IO0:01042:05858
GACAGAGGGTGCAAACGTTGTTCGGAATTACTGGGCGTAAAGCGCGTGTAGGCTGCTTCGCAAGTCGGGTGTGAAAGCCCTGGGCTCAACCTAGGAAGTGCACTCGAAACTGCGAAGCTGGAGTCCTGGAGAGGAAGGCGGAATTCTCGGTGTAGAGGTGAAATTCGTAGATATCGAGAGGAACACCGGTGGCGAAGGCGGCCTTCTGGACAGTGACTGACGCTGAGACGCGAAAGCGTGGGGAGCAAACAGG
+
BBCCCBBC=:;9CA9>::6:@<??<=18-3???=6:9;;;0:94;BBAA@@=@8:9@<>@A@=>B;:;5;@BABC=BCC<BA<4AA:926:>>?<D9969?@@C69:E>A;:;;;29@?@?A@@>=BA?BBBB?B?B@BA>B=A=BA@A?B;;;A;;2:9:@;B?@@@BBBB@@@ACCAA=@@C@B?B999?@@?9=9=<9=4:4;B@5:;;999@@=>??995>>00/8//33(4884444&4:444)4993
@N9IO0:01015:05890
AACGTAGGACACGAGCGTTATCCGGAGTTACTGGGCGTAAAGGGCAGGTAGGCGGACAGGCAAGTTGGGTGTGAAATCTCCCTGGCTTAACCGGGAGGGTGCACTCGAAACTGCTTGACTGGAGGGCGGCAGAGGAGCGTGGAATTCCGGGTGGAGTGGTGAAATGCGTAGAGATCCGGAGGAACACCGAGAGGCGAAAGCGGGGCTCTGGGCCGCACCTGACGCTGAACTGCGAAAGCCAGGGTAGCGAACGG
+
;.;>>@A9BBCBBBB@A@=@@@=@;???=AA@@@9@AAAA<AB=BA>;<00-0=;A>=>99:2;@@BD>@@@CDE>CBBCC>CB?AA=@:=399/373(444:899::<3==>9:4944;?7999)55.5559;7569B<C4;4;4:2:D9@B?@@9=9>499)449;8888873328288-31333-33833,/;;>)//969*667333(33877919:8<;;985/77>9975,25+2:;3588A?=69;;
@N9IO0:01015:05891
TACAGAGGGGGCAAGCGTTATTCGGAATTATTGGGCGTAAAGGGCGCGTAGGCGCCCAGCAAGTCAGGGGTGAAATCCCTCGGCTCAACCGAGGAACTGCCTCTGAAACTGCAGGGCTTGAGACCGGGAGAGGGTGGTGGAATTCCCAGTGTAGCGGTGAAATGCGTAGATATTGGGAGGAACACCGGTGGCGAAGGCGGCCACCTGGACCGGTTCTGACGCTGAGGCGCGAAAGTGTGGGGAGCAAACAGG
+
CCBA@BBDDD1CC@BABA@BD?AA=?<?=@@=AB>BBBDE=AB<9::BCBB>9978*7=<<;@B@@AED8@@CD>BBB=AAA?A@ADAD;;;CACACBBB?AA:;:A;AA@@@@B<BB@AAAAB?BD<@@@@?9>?<@C@C?A>AD>CCCBBBBAA=ABBB=BAACAAACAAA?BC;982939::>B>;;5;@@;A?BB?B?CC@BB>@@@C>A?AF@AABBAAAA?ACBCDC?CBBBBBB8AA??@9@@@>
@N9IO0:01032:05882
TACGTAGGGGGCAAGCGTTGTCCGGAATCATTGGGCGTAAAGAGCGCGTAGGCGGCCCGGTAAGTCCGCTGTGAAAGTCAGGGGCTCAACCCTTGGAAGCCGGTGGATACTGTCGGGCTAGAGTCCGGAAGAGGCGAGTGGAATTCCTGGTGTAGCGGTGAAATGCGCAGATATCAGGAGGAACACCTATGGCGAAGGCAGCTCGCTGGGACGGTACTGACGCTGAGGCGCGAAAGCGTGGGGAGCAAACAGG
+
AA@AA:::::*5:499BD7;;C;A:?=BBAB?AC9BABAC8A;;<BBCC;;599299/:>@?9@;:79AAAA@@@0;;A;:99*4;CB?CD>C@C@E9<@7@=<<7<BCCAA<>??8@>>>=?@;:=7<8;:@=@AAB@@=?:@;??BB@BAC@A:93:?@@;BBBBBDCD@A@@AC:BB@B<CCC?CBCC>CAA7;8;;>@?@@@CCA8;<>:>C==>>666CCCB?@@@BBB;@AABHGF<JCEDD>B?>:
@N9IO0:01035:05901
TACGTAGGGTGCGAGCGTTAATCGGAATACTGGGCGTAAAGCGTGCGCAGGCGGTTATGTAAGACAGTTGTGAAATCCCCGGGCTCAACCGTGGGAATTGCATCGTATGACTGCATAGCTAGAGTACGGTAGAGGGGGATGGAATTCCGCGTGTAGGCAGTGAAATGCGTAGATATGACGGAGGAACACCGATGGCGAAGGCAATCCCCTGGACCTGTACTCGACGCTCATGCACGAAAGCGTGGGGAGCAAACAGG
+
@ABC??@C=99:BBBBCFAG?CCEBC9:;BBBB=BA?BB=BCC@@@BA??;>@<@=ABCBB?BB@@?B?ABAAA=AEGD:EC>997>2933799.717179;8-,,,,,,*,,-////...2555:26-577::>=>.;;;5=180818/9988//*/559:==8>@BBDBBB><;852=05517/8A<6BBAA>AA@<@<>=2;?;;.<<7<>8>?A70///66///338<<<><<>,77;6787(7677>6;;:5
@N9IO0:01047:05882
TACGTAGGGTGCGAGCGTTAATCGGAATTACTGGGCGTAAAGTGTGCGCAGGTGGCTTCGCAAGTCGAGTGTGAAATCCCCGGGCTTAACCTGGGAATTGCGCTCGAAACTACGGAGCTGGAGTGTGGCAGAGGGAGGTGGAATTCCACGTGTAGCGGTGAAATGCGTAGAGATGTGGAGGAACACCAATGGCGAAGGCAGCCTCCTGGGCCAACACTGACACTCATGCACGAAAGCGTGGGGAGCAAACAGG
+
BDBCBCBC<9:9CBB>AA=A?ACEAE>B>BECCC?BBBBD<AABABBBB9949=8>A<@BCD@DAABBBBBBBBD=AABB9BB<BC>A?A@BBB>C@C68?BB=====6=====78=?BB?BBAA@B=????AC>BB?@A?FAEAE@CBBBB@@@BB@BABD>DCBBCCDCFCBCCB>BB?D?@@@3;5;?9?99698?>><800+/7:1:4>9>A@>?>99:=@;;;;;;BBI>CAAABBB7;<;AA=AAB>
@N9IO0:01061:05886
TACGAAGGGTGCAAACGTTGCTCGGAATTATTGGGCGTAAAGCGCACGTAGGCGGCTTAGCAAGTTGGATGTGAAATCCCTCGGCTCAACCAAGGAAGTGCATCCAAAACTGCTGAGCTTGAGTACTTAAGAGGATCGCGGAATTCCCGGTGTAGAGGTGAAATTCGTAGATATCGGGAGGAACACCAGTGGCGAAGGCGGCGATCTGGGAAGATACTGACGCTGAGGTGCGAAAGCGTGGGGAGCAAACAGG
+
@@@@@<@E>@A@CD>:9:@BBBBB>B=B?BB@BG?BBBCC:?:99C;A@AA=@;7;=9=>>C>???B?BBBBBBC<AAB<AAA>BBAB=B7A<A:C=AABCA@>=CCC9CBBA@@@@A@@BBBAAAA7;6;AA?ADDB?><??B?BG=B?BCCA???=AAAA<AAAAA9;;B@@@@G;::5:<A?A>A999:>>=8=8=>8>@AA@??B=D?BBBB;9;BBBB:;:D?AACCCC>BAFCBCC7<<BCF>BBC?
@N9IO0:01017:05945
TACGAAGGGGGCTAGCGTTGTTCGGAATTACTGGGCGTAAAGGGCGCGCAGGCGGCTTTGTAAGTTGGGCGTGAAAGGCCTGGGCTTAACCCGGGAATGGCGCTTGAGACTGCAAGGCTCGAGTACGGGAGAGGATGGTGGAATTCCCAGTGTAGAGGTGAAATTCGTAGATATTGGGAAGAACACCGGTGGCGAAGGCGGCCATCTGGACCGTAACTGACGCTGAGGCGCGAAAGCGTGGGGAGCAAAC
+
AAAB@;@B@B1BCBB@CD?CC@CB?B@C?CCCCC=@ABAA<AD=?@@A@@@=>@<@CE>CCC@CB>@@:AB@AAA;?;?=BCC?CC@C@CC>CF>F>BB@BA@A?B???DCCCC<?;??==>9::ABE>AABB@BBB?BC?A;@>CA<@CA@@@B@A=ABAB<A=@@@AABBBB?AG694;@;@;;5;=<;5;AD@D@BB<@7;9>?@;@A=?@@=@@@@>B:9999;?@;;;;0;:@====0=900<.<
@N9IO0:01020:05926
TACGTAGGGTGCAGGCGTTAATCGGAATTACTGGGCGTAAAGCGTGCGCAGGCGGCTCCTTAAGTCAGATGTGAAAGCCCCGGGCTTAACCTGGGAACTGCGTTTGAAACTGGGGAGCTGGAGTGTGGAAGAGGGGGGTGGAATTCCAGGTGTAGCAGTGAAATGCGTAGAGATCTGGAGGAACACCGATGGCGAAGGCAGCCCCCTGGGCTAACACTGACGCTCATGCACGAAAGCGTGGGGAGCAAACAGG
+
CCDCCBAB=;;9FDGGBB@B?BBD@D8;:;CCDC>DGGHH>CA@9:9C@;;800+0@@;@=A=A@CBBBBBAAAD<A@A@6?>9>@;?7>7CCD=B?BBA999C<AAD;@3733&3333:6=BBBBC?C@?=>@???':847-5/65;:3?>@@@;;;8@@@9;;:;;AAA@=9;8;8;B?B>BCC@DCCC?BAA;@;@@@@BBB2@@@;@@?;;:0=:8.-----7;::9:9?8?>@@>?=2<><<7.8=@;
@N9IO0:01023:05911
TACGTAGGGTGCAAGCGTTAATCGGAATACTGGGCGTAAAGCGTGCGCAGGCGGTTGTGTAAGACAGGTGTGAAATCCCCGGGCTTAACCTGGGAATGGCATTTGTGACTGCACGGCTAGAGTGTGTCAGAGGGGGGTAGAATTCCACGTGTGAGCAGTGAAATGCGTAGAGATGTGGAGGAATACCGATGGCGAAGGCAGCCCCCTGGGATAACACTGACGCCTCATAGCACGAAAGCGTGGGGAGCAAACAG
+
ABAAAABD?;;:A=BAAC?B=BB@:@6;9==>>:@>ACD=DACABBBBBC@BB@B>BBCCB=A?:;:;?@AABC>BBBB9BC9@A8:2:>::959<@@>BBCC<??CCABBCC?>;?@A==?999=????ABBBBB'AA??9?<>;@?99::77>>9222;>5>9999>;>568ABB5:;6;5:;;;?>==9==A;>9<>87678(29;055532225557./).88555677;=>5;?;7733&37=<A3=>?
@N9IO0:01029:05923
TACGTAGGGTGCGAGCGTTAATCGGAATTACTGGGCGTAAAGCGTGCGCAGGCGGTTGTGTAAGACAGGTGTGAAATCCCCGGGCTTAACCTGGGAACTGCGCTTGTGACTGCACGGCTAGAGTACGGCAGAGGGGGGTGGAAGTTCCACGGTGTAGCAGTGAAATGCGTAGATATGTGGAGGAACACCGATGGCGAAGGCAGCCCCCTGGGCCGATACTGACGCTCATGCACGAAAGCGTGGGGAGCAAACAGG
+
ABCCBBBL>;:9BBB:::>B?BC@?A-0-0>><A>AAADD?ECCBBBCC??=??;><@@@??AABBBB@CBBAAC=CAAC9DD:@@2839<@CG>F@E????AA?CCCBBBB>>=B?AA@>==@@<<8=5889==<='=<7=*///639//(/../6668<:;?4>>ABAACCCB????:?@<@?@A@?BB@@=@BB<@=@@@@A@@,@BC=C>BBBAB;;;A;;;A>@@@@>995)5@@ACDD9@@@@E=BBB?
@N9IO0:01059:05931
TACGGAGGGTGCAAGCGTTATCCGGATTCACTGGGTTTAAAGGGTGCGTAGGTGGGTATGTAAGTCAGTGGTGAAATCCCCGAGCTTAACTTGGGAACTGCCGTTGATACTATATATCTTGAATGTCGTAGAGGTAAGCGGAATATGTCATGTAGCGGTGAAATGCTTAGAGATGACATAGAACACCAATTGCGAAGGCAGCTTGCTATGCGATTATTGACACTGAGGCACGAAAGCTGGGTAGCAA
+
BCCC?BAA<ABAC@DCCC@CBF?A=?A>@ABACD=AB;@@9@B<:;;@@@@@BDE?ECCCCB?A@CCCCC@CAA@>ACCD9BCBBB@CABB?BI?C>@@BC8;;?BBBECABABCCCBB>A><000::;=<>>9<?:??B=A>BBBA??>9::?>>@=A@AC<??>>;=;<?7877777<<@298<1828/777827/8<>@C6:==88;;;;=6;=<<9=>???AA=ABBDCC=BBBBC>@@>@::
@N9IO0:01059:05949
CACGTAGGAGGCGAGCGTTGTCCGGAATCATTGGGCGTAAAGAGCGCGCAGGCGGCCCGGCAAGTCGGGTGTGAAATCCCGGGGCTCAACCCCGGGACTGCATTCGATACTGTCGGGCTAGAGGTAGGTAGGGGAGATCGGAATTCCTGGTGTAGCGGTGAAATGCGCAGATATCAGGAGGAACACCGGTGGCGAAGGCGGATCTCTGGGCCTTACCTGACGCTCAGGCGCGAAAGCTAGGGGAGCGAACAGG
+
AABBA@B?;;5<CA@ABB@BBD?B@B:;;CGICI?C@ABC:@;;;:;FC;;5;;5;D=C?CD?BB@A@<ACCBBD;;;;7;BB9CDCD@BEG;BB=AA@@@BB?BBBCCCBBCBBB=BBBBBB@CCC@BBBAA9ABBBBB?BAIIDACC@CBBBCBB@BBBD>;;;AAA;;;@@@@D=@@8;6<AA?B?BB?BBC<@<@@=@AA??:;;0;<?=@D?AACCBB?;;;5;;;@@A9@@@;;;;.;?;::<:::4
@N9IO0:01015:05992
TACGAAGGGTGCAAGCGTTAGTCGGAATTACTGGGCGTAAAGCGTGCGTAGGCGGTTTTTTAAGTCTGCCGTGAAAGCCCCGGGCTCAACCTGGGAATGGCGGTGGATACTGGAAAGCTGGAGTGCGGTAGAGGAGGGTGGAATTCCCGGTGTAGCGGTGAAATGCGTAGAGATCGGGAGGAACATCAGTGGCGAAGGCGGCCCTCTGGACCAGCACTGACGCTGAGGCACGAAAGCGTGGG
+
AABBB?BC=;;:B=AABB?B<;;B=>393:@@@D>@@@@@9@@@?@@BAAD=:98:B@BB)A=ABBA???AA?@@0;;?@2@B9@@@B>B?BCD>E?A@A@@?@D?CBBAA@<@B:@@BB@;;;BBB?BBBBD=@B@:@@<=8=.44)47;;AB@@@=>@?@<BABCC@@@@@=787(33-329@@@A@?A<@@A;?<?B;=:2::;<6:>8=98373////88833,333333(3972222
@N9IO0:01016:05961
GACGGAGGGTGCAAGCGTTGTTCGGAATACTGGGCGTAAAGCGTACGTAGGCGGCGGGTTAAGTCGAATGTTAAAGCCTGGAGCTCAACTCCAGAGATGCATTCGATACTGGCTTGCTAGAGGTTGATAGAGGAAAGCGGAATTCCGAGTGTAAGCGGTGAAATGCGTAGATATTCGGAGGAACATCAGTAGCGAAGGCGCTTTCTGGGTCACACCTGGACGCTGAGGTACGAAAGCGTGGGGAGCAAACGG
+
BBA@?@BB=ABBC:<;BBACC?;;5939::==@;::;BD=CABBB@@?;:5:;5;CD=B@BACCCCCACCCBHI;=;@BA9?@@;;;>AAA>A?;;;;9::817999>>@A=BB:9:AA@@@:@5;;@;;955::05557<.5.57<999<55.5557=995)49=??><=:00*00600)/1;>>@@A????BB=B=;;;;;,9<<=,45;7666//+/:778::<8:>>BBB8?B@>>AB600=>>+//<
@N9IO0:01017:06005
TACGTAGGTGGCAAGCGTTGTCCGGATTTATTGGGTTTAAAGGGTGCGTAGGCGGCCTATTAAGTCAGTGCTGAAATATTCCGGCTTAACCGGGAGGTGGCATTGATACTGATGGGCTAGAGTACAGATGAGGTAGGCGGAATTGACGGTGTAGCGGTGAAATGCTTAGATATCGTCAAGAACACCTATAGCGAAGGCAGCTTACTAGGCTGTAACTGACGCTGGAGGCACGAAAAGTGTGGGGATCAA
+
<;;AA;;5;;79B@DCCB@:;;=A=@BB;@@;AB0;;,9?9>@9@9:9>@B?;;8:@BBB?C@CBB???AAACCB;?;;29.4.45.48>9;;1//)//)/:A7<>B>99;>;;;.;C;;;@>@@@BBBBBD@BBA;::.45:5:<::3:::;;;>:666@4;>;;5=>>99:?>998344.555.5:99///:)/)/::/4.09<00)//7>>9>990=0000)/;80099955&5595555&5:977
@N9IO0:01024:05988
TACGTAGGGTGCGAGCGTTAATCGGAATTACTGGGCGTAAAGTGTGCGCAGGCGGCGTCGCAAGTCGAGTGTGAAAGCCCCGGGCTTAACTTGGGAATTGCGCTCGAAACTACGATGCTGGAGTGTGGCAGAGGAAGGTGGAATTCCACGTGTAGCGGTGAAATGCGTAGAGATGTGGAGGAACACCAATGGCGAAGGCAGCCTTCTGGGCCAAACACTGACGCTCATGCACGAAAGCGTGGGGAGCAAACAGGA
+
DCABB:::4;;:BDCCEE@D<@@D@DADACCAAA<;;;BB>CCBBBAAA::5:@;@@AADDC=A@?:::?=>@@?59999(78)37,3,3;,33,36;68<?784;<=2<:::A<><AAA087338<<999??<?<>;:?:A=A8:6;AAABBB@?@?BBBE=;<;BBA@;;:>>>>9=;:?05557:3:>055=8<7<<>859044:=1:)//)//::7-///:///544899:4555:>@<099:==,99?27
@N9IO0:01041:05987
TACGGAGGGGGCAAGCGTTATTCGGAATCATTGGGCGTAAAGGGCGGCGTAGGCGGCTTGGCAAGTCAAAGGTGAAAATCCCTCGGCCCAACCGAGGAACTGCCTTTGAAACTGCTTGGCTTGAGGCCGGGTAGAGGGTAGCGGGAATTCCCAGTCGTAGCGGTGAAATGCGTGAGATAGTTGGGAAGGAACACCAGTGGCGAAGGCGGCTACCTGGACCGGTTCTGACGCTGAGGCGCGAAAGCGTGGGAGCAAACAGG
+
:;AB>;;;;;*;/4:///)//27;9>:===?<@@6<<;99.7;///)/77996<<8==7:7:>044543(36:3333&3:;4<BB@==8=9=7==>:>:<:9949=4=??48;5<=:?:?>9:5590;>@-000?@@8>A?;;A1/+/5:91:/--,2,,,,(,,22(-/////389932249=)2,216.555.55552555483..(...5058377376A6;724:9?;?8717>>?@B8=;>888)8<<<<4<=>9
@N9IO0:01042:05974
AACGGGGGGAGTGAGCGTTATTCATCTTGACTGGGCGTAAAGGGCGCGTAGGTGGCTTTTAAAGTTTGAATTAAGTAATCTGAGCGTAACTTAGAAGTTTTTTCTTATACTAAATAGCTAGAGGGCAAAGGAGGTTCGTTGTATTCTTAGTGGAAAGGTGAAATTTTTAGATATTAAGAGGACGTCCAATAGGCGTAGGCAACAAGCCACGATGTTACTGACACTGAGGCGCAAAAGCGTGGGTAGCAAACAGG
+
>3>AAAAB(@@@A@AADC@DD@CBBCC@CCCCEF=CCCCC>BB>BCBCC>@;::4;@?@6AA=AAE>CC@B?B@BBC@@@@B@@>??D>A@?AA@<>?ABBB(BA=BB99:AA29:988999?@8@AD>D??@<@<???388==:<=:=?=>37:094:9:9/:<;=/;::@AA=A=AAA7::@AC?C@BBB>AABAA=AA=AA=@@>AAAABBB=AABBBBCCCAA@<??@??@8A@@ADD:>?A???8?@A>
@N9IO0:01044:06005
TACAGAGGGTGCAAGCGTTGTTCGGAATTACTGGGCGTAAAGCGCGTGTAGGCGGTTTGGCAAGTCAGACGTGAAATCCCTCAGCTTAACTGAGGAACTGCATCTGATACTGCCTGACTTGAGTGTCGGAGGGGATGGTGGAATTCCCGGTGTAGAGGTGAAATTCGTAGATATCGGGAGGAACACCCGTGGCGAAGGCGACCCATCTGGAAGACAACTGACGCTGAGACGCGAAAAGCGTGGGTAGCAAACAGG
+
EBBA?:::0;?=@<@A::4;@??@9@6;2:BBBB;@@:;;0;@>@BBCC@@;@A=AC;B=AA?D@@@BCBBAAAC>CDD=BA@AAB@C@C;<;C@C?CCBBCCCCCBBBCCBB?B@@@C?B@@@B@@?>;;;;.<AB@BC=@=?;@@9@?CAAB@::39>@@5<3898977:9>>??8?B>?6;:00*.-.)---(-068///(267..(.(..22+25223;;334887<;9999&4449;>6>C?<@@1>992
@N9IO0:01046:05988
TACGTAGGTGGCAAGCGTTGTCCGGATTTATTGGGTTTAAAGGGTGCGTAGGCGGTTCTATAAGTCAGTGGTGAAATACGGCAGCTCAACTGTCGAGGTGCCATTGATACTGTAGGACTAGAGTACTGTTGAGGTAGGCGGAATGGACGGTGTAGCGGTGAAATGCTTAGATATCGTCCAGAACACCGATAGCGAAGGCAGCTTACTAAAGAGTAACTGACGCTGAGGCACGAAAAGTGTGGGGATCAAACAGG
+
CBABB;:8:B=BB>B9;:@CCC>B@BBC=BB?BC=BB;@>6>?9:9:?=::6:B?B7;<<BA<@?;;;;@<@BBB>;;;C@C;;;BBB5<;@ACA;;9;CE@CB?BBCCBBBABB?A?AAA@????ACC?BBB>@@@4:9:@<AA;??@=@ABCBBB7B:A@<AA@@;?>=>>????A599?<??@?BBC???AA<@<?=;;;5;<787)3;78727=?AABBC999<@?;9988&7<<@?AA9<=?>@98::=
@N9IO0:01048:05987
TACGTAGGGGGCAAGCGTTGTCCGGATTTACTGGGCGTAAAGAGCGTGTAGGCGGCCAAGCAGGTCTGTTGTGAAAACTGGAGGCTCAACCTCCAGACGTCGACAGAAACCGCTTGGCTAGAGTCCGGAAGAGGAGAGTGGAATTCCTGGTGTAGCGGTGAAATGCGCAGATATCAGGAAGAACACCAATGGCGAAGGCAGCTCTCTGGGACGGTACTGACGCTGAGACGCGAAAGCGTGGGGAGCGAACAGG
+
@@B@@@CLGL5BB@BBCC=A@B?B@BBB>BCCBD?C;;;D=CBCB@@B@@?:::5;9=2<?=<;?@:99<=>::9:&37>87717:@?<B@BB>A?>>>?AABABBBB=B?A>>4A>A?@B@===<@;?;?>>:=BBAAA7;5;8>9>?:>@????@<@??@9;;;>BA?@=:;:=:5<9==:>@A;A58818;:194:9697::<;::/:::5;>====;:888=<;;;>:9;1;::==??5@@>==:8=;7
@N9IO0:01049:05991
TACGAAGGGGGCAAGCGTTGTTCGGAATTACTGGGCGTAAAGGGCGCGTAGGCGGCTTATCAAGTCAGGCGTGAAATTCCCGGGCTCAACCTGGGGGCTGCGCTTGATACTGATGAGCTTGAATGCGGGAGAGGATAGTGGAATTCCCAGTGTAGAGGTGAAATTCGTAGATATTGGGAAGAACACCGGTGGCGAAGGCGGCTATCTGGCCCGTAATTGACGCTGAGGCGCGAAAGCGTGGGGAGCAAACA
+
ABB:99:CCC5CC@CBCC@CDACC@C@CABB@@?:@@@BC=BD=BBCCBBA=@@<@C?AAAB=>>>@@>ABBBCC>B@BB7>>7>@?@?B?ADDED1>@BBAAC?AA@@???AAA@ABC?BB?AAABC=CBBB@D@AACC?B=@=@@9@@@@BAB@A?ACCD?E?@AABCCB@@=@B9@>@@<@A@;@<;;6;BC=A<@@=;;;AA;;6;C>BBB@C?CBBCB@@@@=;;;;:;/::95555&5555>2;5
@N9IO0:01052:05976
TACGTAGGTGGCAAGCGTTGTCCGGAATTACTGGGCGTAAAGGGCCTGTAGGCGGCTCGGAAAGTCTCCTGTGAAATCTCCCGGCTCAACCGGGAGGGGTCGGGAGAAACTTCCGAGCTTGAGGGCATCAGAGGGAGACGGAATTCCCGGTGTAGTGGTGAAATGCGTAGATATTCGCAGGAACACCAGTGGCGAAGGCGACTTGCTGGATCTTTGCTGACGCTGAGACGCGAAAGCGTGGGGAGCAAACAGG
+
CC@AACC@@A>AJGCBBB@DCE@C@C@C@CBBBC=@ABBB<BB>B@CB@A>800+0=>>:@A<AACCM@CBBCCI;;;BBB<B?BBCCACACC=BBDC;CBCD<A@BB>AA?B>AAECC?CAAA=:;;CCCCCF>BAACC@F?B>BG>D@BCCCC:;9;BAC=BABCBBBDBBB?@@BCC?A?@@@;@@9949??<A?BDCBB?BCBB=@@788*8??>>>AABC@>>BCBBBB<A@@@AAA9AAACC>@@@=
@N9IO0:01054:05997
TACGAAGGGGGCTAGCGTTGCTCGGAATCACTGGGCGTAAAGCGCACGTAGGTGGGTTTTTAAGTCAGGGGTGAAATCCTGGAGCTCAACTCCAGAACTGCCTTTGATACTGGAAATCTTCGAGTCCGGGAGAGGTGGGTGGAACTGCGAGTGTAGAGGTGAAATTCGTAGATATTCGCAAGAACACCAGTGGCGAAGGCGGCTCACTGGCCCGGTACTGACACTGAGGTGCGAAAGCGTGGGGAGCAAACAGG
+
BBBCC29:9:*;A@A@CC>A;;;;5;=ACCC@@@8AA;;;0;::;@@;99=5;;@0;;;;*;>A;;;:CC9;:;B7:989<.9555=<5:;??@@?<>97:4:9-9=898>C=AB=BBC@BBB@@A8==7?@@A?BBD>CC?B?CBBCBCBBB???CC?CCCD=B>@@@@@@ABB?BBBB?BB>@@B@E@A@@DCA;@;00+0BB@@BB<AC;B?BCCBCBAAABBBB>AAA@@@;@AABBCB:BCBBB>BCBA
@N9IO0:01063:06004
TACGTAGGGTGCGAGCGTTAATCGGAATTACTGGGCGTAAAGTGTGCGCAGGTGGCCGCGCAAGTCGAGTGTGAAATCCCCGGGCTTAACTTGGGAATTGCGCTCGAAACTACGTGGCTCGAGTGTGGCAGAGGGAGGTGGAATTCCACGTGTAGCGGTGAAATGCGTAGAGATGTGGAGGAACACCAATGGCGAAGGCAGCCTCCCTGGGCCAAACACTGACGCTCATGCACGAAAAGCGTGGGGAGCAAACAGG
+
ABABDDDE>;;<BB>>>=,0+///)59>=B999>6>===?7C@@@A@<<00*08::)-/<00+/;>::7:99@AA234==/==188171//(//(/38(/////3333(3333;;;6BBBBBBBBBC<:::??@;@A?==3;5;=@<@@B@;99@?@?BBBB=BBBBBB@@@AAAAB?BB8:60<<,0,00:<0:69:==:92595)59909.44(4:::<<;;=?99999>;::::&:@>;994*4:499,5;@=
@N9IO0:01019:06037
TACAGAGGGTGCGAGCGTTAATCGGATTTACTGGGCGTAAAGCGTGTGTAGGTGGCTACCTAAGTCGGTTGTGAAATCCCTGGGCTCAACCTGGGAATTGCAGTCGATACTGGGCAGCTCGAGTTCGGTAGAGGGTGACGGAATTCCCGGTGTAGCGGTGAAATGCGTAGATATCGGGAGGAACATCGATGGCGAAGGCAATCACCTGGGCCTGAACTGACACTGTGACACGAAAGCGTGGGTAGCAAACAGG
+
BB@@@@CD>AB?A@?8::4;5;;B5;;@9@BBCF>:::CD;@;;;@@@@@@=@@;@@@?=@A=AA@?=>2:::::.:??;@AA<BBBC?C@CCC=C?B?BCCCC@AABBBCCC?BBBBBABAAA?CC=;;;AAA8@AABB@D@C>@@=@?DB@@ACC?CCCD?DBBBBBBB@AAAAA8;;5;=ACCDAAAA@BAB?B>BA6::@@?ACC<B>AAA>AB@@@BB;;;AAABB;<;0999995)55599;0;<<7
@N9IO0:01023:06024
TACGGAGGGGGCGAGCGTTGCTCGGAATTACTGGGCGTAAAGGGTCCGCAGGTGGCCTCGTAAGTTAGATGTGAAATCTTAGGGCTTAACCCTGAAACTGCATCTAATACTGCAAGGCTTGAGTCCAGGAGAGGTTGGCGGAATTCCAGGTGTAGCGGTGAAATGCGTAGATATCTGGAGGAACACCAGTGGCGAAGGCGGCCAACTGGCCTGGTACTGACACTCAGGGACGAAAGCGTGGGTAGCGAACCGG
+
AACB=;;;;;*;;;=AAA>BBBBC?B?B?CCCCF?CBBBB<BB:AB6;:AA?;;7;?AAA@@=@@=@A@AA?@@A<A??;:::0;;=A?BB=BCCF=A@@@CDDBB@BDAABAA=A?CA?B@AAB@BA>AA@A=A=A=B@:=7@5@;<>-/0@@@@B=B@A@9?@?@@B?@999@BB<?>>A?9;;?BAAB?@@@7:4:A:=9=:>95.989949<<<666CCAAAB@6@=595)55544<4<:;;<=9>8<7
@N9IO0:01026:06034
TACGAAGGGGGCTAGCGTTGTTCGGATTTACTGGGCGTAAAGCGCGTGTAGGCGGACTGGTAAGTTGGGGGTGAAATCCCGAGGCTCAACCTCGGAACTGCCTCCAAAACTGTCAGTCTGGACTCAAGTAGAGGCAAGTGGAATTGCGAGTGTAGAGGTGAAATTCGTAGATATTCGCAGGAACACCAGTGGCGAAGGCGACTTGCTGGACTTGTAGTGACGCTGAGACGCGAAAGCGTGGGGAGCAAACAG
+
BBCBA>AEDE1DBBBBCC@CC@CC@BCC>BBCDD>BBBDG<BAA@C@AA@?;?@?BBAC@@?>?B?BEDD1@@DD=BBC=???<??AA<?=?BC?C@B????AC>BBB9BBABCB??@@@=@AAAA@B???994:A=AAB>A@D9:9B???AA@@@@=>?@C=B?BBECCAAAB?BBBBC@C?BBB>AABB?BBB?B>?AAAB<?>CD?BAC?BB>>>???;;;AAAA@==;::1;=>>@@@5??A@D7=88
@N9IO0:01033:06041
TACGGAGGGTGCAAGCGTTATCCGGATTCACTGGGTTTAAAGGGTGCGTAGGTGGGTTGATAAGTCAGTGGTGAAATCTCCGAGCTTAACTTGGAAACTGCCATTGATACTATCGATCTTGAATATCGCGTAGGTAAGCGGAATATGTCATGTAGCGGTGAAATGCTTAGATATGACATAGAACACCAATTGCGAAGGCAGCTTACTTCACGATCATTGACACTGAGGCACAGAAAGCGTGGGGAGCAAAC
+
A@>@9:::0;@BB?CBDC@CBB6:69?;>9::BC=BB6;;0;:0:@CA@@@=@BB<B?BCCCADB@BAAA>ABBJ>ECCC@DA>>@,0+0<6;;@@<@AA@;@>7;;BBBBCCCAAA@@=;;5;@A;;;BAAA@<<5;;;5;?BBBDCBB@@ACAAA?AAAB9;;;@=BBBBC;;;AABBA@;?==2:20*00>>*0)/777<8=;?:<A<<;@=@<759:B@A@BC@BD;<<AB0;595555&555/:15
@N9IO0:01037:06037
TACAGAGGGGGCAAGCGTTGTTCGGAATTACTGGGCGTAAAGGGCGCGTAGGCGGCCTTCTAAGTCGAACGTGAAATCCCTGGGCTCAACCCAGGAACTGCGTCCGAGACTGGGAGGCTAGAATCCGGGAGAGGGATGTGGAATTCCAGGTGTAGCGGTGAAATGCGTAGATATCTGGAGGAACATCGGTGGCGAAGGCGGCATCCTGGACCGGTATTGACGCTGAGGCGCGAAAGCCAGGGGAGCAAACGGG
+
ACBBBACDDD5CC?AABB@BC@CE@B?C<>>===7@@@CC>CD>BBBBA@>;992:9=:>AB<@@BAA>;;;ABB<CCC?CED>BBBC@CL?CC@E8;;;;AAC>ABB@AABD=@@>?@@@@?AA?AD>BCAAA<@CCAA?B=A?B?BB?BCCFDBA=@@??8@@;;;A@B@A;;<B?BB@C@AABBC@CC@CCD@B@BD@C@@A?BB?BB?B?B@@<@AA?@A<;;=@@B@@@;@C?BBED;AA;;;0;;?9
@N9IO0:01040:06011
TACGGAGGGTGCGAGCGTTGTCCGGAATCACTGGGCGTAAAGGGCGCGTAGGCGGTCGGGTAAGCGTGTGGTGAAAGTCCGGGGCTCAACCCCGGATCGGCCGTGCGAACTGCTCGACTTGAGCACTGTAGAGGCAGGTGGAATTCCGGGTGTAGCGGTGGAATGCGTAGAGATCCGGAAGAACACCGGTGGCGAAGGCGGCCTGCTGGGCAGTGGCTGACGCTGAGGCGCGACAGCGTGGGGAGCAAACAGG
+
;;??<@@@8;;:ABBBCCBCCC@DAD>BACCBBC>CCBC?7@?7C>>===G;CC=@B@@:@@7<<599=@8@==A6BBC@CEG;CBBC?CCD:C>?@@C;@=@=BCCC??@?CCCCBBB?B???AA@@@B@@@=@;:6;B9@<@;@<@@;@@@CDCC@CC?@=@AAAAA@@@@@A?C@C@BBAAAA?C?DF@BIG@C@A@=@>ABBBBC=ABBBA>AA@@@BBBAAA?BBBAA@??BA;=<;.87;>;38884
@N9IO0:01044:06052
TACGTAGGGCGCAAGCGTTATCCGGAATTATTGGGCGTAAAGAGCTCGTAGGCGGTTTGTCGCGTCTGCCGTGAAAGTCCGGGGCTCAACTCCGGATCTGCGGTGGGTACGGGCAGACTAGAGTGATGTAGGGGAGACTGGAATTCCTGGTGTAGCGGTGAAATGCGCAGATATCAGGAGGAACACCGATGGCGAAGGCAGGTCTCTGGGCATTAACTGACGCTGAGGAGCGAAAAGCATGGGGAGCGAACAGG
+
CC;;;@AC;BABD>CBAAABBB5;5;5;5A@;@@)738880888@@@BACB@=>3;;04::;<==<@@?;=@=<<6=44.4::+::44.4445:.455588949;;(77333(388;<:>:>>=;;;9:@@>@6;;@AAA4;2;4;4;B?BBBBBBB>BBAA=;;;CDAAABBBAAA=AA=A=BAA=@BCB?BDD?B@BCB?@@@A;;;09;::?=@B@A=@>>000:>>>;;:9&54444::+<<<<<:>>?;
@N9IO0:01059:06019
AACGTAGGACGCAAACGTTATCCGGAATTACTGGGCGTAAAGGGCGCGCAGGCGGTTGGGTAAGTGAGGCATGAAAGCCCCATGGCTAAACCTGGGGAGGTTGTCTGATACTGCCCGACTAGAGTACGATAGAGGGGTGTAGAATTCCGCGTGTAGTGGTGAAATGCGTAGAGATGCGGAGGAATACCAGAGGCGAAGGCGGCACCCTGGATCGAAACTGACGCTGAGGCGCGAAAGCATGGGTAGCGAACGGG
+
?5A9;:@8B;88CA=:::;=??;@=??A9???@@8@A@AB<AA<AAAAAAA=AC?C@BC=CB8;;BBB?CC?=>B/9:9:-8>>19:@A:@=ABBC6@@;@<@@ABBBBC@A;;;/;BB;;;BBAACCBA<;;;;;.;AAABB>A>A<@@@@@BBBAB>AAAA<@AAB@@@AA@@@;;5;;4:29@A;ABB?:??=9=;=?:?ABC=BD@AAB@@@:@BB>>000>09294994;2;:::88099>:<<7@@<5
@N9IO0:01015:06089
TACGTAGGGTGCGAGCGTTAATCGGAATTACTGGGCGTAAAGCGTGCGCAGGCTGTTTTGTAAGTCAGATGTGAAATCCCCGAGCTCAACTTGGGAACTGCGTTTGAAACTACAAGACTAGAATATGTCAGAGGGGGGTAGAATTCCACGTGTAGCAGTGAAATGCGTAGAGATGTGGAGGAATACCAATGGCGAAGGCAGCCCCCTGGGATAATATTGACGCTCATGCACGAAAGCGTGGGGAGCAAACAGG
+
AA@A>:::/;@@B@AABA>B?BCD?B79:;CBCD=BBA>>8@@@@BABBCC@CB9:9:*;AC=BAABABBCBCCD>CCCC8BAA@BBA=?@<@@9?>B:;9??B:AAB=BABBB?AAAB899?BB=@??AA<<====&=@AA:?>?9?A@AAAABAAAAAAA<BBBBBBBBBBBBCC=@?>A?BAB?B?AB=>??3939@@@BBB3BBB>CFC>BAA8>>A:9:AA?>?A?@?A:A@A@CCC9:::AA;???A
@N9IO0:01039:06101
TACAGAGGGTGCAAGCGTTGCTCGGATTTACTGGGCGTAAAGCGTACGCAGACGGCTTGGTAGGTCGGATGTGAAAGCCCCGGGCTCAACCCGGGAATTGCATCCGAAACCACCTCGCTCGAGTGTGGGAGAGGGAAGCGGAATTCCTGGTGTAGAGGTGAAAATTCGTAGATATCAGGAGGAACACCGGCGGCGAAGGCGGCTTCCTGGCCCATTACTGACCGTTCAGGTACGAAAGCGTGGGTAGCAAACAG
+
BBBBCBBB=BBBCACBBBBDCCCC?AAB;@@BAA<:;9@A;A@@@CDCC@@>894:A?A=AAB>A@?<>>?@=<=2:8@?6@B=BBCB?BB>BB>B>B>@A@7839==6=7;86:558==;76///;<499;;:1;188<7<5:383//)/7668>>:=8887&63::7>;=@;=>;;4;<6;6<>?;@===:=?>8=688/68-805:6;>1:916689//(/83865177777=3:<576:,559;7@6777
@N9IO0:01047:06063
TACGTAGGTGGCAAGCGTTGTCCGGATTTATTGGGTTTAAAGGGTGCGTAGGCGGTCTTTTAAGTCAGTGCTGAAATACTCCAGCTTAACTGGAGGGGTGGCATTGATACTGGAAGACTTGAGTATAGTTGAGGTAGGCGGAATTGACGGTGTAGCGGTGAAATGCTTAGATATCGTCAAGAACACCGATAGTGAAGACAGCTTACTAAACTATAACTGACGCTGAGGCACGAAAGTGTGGGGATCAAACAGG
+
CC@@@;;5;@=@@;AAAB>BBC@A;@@@;BB@GF>CC>??9??9>??>?BB?;;5:@@@C6A7;;BCBCDDBBBD>;;;CC@CDDDBF:;;B5;;@A3@A?@@@=>>=??>=8<8<::;<=?@ABBBBB=@@B=ABC8;;?CADACBAA@;;;ABA@?ADII?DBBBGCCBCCB;;;BC@CC@BBA9;;B;:;BB@BDDCBBC@BBBBB<AABBB?BBDCBBB;99>8=??:;:.9?>@@?C2CCCCB=999:
@N9IO0:01048:06074
TACGGAGGGTGCAAGCGTTAATCGGAATACTGGGCGTAAAGCGAGTGTAGGCGGCTTCGTAAGTCGGATGTGAAAGCCCTGGGCTTAACCTGGGAATTGCATTCGATACTGCGCGGCTAGAGTCTGATAGAGGGAAGTGGAATTCCAGGTGTAGCGGTGAAATGCGTAGATATCTGGAGGAACACCAGTGGCGAAGGCGGCTTCCTGGATCAAGACTGACGCTGAGGCTCGAAAGCGTGGGGAGCAAACAGG
+
ABCD?CCC=@@@@?@BBA>B>BB@;@-000;;?9?@@CE>CBBBBCBAAA?BC?BC@AABC>AABB>BBBBB@B999B9>?@9@@>A?A?AA@;@;?<;<:;=BBDCBBCBBBAA=ABBBCCCCCCCCCCCBB<B=@@@?B?C@C@BB?BBBCA@?4=9?;4:?443??A?????C=AA>B>;;;@CBCBACDD?B?BFADC?A=@B<?;;@<@;::<=<<<????=?=?:::/9==>===299;AA;@@@5
@N9IO0:01053:06061
TACGTAAGTGGCGAGCGTTGTCCGGAATTACTGGGCGTAAAGGGCAGGTAGGCGGTCGAGAAAGTCTGAGGTGAAATCCCAGGGCTTAACCCTGGAACAGCCTTGGAAACTCCTCGACTGGAGGTCCAGAGGGGGAAGTGGAATTTCAGGTGTAGCGGTGAAATGCGTAGATATCTGAGAGAACACCAATGGCGAAGGCAGCTTCCTGGCTGGAAACCTGACGCTGAACTGCGAAAGCTAGGGGAGCGAACGGG
+
BCBBAB<AA@;AA:;;;<?CCCAD@B@C@BAAAC>CCBDI>CC>CGD@BAB>9959@@?:::5:AABBBC?BBAA=@@@8==<6<?<?9>>6>?9@>BABB@C@D@CD?A@@=@@BBBBB?BB>BC@CCAAA@A0A>BBE@C@CF?CBB@BBCBBAA>AA@C<AAAAAB;<;BAA@@ACA??:=::+0+0;656967*0/77717169-334.44(3-388889;::59<::?@@8@@??@AA7@@ACD@CDG?
@N9IO0:01058:06101
TACGTAGGTGGCAAGCGTTGTCCGGAATTATTGGGCGTAAAGCGCGCGCAGGCGTCCTTTAAGTCTGATGTGAAAGCCCACGGCTCAACCGTGGAAGGTCATTGGAAACTGGGGGACTTGAGTACAGAAGAGGAAAGCGGAATTCCACGTGTAGCGGTGAAATGCGTAGAGATGTGGAGGAACACCAGTGGCGAAGGCGGCTTTCTGGTCTGTAACTGACGCTGAGGCGCGAAAGCGTGGGGAGCAAACAGG
+
A@@@>9:8;B?AD?BABA?BBC@B?B?A>BB?BC>BAADC38:8:?>ABAA=::5@8>::;8==CCDBC=<<<<3;B<4<<C=@ADG@C@BCB?B@B>BBBC?CACC>CBBBBB5BCC?@A@BBCBBA@C@@<@A9@A@>A<@=@@BBBBAA@A>?9@>=<7=9@BBBBCBBDJEC?;;7;=@A@<;;9A:?@?<@8?@<@AB=BBD@@@?BA@<@@;;;A@@AAB?BCCCCC>ABBBBBC;BBCCG@???<
@N9IO0:01016:06123
TACGGAGGATCCAAGCGTTATCCGGATTTATTGGGTTTAAAGGGTGCGTAGGCGGTTAATTAAGTCAGAGGTGAAAGCCTTCAGCTCAACTGGAGAAATGCCTTTGATACTGGTTAACTTGAGTACTGATGAAGTGGGCGGAATGTGTCAAAGTAGCGGTGAAATGCATAGATATGACACAGAACACCGATTGCGAAGGCAGCTCACTAAGGAGTAACTGACGCTGAGGCACGAAAGCGTGGGGATCAAACAGG
+
BADD@BB>AAB=@8:;BD?BECACABBB>BC?CD=AA<AB;@@=???@@@@<=<8@=@=@9E=AAA>::45999:1::2;6;>;;;00+/7:59799)449.94)386//00*0)/5::+/9:::=::499924:>>)55.5.559=9955)5::::@;@977*7=;;=A??==999<9999929?@299@499>B4:6498899:<:?;;9<A==9A899989:::9.999944)4<<9444&4=99959>>9
@N9IO0:01038:06129
TACGTAGGGTGCGAGCGTTAATCGGAATACTGGGCGTAAAGCGTGCGCAGGCGTCTCGTAAGACAGGTGTGAAATCCCCGGGCTCAACCTGGGAACTGCGCTTGTGACTGCGAGGCTGGAGTGTGGCAGAGGGAGGTGGAATTCCACGTGTAGCAGTGAAATGCGTAGAGATGTGGAGGAACACCGATGGCGAAGGCAGCCTCCTGGGCCAGCACTGACGCTCATGCACGAAAGCGTGGGGAGCAAACAGG
+
BC@@@BBB=;;;CFCBCB=A<AA@<@,00A>>>3@=@A@:>AB@;;:CAA<;;49:445><?@??A=@@88:@9@@@@6@@:997>,7033<1;6=;::;=99=@:::CAAABB?BBB@CBB???>ABABDC=@A5998=8?9?=>=88888=:::<8>;3==88888;;888:;.32/5/5556<<>?;@BC?C=@@@@;<?8>=>5>:@?A@CBBAC@@==95599?;;E=CBBGCCC;GCDCC>CCC:
@N9IO0:01040:06112
TACGTAGGGTGCAAGCGTTAATCGGAATACTGGGCGTAAAGCGTGCGCAGGCGGCTTTGCAAGACAGATGTGAAATCCCCGGGCTCAACCTGGGAACTGCATTTGTGACTGCAAGGCTAGAGTGCGGCAGAGGGGGATGGAATTCCGCGTGTAGCAGTGAAATGCGTAGATATGCGGAGGAACACCGATGGCGAAGGCAATCCCCTGGGCCTGCACTGACGCTCATGCACGAAAAGCGTGGGGAGCAAACAGG
+
@>@A@A@@;:;:C?C<;;=A?AA@8<+0/:>><5BBBCC=BBBBBB@@AD;@@<?:=6<AB?;:;@?@??@ABB9@@@@6@>:9:8A8A078?8?;BCCC@@@:???>?9:;C5:8:@AA@@@A@@<@BC?AAAA2AA@=A6;7<?ACC;;;BAABACCIJI=;;CBBBDCBB;;;@AA=@>BBB@CB;;7;AB<@=@A;??@@3AAA<B?BBCCCCEC;;;A@@@B@@=9999&9999<A?3858>?48887
@N9IO0:01045:06117
TACGTAGGGTGCAGGCGTTAATCGGAATTACTGGGCGTAAAGCGTGCGCAGGCGGTCTGCTAAGAGAGGTGTGAAATCCCCGGGCTTAACCTGGGAACTGCGCTTCTAACTGGCAGGCTTGAGTGTGGCAGAGGGGGGTGGAATTCCACGTGTAGCAGTGAAATGCGTAGAGATGTGGAGGAACACCGATGGCGAAGGCAGCCCCCTGGGCTAACACTGACGCCTCGATGCACGAAAGCG
+
BCBCBBBB=:;;BC@BAA:@;@A=;@+0,0@B@@=BAACJ?CCDBBA@?>>:>@;@@@AACC@CCCCC?BBBBBB<AAAA9BC<BB?B>B>BBC>C>AAAABBC8CBB?BBC?BBB??>;?@@?<=>999:;9<<<<'<:8<:<=B7>=@;;;AA?879EEE:888B>>==>>>>A?;88188;;;=@@??;:::;@=A===DFD/??D:@;95::;;>>76669///89;9==?B8>;<
@N9IO0:01020:06170
CACGTAGGAGACTAGCGTTATTCGGATTTACTGGGCGTAAAGCGCGTGCAGGCGGTTCGGTTAGTTGGATGTGAAAGCTCCTGGCTTAACTGGGAGAGGTCGTTCAATACTGCCGGACTTGAGAGTGGTAGAGGGAGTTGGAATTCCGGGTGTAGTGGTAAAATGCGTAGATATCCGGAAGAACACCAGTGGCGAAAGCGGACTCCTGGACCATTTCTGACGCTCAGACGCGAAAAGCTAGGGGAGCGAACGGG
+
ABCCBCD@:::BCBBBBB@CJADD>;;;7;BBBD<:;;@>5@@@>B@@?BB@CC>A>AB?B>AAB=A>ABBB@<=58>A=:AA>AB;C9<<=A8<<BC>@;>C<@CADCCCCC@C@BAB6;;B@@@C?BAA>>>8??A?C@B@C>A?BE>AAAAB::39777*9=>=?>??@@@A=A=B6::?@@@@C@@A=C;;;0;;;4:AAA?CB?BD6::A<?@DC@@@AABBA@@A;;;;-;B;;;AB7@AACC?BBC<
@N9IO0:01033:06205
TACGAAGGGGGCTAGCGTTGCTCGGAATCACTGGGCGTAAAGCGCACGTAGGCGGACTCTTAAGTTGGGGGTGAAAGCCCAGGGCTCAACCCTGGAATTGCCTTCAATACTGGGAGTCTTGAGTATGGCAGAGGTTGGTGGAACTGCGAGTGTAGAGGTGAAATTCGTAGATATTCGCAAGAACACCAGTGGCGAAGGCGGCCAACTGGGCCATTACTGACGCTGAGGTGCGAAAGCGTGGGGAGCAAACAGG
+
@@@9;49999(9>;;@A@@CBBCCFJ:;;CCBBD?AAAFD=@A@@AABABB=BC@BCCCC?C@BB@DDDD3CCCC=AAA<AAA<AAAC?CC>BB@B@C@CC>@>@C@@??AAB=?@@@@>????CCB?BC@@@=??B?BB>B>ACCCBCCAAAA@??=AAAB=B@?????@BBA<@@9:3;@=??@=@BBBACCDAE@@B=A?A>A;<;0;5;;5;;ACA;;;BAAA=ABABBB;AACBBBB7A@A@B;BAA=
@N9IO0:01050:06180
TACGTAGGGTGCAAGCGTTAATCGGAATTACTGGGCGTAAAGGGTGCGCAGGCGCCTCGCAAGTCAGGCGTGAAATCCCCGGGCTTAACTTGGGAATGGCGCTTGAAACTACGAGGCTGGAGTGTGGCAGGGAGGGAGGTAGTCAATCCACGTGTAGCGGTGAAAATGCGTAGAGATGTGGAGGAACACCGATGGCGAAGGCAGCCTCCTGGGCCAACACTGACGCTCATGCACGAAAGCGTGGGGAGCAAACAGG
+
EJBBBBCC<;;;B?BBBB6:2:@@=>=A=A:::F?AAACG>CC?AAABA?;9BB@;9:BDD@ABA<;59?D@AA8;;CD;CD>CC?C@ED@CC=B=@A=AA;;6;BC=CCCDB<;9<CB=BCCBBA>@:::0000+.-(---,,((**(,,,2,,,768283444&4::<<=====<<<??AA=A<@?=8=:995:@B?B8::<<29:;=?B5:5:9??::9A>>?A?@@@@@@@@@9@AAACBB9CBCCG?D@@;
@N9IO0:01053:06183
AACGTAGGTCCCGAGCGTTATCCGGATTTACTGGGCGTAAAGCGCGTTCAGGCGGCCGAGCAAGTCGGGCATGAAATCTCTCGACTCAACCGGGAGGGGCTGTTCGATACTGGTCGGCTTGAGGGCAGTAGAGGGTGGTGGAATTCCGGGTGTAGTGGTGAAATGCGTAGAGATCCGGAGGAACACCAGTGGCGAAAGCGGCCACCTGGACTGCTCCTGACGCTACCACGCGAAAGCTAGGGGAGCGAACGGG
+
@5@CABB?ABA;B;:;9;.6<;>A?;;;6;BBBF>CBB@D79;B@@A@C00+00+08>000B?A?BCD>BCB9<:8;BBBBCBAA@BEAC@CE?;;;;6:>@A=BBBAAB@@=@;;5;@>;:;B=BBCBBBBBC>BB>BB>B?B?B@BB>BCBBBBB@CCBD>AABBAA@@::;??A?BB?B??@@?AAAB@BBDD<@@@=@<@B?CC@BBCB@@A8;;BBBAA;;7;CDC;99/9@>@@CC9@@ABB@@A@;
@N9IO0:01017:06235
TACAGAGGGTGCAAGCGTTAATCGGATTTACTGGGCGTAAAGCGTGTGTAGGTGGCTTCCTAAGTCGGTTGTGAAATCCCTGGGCTCAACCTGGGAATTGCAGTCGATACTGGGAAGCTCGAGTTCGGTAGAGGGCGGCGGAATTCCCGGTGTAGCGGTGAAATGCGTAGATATCGGGAGGAACATCGATGGCGAAAGCAACCGCCTGGGCCTGAACTGACACTGAGACACGAAAGCGTGGGGAGCAAACAGG
+
BCBA@@CL>BBBB>A?>>>B9::B?@@@;@BABA=?@;;;0;AABC::;AA>BB@CF@CACC@BBBA<B?C@@@C>CCC=BBG=AAAB?B@BCE?C=?4>?=:@CCCDBB@@@;@7>@BAAAAA?AA>@BC;;;0;@<@A<@=@?CC>C@BC<;<HJBCCCC>CB;;;@@@@BBBBB;=>3:3:?@BBBBB>A;;;0<;A@A?::8:AB;A?A??<?AAABAAA;<<AAA@AAC8@@@;;;;-:9:9:(9948
@N9IO0:01018:06233
TACGGAGGGTGCGAGCGTTGTCCGGAATCACTGGGCGTAAAGGGCGCGTAGGCGGTTCGTTAAGTCGTTGGTGAAATCCCGGGGCTCAACTCCGGGGCGGCCGGCGAGACTGGCGGGCTCGAGCACGGTAGAGGCAGATGGAATTCCCGGTGTAGCGGTGGAATGCGTAGATATCGGGAAGAACACCAGTGGCGAAGGCGTTCTGCTGGGCCGTTGCTGACGCTGAGGCGCGACAGCGTGGGGAGCAAACAGG
+
@AAB8AA=6@@?=AB@AA8A<<:>:C9@;@BBB<2>9;;606@4BB@@?@>7AC9C<CC>9C:CCCBB:C:===>5<<=4<==.<<<<7:;<:<<<2<<7:494:;;<<;;;7444(333333;<<<8<A99>7445=CC;>;C9<<4:5:=655=B9=C9B8A?::@??A?98:@:3:7::9B=@9=:;@8<A<:?<@>C:@>@B==>7>:==9<<=::9:@945;8:::=<;;@<66D>>2DBBB=6;558
@N9IO0:01019:06233
TACGTAGGGTGCAAGCATTATCCGGAGTGACTGGGCGTAAAGAGTTGCGTAGGTGGACAAGTAAGCGAATAGTGAAATCTGGGGGCTCAACCTCACAGACTATTATTCGAACTGCTTGTCTCGAGAATGGTAGAGGTAACTGGAATTTCTAGTGTAGGAGTGAAATCCGTAGATATTAGAAGGAACACCAATGGCGTAGGCAGGTTACTGGACCATTTCTGACACTGAGGCACGAAAGCGTGGGGAGCGAACGGG
+
<@@@AA@@9;;;@;@@BB?@@?@B?BB;;;BA@@9;;;AC=BBBB:;;ABBC@<<7<BC?CCCACCIE?CCCB@@@9?@@?@@@*:9=>;?=??@@:9:BB@A>;;5;@=9?@?;;4:999?@?AB@BB?ACB@@=@A=@@C?A@BD<AAC?@@BAA>BB@@@D?EH<;;CAAA;;5;;;5;>B?BCE=B=BB7;;BBA=BBA=A?BBCB:;;?CCK?BBCCDCBB@<;5<@?;;;0;;;;@@B6BBBBA=A@@9
@N9IO0:01032:06211
TACGGAGGGTGCAAGCGTTATCCGGATTCACTGGGTTTAAAGGGTGCGTAGGTGGGTTGGTAAGTCAGTGGTGAAATCTCCGGGCTTAACTCGGAAACTGCCGTTGATACTATCAATCTTGAATATTGTGGAGGTAAGCGGAATATGTCATGTAGCGGTGAAATGCTTAGATATGACATAGAACACCGATAGCGAAGGCAGCTTGCTACACAATTATTGACACTGAGGCACGAAAGCGTGGGGATCAAACAGG
+
@A=@99:5/5@D?<EB=A155;.5.394889443(3;(33(3;1::;<5567;=>5=9;9@;9BAA@CCC9@;55/5@BB5@;2668=:@@>@:C@6;;<;9=>9==>==<;;;;5>=>466;??C465>5;616D8;AA:B:>>;;;;;555::9=6:;@=4855:7;:;;:4444449::055<7::<B>;;;7;7@==:;7;>@C=;;;;@:>C666<>C566:.5A555<)5555999+665;A8666:
@N9IO0:01035:06258
TACAGAGGGTGCAAGCGTTAATCGGATTTACTGGGCGTAAAGCGTGTGTAGGTGGCTCGCTAAGTCGGTTGTGAAATCCCTGGGCTCAACCTGGGAATTGCAGTCGATACTGGCAAGCTCGAGTTCGGTAGAGGGCGGCGGAATTCCCGGTGTAGCGGTGAAATGCGTAGATATCGGGAGGAACATCGATGGCGAAAGCAACCGCCTGGGCCTGAACTGACACTGTGACACGAAAGCGTGGGGAGCAAACAGG
+
CCC@@@BB=BB@B?C:99@C?AA@=;;:0:@??@<@@BAB<B@@ADCBBBC@CCACCCCGCCBCBCBAG?A@CCD?CCC>DDD<BBBC@C@BBC=C?B?BB@@ABBBBBBBB?BB?BBCBBAAA@CBAA@@:::5:??@A?B>B8B>6B7CBBBBBB?BBCC>CCBBBBAA889@AC9AA?A?AAABBBAA=@<;<0;@A@B?CB?BBC=B@CBCACCCBBBB@@@B@A?@@@@;@@BBBDD:B?B@B=AAB?
@N9IO0:01045:06247
TACGTAGGTGGCAAGCGTTGTCCGGAATCACTGGGCGTAAAGCGCGCGCAGGCGGCGATCTACGTCTGGGGTGAAAGCCCGGAGCTCAACTCCGGGACTGCCTTGGATACGGGATCGCTTGAGAATTGGAGAGGCAAGGGGAATTCCACGTGTAGCGGTGAAATGCGTAGATATGTGGAGGAACACCTGTGGCGAAGGCGCCTTGCTGGCCAAATTTCTGACGCTGAGGCGCGAAAGCGTGGGGAGCAAACAGG
+
ABAB@AB?9969B;@@AB?ABD@C@B@BBCBBB@8@A::;0;AABBBA<<@900+0/0/:CCCCCA@@CC:BBBA:???7>=@@@@@C?9::=A?9>:::??B?C>???AAA8??AAAA8CBBB7B:C9CC@?=?=8B==1B>B>B?DC;;;AA@@?;?987*8=@BBBBBABBBBB;@@=?<=@?::;;?9>??2905@D@D?@@@?;?2;;)33(3<889<<<555=@?;;;C<C:;;BAC9BACDM@CBB?
@N9IO0:01046:06259
TACGGGGGGGGCAAGCGTTGTTCGGAATTACTGGGCGTAAAGGGCTCGTAGGTGGCCAACTAAGTCGACGTGAAATCCCTCGGCTTAACCGGGGAACTGCGTCCGATACTGGTTGGCTTGAGTTTGGGAGAGGGATGCGGAATTCCAGGTGTAGCGGTGAAATGCGTAGATATCTGGAGGAACACCGGTGGCGAAGGCGGCATCCTGGACCAATACTGACGCTGAGGAGCGAAAGCCAGGGGAGCAAACGGG
+
@@999:9:9:";A499995;@9BC@D@D@CCBCC>ABBDD7;;7;A@A>@@;00,08<:@>A?ACBBBAA@CCF;;:E=B9999C@C@C@CBC7@>B9:9CCC?CBBB@CC=B<@<@@=AA@AC=BB<AC@AC=BCCBE@B@B@C@CG@BB@@@@@;?@@@:AC@AACCCCCDBBB?B=:=:BBD@C@BA@CBC=@=?@=@AAA9BB>AA?B@DDDD=BAABDBCC?AAA:;;6:@<@ACC:@::9C7:7;2
@N9IO0:01062:06232
TACAGAGGGTGCAAGCGTTGTTCGGAATTACTGGGCGTAAAGCGCGTGTAGGTGGCATGGTAAGTCTCGTGTGAAAGCCCTGGGCTCAACCCAGGAAGTGCGCGAGATACTGCCGTGCTGGAGTGATGGAGAGGATGGCGGAATTCCCGGTGTAGAGGTGAAATTCGTAGATATCGGGAGGAACACCTGTGGCGAAGGCGGCCATCTGGACATTTACTGACACTGAGACGCGAAAGCGTGGGTAGCAAAC
+
@B@;;;AA8@C9:39@?@;;@=>868).(--6681;<@BC=DCBCCCCECC@CCBCCCB?AA:;;@A;;<BCDDD=A@@9<>>+0/;;8;;5;<9<<<====BBBBAAABBCD>??BA??=?>?@ABB7::A?9=9909??A7B7B>6D8CECC?983:899(36;;:????@@>>=5<<+0*0>:39@::6:=;1:600)/6::;;>7;;?=;3998:???<<:888733333(3;;374/3;:==;29
@N9IO0:01022:06303
TACGGAGAGGGCAAGCGTTGTTCGGATTTACTGGGCATAAAGCGCACGTAGGCGGATCCACAAGTCGGTTGTGAAATCCCGGGGCTCAACCCCGGAACTGCGGCCGATACTATGGGTCTAGAGCGTGAAAGGGGAGAGTGGAACTTCTGGTGGAGCGGTGAAATGCGTAGATATCAGAAGGAACACCGGTGGCGAAAAGCGACTCTCTGGTTCACTGCTGACGCTGAGGTGCGAAAGCTAGGGGAGCAAACGG
+
BA;;7;C@@@=@C?BABB?AAACD?:::5:AAAA;A?;;;6;?@@C<9:9B=;;8;CC@CCC=@@BEAE?@@CDD?CBB=CAA7;;;C?CJJ7;9::?BB@C?@7ABDBCC@@@E<@A@BAAB:;;BBB;AAA7AAABAB@C?BA@AAAAAA=AAAA?BCCC=:::???A@AABAAAEAE?C?;;;>A>@@<@;999*:8>>>AA:;;@<?;?ABAAAC@@@AD;;;A?;;;ABD;BA???FC:CBCAB9:98
@N9IO0:01028:06261
TACGGAGGGGGCTAGCGTTGTTCGGAATTACTGGGCGTAAAGCGCACGTAGGCGGCTTTGCAAGTCAGAGGTGAAAGCCCAGGGCTCAACCCTGGAATTGCCTTTGAGACTGCATCGCTAGAATTGTGGAGAGGTAAGTGGAATTCCGAGTGTAGAGGTGAAATTCGTAGATATTCGGAAGAACACCAGTGGCGAAGGCGACTTACTGGACACATATTGACGCTGAGGTGCGAAAGCGTGGGGAGCAAACAGG
+
BBAA;A?A@A2BBBCCBC@CEBBB?A@C?BCBBB<BBBCD>CCCCCAA@@@>@A=BCC>DEC?AAAABBB@BBBB=BBA=AAA=ACCC@CC>BC@C@C?BB@DF=??@??9:9>?AAABACD@D@CCB?BBBE@CB@CCC@C?C@C@BB@@@B@@@C?CBBA<B@BBBBCAA@@<@@5;5:;>@?@;@@@@6;:?;A=;;;:B@AAAF@B;;;BDDD@CBCCBBAA@=???;;;/;@AABDF;@@DDE>CAA?
@N9IO0:01032:06267
AACGTAGGAGGCAAGCGTTATCCGGATTTACTGGGCGTAAAGGGCGTGCAGGTGGTTTAGTAAGTGGTGCGTGAAAGCGCTCGGCTCAACCGGGCGAGGGCGTGCCAAACTGCTCAACTAGAAACAGGCAGAGGAAAGTGGAATTCGGGGTGTAGTGGTGAAATGCGTAGAGATCCCGAGGAACTCCTGTGGCGAAGGCGACTTTCTGGGCCTGCTTTGACACTCAGACGCGAAAGCATGGGGAGCGAACGG
+
;.;C@@@800+0;27<AA>AAA?B?BBB<BAAAC>CBBBF>CC>CC@A?@@@AA?AF@ABAD9@;C:BCCBBBCC<??AABBB?DEDF8;99?9@A:::5:AAAB=??9@@@@@@A?AABABA<BAA=ABBBB@BF>CCC?B=A=ACCC<BBBCCBB?BCCE>EB??@ABAABBBC>BBB?B@CBB>A:9929>>8>9>AAABB8?;;;09>@@@@@9?@@@@AAB@@@@;;;A8@AA===<-::87<8999
@N9IO0:01040:06270
TACGGAGGGTGCGAGCGTTGTCCGGAATCACTGGGCGTAAAGGGCGCGTAGGCGGCTACTTAAGCGTGTGGTGAAAGTCCGGGGCTCAACCCCGGATCGGCCGTGCGAAACTGAGTGCTCGAGCACTGTAGAGGCAGGTGGAATTCCGGGTGTAGCGGTGGAATGCGTAGAGATCCGGAAGAACACCGGTGGCGAAGGCGGCCTGCTGGGCAGTGGCTGACGCTGAGGCGCGACAGCGTGGGGAGCAAACAGG
+
BBBC?BCB>@A@CBA6654>99697<85966<<<466:DD8DD8:;6>>CA9<;7;699>5;5;;:::=@=@@@@8@:@9>??5>:<A9@@?6B=:9:;2;;>99>455)59<<5544===>>;;;:?:;;??9?@@?CD@D@G@D:;;8:B@AACC?BB5<5;AAAAA@<00//2727,//6;<;:>9==:=BA?A=@A<@;====??6<@@;?>??????@BA@A:>??837A???B@@@69739?39:82
@N9IO0:01048:06298
TACGGAGGGTGCAAGCGTTGTTCGGAATTATTGGGCGTAAAGCGCGTGTAGGCGGCTATCTAAGTCTGGTGTGAAAGCCCGGGGCTTAACCCCGGAAGTGCACTGGATACTGGATAGCTAGAGGACGGGAGAGGAGAGCGGAATTCATGGTGTAGGGGTGAAATCCGTAGATATCATGAGGAACATCCGTGGCGAAGGCGGCTCTCTGGCCCGTAACTGACGCTGAGACGCGAAAGCGTGGGGAGCAAACAGG
+
AACC?BBC?BBAC?BBCC@CFADD?B>B>BB?BD>BB?>>5>>?>AACAA@<997;??;A@@=@AAAB@BBCCGD?CCC?CCC7BC5<5;;;.<=B>CA@@@BCD@CBBBBA?BA@@@BBBBB?CCCE=AAAC>AABBA?;?2:6;@AA?BAAACGE<CCCF>AA?AACBBCCCCB;;:A=@=ABAA=A@@=@AB9?;?@;?@@@@@@=AA<BCD@C??@CDDCBBBB@>>999.:?@@@@@6?==<;0;<>:
@N9IO0:01049:06260
TACGGAGGGTGCGAGCGTTGTCCGGAATCACTGGGCGTAAAGGGCGCGTAGGCGGTTCGCTAAGTCGTTGGTGAAATCCCGCGGCTCAACTGCGGGGCTGCCGACGAGACTGGCGGGCTCGAGCACGGTAGAGGCAGATGGAATTCCCGGTGTAGCGGTGGAATGCGTAGATATCGGGAAGAACACCGGTGGCGAAGGCGTTCTGCTGGGCCGTTGCTGACGCTGAGGCGCGACAGCGTGGGGAGCAAACAGG
+
BA@@<AAB:;;;BBB@@?;@@@9=9>6;;BCCCC=CAAAC>CD=BB;::A?;@C?CACCCBB>@AAAA=AAAACA<AAA=A@@<@AAA>BCCCFED6A???;@AC@@@CCA@>999/:=@>@@AAAC8::A::5;@@@AB<@;@;@@;@>ABBFCCC?BC?A=ABC@@@CBBA@?CD:>5;;6;AA>B;;:5;?B4;4;;:29A@@@@C=D:;;@C@AAAAC<;;;;=@BBBBC;<;AA>@D7000@A<@@C@
@N9IO0:01049:06295
TACGGGGGGGGCAAGCGTTGTTCGGAATTACTGGGCGTAAAGGGCTCGTAGGCGGCCAACTAAGTCGGATGTGAAATCCCCAGGCTCAACCTGGGAATGCATCCGATACTGGATGGCTTGAATTCGGGAGAGGGATGCAGAATTCCAGGTGTAGCGGTGAAATGCGTAGATATCTGGAGGAATACCGGTGGCGAAGGCGGCATCCTGGACCGACATTGACGCTGAGGAGCGAAAAGCTAGGGGAGCAAACGGG
+
CC??>@>@@>"@D5;;:;49>9?A>A?B?ABAB@8B@@@>)594999ABBA?;;9<?C?CAA=AABB?A@@@DED?CCEG;@A=AAAA?B@BBB=B=988>?@=BAAA@@@?A@@=@@<@A?B?BCC>BBBDD=ABCAAAB?B>B?@@=@BA@@9:6:@@@=AB::;BDBCBBBBA=AB?A?BAA=@>A@<?@@<A=A@@CCCC?CB?BB@CBACD>BBBA@@;;;<AAA;<<<-;@@@@A>3=?A9;3;@=<
@N9IO0:01059:06293
TACGGAGGGTGCGAGCGTTGTCCGGAATCACTGGGCGTAAAGGGCGCGTAGGCGGCTACTTAAGCGTGTGGTGAAAGTCCGGGGCTCAACCCCGGATCGGCCGTGCGAACTGAGTGCTCGAGCACTGTAGAGGCAGGTGGAATTCCGGGTGTAGCGGTGGAATGCGTAGAGATCCGGAAGAACACCGGTGGCGAAGGCGGCCTGCTGGGCAGTGGCTGACGCTGAGGCGCGACAGCGTGGGGAGCAAACAGG
+
ABCD@CCJ>A@@CBBABB@AAA@B?C=;;CBCCC?CCCBC?CL>AAA@@BC=@A>ABABC?C@@@@BBAA=@>??;?BB@CCC9?@@B@BBB:C=AABB?A?@A@ABC?AAAC@;;:BBBCCCCCC@@@B;<5<AA>AA@B?B>A?AA<BABCCBB@BDAEAGD;;;A@@@;;;=A>B=BA?BBB?B@;;:;CC?C@??>?=@@????598>=>9?;873?=::::6:BBBBCCBCA?@BB8BBBBC<@>;9
@N9IO0:01061:06263
TACGTAGGTGGCAAGCGTTGTCCGGATTTATTGGGTTTAAAGGGTGCGTAGGCGGCCCTGTAAGTCAGTGCTGAAATATCCCGGCTTAACCGGGAGGGTGGCATTGATACTGCGGGGCTAGAGTACAGATGAGGTAGGCGGAATTGACGGTGTAGCGGTGAAATGCTTAGATATCGTCAAGAACACCTATAGCGAAGGCAGCTTACTAGGCTGTAACTGACGCTGAGGCACGAAAGTGTGGGGATCAAACAGG
+
@?ABA::6;;2;B=B?BB>BAB=B=@@@8?C5;;0;A0:9/9<6;>AAA>@;00,0<5<<>=6>?BBBBAA>999,:;<BA=B;AA4;5<.;5.59905;5;AA8A666CFA@ALF;BB=;;;;;BBBBAAAGACCD?EIAGAC?CAAA?AA?????=?CCD=C?::8:ABAABABBBB?CD@AAA?AABAAABA?B?BBBBC?ABB@@<@B????BBBBCCBBB@@<?@@889-:=?@@@@2@A@@@9@@@;
@N9IO0:01019:06332
TACGAAGGTGGCAAGCGTTGTTCGGATTTACTGGGCGTACAGGGAGCGTAGGCGGTTGGATAAGCCCTCCGTGAAATCTCCAGGCTTAACCTGGAAAGTGCAGAGGGGACTGTTCAGCTAGAGGATGGGAGAGGAGCGCGGAATTCCCGGTGTAGCGGTGAAATGCGTAGAGATCGGGAGGAAGGCCGGTGGCGAAGGCGGCGCTCTGGAACATTTCTGACGCTGAGGCTCGAAAGCGTGGGGAGCAAAC
+
A@@:92;5;;5;B?B@BB>AA=BB?@@A=BBABD=9::BBDCC>AAABBBA?AB?B?B=A@A<@@B=BB@DCBCC<B@9:6;D>BB8;7:>AB?CD69;A@?;<5>>2:;:::7;;;BBBA?A=ACCB=BCBB>CCAAACAF?B@BB=B<@A;:;AD=;95<4@ABBB@@@AA556;39<9B8B@B@E:BC@C==:C@@@;;<<:::;7:5<<>>9:444<884444.43388809448>AA6A@@@@8<
@N9IO0:01022:06323
GACGGGGGGGGACGAGCGTTGTTCGGATTTACTGGGCGTAAAGGGCGCGTAGGCGGACCTTCAAAGTCGGATGTGAAACCTGGCGGCTTAACCACCAGCCTGCATTCGATACTGTTGGTCTTGAGTGATGGGAGAGGAGAATGGAATTTAGGTGTAGCGGTGAAATGCGTAGATATCTGAAAAGAACACCAGTAGCGAAGGCGGTTCTCTGGACCAATACTGACGCTAAAGCGCGAAAGGCTTGGGGAGCAAACAG
+
99<<<===<;";4444///4//)/:)/33(33333(33333(3;1:::4444.33-38285333(3333-388///;1;)--(--(--(/)/2795444.333//)/////3333-3-33:288;<:;:::14444.4447<<.405:1:;7::5555549533(3348:;:9::///////&/75;;>9==>666<<1516<7<>BAAA@;<<+0+0;<<=@@@@@@@:>@>>;99(32894999&333::1833
@N9IO0:01033:06311
TACGTAGGGTGCGGGCGTTAATCGGAATTACTGGGCGTAAAGCGTGCGCAGGCGGCTCCTTAAGTCAGATGTGAAATCCCCGGGCTTAACCTGGGAACTGCGTTTGAAACTGAGGGGCTTGAGTGTGGAAGAGGGGGGTGGAATTCCAGGTGTAGCAGTGAAATGCGTAGAGATCTGGAGGAACACCGATGGCGAAGGCAGCCCCCTGGGCTAACACTGACGCTCATGCACGAAAGCGTGGGGAGCAAACAGG
+
A@AA>@@@;@BBCC<A;;59.9@@7A6;7;BBBC=BBCBB>CBBBCBB>==:00,0/;5;?B@BACC>CB=B<<=24:55+4;1;<6:496:@@:@?BAA???C;?AB=BAB<B==18=6A<<?8>B8=6????===&>?;>23,34884>9AB@8555:::3222777888A:55C9><:B9===?C;66:>>=264:;;CDDG2;;9)99:2;@><;;;;;4:5<<@BCBBD:>=?9899+83;9=3:@@5
@N9IO0:01057:06359
TACGGAGGGTGCAAACGTTGCTCGGAATTATTGGGCGTAAAGCGCACGTAGGCGCCTCTCAAGTCGAATGTGAAAGCCCTGGGCTCAACTCAGGAAGTGCATCCGAAACTGTGAGGCTTGAATACCGGAGGGGCCCAGAGAATTCCCGGTGTAGAGGTGAAATTCGTAGATATCGGGAGGAATACCAGTGGCGAAGGCGCTGGGCTGGACGGTCATTGACGCTGAGGTGCGAAAAGCGTGGGGAGCAAACAG
+
BBCC?BBC=BBBBA9>994;AA?C@C@CACCADC>?@:::5:>>@BAA???<993-38?BA=??BAC?<:;BCD=BBC=@;@8ABAB8@C=AB?D@AAACA;;8;>@:@BBBBBB>AD:BB8@@@<A@CCDI7::7:@@AC9:9;D<A?BBBC@@@>BBBB=B@AA@BBBBBBBBD>:999??=?=@999<99;>A>ABBCBE>B@@=@@A?;;;B@BBBBAAAAA>@@A;;;;-;:BCBED7@?==@,555
@N9IO0:01016:06376
TACGAAGGGGGCGAGCGTTGTTCGGAATTACTGGGCGTAAAGGGCGCGCAGGCGGCTCTGTTTGTCAGGCGTGAAAGCCCCGGGCTCAACCTGGGAACTGCGTTTGGGACGGCGGAGCTAGAGATCGGGAGAGGAGAGTGGAATTCCCAGTGTAGAGGTGAAATTCGTAGATATTGGGAAGAACACCGGTGGCGAAGGCGGCTCTCTGGACCGAGACTGACGCTGAGGCGCGAAAAGCGTGGGGAGCAAACAGG
+
AAA>@=@AAA2ABBCCCCABBAGC?C=@=@BCCC?CBCCD?IC=@BA;<9@499.;?;;:55)5<=AB9::;>==*34::.;C:???A7=:9;:/98=?@CCCD=CC=@?@;@@;=;9;;9BB@@ACC=CCBB=ABAAAA=?>A?BC;@??????AA=ACCC;A=:::?????B?AB9@288;<<<18179.9<>:A;=B?ABBDCCC?CB?BBBBB@@@A@@;;==74444444&4:444<<.<===>6;;<:
@N9IO0:01041:06372
TACGGAGGGTGCAAGCGTTAATCGGAATTACTGGGCGTAAAGCGTGCGTAGGCGGTTATTTAAGTCAGATGTGAAAGCCCCGGGCTTAACCTGGGAACTGCATTTGATACTGGATGACTAGAGTGTGGTAGAGGAGAGCGGAATTTCCGGTGTAGCGGTGAAATGCGTAGATATCGGAAGGAACACCAGTGGCGAAGGCGGCTCTCTGGACCAACACTGACGCTGAGGTACGAAAGCGTGGGTAGCAAACAG
+
@A?@;@AB;@@>?6;;AA5;8;BB>A6:4:?ABC>AAABB<@@A@@?A@??;:;4;>ABC=C@CCBBCCCCABB?3;@;;0;=4>=8<:=:=CD>B@BCBB@AB=AABBBBC;CCB???@BABBB;;4;;;;@<?AAABC@C@BB;B;?9>??=<=?;?BAB=B?:;;;>><:444.4.47=8===;=<==;;;;9>9;;7;>>=>@>:==;@;>666==<<<=B@?<?ABABC=;:9??>3>>>???8>=;
@N9IO0:01046:06365
TACGAAGGGGGCTAGCGTTGCTCGGAATCACTGGGCGTAAAGCGCACGTAGGCGGGTTGCCAAGTCGGAGGTGAAATCCTGGAGCTCAACTCCAGAACTGCCTTCGATACTGGCGATCTTGGAGTCCGGGAGAGGTGAGTGGAACTGCGAGTGTAGAGGTGAAATTCGTAGATATTCGCAAGAACACAGTGGCGAAGGCGGCTCACTGGCCCGGTACTGACGCTGAGGTGCGAAAGCGTGGGGAGCAAACAGG
+
=@</0+.---$-5--0005>@A;;6:496>@>>A995555)5;<A=666<C7@<>1:.654A;:;;C>AA?ACCC=CC?BA===988>:::?355;7;<=>;>:<;444///)///3::9C:<@A?499,99>?;ABB>??AE<ED999A@@BAB;00<=@@@00,0@>=?@C?A:?990*006:00/8//)-/0+0)//(//6779<7=?6=6;833338888///5666:;;38;<9:;;+7///7.5883
@N9IO0:01049:06391
TACAGAGGGTGCAAGCGTTAATCGGATTTACTGGGCGTAAAGCGTGTGTAGGTGGCTTCCTAAGTCGGTTGTGAAATCCCTGGGCTCAACCTGGGAATTGCAGTCGATACTGGGAAGCTCGAGTTCGGTAGAGGGCGGCGGAATTCCCGGTGTAGCGGTGAAATGCGTAGATATCGGGAGGAACATCGATGGCGAAAGCAACCGCCTGGGCCTGAACTGACACTGAGACACGAAAGCGTGGGGAGCAAACAGG
+
BDB@@ACE?@@??9??@@>B?A@A>9::9:@@@C>:;;BD=DBABE@@@BB>;:8;B=B?BB=BBCC@DACAA@D>CCC>@@@<@BBD@C@BBB<B?A9CABBBBCBAAA@@?:?8@CABCBBC@CC@CC@@@A<@C?A@>A?A?AB=B?BBBBB;;7;CDD>;;;BBBBBBABBBB<A@;?;?@@A9:;B?B@@@9@@B?B?BB?BBB=B?BBC>BBBB?@@:::;AAAAABB;@ADBAAC7;;:AB;AA@=
@N9IO0:01055:06373
TACAGAGGGTGCAAGCGTTAATCGGAATTACTGGGCGTAAAGGGTGCGTAGGTGGTTTGTTAAGTCAGGCGTGAAATCCCTGGGCTCAACCTGGGAACTGCGTTTGATACTGACAGACTCGAGTCTGGTAGAGGGTAGTGGAATTCCGCATGTAGCGGTGAAATGCGTAGATATGCGGAGGAACATCAGTGGCGAAGGCGGCTACCTGGACCAAGACTGACACTGAGGCACGAAAGCGTGGGGATCAAACAG
+
CBBBBCCC=BB?=8<797298==@=@<@?BBABA;:;;@@8@@;;;;BA@>;@@:@B=BC?B?CAA@@@BBBCCD>CAB=ABA:@@@B8@?BBB<B>A;<;<;;0;ABB@CCC:9;BBBB@?@:;;@5?@BBBB>AAA8878?B?C?CAAABBBAAB6??8=6BAABBBBBBB=???=@?=<9<>>??=>>:><A;A7;>:==>A49=4<>=A<>>>???>==99992<79@BA7><<8888)85555-268
@N9IO0:01057:06394
TACGTAGGGTGCGAGCGTTAATCGGAATTACTGGGCGTAAAGCGTGCGCAGCGGCGCCGCAAGTCAGGCGTGAAATCCCCGGGCTCAACCTGGGAATGGCGCTTGAAACTATGGTGCTGGAGTGTGGCAGAGGGAGGTGGAATTCCACGTGTAGCGGTGAAATGCGTAGAGATGATGGAGGAACACCGATGGCGAAGGCAGCCTCCTGGGCCAACACTGACGCTCATGCACGAAAGCGTGGGGAGCAAACAG
+
CDBBBCCC=@@@BBBCCC?C=BAA>@;?=@BABB=BBABB;A?BBBBBA;;5=34447;:@:94444.59<<<@1==A?0=@6=9958=8;==)9.4;69949.44:1885557<=:??:>BCCCC?BA>>>=4>?=@?>B@L@D@DC==B@:94458///(0/999<;8844444:.43-3-333299;;799:.4.3333-445:;>5;5:.444444<;;844444::444)44:<=>?2666<?5<<<
@N9IO0:01058:06373
TACAGAGGGTGCAAGCGTTGTTCGGAATTACTGGGCGTAAAGCGCGTGTAGGTGGCGAGATAAGTCGGGTGTGAAATCCCTTGGCTTAACCAAGGAAGTGCATTCGATACTGTTTCGCTTGAGTGTTGGAGGGGATGGCGGAATTCCCGGTGTAGAGGTGAAATTCGTAGATATCGGGAGGAACACCTGTGGCGAAGGCGGCCATCTGGACAACTACTGACACTGAGACGCGAAAGCGTGGGTAGCAAACAGG
+
BBCDBBBB:@?>>9?AAC?BB@CA=A5:-4<=<<4<<<;:6:>@AA@@@@@<@B?BBBBBAA>AAABB<>>>???8?>>7?=??CC=A>A=?=??C<????AA@AAAAAA;;:C=CBBB@@@@@@>;>4;;;;.;@A>@@=A?A@CI>E?BB;;;BB>BBBD>CABBBBBBC@@;<<0;A5;7;AA>A@@@?A??9?;??;??B::;CACBB?BB???BBBBDAA@@@>??@@@;@BA???8?@@?>@99:9<
@N9IO0:01065:05771
GACAGGGGGCGCGAACGTTGTTCGGAATCACTGGGCATGAAGCGCACGTAGGCCGCGCGCTAAGTCGCGTGTGAAAGCCCCCGGCTCAACCGGGGAACAGCACGCGAGACTGGCGCGCTCGAGGGTGGTGAGGGGTGAGCGGAACTCCAGGTGGAGCGGTGAAATGCGTAGATATCTGGAGGAACGCCGGCGGCGAAAGCGGCTCACTGGACCACGTCTGACGCTGAGGTGCGAAAGCTAGGGGAGCAAACGGG
+
?A@;;;;;*5555>96:6?AB<D@<=9<;;445:3:A9597@?5:6;@?@B?@-/0:==9<@9==0/0/:;;AAA,9;999'4.48:;7;8<>>2=8=<<;<;555<:::<<8?@@@@;;=B>>5<@;543899&////:;6>9===;>=5558;::?544:;(4455344499335404=8<9===8;8::69333(333677333391885::888;774B@>=<<6///8==3=:::?@A18>>:=47>;3
@N9IO0:01073:05790
TACGTAGGGTGCGAGCGTTGTCCGGAATTACTGGGCGTAAAGGGCTTGTAGGTGGTTTGTCGCGTTGTTCGTGAAAACCGGAGGCTTAACCTTCGGCGTGCGGGCGATACGGGCAGACTGGAGTACTGCAGGGGAGACTGGAATTCCTGGTGTAGCGGTGGAATGCGCAGATATCAGGAGGAACACCGGTGGCGAAGGCGGGTCTCTGGGCAGTAACTGACGCTGAGGAGCGAAAGCGTGGGGAGCGAACAGG
+
AA@@@:;;.;;9@@BAAA<ADB@C@CBC?CBBA@8?@ABB8A@:@@:?ABB?BCADC?CBAABAA=AB=@@BBBBB597:?BB?AB?B?B@F?BC?B?=>000+/0/0;/:;6:BBABBB?AACBBBBBAAAA3@AAA@@=??@?B?AA>ABCCCBC?BB@B?AA??9;:@;;;@@A>BB?B?BBC@C@CC@BBA?C@BBA<AABBBDF>BBAA@>BAA@A@@@ABC?AAA;;;0;9@@AAA5?@@@@?;<<?
@N9IO0:01078:05760
TACAGAGGGTGCGAGCGTTAATCGGAATTACTGGGCGTAAAGCGCACGTAGGTGGCGACGTAAGTCGGGTGTGAAAGCCCCGGGCTCAACCTGGGAATTGCATTCGAGACTGCGTTGCTCGAGTACGGAAGAGGAAGGCGGAATTCCCGGTGTAGCGGTGAAATGCGTAGATATCGGGAGGAACATCAGTGGCGAAGGCGGCCTTCTGGTCCAGTACTGACACTCAAGTGCGAAAAGCGTGGGGAGCAAACAGG
+
BBAA@@AA;A@?A?@>;;5:8==>9>;>7;=777-388;808449<>@@@B?BC?@@@B:;;=@A:;;/9@;000+00/0&06./44@2949?A9D<@<@0006<<000>>@@@@6;;A@@@CCCBC7;5;AA;A;@<@C?B>C@CC>C@CA@ABBB@DCCC=BBAA@BBBA@?;;<0;@<@<@??A@::::=77171336=9>:><B8@>6:0//////3:96660///8/333&3333;;=&//--5,5555
@N9IO0:01082:05773
TACGGGGGGGGCAAGCGTTGTTCGGAATTACTGGGCGTAAAGGGCGCGTAGGCGGCCAGACCAAGTCGAATGTGAAATTGCAGGGCTTAACTTTGCAGGGTCGTTCGATACTGGTCGGCTAGAGTGTGGAAGAGGGTACTGGAATTCCCGGTGTAGCGGTGAAATGCGTAGATATCGGGAGGAACACCAGCGGCGAAGGCGGGTACCTGGGCCAACACTGACGCTGAGGCGCGAAAAGCTAGGGGAGCAAACAGG
+
BBCDCCCCCC"BB?@9;;=@A=CB?B@C@CCCED?BBBBB>CI?CCCCCBB>::5;:@BBD@C?BAA@@=;;;@@@9@@CCB@D>CC?@=@BC=BBBCB=CCCCACCBBBBLGACAA@@BCDAAABBC?@<?:77.9@>9:6:<@=@C<A=BBBBBBC?CCCD=CCBBABBA@@BBAB=BB?B9BCC@CCA;8:CF@B>BBB9AA@=@@@;@<@<A@AABBBAAABBA>A?>9999(:?;;;A;6;<?==6=B@;
@N9IO0:01086:05782
TACGAAGGGGGCTAGCGTTGTTCGGAATTACTGGGCGTAAAGCGCGCGTAGGCGGTGATCTTTGTCAGAGGTGAAAGCCCGGGGCTCAACGTCCGGAATTGCCTTTGAAACGGGATTCGCTAGAGTCCGAGAGAGGATGGCGGAATTCCTAGTGTAGAGGTGAAATTCGTAGATATTAGGAAGAACACCGGTGGCGAAGGCGGCCATCTGGCTCGGTACTGACGCTCAGGCGCGAAAGCGTGGGAGCAACAGG
+
@@@@@29:9:*;BBCA;<4;@5;;4;;A>@@@BB=;<<@A0;;@@AAB@A@?BA<@;:::::,9>66/0/1///8.77=1888.6///1///:5;1616*/-(/;)//6(///(/3,366/-----.(./:<=::494404>=?=@:@:>::8ABBBBB>@AAC>C@BBB>>>>>?=AA=@<=>*000*0*/97:985<573-328:==>8>;:929@?:99@>=@@:93:?==AD;>>=000*00/0)/683
@N9IO0:01091:05779
TACGGAGGGTGCAAGCGTTAATCGGAATACTGGGCGTAAAGCGCACGCAGGTGGCTGAGTCAGTCGATTGTGAAAGCCCTGGGCTTAACCTGGGAATTGCAGTCGATACTACTCAGCTAGAGTATGGGAGAGGGTAGTGGAATTCCCGGTGTAGCGGTGAAATGCGTAGATATCGGGAGGAACATCAGTGGCGAAGGCGGCTACCTGGCCCCAATACTGGACACTCAGGTCGCGACAGCGTGGGGAGCAAACAGG
+
@@BC?BBC;AAAA=A;;;@C@BB@9=,000000*9:>>>8==BBA;:9@@:;;5;>999BBCCCB99:=BBAAB;;<;/;AD<BA?B8;59>=,5.56::::::;49949998?=>@A;:9BBBBDE=?????9=989@=A?C?CC;D?CAAAA@@<??>B;AADCCCC@888=?>4BD8;7;@;9:A?><@?>;>98:69/0/)/-(---&-(-----(-999///93////989::337;;;0<>A??77777
@N9IO0:01092:05774
TACAGAGGGTGCAAGCGTTAATCGGAATTACTGGGCGTAAAGCGCGCGTAGGCGGCTTGACAAGTCGAGTGTGAAATCCCCGGGCTTAACCTGGGAGCTGCATTCGAAACTGTCTTGCTAGAGTATGGGAGAGGGAAGTGGAATTTCAGGTGTAGCGGTGAAATGCGTAGATATCTGAAGGAACATCAGTGGCGAAAGCGACTTCCTGGACCAATACTGACGCTCAGGTGCGAAAGCGTGGGGAGCAAACAGG
+
CDBBBBBC?CCBB=A=??<@=@BD@C?A?ACBBI?<<;CD?D;;;B;;;AABCDACC@CBBB?BB@@A@@BBAAA8@@@@.99/9@=A>A=AA@9>@=::;::?BBAC=:;:@@C@?@@A@@@@A<<;0;@?@A8@;;::4:;@=<;?@?@@AAAAA?CBAB=BCBBBB@@@BBBA;;7;?C?CCBCA@@A=;;;;/:?BCCF@D@BB@CB?B?BAC@@@B;;;BBA?AAAABC>BBBCDDD9???AA;ABA@
@N9IO0:01096:05785
AACCAGCACCTCGAGTGGTCAGGAGGTTTATTGGGCCTAAAGCATCCGTAGCCGGCTGCTCAAGTTTTCGGTTAAATCTATGCGCTTAACGTATAGGCCGCCGAAAATACTGGGCAGCTAGGGAGTGGGAGAGGTACACGGTACTCAATAGGAAGGGGTAAAAATGCCTTTGATCTATTGATGACCACCTGTGGCGAAGGCGGTGTACCAGAACACGTTCGACGGTGAGGGATGAAAGCTGGGGGAGCAAACCGG
+
C9;7;B;;;@C;=;DCHACCCE?A@<@@;@CADD=D@CCC<@AGEC?BB;;;<@=@A?@AAA8::CA6@A?A?BD=AACBBE9:9D@B>BA@@@??;?3999::99+9<>@@A<BBBBEBCD>BBA@@:@@@@=@@@@AA?AAAAAB????4:3/99-/////'/.-055',---249268555625505;9957=<5;5;=8=>>>>:>>>:?>>AA<AA@@@<@A==>9778CB:B??????/9:9<<-718;
@N9IO0:01100:05781
TACGTAGGGTCCAAGCGTTGTTCGGAATTATTGGGCGTAAAGGGCGCGTAGGCGGTTTGTTAAGTCGGTCGTGAAAGCCCGGGGCTCAACCCCGGAGGTCGACCGATACTGGCAGACTAGAGTACAGAAGAGGTAGCTGGAATTCCCGGTGTAGCGGTGAAATGCGTAGATATCGGGAGGAACACCTGAGGCGAAGGCGGGCTACTGGGCTGATACTGACGCTGAGGCGCGAAAGCTAGGGGAGCAAA
+
AA@@@BBB=BD<A;BA@@?BC?DG@A?B?BB?EC>???BB=CB=?@@C@@@?BD?BC=BC@C>@@BC=ABB@@?B:AAB<CCC;CBB@=DDA7>800+0>@9>@@A=BBCC@CBBBBBBBBCBCCCCD@BBB@AACB@?<@=@=@A<@?ABBABAB@BBCC=CCCDCCBCCBBCCJ<??<?9>>?=@>?@;?AA=A?BBB=BABB@@@;@BBBBBBBBCBBBAA@B?A@AAA@9@?:::FF:BBCA@6
@N9IO0:01106:05762
TACGGGGGGAGCAAGCGTTGTTCGGATTTACTGGGCGTAAAGGGCGCGTAGGCGGCCACCGCAAGTCAGTTGTGAAATCTCTGGGCTTAACTCAGAAAGGTCAACTGATACTGCGGGGCTAGAGTGCAGAAGGGGCAACTGGAATTCTCGGTGTAGCGGTGAAATGCGTAGATATCGAGAGGAACACCTGCGGCGAAGGCGGGTTGCTGGGCTGACACTGACGCTGAGGCGCGAAAGCTAGGGGAGCGAACGGG
+
?@99:9:9%;A@A=ABBB9;;@BB?AAD=CBBBB>BCCCD=??<@C@A@BB=::6;=A?=BBC=??B???=??BBB>BBBBBBD>CB=@=AA@<888,98>?A>CBAAABBAABBBB9BC@@@@9:9@@B@CGD;CB?BBC@C@C@BBCC@BBABBBC@CBCC>CCCCBBBBBA@???B@A=A?BA@=@@?@;@@A=A?CCF>C@CBACC>BAAAA;;;@@@;;;@@@<@CBBCC=BA:::CC5:;ACC?BBD=
@N9IO0:01065:05817
TACGGGGGGGGGCAAGCGTTGTTCGGAATTACTGGGCGTAAAGGGCTCGTAGGCGGCCAACTAAGTCAGACGTGAAATCCCTCGGCTTAACCGGGGAACTGCGTCTGATACTGGATGGCTTGAGTGTGGGAGAGGGATGCGGAATTCCAGGTGTAGCGGTGAAATGACGTAGATATCTGGAGGAACACCGGTGGCGAAGGCGGCATCCTGGACTACTACTGACGCTGAGGAGCGAAAAGCCAGGGGAGCAAACAGG
+
@?:;9;9;9;9"9B5;:;;=A>7@@<>?C=AABCC<B;<<B0<<7<AABCA@<;;7;?B?CCD>A@A@@@ACC?@@0;;A8@@B>AC@B?B=@@@7A5;;A@A@BBBACCBBB?BBD>A@ADBAAA:::/;::@?9>9:9>:=7>=?994.78344;=:>:7>2////::@@??>887=9=A<A>ADD@D@BB?BBCAD@CC=A@;;5;A=AAB@@?@:999<949<?>9=@;9999&9>;==@?3<00/;)//:4
@N9IO0:01070:05830
TACGTAGGGTGCAAGCGTTGTCCGGAATTATTGGGCGTAAAGAGTTCGTAGGCGGTTTGTCGCGTCCGTTGTGAAAGCTTGGGGCTCAACCCCAAGTCTGCAGTGGATACGGGCAGACTAGAGTCAGGTAGGGGAGAACGGAATTCCTGGTGTAGCGGTGAAATGCGCAGATATCAGGAGGAACACCGGTGGCGAAGGCGGTTCTCTGGGCCTGTACTGACGCTGAGGAACGAAAGCGTGGGGAGCGAACAGG
+
@@A@@AAD>:::B>AAAA>BBCAC@D?D?BB@BB>BCCDE<??@@?BBB@@=:92:A9@?AAABBC@CC@B@@@E8;;B=A@@7@ABC=AAA3?9?BB;9;C@@B;9:DEEG>CBBB;<;B;;;AAA>AAACA6@998:A>A;?<>?@@?:::??CC@BBBB=????AA?>>BAACC9?@5:5:@@=A?BB=AA?9>8?=1979AACCC<B=A?===:;;@@@;<;M@E@D???9::9AAAA5::?A?=:::9
@N9IO0:01070:05833
TACAGAGGGGGCGAGCGTTGTTCGGAATTACTGGGCGTAAAGGGCGCGTAGGCGGCCAACTAAGTCGGACGTGAAATCCCCTGGCTCAACCAGGGAACTGCGTCCGATACTGGATGGCTAGAATCCGGGAGAGGGATGTGGAATTCCAGGTGTAGCGGTGAAATGCGTAGATATCTGGAGGAACACCGGTGGCGAAGGCGGCATCCTGGACCGGTATTGACGCTGAGGCGCGAAAAGCCAGGGGGAGCAAAGCGG
+
BBBBBCCCCC5CCBBBBDBCHAEC@C@C@CBCCL>;;;CGICG@CBBBBAD=::5;=@>BCE?BBCC?ABAA@CD9;;;;.;C<@@?@;@?AAA<C>A@@??CA?B=BC?@@?A@@?DBBBD?BB?BB>BBBBB>BCCCC>C?B@B@BB?BBBBBA@:???=8?A@@@@@B9::@@B7;<?B?@AA@D@DD?CCC@C?AB?BABB?BB<@@=@<AAA>BBBBAA@??99>?:;;;&:4.44949$4999;+//99
@N9IO0:01071:05846
TACAGAGGTGGCAAGCGTTGTTCGGAATTACTGGGCGTAAAGGGCGAGTAGGCGGCCATCTAAGTCAGACGTGAAATCCCCCGGCTTAACCTGGGAACTGCGTCTGATACTGGACGGCTTGAGTATGGGAGAGGGATGTGGAATTCCAGGTGTAGCGGTGAAATGCGTAGATATCTGGAGGAACACCGGTGGCGAAGGCGGCATCCTGGACCATAACTGACGCTGAACCGCGAAAGCTAGGGGAGCAAACGGG
+
AAA?@??;?@=??9?>??<?AACC@D?B?CCAAA<ABCED=CC=@@?B@?<:00+06<=@AC>AAD@@AA@@ABB>CEDDD5A?@@?A>B?@AA<A@CCCA;;;AABBBCCD@D@A>@B@BBBBBAA@;@@BBB>B9;:B?C@CBC?BB@CCBCAA@>ACDD?CCDCCCCCCCA@AA?B=8B>B>>:@?BD?B=C?B?AA?ABBB9::44;54:;24;<ACBBC@@<@<?@:9:-:=973;:+889994::=4
@N9IO0:01107:05814
TACCCGCAGCTCAAGTGGTGGTCATTATTATTGGGCCTAAAGCGTCCGTAGCTGGCCTGTTAGATGCCTGGGTAAATCGATGCGCTCAACGTATCGACTTCCCGGGTAGACCGGCAGGCTCGAGACCGGGAGAGGTGTAGGCTACTCGAGGGGTAGGGGTAAAATCCTGTAATCCTTCGGGGAGGACCAGTGGCGAAGGCGCTACACTAGAACGGCTCTGACAGTGAGGGACGAAGCCCTGGGGCGCAAACCGG
+
?::;/;;A@@CA@=AAC?A@?@CB@<AA=@A;?@:@=>>@6;:;;D?CCCBA::5:9??D@DCBB?>:=?>5?@A9@A:9:9:=?<<?;@@A??@B;;;5;;0;;0:?@>@=A@BBB@BBB@BB:;5;;0;AAB>@@AAA=ABCBBBEDDDD;CCDED:BBBB:BC@DBBB?BD7;9<ACC.;;=BB=@@BB6;:A=A=BBBAB@@ACDCC@CC?AAA;;::@@@>>>@700/;567717===/43878.7173
@N9IO0:01108:05826
GACCCGCTCCCCGAGTGGTGAGGGCGATTATTGGGCTTAAAGCGTCCGTAGCTGGCCATGCAAGTTTCCCGTAAAATTCAGCGGCCTAACCGTTGGCACGCGGGAAAGACCGCATGGCTTGGAGGCAGGAGAGGTCACGGGTAGTCCTCGGGTAGGGGCGGAATCCTCTGATCCGAGGAGGACCCCCAGTGGCGAAGGCGCGTGGCCAGAATGCGCTCGACAGTGAGGGACGAAAGCTAGGGGAGCAAACCGG
+
ABBD8;;;;;;6;BCBEAIBBBF>B:;;@BB@CF=>>6::/9;;;B;@@@?=992;;=<=?B5;;;0;@9AAABB8B>A@?;;6;=@@<@=@@=B?BBBBBBB=BF=@?@8:9@?@;@@4;5;A=ACCACCEI?AAAAAC=AABBC@DCBB?BAAAA6;:<A;?@6::@@@@@;>>=9?@>BBCCC2A???:??A8:8:BA???395:AA?CC???BBBBAAAB@@@B>@@AAD:BBA8888)988<>/:4:4
@N9IO0:01069:05861
TACGGAAGGTGCAAGCGTTAATCGGAATTACTGGGCGTAAAGCGCGCGTAGGCGGCTTGGTAAGTCGGGTGTGAAAGCCCCGGGCTCAACCTGGGAACGGCACTCGATACTGCTGGGCTGGAGTACGAGGAGAGGGGGGTGGAATTCCAGGTGTAGCGGTGAAATGCGTAGAGATCTGGAGGAACACCGGTGGCGAAGGCGGCCCCCTGGCTCGATACTGACGCTGAGGTGCGAAAGCGTGGGGAGCAAACAGG
+
AAAF@C=@<@@@@4;5969C@ABA@C>C?ABBBD<;9:CA79:@@@@ABBB>@@<=?;@<?B:?:<>;,5544:<)4555&5:)55<;6;6565)67;:766:7??<@@:;;?;;;0:=>;:@@?99//)///;<<<=&9;69.5.66;;8<@666;@:>>>>/54544944<<<454699-3-344.47<<266=8=8;;7;>==+;;:>@@:9:@A@@:99A@@:;6:@B@AB499>9=??0==:::.9992
@N9IO0:01077:05889
TACAGAGGGTGCAAGCGTTAATCGGAGTGACTGGGCGTAAAGGGCGTGTAGGTGGATGGATAAGTTATGTGTGAAATATCCGGGCTTAACCTGGAGGGGTCATGTAATACTGTCTGTCTAGAGTAGAGCAGAGGGAAGTAGAATTTCCGGTGTAGCGGTGAAATGCGTAGAGATCGGAAGGAATACCAGTGGCGAAGGCGGCTTCCTGGGCTCATACTGACACTGAGGCGCGAAAGCGTGGGTAGCGAACAGG
+
@@AA@@BB<;;:@<C????A9?;;6;:;:BCBBB=B;::<4@=6<<===BB@CB8BAA;ABC@BBAD@@@BA@@D?BCAC@CE<CB?A<?9>?;?@BB6BBA?>>?;789@@?>?>?BCBBBA@@::9@?@AEE>D>BBBAA199.78==@@ABAAA?BBBC>@@@CAABB@@@AA=?;?1:489<249<>:>94.4799345.5499<4:;<:///////558888677///:(--//7;(//8:44.4443
@N9IO0:01079:05875
TACAGAGGGTGCGAGCGTTAATCGGAATTACTGGGCGTAAAGGGCGCGTAGGCGGTTTGATGGGTGTGATGTGAAAGCCCCGGGCTTAACCTGGGAAGCGCATCGCAAACTATCGAACTGGAGTATGGGAGAGGATAGCGGAATTTCCGGTGTAGCGGTGAAATGCGTAGAGATCGGAAGGAACGTCGATGGCGAAGGCAGCTATCTGGCCCAATACTGACGCTGAGGCGCGAGAGCGTGGGTAGCGAACAGG
+
CCCCCCCB=BA>>>==>?<@=@BD@C?B?BA:89-9?=<<6>@9;;:@@@B@@@<@B<BACEK?CCCB@@@AA@?/:9:9-:?9=A?B?B<@@A0;4;;;:ABBABCD=CCBBCCB@BBD?A>?=888-8><>:@AAA???B?BC=C?C>@@@A;::@BBEK>C<::BCCCCA@<>9@6<.9.49<>000<*0/7)/)/4445<<<@@:?@8@<@CC;<;CBA;;:A;A;;;AABA@A@@@0;;:::?299>8
@N9IO0:01080:05887
TACGAAGGGGGCTAGCGTTGTTCGGAATCACTGGGCGTAAAGCGCACGTAGGCGGATTGTTAAGTCAGGGGTGAAAGCCTGGAGCTCAACTCCAGAACTGCCCTTGATACTGGCAATCTCGAGTCCGGAAGAGGTAAGTGGAACTGCGAGTGTAGAGGTGAAATTCGTAGATATTCGCAAGAACACCAGTGGCGAAGGCGGCTTACTGGTCCGGTACTGACGCTGAGGTGCGAAAGCGTGGGGAGCAAACAGG
+
;;AAA>BCCC3BBBBBBB>BB@A>?>-00>>000-;@ABC:@A@BB;;;CE@CC@GFAGC@E@BB@@@DD7:;@A4;58=@<BCBABA9;;;9:::6///:;174:;;;;;>:>>:=<<;:9545385:.55<7<>255>05.5555:556;===<<5;544(45::<<9;;;;4;::@;AD7;;B?CBCC@AAA?C?;0+0<+0000+0>6?<@@AAABBBBB@@A?CA@;;;0;;?;;;;.;;BBB<AA@?
@N9IO0:01092:05896
TACGGAGGGGGCCAGCGTTGTTCGGAATTATTGGGCGTAAAGGGCGCGTAGGCGGCTGGATAAGTCTGACGTGAAATCCCCCGGCCCAACCGGGGAACTGCGTTTGAAACTGTCCGGCTCGAGTCCGGGAGAGGGTAGCGGAATTCCCAGTGTAGCGGTGAAATGCGTAGATATTGGGAGGAACACCGGTGGCGAAGGCGGCTACCTGGACCCGGTACTGACGCTGAGGCGCGAAAGCTAGGGTAGCAAACAGG
+
@@AC=;9;9;*;@;5;9B=A@:AA?BAG@CC@CB<@@@@B=CC;@@;;9AA<@B:BGE@@A@?AAAC???A@@@@;ABBBB3B?BA<B<?<?BB:BABBBA??=,93</=<;;84>.37@????A==>6;5;>A4<8685+23:3>>0=B474?CBC?@AAE>;;;;>>>=<8855=3>=:=466;:>8<<=@;;69<@@=@?<=6942487(34999:9;?;::9??;?BCAAB=??>BBD=AAAA@=1>882
@N9IO0:01095:05860
TACGAAGGGGGCAAGCGTTGTTCGGATTTACTGGGCGTAAAGGGCGCGCAGGCGGCTCGCCAAGTCAGATGTGAAAGCCCCGGGCTCAACCTGGGAACTGCATTTGAGACTGGCGAACTCGAGTTCGGGAGAGGATAGCGGAATTCCCAGTGTAGAGGTGAAATTCGTAGATATTGGGAAGAACACCGGTGGCGAAGGCGGCTATCTGGACCGATACTGACGCTGAGGCGCGAAAAGCGTGGGGAGCAAAC
+
@@ACB?BDEE5BB?BABA?BC@CC@HDC>CCECC>BAAAD=CC@CCCCB>>:00+0>>CD?B@CCBHDC@@>=>=+00@B3BA9>==B?B?CCC>B?BDD@@@D=AABA;;;<00069888833.4<<4:<<<8B<<<>@<?:<:<=4<<666====:==<<3:5:;;<<@@;;7:=9A:>>9=??9?:?C?AAA@B?BC?@@CCAAA@BC?BB@@@@ABBBA@@@@;??>::::*:==;;::.:000:17
@N9IO0:01107:05883
TACGTAGGTGGCAAGCGTTGTCCGGATTTATTGGGTTTAAAGGGTGCGTAGGCGGCCTTATAAGTCAGTGGTGAAATACTCCAGCTTAACTGGAGGGGTGCCATTGATACTGCAAGGCTTGAGTGGAGTCGAGGTAGGCGGAATTGACGGTGTAGCGGTGAAATGCTTAGATATCGTCAAGAACACCGATAGTGTAGACAGCTTACTAGGCTCATACTGACGCTGAGGCACGAAAGTGTGGGGATCAAACAGG
+
BBA@ACC@CB@BC@C9;;?AAC@@8AAA9;;49<2;>044/4;0448;<=@;;;4:5?6B9:75?@@@AB@CBBC>@@@@B7;;AB=A<??@<@CCC;BAA>BB=;;;;::@@B8@<AA6;;@;;5;CBABBB>BBB?A@<A?B8;=CDACCCBBAA<A@@A;ACAA>BB@ABCAAACB7;;;===388<=?:::BAABB:99?B@A;;8:@ABABBBBA?@;555<8:>=999,9@AABCC7?9:0@9>==:
@N9IO0:01111:05882
TACGGAGGGTGCAAGCGTTATCCGGATTCACTGGGTTTAAAGGGTGCGTAGGTGGATTAGTAAGTCAGTGGTGAAATCCCCGAGCTTAACTTGGGAACTGCCATTGATACTATTAGTCTTGAATACCGTGGAGGTCAGCGGAATATGTCATGTAGCGGTGAAATGCTTAGATATGACATAGAACACCAATTGCGAAGGCAGCTGGCTACACGAGTATTGACACTGAGGCACGAAAGCGTGGGGATCAAACAG
+
@A@?>;;;,5=C=:>=BC=AAB8;59?<;8?::935>4>>6@<<<AABA;;7;A>@A;A@@@?B@AABBB?C@BA>BEBB9CBBAC?B?BB?BB=A;@@@@=@B?ABCABABA?@@?@@=AA>A@A5:996:>=@A:9:B?B@CBB@BBBBA@@@9959BAC=?=?C>??CCCC:97@?@AB=?=:)/)0599;=4:6?AABA@2<333::<55;@:?BBBB@@A??;AA???D:??BBBBB:BCB>D7:66
@N9IO0:01111:05890
TACGGAGGGCGCAAGCGTTGTTCGGAATCACTGGGCGTAAAGCGCGTGTAGGCGGTTCGACAAGTCGGCTGTGAAAGCCCGAGGCTCAACCTCGGAACTGCAGCCGAAACTGCCGGGCTCGAGTCCCGGAGAGGGTGGCGGAATTTCCGGTGTAGAGGTGAAATTCGTAGATATCGGAAGGAACACCAGAGGCGAAGGCGGCCACCTGGACGGTGACTGACGCTGAGACGCGAAAGCGTGGGGAGCAAACAGG
+
BABC<;;;)5:>:5;6:99=A:6646:==>?@@?6966@@)59=@BBBA@?;@C=B:BABAB>??@@@CCB?===+/-7/7--(//696:67:=9<=B@@@?74/3==2:?>>6==7;999::<==6=7=8859066033,3,29.;17/77:;;;;5:>>?9>=B@@@>>>>;@@274:5:17<<6=<<;4<>>9>;>>:=<AA<@@;@?@7;6<;<///==@===A@BA9992:9::ABB6??>::29995
@N9IO0:01067:05930
TACGTAGGGTGCGAGCGTTAATCGGAATTACTGGGCGTAAAGCGTGCGCAGGCGGCGCCGCAAGTCGAGTGTGAAATCCCCGGGCTTAACTTGGGAATTGCGCTCGAAACTACGGTGCTGGAGTGTGGCAGAGGGAGGTGGAATTCCACGTGTAGCGGTGAAATGCGTAGAGATGTGGAGGAACACCGATGGCGAAGGCAGCCTCCTGGGCCAACACTGACGCTCATGCACGAAAGCGTGGGGAGCAAACAGG
+
??CBCBCF>@AACBAAAA@E?BA@<@;@=ACCCH?CCFCC>BBBBBABA;:4;;6;BA?@@@6;;;;<=??@@@?9??>>5<?8=?3919?197)78=8799@A@::=6<:A@B789BBB?BBAA@A=9:999@8@A799>B?B@B@CC@@;:9BBB?BBCG?DCBB@@@BB@@@@?5;;5;5;@?=@A;;6;AA>B7;;::69A?BCC=B=A>;;;;;:?=?@@;;;?>?;;;6;AACCDD;BBBBD=AAB=
@N9IO0:01067:05935
TACGTAGGGTGCAGGCGTTTAATCGGAATTACTGGGCGTAAAGCGTGCGCAGGTGGTTTGCTAAGACAGGTGTGAAATCCCCGGGCTTAACCTGGGAACTGCGCTTGTAACTGGCAAGCTTGAGTGCGGCAGAGGGGGGTGGAATTCCAGCGTGTAGCAGTGAAATGCGTAGAGATGTGGAGGAACACCGATGGCGAAGGCAGCCCCCGGGTCGACACTGACGCCTCATGCACGAAAGCGTGGGGAGCAAACAG
+
CA@@A:;;0;B@A@=A;:;.:2999.5.549>@@=6@?9:;/;AA@@AB@00,00+0<3;<<C@C;9;D@A;;;@@+00;;)00*0/)/)/)-88/8+////8674:=@8?995:?7@B@:@>00069389=7;<<<<&??=A>A?A@:9997<7722522266/22266:77788855058383555655586666,2,268:;;;(22'22877...44...(...3557755709==@@AA/5565<3:::
@N9IO0:01070:05932
GACAGAGGTGCCAAGCGTTAGGCGGAATCACTGGGCTTAAAGCGTGTGTAGGCGGACCGTTAAGTACCTTGTGAAATCCCACGGCTCAACCGTGGAACCGCTGGGTATACTGGCGGTCTTGAGCCACCTAGGGGCAGCCGGAACAAGCGGTGGAGCGGTGAAATGCGTAGATATCGCTTGGAACGCCAACGGTGAAAACAGGCTGCTGGGGGTGTGCTGACGCTGAGACACGAAAGCCAGGGGAGCGGAACGG
+
BAB@?@@;@A=9=9=?@@>CC?AC>A:;;AABBB<AB6;;6;??@AABBBB=BC=AA>AC@D@CCCE@C?@@BCE=BBC=BBC@CDCC@B@BBB?B@C>BBAAB=@@@BAAA@AA?BCC@AAAC=???@?<<=2@@@?<A=@?BB?;;;?BC@BCBB?BBBD<??ACB@::::::=??;??C?BBB@B?BB?BBAAA699::?@@@????>,=?:98<@@ABCC?;;>?>=<;;1::5;<A>/<///*/6<;;
@N9IO0:01070:05958
TACGTAGGGTGCAAGCGTTATCCGGAATTATTGGGCGTAAAGAGCTCGTAGGCGGTTTGTCACGTCTGCTGTGAAAACTGGAGGCTCAACCTCCAGCCTGCAGTGGGTACGGGCAGACTAGAGTGCGGTAGGGGAGATTGGAATTCCTGGTGTAGCGGTGGATGCGCAGATATCAGGAGGAACACCGATGGCGAAGGCAGATCTCTGGGCCGTAACTGACGCTGAGGAGCGAAAGCATGGGGAGCGAACAGG
+
ABBCCCCC?:::E=@???;@@@?C@D@C@DE?CC>BBBBB<AAA@@@?A@@<?B>AB=BCCBABBB??>A@?@>BA9??@?@@<?B@@=A=??=AAB?BBBAA@@@:@AABD=CB@@@@A:9:::;D>B;;;;6;ACE>A5;5;5;>BE@BBC@A>@;@@+00<<<00:CC@:87<6981717779==992998271;9@?BB=:::=6<8<?=1::>==:99:=<298>>>A7?@>>AAA8ABCAA>AAA@
@N9IO0:01073:05928
TACGTAGGGTGCGAGCGTTAATCGGAATACTGGGCGTAAAGCGTGCGCAGGCGGTTATGAAAGACAGGCGTGAAATCCCCGGACTTGAACCTGGGAACGGCGCTTGTGACTCCATGACTCGAGTGACGGCAGGAGGGGGGTGGGAAATTCCACGTGTAGCAGTGAAATGCGTAGAGATGTGGAGGAACACCGATGGCGAAGGCAGCCCCCTGGGCCGATACTGACGCTCATGCACGAAAAGCGTGGGGAGCAAACAGG
+
CCCABADD<?@?@@BACC@CIDCC?B7:;<;;;0<;;AA:@@@@AA@@@A<@@?A<?=:9:,999957<=><<;1/---&-(-55(--390///(/5/4.4433-44484//)//-55-,-------63/33,388888#33;(44(45:5:<<>:;<==<@>9:969@AA@BABBB;;;A<A@?C@?@@?AB@@=@@@?B5;;;;;;;':BB>G:;;ECCABB@;;;;;@A@AA;;;;*;@>ACGF;BBAAA<ACB>
@N9IO0:01073:05944
GACGTAGGGGGCGAGCGTTATCCGGATTCACTGGGCGTAAAGGGCGCGTAGGCGGCTACGTAAGTCCGGCGTGAAATCCCACGGCCTAACTGTGGAACTGCGTCGGATACTGCGTTGGCTAGAGGACGGTAGAGGCTAGTGGAACTAGCGGTGTAGCGGTGAAATGCGCAGATATCGCTAGGAACGCCGGTGGCGAAGGCGACTGGCTGGGCCGATCCTGACGCTGAGGCGCGAAAGCTAGGGGAGCGAACCGG
+
@AABB@BB@B1@@@@@@@=BBB?BAAB@BBBLED=CCCCC>CC>CB@@@@@<ACBCCBCCCCAABB=@=@BADBC=ABA<BBB@C@@A=@CBA@=@>AAACCECD?B@@@@;;<B@B?CCBBBB>A@C?A@@;;6;@C@AAAL@AAABBC@CBBAAAC?CBCC?;:<CACAA@@AAABBBC?A=@@C?B?@?<?AB<?<@CB@@@>@@@C>C@CAAAABAAAA@@:::>AA@AAA8?AAAABB7@@C@@=@?B?
@N9IO0:01078:05948
TACGTAGGGTCCGAGCGTTGTCCGGAATTATTGGGCGTAAAGGGCTCGTAGGCGGTTTGTCGCGTCGGGAGTGAAAACACCGGGGCTTAACTCGGTGCGTTGCTTTCGAATACGGGCAGACTGGAGGCATGCAGGGGAGACGGAATTCCTGGTGTAGCGGTGAAATGCGCAGATATCAGGAGGAACACCGGTGGCGAAGGCGGTTCTCTGGGCATGTCCTGACGTGAGGAGCGGAAAGTGTGGGGAGCGAACAG
+
A@@99:BD69:2999:9@5@@A?C@C@B?BB8;<8:@@AC>DC>;;:A@??<?<;@@9@=>@?;:9>?6BBB>===0955.555&55.3-444:59----02268/9//)///9;.455559:788344455;;;;.;////)/)/3:3//,5===>>?9><AA:AAA;;;AA@A;938344.4.499390545::;+0*0>*0)/88444)4/////)////9444964559.55)555//;;+/////)44<
@N9IO0:01085:05913
TACGTAGGGTGCGAGCGTTAATCGGAATTACTGGGCGTAAAGCGTGCGCAGGCGGTTCGCCAAGTCAGGTGTGAAATCCCCGGGCTTAACCTGGGAATTGCGCTTGAAACTAGCGAGCTAGAGTGTGGCAGAGGGGGGTGGAATTCCACGTGTAGCAGTGAAATGCGTAGAGATGTGGAGGAACACCGATGGCGAAGGCAGCCCCCTGGGTCAACACTGACGCTCAGGCACGAAAGCGTGGGGAGCAAACAGG
+
ABB@ABBD>;:;BAAA;<7;=BBA5>=A=AB@AC;ABBAB>BBBABBC:::;@A;@=@AA>B?BBBBB>ABBCCC=BBDD;CB=AC?C?C?CCD<A?A=?:;;B?BBC>BAA@??:8;B???A???B>9:9BBBBBB)??<>?C?C@BBAA@AAAAAA@@@A<AAABCCBCBBBBBB>BB@D@AAA?BAAA6;;@=?9<<<<<>>0>@C<?@A=@:;;@BA@@@?;;4;AA@AC>AAAAGDE;BA@BC=AAA=
@N9IO0:01092:05916
TACGTAGGGTGCGAGCGTTAATCGGAATTACTGGGCGTAAAGTGTGCGCAGGCGGCCATGCAAGTCGAGTGTGAAAGCCCCGGGCTTAACTTGGGAATTGCGCTCGAAACTACGTGGCTGGAGTGTGGCAGAGGAAGGTGGAATTCCACGTGTAGCGGTGAAATGCGTAGAGATGTGGAGGAACACCAATGGCGAAGGCAGCCTTCTGGGCCAACACTGACGCTCATGCACGAAAGCGTGGGGAGCAAACAGG
+
AA@@?@A@;;;;BADAAA=A=@CC=C@BAGCCCC>AAACC=C@@@B@@@AA?@A=@@CAAAB?AA??:99>==;;)/0/0&/9.66*/*3=7=C>C;>/38?>@@BBB2<=<@>::4:A?=BBBB@?:898<<;>8=9??=A?A@D@@;9:@@?@?@;999:,:37:999444899?3776;5999.4.//2///*/599//,65<<::1:)/)/999-/0//:///444>944)49:>??@39:9AB;ABD8
@N9IO0:01102:05924
TACAGAGGGTGCAAGCGTTAATCGGATTTACTGGGCGTAAAGCGTGTGTAGGTGGTTTAACAAGTCGGTTGTGAAATCCCTGGGCTCAACCTGGGAACTGCTTCCGAGACTGTTCGACTAGAGTACGGTAGAGGGCGGTGGAATTTCCGGTGTAGCGGTGAAATGCGTAGATATCGGAAGGAACACCAATGGCGAAGGCAGCCGCCTGGGCCTGTACTGACACTGAGACACGAAAGCGTGGGGATCAAACAGG
+
>?@999>=4@<?;=@?AA?B=AA?59:@5@ADED>BBBCF>@@BBC;=;CH><;;;E?D@CB@CDBB?B?BBABB<BCC>CDD=CAAB@C?>>>6<18778=4<>A?@BA>>??AAABBBBBAA>>>?@????>8?A<:63<;?;4:9A:AA@????<?BFE?DAAACBA@000==9<:>8=;@BB>C=@A=@AC6;6;;9:;@@;@@@8@:?@@@@BBBB@??@@@ABB???D8@@>>8<<+88:;<24396
@N9IO0:01103:05917
TACGTAGGGTGCAAGCGTTGTCCGGAATTATTGGGCGTAAAGAGCTCGTAGGCGGTTTGTCGCGTCGGCTGTGAAATCCCGGAGCTCAACTCCGGGCCTGCAGTCGATACGGGCAGACTTGAGTGTTGCAGGGGAGACTGGAATTCCTGGTGTAGCGGTGAAATGCGCAGATATCAGGAGGAACACCGGTGGCGAAGGCGGGTCTCTGGGCAACAACTGACGCTGAGGAGCGAAAGCGTGGGGAGCGAACAGG
+
::;CBAAB=:;:D@BBCC>BBB@B>B@C?BC=@@:<@888-8;=:99:9//)/939;5;A=BB9;:A?AAAA;99)5@D;C>;999<@;:99299,9.5555599555====6=;;;<<7;;>B@@=@;;;;;.9:99:;4;=@=@:CC@BB@@AA@=@ABB;;;;A<;;?AAAAA@5;;5;5;A<9=:00+0=B9@-;;C;AACCCCC<<;5;;4:=9999599594;;>?@C>BBBCDDC8BA<;;>AA@=
@N9IO0:01109:05922
TACAGAGGGTGCGAGCGTTAATCGGATTTACTGGGCGTAAAGCGTGTGTAGGTGGCTTCCTAAGTCGATTGTGAAATCCCTGGGCTCAACCTGGGAATTGCAGTCGATACTGGGGGAGCTCGAGTTCGGTAGAGGACGGCGGAATTCCCGGTGTAGCGGTGAAATGCGTAGATATCGGGAGGAACATCGATGGCGAAAAGCAACCGTCTGGGCCCTGAACTGACACTGAGACACGAAAAGCGTGGGGAGCAAACAGG
+
AABA@AAB;;;9???>@>:?=>??=@@>9>?<>=6=@;;:0;A@@@@@AAA?@A=@A=A=;;5;;ACAA=AB@A@;ABB<BDC=BABA;?:;;;0;:?<>@@@ABA@>??999:9)7==BBBAAA?CA?BA@??;??@;??<?;?>BB;A=@???99:?BAAA<AA@ABA???99:;?6BB?A>A@::::99<@9999*9::*0+0::0:9099(48;;;ABA?;@@==>;=;@??=?2=@@::::+9>>>@=@9:3
@N9IO0:01065:05964
TACGAAGGGTGCAAGCGTTACTCGGAATTACTGGGCGTAAAGCGCGCGTAGGCGGTCTTGTAAGTCGGGTGTGAAAGCCCCGGGCTCAACCTGGGAACTGCATTCGAGACTGCAGGACTGGAGTATTGGAGAGGGCAGCGGAATTTCCGGTGTAGCGGTGAAATGCGTAGATATCGGAAGGAACATCAGTGGCGAAAGCGGCTGCCTGGCCAAATACTGACGCTCATGTGCGAAAGCGTGGGGAGCAAACAGG
+
BBBBB?BE>BBCCBCAABGCCCCC?@5:6:?@?C=AB;;;0;;;;BBBBED?A@@DBB>@AC@CBCCC=BBAA@B;@>?@3>C/;;;0+08=>@8A0//?:;@;?>:>??@?A?@9==9929=<<?:?=BBCCC=A???A=A?CC>B>A>AAABBBB@@;;A:A???@@AA<<<770:=@=@?AAABB??@?CAAB=AAB=@@@A9::39:??8<<97888<@@@@??????CC5::998::/::888,7<=:
@N9IO0:01072:05968
TACAGAGGGTGCAAGCGTTAATCGGAATTACTGGGCGTAAAGCGTGCGTAGGTGGTTTGTTAAGTCAGGTGTGAAATCCTCGGGCTCAACCCGGGAACTGCGCTTGATACTGACAGACTCGAGTGTGGTAGAGGATAGTGGAATTCCCGGTGTAGCGGTGAAATGCGTAGATATCGGGAGGAACATCAGTGGCGAAGGCGGCTATCTGGACCAACACTGACACTGAGGTACGAAAGCGTGGGTAGCAAACAGG
+
DBCBDCCC:@@9819@9:6;>@@@@C?A?ACCBC?CCCBB<AAABBABBBB?BB>@B<@@@C@CCBBBA@@?BBD>CC@BBBC=BBBB?AD>DD>C@B?@@BAA?BBBABAAC9::??@@A???AAC=??A8839>AC@A=A@C?BB=B@AA@B@@@?@DCE=CCDDDCCBBAB;;:.:@5;5;CCA@;;;=?@@7;9;B?BBBBA@?<??=A?AAAADBBABB:::=@?=;==.33<BBC;CA@?@?6<??9
@N9IO0:01094:05989
TACGTAGGGTGCGAGCGTTAATCGGAATACTGGGCGTAAAGCGTGCGCAGGCGGTTTTGTAAGACAGGCGTGAAATCCCCGGGCTTAACCTGGGAACTGCGCTTGTGACTGCAAGGCTAGAGTACGGCAGAGGGGGGTAGAATTCCACGTGTAGCAGTGAAATGCGTAGATATGTGGAGGAATACCGATGGCGAAGGCCAGCCCCCCTGGGTCGATACTGACGCTCATGCACGAAAGCGTGGGGAGCAAACAGG
+
BCCBBCDF=::9BBBBDD@D@CC@<A,00BB<A>BBBDF>DDD@@@A?9969@;?CC8BBB?BB???>@?A@@@8<>=>5?@8?A4:6:??=><>=A??;=>>193;??AA??7<:?BB@@@@@CC@BCCCCCBCB(@A@B5;5;5;@?=::894<=<444(48889:<=<<<A<=:A=<@:==<8<65/26--(-(-(---6666$69;,//:9:;;555=<::///;67////(/8444;;+4444:)55=8
@N9IO0:01101:06000
GACAGAGGGGGCAAGCGTTGCTCGGAATTACTGGGCGTAAAGGGCGCGTAGGCGGGATGGTAAGTCGGTCGTGAAATCCCTCGGCTCAACCGAGGAACGTCGATCGATACTACCGTTCTTGAGGATTGCAGAGGAGACTGGAATTCCCGGTGTAGCGGTGAAATGTGTAGAGATCGGGAGGAACACCGGTGGCGAAGGCGGGGTCTCTGGGCAATTCCTGACGCTGAGGCGCGAAAAGCGTGGGGAGCAAACGGG
+
@>BAA>>>>>0>A?AABC@BAABC@F@B>BB@@@;ACBBB>BE>@@?@@@@=@BD=A@@@AA?ABCA>CC???BC>BCC>CCD@:98B?B?A@A?B>BBBAAAABBB9::BBA?9959@<@@B???=?C@@AB=?>?@9979=A8>>:>=@AABBA?<=998.9@>@@@AA??@@@@9@A=A=????A?BB?AAA9=9:999+9??@899*8>8>;B>B>=>C@@@>>:>==6767)8::8888)59:;:35555
@N9IO0:01073:06015
TACGTAGGGTGCGAGCGTTAATCGGAATTACTGGGCGTAAAGCGCGCGTAGGTGGTTTGTTAAGTTGGATGTGAAAGCCCCGGGCTCAACCTGGGAACTGCATCCAAAACTGGCAGGCTAGAGTACGGTAGAGGGTGGTGGAATTTCCTGTGTAGCGGTGAAATGCGTAGATATAAGGAAGGAACACCAGTGGCGAAGGCGACCACCTGGACTGATACCTGACACTGGAGGTGCGAAAGCGTGGGGAGCAAACAGGA
+
@@;;;CCC;;;;AAECCCAC:;;B?B@C>BB@@@;ACBA@<B@@@BB;;;B>@?=@A9AD<?<@B=@=AA@@BBB=BG>=1A<6==@A=@:<?A;B4:7<8;9:18==0?AC?B:;7:/0/990/086;9<258*8817<:=186'6.89252575;:>:;:1;788?@B=:://*/593:,/*/A@9;;9:3:9?:?<??964./(/-(-:;/--,,(--,,,5--(-3.33776<)8855666+655590;=>08
@N9IO0:01077:06035
TACGTAGGGTGCGAGCGTTAATCGGAATTACTGGGCGTAAAGCGTACGCAGGCGGCTGTGCAAGACAGATGTGAAATCCCCGGGCTTAACCTGGGAACTGCATTTGTGACTGCGCAGCTAGAGTTTGTCAGAGGGGGGTGGAATTCCAGCGTGTAGCAGTGAAATGCGTAGAGATGTGGAGGAACACCGATGGCGAAGGCAGCCCCCTGGGACCTGACTGACGCTCATGTACGAAAGCGTGGGGAGCAAACAGG
+
BB@A@BBD=A@ABBDBBA?A?BC@@A-0-0A@@A>;;;BB=BCCCC:;:AA=??;?AA@@AC@CC????BABBBB>BBBB8BC9@@3939;>?@9@9>??=>@A<ADFDAAAA?>??BBA??>>>188=AA@A@A@@'==8=8<1818=88566555:888;C688<<;;;;;988==8=><A=CBB?BA@@<@@@5;5:;;?ABB3BCC=AB?DAAACCCIGB@@@B@@@@@AB6;<;;@@A7;;;@D>@AA>
@N9IO0:01082:06021
TACAGAGGGTGCAAGCGTTGTTCGGAATCACTGGGCGTAAAGCGCGCGCAGGCGGAAGTGCAAGTCTGGAGTGAAATCTCGCCGCTCAACGGCGAGGCTGCTTTGGAAACTGCACCTCTAGGGATTGGTAGAGGCTGGTAGAATTGCAGGTGTAGCGGTGGAATGCGTAGAGATCTGCAAGAATACCCGTGGCGAAGGCGGCCAGCTGGGCCAAATCCGACGCTGGAGGCGCGAAAGCGTCGGGGAGCAAACAGG
+
AA;;;CEI?AB?B<?>@A9::ADD?C99995@@C>AAACC:;;66=@BBCC@CC6<8;<>@><@@?AB?BBCBBE?;<;CBB=??@@C@CC@CC?@=@AA:;;0;5;;0;;<;BC?BBBBAA;@@<@?BBB;;5<BB5<;A@<A?CBAA=AB@@@CC?BC:;8;B@@;;;BCDCBA@;;4;A<@@AE>@@@5:9924.4:5:54444;=5>:>A6;;7;<99944.48544444;24///////&////;3:;;5
@N9IO0:01085:06054
AACCAGCACCTCGAGTGGTCAGGAGGTTTATTGGGCCTAAAGCATCCGTAGCCGGTTGCATAAGTTTTCGGTTAAATCTATGCGCTTAACGTATAGGCCGCCGAAAATACTGTGCAGCTAGGGAGTGGGAGAGGTACACGGTACTCGATAGGAAGGGGTAAAAATCCTTTGATCTATTGATGACCACCTGTGGCGAAGGCGGTGTACCAGAACACGTTCGACGGTGAGGGATGAAAGCTGGGGGAGCAAACCGG
+
B7B>000//5@///>AC@CCCC@@@?@C=CD@CD>C@BBD<AABBB?DDBCB@C?B9::AA@:99::-9=8??BB>CCCC>>>??D?B@A@@C;;<?B8;;=A@CC;EDDAAABBBA@A?AB=::9BB;AA9949A@@AA>BBBBBACDCC?C?@@@29:999'9839?193A=;@:>A>;::@=@@8@A@<6<;<3:5;<6<>>;;69>?2;>=?>4555:=578222)2669C7>=<>ACC.?;;;=/7374
@N9IO0:01093:06035
AACGTAGGTGGCGAGCGTTATCCGGATTTACTGGGCGTAAAGCGCATTCAGGCGGCTCAGCAAGTCGGGCATGAAATCTCTCGGCTCAACCGGGAGAGGCTGTCCGATACTGTTGGGCTTGAGGGCAGTAGAGGAAGGTGGAATTCCGCATGTAGTGGTGAAATGCGTAGATATGCGGAGGAACACCAGTGGCGAAAGCGGCCTTCTGGGCTGCTCCTGACGCTCAAATGCGAAAGCTAGGGTAGCGAACGGG
+
@3A;;;BAGDABCBB?BB?BB@<?;978/9?>@@;@AACC>AABBBB=A9958>9=AA@A@B@@@@AA;A@AABB<CBCCDFC@BBDC@C@DE>BBBB?ABBBB=BAAABBBB?CD<CC?@@@B>ACCB??>A>?=B?@@<@;@<@<@@B999BBBB@BABA:899A@>99<:::::8<>:>5;;;;???><A;;;3;=>:=9@<@@@C7???888<>>??AAAAAC:788>>E8>=>:99+..335;6;;=3
@N9IO0:01095:06030
TACGGAGGATCCAAGCGTTATCCGGATTTATTGGGTTTAAAGGGTGCGTAGGTGGCTTTTTAAGTCAGGGGTGAAAGACATCGGCTCAACCGATGCAGTGCCTTTGATACTGAAGAGCTTGAATAGCGTTGAAGATGGCGGAATGAGACAAGTAGCGGTGAAATGCATAGATATGTCTCAGAACACCGATTGCGAAGGCAGCTGTCTAAGCGTTTATTGACACTGATGCACGAAAGCGTGGGGATCAAACGGG
+
BBCC@DD?B@@=B=AB@B?@AA@C?@@?8@A>DD=CD<@?:?C9AAAAACB?AA?AJCCC3GACBA@@BC3@;;;0;==966>:CA@A=@6;;@AAA@AAA4;;09@BBA@@@@DABBB9;;>BBB@@@@BC@CCCC>;;5;>B@BBBBB?BB@@@A>;;<<0;@@A@AAABBAAAAAAB::8:AA>AAA288;;/3,4:;;;<<>;:7:=@@@:AA<ABBBBCCBAA;;;BAB;A;;<EIH<FBBBJ>CGG?
@N9IO0:01113:06047
TACGGAGGGAGCGAACGTTGTTCGGATTTACTGGGCGTAAAGGGCGTGTAGGCGGTTTGGCAAGTCAATGGTGAAATGCCTCGGCTCAACCGGGGACCTGCCTTTGAAACTGCCAGACTTGAGGCCGTGAGAGGAGACTGGAATTCCTAGTGTAGCGGTGAAATGCATAGATATTAGGAAGAACACCAGTGGCGAAGGCGAGTCTCTGGCACGGTTCTGACGCTGATGCGCGAAAGCTAGGGGAGCAAACGG
+
BBCC@CCG@:;;CD@BBB>BB=AA5:9<6<@ABB>CCBBB=BE=BBBAABB?BC?BC>B?BA;@@;;5;B?BDCM>BBC>B;;7;AAA=B?AII<IFAEBA@BG?CCB=B@@A<AACCC?AAA<A000AACAA<@<;;;;9@@C?A>BCAAA;;;;;5;AAA;ABBCCCCBBAB=<<8<9==+00@;==CB?A;;7:<@??AA@;:9:299?@;@<@AAAABBBAABBAABCCD?CDA;;;<.9A:;9/9@A
@N9IO0:01084:06075
TACGTATGGTGCAAGCGTTGTTCGGAATTATTGGGCGTAAAGGGTATGTAGGCGGAATTGTAAGTCAGGTGTGAAAACTATGGGCTCAACCCATAGCTTGCACTTGATACTGTAAGTCTAGAGTTTGGGAGAGGGAAGCGAATTCCTGGTGTAGCGGTGAAATGCGTAGATATCAGGAGGAACACCGGTGGCGCAAGCGGCTTCCTGGCCTAAAAACTGACGCTGAGATACGAAAGTGTGGGGAGCGAACGGG
+
ABBCBBBDADD@@;>;;:7;B?CC@B9@:?A=A@;9::@@:AA=BC@@@CE?AA=?<?<@?@=@@AAB@A@@;;;;-9;@@BD?CCAB@CD>AABBBC:;;BCB7;;BBAAB@@;@?@?A??;:;/;A6BBBAF<A=C00/7<7<6=B@CCCBCCD?C;;;6;99CCBBCB;;;EC7@<6>49:;9=49;.9<<C8A>@;?A<@<@B>C<;;;;;'::;;>B=?8@55::BBAB=AABCBBB7;;;;;9?AA8
@N9IO0:01095:06102
TACGTAGGGTGCAAGCGTTAATCGGAATACTGGGCGTAAAGCGTGCGCAGGCGGTTATGCAAGACAGAGGTGAAATCCCCGGGCTACAACCCGTGGGAGCTGCCTTTGTGACTGCATAGCTAGAGTACGGTAGAGGGGGATGGAATTCCGCGGTGTAGGCAAGTGAAATGCGTAGATATGCGGAGGAACACCGATGGCGAAGGCAATCCCCTGGACCTGTACTCGACGCTCATGCACGAAAGGCGTGGGGAGCAAACAGG
+
BB;:;;;;0;@?B?BBCD7;5;=<*0)0/77993;9A@<096;;====6679;8=8;;6557://////)//;;2::;;.66.//-,2022(***2(,,,,-/)--(--/66//388:??AA?><>>:948;@?ACCC.97;57184:6<;@9===00(//(//39;29:<:>?@@00/88937729,7<9;AAAA?9:9?B?AB?BBBB4@@=AB>B@@>;000;;00/8;?>>;---9(-(-3-///'//577.5573
@N9IO0:01097:06073
TACGAAGGGGGCTAGCGTTGTTCGGAATGACTGGGCGTAAAGGGCGCGTAGGCGGCTTAGTAAGTCAGGCGTGAAAGCCCCGGGCTTAACCTGGGAACTTGCGCATGATACTGCTGGGCTTGAGTGCGGGAGAGGAGTGGTGGAATTCCCAGTGTAGAGGTGAAATTCGTAGATATTGGGAAGAACACCGGTGGCGAAGGCGGCCATCTGGACCGCAACTGACGCTGAGGCGCGAAAGCGTGGGGAGCAAACAG
+
>?@00-0@@@0@?>???@=BB?BD@B?;;9A;;</:@:95)5=0=9444996;<8;;6;;;?;9;495.4//077(//;;.:;3886:48488:(/)//)/--//666:=;;>?999,9>;<?>@@@@A:?00/6///80665=9@>BD<;;=?:????>BBCC=C<966;:<@A=3;:(/)/:5///2735909<<7?59949.55<<;6::044:7:555:<45555.55559;)55;9999+99555)595
@N9IO0:01105:06070
TACGTAGGGTGCGAGCGTTAATCGGAATACTGGGCGTAAAGCGTGCGCAGGCGGTTGTGTAAGACAGGTGTGAAATCCCCGGGCTTAACCTGGGAACTGCGCTTGTGACTGCACGGCTAGAGTACGGCAGAGGGGGGTGGAATTCCACGGTGTAGCAGTGAAATGCGTAGATATGTGGAGGAACACCGATGGCGAAGGCAGCCCCCTGGGCCGATACTGACGCTCATGCACGAAAAGCGTGGGGAGCAAACAGG
+
AB@A@@CC<;;;CBBBAA<ABCCA=E000AA?@599;CC>CME@@@BBAA=BC?A@CC:9:?A???A?AAB???7=BCC:CC288,3,7/7;;37498373=@6><???>?989A;@?52255555.3/..5;;;;&57092808;A?>;=<7?=888>?AA79:AB@AAA?????A4::<@<ABA?@@@C?;;;@C<@@;;;;;*;AC=C@BBCCC>>>@000000C@?:9999&9:<9999*5:@@=>CBC?
@N9IO0:01110:06074
TACGTAGGGTGCGGGCGTTAATCGGAATTACTGGGCGTAAAGCGTGCGCAGGCGGCTCCTTAAGTCAGATGTGAAATCCCCGGGCTTAACCTGGGAACTGCGTTTGAAACTGAGGGGCTTGAGTGTGGAAGAGGGGGGTGGAATTCCAGGTGTAGCAGTGAAATGCGTAGAGATCTGGAGGAACACCGATGGCGAAGGCAGCCCCCTGGGCTAACACTGACGCTCATGCACGAAAGCGTGGGGAGCAAACAGG
+
AAAABAAA8;;;;:0;<;5;6:CC=C6;4:;;:<0:A9;:69@>@@BBBA@<@A7;;B?B@C?BB;;:A:9:A??9?A@A9AC=BC@B@B?BBF>C7:0;;;>@,/0?8==8?BBA1<>143:?AAB7=7A:@@AAA)>D=B;>:?;A@5:A?:777779<=0522229;<<6657?:>@9=:=BB<A@?:<A??<?=?@@@@?@0@?B<B::4:?=::88337;;;AAB9::D>C@AA@@@6AAA@A8;8?:
@N9IO0:01066:06112
TACAGAGGTGGCAAGCGTTGTTCGGAATTACTGGGCGTAAAGGGCGCGTAGGCGGTCTGGTAAGTCCCGTGTGAAATCCCTCGGCTCAACTGAGGAACTGCACGGGAAACTGCTTGGCTTGAGTTCGGGAGAGGGAAGCGGAATTCCGGGTGTAGCGGTGAAATGCGTAGATATCCGGAGGAACACCGGTGGCGAAGGCGGCTTCCTGGACCGACACTGACGCTGAGGCGCGAAAGCTAGGGGAGCAAACGGG
+
CBCBAAC?@B@CD>B?@@=@@<@C?C@C?AABBB=BCCCC=CC=BCCCCAA>?B?BCCC@CC?BBCC<BBCAAAC>CBB=@9979AAA?ABB:;7;>ACAAA@@@:@A<BBBBD@D@CC@BB@@=@B@:BBBBC>C@@@@?B;@:@4994;CCA@A@?BAAA<ABBCCBA???8849;@B?B@CDDAF=AA=ABB@B@CC@;;:;?AA:;;?B@@@@ABABA@==9:3:>>>@A5::@ABAB:BAAAC<@AC<
@N9IO0:01076:06156
TACGTAGGGGGCGAGCGTTGTCCGGATTTATTGGGCGTAAAGAGCTCGTAGGCGGTTTGGCAAGTCGGGTGTGAAAATCCGGGCTCAACTCGGAGAGGCCACTCGATACTGCCATGACTAGAGTCCGGTAGGGGAGTGCGGAATTCCTGGTGTAGCGGTGAAATGCGCAGATATCAGGAGGAACACCGGTGGCGAAGGCGGCACTCTGGGCCGGTACTGACGCTGAGGAGCGAAAGCGTGGGGAGCGAACAGG
+
BB@9=9:999$59:@@BA=BCD@D@BBB<BB9B@8?>>??8=954;545<<9=><?@:@>@?<??ABD=;;;@@?@28;5:<255<=8;;;<8<<;;<A?A=AAAAA@@@@A?B;;;B;;;;::@<A<AAAAA6C@???A?A>A@D@BB????CCEC?BCCD>BA@???::9==<==3;;5;5;@A=@>;;7;BA=A@BB?BBCBBBAB?C@C7;:@@@@@;;;;;:<?@>:;:/9>=<>?@5>@@@@<;:;>
@N9IO0:01082:06154
TACAGAGGTGGCAAGCGTTGTTCGGAATTACTGGGCGTAAAGGGCGCGTAGGCGGTCCTGTAAGTCCCGCGTGAAATCCCCCGGCTCAACTGGGGAATGGCGCGGGAAACTGCGGGGCTTGAGTTCGGGAGAGGGAAGCGGAATTCCGGGTGTAGCGGTGAAATGCGTAGATATCCGGAGGAACACCAATGGCGAAGGCAGCTATCTGGATCGTAACTGACACTCATGAGCGAAAGTGCGGGGAGCAAACAGG
+
AB@A@@B>;;69A9?=??=AB?BB@B@C@CBCBD=@@@@@:@A<BBABA9:69>:>@?@@@@;>@>?5AA@BAAA9;:;:;*;;BAAB>BBBCC;C@CC?CBAA@:@B;BBBBCCC7@@6;;AB?BEM?CC@@@;@<@@@=@=A=A?CB=AABBBA@<@CCC8?@BBAAACB@?>;?:;;6;4<<=;?;;;:<==9=8??>>?CBBBB?BAAAAA=AA::9BAA@BAAABBBBB9A@89999*9=?AB>B@?8
@N9IO0:01088:06140
TACGGAGGGAGCTAGCGTTGTTCGGAATTACTGGGCGTAAAGCGCACGTAGGCGGCTTTGTAAGTTAGAGGTGAAAGCCCGGGGCTCAACCCCGGAATTGCCTTTAAGACTGCATCGCTTGAATCCGGGAGAGGTGAGTGGAATTCCGAGTGTAGAGGTGAAATTCGTAGATATTCGGAAGAACACCAGTGGCGAAGGCGGCTCACTGGACCGGTATTGACGCTGAGGTGCGAAAGCGTGGGGAGCAAACAGG
+
CCFD@BBB:@AA@@@BCB?BCACCAC@C@CAAAF>@@?BB<BABBB::;CC@CC@CCC=BBB?BB??@@?:=???<BBB<BCC9AAAB>BBB5B=A?B?BC?BB>B?BBBBCBBCBBBC@BC@EE?BB<??9949AA@AB?B?B<?;?@A>>?@@@@;??AB=B?BCBBBBDBB?@@<@<@A;;::6:;==:<//)/7//)/<:=>AA=??;?=BAA=;;:@A?>>>7566>>>9>;;;AAA166999/9<;6
@N9IO0:01098:06149
TACGAAGGTGGCAAGCGTTGTTCGGATTTACTGGGCGTACAGGGAGCGTAGGCGGTTCGGTAAGCCCTTTGTGAAATCTCCAGGCTTAACCTGGAACAGTCGGAGGGGACTGCCGGGCTAGAGAACGGGAGAGGAGCGCGGAATTCCCGGTGTAGCGGTGAAATGCGTAGAGATCGGGAGGAAGGCCGGTGGCGAAGGCGGCGCTCTGGAACGTTTCTGACGCTGAGGCTCGAAAGCGTGGGGAGCAAACAGG
+
A@@A@4;5;A;AC>B:;<@CC@CB@CCC=AACFF=??@BB???9>@;;;BB?BB@C@BB@BA>BBA9AC7<;CBC>BBBC@BD?;;;;9B?@@>A?AA@@9;5;@?=3:@D=B@CE>AA@:>A@<>?=5=?<>;?>9999,3,3,3;3;7=BBBAAA89:AA=CB???BBAAAA@@@:@@8=8=8B?A6?>5:::5:7;;8BB==;8:,2,3635.3../;9:866:6/0/=9919667777*59>?A9>>>3
@N9IO0:01106:06156
TACGAAGGGTGCAAGCGTTACTCGGAATTACTGGGCGTAAAGCGTGCGTAGGTGGTTTGTTAAGTCTGATGTGAAAGCCCTGGGCTCAACCTGGGAATGGCATTGGATACTGGCAGTCTAGAGTGCGGTAGAGGGTAGCGGAATTCCCGGTGTAGCAGTGAAATGCGTAGATATCGGGAGGAACATCCGTGGCGAAGGCGGCTACCTGGACCAGCACTGACACTGAGGCACGAAAGCGTGGGGAGCAAACAGG
+
BCA::7:D=@A@DAECAA?ACCBA?@5879BAAD>?@@@@;@AA@AABAAA?BC@CC=CC@D@CCCCCCCCACCE>A@@8EED<AACCAC@BBD?F@CC?CGG@C?BBCBCCABBBBAAAABBBAAE?A@@??>5=??=?=B>B=@C=C@BB@AACCCBBCC=BCCCBBBCB@A@?>6@@;?<@@@B?C;;8;CC?B?BG@AAAB?A@=@?9==@???AAA@@@@9:3;AABCD=BA@?@@@6@@AAA<A@@<
@N9IO0:01111:06125
GACAGAGGGGGCAAGCGTTGCTCGGAATTACTGGGCGTAAAGGGCGCGTAGGCGGGATGGTAAGTCGGTCGTGAAATCCCTCGGCTCAACCGAGGAACGTCGATCGATACTACCGTTCTTGAGGATTGCAGAGGAGACTGGAATTCCCGGTGTAGCGGTGAAATGTGTAGAGATCGGGAGGAACACCGGTGGCGAAGGCGGGTCTCTGGGCAATTCCTGACGCTGAGGCGCGAAAGCGTGGGGAGCAAACGG
+
CCCAB@>>>=,=@;@9::>DBB:;8;?B>AB@@@;@CAAA<AB<AA@@@BB@CCD<@@B?BB>@@DC@CCCAAAA=BCE;??B>@AACAF=??B?B?DAA@@?@@>>??ABBB?BB<?>=A@@>?@?A@@@AA:<=???@<@=A?BC;A>ACBBAB?=?@@@8@AABBBA@@???@@9@A;?=?AB?A<9959AA>B?BBC<B999@AA99979>A<@@>@@666//+/<=<<=2;:;@@AB5BB???5;97
@N9IO0:01067:06199
TACGTAGGGTGCGAGCGTTAATCGGAATTACTGGGCGTAAAGCGTGCGCAGGCGGCGCCGCAAGTCGAGTGTGAAATCCCCGAGCTTAACTTGGGAATTGCGCTCGAAACTACGGTGCTGGAGTGTGGCAGAGGGAGGTGAATTCCACGTGTAGCGGTGAAATGCGTAGATATCTGACAGGAACACCAGTGGCGAAAGCGGCTCGCTGGACCGCAACTGACGCTGAGGAACGAAAGCTAGGGGAGCAAACAGG
+
@B@@@BCC=:;;BBBAA@:@=@AB?B89:;DCCC>AAABB<B?999;0000*0;670:29<<38534?455:::;03333&355555:5:<3:>5;3:*//88:<=>@6<;?9;5;BA;;4;99===8;9999>69:.9947=8<8<<<<@?@:8763999(948=CBBB=A44388933,33=;=2793:7<BBB<?@@3449333>7=;6;00*/666//38::;7=8=CDF>CB;;;AA3A;;;;0;;;;
@N9IO0:01076:06203
TACGGAGGGGTGCGAGCGTTGTCCGGAATCGACTGGGCGTAAAGGGCGCGTAGGCGGCACGTTAAGTGGCTGGTGAAATCCCGCGGCTCAACTGCGGGGCCTGCCGGTCAGACTGGCGAGCTAGAGCACGGTAGGGGCAGATGGGAATTCCCGGTGTAGCGGTGGAATGCGTAGAGATCGGGAAGAATACCAGTGGCGAAGGCGGTTCTGCTGGGCCGTTGCTGACGCTGAGGCGCGACAGCGTGGGGAGCAAACAGG
+
@=::.;;44&5@>556@;B9>==8=6=4@///9>;;5/66@@8@G8;;<<<9:.565<;99<6:5;//,/774:444)4/7.7//)//884<<;3333&3-55<.5.5554;;==869540/0///0/4@5:9944&9A595;5)56;8?@7>:A;;;>:@8;:5@8A?;;>B@@=44444(45<C:555:=;::9=00+/500(/0699;;;;09755.5;<;<=<A665949999=555?@<<==+8840/(/005
@N9IO0:01104:06174
TACAGAGGGTGCAAGCGTTGTTCGGAATCATTGGGCGTAAAGGGCGTGTAGGCGGTTTGTTAAGTCATGTGTGAAATCCCTCGGCTCAACCGGGGAAGGACGCATGAAACTGACAAGCTAGAGTACCAAAGAGGGGGGTGGAATTCCCGGTGTAGCGGTGAAATGCGTAGATATCGGGAGGAACACCGGTGGCGAAGGCGGCCCCCTGGTTGGATACTGACGCTGAGACGCGAAAGCGTGGGGAGCAAACAGG
+
BBBBA@@@;;;9A;@@??9@@?@A?A>AAAA?BB;??:::8:A=BCCCCCC???<?A6??5:7;AAABBBCBAAC=BAA<ABB?ABAB?@?BBB8B?B?BA@@AA???9?AABAB=A@@??>@@@A?AB=BCCCCCC*BB?A7;7;D<B>BAB;;;@=@BBE>BBBGCDBCCDBBBC=@@?B?@@@?B?BB>B@@<A>BB5<<<<*<C=A>BADBBAAAA@@@AAAB<;;BBDC8;;B;;;;.;@@CC>@@@;
@N9IO0:01104:06186
TACGTAGGGTGCGAGCGTTAATCGGAATACTGGGCGTAAAGCGTGCGCAGGCGGTTTTGTAAGTCAGATGTGAAATCCCCGGGCTTAACCTGGGAACTGCGTTTGAAACTGCAAGGCTAGAGTGTAGCAGAGGGGGGTGGAATTCCACGTGTAGCAGGTGAAATGCGTAGAGATGTGGAGGAACACCGATGGCGAAGGCAGCCCCCTGGGCTAACACTGACGCCT
+
CC@@@ABB;;;:B;<:CC@CACBB?A7;;AAAC<;;;CC>CCCBA@@>>>;??<?EE9CCC@???BA@?AA@??8==??6@C<??@D?C?BAB<A<??@999@7??D>BBBBB<?<?@@@?@AAB@@@=?<<<=<=&<@:A>A?B>?@BBCC@@<//+/99:6///2299>@?>?AA8;:.8.7;;6;;6819=>9>8@@==???.88C7A?A599<77586624
@N9IO0:01105:06174
GACAGAGGTGCCAAGCGTTAGGCGGAATCACTGGGCTTAAAGCGTGTGTAGGCGGAATGGTAAGTACCTTGTGAAATCCCACGGCTCAACCGTGGAACTGCTTGGTATACTGCTTTTCTTGAGCCACTTAGGGGCAATCGGAACAAACGGTGGAGCGGTGAAATGCGTAGATATCGTTTGGAACGCCAATGGTGAAAAACAGATTGCTGGGAGTGTGCTGACGCTGAGACACGAAAGCCAGGGGAGCGAACGGG
+
@?BCBCD<9:719387;;4:=8<<<@<@::9::9,4?4::.49999@A@@A?CC9;:;C@BBACCCB@C:;;CCC=CBB;000,0@@B?C8;;A=?9??==A>A>@@A@@@A;;;;.9>2995438:<7;;==.49298<5::999,9>8>D?@@@@:@@BA<;;;@;;<BAD<;;CC@CAC@@@@5;5<;5;;;@@@,@9?9949@:4526<=C@CABABAAACCCCCCDB@BA0;;5;;BB7;;;AA;@@@9
@N9IO0:01110:06201
TACAGAGGGTGCAAGCGTTGTCCGGAATCACTGGGCGTAAAGGGCGCGTAGGCGGCCTGATAAGTCGGGGGTGAACGCTGCGGCTCAACCGCAGCACTGCCTTCGAGACTGTTGGGCTTGAGCACGGTAGAGGCTGGTGGAATTCCCGGTGTAGCGGTGGAATGCGTAGAGATCGGGAAGAACATCGGTGGCGAAGGCGGCCAGCTGGGCCGTTGCTGACGCTGAGGCGCGACAGCGTGGGGAGCAAACAGG
+
@BBAB@@@;?@???BBBB@CBB?B=A>ABA::5=2:999;)45)4?<:9;@9??5;29?@@D@DA>AJ@@*000+00/755545555.55:5555559<<8<7<<<695@@@38=68:24;@:?@B?DBBBB899C966:>9B?B>7>:<<ABBCD@DD@D@LAAAAA@B;;<;;<0<5;;@CCBBB@BB@BCB?B>;:6;=A@@??E>C@BB????@??A???CC@CCCBA>>??>>B==1BA@A=17386
@N9IO0:01065:06219
TACGTAGGTGGCAAGCGTTGTCCGGATTTACTGGGCGTAAAGGGCTTGTAGGCGGTTCGTTAAGTCCGGTGTGAAATCTCCCGGCTCAACTGGGAGGGGTCATCGGATACTGGCGGACTTGAGGTGGGCAGAGGAAAGCAGAATTCCCGGTGTAGCGGTGAAATGCGTAGATATCGGGAGGAATACCAGTGGCGAAGGCGGCTTTCTGGGCTATCCTGACGCTGAGGAGCGAAAGCGTGGGGAGCAAACCGG
+
CC@B@;;5;;5;A=BCBB?BAB=@=;;;/;ACCC;;=;CE>GG?DD?B@@@=?B?B?BBB@C@CBC?B?BBAAAB<@@CBE?C?AADE?BBGC>CCCC<HBBBBC>@??BBB@AA=B@@=@CG=;;:6;BBBB?BB>BCBBA@C?BD<@<A@;;;DE@CCCG>CCBBBBBBBBBBBB;@A=?;?@@=ACCC@CBB@CADC@BCC=BBBA6;;AAB?CCCC@@@BBB<@@D;;;7;CBBCDC9AABBB=B?B?
@N9IO0:01077:06241
TACGTAGGGTGCAAGCGTTAATCGGAATACTGGGCGTAAAGCGTGCGCAGGCGGTGATGTAAGACAGATGTGAAATCCCCGGGCTCAACCTGGGAACTGCATTTGTGACTGCATCGCTGGAGTACGGCAGAGGGGGATGGAATTCCGCGTGTAGCAGTGAAATGCGTAGATATGCGGAGGAACACCGATGGCGAAGGCAATCCCCTGGGCCTGTACTGACGCTCATGCACGAAAGCGTGGGGAGCAAACAGG
+
@@BBACCF>9;;C@CBCC>B?CBA?@,00@@@?<AA@DF>CCCBBBBA;;4;;4;A@@ACB<@@?AAA?@@AAB<CABB8AB<A;;<@E@BCE?F@AACA@BB=BAAACCCBBB>??AC>AACCCC@C9:;AAAA2@BB<@<@=@?BBBBBA@@@@@BBDF?CAAADBBAA@CBBB;::4;<@@?;AB;;6;AA?C:;;?CCCC9ABA;@<@BBCBBCA@@?BA@@A?==999.9=>?ADD;:::AA9@@@=
@N9IO0:01083:06238
TACAGAGGGTGCGAGCGTTAATCGGAATTACTGGGCGTAAAGCGCACGTAGGTGGCGACGTAAGTCGGGTGTGAAAGCCCCGGGCTCAACCTGGGAATTGCATTCGAGACTGCATTGCTGGAGTACGGAAGAGGAGGGCGGAATTCCCGGTGTAGCGGTGAAATGCGTAGATATCGGGAGGAACATCAGTGGCGAAGGCGGCCCTCTGGTCCAGTACTGACACTCAAAGTGCGGAAAGCGTGGGGAGCAAACAGG
+
BBA?@:;;0;A>?@@@?@=@>AAA?A?C@CBBBB>BAA@C:?:::CAA@@@;;;6;A@AAA@;@AABB=BBBCBC<@?CA5??9@@@@=A>AA@8@<@>@AAA>AA@AAAAABAA>BBCB@BBAAAC=A=A??4;;?6;;4;5;5;C<B?BA@AB<<5<BBB=BCBABACDDBBABD>BC?A=;:0000//)/5949.555<<4===@:?CACBBCA@;:9=>@;;:,947/0)/7.7/55=>>2>>=>?46557
@N9IO0:01083:06246
TACGAAGTGGCAAGCGTTGTTGGATTTACTGGGGCGTACAGGGAGCGTAGGCCGGTTGGATAAGCCCCATCCGTGAAATCTCCACGGCTTAAACCTGGAAAGTGCAGAGGGGACTGTTCAGCTAGAGGATGGGAGAGGAGCGCGGAATTCCCGGTGTAGCGGTGAAATGCGTAGAGATCGGGAGGAAGGCCGGTGGCGAAGGCGGCGCTCTGGAACATTTTCTGACGCTGAGGCTCGAAAAGCGTGGGGGAGCAAACAGG
+
CBCCC8;9A455.5/772//)/)/33(383///&//////:;(/444/77)/)/272727772////&//7599///)/9//)///279)//)/4:=:>>8<==>;::CC?38833328346;===?;EBBB=@@@B@@@@@@B<>9>4::.9:@A@@@@A=:;9;/:?@;;:?>B?999:49@@D?B?C?B?AB>A@@?B=>><>>>=@78175;8988&77;778888;:69;7;;;7+788/////$///99.6884
@N9IO0:01104:06241
TACGTAGGGTGCGAGCGTTAATCGGAATTACTGGGCGTAAAGCGTGCGCAGGCGGTTTTGTAAGACAGGTGTGAAATCCCCGGGCTTAACCTGGGAACTGCATTTGTGACTGCAAGGCTAGAGTGTGGCAGAGGGGGGTAGAATTCCACGGTGTAGCAGTGAAATGCGTAGAGATGTGGAGGAATACCGATGGCGAAGGCAGCCCCCTGGGTTAACACTGACGCTCCAGGGCACGAAAGCGTGGGGAGCAAACAGG
+
BB:;9ACC=@@@B;;;AC?D@CCC?B<@=@BBCC?ABBCI@FHD@@@@@;;5;<5;>?3@B@@B>AABADBBAA@9????2==+0/)/)/49995:6:<@:;;;/;@@@AB@??5;5;@@@?A::998==<;;;;;;%;;;?:<29297:27<<>@@>>>@@@:B@@@C999@BBBBB=@@=?=?::2700:*//;6;+//89888'666(/(/4899::::33394333(333388/8722222&222:=02292
@N9IO0:01109:06211
GGACAGAGGGGGCGAAGCAGTTGTTCCGGCGATTTATTGGGCGTAAAGCGAGCGCAGGCGGTTTCTTAAGTCTGATGTGAAAGCCCCCGGCTCAACCGGGGAGGGTCATTGGAAACTGGGAGACTTGAGTGCAGAAGAGGAGAGTGGAATTCCATGTGTAGCGGTGAAATGCGTAGATATATGGAGGAACACCAGTGGCGAAGGCGGCTCTCTGGTCTGTAACTGACGCTGAGGCTCGAAAGCGTGGGGAGCAAACAGG
+
-(--///6>??+66695559:.55.549.55455)4;.44)5:555)5<<=;AC;;;AED@CE@CB>@=@ABBCCAAA;;;0;:444$45AA?>:>8???3?@C<BBG@6@:=;///=>3089AA>AAAAAAB@@;>>C?BBBAAE=@=A;?;?BBB@@@@@A<AA?A9>>>A@@@=====?>:==:==@>>;>DBB=A??<?<@@<@AA@@?>:>>>>=A;>>>>===AAAA;;;;AAA7?888?@@3>>?BB:<<<<
@N9IO0:01111:06245
TACGGAGGGAGCTAGCGTTGTTCGGAATTACTGGGCGTAAAGCGCGCGTAGGCGGCTTTGTAAGTTAGAGGTGAAAGCCCGGGGCTCAACCCCGGAACTGCCTTTAAGACTGCATCGCTTGAATCCAGGAGAGGTGAGTGGAATTCCGAGTGTAGAGGTGAAATTCGTAGATATTCGGAAGAACACCAGTGGCGAAGGCGGCTCACTGGACTGGTATTGACGCTGAGGTGCGAAAGCGTGGGGAGCAAACAGG
+
CCBB?BEE=@A@C@BCBB?CC@CC@G?EACBCCC>CBBBC>B???B???BA?AB?BCC>CBB?BB>AAAA>AAAC<A@?9AAA9@BBB:<;;5=8=9>BBC@CC=B?AA@>>>@BAAAA7::?BC@CB@B?>>=@@@AAB?B>A>A?CBCCCCCCBB?BCCC=B?BA@???AAA=AA>A>AA=AAA>A@@B?BB@<A<??<>><<<8949ACA>AAB?AAABAA@9939<===?8?@A@@AA6@>=>=8?@?;
@N9IO0:01066:06293
TACGTAGGTGGCAAGCGTTGTCCGGATTTATTGGGCGTAAAGCGCGCGCAGGCGGTTCGTTGCGTCCGAGGTGAAATCTCCCGGCTCAACTGGGAGGGGTCTTCGGATACGGGCGGACTTGAGGAGAGCAGAGGTGAGTGGAATTCTCGGTGTAGTGGTGAAATGCGTAGATATCGAGAGGAACACCAGTGGCGAAGGCGACTCACTGGGCTCCACCTGACGCTGAGGCGCGAAAGCGTGGGGAGCGAACCGG
+
CCBBB@@<::6:C=AACC@BBC=A7;;C=BC=@@:?@=?A38:9:@>@@BB=??;?<@AA@;;;BE@BBCACCCE?CBBBB=B@CBCC@CBAA;@@A@7@BC@CD?BBABCC>AA?ABC@@@?@CA@@BAA??>B@@@?C;><@?BABC?@??BBBC@CBBB=A@@?>>=????@@@@@@@C>AAB@>@@@:?=?=@=@A@AAABBBCC=??@@CE>BABA@@=79:4:::?@B<B99:BBB9AABBB?A?A?
@N9IO0:01068:06304
TACAGAGGGTGCAAGCGTTAATCGGATTTACTGGGCGTAAAGCGTGAGTAGGTGGCTCGCTAAGTCGGTTGTGAAATCCCTGGGCTCAACCTGGGAATTGCAGTCGATACTGACGAGCTAGAGTTCGGTAGAGGGTGGCGGAATTCCCGGTGTAGCGGTGAAATGCGTAGATATCGGGAGGAACATCGATGGCGAAGGCAACCACCTGGGCCTGAACTGACACTGAGACACGAAAGCGTGGGTAGCAAACAGG
+
ECBAAA@A;BA=?>A:::6:=AA@=;;;.;AABB>BDB@A<A@@@BBBB:;9;C@CCCBCCC@DBBC@E@BCCBC9CBB>AAD?;;;A?B>BCD?C@C=?;99=;9;9@ABCCBAAA@@99@;>7=B7ABA:97+982:@=A@D@CC=A>????BBC@CCCA=AAAAA>=><=>>>>4AA5<4;A@B@@@@;@>A<@8@B<@<>@<:;9,;2::A=B:;:CBBA@956;;:==@6=<=555/5::><>8666;
@N9IO0:01070:06278
TACGTAGGTGGCGAGCGTTGTCCGGATTTACTGGGCGTAAAGAGCGCGCAGGCGGTCGTGCAAGTCGCGTGTGAAAGCCCCCCGGCTACAACTGGGGAGGGTCACGCGATACTGCTCGACTTGAAGGCAGGAGAGGGAAGCGGAATTCCCGGTGTAGTGGTGAAATGCGTAGATATCGGGAGGAACACCAGTGGCGAAGGCGGCTTCCTGGCCTGTTCTTGACGCTGAGGCGGCGAAAAGCTAGGGGAGCAAACGGG
+
@@BBB>@=;95;B<<;;;?BBCAD@CCC=ECAA@:AAA@@6@;;:;;BB@@:00+0::==::27798@A??833:5:=====&=7=377<3=8<98+77:3888=BCBBCBB?????BAAA9:9@C????>@9:89*7187717;D;>>9><;;;;?@?;=<<>5<<==<=:>>95559.>=5>;@@C>BBBB@DIHAJ@<;8<C>A>;;5;9A@A>B@=:9:BBBBBB?;;5;;;;;.;A@9:==/==>>@8<=@7
@N9IO0:01076:06274
TACGTAGGGTGCAGGCGTTAATCGGAATTACTGGGCGTAAAGCGTGCGCAGGCGGCTCCTTAAGTCAGATGTGAAATCCCCGGGCTTAACCTGGGAACTGCGTTTGAAACTGGGGGGCTCGAGTGTGGAAGAGGGGGGTGGAATTCCAGGTGTAGCAGTGAAATGCGTAGAGATCTGGAGGAACACCGATGGCGAAGGCAGCCCCCTGGGCTAACACTGACGCTCATGCACGAAAGCGTGGGGAGCAAACAGG
+
CCCCBDDE=ABBCC?CCCAC@CBA=@5;2:>@@B=BBBDE>CCCCCCCCCC?@@?ABA@C@D@BBBB=CC>><<;39999.9<4:;7;9=9===7C@>?>>988188=5====;;;%333888888<7<6@?>====&::436==A??857;>>:722266:02226666::5552646>:?:666:>;;;:>;;7;:BCBDDEE5BA@:B@@=@CBAA:4444:4:????BAD>C????==0;333<299>4
@N9IO0:01086:06286
AACCAGCACCTCGAGTGGTCAGGAGGTTTATTGGACCTAAAGCATCCGTAGCCGGTTGCATAAGTTTTCGGTTAAATCTATGCGCTCAACGTATAGGCCGCCGAAAATACTGTGCAGCTAGGGAGTGGGAGAGGTACACGGTACTCAATAGGAAGGGGTAAAATCCTTTGATCTATTGATGACCACCTGTGGCGAAGGCGGTGTACCAGAACACGTTCGACGGTGAGGGATGAAAGCTGGGGGAGCAAACCGG
+
D;E?CCBBB?BAAABAGABBCB@@@=@A=AB@C?BB@BAB<A@BBC?BBAAA>A?A=@?BBG?CCDD:?><>9=<5>?>@????ACCC?AABCC;;:;@BB?CBBB5@AA;;;@;;<BBAAB=;;;AA=@B??;::;BBB?BBBBBB?BBC?B?@?>07333&3=:<:7:>@@@AA4:5>999?B@?BB??;@@@8<800+0<<;;5:BB>::9AC@ABBDC?BB;;<6<A@AA;A@;;;;;);??AC>C@D?
@N9IO0:01089:06272
TACGTAGGACCCAAGCGTTGTCCGGATTTACTGGGTGTAAAGGGAGCGCAGGCGGATTTTCAAGTCGATGGTGAAATCTTGCGGCTCAACCGCAAAACAGCCGTCGATACTGTTAATCTTGAGTGTGGAAGAGAGTGGCGGAATTCATGGTGTAGCAGTGAAATGCGTAGATATCATGAAGAACACCGGTTGCGAAGGCGGCCACTTAGTCCATTACTGACGCTCATGCTCGAAAGCGTGGGGATCAAACAGG
+
CCABBCC?BCF>C?B@AC@BCB@CBCCD;AABDB>???@D:@@<::;A?@@?BA?@@@@7BB?BBBBDCC@CBBC>A@@@CCC@B==B:B<=AE>>/=555055@AAAABAA@>@=A@C<??A999B>B>BAAAB@A>BB?B?B@BBBB?BBBCCB??@@@@9@@@BBBBBAAABBBBB@BB?AA@;@;@499=>3:6;@<@?BBB@AAAD@AA?BBAAAACAAAA@@@BBBCH>BABBDDD;CBBBC=;;;=
@N9IO0:01091:06271
TACGGAGGGTGCTAGCGTTGTTCGGAATCATTGGGCGTAAAGCGAGCGTAGGCGGATCGGTAAGTCGGATGTGAAAGCCCTCGGCTCAACCGAGGAAGTGCATTCGAAACTGCCAGTCTTGAGTGCTGGAGAGGGAAGCGGAATTCCCGGTGTAGAGGTGAAATTCGTAGATATCGGGAGGAACACCAGTGGCGAAGGCGGCTTCCTGGACAGACACTGACGCTGAGGCTCGAAAGCGTGGGTAGCAAACAGG
+
BBBC@BBF>:::BB@@??:@@=AB@C@CBBB<@@;??>@@9??@@@???CB@BB@BBBB?BC>?@BB?CBBBBBB=B@B=BB@=@@994:<?AB>B>BBAA@B@B@AA<@;;;?DCBBC<@@@@@@CD=A@@AA<B>BBB?B>B>BA<B>BAA?A?>8>?@@;A?A@ABB>>>ABBC<>>?D?BAB>>><;5;==7>:>>989497<<167?=??@@@@?????=994:@@@BD9>><>>A9@@@ACC9;;;5
@N9IO0:01092:06296
TACGTAGGTGGCAAGCGTTGTCCGGATTTATTGGGCGTACAGGGCGCGCAGGCGGTCCGTTTAGTCCGAGGTGAAATCTCCTGGCTCAACTGGGAGAGGTCTTCGGATACTGGCGGGCTTGAGGTGAGCAGAGGTGAGCGGAATTCTGGGTGTAGTGGTGAAATGCGTAGATATCCAGAGGAACACCAGTGGCGAAGGCGGCTCACTGGGCTCCACCTGACGCTGAGGCGCGAAAGCGTGGGGAGCGAACCGG
+
BBCBAAA>::6:C>BACB?AAE@D@BBD=AB>BA=AAABBBBD>@@@AA@@=AA<@@@BBF>C@AB@CCC@CCCC?CCCC@DC?BB;;7;?AA;;99A@CCCABA>ABBBBC?BBD<AA?BBB@BBCCB@@@A?A@@@CB?C?B5<;;;0;BBCHEDADDCC>CCDCCCBBBAAA=@?@??B?ABB?BBCC@CCB>B>??;??ACBBDE=BBB@CC<@@@;;;@<>@;@@=@AA<B?@@CFF9BBCBC?B?B?
@N9IO0:01079:06343
TACGGAGGGGGCAAGCGTTACTCGGAATTATTGGGCGTAAAGGGCGCGTAGGCGGTCTCGCGCGTCGGAGGTGAAATCCCCGGGCTCAACCCGGGACGTGCCTCCGGTACGGCGAGGCTTGAGTCCGGGAGAGGAGAGCGGAATTCCCAGTGTAGCGGTGAAATGCGTAGATATTGGGAGGAACACCAGTGGCGAAGGCGGCTCTCTGGACCGGTACTGACGCTGAGGCGCGAAAGCGTGGGGAGCAAACAG
+
CCDB=:::::*;;25@@<=B@BAA<A?C@CC@CD>BBA?D8>@8>@@@<<<9:>266<<=:<<9998194.39:;19888+9819><B?BA;AA:??AA?@699292::BB9:::929C<>>;;9399099;@8AA=A>>+0+0*0>3<<<9<<:;;;>>>>5::9999599==8=>69929<>=>:>=<<8;00+/:00*/48888;7::4:,//9@=::.....-(-799:;+55::=<<+99333(378
@N9IO0:01080:06333
TACGGAGGGTGCAAGCGTTGTTCGGAATCATTGGGCGTAAAGCGCGTGTAGGCGGCTTGGTAAGTCGGGTGTGAAATCCCGGGGCCCAACCCCGGAACTGCATTCGAAACTGCCTCGCTAGAGTCCCGGAGAGGAAGGCGGAATTCCCGGTGTAGAGGTGAAATTCGTAGATATCGGGAGGAACACCAGCGGCGAAGGCGGCCTTCTGGACGGTGACTGACGCTGAGACGCGAAAGCGTGGGGAGCAAACAGG
+
BCBB?AAD=:;:B<AAAA@CCACDAC=@@CB?BF>AA@?@9@A@@BAAABA?AC?AB>@>@A@C>CCC=AAABBA9C@@/;;<.;A9A4A>>4>8=:=BBDC?;===>5<555055<<<@<::::<6>:==>?9=8A8@<8?9?9??8>:??????B9BBC?8C;C=AB;:>>:<<<3@<8@59::=?@AA=@@A=A=;:298;:<:;8;;;9<<A?;>?8898888;;<>8::59<@999927?@AA;;892
@N9IO0:01080:06350
GACGAACCGTACGAACGTTATTCGGAATCACTGGGCTTAAAGGGTGCGTAGGCGGCGCAGAAAGTTGGGTGTGAAATCCCTCGGCTTAACCGAGGAATTGCGCCCAAAAACTACTGTGCTCGAGGGAGGTAGAGGTGAGCGGAACTTAGGGTGGAGCGGTGAAATGCGTTGATATCCTAAAGGAACACCGGTGGCGAAAAGCGGCTCACTGGACCTCTTCTGACGCTGAGGCACGAA
+
>>>::2;=@@BCAA>A::8;C=@@@D?AAA@@@A9@?5;;0;A9;;;A@CC@BC?CA@?989.;A5;;0;A@BAB<BBB;A;;5;B5<5<>A<;7;?C59:999,:=@=,=@>@@@?@??9:9;>6<?:@987;6;;<;;><A@BC@AA@;79399886==CD<B???A:>=?A>>=>@B:B>B<=991713<4<3333&338689::::;6;;44489=9===?====;:<<80/;
@N9IO0:01102:06354
TACGTAGGGTCCGAGCGTTGTCCGGAATTATTGGGCGTAAAGAGCTCGTAGGCGGTCTGTTGCGTCGGCTGTGAAAACCCGGGGCTCAACCCCGGGCCTGCAGTCGATACGGGCAGACTAGAGTTCGGTAGGGGAGACTGGAATTCCTGGTGTAGCGGTGAAATGCGCAGATATCAGGAGGAACACCGGTGGCGAAGGCGGGTCTCTGGGCCGAAACTGACGCTGAGGAGCGAAAGCGTGGGGAGCGAACAGG
+
AAABBABB;@?4<;A;;;?BBC?A?B@B>BE@BB=@@?@@9@@AAA@@@CD@CC@CCCCC@CCCC:;:;???:999-:@9ABB:ADBD?CBB9AA<A@AAABBCCBBAA@CC>BBBBBC@@@BB?BC@BBBFD;AACCCG@C@C@C@CC@BBBBBFD@BBAA<9:9B@@@CBBBCBB=BB=B=BA?<A@CB?AA?;@<<@@;@ACCFDD=B<;88-9@?BABBBAAA?AAABAA<B??@CDD:BBBBC?:::?
@N9IO0:01103:06318
TACGTAGGTGGCAAGCGTTGTCCGGATTTATTGGGTTTAAAGGGTGCGTAGGCGGCCCTGTAAGTCAGTGGTGAAATATCTCAGCTTAACTGAGAGGGTGCCATTGATACTGCGGGGCTTGAGTACAGATGAGGTAGGCGGAATTGACGGTGTAGCGGTGAAATGCATAGATATCGTCAAGAACACCGATAGCGAAGGCAGCTTACCAAGCTGTAACTGACGCTGAGGCACGAAAGTGTGGGGATCAAACAGG
+
BABABAA>AC?BBAB9::?AAD@C@CCD=AA=@@8@A09:/8988;>??@B?A?=?A9@A@@<@@BCABB?@@@B<BCCDEBBBBC=@=ACBBBBBD?DBB?BB?BBAA@;;;;;;.;@4:;ACCBBACA???=?BB@CC?C?C<A@=B>=BA@A??=?BBC>BB@A@BBBBBBBBBBB>AB=@AA8:;B@@;;;4;4;@=>?8?>29444999??@;;;BBDDBBA<@>>??>5>???@@B6ABBBC>@@@?
@N9IO0:01110:06329
TACGGAGGGTGCAAACGTTGCTCGGAATCATTGGGCGTAAAGCGCACGTAGGCGCCCAGCAAGTCGGGTGTGAAAGCCCTCGGCTCAACCGAGGAAGTGCATTCGAAACTACTGGGCTTGAATACTGGAGAGGATCGCGGAATTCCCGGTGTAGAGGTGAAATTCGTAGATATCGGGAGGAACACCAGTGGCGAAGGCGGCGATCTGGACAGATATTGACGCTGAGGTGCGAAAGCGTGGGGAGCAAACAGG
+
CCCF@CBB>@A@DE>::;@BAABL@M>BABB>BD8BAABB8:::;BBAA@@<999?5?BCC>@A;;979BBBBD<:;:6;BB?CCBB?B=@@A>A?CCCCCF@FDDE>CCCCCBB:AA;@@=@BBCBA;;<B=A?@A;;6;696:D>D@CBBAAAA>A@??9?>ABBBCBAA?:::.8<:A<BAA<@@?@=AAA=A?@@=@@@;;;D<A@ABBBCA=AA@;;;BBC=@@A;;;0;@@@@@@3@AABD?CCC?
@N9IO0:01075:06391
TACGAAGGGTGCAAGCGTTACTCGGAATTACTGGGCGTAAAGCGTGCGTAGGTGGTTTGTTAAGTCTGATGTGAAAGCCCTGGGCTCAACCTGGGAATTGCATTGGATACTGGCAGGCTAGAGTGCGGTAGAGGGTAGTGGAATTCCCGGTGTAGCAGTGAAATGCGTAGAGATCGGGAGGAACATCCGTGGCGAAGGCGACTACCTGGACCAGCACTGACACTGAGGCACGAAAGCGTGGGGAGCAAACAGG
+
BDA@?:>A99;9C@CAABACGCCC@B?A=A???B=:::AA;A@@>@@@@BB?BG@BB=BC?CABBBBCCCCCCCA6<A=6BC@7CBCC:C<?>@7>:>:=BCE?B=AACCBB?BBB?D@AAAAAAAC?BBA;;;7;CDBA>B=A=AD=CAABABAAACCDGF>DAAACBAC?:;;;;0;;5;4;>>B??@?9?BA?B?BBBAB;;8;B=@@<@@?@A@BCBAA@@:959?BBBB>C:::@@@2@???@9??>;
@N9IO0:01079:06360
TACAGAGGTGGCAAGCGTTGTTCGGAATTACTGGGCGTAAAGGGCGCGTAGGCGGTGCTCTAAGTCCCGTGTGAAATCCCTCGGCTCAACTGAGGAACCGCACGGGAAACTGGAGTGCTTGAGTTCGGGAGAGGGAAGCGGAATTCCGGGTGTAGCGGTGAAATGCGTAGATATCCGGAGGAACACCGGTGGCGAAGGCGGCTTCCTGGACCGACACTGACGCTGAGGCGCGAAAGCTAGGGGAGCAAACGG
+
AABAA@B?BC?BB=????9?@=@A?A?B?AACBE>@@?CC=CC>BBBCCBB=>>:>@?CCCC?CCEG>AAACCCF?BBB:@>><@BBB?BB@@@<?>A?BCEDCC=CC>CBA?B>?:AC>A@B@@BBB>BBBBB>B<@98499==A>AB>BBBBBBB@BBAA7=>BBAAABBBBB?B@BC==9???>B?BB?BCD?B?BB>BC5959@6;;=A?>>=??A:;;>>>>:;;;@@@9?CBBBDC<BCBBA;;;;
@N9IO0:01096:06360
TACGTAGGGTGCAAGCGTTAATCGGAATACTGGGCGTAAAGCGTGCGCAGGCGGTTGTGTAAGACAGGTGTGAAATCCCCGGGCTTAAACCTCGGGGAACTGCCACTTGGTGACTGCACGGCTGGAGTGCGGCAGAGGGGGATGGAATTCCGGCGTGTAGCAGTGAAATGCGTAGATATGCGGAGGAACACCGATGGCGAAGGCAATCCCCTGGGCCTGCACTGACGCTCATGCACGAAAGCGTGGGGAGCAAACAGG
+
@@ADDCFC=BBAB;AAA@5;8;@D<B5;;A;<;0;@CBB9B?@@A@@D@@;@B?A?BB;;;@AA@??;?????H>CCCC5??5<>300)/9/00//&-(-,,*(**,(,(,7:;888??>5;;;/333338377857787'555(/)/(/(/4>98//388889:?A<BBCDBBAA;;8/-3)--(-(.<?;ABBA=ABB<@<@A<ACDD8@AE?D@CCBBB:99=>@9999@@@?A;=4@@@:;;;*9=:99)9>@=
@N9IO0:01109:06375
TACGAAGGGGGCTAGCGTTGCTCGGAATTACTGGGCGTAAAGCGCACGTAGGCGGCTTTCTAAGTCGGGGGTGAAATCCTGGAGCTCAACTCCAGAACTGCCTTCGATACTGGAAAGCTCGAGTCCGGGAGAGGTGAGTGGAACTGCGAGTGTAGAGGTGAAATTCGTAGATATTCGCAAGAACACCAGTGGCGAAGGCGGCTCACTGGCCCGGTACTGACGCTGAGGTGCGAAAGCGTGGGGAGCAAACAGG
+
BBB@@:@B@B2BDGEBBB@CCCCE?B?B@CCBCC>CCBCF>B???BAB@@@;996:DD>CBB>CACCCCC3BCBD>CC@BB?999BBD>BBB>ABB>AAAA?B?>>>ACABB?BF998DCCBBBB>AA<@>>>=@?@ABD@C?BABBCBBBB@ABBB>BBBB<B>@B@BBB>>>@AA=B?BC?CBB@BBBB?BDD@B?AA=@C@@@A?289+9:>@@AAB@AAB899>A@@BBB<BBBBBBB5==@AA:AAA?
@N9IO0:01111:06397
TACGTAGGGTGCAAGCGTTAATCGGAATACTGGGCGTAAAGGCGTGACGCAGGCGGTGATGTAAGACAGGTGTGAAATCCCCGGGCTTAACCTGGGAACTGCATTTGTGACTGCATCGCTGGAGTGCGGCAGAGGGGGATGGAATTCCGCGTGTAGCAGTGAAATGCGTAGATATGCGGAGGAACACCGATGGCGAAGGCAATCCCCTGGGCCTGCACTGACGCTCATGCACGAAAGCGTGGGGAGCAAACAGG
+
;;55:999)559@2:9CC?B@AA@?@,00<0//)/9///)/)/9///90///)/;::/66;;<7<<5554;;:;=B<????3>?8@A?C@C>@@D?D?;;;;:;?8A@@@@AABBA99:BB<;;;;;B=@@?;;;;;*::?;B?B?C?AABB@?;9999>@AB=@@ABBAAAAB@@@B?;96:;@==>BA::7:@?>A6;:39===2<>>.929<?878<@@?ABB@=>>?@99:2:@@AHEE:ABBDD=????
@N9IO0:01130:05787
TACGGAGGATCCAAGCGTTATCCGGAATCATTGGGTTTAAAGGGTCCGTAGGCGGTTTTGTAAGTCAGTGGTGAAAGCCCATCGCTCAACGGTGGAACGGCCATTGATACTGCAAGACTTGAATTACTAGGAAGTAACTAGAATATGTAGTGTAGCGGTGAAATGCTTAGATATTACATGGAATACCAATTGCGAAGGCAGGTTACTACTAGTGGATTGACGCTGATGGACGAAAGCGTGGGGAGCGAACAGG
+
ABBC>A@=>@@<@;@AAB?CBB@B?A=????8?<4?<4??9??9@@754<<58>3?@@.;;B=@@BBAAC?CAA@<ABB<BBB<ABBB?BB@BC?B?BB@B@CD>BBBBBCBBB@BCCC;=;AF@BBCBA=@7@?D@CB;;;@CBB@@;;;@@A@;;8;BBD>CBCC?AAA@@>:===<;8<199=1713-3378.3/3<:6=6::888===770:A=AA@@A?@@:939A>@@8@:99?@@6AB@?@6;;9<
@N9IO0:01141:05771
CACGTAGGGGGCAAGCGTTGTCCGGAATTATTGGGCGTAAAGAGCTCGTAGGCGGCTCGGTAAGTCAGGTGTGAAATTCCAGGGCTCAACCCTGGAACGCCACCTGATACTGCCGTGGCTAGAGTCCGGTAGGGGAGCGTGGAATTCCTAGTGTAGCGGTGAAATGCGCAGATATTAGGAGGAACACCAGCGGCGAAGGCGGCGCTCTGGGCCGGAACTGACGCTGAGGAGCGAAAGCGTGGGGAGCAAACAGG
+
DDBBBCCCCC5CD?BABB?9;:@B@B?B@BC@CF?CCBBC=BBBBBBBBCC?BB@BBBB?BB?BCBBA>BBCBBB:A>@<?>C>CCCC?CE>BA>A>;;;?CC?AAACC@@?@:?=>:?@ABBCBF@B?A@@@@7@ABA@B=B898:=BBAAAABBBB?CBBB>BB@@@B?????<?@=??9>:>>>;>>BB?BCC@C?@?;@?=>>>><8>393:?@@AA;;:CABA@9;:BBE>B999DEE8A@BBD=:::=
@N9IO0:01156:05790
TACGTAGGGGGCTAGCGTTGTCCGGAATCATTGGGCGTAAAGCGCGCGTAGGCGCCCGGTAAGTCCGCTCTGAAAGTCCAGGGCTCAACCCTGGAAAGCGGGTGGAAACTGCCGGGCTGGAATCCGGAAGAGGCGAGTGGAATTCCTGGTGTAGCGGTGGAATGCGCAGATATCAGGAGGAACACCAATAGCGAAGGCAGCTCGCTGGGACGGTATTGACGCTGAGGCGCGAAAGCGTGGGGAGCGAACAGG
+
BAAA:;;FFM5CC;;;BB<<;;@D@C?AABCACE>ACA@@5:;@@@@BAAA>;;;;0;;@@>BCC>BBCBBBBC=;;;=ACD>BBBB@CE=CC@CC?CBAA=AB?CC<B;:9<@D<@AA<@<@@@C?C@C::8:B@@AA<A<@=@=@B?CBBBBBA?BC@C?BDCCBBBCBAC@@?;?@<?=?BD?A>AAA@AB?B?AAAAAACBBCB;A::8:AB@:;:BBBBBD@;;;CED=BAABBGE;AACAA>??>=
@N9IO0:01117:05815
TACAGAGGTCCCAAGCGTTGTTCGGATTCACTGGGCGTAAAGGGTGCGTAGGCGGTCGGGTAAGTCTGATGTGAAATCTCCAAGCTCAACTTGGAAATGGCATCGGATACTATCCGGCTCGAGGAATGGAGGGGAGACTGGAATTCTCGGTGTAGCAGTGAAATGCGTAGATATCGAGAGGAACACCAGCGGCGAAGGCGAGTCTCTGGACATTTCCTGACGCTGAGGCGCGAAAGCGTGGGGAGCAAACAGG
+
CCDAAAB?BCC=C?BBCC?AA@BC?AA=???AAA=AAABB=BB<@@@BBCC@BC@CBBB>BC?CCCCCCBBBCCC>AAAC@C;;:CCF@BB@C@DD?CC?AAA??<?BB?@@BB698:BBB::8;@BA=BBBB6AABAAA?B?B@BCBC@AAAAB??@CCBC>BBBCA@@ABBBAB?@?A?B>BBA@BBBB>BA>;?;?D?@@CAAAC?BA???9??BAAABBAAAA@;;;@@C<B:;:CGE9?@CDF?A@@?
@N9IO0:01123:05811
TACGTAGGGTGCAAGCGTTAATCGGAATACTGGGCGTAAAGCGTGCGCAGGCGGCTTTGCAAGACAGATGTGAAATCCCCGGGCTTAACCTGGGAACTGCATTTGTGACTGCATCGCTGGAGTGCGGCAGAGGGGGATGGAATTCCGGCGTGTAGCAGTGAAATGCGTAGATATGCGGAGGAACACCGATGGCGAAGGCAATCCCCTGGGCCTGCACTGACGCTCATGCACGAAAGCGTGGGGAGCAAACAGG
+
AABBBBBB=BBAC@CABB?B?B@=;=*00<<>>9ABBCF?CBBBB@@@DD?BA@BBD>BAA>;;;@@@A@???C>DAAA5AA7;;,0+0;=;=7=6<><8<@D>ABBB?@?BCBBAAAA9??99:A@BBBAAAAA/>==:@,0+0*0*0=;:/07;=;ABBB=AABBBBBBB><==?5;;9>8AAB?BA@A>@CC@C?AA>BCCC9A@@;@=ABBBBBAC000AAAAABAA<;;0;;<;BBB7AAACD?CCCA
@N9IO0:01126:05838
TACGAAGGGTGCAAGCGTTACTCGGAATTACTGGGCGTAAAGCGTGCGTAGGTGGTTTGTTAAGTCTGATGTGAAAGCCCTGGGCTCAACCTGGGAACTGCATTGGAAACTGGCTGACTAGAGTGCGGTAGAGGGGTGTGGAATTCCCGGTGTAGCAGTGAAATGCGTAGATATCGGGAGGAACATCTGTGGCGAAGGCGACACCCTGGACCAGCACTGACACTGAGGCACGAAAGCGTGGGGAGCAAACAGG
+
ABCA@=@F=@A@D@CBBBBDAA@B?A<?=?A@@C>:;;BB=B@@@A@@@AA>BDADE>CC@B=::;96>B>BCCC=BA@8GED>AACCAD@CCC>C?@>??;:.4.5A4@AC@BAAAACAAAAAAAA>AB@@@CD5A@BB>B@B@BC=B?BBBBCAAAABBD>===AAA:;;>>==A:@@>@?BAABB@@@<?BB?A?BCGCJGI>A@?@B?BCBBBBABBA@??;;4;>?AA@<ABAACCC7:;BBB=AAA@
@N9IO0:01127:05842
TACAGAGACTGCAAGCGTTATTCGGATTCACTGGGCGTAAAGGGTGCGCAGGCGGCCAGGTGTGTGAGGCGTGAAAGCCCGGGGCTTAACCCCGGAATTGCACCTCAAACTACATGGCTAGAGCATTGGAGAGGGTAGCAGAATTCATGGTGTAGCAGTGAAATGCGTAGATATCATGAGGAATACCAGAGGCGAAGGCGGCTACCTGGACAATTGCTGACGCTCAGGCACGAAAGCGTGGGGAGCAAAAGGG
+
BCCBB@@?BAA@B>B;;:?CC@CDGCB@CBBBBC=ABACE>CC>@@?A<::600+0:==<=AA?@AAB@BB@@?B;BC=6B==1BB7B8B==1B8B7A<A89:8@@@A;AABAAA@=AAAA<>>>><A<::9AC:A>>@BA>4739@@@<@AABBBBCAAAD?CBBBCC@BB@@@@A@@@@C@CCC>@@A>:=00+0:00,0B;;6;B>A@@=B?BC;;;;;;AB;;5;AAAAB7;;AABBC9A@AEHD;DC:
@N9IO0:01128:05813
TACGGAGGGTGCAAGCGTTAATCGGATTTATTGGGCGTAAAGGGCGCGTAGGCTGGCGAATAAGTCGAGTGTGAAATCCTGAGGCTTAACCTCAGAGCTCACTTGAAACTATTTTGTCTAGAGGGTAGGCGGAGAAAAACGGAATTCCACAAGTAGCGGTGAAAATGCGTAGATATGTGGAAGAACACCGGTGGCGAAGGCGGTTTTCTAGCTTACTCCTGACGCTGAGGCGCGAAAGTTAGGGGATCAAACAGG
+
BBBD:CDC>@@@C>B?@A>B>A@A<??A=AA8::5:@@@A<AB=AB@@@@@=?<<;=7919<8<887;;87:=:@2<=+000/)/:496:8;::<737844443444(4;4444&4999956/<3:::)//)//////$/;27498:7==>8;;;544794444&44498<9:>;555<7<79>96699<67727//)/4::)/0/)/:@@BB@CA9:299:4=:>??@<===9::.9@:::::*9=<<?5>BA;
@N9IO0:01149:05848
TACGTAGGGTGCGAGCGTTAATCGGAATACTGGGCGTAAAGCGTGCGCAGGCGGTTTTGTAAGCCAGATGTGAAATCCCCGGGCTCAACCTGGGAATGGCATTTGGGACTGCAAGGCTTGAGTGCGGCAGAGGAGACTGGAATTCCTGGTGTAGCAGTGAAATGCGTAGATATCAGGAGGAATACCGATGGCGAAGGCAGGTCTCTGGGCTGACACTGACGCTCATGCACGAAAGCGTGGG
+
CCBBBCCB=9:9BBEBAB@C?BAA=A000AAAA<CCCDH>CBBBBAAA;;8:B@CCC;BBB@BB>AAA@AA?==69:::-9?8=?AB@A?BBB8?;>@4=@@>8@@8??@@?B;>9??493<?@@B?BBBAA<>@::==8=:>:A<>>8=<;;;>>>;;:D6>>>>BBAA8769>><@@<A<?==8==>>9965+2+226398587;9/6577999888///3678::8;:9@7:/..9<<
@N9IO0:01150:05828
TACGTAGGGTGCGAGCGTTAATCGGAATCACTGGGCGTAAAGCGTGCGCAGGCGGTTCGCCAAGTCAGATGTGAAAGCCCCGGGCTTAACCTGGGAACTGCGTTTGAAACTGGCGGACTAGAGTATGTCAGAGGGGGGTGGAATTCCACGTGTAGCAGTGAAATGCGTAGAGATGTGGAGGAACACCGATGGCGAAGGCAGCCCCCTGGGATGATACTGACGCTCATGCACGAAAGCGTGGGGAGCAAACAGG
+
BB;;;:;;0;A@CBB@>>;@=>AA>B>BBBBBDF>BBBBA:AAA@ABDCAA=>?;=499?2:6;AAACBBBAABB>@@DD9BB9??<?<??@@@:@9????AAA<ABB>BBB?BA>AA????BAB::999D:88998%8<18077:4@:;8?=?>??A??@A<AAABBBBBBB@??B<??=A=CAB>A;;;@BBA?B?@AABDGE5AAC=@@AAA@@;;;;@AAAAED===999,9@@@CGF9@@@BD>CCD@
@N9IO0:01114:05879
TACAGGGGGCGCGAGCGTTGCTCGGAATCACTGGGCGTAAAGCGAACGCAGGCGGACCGTTAAGTCGAATGTGAAATCCCGGGGCTCAACCCCGGAAGTGCATTTGAAACTGGCGGTCTTGAGTACGGGAGAGGTGAGTGGAATTCCTGGTGTAGAGGTGAAATTCGTAGATATCAGGAGGAACACCGGTGGCGAAAGCGGCTCACTGGCCCGATACTGACGCTCATGTTCGAAAGCGTGGGGAGCAAACAGG
+
BAA;::::*;@AA@@A@A<@CCBB?B=A@BB@@@:@AAAA<BBAB=@B>??;?B<@B?@B=@<?>A?@;?ABBBC>BBB<???6?=;A=@@C.>4@>??AAABC>BBD>CBB=<<9=??=AA:AB@AA<BB?B?><<<87.62<394?B=?;85;;:5;>AA>B@AAABBBCAAAAA?994:<@AA?B@BB?B9::,8=>9>998;?@9??8??=@@@???AA@@@A?:5;;==7>BAABBB3;;;;@8@BC@
@N9IO0:01120:05895
TACGAAGGACCCGAGCGTTATCCGGATTTATTGGGTTTAAAGGGTGCGTAGGCGTCCTGGAAAGTTACGGTTGAAATCTCCTTGCTCAACAAGGAAACTGGCCGTAAAACTATCAGGATTGAGTACATTTGAAGCGGGCGGAATGTGTCATGTAGCGGTGAAATGCTTAGATATGACACAGAACACCGATTGCGAAGGCAGCTCGCTAAACTGTAACTGACGCTGAGGCACGAAAGCGTGGGGATCAAACAGG
+
@??;:4;5;BC=BBC@@@?CBB>A:BBE>CC?BB=B?4>:4>=4:??BABB@9;:C?CE@DG<A@?BAA>A?BAB=@@@B?B>BBBBB?CD@D@CC=C@@;@8<;CCC:CBCBBCEAED>@A@???;;;0;A>B@A@<BC@D@BB;99CBBBB;;:@7@@?<6;?BE@CBBBB@@@BBBBBC@BBC@BCC>@@@?296:@@@A?AAAAA<ACAAA?BA??@>>>>83-3777::2:@@ADDD:>??@A<ABB?
@N9IO0:01121:05880
TACGAAGGGTGCAAGCGTTACTCGGAATTACTGGGCGTAAAGCGTGCGTAGGTGGTTCGTTAAGTCTGCCGTGAAAGCCCCGGGCTCAACCTGGGAATGGCGGTGGATACTGGCGGACTAGAGTGCGGTAGAGGGTGGTGGAATTCCCGGTGTAGCAGTGAAATGCGTAGAGATCGGGAGGAACATCTGTGGCGAAGGCGGCCACCTGGACCAGCACTGACACTGAGGCACGAAAGCGTGGGGAGCAAACAGG
+
A@@;;5;>69:;C>B;;<@CC>AA:@4:39:AAB=;:;CC=CCBBB@@@AA?@@=@?BBC@C@CCCAAA@CBBBD9;;@@2B=7;;BB?A?AAA;A8;;05B5A@;A@@@AA?AA=AB>??AA@?@?8=?<===5==:?@?B<?<?C>B?BBB@AABBB???:;@ABAB???CAAAC:@@<?6=>>???@A?@@?@C>AA?B@FC@BB@AA=A@??@@:98<<773=8>>>>>>6?:99CDD;C@A@B;@?B?
@N9IO0:01122:05909
GACAGAGGGTGCGAACGTTGCTCGGAATTACTGGGCGTAAAGCGTGTGTAGGCGGCCACGCAAGTCGGATGTGAAAGCCCCAGGCTCAACCTGGGAAGTGCACCCGATACTGCGCGGCTCGAGTACCGGAGAGGTTGGTGGAATTCTCGGTGTAGAGGTGAAATTCGTAGATATCGAGAGGAACACCGGTGGCGAAGGCGGCCAACTGGACGAGTACTGACGCTGAGACACGAAAGCGTGGGGAGCAAACAGG
+
CBC@@@BB=AB?==9>794:AAA@<@4919B=>?9@?@>@7?@A@@@@@?@=;<.46?:?CC=@@@@=A@@;;;@8;;;;.;@=ABBD=A?BAJ?E;=;BB;;;8;DBBCCBBB9:6;BABBCABAAF?BB@@<@=@<@B?C?B>AACB@CBA@B898:BAA;B?A@AA?===>999=>:>B>BBB?B@BA=A?@=@<AB?C?B?BCC?BBBAAAAA@@@A@@@BAA???>==?9?ACCGGD;CA@@B=AAB?
@N9IO0:01140:05861
TACGTAGGTGGCAAGCGTTGTCCGGATTTATTGGGTTTAAAGGGTGCGTAGGCGGCCCTGTAAGTCAGTGGTGAAATACTCCAGCTTAACTGGAGGGGTGCCATTGATACTGCAGGGCTTGAGTGGAGTCGAGGTAGGCGGAATTGACGGTGTAGCGGTGAAATGCTTAGATATCGTCAAGAACACCGATAGTGTAGACAGCTTACTAGGCTTCAACTGACGCTGAGGCACGAAAAGTGTGGGGATCAAACAGG
+
@@BAA996:;4;D?B?AA=AAIHI@CCD>BB@BB<BD<@@:@A8::9@?::600,0>5>>00+9ACABCD?B@@@:@B???A@===,0+0:::;;;=0>@@:;;:;;BCCCCCCCJ:<:6;;A;;7;B;;;DD@BBB>BB?B?C?CCBB@BCAAA@@<@AAB=BBBBACB@AA@:;:AA=BB@AAA=??B@@@DB@AABCBDC@BBCBC?@A<BC@BCCCCBCBABH?CCC<<<<*;??ABFF7B?A@?9:;:?
@N9IO0:01156:05889
TACGTAGGGTGCGAGCGTTAATCGGAATTACTGGGCGTAAAGCGTGCGCAGGCGGCGCCGCAAGTCAGGCGTGAAATCCCCGGGCTCAACCTGGGAATGGCGCTTGAAACTATGGTGCTGGAGTGTGGCAGAGGGAGGTGGAATTCCACGTGTAGCGGTGAAATGCGTAGAGATGTGGAGGAACACCGATGGCGAAGGCAACCTCCTGGGCCAACACTGACGCTCATGCACGAAAGCGTGGGGAGCAAACAGG
+
BCBBACCG=@B@CCB@CC>B@BCC@D?B?ACCCC>BBBCC=CCDCAA>:..(--(-8:577:)/////)5;<59;400@@+00+000/7;79993=4:<><<>8054;1:A??>6><<=B?BBC@=;:00000;3;?8;?=A@B?D?@A?>@@@;997;>@@:@@>><@@=?877;<-339=49:9>@@;;8;AC?B?AA?A<@@>@@@;@<@=AA@AB@000700/449444=4<;<=AAA8@@@BE>BBB=
@N9IO0:01158:05907
TACGGAGGGTGCAAGCGTTATCCGGATTCACTGGGTTTAAAGGGTGCGTAGGCGGGCAGGTAAGTCCGTGGTGAAATCTCTGAGCTTAACTCAGAAACTGCCATGGATACTATTTGTCTTGAATATTGTGGAGGTGAGCGGAATATGTCATGTAGCGGTGAAATGCTTAGATATGACATAGAACACCCATTGCGAAGGCAGCTACGACTACACAATGATTGACGCTGAGGCACGAAAGCGTGGGGGATCAAAACAGG
+
@@BB=:::0::@=9@@CC?;;;=B?@A<?@?777*;@,;;0;:68>B@A??9>?=6@@B=@A@CCC?BCC@CCCC>ABBBBBAA@C7;7;B@@@B=09;::?ACE>;;;AB<<<6;;@E?;<7<@@5<<B<@@=@@@==:+0+/0;;<<>>=?@@9:69ACC;A@?@<?B@@@?;;99498;6;777)//)/9/4.4./999////////55/:)////)/////--//)///777)44:45555$55;;;;0<;;6
@N9IO0:01117:05918
TACGTAGGGCGCAAGCGTTATCCGGAATTATTGGGCGTAAAGAGCTCGTAGGCGGTCTGTCGCGTCTGCTGTGAAAACCCGAGGCTCAACCTCGGGCCTGCAGTGGGTACGGGCAGACTAGAGTGCGGTAGGGGAGATTGGAATTCCTGGTGTAGCGGTGGAATGCGCAGATATCAGGAGGAACACCGATGGCGAAGGCAGATCTCTGGGCCGTAACTGACGCTGAGGAGCGAAAGGGTGGGGAGCAAACAGG
+
@@AA@@@@8>@@A<AABB@AAA@B?B@D@CB@CC<?=99:/88=?<>@@??=?A=CCCBBBC@@@C;;;AAA;<;<-;;/;;:59ACA>A=A@??9??BB@A@@@A;ABBBC?CBAAAA@;:;;:<B:;<BBB:CBBD?B>@=A?B?BC@BBBC;;;?BC?C=;;;@BAABAB;;;@;::4:2:9=9=>@A;9936;6>?AAAAA@@@A<A=CBD>AABBCCA@ALE;;;BAA@/;:09:=?0@>>AA:@::5
@N9IO0:01120:05921
GACAGAGGGTGCAAACGTTGTTCGGAATTACTGGGCGTAAAGGCGCGTGTGAGGCGTGCTCAAGAAAGGTCGGATGTAGAAAGCCCTGGCTCAACTAGGAAGTGCATTCGAAACTTCTGAGCTGGAGTTCTGGAGAGGAAGGCGGAATTCTCGGTGTAGAGGTGAAATTCGTAGATATCGAGAGGAACACCGGTGGCGAAGGCGGCCTTCTGGACAGTGACTGACGCTGAGACGCGAAAGCGTGGGGAGCAAACAGG
+
BBCBABBB;@@><<6<894:A>AA>@6:5:ABBB9A@;;;0:29>@@==0/0<5>A06:<972///)-(-,,(,,,,,,-6/226(,-(-,,2(,-//)/)43388:7<<<=5==9=C9::@@??ACA?BAA?ACA@=@3:29929;@<@@9:5979?=;=6=??A<AABB?@?CAAABBBAAB>A>????C?BB=@@C7;7;A=A=A=ABA?BB@AACCCCBBB;;;A@;;;AABAA<B;:;BDD;C;;;C9;;;5
@N9IO0:01146:05911
GACGTAGGGTCCAAGCGTTGTCCGGATTTACTGGGCGTAAAGAGCGCGTAGGCGGTCTGTTAAGTGTGAAGTGAAATCTCCAGGGCTCAACCCGGAAACTGCTTCGCATACTGGCAGACTTGAGGAATGCAGAGGTTTGTGGAATTCCTGGTGTAACGGTGAAATGTGTTGATATCAGGAGGAACACCCATGGCGAAGGCAGCAAACTGGGCATTATCTGACGCTGAGGCGCGAAAGCGTGGGTAG
+
BBC:::DD:::7;=?ABB?CCC@E@BBC<A@???5<?:99-:;;;@?AAAB>BC?AAABB;?;@BBBBB?BC@@@;@A=>9:;;0;@@@@BD9@<@A;A@@@A<@???=?@::6:@@???>BAA=A????BAAA39:,88=<A?C=@:??<?AAA?BC>??BF>BB???@CB?@?B@@=9:4:=AABB=?AB=AAA;?;==<888(5:::/9669999:9::;;A>>?<?>=;<<-88>==>4833
@N9IO0:01157:05919
TACGAAGGGAGCTAGCGTTGTTCGGAATCACTGGGCGTAAAGCGCACGTAGGCGGACTTGTCAGTCAGGGGTGAAAGTCCCGGGGCTCCAACCTCGGAACTGCCTCTGATACAGCAAGTCTTGAGTCCGGAAGAGGTGGGTGGAATTCCTAGTGGTAGAGGTGAAATTCGTAGATATTAGGAAGAACACCGGTGGCGAAGGCGGCCCACTGGTCCGGTACTGACGCTGAGGTGCGAAAGCGTGGGGAGCAAACAGG
+
AAB;94;D6@@@A@@AACADD?BA@B=AABC;;;6;@?CC=CCB:;;DB@A;>?;:;;;@@@;:;<====2===<6<===6=??0:33.34:6:::6=1773717=>899999;8817;::53444:6:6;6:<:3:::3:=9>:@;=,//9//)/;:796;;;;3;9666;?;??B7<<8949A;>@@;@=@@?AA@;>;00,0>5=@DC@CB?C?;;;BA>>@00000,0BABBE0;;BBBBB7AD;;;0;;;5
@N9IO0:01120:06005
TACGAAGGGGGCTAGCGTTGTTCGGAATTACTGGGCGTAAAGCGCACGTAGGCGGGTTATTAAGTCAGGGGTGAAATCCCGGAGCTCAACTCCGGAACTGCCTTTGATACTGGTAATCTAGAGATCGGAAGAGGTTAGTGGAATTCCCAGTGTAGAGGTGAAATTCGTAGATATTGGGAAGAACACCAGTGGCGAAGGCGGCTAACTGGTCCGATACTGACGCTGAGGTGCGAAAGCGTGGGGAGCAAACAGG
+
A@@;;5;:;:*5:::;AAACDBCC?B8:5;@::;0;<<CC::;A@D;;;BA=ABB;@>BC@C@BBBCDDD;::9C<@@A<@=???>00*0/-)-3706--/69;5;:ABBBB?BC<@?@@=8=C@?>1847;;186:8886=5:6:;5<<666==<:7555;094555599;<C?CF>C@::89@?=@@@@<@BB=B>AA>;;;=A:93::6::CBBCCBA@@@@::49@AAAB=B@A:999+:@::92:@@<
@N9IO0:01127:05998
TACAGAGGGTGCGAGCGTTGTCCGGAATCACTGGGCGTAAAGGGCGTGTAGGCGGCTTGGTAAGCCGCGTGTGAAAGCCCGGGGCTCAACCCCGGAACGGCACGCGGGACTGTCAGGCTCGAGACTGGTAGAGGCGAGTGGAATTCCTGGTGTAGCGGTGGAATGCGTAGAGATCAGGAAGAACACCGGTGGCGAAGGCGGCTCGCTGGGCCAGTTCTGACGCTGGAGGCGACGAAAGCGTGGGGAGCAAACAG
+
BCCCCCCD=BBBBA?>??5::@=B?C>A@BB?@@;9;;CC>CC>BCABB@@>AC@BC@E>AA6::=@?@AA@@@B8;;;0<BB7B@A@<@@@3@<@=AB?BBBC@@@;AAB;;<;;5;A@AACABBC=BAC;;8;DBBBB@C?C@C?A@=@B@A@BC?AA=@>;;;BCBCB@A>9947=9:;7;=<8;955.55;.4.44.4<@@BBBC<B?::99999B>??::4:@;;:99@@@6@==:999*5955:1955
@N9IO0:01128:05986
TACGTAGGGTGCGGGCGTTAATCGGAATTACTGGGCGTAAAGCGTGCGCAGGCGGCTCCTTAAGTCAGATGTGAAATCCCCGGGCTTAACCTGGGAACTGCGTTTGAAACTGAGGGGCTTGAGTGTGGAAGAGGGGGGTGGAATTCCAGGTGTAGCAGTGAAATGCGTAGAGATCTGGAGGAACACCGATGGCGAAGGCAGCCCCCTGGGCTAACACTGACGCTCATGCACGAAAGCGTGGGGAGCAAACAGG
+
[truncated: 44,023,607 more chars]
