# Supplementary material for: Analysis of the rhizosphere bacterial diversity of Angelica dahurica var. formosana from different experimental sites and varieties (strains)
Source: PeerJ. 2023 Sep 6;11:e15997. doi: 10.7717/peerj.15997 (PMC10492537; doi:10.7717/peerj.15997)
Supplement: Supplemental Information 29 [file peerj-11-15997-s029.gz › peerj-11-15997-s029]

@N9IO0:00671:05785
TACGTAGGGTGCGAGCGTTAATCGGAATACTGGGCGTAAAGCGTGCGCAGGCGTCTCGTAAGACAGGTGTGAAATCCCCGGGCTACAACCCTGGGAACTGCGCTTGTGACTGCGAGGCTGGAGTGTGGCAGAGGGAGGTGGAATTCCACGTGTAGCAGTGAAATGCGTAGAGATGTGGAGGAACACCGATGGCGAAGGCAGCCTCCTGGGCCAGCACTGACGCTCATGCACGAAAAGCGTGGGGAGCAAACAGG
+
@B>>BAB@6@;;;;9;;:=A?C;;09.95<555)599<=6;;@AA@;;::4::4349<<C79:A??9?==>=>(/0>>0;;300//9(//(//:1;63338=;757;;/0/??;@A8==C@BA=@;:6?B?==<367+22+2+/(.05/...5787999>@E;>==75978:22577269493@@?<?B@A?BCC@C7;:99249399;)4.5555555;=9A:9555;@A5555&5555>@@0666BC;BBB?
@N9IO0:00675:05777
TACAGAGGGTGCTAGCGTTGTTCGGAATTACTGGGCGTAAAGGGCGCGTAGGCGGCTTGATAAGTGAGATGTGAAATCTCGGGGCTTAACTCCGAAAGTGCATTTCAAACTGTCAGGCTAGAGTGCAGTAGAGGTTGGTGGAATTCCCAGTGTAGAGGTGAAATTCGTAGATATTGGGAGGAACACCGGTGGCGAAGGCGGCCAACTGGGCTGCAACTGACGCTGAGGCGCGAAAGCGTGGGGATCAAACAGG
+
CCCABACF=BB999??8819=;?B@B>A>AA???:?@?AC9?>9999@@??;>?;??;>?984:@??@B:;;ABA<@>?::::.;@;?<?AA<===6999:@@A=ABB<A@@A@?@=@AA@:;;BBCBBBBBB>B?B@AA?A?B?DJ>BCCC@@@;;5;;AB<B7;;;@??:99299(4;8>;<?@?C@BB????=A?AA?C;?:>ABB>BBBBB@BB>>>BB@@AB=<<<99909;=??AA5>?::;3;AA<
@N9IO0:00675:05780
TACGTAGGGGGCAAGCGTTGTCCGGAATTATTGGGCGTAAAGGGCGTGTAGGCGGTATCATAAGTCAGATGTGAAAGTTCGGGGCTTAACCCCGGAATTGCATTTGAAACTGTAATACTTGAGTACTGGAGAGGTAAGTGGAATTCCTAGTGTAGCGGTGAAATGCGTAGATATTAGGAGGAACACCAGTGGCGAAGGCGACTTACTGGACAGATACTGACGCTGAGGCGCGAAAGCGTGGGGAGCAAACAGG
+
DAAAACCCCC3BB?BBA@<?==8=:A9B?=B@BF>BBBDD<@@<@BAA=:@59=;@DAABBB<AAAA@=@@@ACC;A?>;<;;.9?8=3:<<.;7;8@9BAB=A8><=398833-3:;;7;@@::49=49:??:>?;A??<??B?B>AA@A>=@>79190//)/////:@@@A?3<<8==:=;B@@<??::5:;=;?<@A???;>AA@;@BB999BBB@B@79:@99185889>17:BBCEC:CBBBB=BBB@
@N9IO0:00676:05809
TACGTAGGTGGCAAGCGTTGTCCGGATTTATTGGGCGTAAAGCGAGCGCAGGCGGTTTCTTAAGTCTGATGTGAAAGCCCCCGGCTCAACCGGGGATGGTCATTGGAAACTGGGAGACTTGAGTGCAGAAGAGGAGAGTGGAATTCCATGTGTAGCGGTGAAATGCGTAGATATATGGAGGAACACCAGTGGCGAAGGCGGCTCTCTGGTCTGTAACTGACGCTGAGGCTCGAAAGCGTGGGGAGCAAACAGG
+
BBA@A@@=;;7;B@BCCC@CCB?B<@AB;AA@EE?AAAAA5::@???@?@@<9;5;A;AB?C=BAAABAAAA@?<0;:555$;8CCCC?C>BBB9BB@=?;;68=7<<5<<<<4<<5458545:=<<<>:>BB9BBBB@@?A?B?B>A>??@@AA:979AAA899:8<??@?=??@A87739.9<:6;;5506<<+8+574:>A?;;;=AA?>::4979:>>>;;;B=AAABBB=AAAACDC;CBBBB>A?@<
@N9IO0:00680:05775
TACAGAGGGTGCAAGCGTTGTTCGGAATCATTGGGCGTAAAGGGCGTGTAGGCGGTCTGTTAAGTCATGTGTGAAATCCCTCGGCTCAACCGGGGAACGACGCATGAAACTGACAAGCTAGAGTACCAAAGAGGGGGGTGGAATTCCCGGTGTAGCGGTGAAATGCGTAGATATCGGGAGGAACACCGGTGGCGAAGGCGGCCCCCTGGTTGGATACTGACGCTGAGACGCGAAAAGCGTGGGGAGCAAACA
+
DCBAACBB:BD993888<4:97<@;;255<<7<<4999=?8@;4?B=BACC?:939@>=?>@?BAAABC@@@@@@<@CC;B9:6;@@B=B:A;9+96A@@A?;;;@@:1=A?A:9.5@@@BBC@>:7<<4ABBBBAB(@@<@8;6;>=C@AB=@<;A@00/;5777?:433<<=;;818==B?A??@@@?@<@00*/46617:::);:692828::;;;;333377733383377&388<9==1===<<199
@N9IO0:00685:05805
AACGTAGGAGGCAAGCGTTATCCGGAGTTACTGGGCGTAAAGCGCGCGCAGGTGGTTGTATAAGTTGGTTATGAAAGCTCCTGGCTAAACTGGGAGAGGTTGACCAAGACTGTAGAACTTGAGTGGATGAGAGGTAAACGGAATTCCGCGTGTAGTGGTGAAATGCGTAGAGATGCGGAGGAACACCAGTGGCGAAGGCGGTTTACTGGCATCCAACTGACACTGAGGCGCGAAAAGCATGGGTAGCGAACGG
+
B:BBBBE@:99;B6@;:;7BBA;@=;;95@AABC>9;;DE<@@BB@@A@@@=??9?8::BBB<A@=A?@?BBBBC6::BD?AB<@:::-;>CC9??;;:;?CCC@B?;;;AAACDK@CC@BBCBB>ACCBBBB?BA@:@<9=:C@C9@<=BBCAAAC?CBCC<???BBBBBCAAA??:?94@:A?@;>8:A>AA@=?;<=177./...(.3331;:>>?<<<=8//:3/..////&/9==>;3>==7255:>;
@N9IO0:00703:05779
TACAGAGGTCTCAAGCGTTGTTCGGATTCATTGGGCGTAAAGGGTGCGTAGGCGGCGCGGTAAGTCGGGTGTGAAATCTCGGAGCTTAACTTCGAAACTGCATTCGATACTGCCGTGCTTGAGGACTGGAGAGGAGACTGGAATTTACGGTGTAGCGGTGAAATGCGTAGATATCGTAAGGAAGACCAGTGGCGAAGGCGGGTCTCTGGACAGTTCCTGACGCTGAGGCACGAAGGTCAGGGGAGCAAACGGG
+
ECCBCBC?BBBBB<A;9;;CCABB?CC;===7;;6<D>DE9;;8;@9>@@@?BB?CC@@?AD?B@@AB<AA@@@B>DBBBA6;;9=3:8=A@CBAA8@A?98;@ABA@@@@@@7;;@@B>ACE:<<BC@BB;;6;;A@@A<?08937<<:<>8973717789278;=7779000//667;1;5A:907=881226.51:;;3:0//884809336;68;9:333379433388274987777+77;=<5<<<5
@N9IO0:00713:05772
TACGTAGGGGGCGAGCGTTGTCCGGAATTATTGGGCGTAAAGAGCGTGTAGGCGGTTCGGTAAGTCTGTCGTGAAAACCTGAGGCTCAACCTTGGGCGTGCGATGGATACTGCCGGGCTAGAGGATGGTAGAGGCGAGTGGAATTCCCGGTGTAGCGGTGAAATGCGCAGATATCGGAGGAACACCAGTAGCGAAGGCGGCTCGCTGGGCCATTCCTGACGCTGAGACGCGAAAGCTAGGGAGCGAACAGG
+
CBBBCCCCCC5CCCBABB?BBB?BACAD@CC@CC>BBBBD>BCA;;;BBAA?BB?B?BB@BB?BB@@@;;<BCCC@9B>B@>>6;;?C@DAC@CC????B??=??<?@@AABA=@A9?>?99:=AA@=@@??><@@834;.4.4.44(4.44444;A>ABBD=BDCC:<;C@=0//)/:4:6<<<8><===<??8<855.5444<<<<5<0555:58>@>AA;9:A@@@BBCG=A@@999,4::3703363
@N9IO0:00678:05857
TACAGAGGTCCCGAGCGTTGTTCGGATTCACTGGGCGTAAAGGGTGCGTAGGTGGCGAGGTAAGTCGGATGTGAAATCTCGGAGCTCAACTCCGAAACTGCATTGGAAACTGCCTTGCTCGAGGATTGGAGGGGGGACGTGGAATACTTGGTGTAGCAGTGAAATGCGTAGATATCAAGTGGAAACACCAGTGGCGAAGGCGAGTCCCTGGACAATTCCTGACACTGAGGCACGAAAGCTAGGGGAGCAAACAGG
+
BCCBBAC?ABA4B9;;<B8A<:6606B8B@BAAA0;5:44)5>4=DBCBBB@AA?A@@?>??<?BAA>B?@ABBC<A@>??8=8>>??58<=7===5@@@9;:?B?BF>CA=A@C?BBBB@@@=@?@>;>CCCCC'A<<><8<9599?28-38344>??;@AC<A;88BAA<::000*/;;)//(/33,333/38//)/59988433(3<8;>D=B?C?E?@?B@AA9979AB=??9:::AACC:ABABD>AAB@
@N9IO0:00684:05817
TACAGAGAGTGCAAACGTTGTTCGGAATTACTGGGCTTGAAGCGCACGTAGGCGGCGTTGTAAGTGTCGGGTGAAATCCCACGGCTCACCCGTGGAACTGCCCGGCATACTGCGATGCTTGAGTGTGGTAGGGGAGAGCGGAAGCTCCTGGTGGAGCGGTGAAATGCGTAGATATCAGGAGGAACACCGGTGGCGAAGGCGGCTCTCTGGTCCACAACTGACGCTGAGGTGCGAAAGCTAGGGGAGCAAACGGG
+
<<>>ABBB@;;;AA<@?@7::>@@3:47:??;;:69B>?@8:;AA@@AA;;5:;4;AB@BCC@CCCCCCD>BAAB=BBC>CLMA@A@BBC<<?B:>9B;;;B0;4:;99949:::BCCC@CAA;9:A9?@@@@3@@:;;@:>,////4776::39833.33==5=AAB@@@?9938=93992828::383//(/6;2=6<@;@?@@BBC?CC:;9A8?=::;@?><<<9=999:=6CDBBBED8@@;;;6;CC6
@N9IO0:00684:05858
TACGTAGGGTGCAAGCGTTAATCGGAATACTGGGCGTAAAGCGTGCGCAGGCGGTGATGTAAGACAGGTGTGAAATCCCCGGGCTTAACCTGGGAACTGCATTTGTGACTGCATCGCTGGAGTGCGGCAGAGGGGGATGGAATTCCGCGTGTAGCAGTGAAATGCGTAGATATGCGGAGGAACACCGATGGCGAAGGCAATCCCCTGGGCCTGCACTGACGCTCATGCACGAAAGCGTGGGGAGCAAACAGG
+
CBCCCCCF=:;:B?BBBB6:8;BA?C?BBBBBB=;<;BB9@999::A@;;7;A<?AB@@@B?AABAB?BBDBCC=????6?A<BB>B?C?BCC:A5;;;;BBD?CBCBBBAAABCBBBC>@?A@@@<???>@@@@0?>>=@=@<@;@AA@BBA@@CBBBCB=A@@CBBBB@@@BA@=AA7:6:AA;@@BC@BCC?A?BB@AAED;BBC>B?BBBCCBBB??@:::???@BDDD=A:99<==2999AA=ABA?
@N9IO0:00685:05838
TACGTAGGGTGCGAGCGTTGTCCGGAATTATTGGGCGTAAAGAGCTTGTAGGTGGTTTGTCGCGTCTGCTGTGAAAATCCGAGGCTCAACCTCGGACTTGCAGTGGGTACGGGCAGACTAGAGTGTGGTAGGGGAGACTGGAATTCCTGGTGTAGCGGTGGAATGCGCAGATATCAGGAGGAACACCGATGGCGAAGGCAGGTCTCTGGGCCATTACTGACACTGGAGAAGCGGAAAGCATGGGGAGCGAACAG
+
BBA@AA??6;5;@<A@;;:@==:>8A8A<CB?BI>;;<CF>GBABCAD<;@?CC;@@7???;;<<;<==;;;====144289:399=>;??@@@<;;;,/0666=@7>>8:<5;@;:<>?;9;88285:??>>282229=9::?:?;>>8<?69638,731728=337;<<:855??;?@@B?CCB>@>99399A<A>BB@?>>/////)/(7438844//////)/661633-33(3483333&3:3332833
@N9IO0:00707:05854
TACGGAGGGTGCAAGCGTTGTTCGGATTTATTGGGCGTAAAGCGCGTGTAGGCGGTCTCTTAAGTCTGATGTGAAAGCCCTGGGCTCAACCCAGGAAGTGCATTGGATACTGGGAGACTTGAATACGGGAGAGGGTAGTGGAATTCCTAGTGTAGGAGTGAAATCCGTAGATATTAGGAGGAACACCGGTGGCGAAGGCGGCTACCTGGACCGATATTGACGCTGAGACGCGAAAGCGTGGGGAGCAAACAGG
+
BBCC=:;;7;BCEACCBB@BC>A@?ABB<BA=AA;>@999.:==?AACBBC@CC@CCCBB?A>A>>>?>BBBBAD>CCC<@?@:?@@CGDE?CC@B@CCCCBB@B?AAABAAC<::9A@?BB?BBBBE:?????9????B@B=@=@=@@@@@@@B?AABCDD@HI@CBBCEEAB?AF7;;7;=ABB?B?AA;<<:+0)0>;=@@@>@B8;;@B@@@A<@A@99997==<<<788-873:=:</??>A@699:9
@N9IO0:00707:05858
TACGTAGGGTGCAAGCGTTAATCGGAATTACTGGGCGTAAAGCGTGCGCAGGCGGTTGTGCAAGACAGGTGTGAAATCCCCGGGCTTAACCTGGGAACTGCACTTGTGACTGCACAGCTGGAGTGCGGCAGAGGGGGATGGAATTCCGGCGTGTAGCAGTGAAATGCGTAGATATGCGGAGGAACACCGATGGCGAAGGCAATCCCCTGGGCCTGCACTGACGCTCATGCACGAAAGCGTGGGGAGCAAACAGG
+
CCCCCBBB;:<9A>BCBA496;>;8<+0)/777>9AAACC=C;;;:;A@@@?AB=B?BBA@@<@@:::>AA@AA@8ABBB6BA5::29398<A>9?;??997<:6B>BCDAAAAA?993?,33338?6ABCBBBBB3?>>:A393:3:2:??=<BBB=BBECD=BBBBBB<@>9773;.578<8@BB<ABAA>@DD?B?BB=A??@*:;:.9.49;;@<<<:55;;;;BA@=;990?@A<;<;*:9?==09@A;
@N9IO0:00665:05877
TACGTAGGGTGCGAGCGTTAATCGGAATACTGGGCGTAAAGCGTGCGCAGGCGGTTTTGTAAGACAGGTGTGAAATCCCCGGGCTTAACCTGGGAACTGCGCTTGTGACTGCAAGACTCGAGTACGGCAGAGGGGGGTAGAAGTTCCACGTGTAGCAGTGAAATGCGTAGAGATGTGGAGGAATACCGATGGCGAAGGCAGCCCCCTGGGTCGATACTGACGCTCATGCACGAAAGCGTGGGGAGCAAACAGG
+
CCBBBEDF>9;;CBBA>>9=:=@A8C00/;//0+;4;9>3>CC;;;@A::4::29?@3@@A?:9:AA?BBAAAD>CCCD8?@2971=8=39;=2>6;:44448.94?@@AAAA?AA@@@4449::A>BBBBBBCBB)@@@@5784<38////:;;=@BBBBD2666;:@BB@@@A@A<@@>@>:::<@@@@=::9?A8=;37733$39;5<==>===;@:=/0/<888<>?@@B<@AA;;;;.;<<;C=AA@=
@N9IO0:00685:05909
TACGGGGGGGGCAAGCGTTGTTCGGAATTACTGGGCGTAAAGGGCGCGTAGGCGGCCTGCTAAGTCGGACGTGAAATCCCTCGGCTCAACCGGGGAACTGCGTCCGATACTGGCGAGCTTGAATCCGGGAGAGGGATGTGGAATTCCAGGTGTAGCGGTGAAATGCGTAGATATCTGGAGGAACACCAGTGGCGAAGGCGGCATCCTGGACCGGTATTGACGCTGAGGCGCGAAAGCTAGGGTAGCAAACGGG
+
AB;:::::::"<>.55@>=;C@CC=C@C?BBBFF>C;;;H?BB=BAABBBA?;;7;@@@@BB;>?@@9><<=9:3(333(3::<A98::=29:9-9<?@ABBAB>???@@@@=@AABBB?BB>BA?BE<@??@D=ACBBC@B@C@D>BB?BBBAB::5:;;C=CC@A@BABA;;;A?=AA?B@AAA?A@A@=B@A=A@AA>@CCC<@@<B@=A=@@@=AAA;;;;;@>;;;;;;0;B@@BC<AAA;;:49@C6
@N9IO0:00693:05875
TACGGAGGGTGCAAGCGTTACTCGGAATTACTGGGCGTAAAGCGTGCGTAGGTGGTGGTTTAAGTCTGCTGTGAAAGCCCTGGGCTCAACCTGGGAATTGCAGTGGATACTGGATCACTAGAGTGTGGTAGAGGGATGCGGAATTTCTGGTGTAGCAGTGAAATGCGTAGAGATCAGAAGGAACATCCGTGGCGAAGGCGGCATCCTGGGCCAACACTGACACTGAGGCACGAAAGCGTGGGGAGCAAACAGG
+
CCCC@CCC>AAAB=A999?BBBBC@D>@>AB@@B<??@DD@DCBAB@@?AA?A@>AB@DK@E@CAAA;BCCCCB>6A@?7CIA6DBDD:C<CC>6<8<8=:<;BC;AAACCC@BBBBA?@@@A@BBB<A@>9990;A=??>@;DA8<AC?A?@@B<CC>BBB>BA@ABBBA@@?@?:>8A=@@BCBC?CCC?A<?;@=AA=BC;:6;@A9A<@:?AAAAAA???><;5<@@BAA=B;;;DDD:BBBBG>B@B=
@N9IO0:00694:05882
GACAGAGGGGGCAAGCGTTGCTCGGAATTACTGGGCGTAAAGGGCGCGTAGGCGGGATGGCAAGTCGGTCGTGAAATCCCTCGGCTCAACTGAGGAGCGTCGATCGATACTGCCGTTCTTGAGGATTGCAGAGGAGACTGGAATTCCCGGTGTAGCGGTGAAATGTGTAGAGATCGGGAGGAACACCGGTGGCGAAGGCGGGTCTCTGGGCAATTCCTGACGCTGAGGCGCGAAAGCGTGGGGAGCAAACGG
+
BBCBBBCCCE3CD=AAA@?CCB@@?@@C@CAABD?DBCBC>CC=BA988:94>A@;@AB?BA=AAAB?A??@@BB9AAB=B@;8=BBB>CCB@?8>?9:9@A@??@?99:??@9??48778=B?BC449A>==;???AAA=A8B8==6=7:BBBG?><>BBF>BB:79B??<>>777,93,9,3<<8=?981:AA?C?BBB;?>B??>@7:;6;:>9>888::===<4;=<<<<*2629:;;.;77;:-579
@N9IO0:00700:05892
TACGGAGGGCGCAAGCGTTGTTCGGAATCACTGGGCGTAAAGCGCGTGTAGGCGGCCGGGCAAGTCGGATGTGAAATCCCGAGGCTCAACCTCGGAACTGCATTCGAAACTGCTCGGCTCGAGTCCCGGAGAGGATGGCGGAATTCCCGGTGTAGGGGTGAAATCCGTAGATATCGGGAGGAACACCAGTGGCGAAGGCGGCCATCTGGACGGTGACTGACGCTGAGACGCGAAAGCGTGGGGAGCAAACAGG
+
BBDE@A?A<AA?C?AAAA?BB@CD@C@CCCCCED>AAABB<B@>><BBBCD;B=<<9@>4:?;@@@A?BBBBCCC>BCB<B;;7<?BAABACBB@B@B;;:BB?BBBB<B898??=;>@@@9;;BB<B?CBBB<@@B?AA@C>A6;;6;;@@AAA@A5@>@?8>:5:?@AA@@@@@A:@B=B?AAA?C<:;4;@A=B@A@>@@BAAAA?ABB?A@AAAABBC@@@A@;<<::;;09:??@DD4@?994)4==4
@N9IO0:00704:05880
TACGTAGGGTGCGAGCGTTAATCGGAATTACTGGGCGTAAAGCGTGCGCAGGCGGTTTTGTAAGTCAGATGTGAAATCCCCGGGCTCAACCTGGGAACTGCGTTTGAAACTACAAGGCTAGAGTGTAGAAGAGGGGGGTAGAATTCCACGTGTAGCAGTGGAAATGCGTAGAGATGATGGAGGAATACCGATGGCGAGGCAGCCCCCTGGGCTAACGACTGACGCCTCATGCACGAAAGCGTGGGGAGCAAACAG
+
DBCCCAAA:AB@BCBBA@8<9AAC>C9;19A>:A<AA@AB;AABAAAABCB?AA@?@?5@@@=00/::9<=?B<=6=C==1C=5===C>A8@><)7.3399ABD599B:?8932+2+22666:;8958:=876;A;A&>>9>18,209:86228=777886BD952588<A@<9;/..9(...3.37706/,,,2,,,(,222222'222'.572.--22--.55.536...56::?3:>>7888(8563>4;=<
@N9IO0:00710:05886
TACGAAGGGGGCTAGCGTTGTTCGGAATTACTGGGCGTAAAGCGCACGTAGGCGGATACTTAAGTCAGGGGTGAAATCCCGGGGCTCAACCCCGGAACTGCCTTTGATACTGGGTATCTCGAGTCCGGAAGAGGTGAGTGGAATTCCGAGTGTAGAGGTGAAATTCGTAGATATTCGGAGGAACACCAGTGGCGAAGGCGGCTCACTGGTCCGGTACTGACGCTGAGGTGCGAAAGCGTGGGGAGCAAACAGG
+
BBCA@<@CBC5BBBCCCC@CCADC@C<@?ABBCC?AA@BB<@@BBA@AA::6:D@:;;BB=@=@@CAABB:BBCD=BBB<AAA6CCAA>@EG:D@D@C;<<=AA;@AABBBBC<999B?@=?=77393:;9:7?B@ABA@;>393919878?>>88<7>@??:B;??<777><>7><=@B?B@BCH?BA==:===<?<?A=888==;;7;E@E@DBBAAA@@@@;;;>AAB<;;6;AAABGH9AA@BB;BBB<
@N9IO0:00668:05916
TACGAAGGGGGCTAGGCGTTGCTTCGGAATTGACTGGGACGTAAAGCGCACGTAGGCGGCTTTCTAAGTCGGGGGTGAAATCCTGGAGCTCAACTCCAGAACTGCCTTCGATACTGGAAAGCTCGAGTCCGGGAGAGGTGAGTGGAACTGCGAGTGTAGAGGTGAAATTCGTAGATATTCGCAAGAACACCAGTGGCGAAGGCGGCTCACTGGCCCGGTACTGACGCTGAGGTGCGAAAGCGTGGGGAGCAAACAGG
+
AAC;;4;9:9*59552550)///)/7276:68:<000+//7777.744::4@AAB@@?5@@808@?:@A@@??@2AAAC>CC?AA@A?>?A@;@@A=A:B=A>?>?B=?B@BABBB<?A498AA@AA@@<@C>BBBA?B???BB?B@BB>>?FBBBBB>>>@BBBB>B@AAABBBBBB@?@@C@BB?@@@@CAAA?BCE@D?9979@<<>>>;>D>C@BBBAAAACBB>>>?A@@BBB>BBBBBBB9BBBBC>BBB?
@N9IO0:00671:05944
TACGGAGGGTGCAAACGTTGCTCGGAATCATTGGGCGTAAAGCGCACGTAGGCGGACCGCTAAGTCGGATGTGAAAGCCCTCGGCTTAACCGAGGAAGTGCATTCGAAACTGACGGTCTTGAGTATGGAAGAGGGTCGCGGAATTCCCGGTGTAGAGGTGAAATTCGTAGATATCGGGAGGAACACCAGTGGCGAAGGCGGCGACCTGGGCCAATACTGACGCTGAGGTGCGAAAGCGTGGGGAGCAAAACAGG
+
CCCC?:9;.<B@@@9:<;=ABCBB?B6;;;;.4;2<<9:8(3337?<@@@;6;6100)/<=?<CCDD?B9:8@AB;@@?3:;>7<=<F?C?BBB@C>BA@A5405<?B=CDCB@@=;:;;;;:BBBBGMAGCDD>BBCCC=B8@;@=3=5@@>>@@B?BBCB7C:@<:::@=;>>=?8<?9=<:=?7?4433833.36;A8>=BB>AA@;@8<9973;7//000:/0(/566390;><7822&2<:755)8222
@N9IO0:00680:05931
TACGTAGGGTGCGAGCGTTAATCGGAATACTGGCGTAAGCGTGCGCAGGCGGTTGTGCAAGACAGATGTGAAATCCCCGGGCTCAACCCGTGGGAACTGCATTTGTGACTGCACGGCTGGAGTGCGGCAGAGGGGGGATGGAATTCCGCGTGTAGCAGTGAAATGCGTAGATATGCGGAGGAACACCGATGGCGAAGGCAATCCCCTGGGCCTGCACTGACGCTCATGCACGAAAGCGTGGGGAGCAAACAGG
+
ACBBCBBC>;=;HCEDAA8?///;7A,;9://,////*///0/449;<2:=59.4:?:=9??;;:;4558:;5:::9+88(////(//(//79193--,,-//(/:9;<<<====9===9<<<<33-444444444#44;7;7<7:044445::995559990555999555555447::383977)//7729:<38.44.4444&5<>8?;;;;;:886-------99:::9;4:///6::0:6;;;09=;6
@N9IO0:00680:05937
TACAGAGGGTGCGAGCGTTGTTCGGAATTATTGGGCGTAAAGCGCGTGTAGGCGGTCTTTTAAGTCTGATGTGAAAGCCCCGGGCTCAACCTGGGAAGTGCATTGGAAACTGGAAGACTTGAGTACGGGAGAGGGCAGTGGAATTCCTAGTGTAGGAGTGAAATCCGTAGATATTAGGAGGAACACCGGTGGCGAAGGCGGCTGCCTGGACCGATACTGACGCTGAGACGCGAAAGCGTGGGGAGCAAACAGG
+
CBB@AADF>ICBB??>?>?BB@BC?C?B?BB?BA<@A??;6;A@@CDBBBB?==4>:999*57<=<BBCBBBCD@7@@@@2E?6;;;CAH@CBC>B7;@;A@=6<199/4AA7;8;?::8<;A?A@C=0:;@?@:@AA@C;D:B9B:DCCC?@?C@CCCCBC>BB=@?A@ABAA>AD=@@;?:?>A?B@BC@BBC>B>AB=A@;;6;B=A@@BBABBAA@?;;;:9????AAAB<B@AACCC9AAA@A9@@@=
@N9IO0:00686:05956
TACGGGGGGGAGCGAACGTTGTTCGGAATCACTGGGCGTAAAGGGCGTGTAGGCGGCTGGATAAGTGGGATGTTAAATCCCCCGGCTCAACCGGGGACCTGGCATCTCATACTGTTCAGCTCGAGCACATCAGAGGAGACTGGAATTCCCGGTGTAGCGGTGAAATGCGTAGATATCGGGAGGAACACCAGTGGCGAAGGCGAGTCTCTGGGATGATGCTGACGCTGATGCGCGAAAGCCAGGGGAGCAAACGG
+
68-------"---,,),,-(-60-/)/29999995)599=90=:6;A@@<995/0)/9939550/99:(//79)94(4:::<+<7<<@8-3-333&3:5994::989;7///:8868738==?949@@@<=6//;7///:9729499??9A;>>>>=9:178;<6;=0//7:A@45544(4939.44:5445=5;;<8=9<;;;;>;;;;;095554445=====;;;9555555;)//)/777&///55)59:
@N9IO0:00691:05945
TACAGAGGGGGCAAGCGTTGTTCGGAATTACTGGGCGTAAAGGGCGCGTAGGCGCCTTCTAAGTCGAACGTGAAATCCCCGGGCTCAACCCGGGAACTGCGTCCGATACTGGAAGGCTTGAATCCGGGAGAGGGATGTGGAATTCCAGGTGTAGCGGTGAAATGCGTAGATATCTGGAGGAACACCGGTGGCGAAGGCGGCATCCTGGACCGGTATTGACGCTGATGCGCGAAAGCCAGGGGAGCAAAGCGG
+
CCCAAADDDD5CC@BBBD@BBABB>@?A9>>>>>7>@ABC?DD?ABBBAAA=88:<@<>BB<@@BAA?AA@@@C;;::9*;B9B@A@ADF>CC>CACCC9;<C?BBBBB@@9=4:5;?<A@;>>294)4<:??7:;@@@?B9C9;9;C?CCD:55:6=<@@;;99@>CCCCCCB==9==9=9?>>9=9;;8C>?8=7<82;9536AB549?A>BBB7=:<>B@??>@@>A9:9,98/3333&37;<=/438<
@N9IO0:00692:05925
TACGGAGGGTGCAAGCGTTGCTCGGAATTATTGGGCGTAAAGCGCACGCAGGCGGCAAAGTAAGTCAGTTGTGAAACTCCCGGGCTTAACTTGGGAACTGCAGCTGATACTGCCTTGCTTGAGTACGGAAGAGGGGAGCGGAATTCCCAGTGTAGAGGTGAAATTCGTAGATATTGGGAGGAACACCGGTGGCGAAAGCGGCTCCCTGGTCCGATACTGACGCTCATGTGCGAAAGCGTGGGGAGCAAACAGG
+
CCCC?BBB:BB@C?AAAA=AABCC?C@B@BC@CD>AA???9@:::B@????:8818@@9@CA?BBCCBB9A@CC@6C@@@;@<2?@<=:=>;AA<A?BAA@@@@CBBCCCDDCAC>BBC@AABCCCC@C=AA@AA3@AA@=@=A=AB=BCDBABA@@>@BCC>C@AAAAAA@?B>BB>BB?B????5969@<@@@@9@::3:9;;0;A=@@=@?>@AAAAABBABBDBAA@@@C>@@BBBBB7;;;BC;;<:>
@N9IO0:00706:05929
TACGGAGGGTGCAAGCGTTAATCGGAATTACTGGGCGTAAAGCGCACGCAGGTGGCTGAGTCAGTCGATTGTGAAAGCCCTGGGCTTAACCTGGGAATTGCAGTCGATACTACTCAGCTAGAGTATGGGAGAGGGTAGTGGAATTCCCGGTGTAGCGGTGAAATGCGTAGATATCGGGAGGAACATCAGTGGCGAAGGCGGCTACCTGGCCCAATACTGACACTCAGGTGCGACAGCGTGGGGAGCAAA
+
BBCB?BBB<BB@B=B<6;9B8@@@9=39-7;;=A=@@9;;0;99;959@AA>?@>@;B<BBBCCCBBBC466BC>5BB>15<5)55.949:BBC=C=A469?BB9:6DC@@@@@@@AAB=BBB<A@@<555:A>5?A??A7;8A:@C7:5:A@?@>;17;8818:@CFBBBAA<88:3;;7A:C>A>@:595:>G?C@BC@BAAC::9.48085:>:445544:;::49933/6/////6;9+9;3333
@N9IO0:00712:05946
GACAGAGGGGGCAAGCGTTGCTCGGAATTACTGGGCGTAAAGGGCGCGTAGGCGGGATGGCAAGTCGGTCGTGAAATCCCTCGGCTCAACCGAGGAACGTCGATCGATACTGCTGTTCTTGAGGATTGCAGAGGAGACTGGAATTCCCGGTGTAGCGGTGAAATGTGTAGAGATCGGGAGGAACACCGGTGGCGAAGGCGGGTCTCTGGGCAATTCCTGACGCTGAGGCGCGAAAGCGTGGGGAGCAAACGG
+
CCB;;;;9:9*9E?CBBA@CCBBMAL?A?@BBBF?BBABB.;;.4:447=?=@@@;@AA?BB?BBDE?BBBCCBB=BBB=BAA>AABB@C?BBB>A<?9::BAAAGBAAA@@>???;?A?CBB?BB>B@AA>>9>@@@@A>A?B?BA<A??><A?A@>=??A;A?>==BAA@BBBBC>AA=??9848=7<@=BCC?B??AB:A>;;:=<5<=6==B19888=;==>>8==>878-596AC;;-889@919>A
@N9IO0:00665:05979
TACAGAGGGGCAAGCGTTGTTCGGAATTACTGGGCGTAAAGGGCGCGTAGGCGCCCTCTAAGTCGAACGTGAAATCCCTGGGCTCAACCCAGGAACTGCGTCCGAGACTGGAGGGCTAGAATCCGGGAGAGGGATGTGGAATTCCAGGTGTAGCGGTGAAATGCGTAGATATCTGGAGGAACATCGGTGGCGAAGGCGGCATCCTGGACCGGTATTGACGCTGAGGCGCGAAAGCCAGGGGAGCAAAGCGG
+
D@A@@<;;<.5>49;BD?@@?@@5918199@BB9AABBB>BE=BBCCA@@=:98:.:<@B499<596;:;CDE=BBB<A@A9@A;;7;A:@<8<6;5559994955;<<<7;;?8DA???9>:7AC>C>;@?<;<A>D9@8A=A;9909A@ABCB?CCCD>CC;;;@@BABBBBB=???C?:::BC@CC?AACAC@BB?BB@@<@A8:;@C@B;;5;;;;@=:9924@@:=?6:4.4999*/0//7(//77
@N9IO0:00675:05978
TACGGAGGGCGCAAGCGTTAATCGGAATCACTGGGCGTAAAGCGTGCGTAGGCTGTTTGATAAGTCAGGCGTGAAATCCCTCGGCTCAACCGGGGAACTGCGCTTGATACTGTCGAACTCGAGTCCTGGAGAGGGTGGCGGAATTCCTGGTGTAGGAGTGAAATCCGTAGATATCAGGAGGAACACCGGTGGCGAAGGCGGCCACCTGGACAGGTACTGACGCTGAGGCACGAAAGCGTGGGGAGCAAACAGG
+
AB@@7AA@:?@BB7;;592;6;AD=@<ABBBABB=<;:BC6;5@;@@>>::.5CC<>66<;;8@BABB?B@>>CC9?AD=AAC8@??A;?9?99.?<AAAAAAB5::ABAAAA?:;6:AABAAAA>BA=AAA<<5?A7@?:@7?7@9?:7;==A>666@CDC<@@:>;::@=?A@BB>AB7;7;@E>A5;;4;9?:A?BB?B?BA<AA<@@::48?>@BCBCB???B??<<;77(37?@AAB9BA@AD=:99:
@N9IO0:00675:05998
TACGTAGGGCGCAAGCGTTGTCCGGAATTATTGGGCGTAAAGAGCTCGTAGGCGGCCTGTTGCGTCGGCTGTGAAAACCCGGGGCTCAACCTCGGGCCGGCAGTCGATACGGGCGGGCTGGAGTCCGGCAGGGGGAGACTGGAATTCCTGGTGTAGCGGTGGAAATGACGCAGATATCAGGAGGAACACCGGTGGCGAAGGCGGGTCTCTGGGCCGGTACTGACGCTGAGGAGCGAAAGCGTGGGGAGCGAACAGG
+
EBC;6;CB=BB::4;A@@=@@@=@?A@D?::4;C8<<37:/977:49@@A@<::4:;@BB?BBB@@@7;;@AA@A?3>>)9::-59:<5:55555)55:5:<=9>9555>CC?CCD<B@A6955<7<4599555$59995549996;.55700///660-/)//)///4;<?>??BABBB=AA>A>ACC@C@CB?;;:3:3:99/9==??AB=B<?9:?>9959?A998>1833737*338;<<;+4333323443
@N9IO0:00680:06003
TACAGAGGGGGCCAGCGTTATTCGGAATTATTGGGCGTAAAGGGCGCGTAGGCGGCCACGCGTGTCTTTCGTGAAATCCCTCGGCTTAACTGAGGACGTGCGGAAGAAACTGCGAGGCTCGAGTCCGGGAGAGGGGGGTGGAATTCCCAGTGTAGCGGTGAAATGCGTAGATATTGGGAGGAACACCGGTGGCGAAGGCGGCCCCCTGGACCGGTCACTGACGCTGAGGCGCGAAAGCGTGGGTAGCAAACGGG
+
::6:6<A@@@0B?AABBC@BB@BB=B>A8::4=91?AACF>CC>AAABCAA=??<??BBAAB98;BCD>BA@;<:/9BB;A;;594393;==<<8=====B=:B@DDD8CCB@=00+0779>>@@<@D:>A9:9999#9>9>:@@CE=CB;;;CBAA@CCGF?BBBC:;;;ABBAFF=B@5;5;<;5;=>@:@;:692;@9=@AA0@A>>@+0,00004445::::;;=ACDFHM>BBA;;;0;:9@?C;:;;<
@N9IO0:00685:05985
TACGGAGGGTGCAAGCGTTGTTCGGAATCACTGGGCGTAAAGCGCGTGTAGGCGCCTCCTCAGTCTGGTGTGAAAGCCCGGGGCTCACCCCCGGAAGTGCATTGGATACTGGGAGGCTGGAGTACCGGAGAGGAGGGTGGAATTCCTGGTGTAGCGGTGAAATGCGTAGATATCAGGAGGAACACCGGTGGCGAAGGCGGCCCTCTGGACGGATACTGACGCTGAGACGCGACAGCGTGGGGAGCAAACAGG
+
BBCB@BBC=;;:C>BBCB>BB@CD?B=B???BBC=?@@@@9@@??ADEBBBAA@;:<<9C;;;AAAB?CCCCCC>CCC>CFE;CBABAAAA2@?B?BBBBBA<A=@@AAAAA;::7:@@=AAA@B@C=CAAE@BBB<BC@C@B@B>BA@AB@A@CCACCCB;BAAAABBBCCA@?@:??5859??<A<@?=>BA1949<8<?8?@??=?AB>??@@@@@@AACBAAABBBCB999A?=>>=3>>?AA9??@<
@N9IO0:00685:05991
TACAGAGGGTGCGAGCGTTGTTCGGAATTATTGGGGCGTAAAGCGCGTGTAGGCGGCTTGGCAAGTCGGATGTGAAAGCCCTCGGCTTAACCGAGGAAGTGCGTTCGAAACTGCCTGGCTTGAGTACCGGAGAGGGTGGCGGAATTCCCGGTGTAGAGGTGAAATTCGTAGATATCGGGAGGAACACCAGCGGCGAAGGCGGCCACCTGGACGGATACTGACGCTGAGACGCGAAAAGCGTGGGGAGCAAACAG
+
-.<BAACC>A;@@@99891735::5;7::@=.944&44;993:@ACBAAACC?AC7;C9C:DC@CBBB?B@B@BAB<BAB<A>?39A5;5;:A;;7<;@?CBBB@A@?A<?9;:?BB@CB@BBBCAA>A?AA;;;7;D@BC@CACACF?B@BCBBBCC;=;DD?DADBBCBBCA@@BC=AA>B@BBB?BA?@;@@@;>?;;6;>AA?CC?BCC?::;;;:?AA;55==99995999&499>@@@2<<;;=2955
@N9IO0:00706:05995
TACGTAGGGTGCGAGCGTTAATCGGAATTACTGGGCGTAAAGGCGTGCGCAGGCGGTTTTCGTAAGACAGGCGGTGAAATCCCCGGGACTCCAACCTGGGAATTGCGCTTGTGACTGCAAGGCTAGAGTGCGTCAGAGGGGGGTAGAATTCCACGGTGTAGCAGTGAAATGCGTAGAGATGTGGAGGAATACCGATGGCGAAGGCAGCCCCCTGGGACGTGACTGACGCTCATGCACGAAAGCGTGGGGAGCAAACAGG
+
CFBCCCGC>:;;CCBBBF:;;;DC?C9<8<AAA@<AB@BD6;59:944944/)//)/:;+//9:6//5;:;79188<:59=B?3??7877;8=1;,737.74;388833,33733::@@?C=@BB@>?@@@:>@@@<<????%>CAA=@5:5@//)/76@B<566=BC=@@@BBBBBBB@>@A7;<5;=@@@;?@;96:9B;>;@9:8AAB1=>>8:A749@@@@99873737///0>=>8?BBBBDC8@@@@D=BBC@
@N9IO0:00707:05997
TACAGAGGGTGCAAGCGTTAATCGGATTTACTGGGCGTAAAGCGCGCGTAGGTGGCCAATTAAGTCAAATGTGAAATCCCCGAGCTTAACTTGGGAATTGCATTCGATACTGGTTGGCTAGAGTATGGGAGAGGATGGTAGAATTCCAGGTGTAGCGGTGAAATGCGTAGAGATCTGGAGGAATACCGATGGCGAAGGCAGCCATCTGGCCTAATACTGACACTGAGGTGCGAAAGCATGGGGAGCAAACAGG
+
CBCCCCCEICC9849;8=3:18:?8:@<6BBBBB>BBB=@7=@@@5999;B;<;2:.5.57<7?A@B=495;@>909=99+:@@??4:4<A?BB;B=C>@BBC>A>>9;;;B;@=C?BC;<;55B;;;0595439;;49@@B@I@FA;;99>;<@;@9?4:9,:BBB<==@@?///;3//)/39997//5;044;-3-38885:9:9<6<05504<<;<;;;;;::938<9333(3333::;.::;;>7=<<6
@N9IO0:00711:05971
GACAGAGGGTGCAAACGTTGCTCGGAATTACTGGGCGTAAAGGGCGTGTAGGCGGGAAGGTAAGTCGGGCGTGAAATCCCCAAGCTCAACTTGGGAACTGCACTCGAAACTACCTTTCTTGAGTGCCGGAGAGGAAAGCGGAATTCCTGGTGTAGAGGTGAAATTCGTAGATATCAGGAGGAACACCAGTGGCGAAGGCGGCTTTCTGGACGGTGACTGACGCTGAGACGCGAAAGCGTGGGGAGCAAACAGG
+
ABB;;;CB>CCFED=@@@7::@AA?B>A=??AAA=AAACF>BB>AA@B@><:778*9<@?BC@@@@BB<A:<<@C>==>=,505;;;><>D:CC>C?B@@?@;:944<04444.44)54249B=<=9=:4444.4</56>:=:=;A:BB;655;:<=7;<<>8C;?;;=>AA;;;:?9=>6:29AA:??BB?;;99?8<?<998*8?B>@@@?A@A@?;:;A>000009=9=8:2:455<<<.>566>49993
@N9IO0:00667:06036
TACAGAGGGTGCGAGCGTTGTTCGGAATTATTGGGCGTAAAGCGCGTGTAGGCGGCTTGGCAAGTCGGATGTGAAAGCCCTCGGCTTAACCGAGGAAGTGCGTTCGAGACTGCCTGGCTTGAGTACCGGAGAGGGTGGCGGAATTCCCGGTGTAGAGGTGAAATTCGTAGATATCGGGAGGAACACCAGCGGCGAAGGCGGCCACCTGGACGGATACTGACGCTGAGACGCGAAAGCGTGGGGAGCAAACAGG
+
BBBAAADD=CB?@BCAAA=???CC@C?C@@A=AA8;55<<5=>=BA@@@BA>BC:>>8B9?B=@>99255<<;99)54;2<==:=B;C@C;;;B?B@B=BCA<9<>;??:;;D?AA@@@=@955AC>B?:;55>5=B?@@5@:@9@@;@>B=@>?9949=@B<B>BBA>:99::88:133-7-33304:>>8>59057>>5@8@@;>@:?AB<@?=<<::555;<<<=<<<@CC<@@D9:;;.;@AB?4AA@=
@N9IO0:00674:06027
TACGTAGGTGGCGAGCGTTGTCCGGATTTACTGGGCGTAAAGGATGCGTAGGCGGATATTTAAGTGAGATGTGAAATACCCGGGCTTAACTCGGGTGCTGCATTTCAAACTGGATATCTAGAGTGCGGGAGAGGAGAATGGAATTCCTAGTGTAGCGGTGAAATGCGTAGAGATTAGGAAGAACACCAGTGGCGAAGGCGATTCTCTGGACCGTAACTGACGCTGAGGCATGAAAGCGTGGGTAGCAAACAGG
+
CBB;;;;2:@=BBABBAA5954.459A=6BBCDF=966?>4B9<AA:;;;A>A<9@AABD>C=@9::??B@@DCA9=99:(7<.77,3,33;;=3=300//666.68:1///5::89::>8<ABBB@@7>=00)/6838=7=7=8<7==88898333,37;718==>>9973994797:>BA>A??=?AAA8=8903,33:?597<@@=@@<@//*/;99//7?655).//88;5:AB>??5=<=787)7?@9
@N9IO0:00679:06058
GACAGAGGTGGCAAGCGTTGCTCGGAGTTACTGGGCTTAAAGGGCGCGTAGGCGGTCGTGCACGTCGGAGGTGAAATCCCCGGGCCTAACCCGGGAACTGCCCCCGATACGGCGCGGCTAGAGTGCGGGAGGGGAGAGTGGAACTCCTGGTGGAGCGGTGAAATGCGTAGATATCAGGAGGAACGCCGGTGGCGAAAGCGACTCTCTGGTCCGACAACTGACGCTGAGGCGCGAAAGCCAGGGGAGCAAACGGG
+
C@=A?;=7<<79949===49998823344>>ADC>A@=?D9@?9??=@@@?;9929??;9;:BBC<>9?@=@AAA=CCED9AA;@7?B:D@8BB:A>?;5;999(9BBBA@=CAAC@BABBA@@@@@@;@CDE;@@C@@@<>=?A@=AB?BB?BBCD?A998-9387@@@@BAABAA=AA>B?BBB>A???8=??818=AA?;;:<8=3794/..3.3876;995555288>9==36:38=>>5?ABAC=AAA9
@N9IO0:00684:06014
TACAGAGGGGGCAAGCGTTGTTCGGAATTACTGGGCGTAAAGGGCGCGTAGGCGCCTTCTAAGTCAGACGTGAAATCCCCGGGCTCAACCCGGGAACTGCGTCTGATACTGGAAGGCTTGAATCCGGGAGAGGGATGTGGAATTCCAGGTGTAGCGGTGAAATGCGTAGATATCTGGAGGAACACCGGTGGCGAAGGCGGCATCCTGGACCGGTATTGACGCTGAGGCGCGAAAGCCAGGGGAGCAAACGGG
+
CBCA@@@AAA0AC?BBCC?@@<@A>@=@;?>??=8@ABCC>CD>ABBCB@@<>@@;@=AAC=@@A@@AAA:;;;09999*5909=@C<AE>CG?C@BCCA@@CB@@@BCDCAC@D;;:?AD=@@@EF>ABACC=BBBBB?C?B?C@@@?ACBBC??<;;;B<A@;;;;;@@AA@@?=@@=A>???=@=?@<?@@:@:@@<AABB?BB?AA?B?AAA>A@A@@@@@@;=?C:;;0:=8<AAA5?::9<09=@7
@N9IO0:00693:06035
TACGTAGGGGGCAAGCGTTATCCGGATTTACTGGGTGTAAAGGGAGCGTAGGTGGCAGGGCAAGTCAGATGTGAAAACCCGGGGCTCAACTCCGGGAGTGCATTTGAAACTGTCCAGCTAGAGTGCAGGAGAGGTAAGCGGAATTCCTAGTGTAGCGGTGAAATGCATAGATATTAGGAGGAACACCAGTGGCGAAGGCGGCTTACTGGACTGTAACTGACACTGAGGCTCGAAAGCGTGGG
+
BCCBBBEDDD5BB?B:;:>;;;7;9;DD=C????80/07<.<=3@@?@CBB>BB@ADCD?DD?;4443837?A@?@3??6=AA6??AC=@@C@BB<;;;@@BBF=BBD>CBCDC@CBCCCBCCGGCCB@CCBB@BB=@AF=A5;7;=AAACAA???@=@@AA=;;;BBCDBDCC@CHABB@B?BBB>BCBB?BCC@C?BB6;;6;BAB>BCCBBC@BBBAA>8....*.0:;AA:>@@;;::
@N9IO0:00694:06042
TACGTAGGGTGCAAGCGTTAATCGGAATTACTGGGCGTAAAGCGTGCGCAGGCGGTTTTGTAAGTCTGTCGTGAAATCCCCGGGCTCAACCTGGGAATTGCGATGGAGACTGCAAGGCTAGAATCTGGCAGAGGGGGGTAGAATTCCACGTGTGAGCAGTGAAATGCGTAGAGATGTGGAGGAACACCGATGGCGAAGGCAGCCCCCTGGGTCAAGATTGACGCTCCATGCACGAAAGCGTGGGGAGCAAAACAGG
+
CCABB995)55:CACGDC?B<@@@;A5:.9@A@@>CBBEL>BBC@@@AAA?;@@<@DG;CCC?;;5:<<;BBC=B5;?CB:BE=DBACAF?ABB=B8C8BBBBBA8<?>=??>@6@7BA@?@<>?=:5:???CDCCC)9722394:25222656987/..--6.-..335:=:8///;)/-+-)-77*-//8266:6:68>>AEEE.::?8=9827=8).....33.35<79///@06///CA>/::8/..&.552
@N9IO0:00706:06029
TACAGAGGTCTCAACCGTTGTTCGGATTCATTGGGCGTAAAGGGTGCGTAGGCGGTCGCGCAAGTCGGATGTGAAATCTCAGGGCTCAACCCTGAAACTGCATTCGATACTGCGTGGCTAGAGTGCTGGAGAGGAGACTGGAATTTACGGTGTAGCAGTGAAATGCGTAGATATCGTAAGGAAGACCAGTGGCGAAGGCGAGTCTCTGGACAGCAACTGACGCTGAGGCACGAAGGCCAGGGGAGCAAACGGG
+
CBCAAAB?BCCCC@C?AA?AA>BB?BC?@@@=@@;?B@@A<@D:??@A@@?=@A=:::@?@B=@@;:6<BB?@@H>@AADAA@<::9C<BB>:59<6=@;?DCAA@ABBB?=;<8919>>=:;;99:C8@BB>8BBBCCC@C@DD=BBC?CCCCHCCBBBCB<ABB===>>BA<99BC?C:C@CBB>BBAA>@@A9@=<?<<<CB@??:==666>:>BBBBB==?>>:>===>25268<<?A1??ADE@CBB<
@N9IO0:00665:06094
TACGTAGGGTGCGAGCGTTAATCGGAATTACTGGGCGTAAAGTGTGCGCAGGTGGCCGCGCAAGTCGAGTGTGAAAGCCCCGGGCTTAACTTGGGAATTGCGCTCGAAACTACGGTGGCTAGAGTGTGGCAGGAGGGAGGTGGAATTCCACGTGTAGCGGTGAAATGCGTAGAGATGTGGAGGAACACCAATGGCGAAGGCAGCCTCCTGGGCCAACACTGACACTCATGCACGAAAGCGTGGGGAGCAAACAGG
+
BCCCCCCC=9:;BBC;;;?B6;;C497:<CCCCF?BAABA8;5:5<@AABA9<<+0*////<=;:898773373;2=;;;.;939?8:7;;8==6=;>58;8;7>933(39://(//(/3;;:;;BBC8?;=,737(33,33,5.57;8=9965<<@::5;<<<4@@A<<<<<<655;;7<<7<7999.5.556;@>8=:;5445883:8808.5.5;:>4555;::455:<@C>>8;:66===.<665>85;97
@N9IO0:00687:06098
TACGTAGGGTGCAAGCGTTAATCGGAATACTGGGCGTAAAGCGTGCGCAGGCGGTTTCGTAAGTCTGTCGTGAAATCCCCGGGCTTAACCTGGGAATGGCGATGGAGACTGCGAGGCTAGAGTTTGGCAGAGGGGGGTAGAATTCCACGTGTAGCAGTGGAAATGCGTAGAGATGATGGAGGAACACCGATGGCGAAGGCAGCCCCCTGGGTCAAAACTGACGCTCATGACACGAAAGCG
+
CB9;:;;:)99;;5;95;;C9AA<+0,0/979A>:<=BB9BBBABABAA@<;;5;90=;<<7:::::<>==@;;4<B>>1B>6;;8;9=9=CC>C?BC@B953;688>99?88<:5:A>A9?=<(:/8?@BBDEEC';?95,23745553...5667793790...755662222229/55393<=<6<:881733,387333===+8>B;;9BDD598:75527333333555;A9=?;
@N9IO0:00692:06069
TACGAAGGGGGCTAGCGTTGCTCGGAATTACTGGGCGTAAAGCGCACGTAGGCGGATTGTTAAGTCGGGGGTGAAATCCTGGAGCTCAACTCCAGAACTGCCTTCGATACTGGCGATCTCGAGTCCGGGAGAGGTGAGTGGAACTGCGAGTGTAGAGGTGAAATTCGTAGATATTCGCAAGAACACCAGTGGCGAAGGCGGCTCACTGGCCCGGTACTGACGCTGAGGTGCGAAAGCGTGGGGAGCAAACA
+
CBCA@<@A@A0@BBFBBC>CCCCC@D>B?BB@AA=:;:DG>CBBBCA@@@@=@C:A@@BCAE?A@BBBBB1@@@A9@A<@?;:::AAA?A@?=999=??@@>A<=>BBBBCB?C>>?>@?????B?BB=>=8808::::>:A=A>>?A=@?::;888:>:8:17599//.55:;5;;=A37>=>==:==9=:=<;7<9//*.9.//==:;=3E6???>77>@@A>>>:=<<<<<.9988888)89:==/;8
@N9IO0:00697:06085
TACGGGGGGGTGCAAGCGTTGTCCGGAATGATTGGGCGTAAAGCATCTGTAGGTGGTTTTTAAAGTCGACTGTTAAAGCCCAGGGCTCAACTTTGGATAAGCGGTCGAGTACTTAAGGACTTGAGTATGGTAGGGGTAGAGGGAATTCCTAGTGGAGCGGTGAAATGCACAGAGATTAGGAAGAACACCGAGGGCGAAAGCACTCTACTGGGCCATGACTGACACTGAGAGATGAAAGTTGGGGGAGCGAAAAGG
+
A@9995959"555549=5;25995;9A?A@;;.590999>=055=<@@@@@?<;;49444$49)44:>::550;A?0/0?8=9;2:9<=8999,95:<>7:>A<?==8777357<7<754858:@@B@@>@BBCD;GEEBAA:@<@>B>BBBA@<AB;;9;BBD?<99CC;:;@;:.9?=@>CA=AA@*0000*0@B@8A@BBBBAB?A@@=A89:B?@::9??AAAAAA@@;999,49.5555$555;<<<0<5
@N9IO0:00700:06101
TACGGAGGATGCGAGCGTTATCCGGATTCATTGGGTTTGAAAAGGGTGCGTAGGCGGTGGCGTAAGTCTAGTTGTGAAATCCCGCAGGCCTAACCGTGGAATTGCAGTTGATAGCTTGGAAGATCTTATGTTGCGCAGAGAGGCGGAATGTGTGTAGCGTGAATGCTAGATATCACGAAGAACCCCGATTGCGAAGGCAGCCTGCTGGACCGTAACTGACGCTGAGGCTCGAAAGTGCGGGTATCAAA
+
79;;8BA=@;555555555:55.4.59499=.55)5905555&5;2<A=@?B>6/0*0/)/7=@444444448:<:;;6;?>4>:..(-(--08488:6:6:+///661/-////:(/(/4/--,,(,***(**,,-9--//(//(/(/33-------,2,/)///333777;789//(//(///&377178871743333,3;;3957=7=::588888///6671;9:?:=5;<<<:=29893333
@N9IO0:00704:06100
TACGTAGGTGGCAAGCGTTGTCCGGATTTACTGGGCGTAAAGGATGCGTAGGTGGATATTTAAGTGGGATGTGAAATACCCGGGCTCAACTTGGGTGCTGCATTCCAAACTGGATATCTAGAGTGCAGGAGAGGTAAGTGGAATTCCTAGTGTAAGCGGTGAAATGCGTAGAAGATTAGGAAGAACACCAGTGGCGAAGGCGACTTACTGGACTGTAACTGACACTGAAGGCATGAAAG
+
CBABBCC@CCAAA<@@@@?CBC@C?BAD=BCBAA:;;;BB=B?CBB:;;DD@BB@BFCCC<A=A@AA<A@??AAA<AAAB=CB>BBB=5887=>6==??@@>>9=:=>8C@@<?AA?@?B==?849995>00/)/8)//=8<6;491;;;37393333,/666.//-77900)/0/)--(-3--(-8738:6606//(/488778=;;=C444<===8=??:>/////(/37=AB??6=
@N9IO0:00709:06088
TACGTAGGTGGCGAGCGTTGTCCGGATTTACTGGGCGTAAAGGATGCGTAGGCGGATGTTTAAGTGAGATGTGAAATACCCGGGCTTAACTTGGGTGCTGCATTTCAAACTTGGATATCTAGAGTGCGGGAGAGGAGAATGGAATTCCTAGTGTAGCGGTGAAATGCGTAGAGATTAGGAAGAACACCAGTGGCGAAGGCGATTCTCTGGACCGTAACTGACGCTGAGGCATGAAAGCGTGGGTAGCAAACAGG
+
A@00000,0A>AAA=AAB?BBC?B8;<C>AACCF>BBBCC=B@B;;;DBBA?AC=?@;;;0;>;;;A@AA=A@?A9:44:188(33381886:=3;8;9334/;5;:;800)/46//3<=99???BABD=AB::59AA<AA<@<@8?9?==>>@==8;1<;==3;?@B:99A>:0+00+009:;===8>:==50//(/499:@009@?A>A@>ABC@A@>>;6537785;:<=<;1;@@AAB;A??9:929?@=
@N9IO0:00667:06156
TACGTAGGGGGCTAGCGTTGTCCGGATTCATTGGGCGTAAAGCGCGTGTAGGCGCCAGATAGGTCTGCTGTGAAAACTCGAGGCTCAACCTCGAGCCGTCGGCGGAAACCATCTGGCTAGAGTCCGGAAGAGGAAAGTGGAATTCCCGGTGTAGCGGTGAAATGCGCAGATATCGGGAAGAACACCTGTGGCGAAGGCGGCTTTCTGGGACGGTACTGACGCTGAGACGCGAAAGCGTGGGGAGCAAACAGG
+
:96<<9=@AA,?<=955;.5994=6?A<A@@;@@::99@@9>000<00;??9993139::;;8<<?@?@BB;:::-8@><=>39?=?7;=@<>>:<699??::949?6@49:DAA<AAACCCCE@C8;5;AA=AC=CBH?B@C?BB=B?<;;AAACABBBC>DGCCCBAA@@?BBD9?<??;>=?:::9?<A@A=A?:949@@8??AA8?9:5:??AAABBC????=9977<=3<<?=<<>0=>?AD=BBB>
@N9IO0:00694:06150
TACGGAATGTGCAAACGTTATTCGGAATCACTGGGCTTAAAGAGTCCGTAGGCGGCTTGTTAGGTGAGGTGTGAAATCCCACGGCTCAACCGTGGAATTGCGCTTCAAACCGGCAAGCTTGAGGAGGATAGAGGTGGGCGGAACTGATGGTGGAGCGGTGAAATGCGTTGATATCATCAGGAACACCGGAGGCGAAAGCGGTCCACTGGGTCCTTTCTGACGCTGAGGGACGAAAGCTAGGGGAGCGAACGG
+
CCCDBD@BBBB<<<69::37<:<:5:344??BB?;?=2:;.488>?=?AA@;995;:2497=95;@<A?;;;@>>8AAB9ABA=AAAC;@59;A;@=B>A69;=79AA8>49655.59@495;44A.:;A@?@5:<>7>C@C@BAAAAB?AA>AABD@BBBA<ABDDB?BA>??@@@<=72828996=7889===7.7882<=8=CCCD<AB?BB8@::==;;>978:+9858=/8896666)55722+.75
@N9IO0:00699:06120
TACGTAGGGGGCAAGCGTTATCCGGATTTACTGGGTGTAAAGGGAGCGTAGACGGACTGGCAAGTCTGATGTGAAAGGCGGGGGCTCAACCCGTGGACTGCATTGGAAACTGTTAGTCTTGAGTGCCGGAGAGGTAAGCGGAATTCCTAGTGTAGCGGTGAAATTCGCGTAGATATTAAGGAGGAACACCAGTGGCGAAGGCGGCTTACGTGGACGGTAACTGACGTTTGAGGCTCGAAAGGCGTGGGGAGCAAACAGGA
+
CBCA@BAAAA0>B6;;999:<;?B?@>>8ABA?B:;5;BB<CH>;;6<=B@@@@598AB<@;7<<=:999:::>D:B;:?;;:$3333-3;(33449AA=???=@9??3=;?93;888738>893;.3.39=@9:6+655+82:09;@:<22288:=97---(-(--2225=7:;;494928</6,2582:<9<468<.3,38,33373//-)---(-,(,,------'--.(...337)/(.85655'27:AA795505
@N9IO0:00703:06132
TACGTAGGGGGCAAGCGTTGTCCGGATTTATTGGGCGTAAAGAGCGTGTAGGCGCCAGTCAGGTCCGTTGTGAAAACTCGAGGCTCAACCTCGAGACGCCGATGGAAACCGACTGGCTAGAGTCCGGAAGAGGAGAGTGGAATTCCCGGTGTAGCGGTGAAATGCGCAGATATCGGGAAGAACACCCGTGGCTAAGGCGGCTACTCTCAGTACGGTACTGACGCTGAGACGCGAAAGCGTGGGGAGCGAACGAGGA
+
BBAB@@AAAA,A?5@>A@>A>C<F7@@H=CC;C@899:CD=BDB:;<A???;>;465@<ACD?BA;??60/:=;;+//////0;A?@=A;@>?@9:333,37771?=386;<<@A@B99455;;6A;B<@;=:=:98;:(.)..3;083665::77,29;A9BAA@><5;:559<90>4996:8:7/655/5::3626846/..55..25222505::5.--,,--777.2.3>>)//8////'/78786///728
@N9IO0:00670:06169
TACGTAGGTGGCAAGCGTTGTCCGGATTTACTGGGCGTAAAGAATGCGTAGGCGGATATTTAAGTGAGATGTGAAATTCCGGGCTTAACTTGGGAGCTGCATTTCAAACTGGATATCTAGAGTGCGGGAGAGGTAAGTGGAATTCCTAGTGTAGCGGTGAAATGCGTAGAGATTAGGAAGAACACCAGTGGCGAAGGCGACTTACTGGACCGTAACTGACGCTGAGGCATGAAAGCGTGGGGAGCAAACAGG
+
BBBBBBB=<;7;E@CCCC9;:;?C4::>0@AAAA6;<:A@8AA=BCAAABB@BD@DDCBC6:2;@?@?@>>@@>=5=+0+09.66164796<B<?AA@@@@?@9@@?9?::5:A@AABA===0000<3:99=39=:>@A=A?@;@5?>>:99@:9919@@@8969BB@AA@;/)//)/27737//)5?AA.555.55<>>CB@BBCCBEE@BBB?B;;<@?;>;:;555666@8@BAAABA4?@;;;6:@A?
@N9IO0:00675:06197
TACGTAGGGTGCAAGCGTTGTCCGGAATTATTGGGCGTAAAGAGCTCGTAGGCGGTTTGTTGCGTCGGCTGTGAAATCCCGAGGCTCAACCTCGGGTCTGCAGTCGATACGAGCAAACTAGAGTGTTGCAGGGGAGACTGGAATTCCTGGTGTAGCGGTGAAATGCGCAGATATCAGGAGGAACACCGGTGGCGAAGGCGGGTCTCTGGGCAACAACTGACGCTGGAGGAGCGAAAGCGTGGGGAGCGAACAGG
+
BBBBBBBA9;:;;599=A;AAA=A@D?A?AC?CC=@>>=;*3334::?:;;87817:1:?5<88=49.4:<?BBD?CCD>A;;4;;AA;A;@@BB6;;;;;:9@@BBBBBB:99B=9@;;;;BBCC966@@@@2666=;96;7<8<8=<76////>@7?@BB<;;;;;;@BAABHEC<??393:::<A?BE?===,0+0::30078777*7>633-389;87333-335:999:<24333333&3888<0444:
@N9IO0:00679:06198
TACGGAGGGTGCAAGCGTTGTTCGGATTTATTGGGCGTAAAGCGCGTGTAGGCGGTCTCTTAAGTCTGATGTGAAAGCCCTGGGCTCAACCCAGGAAGTGCATTGGATACTGGGAGACTTGAATACGGGAGAGGGTAGTGGAATTCCTAGTGTAGGAGTGAAATCCGTAGATATTAGGAGGAACACCGGTGGCGAAGGCGGCTACCTGGACCGATATTGACGCTGAGACGCGAAAGCGTGGGGAGCAAACAGG
+
58674A?A6@<969>669@DD?;;6:>=6@A;@A9;?>==5;=?>;@AA::4;949;@:9473<8;=>????AAA<BCC>BBB>BBAA9;;9;@;@869CEFC@C?@???@AA=:::A@<@?78:>>=5;<=<;6=?7:90909=A:?@B:;:BD@;;;@@A;AD769=BBCC@:@@:>=9=@;6:=B?@@:@>9-405<7;<=B>AA;;<@B?@<;2997333333337;333(33388;;&34444(4446
@N9IO0:00683:06206
TACGGAGGGTGCAAGCGTTGTTCGGAATTACTGGGCGTAAAGCGCGTGTAGGCGGCCTTGCAAGTCAGATGTGAAAGCCCTCGGCTTAACCGAGGAAGTGCATCTGAAACTGCTTGGCTTGAGTACGGGAGAGGGAGGCGGAATTCCCAGTGTAGAGGTGAAATTCGTAGATATTGGGAGGAACACCGGTGGCGAAAGCGGCCTCCTGGACCGATACTGACGCTGAGACGCGAAAGCGTGGGGAGCAAACAGG
+
@?@=9BDD?BAAA>BBBBACCFBB@B?B=?@999/:99;9,9:::=BBBAA?AA6;297=9;49:::A;99?A@A8BBB=C@@=@C7>5>5:4:398;;4998???BD=BBAAA?B?BB?CBBBA:::/9?<==69714@==494:@5>>?@:9;??3:99:.:2;>A@BBGCG@FC=AA=@6@@@:?99;.98@@8;:;?B8<A>BB>BB@BBAAA@<==<;666<@BBB@@@;?:66C??2AAAA<6@?@3
@N9IO0:00684:06174
TACGTAGGGTGCGAGCGTTGTCCGGAATTATTGGGCGTAAAGGGCTCGTAGGCGGTTTGTCGCGTCGGGAGTGAAAACTCAGGGCTTAACCCTGAGCCTGCTTCCGATACGGGCAGACTAGAGGTATGCAGGGGAGAACGGAATTCCTGGTGTAGCGGTGAAATGCGCAGATATCAGGAGGAACACCGGTGGCGAAGGCGGTTCTCTGGGCATTACCTGACGCTGAGGAGCGAAAGTGTGGGGAGCGAACAGG
+
BBBBBBBB<@BBBCBA;@9==C<?;D:B6A@5;;0;C@BC>CE>CCCBBBB@>=9>?7?>ABBAAAAA=<<;@ADE;BBCBBE?CC@B>BB<AAACB??@@@;=8>>=>@AA<;;;CCBBBDD@BC@@<8888-9=@>AB?C@DAC@BB?CBBBBCB?A@>>9?@@AAAAA@@@@@B6;;=A6;;B?C?BB>BA?;@<@@<@<??BBCG>BBB>AB?????99:@@@=@A@@@@9@@B@@AA7BBACA?:::;
@N9IO0:00702:06173
TACGGAGGGTGCAAGCGTTGTTCGGATTTATTGGGCGTAAAGCGCGTGTAGGCGGTTTCTTAAGTCTGATGTGAAAGCCCTGGGCTCAACCCAGGAAGTGCATTGGATACTGGGAAACTTGAATACGGGAGAGGGTAGTGGAATTCCTAGTGTAGGAGTGAAATCCGTAGATATTAGGAGGAACACCGGTGGCGAAGGCGGCTACCTGGACCGATATTGACGCTGAGACGCGAAAAGCGTGGGGAGCAAACAGG
+
B>BB;:;;)59?D@FBBB@BB=AA6::@;@A>AC>9::@@39:=?A??@AA;<=9??6@A=B=BBBCCC@;?;>=4AA;4AC?7A@DF:F@7>C<>9AAHCID8B265BBAAB>CG<BA?BC@99:AA9@?>@@9@BBAB@B?B?B@BBB>????<?CAABB=AA:???998CC@BB?BB?B?AA@?A<:939?>8?;AA>AAB@2:82>@<@AA==18757556@>=:AB;:;;&4:@@>::.::AB>6A<C7
@N9IO0:00706:06177
TACGTAGGGGGCTAGCGTTGTCCGGAATCATTGGGCGTAAAGCGCGCGTAGGCGCCCGGTAAGTCCGCTCTGAAAGTCCAGGGCTCAACCCTGGAAAGCGGGTGGATACTGCCGGGCTAGAATCCGGAAGAGGCGAGTGGAATTCCTGGTGTAGCGGTGGAATGCGCAGATATCAGGAGGAACACCAATAGCGAAGGCAGCTCGCTGGGACGGTATTGACGCTAAGGCGCGAAAGCGTGGGGAGCGAACAGGA
+
CGDCC@???@,@CCBBBA5;;;49257596B8<A4=<:97*3<9>=?A@@@?AA==4@=@B@BBC@BBCCABBC76668=BA8CC;96;A8@B:>;3><@@:AB?C@?@@@B=AA<A@@:>9B>;>:=8B??3:4;@@@9@::7<5::8<@;>=994::7=:<;;@AA<=AB>444.4:385:@@?A>BAAAAB?B?BBAA;;6:===4:::;:;4388830/9)/)//////(/::<>>>.8////)///)3
@N9IO0:00706:06193
TACGTAGGGTGCGAGCGTTAATCGGAATACTGGGCGTAAAGCGTGCGCAGGCGGTTTTGTAAGACAGCTGTGAAATCCCCGGGCTCAACCCGTGGGAACTGCGGTTGTGACTGCAAGGCTAGAGTACGGCAGAGGGGGGGTGGAAGTTCCTGGTGTAGCAGTGAAATGCGTAGATATCAGGAGGAACATCGATGGCGAAGGCAGCCCCCTGGGCCGCTACTGACGCTCATGCACGAAAGCGTGGGGAGCAAACAGG
+
BBBAA@AA;AABBBBAA@>A>AAB@C7<;BABB<;;9CD?DBBBA@A>;;4:@;@CC;CCC@:;:??@:::BCD>BACC:BC<>;<>/77(339;.71/----(-(-/3333333,3,3333773333,39><??@?@?#=;6;5::=:48?27225596553880...7.559;;:9@A>AA@C@BBCBAB::8:AA>B9?A;;;;;*000+09000?<<@D@<?@BB;;;AA999/:>>:999-9?>BA;AAA>
@N9IO0:00713:06180
TACGTAGGGGTCTAGCGTTGTCCGGAATTATTGGGCGTAAAGAGCTCGTAGGCGGTTCGGCAAGTCGGATGTGAAATCTCCACGCTTAACGTGGAGGGGCCATTCGAAACTGCCGTGACTCGAGTCCGGTAGGGGAGTTCGGAATTCCCGGTGTAGCGGTGAAATGCGCAGATATCGGGAGGAACACCAGTGGCGAAGGCGGAACTCTGGGCCGGAACTGACGCTGAGGAGCGAAAGCGTGGGGAGCGAACAGG
+
@CA>@9999*:B?@A@BB?BBB@C@C?C?BA>A@<AABAA<B@@@CBCCCB@BB?B>@A>AA=AA<;9;BBB@@@8;9:<9????C?B?BFAA?BCCC8B?AA;?999.9@@@=BBB@@@BA@@;;7;?@@@DE;BBC@BB@CAD@CC>C@BBAAACCACCCC>DCBB@@;;;ABBBB>BB@DA:;;@CCCC?CCC@C@BB?C@CCBCBE?G?C@C@CCBBBB;;;@@>?AA;;;0;?@AABC9A@A@B?CBB=
@N9IO0:00671:06224
TACGGAGGGTGCGAGCGTTGTTCGGAATCACTGGGCGTAAAGCGCGTGTAGGCGGCCCCATTAAGTCTTGATGTGAAAGCCCGGGGGCTCACCCCCGGAAGTGCATTGGAAACTGATGGGCTGGAGTCCCGGAGAGGAGGGTGGAATTCCTGGTGTAGCGGTGAAATGCGTAGATATCAGGAGGAACACCGGTGGCGAAGGCGGCCCTCTGGACGGTGACTGACGCTGAGACGCGAAAGCGTGGGGAGCAAACAGG
+
CCBA7955)5599555657<=2657<166;=<@<4;55::19/////7/447:@5:>>.77)/)////)/6:6:933(333(3333$393:ACCC+<;<488A<::4828;(39<?>@A3=>@=???:=6?8=<::.78@9;;8=;@:=:=@5;6656/.(.35908>==<;<8628287.575;/9>@1858A=>;?;?;?@<@D=ABCC689928==<;?;;>@9:9BB?A@DCD8::::BAA5?????8?@>4
@N9IO0:00674:06238
TACGGGGGGAGCAAGCGTTGTTCGGATTCATTGGGCGTAAAGGGTGCGTAGGCGGCTTGGCAAGTCTGACGTGAAATGTACCGGTTCAACCGGGGCGTGTGTCGGAAACTGCCTTGCTTGAGGTCGAGGGAGGAAAGTGGAATTCCTGGTGTAGCGGTGAAATGCGTAGATATCAGGAGGAACACCCGTGGCGAAGGCGGCTTTCCTATCTCGATTCTGATCGCTGAGGCACGAAAGCTAGGGGAGCAAACGGG
+
BA;;<;<;%;;;C=CBBB>BB?C@:=B@BCC?BB=BB<B=7BF>BBBC=BA@;;5;:.929@>=;999<:ABAAD>:9:;;9<8<8::4:69::.445;;B?@=99918;;>;?68?>7>8??A@ABAA:>?>BE>AAA;?;?486;;5:A@??;?<A>;5-87555;<;;7:575.55-5+2;==3<88/89@:?7>@;:6:(0)//668:/0/699899@@997?>6;<>ABC=AC@@@A@6@AABC>DCC8
@N9IO0:00674:06246
TACGGAGGGTGCGAGCGTTAATCGGAATCACTGGGCGTAAAGCGCACGTAGGCGGTCGGGTAAGTCAGATGTGAAAGCCCTCGGCTCAACCGGGGAACTGCATTTGATACTGCCTGACTCGAGTCCTGGAGAGGGTGGCGGAATTCCGGGTGTAGGAGTGAAATCCGTAGATATCCGGAGGAACACCAGTGGCGAAGGCGGCCACCTGGACAGGTACTGAC
+
CDBB>;;;0;B?CBC;;;?B8;:@:C9;;EBBBC>;;;CD99;@@B:;9@>;?A8<CC@7CC;C=;;5BCA?::=459>5BBB9BBCD9B8ADD;D:;;5:99=1?:;@@AAD;?:98?@@???C8BD8888BB<BD7??87,3,339;3888::699::9?6?<8<<99;=BBB=B;;;5;8;;;8=ABC<=<;7:///(/.3:37><@?<>02223333
@N9IO0:00692:06210
TACGAAGGGGGCTAGCGTTGTTCGGAATTACTGGGCGTAAAGGGCGCGTAGGCGGCCTGTTTAGTCAGAAGTGAAAGCCCCGGGCTCAACCTGGGAATAGCTTTTGATACTGGCAGGCTTGAGTTCCGGAGAGGATGGTGGAATTCCCAGTGTAGAGGTGAAATTCGTAGATATTGGGAAGAACACCGGTGGCGAAGGCGGCCATCTGGACGGACACTGACGCTGAGGCGCGAAAGCGTGGGGAGCAAACAGG
+
BBCA@=BBBA0@BAABAA?CCAGG?B?A@@BBB@9>?>@@;@A=ACB@A@@<BB=B=BBBB=BBBBBBB@C???B6;:A@6AD>@@?B>A>ACC9?993355;;.;AAC;;:?AAA@BF@BBA@=@<@<@BAB@CBB>A@7@7::>>6BB;;;@@:917;;809344;A@@@??@CC>C?AA=@AA=>:@?;?00)06::5:7:==<B58?@6@<::>==@?;:8::1656==</>BABACC9AABBB=BCC<
@N9IO0:00707:06219
TACGGAGGGTGCAAGCGTTGTTCGGATTCATTGGGCGTAAAGCGAGTGTAGGCGGTTTGACAAGTCGGATGTGAAATCCCGGGGCCCAACCCCGGAACTGCATCCGATACTGTCTGGCTAGAGTCCCGGAGAGGGTGGCGGAATTCCCGGTGTAGGGGTGAAATCCGTAGATATCGGGAGGAACACCAGTGGCGAAGGCGGCCACCTGGACGGTGACTGACGCTGAGACTCGAAAGCGTGGGTAGCAAACAGG
+
BA;;7AAB=BCCEAB;:;>BA@CC@@?<?<;-33(33333(/8///888<<5<82::(45:?8<:445<556=@E?DCC>CCG<CF082:9:-99@;@:85:AA=CBAAACAAACC@CB;;;@AA@0;4;@:;;0:C>AB?B@B@II=C?C999=:@+>;>?6>?666=;>@;95;<4;?5>9<;;6;;;@5///)/)//)/2773<@?:;;?BBABBB;;<@@BABCCBBBCC>C:::?C9?@@@@?8>::2
@N9IO0:00711:06256
TACGGAGGGTGCAAGCGTTGTTCGGAATTACTGGGCGTAAAGCGCGCGTAGGCGGTTTGTTAAGTCAGATGTGAAAGCCCTCGGCTCAACCGGGGACGTGCATTTGAAACTGGCAGACTTGAGTACTGGAGGGGGTGGTGGAATTCCCGGTGTAGAGGTGAAATTCGTAGATATCGGGAGGAATACCGGTGGCGAAGGCGACCACCTGGCCAGATACTGACGCTGAGGTGCGAAAGCGTGGGGAGCAAAC
+
BACA=:9;6;A@B>CAAA?BB>BB@C?@>AA???9899?@9@@@@B@A@BA?@B<?@:@C?B@CCCCCCC@CBB>)5;5)9@@9DBCC:C<DFG8@AAAAA>C>7CC@8?CC@CCCCCC@ABBBBBBC?BBCCC1A@<@B<@=@?BB=B@AA;;:BB@BCEG=B>BBBAAB@@?887(3;4:7<>D;A?98/7<<2<;?BBB;A?5@>4@389@=878==;88@BBB?A@A??=5:99<<<<2;<66;1:
@N9IO0:00669:06278
TACGTAGGGTGCGAGCGTTGTCCGGAATTATTGGGCGTAAAGGGCTCGTAGGCGGTTTGTCGCGTCGGGAGTGAAATCCACTGGCTTAACTGGTGGCTTGCTTTCGATACGGGCAGACTGGAGGCATGCAGGGGAGAACGGAATTCCTGGTGTAGCGGTGAAATGCGCAGATATCAGGAGGAACACCGGTGGCGAAGGCGGTTCTCTGGGCATGTCCTGACGCTGAGGAGCGAAAGTGTGGGGAGCGAACAGG
+
:?;;ACCD>9;;A9:;AA@EDC@C?C@BICC?BB9==?990;=6<BAEC@@<9949A:???@:::@?@6@AAABA=;;7;@AA=AB?C?CBB<;;4;@=ACCC<CBBBAADIGCBBBBAA=?><?@??@ABBA8@@@?BE@D@C@C@DC@ABABCAA?ACLG?ABACCC;;;BA;993:9393;@@=B?BC?BCC>A?AD<?=??BCCC>CC???G@BAAAC@@;;;>AB?@@A;@@BBBBC6;;BBA=:::?
@N9IO0:00685:06305
TACGTAGGTGGCAAGCGTTGTCCGGATTTATTGGGCGTAAAGCGAGCGCAGGCGGTTTCTTAAGTCTGATGTGAAAGCCCCCGGCTCAACCGGGGAGGGTCATTGGAAACTGGGAGACTTGAGTGCAGAAGAGGAGAGTGGAATTCCATGTGTAGCGGTGAAATGCGTAGATATATGGAGGAACACCAGTGGCGAAGGCGGCTCTCTGGTCTGTAACTGACGCTGAGGCTCGAAAGCGTGGGGAGCAAACAGG
+
CCCBBBB7;;?BB=@BAC?@AI@C>BBB9;;5:9,83739/8=?9::@@@A?CC?CC>CC<@=@@>>@;;5AB@;3=@9;;*A:>>CC@CACCC3::;0;==:.905@2=;@?3?@000,//9::<<<@:BAA9AABB@?=@<B<?<?A@AA@BBA@:>:;;50//988>CD?>?BD?BB7B7B==7BB9=6=<=1656=8=>>858>3222A==8=888===???B=B?:>>A2:9?==99.==;=>7=@@9
@N9IO0:00686:06267
TACGGAGGGTGCGAGCGTTGTTCGGAATTATTGGGCGTAAAGCGCGTGTAGGCGGTCTGTTAAGTCTGATGTGAAAGCCCCGGGCTCAACCCGGGAAGTGCATTGGAAACTGGCAGACTTGAGTACGGGAGAGGGAAGTGGAATTCCGCATGTAGGGGTGAAATCCGTAGATATGCGGAGGAACACCGGTGGCGAAGGCGGCTACCTGGACCGATACTGACGCTGAGACGCGAAAGCGTGGGGAGCAAACAGG
+
ABCC@CCC>BA?C;;:657BA8BB<C:C:CC=A>6=@::9.399@@;;;CD@BE;BBBBB@C?BBBBCA@A99:;)59<<0>@7;@@C?AA=@@:A7;;@ACB@C?CB<B::6:@@@AB@CA@@?:::59@A?A=B@B@C>A585:>@@@A@?;>?>5>BBC>BB544=BBCBB?8848<472>??<@=??=A@@=@1734:?;<:<B>AB??AA87/565//.55877>@?@@9@@@@EEE;;;;BC?CCC@
@N9IO0:00693:06275
GACGAAGGTGGCAAGCGTTGTTCGGAATTACTGGGCATAAAGCGCGCGTAGGCGGCGACGTAAGCGGGGGATGAAATCCCATGGCTCACCCATGGAAGTGTCTTCTGTACTGCGTTGCTTGAGGTCGGTAGGGGAGAGTGGAATTCCTGGTGTAGCGGTGAAATGCGTAGATATCAGGAGGAACGCCGGTGGCGAAAGCGACTCTCTGGTCCGATTCTGACGCTGATGCGCGAAAGCTAGGGGAGCAAACAGG
+
BBCB@;@?@A=AC@CABB>BA?@@;>9??CBBBA9??9::-;@=@A?@@@@>;;5;;:;BBB?BBDDDD1BBCCD?CCD>CCC@BB9;;E?CB@9;7;AB@BC:=BBBABAAA@@;=>?49??7AB?6>===<0<=????@C@E@C>AA?BAA==:A6@AB;2@AABB>>@;99:BB=@@>C>BBD>A=9;5;;;;0;BDCCBBAAAA=AB?B@B>ABAA;;;AAAAB;;;;;;0;ABBBDE<A@@CD>:9:?
@N9IO0:00697:06266
TACGGGGGGAGCAAGCGTTGTTCGGAATCACTGGGCGTAAAGGGCGTGTAGGCGGTTCGGTAAGTGGGATGTGAAATCCCTCGGCTCACCCGAGGACCTGCATCCCATACTGCTGAGCTTGAGTACAGGAGAGGGTGGGGGAATTCCTGGGTGTAGCGGTGAAATGCGTAGATATCAGGAGGAACACCGGTGGCGAAGGCGCCCACCTGGCCTGCTACTGACGCTGATGCGCGAAAGCTAGGGGAGCAAACGGG
+
CBCBB@@@'9;<A8@@BB@BC<C?:B@DCCBBCE>BBCCL=BB>BCBBBBB@CC?C@@A?@D@CBBC>BB@B@@@;@AA9???=?<AABF=BBB=??>B=?@::837@@A934<;>=>?6<??ABAAA@EBBBC;?=<=<,<<<:=:587)37333885:?:D8@@@@:;:;>=?@??<?A??=@995;?A@?BAA>B@BAAC=??=?A>A<?>?@@@@C???AB@@@B@@@A@A8@BA;<<<.;?@@@;AAA;
@N9IO0:00705:06266
TACGGAGGGGGCTAGCGTTGTTCGGAATTACTGGGCGTAAAGCGCACGTAGGCGGCGATTTAAGTCAGAGGTGAAAGCCCGGGGCTCAACCCCGGAACTGCCTTTGAGACTGGATTGCTTGAACATCGGAGAGGTGAGTGGAATTCCGAGTGTAGAGGTGAAATTCGTAGATATTCGGAAGAACACCAGTGGCGAAGGCGGCTCACTGGACGATTGTTGACGCTGAGGTGCGAAAGCGTGGGGAGCAAACAGG
+
CCAA<ACACA0@A@BA<<4;A<@B@C@C@BCDCF=AA@AB8AA>AAACCCC@00+00///)/)/999<:;7;>CC<@<@8@@>+.-.-0555&-(-38-/-189100-,,--(--(-7949B?AABBA;9444.49445<7<7<7<8@999@>999969<<=6=9::9:;:444388382884933-444:5:77175/0)/9779>B<AB999=::49?BBCECCC@DBBAA@:@@BBCCD<BBBCC=@@@?
@N9IO0:00668:06312
TACGAAGGGGGCTAGCGTTGTTCGGAATTACTGGGCGTAAAGGGCGCGTAGGCGTCCGCTCAGTCAGAAGTGAAAGCCCCGGGCTCAACCTGGGAATTGCTTTTGATACTGGTGGACTTGAGTTCCGGAGAGGATGGTGGAATTCCCAGTGTAGAGGTGAAATTCGTAGATATTGGGAAGAACACCGGTGGCGAAGGCGGCCATCTGGACGGACACTGACGCTGAGGCGCGAAAGCGTGGGGAGCAAACAGG
+
ADC;94:BBB3CECCAAA?BAABB?B@CACCDDD>AA@CD>DD>BBBBBB?<000A>ABBBBBBDCCB=A@@A@6;;@B2A?0:9==9@>BCC=A48197987-3>>=ABB?BB<??B?AA@@<@;@;@@AA>AAC;891:4=6A=6BBAA@AA9:479<;4=7;;ABAA>>><@@9?;==9;8808:?>:>>>3;59:5;896?@>3;=A4;;=@;;7=9556;;4<>>CBB9>>::;=</:::::/;=<8
@N9IO0:00679:06342
TACGAAGGGGGCGAGCGTTGTTCGGAATTACTGGGCGTAAAGGGCGCGTAGGCGGCGACCCAAGTCAGATGTGAAAGTCCTGGGCTTAACCTGGGGACTGCATTTGATACTGGGTTGCTTGAATTCGGGAGAGGATAGCGGAATTCCCAGTGTAGAGGTGAAATTCGTAGATATTGGGAAGAACACCGGTGGCGAAGGCGGCTATCTGGACCGACATTGACGCTGAGGCGCGAAAGCGTGGGGAGCAAACAGG
+
77:7@9?A?A,AA@A@BA>BB@CC@C?B<B;999,555>?8@?6BCDCB@@;=A9@;<<F;A=ABAA@@@A?@?@9A@@=@BB=BCHMFE@@@?@3@@@@BBEE?DDD@@@@>5=8=>?<@B@C?CCE@AAAA=A@@??A=A?B?CD<?@AABAA@@=@@==6?<@@@AABBBB?BB<C===:===:=3;;5;@B=B>BHACBACCCC@BB?C@@@@>AABAAA@@A=:9::;:6:@BCCED9@@DCC>CBB9
@N9IO0:00684:06348
GACAGAGGGTGCAAACGTTGTTCGGAATTACTGGGCGTAAAGCGCGTGTAGGTGGCAAGGCAAGTCGGGTGTGAAAGCCCTGGGCTCAACCCAGGAAGTGCACTCGATACTGCCTCGCTAGAGTCCCGGAGAGGTTGGTGGAACTCTCGGTGTAGAGGTGAAATTCGTAGATATCGAGAAGAACACCGGTGGCGAAGGCGGCCAACTGGACGGTGACTGACACTGAGACGCGAAAGCGTGGGGAGACAAACAGG
+
AAACCCHF=BBCCC=?9:6:;7:?:?0:25<ABC=:5;;;3<@@@BBBBBB@CB@CC?CAAA=AC@@A<ACCCCB;@@@<@@@8BAAB;C>7BB9B9AACBBBBBB<BBAAAB?B@@>?@898>BB5B?BB??<>8=8;<8<5?8>??B?@?AA?>><=>=B9><>A=;<>;9<?;;:<2==;6777@9//-/<</7478188=375=7===;:;;BC???BAA:9989=;;==3BCCBCCA2<9::99)7<=6
@N9IO0:00689:06343
TACGTAGGGAGCAAGCGTTATCCGGATTTACTGGGCGTAAAGCGCGCGTAGGCGGACGCTTAAGTGTGGCCTGAAAGCCCCCGGCTCAACCGGGGAGGGCGGCTGCAAACTGGGCGTCTTGAGGGGGAGTAGAGGAGAGTGGAATTCCTGGTGTAGCGGTGAAATGCGTAGAGATCAGGAGGAACACCCGTGGCGAAGGCGGCTCTCTGGGTCCGCCCTGACGCTGAGGCGCGAAAGCGTGGGGAGCGAACGGG
+
CBAAACCC>BAAC@BBBB@:;;?C>;;;7;CCCC?CCCDF>B:;;@@@?@@=;;7;@@@G@JACCB:::;ACEDE;;;999*;5;9><:@?=@;0499)44499:@CA8==CD<BBBCB=@<;;;;,000;;8=9444;8;2:8<8<=AA?BAAAAAC@CCCB>???B???A???@@A<@@?A=A???6?;;6;BA=B@BB?A???@ACC<AA?A@D>A<<<EDCBBB@????CC;C>?????2?=A@A=AAA8
@N9IO0:00694:06326
TACGTAGGTGGCAAGCGTTGTCCGGAATTATTGGGCGTAAAGCGCGCGCAGGCGGGATGACAAGTCTATCTTAAAAGTTCGGGGCTCAACCCCGTGATGGGATAGAAACTGTTATTCTTGAGTGTCGGAGAGGAAAGTGGAATTCCCAGTGTAGCGGTGAAATGCGTAGATATTGGGAGGAACACCAGTGGCGAAGGCGACTTTCTGGACGATGTCTGACGCTGAGGCGCGAAAGCCAGGGAAGTGAACGG
+
BCBCCBA?AA=AC@BBBC?ABBAG@C?C?CCADL=:;;A@-/0//88;;;@=@DG=BCBBBC@BBBAA:;;5;;;.;B>;<;<.;?@>8BD@1<<?BBBC<@AA;;<0:;:;>BB:<<BCAAABBBA=?@BB@BH>CBC@C@B?BB=AAABABBAA=A@>?9?A???@@?<=>:>>6@B>A?BBB@DBBC@CCC@D@CCC;:;6;CC?CCBBCCCCCCCECCDAA@?;;;ABB9;;5;AB9A6;;??9;;;
@N9IO0:00694:06332
TACGGAGGGTGCAAGCGTTGTTCGGAATCACTGGGCGTAAAGGGCGCGTAGGCGGCTTACTAAGTCCGATGTGAAAGCCCGGGGCTCAACTCCGGAAGGGCATTGGAAACTGGTAGGCTTGAGTTCGGGAGAGGAGGGCAGAATTCCCGGTGTAGGGTTGAAATCCGTAGATATCGGGAGGAAAAACCGGTGGCGAAGGCGGCCCTCTGGAACGAAACTGACGCTGAGGCGCGAAAGCGTGGGGAGCAAACAGG
+
CCCC?@@B:AA?D=A@A@?@@@CC@C>AABBBCE>?@@AA=AD>ABAA?CD?BA<BD@CCBB?BBB>AA??@CA=3;@<5B?@2@?DJ?CCC?CAD<DD@C>C:C;C?6BBB?BBC;>>:CA<<7:;;4;<AD>AA;8@@??;?>AB:?=?CCBAB7979BD=AB99:BB@?CA;;;09?2;9:9':8C7A>:;@@=@?9:4;A;>?CC7;4;>@@8@@AAABBCBBB@A@@CCE>CBBBDEF;BBBCE>BBB?
@N9IO0:00701:06321
TACGGAGGGTGCAAGCGTTGTTCGGAATTATTGGGCGTAAAGCGCGTGTAGGCGGTTTGATAAGTCTGATGTGAAAGCCCCGGGCTCAACCTGGGAAGTGCATTGGAAACTGTCAGACTTGAATACGGGAGAGGGTAGTGGAATTCCTAGTGTAGGAGTGAAATCCGTAGATATTAGGAGGAACACCGGTGGCGAAGGCGGCTACCTGGACCGATATTGACGCTGAGACGCGAAAGCGTGGGGAGCAAACAGG
+
CBAA;9:90;AA@5@@@@;@@=@@>A?C?BB?A@9>?978-:>=>A?@@BB?BB?BB=A@@@>BBBBCCBBACCF?CCCC9CD>A;:;?C>ABA:@<@=ABBD?B>AA;A@@@@CABBB?CC=:::AA9>>899(338=>3@/8295<=?AABBB=@BCBBB=@>9>????==:5995//)/)//:5=7;;6BAA?A?CD?;;=B?BB=AA>BBBAB=AAB@?;;:94<<=9:9/38<>C>>1AB@?:2A:?6
@N9IO0:00706:06331
GACAGGGGTCTCGAGCGTTAATCGGAATCACTGGGCTTAAAGGGTGCGTAGGCGGGCCTGTAAGTGTCCTGTGAAATCCCCCGGCTCAACCGGGGAACTGCGGGGCATACTGCGGGTCTTGAGGAAGGTAGGCGCCGAGGGAACAGTAGGTGGAGCGGTGAAATGCGTAGATATCTACTGGAACGCCGATGGTGAAGACGCTCGGCTGGGCCTTTCCTGACGCTGAGGCACGAAAGCGTGGGGAGCAAACAGG
+
CCBAADE;CCCC@>A=;;5;4===:C@FCCDFCD?DC=@B;B@8>@@AABB@CDC>C?BCBB@CBBBE@CCBBBD>BCAA@0?=@>=8282;;;0;7<555<<<.<<=<<><<<<5;;A;??C@D@D??:;9=<<9;<<=6=:=BBB<?69=4:;;>9?:?=4@;BB=<?88BBBBBBCD@C??995:@?><@??;@@@AABBC?BBBE>B?BC>C@BCBB>=?<88,377<?<5=????AA6BAA@A9:999
@N9IO0:00707:06331
TACGAAGGGTGCAAGCGTTACTCGGAATTACTGGGCGTAAAGCGTGCGTAGGTGGTTCGTTAAGTCTGATGTGAAAGCCCTGGGCTCAACCTGGGAATGGCATTGGAAACTGGCGACCTAGAGTGCGGTAGAGGGTAGTGGAATTCCCGGTGTAGCAGTGAAATGCGTAGAGATCGGGAGGAACATCCGTGGCGAAGGCGACTACCTGGACCAGCACTGACACTGAGGCACGAAAGCGTGGGGAGCAAACAGG
+
:;CCA;AD<ABCC@CCCE@BBBCC@B=A?BBABD=@@;;9,9<AAAAA:;;89?5:5;=94;6;;<BA;A@:@A<26:G8FDA6CCCC:C;CC@8=:=C9ABC9<99D9BAB7@BB@=B@@@B@@@C?B<;;@@9@ABBA?B=?<?B<C<AACBA999AACD=BA@?>BBAA999==5??:@=@ABC@@;;7;@@@B@CB@;;;A<AB=AA@BAB;:9@BD900000)099>@=96666>>>0<;;>A4;>94
@N9IO0:00712:06315
TACGGAGGAGCCTAGCGTTGTTCGGAATTACTGGGCCGTAAAGCGCGCGTAGGCGGTTTTTAAGTCAAGAGGTGAAAGGCCCAGTGCTCAACACTGGAACTGCCTTTGAAACTGGAAAACTTGAATCTTGGAGAGGTCAGTGGAATTCCGAGTGTAGAGGTGAAATTCGTAGATATTCGGAAGAACACCAGTGGCGAAGGCGACTGACTGGACAAGTATTGACGCTGAGGTGCGAAAGCGTGGGGAGCAAACAG
+
;;;;5..+---(-6////2772//)/)/)/7555)5.449:1:<4445988<344.4494'359335.54:.44;;2;.44)4888@<<B?BBBA?<?;;;:;=AD;@@@8?@?5>?>09;5:B=@@@<?<@@?A<@@AAA@;@5:2::>@>@?AAABC@EBBB>B>AAABAAAA@=@@;>;8:69?A=AAA@>A??9>??9:9999??C=AAC=AA;;7;BB@@@;;;<?@@@A@0;;?9:::*9994?)595
@N9IO0:00675:06373
TACAGAGGGTGCGAGCGTTGTTCGGAATTATTGGGCGTAAAGCGCGTGTAGGCGGCTTGGCAAGTCGGATGTGAAAGCCCTCGGCTTAACCGAGGAAGTGCGTTCGAAACTGCCTGGCTTGAGTACCGGAGAGGGTGGCGGAATTCCCGGTGTAGAGGTGAAATTCGTAGATATCGGGAGGAACACCAGCGGCGAAGGCGGCCACCTGGACGGATACTGACGCTGAGACGCGAAAGCGTGGGGAGCAAACAGG
+
BCCBBBCG>AA>A??=>>9??=AB@D@B@BC?CC=BB@BA7;;@AB@AACC@CG?ABAC@CC@CCCC@C9:;CDC;@AB<@BB:CB@BAE>@@D@E?AABBCC@A@?@<?ABB?BB@CC>;;;BBB?B>@@ACC<AA=@@<@@B>BB<A=@CBBBCB8;:BB=C@BBBBBBABBBBB=BD?B?@@@8;;AA>ACB?B?AB?A>AA@DD=AA@5;;@<<<C<;<@@@@@?@A;;;0::?AACC;C@@@D>999;
@N9IO0:00681:06390
TACAGAGACTGCAAGCGTTATTCGGATTCACTGGGCGTAAAGGGTGCGCAGGCGCCGGGTGTGTCAGATGTGAAATCCCGAGGCTTAACCTCGGAACTGCGTCTGAAACTACTCGGCTAGAGTACTGGAGAGGTAACGGAATTCACGGTGTAGCAGTGAAATGCGTAGATATCGTGAGGAACACCAGAGGCGAAGGCGGTTACCTGGACAGTTACTGACGCTCAGGCACGAAAGCATGGGGAGCAAAAGG
+
>B@BB9;;@A@?@466BB@CC@CC@AB8<BBABA9@:;94(4;294:>?AA?>>=;>=5??A@?BA<??AAA==6BB;5AA?<AA?@?@?CBB<=<@9793997=?@;AAA@B>>498@@@>77:@=6;;00*/3.35.32:8;?<A7<>>@>;33333?8???AACCCAB?933;9=:<8@@@?BBBCAC@@6:177::29:7;>785:?A<>>>?@>@@@73369:9:9<.7993333&3888;;/88
@N9IO0:00682:06398
TACGAAGGTGGCGAGCGTTGTTCGGATTCACTGGGCATAAAGGGCGCGTAGGCGGTGCCGTAAGCGCGAGTGAAATCCCAGGGCTCAACCCTGGGACTGCTCGCCGTACTGCGGTGCTCGAGTGCGGGAGGGGGGTGTGGAACTCTGAGGTGGAGCGGTGAAATGCGTAGATATCTAGAGGAACACCGGTGGCGAAAGCGACACCCTGGCCCGCAACTGACGCTGAGGCGCGAAAGCGTGGGTAGCAAACAGG
+
@ACBA>B@CC@CCBA@@@ACC@CC@DDABBBBEF>AA::;/;;;@ABCACD@BB@ABB=?@>;?999>@@@@AC<A@A<BAA9@@996:B<AAC9???99:AAB?CBBBBBBB?BCBA@@BBBBBCF>BBBBBB)BBBB?C?A@>978>8=?8?BAA>9:9A;@?>?>>>BBB:;;>:AA=A<??A=A<::7:@@A9>>A9:;;;1:<4::*68<7989;;///6878<=<<=9/<AAACC=AABBBF>ABB?
@N9IO0:00694:06387
TACAGAGGGTGCAAGCGTTGTTCGGAATTATTGGGCGTAAAGCGCGTGTAGGCGGCTTAGTAAGTTGGGTGTGAAAGCCCTCGGCTTAACCGAGGAAGTGCGCCCAAAACTGCTTCGCTTGAGTGCCGGAGAGGGTGGCGGAATTCCCGGTGTAGAGGTGAAATTCGTAGATATCGGGAGGAACACCAGCGGCGAAGGCGGCCACCTGGACGGTAACTGACGCTGAGACGCGAAAGCGTGGGGAGCAAACAGG
+
BCCBCCCC?CC?>:>?=<6:9:AC=@9?7:?;@>3@@?@@59:>>A@A@CC@?@9<C;CCCC9A;9DC?@AACCL>BAA8C@B9<A?C@C@CBEAD?@ACBBBD7;;;.;;;;C@CCCC?99;AAA?B<@AAAB<BB@BB@B@C<?@8@;BBBB:;<@CBDE?D@@?@BA?>?>>>C<AA>B@BBC?BAAB?:::;?<9;5;;@@=BB@CAA>;;6;BAACDBA999A994499,9=<:944&49=9939>=8
@N9IO0:00695:06368
TACAGAGGTGGCAAGCGTTGTTCGGAATTACTGGGCGTAAAGGGCGCGTAGGCGGTCTTTCAAGTCCCGTGTGAAATCCCTCGGCTCAACTGAGGAACTGCACGGGAAACTGTTTGGCTTGAGTTCGGGAGAGGGAAGCGGAATTCCGGGTGTAGCGGTGAAATGCGTAGATATCCGGAGGAACACCGGTGGCGAAGGCGGCTTCCTGGACCGATACTGACGCTGAGGCGCGAAAGCTAGGGGAGCAAACGGG
+
ECCBCBC@AA<>A9=>>><>??CC@D@D@CABBC=@@@@A<AD>ABABBCC@BB=CCCF<BB?A???9?C?@A??,:::0;;<5;A@C@CCC::8;?BBBCBCCC>CC<AA@@A;A>AB@CCCC@CCC=CCCBB<@5;>?<?5;5;:BA<BCCCCBC?BBBB=@@??A@@@@@@@<@===;?;?AA<@>;;4;:;4;=@@;<;2;=@@=@@=AB;;:=?=??>>??>7@CBCCC=@@@;A@@2CCCB=6ABD=
@N9IO0:00713:06387
TACAGAGGGTGCAAGCGTTAATCGGAATTACTGGGCGTAAAGCGTGCGTAGTCGGTTATTTAAGTCGGATGTGAAATCCCCGGGCTCAACCTGGGAATTGCATTCGATACTGGATAGCTAGAGTTCGGCAGAGGGAAGCGGAATTTCGGGTGTAGCGGTGAAATGCGTAGATATCCGAAGGAACATCAGTGGCGAAAGCGGCTTCCTGGACCAGAACTGACGATCAGGCACGAAAAGCGTGGGGAGCAAACAG
+
@BBABBFF>CC9939@:96:9@BA<@;?;?BBCC=@;;9=5=><>=@BD;9;:949=BBB4;5;B@@=@CA@@@B=CBBB;BB@BB>E;;66CC=C;D7@@BB9@DGGGCBB>AAAA@@@B@AA?A@=@@AABB=B769>:>:=D<BB@6>?CDEAB?BBBC=BB;;;DCCCCBC>A??A?A?AA;:;::;4:0;<3<00*07276;?9?=:==B065<::>:;;55.5:<4444&59:5555&599<<4=59
@N9IO0:00720:05795
TACGTAGGTGGCAAGCGTTGTCCGGATTTACTGGGCGTAAAGGGCGTGCAGGCGGTCTGTTAAGTCTAGGGTGAAAGCTCCCGGCTCAACTGGGAGAGGTCCTTGGGATACTGGCGGACTTGAGGGAGGTAGAGGAGAGTGGAATTCCCGGTGTAGTGGTGATATGCGTAGATATCGGGAGGAACACCAGTGGCGAAGGCGGCTCTCTGGCCTTCCTGACGCTGAGACGCGAAAGCGT
+
DCCCC@A?00-0A>@@CC9;;B2:29;;)9@B@D:;9;?@:@B=BBBB@@@=:;5:9;;C@B?BBBBCFD=C;;;(3;?>?5=.999924333(399;533-3173(3777==>=B=@=@,0-88/.,(----/(/8<837/;=A4;;,9;@@@??BC<??A@@AA@@@@:::?@AAA5;;9?9999;>@??;?@B6;6;B=AA@@@;;592439.45<;<<3////////:=18993
@N9IO0:00726:05792
TACGGAGGATGCGAGCGTTATCCGGATTTATTGGGTTTAAAGGGAGCGCAGGCCGGCTTTTAAGCGTGCCGTGAAATGCCGTGGCTCAACCATGGCACTGCGGCGCGAACTGGAGGTCTTGAGTGCGCGGAAGGCAGGCGGAATTCGTGGTGTAGCGGTGAAATGCTTAGATATCACGAAGAACTCCGATTGCGAAGGCAGCCTGCCGCAGCGCAACTGACGCTGAGGCTCGAAAGCGCGGGTATCGAACAG
+
CCCD@BB?BAAACBBCC?;==<8<869609A7<<4;>044(3;(33899@:7@2;8;ABB.;5::?>?@:ABBCB=B=A4>>>4=<:>=@<@<<7;<>BAAA;88888-4@?::?2;44.4379784836=.525=@>AA?D>A>ABA@?A@?:@>>5:::<4455<055=<<A666;;.554;<:*//9)////)4.3;<=8<:=988455;<>7?9998?@@;96:==<===/59;?@@6A?;;;;5;=>
@N9IO0:00728:05773
TACAGAGGGGGCAAGCGTTGTTCGGAATTACTGGGCGTAAAGGGCGCGTAGGCGCCTGCTAAGTCGAACGTGAAATCCCCGAGCTCAACTCGGGAACTGCGTCCGATACTGGCAGGCTTGAATCCGGGAGAGGGATGCGGAATTCCAGGTGTAGCGGTGAAATGCGTAGATATCTGGAGGAACACCGGTGGCGAAGGCGGCATCCTGGACCGGCATTGACGCTGAGGCGCGAAAGCCAGGGGAGCAAACGG
+
DCCAAACCBC5CCACCML@BB@BEFC?B?BCBAB=AAABF?EC>CBCBBA@=<9:37=>A?9;=@;;5:4999909999*445556=8@;;@;1;.5;9959@5<<9;:C@>;;;7<A?CC@BC?AA<AAA>?9@:8;A<B?B?B?CC?ABB9::C@B?@?:?A@@@A@@@?@@>?:?@=@=A@@=@?AA>BAB?C>BB?BBBA>AA=;;7;=@@EAFCBCBB@@@;>>B;;;6:A;@@AA49:;9>1555
@N9IO0:00743:05766
TACGGAGGGTGCAAGCGTTAATCGGAATTACTGGGCGTAAAGCGCACGCAGGCGGTTTGTTAAGTCAGATGTGAAATCCCCGGGCTCAACCTGGGAACTGCATCTGATACTGGCAAGCTTGAGTCTCGTAGAGGGGGGTAGAATTCCAGGTGTAGCGGTGAAATGCGTAGAGATCTGGAGGAATACCGGTGGCGAAGGCGGCCCCCTGGACGAAGACTGACGCTCAGGTGCGAAAGCGTGGGGAGCAAACAGG
+
BBBC>::9.<B@A=B;9;=B8BBA8B6:28AAAC>?@@CD<@:<;CBA?>>99:2:B9A>=@=@B:;;CCBBCC@6>C@@2C>6666?7@<::;)5.55<=BCCBBABA@9;8<B?ABM@B@@@@ABBAB@;;;;;;%;=>C5B?B9B@=<BB@B@C?@AEG>@AABBCBAAA;;;B@CB>B>;;;?D?BB=A<<5<>BB?BFFF3BB?BBCC@<@<>>=>00/7776<ABCFJ>BBBAABA3AAAAB6;;>:
@N9IO0:00758:05806
TACGAAGGGGGCTAGCGTTGTTCGGAATCACTGGGCGTAAAGGGCGCGTAGGCGGCTTTGTAAGTCGGGGGTGAAAGCCTGTGGCTCAACCACAGAATTGCCTTCGATACTGCATGGCTTGAGACCGGAAGAGGTAAGTGGAACTGCGAGTGTAGAGGTGAAATTCGTAGATATTCGCAAGAACACCAGTGGCGAAGGCGGCTTACTGGTCCGGTTCTGACGCTGAGGCGCGAAAGCGTGGGGAGCAAACAGG
+
CCCCA=BCEC5CBBDAAA@BB?BDAD@DCCCAAA:ABBCD=BB=BB@AABA=BB?BCC=CDB>A@@AAAA0@BCD=A@=BA;;9;AAC?D?@AA@@?B>@@@C@?@?BA@BB?>>A>@@>A99:8087<4??C?CD6AAC8C8B>=?BBAABB@AAB>A?AC<A>ABAAABBBC8BBBB6<@?BCC?CBBB@BB@=A?9938>6?AAB???>D;B8>>6;:@@A?A@9>;=>>>9?CBBBFF:?@AAB=AAA=
@N9IO0:00716:05858
GACAGAGGGTGCAAACGTTGTTCGGAATACTGGGCGTAAAGCGCGTGTAGGCTGTCTCGCAAGTCGGGTGTGAAAGCCCTGGGCTCAACCTAGGAAGTGCACTCGAAACTGCGAGACTTGAGTCCTGGAGAGGAAGGCGGAATTCTCGGTGTAGAGGTGAAATTCGTAGATATCGAGAGGAACACCGGTGGCGAAGGCGGCCTTCTGGACAGTGACTGACGCTGAGACGCGAAAGCGTGGGGAGCAAACAGG
+
CBB;;;CC=BB??<6<<<8;><=@<@-0/<><>8:9:;;0;@@@BBBA@@?@799?A?A9979CBDE>AABBBC;:;;6;B@:A@AE?C>@@C>B?BBBBCDDDCCH>C;=;BBCAAAACDCCCAAA?BBAA=A?A@BC@C?A?@BBB@<;9?AAA?BAAA<A?ABBCBCCA?;>CCD@?C:BBB?B>AB@BBB>B<B?4;6:=@@A=@AABAAABA@@BAA@BB<;:@@:98*7?<<>@@3>>@@@8@?@5
@N9IO0:00720:05839
TACGTAGGGTGCAAGCGTTAATCGGAATACTGGGCGTAAAGCGTGCGCAGGCGGTGATGTAAGACAGGTGTGAAATCCCCGGGCTTAACCTGGGAACTGCATTTGTGACTGCATCGCTGGAGTGCGGCAGAGGGGGATGGAATTCCGCGTGTAGCAGTGAAATGCGTAGATATGCGGAGGAACACCGATGGCGAAGGCAATCCCCTGGGCCTGCACTGACGCTCATGCACGAAAGCGTGGGGAGCAAACAGG
+
00>==;;;0;@AB?CB@C4:7;C@;@-0/999;5><<;>2=000//::596;@?>?@@AAA=@@?ABABBBCAA99:9:*7?6?A?B?A??>=6?4994;AAD?CA@ACCDCBBBAABB99:CBCC?A;;;BBBB5BBB@C?B?B?CBBBCCBBBCCCEDD>BBBDBBABB?@@A@=9:6:;=@A?BBCC@CCC@E>BB@BACC6@@@9@>AABBAAAA;;:AAA???AA???9??@?AAA6:::?G=???>
@N9IO0:00725:05830
TACGGAGGGTGCAAGCGTTATCCGGATTCACTGGGTTTAAAGGGTGCGTAGGTGGGCAAGTAAGTCAGTGGTGAAATCTCCGGGCTTAACCCGGAAACTGCCATTGATACTATTTGTCTTGAATACTGTGGAGGTCAGCGGAATATGTCATGTAGCGGTGAAATGCTTAGATATGACATAGAACACCAATTGCGAAGGCAGCTGGCTACACAAATATTGACACTGAGGCACGAAAAGCGTGGGGATCAAACAG
+
CCCC@@@A<ACCD@CCCC@BBD=@<?@=@@@???7@A9@@;@>=<BBCAAA@BAC<;;:;BD=A@BBBAA?BCCG?;=;C=A?;A95:4990949:1:9590559<<<=BBBA=256668<<7B;;::=@:>====?@;;6;>AAAAAB<A@>////*/>@@708:A?AAAABBBBBAB???;?AB9=9=387;;671;;;;>94933388<=5:A@7@<<;9;9//(///3333&33337==/==>@A;??<
@N9IO0:00728:05837
TACGTAGGGGGCAAGCGTTGTCCGGATTTATTGGGCGTAAAGCGCGCGTAGGCGGCGCGGTATGTCGTGCGTGAAATCTCCCGGCTTAACTGGGAGGGGCCGTGCGAAACTGCCGGGCTTGAGGTCAGAAGGGGAAAGTGGAATTCCGGGTGTAGTGGTGGAATACGTAGATATCCGGAGGAACACCAGCGGCGAAGGCGCTTTCTGGTCTGATACTGACGCTGAGGCGCGAAAGCGTGGGGAGCGTCCGG
+
@@;;:A>AAA0>B8A0/049<;7</66<4<=7@<4<?:>:)4444A>@@CC@@?;=A995:?@<;??@??>888:3@ABB@:A<>8588====5;;<;/@.37;993;3;?;;8;=5;;*0//;>====7@@?6?@;@@@=A?B@E?BB;??999@A==?4;5;<=@AA???>>>9@9>A=B;CBC?BBBB===9596///;;5;=C?AA=A@=>8B;B=>=8===8=>CA?:2?999AFF9BBAA@B7A5
@N9IO0:00736:05816
TACGGAGGGGGCTAGCGTTGTTCGGAATTACTGGGCGTAAAGCGCACGTAGGCGGCTTTGCAAGTTAGAGGTGAAAGCCCAGGGCTCAACCCTGGAATTGCCTTTAAGACTGCATCGCTTGAACATCGGAGAGGTAAGTGGAATTCCGAGTGTAGAGGTGAAATTCGTAGATATTCGGAAGAACACCAGTGGCGAAGGCGACTTACTGGACGATTGTTGACGCTGAGGTGCGAAAGCGTGGGGAGCAAACAGG
+
BBCFACCDCD3CBBBCCC@CBBCCAD@C@CCCCJ>DBBBD>BBA@@?@A;;5;;5;AA9BAB=@@@@@@B?BBBC<AAA0999/9?@A?BC>CC?B?B@FG@CC>A<?AA:;:AABBCB=@@=;;;AA>AAAB=BA=@>;9>:>8>7;?B;;:>A;;4;>@?9B=;69BB@@@@<@?=B=:93:::3:A::59@@8?<?AABB?AB;;7;AC;;7;B>BCICCDBBB?@@A;;;/9:@9999+9555>055:5
@N9IO0:00737:05854
TACGAAGGGGGCAAGCGTTGTTCGGAATTACTGGGCGTAAAGGGCGCGTAGGCGGCTTATCAAGTCAGGCGTGAAATTCCCGGGCTCAACCTGGGGGCTGCGCTTGATACTGATGAGCTTGAATGCGGGAGAGGATAGTGGAATTCCCAGTGTAGAGGTGAAATTCGTAGATATTGGGAAGAACACCGGTGCGAAGGCGGCTATCTGGCCCGTAATTGACGCTGAGGCGCGAAAAGCGTGGGGAGCAAACAGG
+
D@B:99;FHEGCC:CAAB>BB?CB9B<?;@BA@B=A@@AB;A?:AA@@?BB?@?<?A?@?@@=AAABC9:?@A@?8?=?A8>@9???@?@;99999(77337<99=;??<<>?AB>?AA?BC?BBBBD>DBCCACBBB@@>@?B?BB=@AAAAAA;;7<@?A;C@BAAADBDA@=@C0:39<8<??:?49:999.4.4474455555.4808:;9>9;;>B;;99:;::94999&44;;;=>/;665>3;;;4
@N9IO0:00750:05821
TACGGAGGGTGCGAGCGTTGTTCGGAATTATTGGGCGTAAAGCGCGTGTAGGCGGTTTGTTAAGTCTGATGTGAAAGCCCTGGGCTCAACCCAGGAAGTGCATTGGATACTGGCAGACTTGAATACGGGAGAGGGCAGTGGAATTCCTGGTGTAGGAGTGAAATCCGTAGATATCAGGAGGAACACCGGTGGCGAAGGCGGCTGCCTGGACCGATATTGACGCTGAGACGCGAAAGCGTGGGTAGCAAACAGG
+
BB@?9;;505A=@@@99;8A=:>@;?:E<CC?@A;>????9@>?@?@A@BA?AB0;4)4@5<7BCBBB=@B@@B<6AC@8DD?6DCCC<C@7B@7B16:@@=B;C9@BCBBB@BBBBBC@CC?AABCC=BB@AA<ABACD@B?B=A=@@>ACBBB;>>BBCC>CC@D?:9:@@@ABB?BB@A<<==5:5;>5;;;=D=;;7;;;;:>>9>=6;;=<=5:;=;;;;:<=>>@?@@:?@;;5=17;7>>;3?9>2
@N9IO0:00738:05895
TACAGAGGGTGCAAGCGTTGTTCGGAATTATTGGGCGTAAAGCGCGTGTAGGCGGCTTTGCAAGTCGGGTGTGAAAGCCCTCGGCTCAACCGAGGAAGTGCGCCCGAAACTGCAGAGCTTGAGTACCGGAGAGGATGGCGGAATTCCCCAAGTAGAGGTGAAATTCGTAGATATGGGGAGGAACACCGGTGGCGAAGGCGGCCATCTGGACGGATACTGACGCTGAGACGCGAAAAGCGTGGGGAGCAAACA
+
BCCCB9994;A>?<A:9:<?@=AB=A>A=AA5;:-9>9:95:==?BAAADD@CC=ABD=CCE?@A999,9@@BBC=AAF?CFDGJEAA=@=AA@=A?BBCCHFF=A?>7>@@@?@@@@B?BACBBDAC>A@CD@CCC>@@<>496:AA6A?AA@@:9399::/9<@AABBBB??@@@2>@;?<?A@?A=9;7;BB?C@BB?B>@@?AB?BAB?@@@;;;;AABB@@A@@@A;;::*<;@BAEE;B?@>>0=9
@N9IO0:00743:05905
TACGAAGGGTGCAAGCGTTACTCGGAATTACTGGGCGTAAAGCGTGCGTAGGTGGTTGTTTAAGTCTGCTGTGAAAGCCCTGGGCTCAACCTGGGAATTGCAGTGGATACTGGGCGACTAGAGTGTGGTAGAGGATAGTGGAATTTCCGGTGTAGCAGTGAAATGCGTAGAGATCGGAAGGAACATCTGTGGCGAAGGCGACTATCTGGGCCAACACTGACACTGAGGCACGAAAGCGTGGGGAGCAAACAGG
+
ACDAA<AB;:;9@<@;;;?C@@@B8A3:-3;;;?9:8:@<4@9;;ABA@BB?BB<@?@A=6=:@><<<@>>>>==0555)5<=5>BCC<C:@>A7=9=8;AABCC?BBBB@@@8@?<AAABBBBBBC>@@@;;5;?=A?A=A8B=8=9=9BA<BCCCCECCC>CCDCBBBBBBBAC7;469B:BBCCBA@@<?=B6:6:AA;;BA?9:7(338188??AABA@@9:95@:=@BB6@BA>>88.8<@?@9>:93
@N9IO0:00754:05907
TACGTAGGGGGCGAGCGTTATCCGGAATTATTGGGCGTAAAGAGTGCGTAGGTGGTTTGATAAGCGTGGGGTGAAAGGCAATAGCTTAACTATTGTAAGCCTTGCGAACTGTCAGACTTGAGTGCAGGAGAGGAAAGTGGAATTCCTAGTGTAGCGGTGAAATGCGTAGATATTAGGAGGAACACCAGTGGCGAAGGCGACTTTCTGGACTGTAACTGACACTGAGGCACGAAAAGCGTGGGGAGCAAACAGG
+
A@BBBBBDEC5CCCCCCC>AAA?CAC@D@BB@CC=AA@@@;@?@@?@A@BB?BB>BD=CBCC?BBB;;::-;ABD4;8;D=>0009)0)/;::39;@9@C7;15B>>;@B@@CAAA;<.5::55:@B?@@?B8?<<AAB?C?B?B>BB<B==BBAA6@B==6?>?ABBAA>??:??4@A<A>AAC@A>><<>@@:>8:8:77=09=>:=>=??>:?>=>=>78922,7558889&878=>AA555;:C;:::3
@N9IO0:00760:05890
TACAGAGGGTGCAAGCGTTGTTCGGAATCATTGGGCGTAAAGGGCGTGTAGGCGGTCTGTTAAGTCATGTGTGAAATCCCTCGGCTCAACCGGGGAACGACGCATGAAACTGACAAGCTAGAGTACCAAAGAGGGGGGTGGAATTCCCGGTGTAGCGGTGAAATGCGTAGATATCGGGAGGAACACCGGTGGCGAAGGCGGCCCCCTGGTTGGATACTCGACGCTGAGACGCGAAAGCGTGGGGAGCAAACAG
+
CCCBBBCB;BB:94:ABA<?>?AA=B9<<<<7<<199333(3;1;<<<??>:00+0;0000:4;AAAADBBBCDC>DBC=C:;6;99@9B:C@@2@@CCBBBBAACCD;<;9:9:.55;;@@;4::3=90@?@?@?@&;:29:@:@C=B=>?;?>=>4545=554488<:88=??BC;AA@C@BBB>B@BB?DDB=?<=;27;<<18;8>8=7;//////666778/////::::18888=>>1<=BDC:>:6
@N9IO0:00715:05928
TACGTAGGGGGCAAGCGTTGTCCGGAATCATTGGGCGTAAAGGGCGCGTAGGCGGATAATTAAGTCTGGTGTGAAAACTTGGGGCTCAACCCCAAGCCTGCATCGGAAACTGGTTATCTTGAGGACAGGAGAGGAAAGTGGAATTCCACGTGTAGCGGTGAAATGCGTAGAGATGTGGAGGAACACCAGTGGCGAAGGCGACTTTCTGGACTGTAACTGACGCTGAGGCGCGAAAGCGTGGGGAGCAAACAGG
+
ABBCCDDDDC3BB?AABB?A==15257;A;<9:C9BBBBB<BB=B@@@CCC?AA?ACC?C?A?ACCBB@BC@:<<<)//6;;;/:;AA=CAA6A=AA=?>;88994:A;BAB?B?BA9:49??8==>:7>?8@>CC;B<;8=2;4:69?@@</////(/578-3:EDBBBBCBAAA>:783:8@9@?BBC?:=?A075;<;=;:3@AF<=>>?>>:;8655865;7808>><>>7=@A@@@@499CCC>@@A?
@N9IO0:00720:05941
TACGTAGGTGGCGAGCGTTGTCCGGATTTACTGGGCGTAAAGGATGCGTAGGCGGATATTTAAGTGAGATGTGAAATACCCGGGCTTAACTTGGGTGCTGCATTTCAAACTTGGATATCTAGAGTGCGGGAGAGGAGAATGGAATTCCTAGTGTAGCGGTGAAATGCGTAGAGATTAGGAAGAACACCAGTGGCGAAGGCGATTCTCTGGACCGTAACTGACGCTGAGGCATGAAAGCGTGGGTAGCAAACAGG
+
IBA;999.9>;ABBBB6516<<7<266?4;;;==5666@@7@;;;;69;@B8A<8;::A<:@=@@A:9:?>>=@A99:99)7<(334:.376;?6@@B:99BBE>CCD<:938=<::888;:779??CC;999@=@BB?AB?B?B?A?>:..-5---:178==6::A>?;=733;678298@@=B??;?@==9979,3,33;;=AABCCACC?B>?;;=:82228336/57>>>=3>@@999*7;=AAB9999=
@N9IO0:00728:05924
TACAGAGGGGGCAAGCGTTATTCGGAATTATTGGGCGTAAAGGGCGCGTAGGCGGCTTCGCAAGTGGATGGTGAAATCCCTCGGCTCAACCGAGGAACTGCCGTCCAAACTGCGTGGCTTGAGTCCGGGAGAGGTGAGTGGAATTCCCAGTGTAGCGGTGAAATGCGTAGATATTGGGAGGAACACCAGTGGCGAAGGCGGCTCACTGGACCGGAACTGACGCTGAGGCGCGAAAGCGTGGGGAGCAAACGGG
+
FCBBABBJJJ5CC@BABB?BB@BB?B?B?BCAFC<AABBB>BF@CC???A@?896:>7;=CB>BBC9::C@BB@C=CCD=C;:::=A@:C7;;@:@9????=ABA;CA<AAABAA?=@@7;?@@B:B>6BB@?<@CCBCC@CAC@GG?CCCCBAABC:<<<@7CCCCCCDB@@@5;;09=;@?BBB@BBBC@BCC@C?BB?@>@AAAA.9549497<A@A@BBC@AA@;;;A@@0;;BABBB7;;CCJ?CBB=
@N9IO0:00733:05921
TACGGAGGGTGCAAGCGTTAATCGGAATTACTGGGCGTAAAGCGCACGCAGGCGGTTTGTTAAGTCAGATGTGAAATCCCCGGGCTCAACCTGGGAACTGCATCTGATACTGGCAAGCTTGAGTCTCGTAGAGGGGGGTAGAATTCCAGGTGTAGCGGTGAAATGCGTAGAGATCTGGAGGAATACCGGTGGCGAAGGCGGCCCCCTGGACGAAGACTGACGCTCAGGTGCGAAAGCGTGGGGAGCAAACAGG
+
BABC?@>@:@A>B>B;;:?B@B@@<=2919====9:9:CD=B;<<BBAA@>:9949@9@>=@<@@ABCB:5;@?905:5606>4>@?B>B@CCC>C466=B@@@CCCBA@@@=@?;@@A>B;;;BBDABBBBBDDDD+CCHG;:7;>;;5595=@@@=?BBB=@@@A@@@@@@@@@A=@A?CA@AB?C@CB@CCIAJBCD=B@BA,@C?BCCDABBBAABB;:6>>>=BBDCGM?GCFCCDD:BBBAG<A;;5
@N9IO0:00752:05955
TACGGAGGGGGCTAGCGTTGTTCGGAATTACTGGGCGTAAAGCGCACGTAGGCGGCGATTTAAGTCAGAGGTGAAAGCCCGGGGCTCCAACCCCGGAACAGCCTTTGAGACTGGATTGCTTGAACATCGGAGAGGTGAGTGGAATTCCGAGTGTAGAGGTGAAATTCGTAGATATTCGGAAGAACACCAGTGGCGAAGGCGGCTCACTGGACGATTGTTGACGCTGAGGTGCGAAAGCGTGGGGAGCAAACA
+
B@AC>@A>A>0;BBCCCCACCADC@C@CABBCCG>AAAGD;;;BCA;;<;;5;;5;A@@A0;5;A@??;;5;?AB<A=@8@@@0>00)/)///&/)/38/458>?4;;:444:24>3:AC=@@?B@@@A<;;;<5;?B<;;@D?B@C@B@@@B@@@;:5:>==9?;?ABBBBBCC>@@?A=@A>:::?B@;;6;@@<@=<;5;BAABBA=AABAB?CC@CHCCCC:;;>A@@;;;/;ABABBB9BBBDC;A;
@N9IO0:00756:05959
TACAGAGGGTGCGAGCGTTAATCGGAATTACTGGGCGTAAAGCGTGCGTAGACGGTTATTTAAGTCGGGTGTGAAAGCCCCGGGCTCAACCTGGGAATTGCATTCGAGACTGAATAGCTAGGGTACGGTAGAGGGAAGCGGAATTTCCGGTGTAGCGGTGAAATGCGTAGATATCGGAAGGAACATCAGTGGCGAAAGCGGCTTCCTGGACCAGTACCGACGTTCAGGCACGAAAAGCGTGGGGAGCAAACAGGA
+
CCCC@ABB;A?@A::9@B=@=A:;5:<@5?<==?7=CBBB=BAA:;9B@BAABB?A>@AB9@=@@@CC=BBC@?=.9:>@3@C=B9:9=A=ABC<C<?6;;;;5::;;;@@@A@B;;<BAAB;;;;B>CAA>@@.;4:=>9>7<?7?:A?96666<@?B<<@8>C@>6<<B;9559.9.55<7<A<<<65478444(4442:A8<7;;4:>053784499<::49>:,3393333&33388;;.878;;)339,3
@N9IO0:00728:06007
TACGTAGGGTGCAAGCGTTAATCGGAATACTGGGCGTAAAGCGTGCGCAGGCGGTGATGTAAGACAGGTGTGAAATCCCCGGGCTTAACCTGGGAACTGCATTTGTGACTGCATCGCTGGAGTGCGGCAGAGGGGGATGGAATTCCGCGTGTAGCAGTGAAATGCGTAGATATGCGGAGGAACACCGATGGCGAAGGCAATCCCCTGGGCCTGCACTGACGCTCATGCACGAAAGCGTGGGGAGCAAACAGG
+
CCCCCCCC>9<;B;@;;;>B6;;?7B>;;;;;A9BBBCC>CCBAAACCBB>AA>A@@@BAC<;;9@@;@AAAAA=====-::/9?<@>A>@@@9A5:;@@@@@;A@@@ABB@@?BBBFF>AAAA;;6;@A@@AAA,@?@<@<@>A?B@@@CBBBAABCFFH>BCCBAA@@ABB@@@>AA<@<@@@:<<;@<@A@=?=:929==9455>8>9=<?::433454:::==98;377*7778>>>2988<>5999=
@N9IO0:00741:05989
TACGGAGGGTGCAAGCGTTAATCGGAATTACTGGGCGTAAAGCGCACGCAGGCGGTCAATTAAGTCAGATGTGAAAGCCCCGAGCTTAACTTGGGAATTGCATCTGAAACTGGTTGGCTTGAGTGTCGGAGAGGGTAGTGGAATTCCCAGTGTAGCGGTGAAAATGCGTAGATATTGGGAGGAACACCAGTGGCGAAGGCGACTACCTGGACGATAACTGACGCTGAGGCACGAAAAGCTAGGGGAGCAAACAG
+
AA;;9<BD8BAA@=@?@=;@;@:C>@28399979-77;8A:@@@@A<;@??9@@=@AB=B7;5;AA@@@BBBBBC8A@A@0<;995496;A@CJ=C@F9::@@<@AAG?B@@=@=B=;;4;@?B@?=B>B@BBA<;;;BB>@?A@CB=<;::<554;6;4555&5;9=599@C@@.:;.55.549@@=@@9=8>9505<?@BA=BB@DH>@?;;>>9>:;;<<A@@:?27733333&3999;;;/3339;.777
@N9IO0:00749:05960
TACAGAGGTCCCAAGCGTTGTTCGGATTCACTGGGCGTAAAGGGTGCGTAGGCGGTCGGGTAAGTCTGACGTGAAATCTTCAAGCTCAACTTGGAAACTGCGTCGGATACTATTCGGCTAGAGGAATGGAGGGGAGACTGGAATACTTGGTGTAGCAGTGAAATGCGTAGATATCAAGTGGAACACCAGTGGCGAAGGCGAGTCTCTGGACATTTCCTGACGCTGAGGCACGAAAGCCAGGGGAGCAAACGG
+
CBB@@998<BB2@49;<<7<<8==:BB::::CBC>AA?C>7C>7CC?@?@A>?C@CBCC>CC@CCBBBC;?ADCD=CBB?BB?@ACCCACCBF@CC>@@@@@BCA<;;;AA;;8;B>BIFBAB@EA??;:;;;-;=@CAA?A=AA??=??EB?A@C9::@AA09:<===?=>==00)/7:396;@D<BA>=)///)/5:999@DAAAB>?9:73(3288=@@@;99828<8333(3:>9978*3339?8?9<
@N9IO0:00750:05977
TACGAAGGGGGCTAGCGTTGCTCGGAATCACTGGGCGTAAAGCGCACGTAGGCGGCTTCTTAAGTCAGGGGTGAAATCCTGGAGCTCAACTCCAGAACTGCCTTTGATACTGAGGAGCTTGAGTCCGGGAGAGGTGAGTGGAACTGCGAGTGTAGAGGTGAAATTCGTAGATATTTGCAAGAACACCAGTGGCGAAGGCGGCTCACTGGCCCGGTACTGACGCTGAGGTGCGAAAGCGTGGGGAGCAAACAGG
+
@@@:;5:@A@2@BCEAAA@CCDCD?B:;;BA@BC=;:;BA5A?@@A:;@@@=@:5?=8BB=@;@??@888+888919:5=@7?@::392333,3:;6?9496?A299?@>879A599BB=AAAAB@CE>BAA@7=BBBBB<?<?B>??@:>99>?<>:>@@D:A;A>85277586'25<3:;9=>B?BB;;8;BA<@;:;5;B;;;AA7<<7;=BB@<969BBC;;<>;;;CCC8;;@;;;;.;:AAA;BAA=
@N9IO0:00718:06044
TACAGAGGGTGCAAGCGTTGTTCGGAATACTGGGCGTAAAGCGCGCGCAGGCGGATCCTGCAAGTCCGAAGTGAAATCTCCTTGCTCAACGAGGGGGCTGCTTTGGATACTGCGGATCTGGAGACCGGTAGAGGCTGGTAGAATTGCAGGTGTAGCGGTGGAATGCGTAGAGATCTGCAAGAATACCCGTGGCGAAGGCGGCCAGCTGGGCCGGTTCTGACGCTGAGGCGCGAAAGCGTGGGGAGCAAAC
+
DCC;;;GJ>CC:91:===:?@=BB?B8;9BBAA<@@?A@9B?@@@>9;:C@CC@C<<8;;;B;A@@=@C=@ACDD?BBCKAI@CCCIH<;;CCCCC5CBBABA<B>BBBCCC@@<@@A@D@;;;:4:49?@?@<@@A?BCBB?C;<;CC@CCBAABB=@@898:AAA9::BBBAA@A@>2771737<3;77,33717333,3688743;3;284848<:::@BCBAA@CBBBCB<AAB@A@A5??>>=5;
@N9IO0:00721:06049
TACAGAGACTGCAAGCGTTATTCGGATTCACTGGGCGTAAAGGGTGCGCAGGCGCCGGGTGTGTCAGATGTGAAATCCCGAGGCTTAACCTCGGAACTGCGTCTGAAACTACTCGGCTAGAGTACTGGAGAGGGTAACGGAATTCACGGTGTAGCAGTGAAATGCGTAGATATCGTGAGGAACACCAGAGGCGAAGGCGGTTACCTGGACAGTTACTGACGCTCAGGCACGAAAAGCATGGGGAGCAAAAAGGG
+
EFCCCBBBB:;:A4;;;;=AC?BB>BA>AAB@?>:@A@BC<AA=??@>@BB?888?BC5?>>?>999=:?A?>81;@92=@@;@@4959<C@A>@>BAAAAD@@@@@:@ABABBB<>?A@>?>@@??8=@978)8:.7?5@=A=ABBA????AAAAA?>?@:@AAA?><AAC843<<:64;9;;;=?ABC?B@?193:<28-9:;><9949=?>??>=?@@AB<<848837333&3373333&39;;<<<,<88
@N9IO0:00723:06036
TACAGAGGTCCCGAGCGTTGTTCGGATTCACTGGGCGTAAAGGGTGCGTAGGTGGCATAGAAAGTTTGATGTGAAAGCTCAGGGCTTAACCCTGAAATGGCATTGAATACTGCTGTGCTGGAGGTTTGGAGGGGGGACTGGAATTGCTTGGTGTAGCAGTGAAATGCGTAGATATCAAAGAGGAACACCAGTGGCGAAGGCGAGTGCCCTGGACAACACCTGACACTGAGGCACGAAAAGCTAGGGGAGCAAACAGG
+
BC>AB;;7;ED8@<:<9:4:A:B?@CI@CCA@AA8@9:??)99.4;;@?;<5;;5;=@@><<4;<;489488333(335999909:.9.5<49::=2669=BB@BB=:96><<?;9979:-33289.36:<<<<<%:98;3838/337286343<;9333338(33;;<3333333//(...(.(.55.33560666.5/5577...5.57222212223882//6////(/633333&37;;;=;1>ACC?64447
@N9IO0:00723:06038
TACGGGGGGGGGGCAAGCGTTGTTCGGAATTACTGGGCGTAAAGCGCGTGTAGGCGGCTCTTCAAGTCGAGTGTGAAAGCTCCAGGCTTAACCTGGGAACTGCGCTCGATACTGTTGAGCTAGAGTGTGGAAGGGGCTACTGGAATTCCGTGTGTAGCGGTGAAAATGCGTAGATATACGGAGGAACACCAGCGGCGAAGGCGGGTAGCTGGGCCAACACTGACGCTGAGACGCGAAAGCTAGGGGAGCAAACGGG
+
@@;;::::::::"5/)//-.(--(--(/4;59?995,5@5;;/555:<<BA@@;00-0@BB@BB:<;B?@ACCBBBB:??AA?@@=@B?B?B?BBA<@=AAC???BA>??@@@@B?A:99A:B?B33386<6=>>1=?CC@?=B>A>A@BBA?>98839/79::9&444@49:BCBBB@A;>>=A:?=?=@:557;;<0626=>3:666==>4=5>55554==;;<<<<<@<:?:44(48:4444&4:;A<7<AC<
@N9IO0:00738:06049
TACGTAGGGTGCGAGCGTTAATCGGAATTACTGGGCGTAAAGCGTGCGTAGGCGGTTTTTCAAGCTCGATGTGAAAGCCCCGGGCTTAACCTGGGAATGGCATTGAGGACTGGAAGGCTTGAGTGCGGCAGAGGGAGGTGGAATTCCACGTGTAGCAGTGAAATGCGTAGAGATGTGGAGGAACACCGATGGCGAAGGCAGCCTCCTGGGCCGACACTGACGCTGATGCACGAAAGCGTGGGGAGCAAACAGG
+
CCCCCCCD<:<;BBD;699<8<@A<B7<19A@>>;:;;CD=DBBAA9;:BA?@@7A;;;+AA?CA<<BBBA@AAB8:;44&4;2<<?B?@>9:9/95:<8BBB@BBC@CDCD?B>A>BD;??B:::@=A@;;;B9;;7;B@A?C?A>A?@@@;;;BABBBAA<;;<BBCCCBBBBBB>BB7;5:@@:@?AA>AEDAK?AA@??BB=AAB;A>AAABBB@A@CCCABBBBBCBBB=A;;;;;;.;AAAB<@B@;
@N9IO0:00742:06048
AACGTAGGAGCCTAGCGTTATCCGAATTTACTAGGCGTAAAGCGCGTGCAGGCGGCTTGGTAAGTTGGCTGTGAAATCTCCCGGCTCAACTGGGAGGGGACGGTCAAGACTGCCAGGCTGGAGGCAGGGAGAGGGAGGTGGAATTCCCGGTGTAGTGGTGAAATGCGTAGAGATCGGGAGGAACACCAGTGGCGAAAGCGGCCTCCTGGCCCTGACCTGACGCTGAGACGCGAAAGCTAGGGGAGCGAACGGG
+
M<CCDCC@9::@CAABBB@DDF>@>;?=6=>>??9>?;<=9?;;;@;;8AC?CA>AA=@=AB>??@D?A@>>8//)000@@<D?BBBB?BBBA=BBBB6???>AAB@BBBBBC@BB?BBB@CD@???B=AACBB>BB@CD@D8989C9A=@9;;;BC?BHEI=BBCCCCCAB>A;;;0;A5;5;BB=AB@@=@CCB=C@@<@>;;5;;5;G>BBBC<:;AAA@@;;;;;98ABB<B@?;988*7<>?A>A@@9
@N9IO0:00743:06057
CACGGGGGGGAGCAAGCGTTGTTCGGAATCACTGGGCGTAAAGGGCGTGTAGGCGGTCCGGTAAGTGAGATGTGAAATGCCTCGGCTCACCCGAGGACCGGCATCTCAAACTGCCTGACTCGAGTACGGGAGAGGATGAGGGAATTCCTGGTGTAGCGGTGAAATGCGTAGATATCAGGAGGAACACCGGTGGCGAAAGCGCTCATCTGGCCCGATACTGACGCTGAGGCGCGAAAGCTAGGGGAGCAAACGGG
+
@@@@AAAAA#;5995;9:<2597:<8=:BAE;:9>6BB=CC7DC>BBBCBBB@BB?B?9==AC<699<@A@AA??;45557;=<7;;555=399?9<D9B>A===DCA<6;:8@:@;;9@>:?;;BBAC=@@?B9=BACBB<C?A?B@BB?CC@:;;:25BCC=:;:C@??BBB@?@>7;@?@=@BA>A=A@;A9::58;>@AAA@@AE@CE>CDAAABBAA@@;9994999999)58>?>CD59;BBB<BCA=
@N9IO0:00747:06025
TACGTAGGTGGCAAGCGTTGTCCGGAATTATTGGGCGTAAAGGGCGTGTAGGTGGGTGATTAAGTCGTGTGTCTAAGTGCGGAGCTCAACTCCGTATGGGCGCAGGAAACTGGTTATCTTGAGTGCAGGAGAGGAAAGTGGAATTCCCAGTGTAGCGGTGAAATGCGTAGATATTGGGAGGAACACCAGTGGCGAAGGCGACTTTCTGGACTGTGTCTGACACTGAGGCGCGAAAAGCTAGGGGAGCGAACGGG
+
BBBCAAA@@B=AB>ABA@=@@B@C@CAD?ABAED>@@?BB<AC=B;;:AAA>BGE>A@@CAE?BBBBCDBCCBBC=??A@@5;;:9>?<ABC@BBCCCJ?BBBAA?AC>CHHAC?CCCC<;;;:;;CC?@@@>:@@6;;A>B?B>BC=AAAB;;;BB?BAAA9@@@A@@@BBFC?BC7;;4;7@AB?BC;;9;BCAE>B@=555)5;B=@BBCEDBBBCB==>>>?@<@@:;;;:&4:33333&333::5<@=6
@N9IO0:00718:06069
TACGTAGGGTGCAAGCGTTAATCGGAATTACTGGGCGTAAAGCGTGCGCAGGCGGTCCGCTAAGACAGATGTGAAATCCCCGGGCTTAACCTGGGAACTGCATTTGTGACTGGCGGGCTAGAGTATGGCAGAGGGGGGTAGGAATTCCACGTGTAGCAGTGAAATGCGTAGAGATGTGGAGGAATACCGATGGCGAAGGCAGCCCCCTGGGCCAATACTGACGCTCATGCACGGAAAGCGTGGGGAGCAAACAGG
+
BBCCCBBB8=A:;5<@AA=A?@A=;@,000BBAF?CDBCF>CCCCCBBB@@9=?9?B@AAAC?B;<;@@=>@ABB<?CFA7A@5<<+0+/4>>;5;69A>?:<<6<<BC;;:?AAB79;BBBAABCC5::>000000%.-.*-(-(-(-9/33@???:;;===7AA?;;==>>===>C=;;7;<AAA<@@@A7;;C=B;A@>9999*;=?7@<?:B;65:;:699@;=;;://)/8/89455>>.<::::39996
@N9IO0:00719:06085
TACGGGGGGAGCGAACGTTGTTCGGAATCACTGGGCGTAAAGGGCGTGTAGGCGGCTGGATAAGTGGGATGTTAAATCCCCCGGCTCAACCGGGGACCTGCATCTCATACTGTTCAGCTCGAGCACATCAGAGGAGACTGGAATTCCCGGTGTAGCGGTGAAATGCGTAGATATCGGGAGGAACACCAGTGGCGAAGGCGAGTCTCTGGGATGATGCTGACGCTGAGGCGCGAAAGCCAGGGGAGCAAACGGG
+
A@999999$;;;@>=?CB=BC:AA9A@CCCBBCD?:;;DC>CC>CCDDCBB?:96:AA=B@@=?@@B<BCCC?CD>BDFDD1;6;::;7?=ABB:BB=@@AAACC????AA=<9>=>=A@@:::AACCC@@?A=:;;CCB?B?C>AA<A?:9;AAAA>A:::/:@=@?B@?@@AAAA:AA?B@BBB@BBCC@CCC@C@DBB>@@@>B==7=CCBBBDDBBBBBCGGC@BBBBA@,9:47A??588?@@;@@A9
@N9IO0:00721:06094
TACAGAGGGTGCGAGCGTTGTTCGGAATTATTGGGCGTAAAGCGCGTGTAGGCGGCTAGGCAAGTCGGATGTGAAAGCCCTCGGCTTAACCGAGGAAGTGCGTTCGAAACTGCCTGGCTTGAGTACCGGAGAGGGTGGCGGAATTCCCGGTGTAGAGGTGAAATTCGTAGATATCGGGAGGAACACCAGCGGCGAAGGCGGCCACCTGGACGGATACTGACGCTGAGACGCGAAAGCGTGGGGAGCAAACAGG
+
ABB;;;DF?BC@@>>9993:@>@@=@?C659=@B<AABAA9@;:;@@@BBB?BC?BCAA=@B?B?>B9A0//<<A<B==59;;9AB=C?B=@AB?C?BBEBBA<@;99/399:=A@<<C<A@A@@@=A=BBCCD>BB>@A=A?C>BA=B@CBBDBBB>BBBB<B@BBBBBBC;;;@B<BC?B?;;9@AAAB>>?>8<87817:??>AA@AAA?@@;;::BAA@?>@>:99=999,94<4444&445::3;;>:
@N9IO0:00757:06066
TACGTAGGTGGCAAGCGTTGTCCGGATTTATTGGGTTTAAAGGGTGCGTAGGCGTGTCCTAAGTCAGTTGTGAAATACGGCAGCTTAACTGTCGAGGTGCAATTGATACTGGGACACTTGAGTACTGATGAGGTAAGCGGAATGGACGGTGTAGCGGTGAAATGCTTAGATATCGTCCAGAACACCGATAGCGAAGGCAGCTTACTAAGGAGTAACTGACGCTGAGGCACGAAAGTGTGGGGATCAAACAGG
+
CCCCC@A<;<7;D?BBBB@CBC;A=::;8;B@CC>CJ>BB?BC<:;;A@AA=;:5@=98494;BBA@A9:9@@A<BBBC@CBBBB?B?B;;;BB;;6;BBB>B?BBBBCCCC=CCBBB@CCCDCCBBBBBBB?CC>@@C?CA@@=@4;59:<@A@@7?@DE=CCDC@B@@@B@;;?D?BAC8:9@8@A@A@BAA>B>@A@A@:<<00*/5;;=B<@<;;ABBA??>6988::9,59559;<+::>AB<;;;5
@N9IO0:00738:06115
TACAGAGGGTGCGAGCGTTAATCGGATTTACTGGGCGTAAAGCGTGCGTAGGCGGCTTTTTAAGTCGGATGTGAAATCCCTGAGCTTAACTTAGGAATTGCATTCGATACTGGGAAGCTAGAGTATGGGAGAGGATGGTAGAATTCCAGGTGTAGCGGTGAAATGCGTAGAGATCTGGAGGAATACCGATGGCGAAGGCCAGCCATCTGGCCTAATACTGACGCTGAGGTACGAAAGCATGGGGAGCAAAACAGG
+
ACBBBABB8<<AA==:::;?<@@B?@@@5@>?AA;AA???9?==9:8===?<;;4;::9:$437::>7>//099<5=@@8?CA@@@>B<@@>;;4;;@8@@B@=B;:9BECCC>C>@@AA@@@@@B@@;@?A?>:;;4:A@@292929529>>:949.:444)4999<<<556665=9==593999.4444.44/)/)-(---(--5//)/)/72///7/////----(--//77.///39::+333333&3894
@N9IO0:00740:06153
TACAGAGGGGGCAAGCGTTGTTCGGAATTACTGGGCGTAAAGGGCGCGTAGGCGGCCCGCTAAGTCGAACGTGAAATCCCCGAGCTCAACTCGGGAACTGCATTCAAAACTGACAAGCTAGAGTATGGTAGAGGGTGGTGGAATTTCCTGTGTAGCGGTGAAAATGCGTAGATATAGGAAGGAACACCAGTGGCGAAGGCGACCACCTGGACTGATACTGACACTGAGGTGCGAAAGCGTGGGGAGCAAACAGG
+
AACBB;;;;;*;B;ABBB@<;5994=:@<>9988-8=9;:-9:1=:==000,00,0/(7;33,39:::74449<</59>C/@:?@;;9;A@@BB<B:A;;;::29999*7=??>?=?@>@B@A@BBA<@@@@@B=AC@CC?A399/9:999@A@@?A>B;9:9&98;8;A?=A:9;A=@5;6;?B@A=@;:;9>@>393:??@ACF@EC?BBAA@A?889::>>@@AA?;;;AAA;@::;AAB8@@@BD<BAA=
@N9IO0:00747:06125
TACGTAGGTGGCAAGCGTTGTCCGGAATTATTGGGCGTAAAGGGCGTGTAGGTGGATAATTAAGTCGTGTGTCTAAGTGCGGAGCTCAACTCCGTATGGGCGCAGGAAACTGGTTATCTTGAGTGCAGGAGAGGAAAGTGGAATTCCCAGTGTAGCGGTGAAATGCGTAGATATTGGGAGGAACACCAGTGGCGAAGGCGACTTTCTGGACTGTGTCTGACACTGAGGCGCGAAAAGCTAGGGGAGCGAACGGG
+
CCCCCBC>9949A;A:;:>BBDAD?C@C@CC<AA:??=BA=AA:@@?A?::5;C?BCC@C@B>?@BB@@@B;99C?ABBAA?@@@ACC>BBB@BDCDDD>ABBCC@CC>CCCACACBBB?B@@@ABAB@BBCC?CB<@?@;@=A>BC=CBBBBBACA?B@@@<AA@@@BB@@AB7A@;A:7@>CBEAEBBBACCCADABBB;;;4;;D@BBCCCC@@@?C><<@C?@:@::;;;;&7:<>=>>1:>AA?;ABC;
@N9IO0:00749:06127
TACAGAGGGTGCGAGCGTTGTTCGGAATTATTGGGCGTAAAGCGCGTGTAGGCGGCTTGGCAAGTCGGATGTGAAAGCCCTCGGCTTAACCGAGGAAGTGCGTTCGAAACTGCCTGGCTTGAGTACCGGAGAGGGTGGCGGAATTCCCGGTGTAGAGGTGAAATTCGTAGATATCGGGAGGAACACCAGCGGCGAAGGCGGCCACCTGGACGGATACTGACGCTGAGACGCGAAAGCGTGGGGAGCAAACAGG
+
CCCCCDFF>CDBAC@@A@8::?AA>C@C?CC@CC8>>;;4)4>@=;;;BA@=AC7AC<C<>C@BBBFBC;;;A@B<BBC7BAB8:@;A=@=AAA?B?BCBCCC>A:883:AAA?BB>A@<A@@@@@>A?BBDDC=BB?@@;>=A=@A;A=ABBBBCC?AAED=C@CC@@@AAA;;;E=BB?B?@@@?AA@@=???;=<984:6;B>AA?CAD=@@@@@@BBABB@@@;;;9:;:.9>>?@@@4@9:9@6@A@7
@N9IO0:00761:06133
TACGTAGGGTGCAAGCGTTAATCGGAATTACTGGGCGTAAAGCGTACGCAGGCGGCTTTGCAAGACAGGTGTGAAATCCCCGGGCCTAACCTGGGAACTGCATTTGTGACTGCATAGCTAGAGTCTGTCAGAGGGGGGTGGAATTCCACGTGTGAGCAGTGAAATGCGTAGAGATGTGGAAGAACACCGATGGCGGAAGGCAGCCCCCTGGGGTAAGACTGACGCTCATGTACGAAAGCGTGGGGAGCAAACAGG
+
CFBBBCCC=::;B?BAA@AC@BBC;A6:6;BFDD?CCBCC>B@@@B@@@@>:00+0/9.7<C;@@BAA@CCC@??8::AB6AC=A8987>;@@@9@499>339@8@@?>99:BBAA@@A<BA@:::9@>?>899:9:%2:.:4;6=09887;=99?@@752;<3;;?<>>>><;==7;5:5:A<AAA@B?@@+00)/4=:=888??>+88=?1;@58?AAB@AA@333;;99333<,37==>=>0<777=1::83
@N9IO0:00716:06193
TACGGAGGGGGCTAGCGTTGTTCGGAATTACTGGGCGTAAAGCGCACGTAGGCGGCGATTTAAGTCAGAGGTGAAAGCCGGGGCTCAACCCCGGAACAGCCTTTGAGACTGGATTGCTTGAACATCGGAGAGGTGAGTGGAATTCCGAGTGTAGAGGTGAAATTCGTAGATATTCGGAAGAACACCAGTGGCGAAGGCGCTCACTGGACGATTGTTGACGCTGAGGTGCGAAAGCGTGGGGAGCAAACAGG
+
AABB=;;;;;*;BBBABA@CC?CC@C@B@CBBB@=9:9AA:@@@@B@@A;;5;;7;A@@E;A;A;;;@;;5;=@@50.*.:7,8---(///&/)/16/33-55)5==@:;:>;;259>9>A>@@@@@>;;;;4;>@@AC@DHK@B?BCBBAAAA;;5<;99/:<@ABB@@@BB>AA?D9::?A??;@@@?<@A=<@@000==0099295<@C>BA<CAAACCBBB:;;B;;:6;;DCCCD;A@ACM=AAE?
@N9IO0:00723:06173
GACGGAGAGTGCAAACGTTGTTCGGATTTACTGGGCGTAGAGGGCACGTAGGCGGCCAGGCAAATCAGTTGTGGAATCCCGACGCCTACCGTCGGAACGGCAATTGAAAATACCTGGCTCGAGGGCATGAGGGGTCGCGGGAATCCTGGTGGAGCGGTGAAATGCGTAGATATCAGGAGGAACGCCGGAGGCGAAAGCGCGCGACTGGCATGTCCCTGACGCTGAGGTGCGAAAGCCGGGGGAGCAAACAGG
+
BBBC@;;;B;<;FF>BBB?BC?CB>AAB=BCAAA<@@@@@BDE?EEB@A?@:00+0+0<<ACC>C?99;@BBC?C?BCD<A?::98<=?<?@@A8;8;C@AB?B?AACD5;<A>@@<@@;;;BC=AAAA;;;;.9AA?AA;@=<=8=B:BB8B@@@>AABB7;;:BBBAAA;;;=@499;>:===:@:;;5;@==9?CAAABB:::C?AA@@???6=D>::;@;;;?BAA@?@9;:38<<<,<==AA9CCB<
@N9IO0:00733:06176
TACGAAGGGGGCTAGCGTTGTTCGGAATTACTGGGCGTAAAGCGCACGCAGGCGGTCCGATTAGTCAGAAGTGAAAGCCCCGGGCTTAACCTGGGAACTGCTTTTGATACTGTCGGGCTTGAATCACGGAGAGGGTAGTGGAATTCCGAGTGTAGAGGTGAAATTCGTAGATATTCGGAAGAACACCAGTGGCGAAGGCGACTACCTGGCCGTCGATTGACGCTCATGTGCGAAAGCGTGGGGAGCAAACAGG
+
AAC;94;BBB2CCCCCCCBCC@B>:>+0)/<0//)59AA>0;@A;;9CB<;5;A>@@?9;9@@@@BBBC=AA@AC;0000&0@3<<+0,/)/::2:6/993333&386;000>:::1;D=?@?@BBBB@BB:;;6:@?AA?B?A?B<@???>ABBBB?BBBE=A>?90/;////59;7=8==788=8CBAA=@??;??@BBBB??<895:<@@CCCC?CCBCBBAAA??>@@AA:@AAA@@A7AA@CF>BBB@
@N9IO0:00752:06206
TACGAAGGGGGCTAGCGTTGTTCGGAATTACTGGGCGTAAAGCGCACGCAGGCGGTGCGGTCAGTCAGAAGTGAAAGCCCCGGGCTTAACCTGGGAACTGCTTTTGATACTGCCGCGCTTGAATCACGGAGAGGAGTGGAATTCCGAGTGTAGAGGTGAAATTCGTAGATATTCGGAAGAACACCAGTGGCGAAGGCGACTACCTGGCCGTCGATTGACGCTCATGTGCGAAAGCGTGGGGAGCAAACAGG
+
@?A;;5;AAA,AAAAABB@BB?BA=B6;6:@@AB<;9;CC>BAA:;9AB00,0@,00A?;>=@;;;@<@:@@@@A:@===0=;/88*.*-(---(-378<7?;;+;=?@@@AA3:99775;<1;==..)----0568:56;>=A=B<;:>>>?@C8;;BB3;4;7555:;;<6=A;@<>>:=@A9<7985;>@<A=B@C;:;A<;;4;<AABCCHGIC;;;BBBBA@@B;:;/;AABCCD;A@AAC:@@>9
@N9IO0:00763:06173
TACGTAGGGTGCGAGCGTTAATCGGAATACTGGGCGTAAAGCGTGCGCAGGCGGTTTTGTAAGACAGGCGTGAAATCCCCGGGCTCAACCTGGGAACTGCGTTTGTGACTGCAAGGCTAGAGTATGGCAGGAGGGGGGGTGGAATTCCACGTGTAGCAGTGAAAATGCGTAGAGATGTGGAGGAACACCGATGGCGAAGGCAGCCCCCTGGGCCAATACTGACGCTCATGCACGAAAAGCGTGGGTAGCAAACAGG
+
ABBBCCCE>ABACBB@@@?@?BAA=A69;AAAB;@@@BB=ABAA@@BB@@:::4;BB8BCB?A?>>=9:@:89<88;=;+6>(///0)/38;9293998933<3888;@BAAB>B=AAAABAA@@B5;94.4444444"485:383638/0/88:;:::9:;;;&5::;<;;;<=>@??>A@?C?54403333-338-3-3333:;<+<<<4;6:0489<?AAA:;;9999444444&4449990:945==49994
@N9IO0:00716:06242
TACAGAGGGTGCGAGCGTTAATCGGAATTACTGGGCGTAAAGCGCACGTAGGTGGCGACGTAAGTCGGGTGTGAAAGCCCCGGGCTCAACCTGGGAATTGCATTCGAGACTGCATTGCTGGAGTACGGAAGAGGAAGGCGGAATTCCCGGTGTAGCGGTGAAATGCGTAGATATCGGGAGGAACATCAGTGGCGAAGGCGGCCTTCTGGTCCAGTACTGACACTCAAGTGCGAAAGCGTGGGGAGCAAACACGG
+
A@BCCCCC9:;A@??==?:=:=A@=A<@7@@@?D>??@@@/::39?=;9;@=@C?A;;;BAB@C@>@B;:;598:(3333&3;19:?;8<7ACB<A?B8;;BB?C;;;;CAAABB????A=@@@>>?=@=AAB?B@B?BC@C?A?AD=B@CBBBB;;:;CCF>BBABBBABB;99CC>BB:D8;;0000//49/5.5.9:29.48<;@5;;7669CCCBCA==@00,09<0944)4@:<<==0;5//9//0//5
@N9IO0:00733:06255
TACGTAGGGTGCGAGCGTTAATCGGAATTACTGGGCGTAAAGCGTGCGTAGGCGGTTTCATAAGCTTGATGTGAAAGCCCCGGGCTTAACCTGGGAATGGCATTGAGGACTGTGGAGCTGGAGTGCGGCAGAGGGAGGTGGAATTCCACGTGTAGCAGTGAAATGCGTAGAGATGTGGAGGAACACCGATGGCGAAGGCAGCCTCCTGGGCCGACACTGACGCTGATGCACGAAAAGCGTGGGGAGCAAACAGG
+
CCCCCAAA<ABDA@A@9@.4.4;A=B8;15ABAA=:;;AA;@@@?BBBBCC?@A7@:39@@A=AAA<??>:<<<A147=;/;<4448D@G?BAB:>277,339044<68<==8@6<??@?=????CA>@@::9:,9?9:939;>;>;;;9888:=;B=888B=BBB==BB==88<<A=??>?<?BA;??::6:@D:@=@@?>;?A6;;B<A>AABABBBBABBB@A;;;AA;;;;*;@@AABB;BBBBM>CDC@
@N9IO0:00742:06257
TACGTAGGTGGCAAGCGTTGTCCGGATTTACTGGGCGTAAAGGGTGCGTAGGTGGATATTTAAGTCAGATGTGAAACCCCTGGGCTCAACTCAGGGACTGCATTTGAAACTGGATATCTGGAGTGCAGGAGAGGTAAGTGGAATTCCTAGTGTAGCGGTGAAATGCGTAGAGATTAGGAAGAACACCAGTGGCGAAGGCGACTTACTGGACTGTAACTGACACTGAGGCACGAAAGCGTGGGTAGCAAACAGG
+
BABBCCC?CC@CC@CCBB?BBC?C?A@G@BBBCC>AAACC?CD@CBBABBB?BC@BCCCC=B;>9::;@@>AABC>CCB:BBD:??::5:???@F>BEBAABBC<AAD>;;;>BAA@@@A;A@;;;CB?BBBC@BB>BAC?A?B9;6;AA@@?>??=4=9<:1==>=<@>>00/3667;5A@>AAB<@8<;5739256999<@<?<AB>@@@CBC@BDAA;;;@;9918<<;:9-9@???@89;5:<<18779
@N9IO0:00761:06227
TACGTAGGTGGCAAGCGTTGTCCGGAATTATTGGGCGTAAAGGGCGTGTAGGTGGGTAATTAAGTCGTGTGTCTAAGTGCGGAGCTCAACTCCGTATGGGCGCAGGAAACTGGTTATCTTGAGTGCAGGAGAGGAAAGTGGAATTCCCAGTGTAGCGGTGAAATGCGTAGATATTGGGAGGAACACCAGTGGCGAAGGCGACTTTCTGGACTGTGTCTGACACTGAGGCGCGAAAGCTAGGGGAGCGAACGGG
+
CCBCB9929:2;A>B@@>;@@B?B?C@C@CCACC>AAAAA<AF>BBACBBB?BBE>CC@B?B=@@BBDB;;;AAA<A@AAA>AABBBA@BBB?BBBBBC>BBBAB>BB=BAB?C@BCCC@A??>???@?@@@A?CB<B9:7:;@=@C=BBBBBAA@@<@B@A;?@=?????@@>=AC<A;9B@;<<@CCDC@BBC@C@CCA;;<5<=B=;;;BBBBBCAA;<=AA9:0;::;;;6;A?>;<</559BB?CBB<
@N9IO0:00715:06289
TACGGAGGGGGCTAGCGTTGTTCGGAATTACTGGGCGTAAAGCGCACGTAGGCGGCGATTTAAGTCAGGGGTGAAAGCCCAGTGCTCAACACTGGAACTGCCCTTGAGACTGGATTGCTTGAATCACGGAGAGGTGGGTGGAATTCCGAGTGTAGAGGTGAAATTCGTAGATATTCGGAAGAACACCAGTGGCGAAGGCGGCCCACTGGACGTGTATTGACGCTGAGGTGCGAAAGCGTGGGGAGCAAACAG
+
DC;;9<CBCC5CJCCB@BACD@BB@C@D>BBCBC>9;;BI8;;59B;<;A@<@CADCCCM?EA;;;BBBD;BBBD<A@B:AAB998BB8>?@BC?D@B:99C=A49:BABBD>>>>@;>0//599;@@<@??;6??:3??=@<@>B<@AAA?>::5<3<@@919688=?8;:AA:>>=?;>=19993:<==;;;;<@<@@<@A:??@?5:;;;;;;;;??@>=<9;;6;?@AAA:@>;<>99-?@AD=3:;:
@N9IO0:00716:06273
TACGGAGGGGGCTAGCGTTGTTCGGAATTACTGGGCGTAAAGCGCACGTAGGCGGACTGTTAAGTCGGGGGTGAAATCCGTGGGGCTCGAACCTCAGAATTGCCTCCGATCACTGGCAGTCTCGGAGTGCGGGAGAGGTGAGTGGAATTCCCAGTGTAGACGGTGAAATTCGTAGATATTGGGAAGAACACCAGTGGCGAAGGCGGCTCACTGGCCCGTAACTCGACGCTGAGGTGCGAAAGCGTGGGGAGCAAACAGGG
+
BCAA>ACCCC1CCAABAAADDAGD=@6;5;@000,000><3<??::;AACB@BC@BBAAD?B;;;EBDEE1@@@@9??;?>A<<+555/8384////86;4776/0)/7------(//798;//(/66=983(38994;;;;25+7697<<6<<;<666///(//--(/)//6///4546==2944>2833-3833-3771743/(/5--,,,(,,(--537///77<83333,37773=6BBA=BBB5<78792888?9
@N9IO0:00717:06274
TACGAAGGGGGCTAGCGTTGTTCGGAATCACTGGGCGTAAAGCGCACGTAGGCGGATGTGCCAGTCAGGGGTGAAATCCCGGAGCTCAACTTCGGAACTGCCTCTGATACAGCACGTCTTGAGTCCGGAAGAGGTGGGTGGAATTCCTAGTGTAGAGGTGAAATTCGTAGATATTAGGAAGAACACCGTGGCGAAGGCGGCCCACTGGTCCGGTACTGACGCTGAGGTGCGAAAGCGTGGGGAGCAAACAGG
+
CBBAA?BDID5BDCCCCC;<;ACC@B@BBCBBBB<;;;DD:@;;:@:;ABB8;615@AAAB=ABCBBCCC:AA?A2;;;(43955;A@4;;4@@<@>B;698=BBA??<@;;;===<<<5;;;;;7;49.55:5:CD<BC?B9A?>;<A<B:::989?ADDD<C?937=????@<AA9>8?;5;;;*0/=5@@@:>:00)/:19//68=A?B?@@@A@<<<;:600)/:>000(3;;=>9:/@CC?;50//4
@N9IO0:00723:06275
TACGGAGGGTGCAAGCGTTATCCGGATTCACTGGGTTTAAAGGGTGCGTAGGTGGACTGGTAAGTCCGTGGTGAAATCCCCAAGCTTAACTTGGGAACTGCCGTGGATACTATCAGTCTTGAATATCGCGTAGGTAAGCGGAATATGTCATGTAGCGGTGAAATGCTTAGATATGACATAGAACACCAATTGCGAAAGGCAGCTTACTTTCACGATTATTGACACTGAGGCACGAAAAGCGTGGGGAGCAAACAGG
+
;;5925=959?CC7;;BB>BBB@C@AB?B<<99:/3;(44(4808:?DFCC@CB?;66?:;;7>BC>ABA:BBB<4@999'5.54@3:39@.4;(3288BB=@AB;>BBCB;;;@;;>=9<<165;;556;;;5;>:>CC@B@@@@BBBBBBBC@@@>;59C=:96>:;;;=@966555955./;8(-(-(---//)/477:<=7;444)4;44558;<5:;::;::88-444999:/;;BBBCC:BAAAC=AAA?
@N9IO0:00727:06305
TACGTAGGGTGCGAGCGTTAATCGGAATTACTGGGCGTAAAGTGTGCGCAGGTGGCCGCGCAAGTCGAGTGTGAAAGCCCCGGGCTTAACTTGGGAATTGCGCTCGAAACTACGTGGCTAGAGTGTGGCAGAGGGAGGTGGAATTCCACGTGTAGCGGTGAAATGCGTAGAGATGTGGAGGAACACCAATGGCGAAGGCAGCCTCCTGGGCCAACACTGACACTCATGCACGAAAGCGTGGGGAGCAAACAGG
+
@ABBBBB@8;<:BCCBAB7;7;@C?C@DACCCFD=@@@DG>FCABBA@@@@@AA?A@CABBB6:?A@:?>BBABC;??>>5?C9@B;=48B6A<5<8=449@A@888<3;;A<?99/:AAA?A@@992:<>>>=8<?2:85@@A@B?ABCBCCCD<C?BBBE>BCAAA@?@CBBCCC>AA?B=;;;<?8=>8=<?:>=A@;@9=<6;;;0;-;49:>?99:ABAA@;;;B@@@C<B;;;;;;-;:;78/7B?:
@N9IO0:00747:06263
TACGTAGGTGGCAAGCGTTGTCCGGATTTACTGGGCGTAAAGGATGCGCAGGCGGATATTTAAGTGAGATGTGAAATTCCCGGGCTTAACTTGGGAGCTGCATTTCAAACTGGATATCTAGAGTGCGGGAGAGGAGAATGGAATTCCTAGTGTAGCGGTGAAATGCGTAGAGATTAGGAAGAACACCAGTGGCGAAGGCGATTCTCTGGACCGTAACTGACGCTGAGGCATGAAAGCGTGGGTAGCAAACAGG
+
BAAA@<<40@:@>-00==8=@A@C5:;?5>@?>A8?;@=@6<8<9:9=@9;4:>;>AABB=B>AAAAAA?>?BCD=B8::.9?8>=5;5::59:)///:334==69<<*99>:>@CBBAB@:::95<;24444.4::5<<7;9;<@:?>??CCCACA@BBCC=:99?AA???;/)//)/2773:::4;>@>)///)/47779<AA<A><>D?B<A9AAAAA@@>>55.448:<=4;@?;;;)4999:=/55;;
@N9IO0:00747:06290
GACGTAGGCGCGAGCGTTGTCCGGATTTATTGGGCGTAAAGAGCTCGTAGGCGGCTCATCGCGTCAACCGTGAAAACCAGCAGCTCAACTGTTGGCTTGCGGTTGATACGGGTGGGCTGGAGTTCGGTGAGGGGGAGACTGGAATTCCTGGTGTAGCGGTGAAATGCGCAGATATCAGGAGGAACACCGGTGGCGAAGGCGGGTCTCTGGGCCGATACTGACGCTGAGGAGCGAAAGCGTGGGGAGCGAACAGG
+
CBAAC::46A;@AB;69:B<@:>:BBA4A@6;60:DCIIFCBBAA@CBCC@BB9=>CBBBB;;;BB>A=@@@@@@5>5;9@?@>?>A<>999=A<?>7;=?9><?<?7739(33<29:<??;;=@=:0//////$/6333;4;7;7;8;@><<;=A8:95===7=BA?@??A@AA?@;2>?>?:?BD@D?AB?BAA>A@BBC<??@@AAB=B>AA???A???AA??>A>BBBBBE=AAAAABB:BBBBB?AAA@
@N9IO0:00762:06294
TACGGAGGGGGCTAGCGTTGTTCGGAATTACTGGGCGTAAAGCGCACGTAGGCGGCGATTTAAGTCAGAGGTGAAAGCCCGGGGCTCAACCCCGGGAATAGCCTTTGAGACTGGATTGCTTGAACATCGGAGAGGTGAGTGGAATTCCGAGTGTAGAGGTGAAATTCGTAGATATTCGGAAGAACACCAGTGGCGAAGGCGGCTCACTGGACGATTGTTGACGCTGAGGTGCGAAAGCGTGGGGAGCAAACAGG
+
BB;<7;C>C>5@GBBBCCABC?BC@C=B?B9:;C=;;;CC=BAAAAABBBB?BB>AAAAB=B>AAA@@@@=;;:<0>:B7B>>2;333-333&3808284447=?4::<<54975905>A=AB@BBAAB?@@;;7<B@AAA?A?B=@<@;;;@AAA;;6;ACA>D????BBB@@@>AB7:699:==@;@??@;?><9=:00+0>;<<>@=@BBBCADDBDDCDCGA@@?@@BCCC>B@@AAAB6;;ABD=CDD?
@N9IO0:00716:06354
TACGTAGGATCCAAGCGTTGTCCGGATTTACTGGGTGTAAAGGGTGCGCAGGCGGACTTGTTAGTCAGAGGTGAAATCTCACTGCTCAACAGTGAAACTGCCTTTGATACTGCAGGTCTTGAATCCAGAAGAGAGTTGTGGAATTCCGAGTGTAGCAGTGAAATGTGTAGATATTCGGAAGAACACCAGCGGCGAAGGCAGCAACTTGGTCTGGTATTGACGCTCAGGCACGAAAAGCATGGGGATCAAACAGG
+
C@?AB::5<9=.5.5CA=<ABD@D?BAD?DCCCF>;;;CC=BC>;;;BAB@<9;6569>BB?AABCCBB@??BBD>@@ABBA??>A9719987;<=6>:33177.333>>@@A;;6925-2339A=@AA=@<=8884:;:3:8=9?3::>;;;>=>>?<=<?8:;;A@BBDBAA?;:4;157.788+7772+2276;4;87..*.87=138?A=@@@<A>8759=9939<=6766&66:9;99-2299>3;>75
@N9IO0:00744:06320
GACAGAGGGGGCAAGCGTTGCTCGGAATCACTGGGCGTAAAGGGCGCGTAGGCGGGATGGCAAGTCGGTCGTGAAATCCTTCGGCTCAACCGAAGAACGTCGGCCGATACTGCCGTTCTTGAGGGATGCAGAGGAGATTGGAATTCCCGGTGTAGCGGTGAAATGTGTAGAGATCGGGAGGAACACCGGTGGCGAAGGCGGGTCTCTGGGCATCTCCTGACGCTGAGGCGCGAAAGCGTGGGGAGCAAACGG
+
A@A@A>>9;9*=D?BBBA?BA@ACAE?CCBBACC>BC@@A<@B<@AB;::D@BBC>@@@?@?<?AAA?ABAAAAB=BC>A>AC?BAAC@C?CB?BB<@@A@@;@>A@@@?9:9?@@799@CBBC>AAABAAA@>AA@@=@>B?B>BB8@=@ABA@AA@BBBD<AABC>??A>>????8?B?B@BBB?B???<?@@=A>A@D>B>>?==D;:::A874;;A@>>@99929<====5>>>8988(77733(3;8
@N9IO0:00744:06341
TACGGAGGGTGCAAGCGTTAATCGGAATTACTGGGCGTAAAGCGCACGCAGGTGGCTGAGTCAGTCGATTGTGAAAGCCCTGGGCTTAACCTGGGAATTGCAGTCGATACTACTCAGCTAGAGTATGGGAGAGGGTAGTGGAATTCCCGGTGTAGCGGTGAAATGCGTAGATATCGGGAGGAACATCAGTGGCGAAGGCGGCTACCTGGCCCAATACTGACACTCAGGTGCGACAGCGTGGGGAGCAAACAGG
+
CCCD@CCC>CCBB>B999@C?BBA>?386:@??@;:::BB=B;;;A@@@:92:;4;?A?@ACDCCCBBC@BBCCD:??@89A<)564;7<>BCC>C@C?BBDCBBC=CCBBADCA;;<<555::CAB<4:<=>8089@@A7A-9193(3-398::79.7>8=6ABBBBBABBB874=3BA?C9BDCBAA:@;>:@8@7;;7???=89905<4<9>>?>>:554;;=<9>989=9333=3733&39;<=6BCB?
@N9IO0:00750:06356
TACGTAGGTGGCAAGCGTTGTCCGGAATTATTGGGCGTAAAGGGCGTGTAGGTGGATCTTTAAGTCGTGTGTCTAAGTGCGGGGCTCAACCCCGTATAGGCGCAGGAAACTGGGGATCTTGAGTGCAGGAGAGGAAAGTGGAATTCCCAGTGTAGCGGTGAAATGCGTAGATATTGGGAGGAACACCAGTGGCGAAGGCGACTTTCTGGACTGTGTCTGACACTGAGGCGCGAAAGCTAGGGGAGCGAACGGG
+
HCCDC::5;@;AA?AAAA<@@C@C@B@C@CC@CC?9::BC8@?:?>??A@?<@@<@@@AK?E@B@AA@AABBAAB>ABB@@@@7@@@@?CEE2BB:;<B@@@@BB>AB;A@@@@7A@AB@DAAACCAA;;;DC?CC>BBB=B<@?@D>EE;;;BB;;6:>>>9??>@@@???@>9;;.9:<@>AAA>AA:;8;CC?A=@@?;;;/;@C?A@ADDCBBB@AACCCEAA<@@@@@@;@BA@@AA7;;<CB?AAA9
@N9IO0:00753:06317
TACGTAGGGGGCAAGCGTTGTCCGGAATTATTGGGCGTAAAGGGCGTGTAGGCGGTATAATAAGTCAGATGTGAAAGTTCGGGGCTTAACCCCGGAATTGCATTTGAAACTGTAATACTTGAGTACTGGAGAGGTAAGTGGAATTCCTAGTGTAGCGGTGAAATGCGTAGATATTAGGAGGAACACCAGTGGCGAAGGCGACTTACTGGACAGATACTGACGCTGAGGCGCGAAAGCGTGGGGAGCAAACAGG
+
BAAA@ABBAA,AA.5;>@;>=?7;9;;@;>C;D?8999@G):5/544<<8844408?@A?EB8:;A???BBBBBE<>=000DA7@=,0+/77*86;8;0/<AA>2:44(388=;7?A@A48?<:93=;7>A@@=?=9?99076@=A=AAB99:AA994:===30/076@AB?8538857:293>??:>>>?<??B?C@>>@CC>AABB>ABBBBBBBBABB899A>>9;:::;90:@@:999+:@999+:>><
@N9IO0:00718:06377
TACGGAGGGGGCTAGCGTTGTTCGGAATTACTGGGCGTAAAGCGCACGTAGGCGGCGATTTAAGTCAGAGGTGAAAGCCCGGGGCTCAACCCCGGAATAGCCTTTGAGACTGGATTGCTTGAACATCGGAGAGGTGAGTGGAATTCCGAGTGTAGAGGTGAAATTCGTAGATATTCGGAAGAACACCAGTGGCGAAGGCGGCTCACTGGACGATTGTTGACGCTGAGGTGCGAAAGCGTGGGGAGCAAACAGG
+
AABB@BBDED1CBBCBBAABB?BCAD@B>BB@@B=9<;CD?CBBBBAABBA>BB?BAA@F=@<@CBAAAC?BA@B;<;;,:::*9494.333&35:7=>::4;>3>AAA@@@>@A;?A@=@@<@@>>=:<<00,0@B<@@?C@D@B?CB@AA@@@;;8;BCC>C@BBBBCCCCC9;;=?<?@?@@A?B@@@@CBB>A>;;7;DBABCD>BABBB>CBBGCCCCBAAA=A@@;;:/;ACCCDD<BBDCL=@@B?
@N9IO0:00735:06397
TACGTAGGGTGCGAGCGTTAATCGGAATTACTGGGCGTAAAGTGTGCGCAGGTGGCCGCGCAAGTCGAGTGTGAAAGCCCCGGGCTTAACTTGGGAATTGCGCTCGAAACTACGTGGCTAGAGTGTGGCAGAGGGAGGTGGAATTCCACGTGTAGCGGTGAAATGCGTAGAGATGTGGAGGAACACCAATGGCGAAGGCAGCCTCCTGGGCCAACACTGACACTCATGCACGAAAGCGTGGGGAGCAAACAGG
+
BBCCCCED=@AA@@@BCC<D:BBB@G@B@BABBB<AA@?@;@:?>A?@@@@;>@:=4>>>?=49>:B<@ACDFFF999@@0>7)334>6@?5:92916+//??@===?54448@@A=ABAA?><>;<5<;777>3;;:?><D:;:;?BA?;?<<<>C@CBBB>CBBB=CBBB@<;=B<@A?C?A>>6=*//3///1738:8<133-3/919)/,/9:><<=BBBAA;;;@A@@@8@;99?AA9::9BB>BCB?
@N9IO0:00747:06398
TACGTAGGGTGCGAGCGTTAATCGGAATACTGGGCGTAAAGCGTGCGCAGGCGGTTATGAAAGACAGGCGTGAAATCCCCGGGCTTAACCTGGGAACGGCGCTTGTGACTCCATGACTCGAGTACGGCAGGAGGGGGGTGGGAATTCCACGTGTAGCAGTGAAATGCGTAGAGATGTGGAGGAACACCGATGGCGAAGGCAGCCCCCTGGGCCGATACTGACGCCTCATGCACGAAAAGCGTGGGGAGCAAACAGG
+
CCCCBBBF@AAACCC???=A>ABC@J8:;A;;;0;;:DD=BAA@@@A@;;5;;5;?C@ACC;@B;;;?BBB@@@;@BBB:CB<BC750539;;3:5::6495<744484448<?=?;=:>:49?6;6;00(0/////#///(3286??ABC@@@<E===?@DD>@A@@?ABCBBBBBC:>@<A=?AA?BBBB@:9:?A;>?99999)7::4<?=BBCB@===00*0<<<@A:999;;&;>=@@@@4A?@@F?CCC?
@N9IO0:00749:06375
TACGAAGGGGGCTAGCGTTGTTCGGAATTACTGGGCGTAAAGGGCGCGTAGGCGCCTTGTTAGTCGAGTGTGAAAGCCCTGGGCTTAACCCGGGAAGCGCGCTTGATACTGCAGGGCTTGAGTGTGGGAGAGGAGTGATGGAATTCCCAGTGTAGAGGTGAAATTCGATAGATATTGGGAAGAACACCGGTGGCGAAGGCGATCATCTGGACCACAACTGACGCTGAGGCGCGAAAGCGTGGGGAGCAAACAGG
+
BBLBA?AFFJ5CCCCAAA>CB?CFAD@C@BBACB=AAACC>DD>CCCCD@?:99:5;=AA@BBACB:;:;:;:9)4:<5=>@5;<*0,..).8,2(,--7::<8<66566>@??D<@@@BBCB<:9?8><=<9554?;37036>-73(33338899848<<<3<27/////<>9:299,34996?B>@C@@@<@@@;@?B;;;AABBBB>@@=@BB=@@BBAA@A@;;5;ABA@@;@@C;;;;.;@BCC=B;<7
@N9IO0:00761:06380
TACGAAGGGGGCTAGCGTTGTTCGGAATTACTGGGCGTAAAGGGGCGCGTAGGCGGTCTTGTAAGTCAGGCGTGAAAGGCCCGGGACTCCGAACCTGGGGACTGGCGCTTGATACTGCGAGGCTTGAATCCGGGAGAGGATGGCGGAATTCCCAGTGGTAGAGGTGAAATTCGTAGATATTGGGAAGAACACCGGTGGCGAAGGCGGCCATCTGGACCGGTATTGACGCTGAGGCGCGAAAGCGTGGGGAGCAAACAGG
+
9;55915>>>+<;;;?AC=AD>A@;@9A4;9995)555;>)555&5::5544.5;49@A=CCC>B@@>@<A@999C>C?@@3=<+0000)//)/17777&----(---83--/3333<<<;899,39-3328;(3333,333,394;.4.44)4;::9>>B@:5:344)47444:88:4/)--(-(--(---060--(/-,(,0,,(,(--8::8<<.4.444.4::8::::8.443344(4444333&39333(3::5
@N9IO0:00761:06382
AACGTAGGACGCAAGCGTTATCCGGAGTTACTGGGCGTAAAGGGCGGGCAGGCGGGGTCTCAAGTGGGCTGTGAAAGCGCCCGGCTTAACCGGGCGAGGCCAGTCCAAACTGAGGCTCTGGAGGGCAGCAGAGGTGCGTGGAATTCCGGGTGGAGTGGTGAAATGCGTAGAGATCCGGAGGAACACCAGAGGCGAAGGCGGCGCACTGGGCTGTACCTGACGCTGAACCGCGACAGCCAGGGGAGCGAACGG
+
C;C;:9C9@0000*0:>>?ABA@B>:9:9??@?A99;;;;0:858<>6<BB@BABA7@@A@B<@BBB<B9:9B?<)/0//7(/)//5;7;798/8=00*01:8@?;@A8;;;;@:@A@AB><B>6>>>>?>=>:669>@C;>994>9=>4@B=BB@@=@CCC>BBCB?==>55669>9>>:?9ABA=@@A@7>@A4>7;A=CBBACBB<6<<BBAB@A@A@@@:;<7<;===>=;;;8;===1555;;:;;;
@N9IO0:00766:05774
TACGTAGGTGGCAAGCGTTGTCCGGAATTATTGGGCGTAAAGGGTGCGTAGGCGGTCTTTTAAGTGGGATGTGAAATACCTAGGCTTAACTTAGGAATGGCATTCCAAACTGGAAGACTAGAGTGCAGGAGAGGAAAGTGGAATTCCCAGTGTAGCGGTGAAATGCGTAGAGATTGGGAGGAACACCAGTGGCGAAGGCGACTTTCTGGACTGTAACTGACGCTGAGGCACGAAAAGCGTGGGGAGCAAACAGG
+
DBBBCCA>AC?AB?BAAB>@@E?A@AAEACCACM?9::BB=BB=AA@A@?A;9939:::9-:;ACCC>A;;:@AF?DBB?@@A9@@4:38:<@@?C?@@=@BB=A6<;6:?A8@?=A<<BC966CCCD@@@@B6;;6:@@;A8;7;F=BCBBCBBBC@CABA<BBBBBDCCCCCACF?BB?B@BBC?CCCC@AA@?B>@@@;;;0;AB?ABBC@A>@CCDCCFCBBB>A;<<;;;&;@:A><<059;CC>BBC?
@N9IO0:00769:05769
GACAGAGGAGGCAAGCGTTGTTCGGAATCATTGGGCTTAAAGGGCGTGTAGGCGGCGGCGCAAGTGTCGAGTGAAATCCCATCGCTCAACGATGGAACGGCTCGGCAAACTGCGTCGCTTGAGGTCGGTAGAGGTGCTCGGAACTCTAGGTGGAGCGGTGAAATGCGTAGATATCTAGAGGAACGCCTGAGGCGAAAGCGGGGCACTGGGCCGATACTGACGCTGAGACGCGAAAGCGTGGGGAGCAAACAGG
+
CBC;;;C@;;89@:=>996:@?BB?B=@@?@8@?5<@39:/7:1;<@AAA;6::+0/)0868;?@@@BB>@@@AB=@@A;@AAAABBB?B;;;@5;5;C=AABB>BBC>CCCHGCCBCC9;;;@CCCACCCCB@CBCCCC?A>ABB@?@?AB=@@BB@CCCE>@@@B;;;@CCBBBA@?B?B????99:AA<>999.9=@BB6;;;<==6@;;:988;78799994446:::=>5:::<:::+544==8:?B:
@N9IO0:00779:05785
TACGTAGGTGGCAAGCGTTGTCCGGATTTACTGGGCGTAAAGGATGCGTAGGCGGATATATAAGTCAGATGTGAAATACCCGGGCTCAACTTGGGTGCTGCATTTGAAACTGTATATCTAGAGTGCGGGAGAGGTAAGTGGAATTCCTAGTGTAGCGGTGAAATGCGTAGAGATTAGGAAGAACACCAGTGGCGAAGGCGACTTACTGGACCGTAACTGACGCTGAGGCATGAAAGCGTGGGGAGCAAACA
+
CCCCC996;;4<B;A@AB?@@@AD@CCD=BBCCD>AA>@@:@>AAAAAA::7:B?ABBCCCC=@@AAA@@@@@@C=CBCB>BC>BBBB999@CC=?????@?@@;@AD>BBBBAAAABBABAB:;;BB<;;;A=AB@CCCBCAEAC?AADDCCBCCC?AAA@9@@:;;:;:???=??;?=@A?BAC?B???=@@@3:3::99A=BBBB?BB=??B=AABAA@@==00+0;;0:9,9@?;897*79<::396
@N9IO0:00789:05794
TACGGGGGGAGCGAACGTTGTTCGGAATCACTGGGCGTAAAGGGCGTGTAGGCGGCTGGATAAGTGGGATGTTAAATCCCCCGGCTCAACCGGGGACCTGCATCTCATACTGTTCAGCTCGAGCACATCAGAGGAGACTGGAATTCCCGGTGTAGCGGTGAAATGCGTAGATATCGGGAGGAACACCAGTGGCGAAGGCGAGTCTCTGGGATGATGCTGACGCTGAGGCGCGAAAGCCAGGGGAGCAAACGGG
+
CB@@>A=A&;:<@;5;@?=;;9=B8=?@@ACCCC>BBBFD?DD>CCBAA>>:>@:?AC?AAA@?A@C?BBBB@CC?CCBAB1;7;BBA=A>A>>1CD?BB?@@????A@AA??:?:78?A>>>A?@@@=4449.445=?@;>8;4:9196:<;:;=<8<:::49;99444:888:<<(555:5;<<7<=<<86668=8=<<;>>BA;;509@ABAA?<A??;;=B@B;@@>>;=5<=9;;=9&34???9?;<6
@N9IO0:00791:05775
TACGTAGGTGGCGAGCGTTGTCCGGATTTACTGGGCGTAAAGGATGCGTAGGTGGATGTTTAAGTCAGATGTGAAATACCCGAGCTTAACTTGGGTGCTGCATTTGAAACTGGATATCTAGAGTGCAGGAGAGGTAAGTGGAATTCCTAGTGTAGCGGTGAAATGCGTAGAGATTAGGAAGAACACCAGTGGCGAAGGCGACTTACTGGACTGTAACTGACACTGAGGCATGAAAGCGTGGGTAGCAAACAGG
+
//:;;@D?CB?BB;9;@@>;;;5:2:55)5:555)5;;;;4<9<;:;@ABA@CC@B??@B=A=@@AAAABBBBAC>ABBF<99988/337;17;37783:<??F>BBC>ABB?BBBBCB>?<>89:::4:B@@<??9=??:?>B?B@??>>;;:>25,59=93220@0//66771;=:@;@@:@8618?==4678/5.766;A;=:::8<=;;;;<A>?>>;;;887197766=.7///66.///533,3594
@N9IO0:00803:05805
TACAGAGGGTGCAAGCGTTGTCGAATGATTGGTGCGTAAAGGGCGCGTAGGCGTGCAGTAAGTCTCTTGTGAAATCTCCGGGCTCAACTCGGAGTCTGCAAGGGAAACTGCTGTGCTTGAGTGTGGGAGAGGTGAGTGGAATTCCCGGTGTAGCGGTGAAATGCGTAGATATCGGGAGGAACACCTGTGGCGAAAGCGGCTCACTAGACCACAACTGACGCTGAGGCGCGAAAGCTAGGGGAGCAAACAGG
+
BCCCEBBB<AA?A=?=::600.--(,,,205(---7<793;>4969>CBB>00///389;9==?@::3:==>>9???A?AA<A@@B?BCCD@EBBCABAB>AA<AC=CCBBCCBBBB<@@@A@ADD>A@BB?CAAAAA>B=B=A@<@?BBAAADD@DBBB>BBBBCACB;<;@@@8?>;@=??@?A?>>=?=;<3<00)/7///<<=>?:=664999=:9:77;<6899@@@9???????8ACDDD<@@@;
@N9IO0:00804:05784
TACGTAGGGGGCTAGCGTTATCCGGAATTACTGGGCGTAAAGGGTGCGTAGGTGGTTTCTTAAGTCAGAGGTGAAAGGCTACGGCTCAACCGTAGTAAGCCTTTGAAACTGAGAAACTTGAGTGCAGGAGAGGAGAGTAGAATTCCTAGTGTAGCGGTGAAATGCGTAGATATTAGGAGGAATACCAGTTGCGAAGGCGGCTCTCTGGACTGTAACTGACACTGAGGCACGAAAAGCGTGGGGAGCAA
+
CCCCCCCCCC5CC@AABB@BAA@B?B?B?CCBBJ>AA@CE0;;04@:?9>?;?>5>B6:;>A=;97==00*//=;3929:;597AA=B?C>BB@@@A<@A7;@4==9390/0/;;3:;68;<BB:::9<<A@:=::=9;44047<7<??559=:883888;3455=;@;<?A@4??3><8<177;18;8,33338<438.8;8;:::366/...275535522255.5572222&2255588+88889
@N9IO0:00813:05782
TACGAAGGGTGCAAACGTTGCTCGGAATTATTGGGCGTAAAGCGCACGTAGGCGGCATTGCAAGTCGGATGTGAAATCCCTCGGCTTAACCAAGGAAGTGCATCCGAAACTGCAGTGCTTGAGTACTTAAGAGGATCGCGGAATTCCCGGTGTAGAGGTGAAATTCGTAGATATCGGGAGGAACACCAGTGGCGAAGGCGGCGATCTGGGAAGATACTGACGCTGAGGTGCGAAAGCGTGGGGAGCAAACAGG
+
@@B<:5;@8@ABBD>:;;@BBBAA>A:;69C7<@=BA@CD9:;??D?A@@=<99049A=AAB:BCEE:BBCBBB>7CCC>CCC@CCBE;C<C8B7?6@B@@@@@=?@>7A?;@BAAA@C?CBCBA@@?B=ABB?ABBB@@>A?B?BC>B@BBA@@@@=@ADD>C?CCCCCCBBBAAA;?B?B?BAA6:;@@=@@C?C@BA<@@AACCGC>CACCC;=;BCCBCCDDL@BAA;;;7;ACDFHI=BBCCC>CDD?
@N9IO0:00795:05830
TACGGAGGGTGCGAGCGTTGTTCGGAATTATTGGGCGTAAAGCGCGTGCAGGCGGTTCTCTAAGTCTGATGTGAAAGCCCCGGGCTCAACCCGGGAAGTGCATTGGAAACTGGAGAACTTGAGTACGGGAGAGGGTAGTGGAATTCCGAGTGTAGGGGTGAAATCCGTAGATATTCGGAGGAACACCGGTGGCGAAGGCGGCTACCTGGACCGATACTGACGCTGAGACGCGAAAGCGTGGGGAGCAAACAG
+
BB;;5;;:09AA;69BBC?CC@CG@CACAGC@BC>988<=4::=<<590;;600)0)//9/818<>???@ABB@B,9;9:*9<256;C@DC>DF>B8;;B;;;ACBHJ>CCC@BBB@CC@BA@A@=@=6<BBBD>BBBBC?B>A>A@FAAAA@????5?AAC>CB?BBB?9:33/3=7<<9=9<<<8<7;;9<;;9=9<<78333399,33,3877;373;9:73388;55666/;622:77+772/.'-88
@N9IO0:00764:05900
TACGAAGGTGGCAAGCGTTGTTCGGATTTACTGGGCGTACAGGGAGCGTAGGCGGTTCGGTAAGCCCTCTGTGAAATCTCCAGGCTTAACCTGGAACAGTCGGAGGGGACTGCTGGGCTGAGAGGACGGGAGAGGAGCGCGGAATTCCCGGTGTAGCGGTGAAATGCGTAGAGATCGGGAGGAAGGCCGGTGGCGAAGGCGGCGCTCTGGAACGTTTCTGACGCTGAGGCTCGAAAGCGTGGGGAGCAAACAGG
+
B?A;94;>@@<@C>@>@@=@A@BBADEE=BBBBB>BBBCCCCC;@@;;;@@?BB?C>BB@BB?BCB>BBAA@BAB:B@@@?BA;@@5;4<>A@;@8<;;5@B=<=<>*99:<<:A?800//76646///(////06/333;6;2848;3;9A???????BBDD<A::9?>888;88>A4AA6:6;=?=?::;2;@@;A>AB@BC@@A=@1615A@C;A;<:@?:9999249955@8=666@@@09:::9)4448
@N9IO0:00777:05867
TACGTAGGTGGCGAGCGTTGTCCGGATTTACTGGGCGTAAAGGATGCGTAGGCGGATATTTAAGTGAGATGTGAAATACCGGCTTAACTTGGGTGCTGCATTTCAAACTGGATATCTAGAGTGCGGGAGAGGAGAATGGAATTCCTAGTGTAGCGGTGAAATGCGTAGAGATTAGGAAGAACACCAGTGGCGAAGGCGATTCTCTGGACCGTAACTGACGCTGAGGCATGAAAGCGTGGGTAGCAAACAGG
+
CC@@A;;4;A=AB;:;@@?B@@<@7;;D<BAAAA9000?;5;6;<B;:;;;5:B=@BBBB=B>BAABBA?=>0..)...)-(--(-3883:;289>>////:28:;5/446;::<>??>??9::DD<AABA?BBB?BB?B?A?C>BA??>973872::;<0<@CB??>B@?@?9959>CB?BA@=@=;;1999/739:B?;>>@==7;;;A??=???@;;;=;;;:==@@@92>ABBDD?CBBBBC=????
@N9IO0:00780:05879
TACGTAGGCAGCGAGCGTTGTTCGGAGTTACTGGGCGTAAAGAGTGCGTAGGCGGTTGGCTAAGTTTGGTGTGAAATCTCCCGGCTCAACTGGGAGGGTGCGCCGAAAACTGGCTGGCTGGAGTGTGGGAGAGGCTAGCGGAATTCCTGGTGTAGCGGTGAAATGCGTAGATATCAGGAGGAACACCTGCGGTGTAGACGGCTGGCTGGACCACTACTGACGCTGAGGCACGAAAGCGTGGGGAGCAAACAGG
+
><<<<00+077<@AB;669=?:@@:==B69;LDE?;66@A6=<<55;A@@?>:;088B7ABC?BBC?C?BCCBA@7BBBB>8B:B=A?48;<;*33908<=>=9?ABB9BGD@CCC?BBC>@@@@@BB6;;@@<AA;;6>59;A8=5994;@;:;DD?BBBB>BB?@@DA@@B@?@>7;@;?:>;;59=?>;@CA@AA::6:8A<A@A5::;?@@AAB>??B@@@;<2::4444)4?@ABBB:BBBBC>;==@
@N9IO0:00780:05888
TACAGAGGGTGCAAGCGTTGTTCGGAATTATTGGGCGTAAAGCGCGTGTAGGCGGCTTCGCAAGTTGGGTGTGAAAGCCCTCGGCTTAACCGAGGAAGTGCGCCCAAAACTACGAGGCTTGAGTACCGGAGAGGGTGGCGGAATTCCCGGTGTAGAGGTGAAATTCGTAGATATCGGGAGGAACACCAGTGGCGAAGGCGGCCACCTGGACGGATACTGACGCTGAGACGCGAAAGCGTGGGTAGCAAACAG
+
DCAAABAA8BB>?;A?::5:;8BC@B9>:>B>B<5?;;>>.3788:?@@?@9;505=:==BC?BA8;;8;B@BBC<BBE<B<A8>B?C?C?BBCAC?CBB:69>)999-8?@@B::6;B<@@AAAA<@<@BBBC>CD@CC@C?B6;;6;=@CCCBBB?BBBB<B?BBBBBBBAAABB=BBAG@BAA>AAAA?BBA?B?BA=@<>>9>?399@>999???ABBAAA>>?@?>99:29BAABD9@??977.:;:
@N9IO0:00808:05866
TACGGAGGGTGCAAGCGTTAATCGGAATTACTGGGCGTAAAGCGCACGCAGGCGGTTTGTTAAGTCAGATGTGAAATCCCCGGGCTCAACCTGGGAACTGCATCTGATACTGGCAAGCTTGAGTCTCGTAGAGGGGGGTAGAATTCCAGGTGTAGCGGTGAAATGCGTAGAGATCTGGAGGAATACCGGTGGCGAAGGCGGCCCCCTGGACGAAGACTGACGCTCAGGTGCGAAAGCGTGGGGAGCAAACAGG
+
BBCC@AAA<AB@B?BBBB>@=@;0,0,0)/:;;:2>:@CD>D;:;B@==9;5:;5;?9?A>A?ACCCCCBBBCB<25955&55)559A>B?A>>;A156??EDCCBBBBBBA?BB?A@CGC@A@AAB@@??A?????';<;C=@<@=BA=@@@AABA>ABBB=AAAABCAAA;:99A=?@<@>ABC@C@BB@CBB=B>A@=@@@@,@@?DBCB?BCCCC>>996@@@:?>BAB@;ACCCBBB:;;;CC:@@@=
@N9IO0:00812:05875
TACGTAGGTGGCAAGCGTTGTCCGGAATTATTGGGCGTAAAGGGCGTGTAGGTGGATCTTTAAGTCGTGTGTCTAAGTGCGGAGCTCAACTCCGTATGGGCGCAGGAAACTGGGGATCTTGAGTGCAGGAGAGGAAAGTGGAATTCCCAGTGTAGCGGTGAAATGCGTAGATATTGGGAGGAACACCAGTGGCGAAGGCGACTTTCTGGACTGTGTCTGACACTGAGGCGCGAAAGCTAGGGGAGCGAACGGG
+
CBB@B994;@9@B>B?@@<AEE?B?C@D?BC@CC=>??AA<AB=ABACBBB?@@=@@@@E>D?BABBBB@B@BBB<@ABBB=9:9BBCACCC<@@BBCF?BBBBB?BC=CBCBB9B<;;@A@@ABECC@DCBB>A@;@:;5;<@5;;0;AB<;;;BC?BA@@;@B@@@@@AA?@5;;7;C@C?BBC?BBBB>BCF>B@AABBBC=@@B?DCCBCBDBBBCCB@AC;:5:?>>@@9@A@?B>?1@@BBD@CCC=
@N9IO0:00765:05935
TACGGAGGGTGCAAACGTTGCTCGGAATCATTGGGCGTAAAGCGCACGTAGGCGGTCGGCTATGTCGGATGTGAAAGCCTCGGGCTTAACCCGAGAAGGGCATCCGAAACTGGCCGGCTTGAGTACGGAAGAGGGTCTCGGAATTCCCGGTGTAGAGGTGAAATTCGTAGATATCGGGAGGAACACCAGTGGCGAAGGCGGAGACCTGGGCCGATACTGGCGCTGAGGTGCGAAAAGCGTGGGGAGCAA
+
BCCD=ABB=BB@AF?000;A00;B>B6:9??59:0<<998-7;<>?8@<??4?;4:>B9>BBBBBAA?;:8:444(44.5===6==9C@CC=B?;;5;90999959@@3?AA@G@D:DB@A@AACBB?B?CCDD>ABBBB?B>B>BB=B@CBBDCAA@ABCE>C@CECBBAABBACIGCCACACBB@B;;<>A@@=@?BB@AAAB?BBD>C?B?;;=00*09>::;:58=999::&9??:999*4999<
@N9IO0:00770:05927
TACGGAGGGTGCAAGCGTTAATCGGAATTACTGGGCGTAAAGCGCACGCAGGCGGTTTGTTAAGTCAGATGTGAAATCCCCGGGCTCAACCTGGGAACTGCATCTGATACTGGCAAGCTTGAGTCTCGTAGAGGGGGGTAGAATTCCAGGTGTAGCGGTGAAATGCGTAGAGATCTGGAGGAATACCGGTGGCGAAGGCGGCCCCCTGGACGAAGACTGACGCTCAGGTGCGAAAGCGTGGGGAGCAAACAGG
+
B@BB?::94<BBC@CCBB@C?B>>.:2:-38;8A=AAACB=B;;;C<A@BA=::49:,;B?C@EE;9:B;9;DC<15;55&5<099;?6;7<@C;A166;;@ABCABBBBBB@BB?CBB=A;;;@@CBBAA@>>>>>'A@AC7;5<;;:46B@@@@B?BBCB=BBA@@A@@?;:;@A5;;>A>;;;@D@BBAFFF=A;;;5;;;;*;A?ABCC?@AA@@@@996;;;6<;CDEG?CDDBBBB9A@@@B8:998
@N9IO0:00804:05944
TACGGAGGGAGCTAGCGTTGTTCGGAATTACTGGGCGTAAAGCGCACGTAGGCGGCTATTCAAGTCGGGGGTGAAAGCCCGGGGGCTCAACCCCGGAACTGCCCCTCGAAACTAGATAGCTAGAATCTTGGAGAGGCGAGTGGAATTCCGAGTGTAGAGGTGAAATTCGTAGATATTCGGAAGAACACCAGTGGCGAAGGCGACTCGCTGGACAAGTATTGACGCTGAGGTGCGAAAGCGTGGGGAGCAAACAGG
+
BCDDACCC>AAACCCCCC?BBADC?D@C@BBAAC=9:9EE?CBBBD?@?>>;00,0@@@?CC;<:CCBBB3A?@A6=<@.9999)7?7848=A1B=A:<>:9::&7?<>=8??@=?@A@@?BAA=?@@=@=@@@A=ABBBBG@C?B?B>BAA@@@ABBB?AAAE>D@CDDCCCCCC@BA?B?;;8;BB>AB@@<@@@<@?BBCAAA??@B?AAB@CCCB@DCCAAA@@@?CAA@@?9@@AABCD;BBBCC<BBB?
@N9IO0:00765:06000
TACGTAGGTGGCAAGCGTTGTCCGGAATTATTGGGCGTAAAGGGCGTGTAGGTGGATCTTTAAGTCGTGTGTCTAAGTGCGGAGCTCAACTCCGTATGGGCGCAGGAAACTGGGGATCTTGAGTGCAGGAGAGGAAAGTGGAATTCCCAGTGTAGCGGTGAAATGCGTAGATATTGGGAGGAACACCAGTGGCGAAGGCGACTTTCTGGACTGTGTCTGACACTGAGGCGCGAAAGCTAGGGGAGCGAACGG
+
ABBCCCC@BC@BB?C;;;=@BB?B?B=A=@?4::4:5?>>6A@:?9;:@;;6:C?AAAAC>CD???A:98>:ACCACGCCC@BBBC@@=@BB?BBAAA@5:5<<<7<>6::;>?1=;<A@A@@ABBBB@DCC@>A@9@00,0+0+0>9>AB@AA@@@;@?AA;BCCBBCBDDCB?BC?BC?B@BBC?BAAA?BBC?C>A??>><6??><@?AAAAA?>>>?A@CA8948@@@DF>B@@??==+::>?><999
@N9IO0:00772:05965
TACGGAGGATGCGAGCGTTATCCGGAATCATTGGGTTTAAAGGGTCCGTAGGCGGCCTTATAAGTCAGTGGTGAAATCTCCTAGCTCAACTAGGAAACTGCCATTGATACTGTAGGGCTTGAATTATTGGGAAGTAACTAGAATATGTAGTGTAGCGGTGAAATGCTTAGATATTACATGGAATACCAATTGCGAAGGCAGGTTACTATCAATATATTGACGCTGATGGACGAAAGCGTGGGGAGCGAACAGG
+
C@<@8A@;@BBBBBB;5;7<;>5:8=6;;;;8<<2<<)33(3;1;;455::6:9047A3:568<CA969A8<<<A5BBAA;@:99<<@266CCBC@8CCCB>BB=AABAB;::@?A9AC79;=B>BD?CC?B?BB@=@???C?CBDBAAA;;;AABB?BBCC=@@AB>AACCBC?B>==>;>;//-3839,//77276<<<9>7;;:<55899?=??9>>>:>@?@??<?;;<;0:9797>?3888BC?@AA?
@N9IO0:00776:05970
TACGTAGGTGGCGAGCGTTGTCCGGATTTACTGGGCGTAAAGGATGCGTAGGCGGATATTTAAGTGAGATGTGAAATACCCGGGCTTAACTTGGGTGCTGCATTTCAAACTGGATATCTAGAGTGTGGGAGAGGAGAATGGAATTCCTAGTGTAGCGGTGAAATGCGTAGAGATTAGGAAGAACACCAGTGGCGAAGGCGATTCTCTGGACCATAACTGACGCTGAGGCATGAAAGCGTGGGTAGCAAACAGG
+
CCCBCCC@CF?BBBCBCC:B=B:>9CB@8CCBB=6?:>@=3?5:AA9;;AA?BE;BBC?@.938<<<=@???@AA;@AAB;BA8>>3:39?<??8@88977:?@7???700/3;;;;78337;>>>BB>BCAA=999>BC@B?B@D?A<=;=>783;4==??3=?@@@@???>=6<>;@99:29>?:?@@D399<9<1;>AB;>>A@@<@@:>AD@CBBBBB@@A@@<@A>??@;A@AAAE>BAA??=7>???
@N9IO0:00782:06001
TACGGAGGGTGCAAACGTTGCTCGGAATCATTGGGCGTAAAGCGCACGTAGGCGGTCCGTTATGTCGGGTGTGAAAGCCCTCGGCTTAACCGAGGAAGTGCATTCGAAACTGGCGGACTTGAGTACCGGAGAGGGTCGCGGAATTCCCGGTGTAGAGGTGAAATTCGATAGATATCGGGAGGAACACCAGTGGCGAAGGCGGCGACCTGGACGGATACTGACGCTGAGGTGCGAAAGCGTGGGGAG
+
;;CC?BAB79;AAB8ACB?CAAAB>A?CCBB?BE>BAA@=2?:9:C<BB?@=?D03367;.4@@=>?B=@AABBB:@@A:@CC8BC?@>@?BBA?A=;::>;;19<@C=CCC@;<4;@A>BAAAAA@C=AA9:;099=993939.44)45:>>;<<B=@@@B9?;=;0000====999-7?9>:?A?;A833.399496<=588;=68>8>??8>@BB@<97,,,,,,(,,33991::<:;;;/:<
@N9IO0:00783:05971
TACGAAGGGGGCAAGCGTTGTTCGGAATTACTGGGCGTAAAGGGCGCGTAGGCGGCCGATCAAGTCAGGCGTGAAATTCCCGGGCTCAACCTGGGGGCTGCGCTTGATACTGATTGGCTTGAATGCGGGAGAGGATAGTGGAATTCCCAGTGTAGAGGTGAAATTCGTAGATATTGGGAAGAACACCGGTGGCGAAGGCGGCTATCTGGCCCGTAATTGACGCTGAGGCGCGAAAAGCGTGGGGAGCAAACAGG
+
;;555.5<><+;;7@ABB@BD@CC;CAC?@@;;;0;;;;A8CA;:5;?>??><?8<9=>@@@=AAC;@588:ACC>D<??8=;3=>?>@C@BBBBB2ABC@AAB<?=???AABC?B?A@=AA>ABBBB<@A??:@@???A>A=B;@@6>;;;;?@=@<@;;81849=>99665517=,6.5;-559381:<4<=B5;4:?4;:?AA@@??C>CBA?A=;9:A?=:00900///00&/48////&////:/9993
@N9IO0:00808:05969
TACAGAGGTCCCAAGCGTTGTTCGGATTCACTGGGCGTAAAGGGTGCGTAGGTGGCCGGGTAAGTCTGATGTGAAATCTCCAAGCTCAACTTGGAAACGGCATCGGATACTATCCGGCTCGAGGATCGGAGGGGAGACTGGAATACTTGGTGTAGCAGTGAAATGCGTAGATATCAAGTGGAACACCAGTGGCGAAGGCGAGTCTCTGGACGATTCCTGACGCTGAGGCACGAAAGCCAGGGGAGCAAACGGG
+
CDCAA@B?<::.;.66;;:==:=?4558<<=<=?8856>>6<<6<BBB@@@=;;6;@BB=CD@CCBBAA@;?B>>7>CC>;D669<@C8=B7@7;@8AA=C>?>?:?AABA>><173944448.49A<8AADD9;;;BB@9=<CECB@C@CC@A@A@ACBBB=BBBBAAABA;<:@6;BB7<7;;A8==@A8A;9587;>9>??:::B?ABACB?B?:::?AA@@@C?ABA999/99287<<0<<;??9?DD=
@N9IO0:00792:06040
TACGTAGGTGGCGAGCGTTGTCCGGATTTACTGGGCGTAAAGGATGCGTAGGTGGATGTTTAAGTCAGATGTGAAATACCCGAGCTTAACTTGGGTGCTGCATTTGAAACTGGATATCTAGAGTGCAGGAGAGGTAAGTGGAATTCCTAGTGTAGCGGTGAAATGCGTAGAGATTAGGAAGAACACCAGTGGCGAAGGCGACTTACTGGACTGTAACTGACACTGAGGCATAA
+
DCBACAA?AB>ABCBB;;7;==9>266=5<<CCC<A<<=@8@;=9:;ABBB:BC@C@??C9?<????AAA@A@A@;A@@@8997;<8<8>;;??9777838>AB<BBC@999?BAAAAA@@9:99:??9?@?<9??398A<A6B8=8BBAA;;;=65,/5770../;/37737;17939<AA<A?959==>9889170755:=<888;:>><<;;5:>>==8//9//(/.7;;
@N9IO0:00795:06025
TACGTAGGGTGCAAGCGTTGTCCGGAATTATTGGGCGTAAAGAGCTCGTAGGCGGTTTGTCGCGTCGACTGTGAAAACCCGAGGCTTAACCTCGGGCCTGCAGTCGATACGGGCAGACTAGAGTTCGGTAGGGGAGACTGGAATTCCTGGTGTAGCGGTGAAATGCGCAGATATCAGGAGGAACACCGGTGGCGAAGGCGGGTCTCTGGGCCGATACTGACGCTGAGGAGCGAAAGCGTGGGGAGCGAACAGG
+
CCCCC@B@89:9B>BBBB@CCC?A<A=B=BB5<;/:9:<>8?99:A@??AA=??=@C>BBCBBBBB@@@AA@@>>>.;:0;A@>BC?B?BACBBB<@=?@>@?@A@@@@BEE@CAAACCDECBA>@@;999?@2=??@@A?B@C?D?BB?9:9BBBB?BBBF=AAABB@::9@AAAB6::;@<@@@?B?CB@BCD?B?BBB=BBCBCBC=C?C???A@???AA@@@@?CBCBBB:;9@@ABB9AA@@@>;;;>
@N9IO0:00808:06041
CACGGGGGGAGCAAGCGTTGTTCGGAATTACTGGGCGTAAAGGGCGCGTAGGCGGCCTGATGAGTCAGACGTGAAAGGCCTGGGCTCAACCTGGGAATTGCGTTTGATACTGTTGGGCTTGAGAGCGGGAGAGGATGGTGGAATTCCCAGTGTAGAGGTGAAATTCGTAGATATTGGGAAAGAACACCGGTGGCGAAGGCGGCCATCTGGACCGTATCTGACGCTGAGGCGCGAAAGCGTGGGGAGCAAAC
+
BB;;;;;;%;:;B;B;;:8;6:CC:B?B?ABBEG>C:;;C:@@;@<ABABB?@@=@@;:;BBAABBBBBAB;8??9?=A>CBB=@?>A?@;999+71;4<8??B8???@??BD>@@;AC?@AA??>BD=BB=;6;;;025.7,8,2:09>999>8=>;>>AB9A5:25887;;A499'77(3;6777,3,33,3896;.33.3.399?<58=6:@@;833387<;;::599@997)3777889.:@@9;2:
@N9IO0:00764:06079
TACGTAGGTGGCGAGCGTTGTCCGGATTTACTGGGCGTAAAGGATGCGTAGGCGGATATTTAAGTGAGATGTGAAATACCCGGGCTTAACTTGGGTGCTGCATTTCAAACTGGATATCTAGAGTGCGGGAGAGGAGAATGGAATTCCTAGTGTAGCGGTGAAATGCGTAGAGATTAGGAAGAACACCAGTGGCGAAGGCGATTCTCTGGACCGTAACTGACGCTGAGGCATGAAAGCGTGGGTAGCAAAACAGG
+
DBBBCCC?BC@BC@A@BB:B=B:@7AA;4@ABCC>B=BE@8G:<;;;@@;;4<A8;;;DD<@=?@::8@?=ABA@9?888,:@,998<278;AA8@?@:778>A<@@B<898:@:=333:473A@@@D9????>?@C?BC?B=@9?8783333:99:7=<BB9?@>;;;00/883//)/3;;5==83==;:)///(/49999:><88?=AA<@9928<:<557=>?=:=>BBBD9AA>??A8@@>8999&7774
@N9IO0:00777:06101
CACGGGGGGAGCAAGCGTTGTTCGGAATCACTGGGCGTAAAGGGCGTGTAGGCGGTCAGGTAAGTGAGACGTGAAATGCCTCGGCTCACCCGAGGAGCGGCGTCTCATACTGCTTGGCTTGAGTACGGGAGAGGATGTGGGAATTCCTGGTGTAGCGGTGAAAATGCGTAGATATCAGGAGGAACACCGGTGGCGAAGGCGCACATCTGGCCCGATACTGACGCTGAGGCGCGAAAGCTAGGGGAGCAAACGGG
+
9EBBAAA@':;;B9CAAA?@;:??:=:=BC:99?7@@<DE?DB>DBBBB?>:9:6;?A@:@@9@@<BAA<DA>>>+0//)/@@6CC<<5=7CAA@DCD>7:558@>@<=::6AC;C;BB??;<@ADCC>AABC>@>>397(35:5:4::7<:;<<:9398:99&988??C?@@BBBB=48<=A<ABB@C?BC?B?@=@?BDC@A@DCBC@BD<?????@AAA?<9998/737;=>8=@BBBED8B@CCC;CCD>
@N9IO0:00779:06097
TACGTATGGTGCAAGCGTTATCCGGATTTACTGGGTGTAAAGGGAGCGTAGACGGATAGGCAAGTCTGAAGTGAAAGGCATGGGCTCAACCCGTGGACTGCTTTCAAAACTGCTGGCCTTGAGTAGTGCAGAGGTAGGTGGAATTCCCGGTGTAGCGGTGGAATGCGTAGATATCGGGAGGAACACCAGTGGCGAAGGCGACCTACTGGGCACCAACTGACGCTGAGGCTCGAAAGCATGGGTAGCAAACAGG
+
BCBCAAAB?AA@?;ABBCACBB>B@CCG>BBCCC=:;:BC0;;04;9=9?=?@@=@@@C;;<5:4988>9;;@AB=B;;;;;85=AAB?CC79:B8::A>?CB<?AED9CCCBA@=@?B?@;::@@BA@@:::<99:;==49047<<)4.44445::7<=><:@99:99<949444:19928288823334.48838.4444.445;<<2;55.56555:;=<<00/)/70//</99;=;;35669;=66:9:
@N9IO0:00788:06066
GACAGAGGGGGCAAGCGTTGCTCGGAATCACTGGGCGTAAAGGGCGCGTAGGCGGGAGGGCAAGTCAGTCGTGAAATCCTTCGGCTCAACCGGAGAACGTCGGCTGATACTGCTCTTCTTGAGGGATGCAGAGGAGACTGGAATTCCCGGTGTAGCGGTGAAATGTGTAGAGATCGGGAGGAACACCGGTGGCGAAGGCGGGTCTCTGGGCAATTCCTGGACGCTGAGGCGCGAAAAGCCGTGGGGAGCAAACGGG
+
BBB;;;BBBB5CHADBBBAC@@@D@C@CAAABDE>@AABD>FD@9;;AAAB?BBC<BBB<@@?BBBBBBBBC???7>A9?9@A>A@@@=@=@?AAA?@??BB@BBABBBCBBBBBB?CA=@>>>7>?A@@@AA;=>:::;6;?C?CM=@=@BA@ABB?BBBB>:::D:::A9:99;;0;?9>9@>><@=AA?BBB=B?CCC<AAA@ABB<BA;?40+00*0<===;;;2==70000&0/)//777.8<<;<456@3
@N9IO0:00789:06104
TACGTAGGGTGCGAGCGTTAATCGGAATTACTGGGCGTAAAGCGTGCGCAGGCGGTTTCACAAGCTCGATGTGAAAGCCCCGGGCTTAACCTGGGAATGGCATTGAGGACTGTGGAGCTCGAGTGCGGCAGAGGGAGGTGGAATTCCACGTGTAGCAGTGAAATGACGTAGAGATGTGGAGGAACACCGATGGCGAAGGCAGCCTCCTGGGCCGACACTGACGCTCATGCACGAAAGCGTGGGGAGCAAACAGG
+
CCBBBFEF>9;:CBBBAB?@?@@@<@7:5<;;;B<AA@CB<ABABBBBB@?;?@5;;(90/0+/666////3;<=1=?=?1@A8;<5<192733(3-3475444:9;<@>@@>?9=@@@@@@@?@@@<<=9900+//(//(-0668)////6669;999766(////8::;:;4439;333,31833-3;;;9BCC?C5999918?39;A0;4;@@?A;;:=00000000;>999,5>>?@DD699;BC=CCC=
@N9IO0:00801:06065
TACAGAGGGGGCAAGCGTTGTTCGGAATTACTGGGCGTAAAGGGCGCGTAGGCGCCCGCTAAGTCGAACGTGAAATCCCCGAGCTCAACTCGGGAACTGCGTCCGATACTGGCGGGCTTGAATCCGGGAGAGGGATGCGGAATTCCAGGTGTAGCGGTGAAATGCGTAGATATCTGGAGGAACACCGGTGGCGAAGGCGGCATCCTGGACCGGCATTGACGCTGAGGCGCGAAAAGCTAGGGGAGCAAACGGG
+
=>B000/777)9A@CCGC?A@?AD6:8:;??999/9?9;;0::5<>??@CG>8889*0000+/88//*0/4::;(4999&494955=8;666@7>9C?@:;;A<;;;CBBB=;;;/;A>@@?AC@CC6;;;<<0::;=A5;.9.45>??BCCBCDD@CAAA<?????BACBB?:::<?A?C?AAA<@=@D?BCC@C@;;:;BBB@CC?BA?B<@@A<@@A@@@BBB>BA@;;<<-;?@DDDD;BBBBB=>@>8
@N9IO0:00806:06072
GACAGAGGGGGCAAGCGTTGCTCGGAATTACTGGGCGTAAAGGGCGCGTAGGCGCCCGCTAAGTCGAACGTGAAATCCCCGAGCTCAACTCGGGAACTGCGTCCGATACTGGCGGGCTTGAATCCGGGAGAGGGATGCGGAATTCCAGGTGTAGCGGTGAAATGCGTAGATATCTGGAGGAACACCGGTGGCGAAGGCGGCATCCTGGACCGGCATTGACGCTGAGGCGCGAAAGCTAGGGGAGCAAACGG
+
CBBBB;<<<<.;C?C;9;@BBBBC@DADGC000@6000//(//(/898>>@<;;;;,;:98=98:?A:;9;99@9AAAA3;::;@@D@EGCCC>C@CBB;;;B?B;;;ABA?AAC=CC=;;5;:24909:4;;65:;<A?B=@?@?BC?@@@@@@@@CBCC<:::::@@ABBBBCC>BA4718:;5;=@C@BCB?B?BA>BA@@@@@=?@>A?ABB=@@@??@?@@;@A@;;;0:>><BCC;CCBBB;;;;
@N9IO0:00772:06140
TACGTAGGTGGCGAGCGTTGTCCGGATTTACTGGGCGTAAAGGATGCGTAGGCGGATATTTAAGTGAGATGTGAAATACCCGAGCTTAACTTGGGTGCTGCATTTCAAACTGGATATCTAGAGTGTGGGAGAGGAGAATGGAATTCCTAGTGTAGGCGGTGAAATGCGTAGAGATTAGGAAGAACACCAGTGGCGAAGGCGATTCTCTGGACCATAACTGACGCTGAGGCATGAAAGCGTGGGTAGCAAACAGG
+
CA966BB7@D@BBBB@;;:=@?9<9<B=6=BBBB=;66>>5A9>669@B;9.44.48888.61/////899:??>6>;;</7;9/0*/(/6066.6>9733=><6787(3734;;>==@???88788;78??A@CBB>BC59588@;B?:888--(--(-/9;0227?>7739;;,73,3,3869:A<@>;;(//.(.05.---2...72662<AC?@@@?7738933.3=;;;:,3333==6:?@???59::;
@N9IO0:00782:06147
TACGAAGGGGGCTAGCGTTGCTCGGAATTACTGGGCGTAAAGCGCACGTAGGCGGCTCTTTAAGTCGGGGGTGAAATCCTGGAGCTCAACTCCAGAACTGCCTTCGATACTGGAGAGCTCGAGTCCGGGAGAGGTGAGTGGAACTGCGAGTGTAGAGGTGAAATTCGTAGATATTCGCAAGAACACCAGTGGCGAAGGCGGCTCACTGGCCCGGTACTGACGCTGAGGTGCGAAAGCGTGGGGAGCAAACA
+
BBC@@>@FGG5BCCC;;;ACBBCCFH?B>BB;::0;;:BB>BICAAACCCC@CC;CBBBB>B?AB:;;;;$;=?B<DB?AC=??BA?=9@??;<@@8?798;=;@@@ABBBB?>>>@>A@AA@>@7;<7>@@@=B@@@@@=A=@A@BA@??A<===<5:;??8>;>?>;7;:==8=@;@=@B?BCE>@@BB@CCC?C?90+0=00/;;)0/*36:@BBBCBCA?778;?A>?@@:>>ABBBB6???=?8>9
@N9IO0:00810:06110
TACGGAGGGGGCTAGCGTTGTTCGGAATTACTGGGCGTAAAGCGCACGTAGGCGGATTGGAAAGTCAGAGGTGAAATCCCAGGGCTCAACCTTGGAACTGCCTTTGAAACTATCAGTCTGGAGTTCGAGAGAGGTGAGTGGAATTCCGAGTGTAGAGGTGAAATTCGTAGATATTCGGAGGAACACCAGTGGCGAAGGCGGCTCACTGGCTCGATACTGACGCTGAGGTGCGAAAGCGTGGGGAGCAAA
+
;;;A=ABBBB0@AAAACC?BB>BC@B8;6;BAAB=;;;EC<BBB@@;;<CCACCACD?B=A@:BBAAAA@=A@@D=BBB<BBE;A;;6:?:A9B8<8<?@A@CC>DDC>C@@AABBB=@B?AAA?@@@?@??C?AABC::6:;>5<.3399833333,388;5=8=8>CBAA@A<@B?@@<A=@@@:>>AA;>?>5;5:=6757;9984@A:::@A@>@@@@BCCCC?@A@BDD9@==9999-8>?>@9
@N9IO0:00813:06154
TACGAAGGTCCCGAGCGTTGTTCGGAATCACTGGGCGTAAAGGGAGCGTAGGCGGCGTGGTAAGTCAGATGTGAAATCCCGGGGCTCAACCCCGGGAACTGCATCCGATACTGCCGTGCTAGAGGATTGGAGAGGTAGCTGGAATTCTTGGTGTAGCAGTGAAATGCGTGGAGATCAAAGAGGAACACTCGTGGCGAAAGCGAGCTACTGGACAATATCTGACGCTGAGGCTCGAAGGCCAGGGTAGCGAAAGGG
+
CBB@?:@=AAA8A@B@AA?BBACC@B@AAAACCC>CCA@@;AB0595494@:AC@CCCFACG;;;@@;;;9;>9909=@5<<<+9944.///&//(/39////;;6=BBA@@:9,3333?9:::4??2828=@A7<>?88D7C5@/33594@@?:;;559;57/<559>>:==<:852'252+22:==AA<=;=A?BB>B?@?AAB??=>3998177;7?@<<>AB?@A<??9==+0*0::::9;=@=??<4><4
@N9IO0:00781:06197
TACGGGGGGGAGCAAGCGTTGTTCGGATTTACTGGGCGTAAAGGGCGCGTAGGCGGCCACCGCAAGTCGTTGTGAAATCTCTGGGCTTAACCCAGAAAGGTCAACCGATACTGCGGGGCTAGAGTGCAGAAGGGGCAACTGGAATTCTCGGTGTAGCGGTGAAATGCGTAGATATCGAGAGGAACACCTGCGGCGAAGGCGGGTTGCTGGGCTGACACGTTGACGCTGGAAGTGCGAAAGCTAGGGGAGCGAACGG
+
@A5555555"559;.5=9;55<8=D7;@E=BBBBA=AA?A@5@>7;;;?;::6//+/38;+//>=??BA:277978*:=@@CCF<BB9:89A9??AA8=9=00*0(//9:@844:>>1====449;AA>?:><<+7929774;58166//(/----//(//692;;@B??AA?>?@@?@@@9?:=?@:@?9<8>9:.52255(2022552'573337...(.3--...(..335/..;07983998&37;796373
@N9IO0:00809:06187
TACAGAGGGTGCGAGCGTTAATCGGATTTACTGGGCGTAAAGCGTGCGTAGGCGGCTTTTTAAGTCGGATGTGAAATCCCTGAGCTTAACTTAGGAATTGCATTCGATACTGGGAAGCTAGAGTATGGGAGAGGATGGTAGAATTCCAGGTGTAGCGGTGAAATGCGTAGAGATCTGGAGGAATACCGATGGCGAAGGCAGCCATCTGGCCTAATACTGACGCTGAGGTACGAAAGCATGGGGAGCAAACAGGG
+
CCBAAACC>CCA?==9::6:=AAA>A=C8CBDDD>::;EH<BAA9;9??CCA@@?@ECCC3C@BAA?6;;;;5@@7CFF@CC@@A@>A=AA?BB?B@C;;;CC@CB@@AC@@@;@>AADBBBCEAAAA9000>:<0;49@>>;>9=999.4?=?>;;7<BBC<@@BBAA@;99565=7<<593=;;2:<<@=>::7;5///9)//99:6=:==86;;0/0;//////)/:<<<=25889><=.>>:8;188=B<
@N9IO0:00810:06169
TACAGAGGGGGCAAGCGTTGTTCGGAATTACTGGGCGTAAAGGGCGCGTAGGCGGCCTGTTAAGTCGAACGTGAAATCCCCGGGCTCAACCCGGGAATGCGTCCGATACTGGCAGGCTTGAATCCGGGAGAGGGATGCGGAATTCCAGGTGTAGCGGTGAAATGCGTAGATATCTGGAGGAACACCGGTGGCGAAGGCGCATCCTGGACCGGCATTGACGCTGAGGCGCGAAAGCCAGGGGAGCAAA
+
DCCCBACBBB1BB>BBCC@AA;AC=?<??A?888-9=<@A;AD>ABCB@?>:00+06;:<;@+00?:?<@@@@@C=B@AA8AC=;;;D@CC>CL>C@==<<BB>BAAABBC>BAB=AA?BB@BEADH?;;;BB<AA???::8<3==>=:>?=<;=>4>>AC=BCACCBBBBBAAAA?AB?A=@??;??@@=ABB=@:@<3333,38,332827=<87333344883455::<5=B@CC>=&499999
@N9IO0:00764:06231
TACGGAGGGTGCAAACGTTGCTCGGAATCATTGGGCGTAAAGCGCGCGTAGGCGGCTGAACAAGTTGGATGTGAAAGCCCTGGGCTCAACCCGGGATGTGCATTCAAAACTGTTCGGCTTGAATCTCGGAGGGGGTCAGGGAATTCCCGGTGTAGAGGTGAAATTCGTAGATATCGGGAGGAACACCAGTGGCGAAGGCGCTGACCTGGACGATGATTGACGCTGAGGCGCGAAAGCGTGGGGAGCAAACAGG
+
;;BB=BBC=BBBBB<:;;@DCB;;9;=@@>@7<:1?>:98-8<<==?@?BA?CC7;:A?64;59;498=:A@:::6;BD=BBA6BCBF8B<5BB:CBBC@B<A7;:::-:95:=AA=BA6;;@:;;BB?ABCB@0A>;;;69::?CC=D?@@:;;AA=@??C>C>AAAAAB@<;987(3;4?=CBA::938.39=8A?BB88=BB@BB>>>:87=BE@BBABAA@??;:::@AA<B999BDD:ABCCC<@@A<
@N9IO0:00766:06241
TACAGAGGGGGCAAGCGTTGTTCGGAATTACTGGGCGTAAAGGGCGCGTAGGCGCCTTCTAAGTCGAACGTGAAATCCCCGGGCTCAACCCGGGAACTGCGTCCGATACTGGAAGGCTTGAATCCGGGAGAGGGATGTGGAATTCCGAGGTGTAGCGGTGAAATGCGTAGATATCTGGAGGAACACCGGTGGCGAAGGCGACATCCTGGACCGGTATTGACGCTGAGGCGCGAAAAGCCCAGGGG
+
<BB;;6==>=+AA?AACB@BB?@@=??A8=>999.333::1;;3;AAA@@@?>>??C<?@A5;:?00+00007:1/0/0&/7.9@995;;09;2@9>@A;;:B=>@AAA?A=@=B?BC?BB:;;=@>5>==@@0<<=>:*0)03=)//?;?>::@00)067;3?9=@@@A@ABA;><7:9497???;?9=?7@;>4?;?@@<7332660//)/59896:;:;;=:;?;=??89::-:87(33737
@N9IO0:00769:06232
TACGAAGGGGCTAGCGTTGTTCGGAATTACTGGGCGTAAAGGGCGCGTAGGCGGCTCTGATCGTCGGATGTGAAAGGCCTGGGCTCAACCTGGGAACTGCATCCGATACGGCGGGGCTGGAGTGTGGGAGAGGTTGGTGGAATTCCCAGTGTAGAGGTGAAATTCGTAGATATTGGGAAGAACACCGGTGGCGAAGGCGGCCAACTGGACCACAACTGACGCTGAGGCGCGAAAGCGTGGGGAGCAAACAG
+
B;55A5;;9.5:995;;9;=@CG@DAD@BBAA@:ABAA@0;;09B555AA=CC@ABABB@@@???=;>:944;;(4055:><4;AB=9=655>6:7;<<?@@@<==<833-3:::+99:6445;;==8;<;<7:.4.48384949=19=88::334.4:993:799=?444:;5:;(3,33-333-3-33-3:A;A8:;5;.405::6@@7<@;055=999;5555.5BA;:5)5999>99+999B>4555
@N9IO0:00777:06252
TACGTAGGTGGCGAGCGTTGTCCGGATTTACTGGGCGTAAAGGATGCGTAGGCGGATATTTAAGTGAGATGTGAAATACCCGGGCTTAACTTGGGTGCTGCATTTCAAACTGGATATCTAGAGTGCGGGAGAGGAGAATGGAATTCCTAGTGTAGCGGTGAAATGCGTAGAGATTAGGAAGAACACCAGTGGCGAAGGCGATTCTCTGGACCGTAACTGACGCTGAGGCATGAAAGCGTGGGTAGCAAACAGG
+
DCCDB>>:9929C?@ABB?BBB<@<A@B<BBCCF>AA@@@:?=@>@@@@@?<@B?BBAAA9A<??@ABBBBABBA9=887/9@5=?<@<@@<@A;@BBBBBBCD=AAC=:::=AA@AABAAABBBBBC>BBA@=A@A>BB=A?A?A?BB???BA?89/9<=<3<;?ABBAAA@@99817388,787/7@@@189=8;1=AAB?BCBBB?BB@BA@<@<<<:;;AA??;::?CCC<BBBBAA;A@@@@A;????
@N9IO0:00782:06227
TACGGAGGGAGCTAGCGTTGTTCGGAATTACTGGGCGTAAAGCGCGCGTAGGCGGTTTTTTAAGTCAGAGGTGAAAGCCCAGTGCTCAACACTGGAACTGCCTTTGAAACTGGAAAACTTGAATCTTGGAGAGGTCAGTGGAATTCCGAGTGTAGAGGTGAAATTCGTAGATATTCGGAAGAAACACCAGTGGCGAGGCGACTGACTGGACAAGTATTGACGCTGAGGTGCGAAAGCGTGGGGAGCAAACAGG
+
?>==6;;;)555::@;?@9BB?A@<;:?9?BBB@7;66;@8C66;<?@@BB=;504::::$949435>54.59??6;;5)5=;555:943444:8=8CB=B?CC=DCC<BCC@BCC/??;;<6=@@49.9<:>5:99945.4.45<7;666=::944.4444(4844555334:4986:6373(38849:66(////3883449999<75557<:::5>@9::A@@@<???9:9,9==<<==+:444909997
@N9IO0:00791:06246
TACGGAGGGTGCGAGCGTTGTCCGGAATCACTGGGCGTAAAGGGCGCGTAGGCGGTTCGTTAAGTCGTTGGTGAAATCCCGGGGCTCAACTCCGGGGCTGCCGGCGAGACTGGCGGGCTCGAGCACGGTAGAGGCAGATGGAATTCCCGGTGTAGCGGTGGAATGCGTAGATATCGGGAAGAACACCAGTGGCGAAGGCGTTCTGCTGGGCCGTTGCTGACGCTGAGGCGCGACAGCGTGGGGAGCAAACAGG
+
BBAA?ACH=AAACCDCCD<BAC:B8B8B>@BBBB=@ABB>8B@8CBBA@>?;992;=@@C@B>BBDBB;>9>::;5:CB=ACB5;;BA177@1999&33;=8=?CDC???BC>AAA:837<;<7::B?A@@:849==@@@=A=A>AC>CACC;99AA?BB@B?CC::::@A@=@@@@9@?BB?BCB?B;;;?BAB?B?CBB?AACCCCC=C?CC=@?B???CC@@AA=A@CBB::;BBBBBB:C;;;D>;;;?
@N9IO0:00809:06259
TACGAAGGGGGCGAGCGTTGTTCGGAATTACTGGGCGTAAAGGGCGCGTAGGCGGCGACCCAAGTCAGATGTGAAAGTCCTGGGCTTAACCTGGGGACTGCATTTGATACTGGGTTGCTTGAATTCGGGAGAGGATAGCGGAATTCCCAGTGTAGAGGTGAAATTCGTAGATATTGGGAAGAACACCGGTGGCGAAGGCGGCTATCTGGACCGACATTGACGCTGAGGCGCGAAAGCGTGGGGAGCAAACAGG
+
@@A;;7;DDD2ABB@;;;7;<?CC?B?AAFCCCC>AAABB=BC=CDBBBDD@BCAGAAAC=B?BBCEECCDBBAA<A@=9;;;0;A=B?B@ACGA70000=@DC=A=B@A@AA;A>AAD?BA>A@AAA9AA@@:@?:99@8?;?<@A8@CA@AAB;;8;BAD>E@@@@AAAB@@=@E;B39:298819244.4::7<9<@<@956;BB?BD=@::::69:AAAAA;;6;AAACH;;;C@AA@3@A;;;/:A@=
@N9IO0:00811:06234
CACGTAGGGGGCGAGCGTTGTCCGGATTTATTGGGCTAAAGAGCTCGTAGGCGGCTCGGTAAGTCAACTGTGAAAGCTCCGGGCTCAACTCGGAGAGGCCAGTTGATACGCTGTGGCTAGAGTCCGGTAGGGGGAGCGTGGAATTCCTGGTGTAGCGGTGAAATGCGCAGATATCAGGAGGAACACCAGCGGCGAAGGCGGCGCTCTGGGCCGGAACTGACGCTGAGGAGCGAAAGCGTGGGTAGCAAACAG
+
;;==<=B==<*;;5599949;;.5.555)5549<2;333(3388:9:===:00+0//:5::699<=055:999;155/8)//(//9:3:/559=999.5.55;5566<>@@@@??9===@666<6;6=90000$/////6)/)/)3-3<799:;;:9,3333(3779897733////1::6:6:>?;?=:924474=3888855;;;BC>B?B@B?A@??>??997717<777:5377773(3333//(/75
@N9IO0:00764:06291
TACGTAGGTGGCAAGCGTTGTCCGGAATTATTGGGCGTAAAGCGCGCGCAGGCGGAAGCTTAAGTCTATCTTAAAAGTGCGGGGCTCAACCCCGTGATGGGATAGAAACTGGGTTTCTTGAGTGCAGGAGAGGACATGGAATTCCCAGTGTAGCGGTGAAATGCGTAGATATTGGGAGGAACACCAGTGGCGAAGGCGACTGTCTGGACTGTGTCTGACGCTGAGGCGCGAAAGCCAGGGTAGTGAACGGG
+
CC><655.5;5<@=@@>><>>>8A:B?C@>C:CD7;::;:(////7444:=;>>9?444=8;7<;<?4338-444&4444444&4;;<7<@@/::=;;9;25900<>400/<3<939;.59559955.559C7:95;;497<7<<5<==AA@@@A7;;@@6??:89????@@;==6=>3:3:AA;ACAA>ACC?B?@@@B;:;BBC@BBBCCCCDB;;;BBCC;;8;CABCB<AA=@@@;@@<B00+0<<3
@N9IO0:00789:06271
TACAGAGGGTGCAAGCGTTAATCGGAATTACTGGGCGTAAAGCGCGCGTAGGTGGTTCGTTAAGTTGGATGTGAAAGCCCCGGGCTCAACCTGGGAACTGCATTCAAAACTGTCGAGCTAGAGTATGGTAGAGGGTGGTGGAATTTCCTGTGTAGCGGTGAAATGCGTAGATATAGGAAGGAACACCAGTGGCGAAGGCGACCACCTGGACTGATACTGACACTGAGGTGCGAAAGCGTGGGGAGCAAACAG
+
5B>@BCGD<ABBB@BAAA?C>?@A5:5:=@AABC=BBA@@;A@A@BBCCCD?AA=A@CCB@B@CC>B9;;CBAAB<AA?@2C=7<AEE?B@BDD>D:>><<AA=??CC1@==;::@99:99=>=<<B>;@BBBB>BB?CC>B7A=;C???>BBBB??<>BBA:>?A@857>;:;==49497;9==<6===9/857,238>>?:;;5;>8==A862757222275728,2=<:;;48788<<:1=?><<2999
@N9IO0:00795:06291
TACGTAGGGTGCGAGCGTTAATCGGAATACTGGGCGTAAAGCGTGCGCAGGCGGTTTTTCAAGTACAGGCGGTAAATCCCCGGGCTTCAACCTGGGAACTGCGCTTGTGACTGGAAGGCTAGAGTACGGCAGAGGGGGGTGGAATTCCACGTGTAGCAGTGAAATGCGTAGAGATGTGGAGGAACACCGATGGCGAAGGCAGCCCCCTGGGCCAGTACTGACGCTCATGCACGAAAAGCGTGGGGAGCAAACAGG
+
CCCCECCE>9;:CCB@@@:=29;@;@,0/9//0-;:;DC<BABBAAAAAA?BC@CCCC1AC<:44///1//)/66.5666*69(/-375/8)(*5(*(***,55=5@<???BA<?2829==<@???BA=A@@@@@@@@(@A=@;@=@=@A@@@BBA?@@@CCD=AA?????AAAABBB<@@=@=@??8=><?;?@A?A=>?:::::)9??9B?AAACA:;;A;;;BBBBBBA;;;;*;@BDBGE;A@ACC>;;;?
@N9IO0:00797:06274
TACGGAGGGTGCAAACGTTGCTCGGAATCATTGGGCGTAAAGCGCACGTAGGCGGCTCGTTAAGTTGGATGTGAAAGCCCAAGGCTCAACCTTGGAAGTGCATACAAAACTGGCGAGCTTGAATATGGACGAGGGTCGCGGAATTCCCGGTGTAGAGGTGAAATTCGTAGATATCGGGAGGAACACCAGTGGCGAAGGCGGCGACCTGGGCCAATATTGACGCTAAGGTGCGAAAAGCGTGGGGAGCAAACAGG
+
CCII?;:;7;BBCF>ACB?BBBB<:@466<=7<<5>??A>34:44=<??;>;00)/8==<1<4:<4@==>?@=?:1@@:)4.45:;@A==4?.9155:A<BCAA<555&59@5@;ABBF?A@=@CAA;?;4;;<04<88@4;.4.94(45?A>@@@@<>;;;759>?@BBBBB?944(596<:>CB?B@;@;:@:5:749.5<:=7<<<6;7<798404:?==00)/6:073599&5555999+544<>/59>:
@N9IO0:00803:06269
TACAGAGGGTGCGAGCGTTGTCCGGAATCACTGGGCGTAAAGGGCGCGTAGGTGGTGGCTTAAGCGTGCGGTGAAAGCTCGGAGCTCAACTCCGAGTCGGCCGTGCGAACTGGGCTCACTGGAGCATAGTAGAGGCAGGTGGAATTCCGGGTGTAGCGGTGGAATGCGTAGAGATCCGGAAGAACACCGGTGGCGAAGGCGGCCTGCTGGGCTATGGCTGACACTGAGGCGCGACAGCGTGGGGAGCAAACAGG
+
CBCABAAA<AC??AB??=989:;@=@>A@BBBBB<A>?>A9=>9?@?AAAA=AB<::5;:.48=BBBBBC?CCCE;;;BBC=:::BBB@;;;=@;;;AB?B@DBAB@@<@AA@8:;;A@AB7;;;CBBCCBBCC@BBB@CC?B?C?C@BD=AA@@@995:@=A@CCCCCBCBAA?<7<3:58<3?;:.:<>@=A?B8:45A?A?>?@BBD>BBAAA@CB?@??><<::49@AAABBB?>=@AA9>:99F>>>>:
@N9IO0:00772:06310
TACGTAGGGCGCGAGCGTTGTCCGGAATTATTGGGCGTAAAGAGCTCGTAGGCGGTCTGTCGCGTCGGATGTGAAAGCCCGGGGCTTAACCCCGGGTCTGCATTCGATACGGGCAGACTAGAGTGTGGTAGGGGAGATCGAATTCCTGGTGTAGCGGTGAAATGCGCAGATATCAGGAGGAACACCGGTGGCGAAGGCGGATCTCTGGGCCATTACTGACGCTGAGGAGCGAAAGCGTGGGGAGTGAACAGG
+
BCABABAB;;;::=:;9925:<8<;@@C?AAACD?;;;CB8?969A@BA>>800+0@==AB>BBCIK@B<;<BBB;@@@9@BC9BB@D?BCB:BB=AAA@A@@=@@@@@???8?@@@@AAAAA???B@BBADD:B@>;000:@<@=BB?ADCCCAA?ACCD>AA?????@?@?@@A5::6:6:@@=B@BA>BBA=A@BB@B???BBBB>B>AA=BABBBB@AA@@@=@@?>>=.;9?>>@@5??AAA?:;;<
@N9IO0:00777:06345
TACGGAGGATCCAAGCGTTATCCGGAATCATTGGGTTTAAAGGGTCCGTAGGCGGTTTTATAAGTCAGTGGTGAAATCCGGCAGCTCAACTGTCGAACTGCCATTGATACTGTAGAACTTGAATTATTGTGAAGTAACTAGAATATGTAGTGTAGCGGTGAAATGCTTAGATATTACATGGAATACCCATTGCGAAGGCAGGTTACTAACAATGGATTGACGCTGATGGACGAAAAGCGTGGGGAGCGAACAGG
+
CBBB=9969BB4A6A;;:?CBCACAC>@?BB9B=7DC5@?<@=7BC>???><;;2;:;-;??8?@AAA@@7ACBC9@@495;;9;ABB=A???BBB?A?::9;B=AB@@@@@@@AAACC@BCAGACC:;;;;;@AB=BB;997@C;;;BB@@@BBA@=A@@:3@:9;;@@@?9@<@::558;7==A@8::+//66)/)399496:;@;8<?78907?<A874????BA;<;7878&888=?@A6@@@@A?:;;?
@N9IO0:00778:06336
TACGTAGGTGGCAAGCGTTGTCCGGAATTATTGGGCGTAAAGCGCGCGCAGGCGGGAACTTAAGTCTATCTTAAAAGTGCGGGGCTCAACCCCGTGATGGGATAGAAACTGGGTTTCTTGAGTGCAGGAGAGGACAGTGGAATTCCCAGTGTAGCGGTGAAATGCGTAGATATTGGGAGGAACACCAGTGGCGAAGGCGACTGTCTGGACTGTGTCTGACGCTGAGGCGCGAAAGCCAGGGGAGTGAACGGG
+
CB;:;;;5<<5<B?CABB7;;C?C?C@C@CH@CC>:00>>+00//9/44@@?BEG?C@BB?A>ABBBBCCC=@@@0?:;:;;;-;B@@5;;;09@BAABB<;;;CCD=BA@A8@A:AB=BCDCDBBB>@@@@;?@@A@C?A=@;?=6=>===9::;8;ACG=ACAAC@@@BBB>BE>@A<?<?@@<@A@@<?;;5;>AA@@@BCBCC@AAABBCBCCCDCDBBB@@5;;;@AA8;;5;;BB.;:;>=295=2
@N9IO0:00781:06322
TACGGAGATCCGAGCGTTATCCGGATTTATTGGGTTTAAAGGGAGCGTAGGTGGACTGGTAAGTCAGTTGTGAAAGTTTGCGGCTCAACCGTAAAATTGCAGTTGATACTGTCAGTCTTGAGTACAGTAGAGGTGGGCGGAATTCGTGGTGTAGCGGTGAAATGCTTAGATATCACGAAGAACTCCGATTGCGAAGGCAGCTCACTGGACTGCAACTGACACTGATGCTCGAAAGTGTGGGTATCAAACAGG
+
////)5555<7;<;;AA9=?94;6;;=)55159.9<)73(3;(34=BB@A=A?=:44<59=<@>=9<;.94555)5;5,555.5<EC?C59;;;;.5.555559@A<>A000:/4499039?;9:99:@@9:4:>>,958:6;?544?9855:::<9<<>>3838<8;<=???9;;CB?CC@CBB8::B8::BB6:8:@??AAA???=?BA@@@=@?@????A@@:;:999==/89>>?>=BBCCED8::A<
@N9IO0:00789:06318
TACAGAGGGTGCAAGCGTTAATCGGAATTACTGGGCGTAAAGCGCGCGTAGGTGGTTCGTTAAGTTGGATGTGAAATCCCCGGGCTCAACCTGGGAACTGCATCCAAAACTGGCGAGCTAGAGTATGGTAGAGGGTGGTGGAATTTCCTGTGTAGCGGTGAAATGCGTAGATATAGGAAGGAACACCAGTGGCGAAGGCGACCACCTGGACTGATACTGACACTGAGGTGCGAAAGCGTGGGGAGCAAACAGGA
+
BBBCCCCC<AA??8=83929288@5;.958AABB=AB@@<6@?@?BAA@@@=>>:?=@BC@C@BB?B=A@B@@@<5<A==0@<055@?<?;@>=5@096CCAA@?AAA8A@@7AA;:;@@@@A:::B=??B?>>8=A<><:>=@?:@>@AACCB@??;?AAA8?>?@??????@>>7=4969699:5:=75072527/7;AA9==:>?:???78255552225595=27>>=<A5=888<<<1?=<<D7;;;8=
@N9IO0:00789:06340
TACGTAGGGTGCGAGCGTTAATCGGAATTACTGGGCGTAAAGCGTGCGCAGGTGGTTGTGTAAGTCAGATGTGAAATCCCCGGGCTCAACCTGGGAACTGCATTTGAGACTGCACGGCTAGAGGATGGCAGAGGGGGGTAGAATTCCACGTGTAGCAGTGAAATGCGTAGAGATGTGGAGGAATACCGATGGCGAAGGCCAGCCCCCTGGGCTATTTCTGACACTCATGCACGAAAGCGTGGGGAGCAAACAGG
+
BBBCBBB@8;<;A95;BB7<:CBB?B@C?CBCCD>@@:99,;>@?ABAABB@BB@D@DBB@@<?>>??>:9:999,8B@@2=>,873<381379)3,74ABCCD>BAABAACA@@A7:9CA@=;>00,0;00;:;:;%;@==1:298<<<>?@A???A??=@9?@@@ABAAAAAB@@=@<9<;===9994/)//7)/)/)///;;<*/660699>>6669CCCCCEC;:;@>:99,5599::<0<<<=@8A??:
@N9IO0:00791:06317
TACGAAGGTGGCAAGCGTTGTTCGGATTTACTGGGCGTACAGGGAGCGTAGGCGGTTGGATAAGCCCTCCGTGAAATCTCCAGGCTTAACCTGGAAAGTGCAGAGGGGACTGTTCAGCTAGAGGATGGGAGAGGAGCGCGGAATTCCCGGTGTAGCGGTGAAATGCGTAGAGATCGGGAGGAAGGCCGGTGGCGAAGGCGGCGCTCTGGAACATTTCTGACGCTGAGGCTCGAAAGCGTGGGGAGCAAAC
+
IDDBB=A>:;7<E=CECC@BB@BGACCC=BBBCC>AABBAABB<9:;D@@@@BB<A?B<AAB?BBD?CC@DBCCB<BB@@600800*0+/39:4<<+/;A:9:;5<<.444:94994:9@AAA?CBIF>GFCC?A:;;@A8B;A5;;,999>555555;;;?8>CBBBBAAAA5555)5;4>7@@C?B:@B>C<<8>79;.4:83338-3-433:19345;:88333-33333808883333&3;;<<6;
@N9IO0:00792:06330
TACAGAGGGTGCTAGCGTTGTTCGGAATTATTGGGCGTAAAGCGCGTGTAGGCGGCCATGCCAGTCGGGTGTGAAAGCCCTCGGCTCAACCGAGGAAGTGCGCCCGAAACTACATGGCTTGAGTTCCGGAGAGGATGGCGGAATACCCGGTGTAGAGGTGAAATTCGTAGATATCGGGTGGAACACCAGTGGCGAAGGCGGCCATCTGGACGGATACTGACGCTGAGACGCGAAAGCGTGGGGAG
+
99/66;AD<AAC?@;000+0/)/6175:588.44(44499)444/9///;;5/9.54>99@9A?;?B@=900<;<*//;3::;///<>7:9<;?:>7<5558<9189?69999@@B@BB>A;;;5;659===C255;7>:397:444(45444=<::6:<<<4<78444333@B=C=;CC7;7;8848===7=BB4948B?C=A999>067739:875955766555<=@@::928><<;;;078
@N9IO0:00798:06317
TACGTAGGGGGCTAGCGTTGTCCGGATTTATTGGGCGTAAAGAGCGCGTAGGCGCCGAGTAAGTCCGACGTGAAATCTGGAGGCTCAACCTCCAGCGGTCGTTGGAAACTACTCGGCTAGAGTCCGGAAGAGGAGAGTGGAATTCCTGGTGTAGCGGTGAAATGCGCAGATATCAGGAAGAACACCGATGGCGAAGGCAGCTCTCTGGGACGGTACTGACGCTGAGGCGCGAAAGCGTGGGGAGCGAACAGG
+
CCCCBBBCCC5CDBBCCC=;;;>B5;;<,;<9@@6:9:@B59::::9@@@@>;;949>??A=AAA>@@@;;;;;0;:;C=BB?AA@C?C?BB=AACB?BBAC=@4;9/5559@BFACCBBBBBB@C8;8;AA?BBECBC?B?B?B?BB@AA@@@@C@CCCD>??@BB@:::B?@@C?A?@@5:;@:@@BB>ABC@B?BBBBBBBBBDF?BBB>A@@?999>??@?@<@BA?@@9@;;;ABB:BBDDD@BBB5
@N9IO0:00767:06384
AACGTAGGACGCAAGCGTTATCCGGAGTGACTGGGCGTAAAGGGCGTGCAGGCGGCGGCTCAAGTGGCTCGTGAAAGACCCCGGCTCAACCGGGGCAGGTCGGGTCAGACTGAGCGGCTGGAGGCAGTCAGAGGGACACGGAATTCCGGGTGTAGTGGTGAAATGCGTAGAGATCCGGAGGAACACCAGTGGCGCAGGCGGTGTCCTGGGGCGTGCCTGACGCTGAGACGCGAAAGCATGGGGAGCGAA
+
B:CDDCC@@;8:?6==@?@AA@=A==>>9::ABC=@@?BB0;;-9>>CBCB?BC>;;7;=<B=BBB@BFCC@C>>4A;;55&5.599:7<7<<<.?<<3998:3:;<<>>><<=43-333-3;7??>@ABBBAA<AAA??:>9=8=:?@8@BCECAA>ACCE<BABA@?;;;;<>2;28?=@>BBB@BAAA<>=8==7@@=@?;?4>@::1BCBAA<=;=<;=9977?<AABBC<@?@@?@@6@@@>=;
@N9IO0:00780:06362
TACGGAGGGTGCAAACGTTGCTCGGAATCATTGGGCGTAAAGCGCACGTAGGCGGCTTCTTAAGTCGGGTGTGAAAGCCCTCGGCTTAACCGAGGAAGTGCATTCGAAACTGAGGGGCTTGAATACTGGAGAGGATGGCGGAATTCCCGGTGTAGAGGTGAAATTCGTAGATATCGGGAGGAACACCAGCGGCGAAGGCGGCCATCTGGACAGATATTGACGCTGAGGTGCGAAAGCGTGGGGAGCAAACAGG
+
?ABB=@AA6ACABA9<:;5@;9:@;>496AA8<>5?@@@?8?838?9:9A?<7404949B6;59;4;;6;B@ABC8@A@6A;;4588B?C<??@6:6:9>@;;.4499.;@@>BCC8AA=AA@BBBCC=@@@@<?@@=@@;>9>9?B<B>BBCCBAA<A:995:?AB@??BA@A@@@8>>:=<???=@AAA>ADB>A?::6:=@AACC@B@AABBBC@CCBBBB@@@@BBBA>>8@BAABBB9AABCD>CCC@
@N9IO0:00787:06376
TACGAAGGGGGCGAGCGTTGTTCGGATTTACTGGGCGTAAAGGGCGCGCAGGCGGCTTGTTTTGTCAGGCGTGAAAGCCCCGGGCTTAACCTGGGAACTGCGTTTGATACGGACGGGCTAGAGTTCGGGAGAGGAGAGTGGAATTCCCAGTGTAGAGGTGAAATTCGTAGATATTGGGAAGAACACCGGTGGCGAAGGCGGCTCTCTGGACCGAGACTGACGCGTGAGGCGCGAAAGCGTGGGGAGCAAAC
+
CCGCD@CCCC5CBBC:::@BA?BC4;;;0;AACC>BCBBB=BE?;;;@@>;8:;7;C?CBEC9CC:;;?BCB@A>04;44&4909?8<:>;BAB<=8:>4:4:858:?B@=9=@@=9=;<=???=@AA=???B@C@@?BC?C19.3;39A@C?AA8?:><BB=B?BCCBCCBBB?B=1?;>?49==9@><=5=?>8C?BB5=88<<8<58>>A>?>A;9766///8884/33333(3337777.83//919
@N9IO0:00817:05771
TACGTAGGTGGCGAGCGTTGTCCGGATTTACTGGGCGTAAAGGATGCGTAGGCGGATATTTAAGTGAGATGTGAAATACCCGGGCTTAACTTGGGTGCTGCATTTCAAACTGGATATCTAGAGTGCGGGAGAGGAGAATGGAATTCCTAGTGTAGCGGTGAAATGCGTAGAGATTAGGAAGAACACCAGTGGCAAGGCGATTCTCTGGACCGTAACTGACGCTGAGGCATGAAAGCGTGGGTAGCAAACAGG
+
CCBBB<<8<C<A@;:;:;29995:7;AC>BBBCC>BBBDD@D?B;99B@AA>:905<@??9?<=9889=9;;9881////(/:16759167,38(39>;88@@>8999+9876AA>747=8;A989@A299BB>ABB@BB?B?B?B@DC998@@@??=A=>>7;;?A@??@>>?8993909A<A?>9<@@>;>7,3,377<>?<;0/)//(...(.669;;99669,224BA=5@BBBCC>BBBA@@;999;
@N9IO0:00817:05798
GACAGAGGGGCGAAGCGTTGCTCGGAATCACTGGGCGGTAAAGGGCGCGTGAGGCGGGAGGGCAAGTCAGTCGTGAAATCCCTGGGCTCAACTCAGGGGGGTCGGCTGATACTGCCGTTCTTGAGGGATGCAGAGGAGACTGGAATTCCCGGTGTAGCGGTAGAAATGTGTAGAGATCGGGAGGAACACCGGTGGCGAAGGCGGGTCTCTGGGCATTCCCTGACGCTGAGGCGCGAAAGCGTGGGAGCAAACGGG
+
559=>7888&---(--883/4//72740//98::(44.44808=4@>?>:77;6788(//;(/3498343:993333(388(344(488<7<><<<A>??&6668<<@===599@:@@6:9293<=(455559@A?BBB@?;:=8A<;:39755533384888:;/435543338/----(--(-(-55(-(/;255-(-(-68(----8881=972<=)//675--///)/:9<9;3433333(33:::13444
@N9IO0:00838:05793
TACGTAGGGTGCGAGCGTTGTCCGGAATTATTGGGCGTAAAGGGCTCGTAGGCGGTTTGTCGCGTCGGGAGTGAAAACACCGGGCTTAACTCGGTGCTTGCTTTCGATACGGGCAGACTTGAGGCATGCAGGGGAGAACGGAATTCCTGGTGTAGCGGTGAAATGCGCAGATATCAGGAGGAACACCGGTGGCGAAGGCGGTTCTCTGGGCATGTTCTGACGCTGAGGAGCGAAAGTGTGGGGAGCGAACAGG
+
CDCCCCDF?BBBCBBBBB:B?H:=:B:@8BB=@@;@BBBB;AA;ABBBB;;69@;@A<ABAAA@@@@@8:;;????3@AA5;:/;@;@=ABAA?BBAA=@:::5:@@CCCCE>AAABBA>A@@;@@@@?@@@?6@?@=AA@C?B@B@BB@BDCDDBB>BBBD>;;;BBCBAABBA>>8=>2939992:?BCACCC<@=@B=@?AAAABC<@@@@@;@@9:99;;;;@?AABCCD?BBCBDCC;ABECC;:::5
@N9IO0:00845:05776
TACGTAGGGTGCGAGCGTTAATCGGAATTACTGGGCGTAAAGTGTGCGCAGGCGGCGCCGCAAGTCGAGTGTGAAAGCCCGGGCTTAACTTGGGAATTGCGCTCGAAACTATGGTGCTGGAGTGTGGCAGAGGAAGGTGGAATTCCACGTGTAGCGGTGAAATGCGTAGAGATGTGGAGGAACACCGATGGCGAAGGCAGCCTTCTGGGCCAACACTGACGCTCATGCACGAAAGCGTGGGGAGCAAACAG
+
ABAA@BCC=:;;BBCCCE@C@@@AACBC@CCCCE>CCCBC?BBCCCCCB;;5;;59?@<?=>17333933347391333(39/33,3,3728=3<.3.377733388/99788.333@@;@B=:@?<?837;5<5;0336=8@:<9=>BBAA<CBB@BBCE=BBC>>A:555;><<5::>@=9998AABB:;;C@C>@@>>.9.4444)4.46999/0/////9999:<=A<=4@@@;:99&444/;3><>
@N9IO0:00846:05787
TACGGAGGGCGCAAGCGTTGTTCGGAATCACTGGGCGTAAAGCGCGTGTAGGCGGCCGGGCAAGTCGGATGTGAAATCCCGAGGCTCAACCTCGGAACTGCATTCGAAACTGCTCGGCTCGAGTCCCGGAGAGGATGGCAGAATTCCCGGTGTAGGGGTGAAATCCGTAGATATCGGGAGGAATACCAGTGGCGAAGGCGGCCATCTGGACGGTGACTGACGCTGAGACGCGAAAGCGTGGGGAGCAAACAGG
+
BBBB;:9;/55;A?BBA@;;;@CC@C;=<ICCBC<;;;B@8BBBABAA?@@@@@7:8BC;@??BAAA?AAAAA??:AAA9@994;=CC:C?CCDAD@C@AAA@>AB@A;A9:9??C=ACCB;;<BA;A?@ABB?=AB>@??B@C066258@@>>>>>2==C?8==469996==BBB@7BB@B?ABB>A@@ADCCC?A?@D@D?BAAAG?@@AABBBCCA?@CBB@B@@@@A;;;0:;>@=@@4@@@A@6BCC?
@N9IO0:00855:05801
TACGTAGGGTGCGAGCGTTGTCCGGAATTATTGGGCGTAAAGAGCTCGTAGGCGGTGTGTCGCGTCGGCCGTGAAAACCTGCAGCTTAACTGTGGGCGTGCGGTCGATACGGGCATCACTGGAGTTCGGCAGGGGAGACTGGAATTCCTGGTGTAGCGGTGAAATGCGCAGATATCAGGAGGAACACCGGTGGCGAAGGCGGGTCTCTGGGCCGATACTGACGCTGGAGGAGCGAAAGCGTGGGGAGCAAACAGG
+
CCCCCCCC=:;:CCCC>=;C??9=:B:C:CC@CC?BBAA@:@;;;A@AAAB:B;7;==>CCDBBBBB?A;@>@=<<.838A>:;=A9B:>BB@@?4?>=>?@;?999?@@@?:@BA?@@9:397>38833==8=.=@>;@A5=:?@E<?@???>>?AB@DCDC=;;;AA@?A@@AA@@9==3:3:;;=B?BC>AAB6:8:AC=BBBAAAA9A?B:::@>:000000+0>+00==;:)///////&/3448088:5
@N9IO0:00819:05854
TACGTAGGGGGCGAGCGTTGTCCGGATTTACTGGGCGTAAAGAGCGCGTAGGTGGTCTGAAGAGTCGGCTGTGAAATCTCTGGGCCCAACCCAGAGGGGTCGGCCGAGACCTTTGGACTTGAGGGTGGTAGAGGAAGGTGGAATTCCGGGTGTAGTGGTGAAATGCGTAGAGATCCGGAGGACACCAGTGGCGAAGGCGGCCTTCTGGGCCACCCCTGACGCTGAGGCGCGAAAGCGTGGGGAGCGAACCGA
+
DBBB<;<;<;$5<99?AE@CBB@C=;::0:;:95)555<=3555:@:@994.442448:><>???@@699?=<<=6<>?A?>;(00+/38:(//////&///2729:443288096444.448:08<599999.4.45:<46*0)0)/;1:;//5>=6;;<<4?@@??>>A::99.9299.4//73:///)/-74:5//)027)//55)9255<<+59.<5555--(--8899+4444444&48;33046?;
@N9IO0:00827:05854
TACGTAGGTGGCAAGCGTTGTCCGGATTTACTGGGCGTAAAGAGCGCGCAGGCGTCGTTCAAGTCGCGTGTGAAAGCCCCCGGCTCAACTGGGGAGGGTCACGCGATACTGATCGACTCGAAGGCAGGAGAGGGTAGTGGAATTCCCGGTGTAGTGGTGAAATGCGTAGATATCGGGAGGAACACCAGTGGCGAAGGCGACTACCTGGCCTGTTCTTGACGCTGAGGCGCGAAAGCTAGGGGAGCAAACGGG
+
DDBCCCC@BBBCG@AAAC@CBC?B=::;.;AAAB:CBBCC>CCCBDCBB@@<;;6@C>:DD<@A;;;@@A@A@@;@@BCC5C@BAAC?CABCA-:::599AABABCBBD;;;BABABC??>5:69=;<=989=18==AA9=8C8CB5B=CC?><?@<00/;5;>AABA?@@@?333(4:5:7B@@;@A=A>BBB=B>@@@<<AD<AA7A:CCA<@@:>@669><596;@B@?@8?@9>AAA3A@;;;)4:A9
@N9IO0:00829:05811
TACGTAGGGTGCGAGCGTTAATCGGAATTACTGGGCGTAAAGTGTGCGCAGGTGGCCGCGCATGTCGAGTGTGAAATCCCCGGGCTTAACTTGGGAATTGCGCTCGAAACTACGTGGCTCGAGTGTGGCAGAGGAAGGTGGAATTCCAGGTGTAGCGGTGAAATGCGTAGAGATCTGGAGGAACACCGATGGCGAAGGCAGCCTTCTGGGCCAACACTGACGCTCATGCACGAAAGCGTGGGGAGCAAACAGG
+
BBCCCBCB<@@@BB@@BB9C:BBB?B@C@CCBCB=AA>@@9@AAAA@@ABC@BB?C>BBCAAB<AA<<AAAAAA@5@A@@0=9*789?;AB?BD>D@C@AAAABBAAF>CBAAB>>;?BBA>?>AAB@BBACC@C@D??>;?6A6;7::6@CB===?8;999,:>@CBAACBAB@B?9=>7<7::::;<<D9@;@<@<CBBA9<8;;;>6C?C@CBBBAB;;;@A?959@A@@B<B@AACCC5<;<AE;B;;8
@N9IO0:00843:05810
TACGGAGGGTGCGAGCGTTGTCCGGAATCACTGGGCGTAAAGGGCGCGTAGGCGGCGCGGGAAGTCATCGGTGAAAGTTCAGGGCTCAACTCTGAATCGGCCGGTGATACTCTCGTGCTCGAGCACTGTAGAGGCAGGTGGAATTCCGGGTGTAGCGGTGGAATGCGTAGAGATCCGGAAGAACACCGGTGGCGAAGGCGGCCTGCTGGGCAGTAGCTGACGCTGATGCGCGACAGCGTGGGGAGCAAACAGG
+
BAAA>;;;05>>A9@@BB8ACB9B:B<BCBBBAA=@BBC@8C?7BBAB<<<8BBACCCDE>C=??AABBB>AA@B=BD?C@@@<@@AC@CEDCCC@CBCBDACACCBCCBCBB;;;;;@@989:::9:8@A@>9>=?<>B<B?C<E@CB=?@@AA;;2;A===@@?BAABB:95;9=9=9=@;@;<6:9>@;AA@4;49@<@>AAB@@@8A@@A@@;::CAA???C:;:@@@:::?==4444&4<:;;455<7
@N9IO0:00862:05849
CACGTAGGAGGCGAGCGTTATCCGGATTCACTGGGCGTAAAGCGCGTGCAGGCGTTTGGTAAGTTGGGCGTGAAAGCTCCCGGCTCAACTGGGAGAGGTCGTTCAATACTACCAAACTAGAGAGTAGAAGAGGAAGATGGAATTCCCGGTGTAGTGGTGAAATGCGTAGATATCGGGAGGAACACCAGTGGCGAAGGCGATCTTCTGGTCTATTTCTGACGCTCAGACGCGACAGCTAGGGTAGTAAACGGG
+
BCBBB@@>BB?BCCCCBA9<AB=A9BB>BC;;:B=A<B>B<ABB<:;@@@@@:98B4B?A@>?=>AA:@900;;+///;;5;67;>>?BACC7;;;C=A@@A>AB?CD;;<G@CC?CA???B@@@A@?<A;;7;@DD;;6;<A<@@<@@FEC@??B?ACAA<AA@@AA???@@@@@<@A=??@@A?ABBB@CCF>B>BCBBBC?CAA=ABBBBE?DDCHCDCGBBBB;;;BBAAAABAAM?CBCCEG>CCD?
@N9IO0:00816:05881
TACGGAGGGTGCAGGCGTTAATCGGAATTACTGGGCGTAAAGCGCACGCAGGCGGTTTGTTAAGTCAGATGTGAAATCCCCGGGCTCAACCTGGGAACTGCATCTGATACTGGCAAGCTTGAGTCTCGTAGAGGGGGGTAGAATTCCAGGTGTAGCGGTGAAATGCGTAGAGATCTGGAGGAATACCGGTGGCGAAGGCGGCCCCCTGGACGAAGACTGACGCTCAGGTGCGAAAGCGTGGGGAGCAAACAGG
+
BBBA=:;;7;BBBBACDC@C@BBA;?3:-7?==?9??@@C6;;59@?=;00+00,0>3:<9>6>9@@@B;66<=@7>>@>2>>6><><4949A<3:,//::::==BABBBBA;@@<ABB?B@@@BBBAABBABCCCC*CBCI00,0:00,/;::>::5:?>>5:59?@B@@@;;;9B5;;<@>@@@9;89B=B;:5:<;;6:BCC5BC@DCCC@CCAAACC::6@??=<@CBBC>B@@@@@@7@@@AD79447
@N9IO0:00820:05884
GACGAACCGTCCAAACGTTATTCGGAATCACTGGGCTTAAAGGGTGCGTAGGCGGCGCGGAAAGTTGGGTGTGAAATCCCTCGGCTCAACCGAGGAATTGCGCCCAAAACTTCCGTGCTCGAGGAAGATAGAGGTGAGCGGAACTTAGGGTGGAGCGGTGAAATGCGTTGATATCCTAAGGAACACCGGTGGCGAAAGCGGCTCACTGGATCTTTTCTGACGCTGAGGCACGAAAGCTAGGGTAGCGAACGGG
+
@A@CC?B8;;>8>930//8<E:@<8B998?;BBB<???B=4B<4:??;>@@6::=ABBC@BD9::@FE>9:9BBD>?@@<@AA=ABAA=A6;;B6;5:;@:555)5<<+9;4949666>=<<<05.499945:8:??<<>9A9??8?@B<@@=?A?A=CAAA<A?CCC<BA@ADC?BB?B>B>A@@@C>BA>A@?=5::;7?CCBCBB=??CDDD9CBAA?>?B@;;6;A?AAF>BCHBBB=@@ABAA?ABA<
@N9IO0:00831:05884
TACAGAGAGTGCGAACGTTGTTCGGAATCACTGGGCTTAAAGCGCACGTAGGCGGCATCGTAAGTGTCTGGTGAAATCCCACGGCTCACCCGTGGAACTGCCCGGCAGACTGCGATGCTCGAGTGTGGTAGGGGAGAACGGAACTCCTGGTGGAGCGGTGAAATGCGTAGATATCAGGAGGAACACCGGTGGCGAAGGCGGTTCTCTGGTCCACAACTGACGCTGGAGGTGCGAAAGCTAGGGGAGCAAACGG
+
CCCBBAA@A:;;BB?A:;8;B?BB@C?CCCBBBB<??;?>8??@@@@BB@@5;505<<@@9:89CAA@BC?=@?D;?=<+:77/8<8:9>299?;>;<9733(36<8:;;;<@@@A@???AA@AB;;4;9:;9*59>49=9>===B:B<6>?=<?BB@BBBD>B@A@BBECBBBBCA???<?=@AA=@<@B<@@A8:8:B@C@CABAE9;0;>00*008873333-38.4////:1//33388+8:::=4:99
@N9IO0:00835:05865
TACAGAGGGGGCTAGCGTTGTTCGGAATTACTGGGCGTAAAGGGCGCGTAGGTGGCCTGTTAAGTCGAACGTGAAATCCCCGGGCTCAACCCGGGAATGCGTCCGAGACTGGCAGGCTCGAATCCGGGAGAGGGATGTGGAATTCCAGGTGTAGCGGTGAAATGCGTAGATATCTGGAGGAACACCGGTGGCGAAGGCGGCATCCTGGACCGGTATTGACGCTGAGGCGCGAAAGCCAGGGGAGCAAACGG
+
CBB@B??AAA,@ABBBEDABB>BB@C;D<CB@@@;;4<::(;4(4:<AA@B=>?<?9@BB?B>A@BAB@;;;;DC<@AAA6AB<AABC?AB>CB>B?BB:8>C<??AAAAA?A@?6>==??9?B?BD>CAABM?CBBBD@B=?<??AA>ACCCBBB?BCAA=A@@@@A@AAA???B?@@?A?BBC?C@CC>AAB?B@BB@CBBB@CB@BC@C?B@@=@@@@BB<<;<?@@;;;0:929999*4:>;=4==;
@N9IO0:00843:05878
TACGGAGGGTGCAAGCGTTATCCGGATTCACTGGGTTTAAAGGGTGTGTAGGCGGGTATTTAAGTCAGTGGTGAAATCTCCGGGCTCAACCCGGAAACTGCCATTGATACTATTTATCTTGAATTCTTGTTGTAGGTAGGCGGAATATATCATGTAGCGGTGAAATGCTTAGATATGATATAGAACACCGATTGCGAAGGCAGCTTACTAAACAGACATTGACGCTGAGGCACGAAAAGCGTGGGGATCAAACAGG
+
BBEC@BBB>CCCC@CAAA?BBB?B=@@9==?:99/7;(95/4;2;:?::>@>AAB=BCCE>C@BCCBBBD@CAA?>AAAB?BB<BABA@DC=?@CI@CBBC>AA;@>;:9:4:9(9944.4/161/-(--(--//)/8:533044;=?A???9:9?@=>;=@>?9:99=<?=@@AAAA@@@ABB>BBB7;;A49:::;@<?BCBA>??9::,:>=>?@A;???=A::;;5;A;9999&8<9C<>>155:?:25:58
@N9IO0:00845:05868
TACGAAGGGGGCTAGCGTTGTTCGGAATCACTGGGCGTAAAGCGCACGCAGGCGGATTGATAAGTCGGGGGTGAAATCCCGGGGCTCAACCTCGGAATTGCCTTCGATACTGTCTGTCTTGAGTCCGGGAGAGGTGAGTGGAATTCCTAGTGTAGAGGTGAAATTCGTAGATATTAGGAAGAACACCAGTGGCGAAGGCGGCTCACTGGCCCGGTACTGACGCTCATGTGCGAAAGCGTGGGGAGCAAACAGG
+
CCCBA>BFEF3CCBCCBC@CCADD@C?CCCCCCG>BBBII>D;;;;5BBCC@CC@CC?BDCC>@@88888)9>>@9AAA;ADD99:CC?C@CCD?B?A7:;=A=@??@@AAAABBCCBB=??ACC<@@9;;;A=AAABAB>B?A@C?;;;BBBCCAA?ACCC>C?;;;BBCCCC@CC?B=@@=AA@;@@@@<@@@9@900,000;>::4:D=B?@BBB99;;;:@@@@>A000A9>>70999*9@99505==7
@N9IO0:00851:05881
TACAGAGGATGCAAGCGTTATCCGGAATGATTGGGCGTAAAGCGTCTGTAGGTGGCTTTTTAAGTCCGCCGTCAAATCCCAGGGCTCAACCCTGGACAGGCGGTGGAAACTACCAAGCTGGAGTACGGTAGGGGCAGAGGGAATTTCCGGTGGAGCGGTGAAATGCGTAGAGATCGGAAAGAACACCAACGGCGAAAGCACTCTGCTGGGCCGACACTGACACTGAGAGACGAAAGCTAGGGGAGCGAATGGG
+
BCC::9C?AABDB>B?>?>89;@C?B?BBCC?CC>BAAAB<ABBBBACCCC@BA=@@@@@,@:??A;@@=ABDEG=@@C<@@A:;;4A:>=5@A<@AA@8@B:;;<@@8CC>>8B=AABB:;;BABB?BGDGD<BCCCBC=B?BA<@=@=AB<@@BB9<<;<5:::B;;;;944447<<5<<9<>A;?:??;>>>@8>??<<;;;?@AA<A9=BAAADCB@@@?@?@AAA;9:D>BBAAADD:B@;;<>AAB9
@N9IO0:00858:05866
TACGTAGGTGGCAAGCGTTGTCCGGATTTACTGGGCGTAAAGAGCGCGCAGGCGTCGTTCAAGTCGCGTGTGAAAGCCCCCGGCTCAACTGGGGAGGGTCACGCGATACTGATCGACTCGAAGGCAGGAGAGGGTAGTGGAATTCCCGGTGTAGTGGTGAAATGCGTAGATATCGGGAGGAACACCAGTGGCGAAGGCGACTACCTGGCCTGTTCTTGACGCTGAGGCGCGAAAGCTAGGGGAGCAAACGG
+
CCBBB::7;B>BC@CCCC@CB@:@4:;;);@BAB<AA@CF>B@A@BBBA@C?::5@AC7?A?BCAA@C@A@BBB;BA?@?0?<>@AD?AAACC6??A:@?AAAB@@@BBBBBBBBBCCA@?;?=@@@?@948=1>@ABB8E8D?BB>B?BB@?>BD?B?@C>CBBC><>@@??;680@A=A=@@@<?B?B?BBB<B@DCB==6;25>;A6BC=9>C:AA<BBB@?A=@BCBBB<BB999DD7BBC@@9?>9
@N9IO0:00861:05860
TACGTAGGTGGCAAGCGTTGTCCGGATTTACTGGGCGTAAAGAATGCGTAGGCGGATATTTAAGTCAGATGTGAAATCCCTAAGCTTAACTTGGGGGCTGCGATTTGAAACTGGGTATCTAGAGTGCGGGAGAGGAGAGTGGAATTCCTAGTGTAGCGGTGAAATGCGTAGAGATTAGGAAGAACACCAGTGGCGAAGGCGACTCTCTGGACCGTAACTGACGCTGAGGCATGAAAGCGTGGGGAGCAAACAGG
+
A>=<>00*0>:=><BABA@CCC@D8::D>DCCCC=:;;AA8;;5;AA@@;96;A=ABBDD;@<@@@@@?@?A@AC>@@@6:939;;<;28828888'87373333(333(3333(3778;=<<;;:888189771777//6(/(/(/(//..86679639222'2722265557=266+2+26.5583555:5:5:5:5::;;CBBB@@<?A=AAC?BD@;;;;;;BB?@@?AA@:B@@@ABA7@@@BC=@AA?
@N9IO0:00861:05883
TACGTAGGGTGCGAGCGTTAATCGGAATTACTGGGCGTAAAGCGTGCGCAGGCGGTTTGCTAAGACCGATGTGAAATCCCCGGGCTCAACCTGGGAACTGCATTGGTGACTGGCAGGCTAGAGTATGGCAGAGGGGGGTAGAATTCCACGGTGTAGCAGTGAAATGCGTAGAGATGTGGAGGAATACCGATGGCGAAGGCAGCCCCCTGGGCCAATACTGACGCTCATGCACGAAAGCGTGGGGAGCAAACAGG
+
CCDCCICD<@A@BBBBBB:B:CBD@D?@=BBBBB=BBBCC>CCCAAABBBB?BB@CG?C?>@?BBB?BBBBABBC=AACC9AA<@A@?=?>BAB<A>A8::@@<@>???CDC>B7747>?=?A@?BB>@@A?>=<=<&=9989<5;3<8939@@ABAAA?>?B<AABBBBCCCCBBBB@BB?B<??A;A???=A@A=@4:755555(59;'2+2+2655525252557;;;=A@A;A988399&3388;3@AB>
@N9IO0:00814:05917
TACGTAGGGGGCGAGCGTTGTCCGGAATTATTGGGCGTAAAGAGCGTGTAGGCGGATATTTAAGTCAGATGTGAAAACTGGCGGCTCAACCGTGAGACTGCATCTGATACTGGGTATCTTGAGGGTAAGAGAGGAAAGTGGAATTCCTAGTGTAGCGGTGAAATGCGTAGATATTAGGAGGAACACCAGTGGCGAAGGCGACTTTCTGGCTTACAACTGACGCTGAGACGCGAAAGCGTGGGGAGCAAACAGG
+
CB;:;BBBCC5CCCD9:9@AAA>B?B?B=BC7;;/9=99:/9<@;:;AB@@=@B@BCCCI>B>A;;;;@;><BBMK;;;CACC@CDBB:<6:<7//////44499:<=?@;<>4<<553-33:;088288888-33(3:;6<9B?B?ACBBB?????;937;)933<=@@AACC9944886>2;88,3=8:3:>@<@7:9?BAB=A@@=@@5?@A8<944==9495995???F?7BAAADCB6;:89>6;??4
@N9IO0:00815:05938
TACGGAGGGTGCAAGCGTTATCCGGATTCACTGGGTTTAAAGGGTGCGTAGGTGGGTTGGTAAGTCAGTGGTGAAATCTCTGAGCTTAACTCGGAAACTGCCATTGATACTATCAATCTTGAATATCGCGTAGGTAAGCGGAATATGTCATGTAGCGGTGAAATGCTTAGATATGACATAGAACACCAATTGCGAAGGCAGCTTACTTCACGATCATTGACACTGAGGCACGAAAGCGTGGGGAGCAAACAGG
+
CCCCABBB<BBBB?CCCC@CCC=A=??;>?>999/7908819=4:;?A@ABACCC?C@B:BA9@BBBBA@?@CCD>CBBBBBBABA7;6<A9@4990999;7<?5:>><?@BCAA=AA?4;;5;@A933<=7739=6;??7A?DBCBBBB:;;CC;;2;;;=594557<?@?@;549=>::;4948.:2/)/0//)/)/777;699<75;55548>B45/99/0//939:3444(////>;;/??=CC9::92
@N9IO0:00827:05924
GACAGAGGGGGCAAGCGTTGTCCGGACTGACTGGGCGTAAAGCGCGCGCAGGCGTTCGAGGCGTCGGTGCTCAAAGTCACCGCTTAACGGTGGGAGGCGTGCCGATACGCTCGAACTGGAGGGCGGGCGAGGGTGGTGGAATTGCCGGTGTAGTGGTGAAATGCGTAGAGATCGGCAGGAACACCAGTGGCGAAGGCGGCCACCTAGCCCGCACCTGACGCTGAGGCGCGACAGCGTGGGGAGCGAACTGG
+
CCCCDCCDDD1BC@AAAB?BCD@D@BBBBAAAA?<@BBCB<@A@?;?AAAB?AA;0559@=BAAACA;9:799>4000/9389;>B?CB@C@A,0060/00<6=4;;@>>;BC>9>>C?B>>7;BA=AC>CD>BB@BB?B:B9B>9@8<A9;;@E<AAAD=CBCBBC@@@?A@@7:>?4:.5==9??=?444:-405:6978:49?==:2:?=?:>955:@>?AA>CBAADCCCAAABEE:BCBBB?ACB=
@N9IO0:00833:05940
TACAGAGGGTGCGAGCGTTAATCGGATTTACTGGGCGTAAAGCGTGCGTAGGCGGCTTTTTAAGTCGGATGTGAAATCCCTGAGCTTAACTTAGGAATTGCATTCGATACTGGGAAGCTAGAGTATGGGAGAGGATGGTAGAATTCCAGGTGTAGCGGTGAAATGCGTAGAGATCTGGAGGAATACCGATGGCGAAGGCAGCCATCTGGCCTAATACTGACGCTGAGGTACGAAAGCATGGGGAGCAAACAGG
+
BDCBBAAA<BB??==99:5;>@@A>@@@;@CCCC=ABBCD<?:99@>B@@A?@?<?AAA@2A=A>@>4;;@@@BC>CCC>BCAABB?B?BB?CB@B@D@CCCB?BBBBACCDD=C>@@AA@AAAACCC=:;;@?B:::;BBB?B?B>AA?BBAA@@@>AACG>@@DC@@A@@>959@;@B>A=@@@=@AA@>A>?:@9000<*0/:::)605<7::?A=>>:94777-3::89:49AA????5?@@AA;A:93
@N9IO0:00837:05953
TACGTAGGGTGCGAGCGTTAATCGGAATTACTGGGCGTAAAGCGTGCGCAGGCGGCGCGTTAAGACAGGTGTGAAAGCCCCGAGCTTAACTTGGGAATTGCGCTTGTGACTGGCGTGCTGGAGTGTGGCAGAGGGAGGTGGAATTCCACGTGTAGCAGTGAAATGCGTAGAGATGATGGAGGAACACCGATGGCGAAGGCAGCCTCCTGGGCCAGCACTGACGCTCATGCACGAAAGCGTGGGGAGCAAACAG
+
BBCCCCCC=@@?BBBAAA?B<A@<6=*0*0@@@@<BB@BB<BBBA@ACA??:=?9?AAAA>A=AA???=AAAAAD>;;;;5000//(/(/:6=>3?9?8><<;7,378:>>C>@999=9<9????;94>>?998*994670:9?;@=<<<9==;<79@7==E8>=?@@==<><=///:)./383::=>ACAA>B??;?=A@AA:9:1999*8,7<=8<==8@?=8>:8;>:@:<D:>@A?;::-;<=<@6666
@N9IO0:00844:05927
AACGTAGGAGGCAAGCGTTATCCGGATTCACTGGGCGTAAAGCGCGTGCAGGTGGCGCGGTAAGTTAGGCGTGAAATCTCCCGGCTCAACTGGGAGAGGTCGTCTAATACTACCGTGCTTGAGAGCAGAAGAGGAAGATGGAATTCCCGGTGTAGTGGTGAAATGCGTAGATATCGGGAGGAACACCAGTGGCGAAGGCGATCTTCTGGTCTGTTTCTGACACTCAGACGCGACAGCTAGGGTAGTAAACGGG
+
B9CCCBA=998;D:?BBA@BBBAD?@@=@BBA@=6965BD<BBBBBCCABA@CC?BBBB@BC@B=>?@?AAB?@?4<AAAB<B>BBBB=@?>?8===<9?====..*..-//.16628=16<9;558?=6@><<>:=>@@=@9=8==5<9>9?BC@@>@DCC>CCCBCDBBBAA==90=95;9>BB>BB<B?BBB?B?BAA<=C@BAB<@>:A<<6==@C>=;;:;55444444?<<:;;>5;ABAA;13333
@N9IO0:00818:05979
TACGGAGGGAGCTAGCGTTGTTCGGAATTACTGGGCGTAAAGCGCGCGTAGGCGGTTACTCAAGTCAGAGGTGAAAGCCCGGGGCTCAACCCCGGAACTGCCTTTGAAACTAGGTGACTAGAATCTTGGAGAGGTCAGTGGAATTCCGAGTGTAGAGGTGAAATTCGTAGATATTCGGAAGAACACCAGTGGCGAAGGCGACTGACTGGACAAGTATTGACGCTGAGGTGCGAAAGCGTGGGGAGCAAACAGG
+
CBBC=99:6;>@A;<;DC@CC@DC@C:B:BCBBE>96<B>5B;:;>@A@AA?@@4:8=;;<D?BBCAA@@=@@BB<AA@9A@@2>===1999*8885:;>=;??8ACF<AABB?BBCBB@AA?@@?<A=AB;;7;??A@C=B=A9?:CBBBA:96>A:=A>A8>7::::::;;C>BA>@<9:89>A>@@>>8=??9??AAAABBCBDC?BBB?BCBB?BCB@@A:;;<@CABBB<@@CAAAA7@@BAA<A:;7
@N9IO0:00829:05979
GACAGAGGGTGCAAACGTTGTTCGGAATTACTGGGCGTAAAGCGTGTGTAGGCGGCCACGTAAGTCGGATGTGAAAGCCCCGGGCTCAACCCGGGAAGTGCACTCGATACTGCGTGGCTTGAGTACTGGAGAGGTTGGTGGAATTCTCGGTGTAGAGGTGAAATTCGTAGATATCGAGAGGAACACCGGTGGCGAAGGCGGCCAACTGGACAGATACTGACGCTGAGACACGAAAGCGTGGGTAGCAAACAGG
+
CCCBDCCC<CBBDD>?>?<?B?AA=A6:38@BBB>AA@CC=BBBA@?@ACB=996:6;B@CD@CCCC@@A@A>@909;44&4;2:;;C@BG>DF=B@ACBCAABDCDCCAA@A@@@=@CADBBCDBBB@BBBC?B?B>@B?A?A=?A@C?BABCBBB?CCAA;A?ABCCBBBBBBBCCBCAC?BBG@B@CB@B@?8:8:C@F@C@CBB=?@BA@@@@@@ABBBBBBBBBBBBCC?CBBBBB>BB@@@C=@??;
@N9IO0:00831:05988
TACGTAGGGTGCAAGCGTTAATCGGAATACTGGGCGTAAAGCGTGCGCAGGCGGTGATGTAAGACAGTTGTGAAATCCCCGGGCTCAACCTGGGAACTGCATCTGTGACTGCATCGCTGGAGTGCGGCAGAGGGGGATGGAATTCCGCGTGTAAGCAGTGAAATGCGTAGATATGCGGAGGAACACCGATGGCGAAGGCAATCCCCTGGGCCTGCACTGACGCTCATGCACGAAAAGCGTGGGGAGCAAACAGG
+
CDCDCCCH?ABAB?B@@B>A<A?;*0+0///773;?ECC=@;C;949944.4:698888771///666)44:99(3333&33(3:885:7::>5>065@@??A:;;AB;;;@@@@@AAC>@B@@@A5;<995555$5:<7<8<=B4;5;49493999=8999(44489=??ABB@>>60/(/(/886>>33/7A?;>500+00//&///(339;>;??@7<888<=>77393333&9;@9999&37;;;1;>B?
@N9IO0:00835:05970
TACGGAGGGTGCAAGCGTTAATCGGAATTACTGGGCGTAAAGCGCACGCAGGCGGTTTGTTAAGTCAGATGTGAAATCCCCGGGCTCAACCTGGGAACTGCATCTGATACTGGCAAGCTTGAGTCTCGTAGGAGGGGGTAGTACTCAGGTGTAGCGGTGAAATGCGTAGAGATCTGGAGGAATACCGGTGGCGAAGGCGGCCCCCTGGACGAAGACTGACGCTCAGGTGCGAAAGCGTGGGGAGCAAACAG
+
@@CB>ABB:AA@B?A@@?:>:?AA==39-7<<<;5>??AD>D:::AA?>??<8:5;;0:@?B=BBBBABBBBBA>25:55&5<09;>B>B=BBD?C<CB?@CBBBCCBAB::7:@=A>A?A:;;@ABBA9:2/,,,,$**********(-::@:9439A<=7=><<<<559;;88939:5:85555;6;=:?@@<D;@?.:555$599=>BD666==BDBBAAABB=@@ACEK>CBC;;::&9;9990944
@N9IO0:00836:05986
TACGAAGGGGGCTAGCGTTGTTCGGAATTACTGGGCGTAAAGCGCGCGTAGGCGGTTCGGTAAGTTAGATGTGAAAGCCCGGGGCTCAACTCCGGAATTGCATTTAAGACTGCCAGACTAGAGGCCGAGAGAGGTGAGTGGAATTCCCAGTGTAGAGGTGAAATTCGTAGATATTGGGAAGAACACCAGTGGCGAAGGCGGCTCACTGGCTCGGTTCTGACGCTGAGGCGCGAAAAGCGTGGGGAGCAAACAG
+
BEIDB=ACCC1CC9;:CC?BB@AB?C6:6;A@@A<A@@CD;A:;;;?@@;;5;@;@;@@=@@?AA>ABBBBBBBC;>=B<BBB8A@BB<?>B>A>?>A>A@??B>C?BBBAAA?BBB>;:;;;6;:>:;:C??<?@@A@@:>7;7;B:DDCDDCBBB?@@@D>C?<::?@:::B?BD=B?@?=?AB?BBBB<>>B?B?BB?9::AA@@=BAAA>A=ACBBBBBBABB?<;;;;;;*;9>@>@@6@??>@9@58
@N9IO0:00837:05996
TACGGAGGTGCGAAGCGTTATCCGGAATCACTGGGTTTAAAGGGTGCGTAGGCGGAATATTAAGTCAGTGGTGAAAGCCTGTCGCTTAACGATAGAACTGCCATTGATACTGATATTCTTGAATTGGGTTGAGGTTAGCGGAATGTGACATGTAGCGGTGAAATGCATAGATATGTCATGGAACACCAATTGCGAAGACAGCTTACTAGGCTGTAACTGACGCTGAGGCACGAAAGTGTGGGGATCAAACAGG
+
////)/7279555.5://)///)/)/)/:99955)44)44)44)44494//)-8(-(---(-(/:;A??@@BA<=18;6;0<=<::)/+/888:<B799>A?BB?ABACCCCCCBB=@?=?A?C@BB>B?BBA?D89833;;6;<@=??;884;43327777(339::?BBAAA@?99/6(/(/66(/(-055-/(/666:AB<?:=<<8<::8=<>CCCCCD888;6:;;333(3993333&3;999/3;;:
@N9IO0:00842:06009
TACGTAGGCAGCAAGCGTTGTTCGGAATTACTGGGCGTAAAGAGTGCGTAGGTGGTTGGCTAAGTTTGGTGTGAAATCTCCCGGCTTAACTGGGAGGGTGCGCCGAAAACTGGCTGGCTAGAGTGTGGGATAGGGAAGCGGAATTCCTGGTGTAGCGGTGAAATGCGTAGATATCAGGAGGAACGCCTGCGGTGTAGACGGCTTCCTGGACCATGACTGACACTGAGGCACGAAAGCGTGGGTAGCAAACAGG
+
BBBBB998;BAAC@CBBB@CC@BC@CACAECDCE>@@@FF?CBBBBBCCCC@BB@A?B?AAC?AAG?D?DCCA@@3;;;AC>C>@@?B?@@DD=?@?9:::?A<=?>:/:<=9BCC@BBBAABBBBBB588DDC:A>ABB@B?B?C?BB9ABAA>;;4;?@?9@AABAAABA@@?A@=BA;=9=00+00=?<@@??<:00*0/)0*/0*7;1339=?@<B956AACB;;;CCBB8;;;;BB6;<DBBD?;;;@
@N9IO0:00849:05989
TACAGAGGGGGCCAGCGTTATTCGGAATTATTGGGCGTAAAGGGCGCGTAGGCGGCCATGTGTGTCTTCCGTGAAATCCCTCGGCTTAACTGAGGACGTGCGGAAGAAACTGCAAGGCTCGAGTCCGGGAGAGGGGGGTGGAATTCCCAGTGTAGCGGTGAAATGCGTAGATATTGGGAGGAACACCGGTGGCGAAGGCGGCCCCCTGGACCGGTACTGACGCTGAGGCGCGAAAGCGTGGGTAGCAACGGG
+
ECCCBACBBB1@=ABBBC@CB?BB?A?B>@A=AA<AAACC=CC=AA@ACCB?8849<??@>@:::BB?A?BBBAB<A@@9@;;4;C?C?BBBBC?AA?BBBA?A?@@@;@BBBB<@=?@@?@@?@4;;/8?=@ABAB)@@<@<@;@B<@@CBA@@A@<;;;D>ACDA@AABB;0-0@,00+0+0008>>AB6;:B6:49>=@@@@1>?499;A;?;::BABB<>000+0000CC.::A:::.99555.55>2
@N9IO0:00858:05993
TACGAAGGGGGCTAGCGTTGCTCGGAATCACTGGGCGTAAAGGGTGCGTAGGCGGGTCTTTAAGTCAGGGGTGAAATCCTGGAGCTCAACTCCAGAACTGCCTTTGATACTGAAGATCTTGAGTCCGGGAGAGGTGAGTGGAACTGCGAGTGTAGAGGTGAAATTCGTAGATATTCGCAAGAACACCAGTGGCGAAGGCGGCTCACTGGCCCGGTACTGACGCTGAGGCACGAAAGCGTGGGGAGCAAACAGG
+
BAD:;4;?@?0?@BCAAA@BBCCC@C8;;CAAAG?A@@BB6;;6;@>@@AA>;:;.;?@A<A?AC@@@CC:BBBC>CC?BB@:999AC398@<@@@<@9:9;>>5?<?@@9:9?AAABA9?>????BC=B@;;6:==A?@<?=@AA@>?AA::9:::9=>=D9?8==;888===8===C@AA=@@@=@BBB@CCC?B?;;7;B;;;BB>AC=B?B@@@ACCBCC@@A=@@@;;:.;AAABBB8<;;BB<ABB?
@N9IO0:00823:06025
TACAGAGAGTGCGAACGTTGTTCGGAATCACTGGGCTTAAAGCGCACGTAGGCGGCATCGTAAGTGTCTGGTGAAATCCCACGGCTCACCCGTGGAACTGCCCGGCAGACTGCGATGCTCGAGTGTGGTAGGGGAGAACGGAACTCCTGGTGGAGCGGTGAAATGCGTAGATATCAGGAGGAACACCGGTGGCGAAGGCGGTTCTCTGGTCCACAACTGACGCTGGAGGTGCGAAAGCTAGGGGAGCAAACGGG
+
CBB;;;CBBAAA@@<=@@6;;?BC@E@@ABABBE>BB<@@8@;;;BAA?@@;9905B=<?984:@A@ABB?BBBB=BCA:?9:6:??@AD599@0928<733(44;9@C>>>C>?@ABBBBBBGCBB@BCBEE;BACACDAD@CCD@CC?AA>ABBB@BBCC>@@@BBBBBA@@BAB;??<@=@AA@C?BB@BBB9:9:C?C?AA@;:5;?=@9939@@?00000+0=+00888<04333399.:<<<=8<;=7
@N9IO0:00830:06050
TACAGAGGGTGCAAGCGTTGTTCGGAATCATTGGGCGTAAAGCGCACGTAGGCGGCATTGCAAGTCAGGTGTGAAAGCCTGGGGCTCAACCCCAGAAGTGCACTTGAAACTGCAGTGCTTGAGTCTTGGAGAGGGCAGTGGAATTCCGAGTGTAGAGGTGAAATTCGTAGATATTCGGAGGAACACCAGTGGCGAAGGCGACTGCCTGGACAAAGACTGACGCTGAGGTGCGAAAGCGTGGGGAGCAAACAGG
+
CDB:=;DD=CB@@;=?::69:8@A@L6:6>>;GA7AA??=6?:8:ABB@@?=8:25;D>AAB9@@@@@?BBCCGH=CC@DBBB:BAAA;>??7@AB>B@@@ABB9;<C>BBBB@@@CBC@B@@@AB=@;@:::?5::99@6@;@=A?;:9@>9=@@A<ABCD>C@A@@CCCBBC@CD@@A<A=B@@?@@A@;A;;2;=;;;B;9:?BA=A:;969?@?BCBBABABB<@?A;;;69>@AACC8@@DDC<BBA8
@N9IO0:00862:06054
TACAGAGGTGGCAAGCGTTGTTCGGAATTACTGGGCGTAAAGGGCGCGTAGGCGGCCATCTAAGTCAGACGTGAAATCCCCCGGCTCAACCTGGGAACTGCGTCTGATACTGGAAGGCTAGAGTTTGGGAGAGGGATGTAGAATTCCAGGTGTAGCGGTGAAATGCGTAGATATCTGGAGGAATACCGGTGGCGAAGGCGGCATCCTGGACCAATACTGACGCTGAGGCGCGAAAAGCTAGGGGAGCAAACGG
+
//////95772;<137;8-398<>9>9A69:AA@9;9:94)4>4===?BBB;00+0*/;;7=:::9555ABBAA@79;;;;*:7B@AC;A;A@@:A=BEC;;:BAA@@@BAA?B<?7?>;@?CCD:?@=?====8=:::;;:4:6:27::0//8>.0)///:188::::988899;<.55.5.5558=:??9:86(-(--(-8::7>>:==8=8=<<<=<655544404:9:<=<.<;44444&4::::0899
@N9IO0:00814:06103
TACGAAGGGGGCTAGCGTTGCTCGGAATCACTGGGCGTAAAGCGCACGTAGGCGGCTTTCTAAGTCAGGGGTGAAATCCTGGAGCTCAACTCCAGAACTGCCTTTGATACTGGAAAGCTTGAGTTCGGGAGAGGTGAGTGGAACTGCGAGTGTAGAGGTGAAATTCGTAGATATTCGCAAGAACACCAGTGGCGAAGGCGGCTCACTGGCCCGATACTGACGCTGAGGTGCGAAAGCGTGGGGAGCAAACAGG
+
BCC@@;@BBB2AAACAA@@CCDCD@D@CBBBCCC>BBBCC?C9:9CBBA>>;00,/@;3A??;@ADCCCC8BBB=8==:CC=??>?:@:??A=A;B?A999>AA799AA@:94:A8??A>ABBC@AAA>BBBB?BCBBAB@D@BBBEECCBCBCDCC@@A@F<@<@B@@@BBBB?@@?@<@@<@@A?A@@@?CCC?B?;;7;BAAABB>BB<BBBBABBCCCCCCCC?BBB@A@<ABCCDJD<BCDCC<BBA>
@N9IO0:00819:06091
TACGGAGGATCCAAGCGTTATCCGGATTTATTGGGTTTAAAGGGTGCGTAGGCGGCTTTTTAAGTCAGGGGTGAAAGACGGTAGCTCAACTATCGCAGTGCCCTTGATACTGAAGAGCTTGAATGTACTTGAGGTAGGCGGAATGTGACAAGTAGCGGTGAAATGCATAGATATGTCACAGAACACCAATTGCGAAGGCAGCTTACTAAAGTATGATTGACGCTGAGGCACGAAAGCGTGGGGATCAAACAGG
+
CBCC?BC@CCC@C>C9:9?BBB=A<?CB>BBADD>DD<BB=BB=99:BAAA?:85;AAAA0A6;;AA??A5?@?@6;9AC>A;;;ABB<@@CCCCCBBBCCC>C@BBBCBBCC?BBBBC@CC@BAACBB9;;C@ABB>@@?B>@@@BBDD?AAA@C@=:;;B<AAACCCABBBBBAAA@9;:?CCFAAAC000BA8<9A@BAA=AA;;;0;?C@@AGACBCCAA::918?<878*9=??BEE;???FE>;;;?
@N9IO0:00821:06085
TACGAAGGGTGCAAGCGTTAATCGGAATTACTGGGCGTAAAGCGCGCGTAGGTGGTTTGGTAAGATGGATGTGAAATCCCCGGGCTCAACCTGGGAACTGCATCCATAACTGCCTGACTAGAGTACGGTAGAGGGTGGTGGAATTTCCTGTGTAGCGGTGAAAATGCGTAGATATAGGAAGGAACACCAGTGGCGAAGGCGACCACCTGGACTGATACTGACACTGAGGTGCGAAAGCGTGGGGAGCAAACAGG
+
5959=49=6??A>9B99;=A<;54.7-7?ACBBB<???CD=B@@?B@@@@A=>@=@B;A>BB?BAAB?B?@@CCC=BBBB:BB<AA;:2;>AA@8>.59>;ABB?AAA@C;;;@@@@@CCBCBBBCF@BBCCCD=AA>;;79=?@9>90//9997/4.49798&79337B??:::@?>A?B?B@CCB>BBCC?A@?9<8<==?=@B?BC@???BABA?9:;@@@AABA>;;;;;;0;::;CBB7;;;@A9@@@=
@N9IO0:00824:06104
TACGTAGGGCGCAAGCGTTGTCCGGAATTATTGGGCGTAAAGAGCTCGTAGGCGGTCTGTCGCGTCGGATGTGAAAGCCCGGGGCTTAACCCCGGGTCTGCATTCGATACGGGCAGACTAGAGTGTGGTAGGGGAGATCGGAATTCCTGGTGTAGCGGTGAAATGCGCAGATATCAGGAGGAACACCGGTGGCGAAGGCGGATCTCTGGGCCATTACTGACGCTGAGGAGCGAAAGCGTGGGGAGCGAACAGG
+
CCBABBBD=;<;B?BAAB?CBB?@=A?B?BC=BA8:9:=<38849@::900+00+0<<=@?@BBBBC@C;99DDC<BAA<ACC7BB?C=@A@3CC9BB;;;BB>B@@ABBBA=AAAA@@@A@@;;;A?AAABB9AA9:9:5:;??B?BC@BBBBCCC?C@?>7>???@A@CBB@@@@;??;?;?@A=A<AA=B@?9?;??>BBBBBBDD>C?BB<???>>>AAA???<>>=>?>;@A@AACC9??BACA:;;?
@N9IO0:00827:06108
TACGTAGGGGGCAAGCGTTGTCCGGAATCATTGGGCGTAAAGGGCGCGTAGGCGGATAATTAAGTCTGGTGTGAAAGATCAGGGCTCAACCCTGAGGGTGCACCGGAAACTGGTTATCTTGAGGACAGGAGAGGAAAGTGGAATTCCTAGTGTAGCGTGAAATGCGTAGATATTAGGAGGAACACCAGTGGCGAAGGCGACTTTCTGGACTGTAACTGACGCTGAGGCGCGAAAGCGTGGGGAGCAAACAGG
+
BBBBBCCDDD1DC?AABB?B<<5;7;8@AAA?AD>ECBBD8CD=AA@BBAA>@@<@CC@C>?>@BBAA?BC@@@C>BCBBBBB<@@BA=?C>A9:3=59398?=A=AF?BBB@C>ACBB>@?B@B>??????A?AA=A><5>:><@<@>?;6598//.77<6:>=>@BBB@@@<9818:4:7::;2:>@=26682>2>>>>@A:AAD;?=;==>=A=;;;:::=8808<>=>>8??@@@@A8BBA@?85778
@N9IO0:00839:06084
TACGGAGGGTGCAAGCGTTGTTCGGATTTATTGGGCGTAAAGCGCGTGTAGGCGGTCTCTTAAGTCTGATGTGAAAGCCCTGGGCTCAACCCAGGAAGTGCATTGGATACTGGGAGACTTGAATACGGGAGAGGGTAGTGGAATTCCTAGTGTAGGAGTGAAATCCGTAGATATTAGGAGGAACACCGGTGGCGAAGGCGGCTACCTGGACCGATATTGACGCTGAGACGCGAAAGCGTGGGGAGCAAACAGG
+
BAEDABBB>CCEG@CCCB?CB?BB@BBB>BB?BD=A?:9:/:>>@BBBCCC?@?>?BBBB<>;????BBBBBBBC>BAA;99:5:<<A?CB=BA=A:;:CCBA>B>?@?BCCC<??=?>3998;<;<;58<899.9939?:?2:295==?@<99?5;99@=A99:15;==?B@A6?97594:=A@A>B9:6955303-4858455;?A=AB?AAA;;2:@:0000//039:333(33338<<.<<<<<3;=>:
@N9IO0:00842:06099
TACGTAGGTGCAAGCGTTAATCGGAATACTGGGCGTAAAGCGTGCGCAGGCGGCTTTGCAAGACAGATGTGAAATCCCCGGGCTTAACCTGGGAACTGCATTTGTGACTTGCATGGCTGGAGTGCGGCAGAGGGGATGGAATCCGGCGTGTAGCAGTGAAATGCGATAGATATGCGGAGGAACACCGATGGCGAAGGCAATCCCCTGGGCCTGCACTGACGCTCATGCACGAAAGCGTGGG
+
??===00*/0/I9B@;;49>A90*0)0/9<<A<AAACC9;6<<A@@=00)//)//;3:==:=<<<AAAA@@@@9::99&89(33-3-3-3:;060/0///::*//8;00(///660;38177873;6;>:6?>?*//-3:)--(-35----/87888::=17:@00/---///--/(/-(-36,-(,,,-(//607133,////&///(-(-----...//......622222'26=8886
@N9IO0:00845:06104
TACGGGGGGAGCAAGCGTTGTTCGGAATTACTGGGCGTAAAGGGTGTCTAGGCGCCTTGTAAGTCGGGGGTGGAAATCCAACTGGCTCAACCAGTGACGTGCCTTCGAAACTGCTAGGCTTGAGTATGGCAGAGGAGAGCGGAATTCCAGGTGTAGCGGTGAAAATGCGTAGATATCTGGAAGAACACCGGTGGCGTAGGCGGCTCTCTGGGCCAATACTGACGCTGAAGCACGAAAGCCAGGGGAGCAAACGGG
+
A@@AAAAA';;;B8CCBB>CC<CC<M@B>BA@@A;@;;:@);;/4=4:4<<7595594:;<=A?77666$/-(-8/::).(/;83>DCC?A=?@@977==?@=@<A???9@;::B@@=?A=A???@@@=???@@?AA@:::<@?A@D@BB?BAAB@@@;@;999*:?878BAAAB?@@@:@<@B?BCB?B@;:;;DBCC?;;7;BBBAAAC>B?BABCCCCCBBCA@@@@@AAABC;AA7<<BB6<;BBB6;9@6
@N9IO0:00848:06090
TACGTAGGGGGCAAGCGTTGTCCGGATTCATTGGGCGTAAAGAGCGTGTAGGCGGCCAGGTAGGTCGGTTGTGAAAACTGGAGGCTCAACCTTCAGAGGTCGACCGAAACCATCTGGCTAGAGTCCGGGAGAGGAGAGTGGAATTCCTGGTGTAGCGGTGAAATGCGCAGATATCAGGAAGAACACCCGTGGCGAAAGCGGCTCTCTGGAACGGTACTGACGCTGAGACGCGAAAGCGTGGGGAGCGAACAGG
+
BBCBBBCCBB1A@>BBB@=ACB9B;@@<@BA?BC<BBBBC=B;;:BCB@@@<896:9?>?BBB?BCD@C<?@??@?8??>=9979ABA?C@B?A:;:@<@ACCEABBE>D@CCBBB?BBBBBCCBACJ?DCCC@BBBBBB@B@C@B@CGACCCBBBC?BABA<BBAAAAA@@@BA@A=A?CC@CC@@+000+0000,0>>;:99???C@D?AA=AABC>>>???>?@?@>B;;;/;;;ACGL;CBECG?BCB?
@N9IO0:00854:06076
TACGTAGGTGGCAAGCGTTGTCCGGATTTATTGGGCGTAAAGCGAGCGCAGGCGGTTTCTTAAGTCTGATGTGAAAGCCCCCGGCTCAACCGGGGAGGGTCATTGGAAACTGGGAGACTTGAGTGCAGAAGAGGAGAGTGGAATTCCATGTGTAGCGGTGAAATGCGTAGATATATGGAGGAACACCAGTGGCGAAGGCGGCTCTCTGGTCTGTAACTGACGCTGAGGCTCGAAAGCGTGGGGAGCAAACAGG
+
AA>?>00+0<8<A@CCDD<??C@E>AAC<B?;?@6<?<=<-9;A=>>?><?<;:7;D>BC@C>B@@@B@A;=99909=999(;9>@@><@:>>>0?@>5BBCB:B:=@7CCFF?CCA@@?AA@AAABBC@CCC:CBBBBB9B9=8D?B?@??;AA8929@@>;93737;>AAB?;;=900(/(.367<=8<8<=<+8+575;AA=>=B=AA;;:?;?;;;=<<???>;>9:>>>5>??>?CC:BBBBD?>><;
@N9IO0:00854:06099
TACGTAGGGACCAAGCGTTGTTCGGATTTACTGGGCGTAAAGGGCGCGTAGGCGCAATTCAAGTCATCTGTGAAATCTCCGGGCTTAACTCGGAACGGTCAGATGATACTGCTTTGCTAGAGTGCGGAAGGGGCAATCGGAATTCTCGGTGTAGCGGTGAAATGCGTAGATATCGAGAGGAACACCTGAGGTGAAGACGGGTTGCTGGGCCGACACTGACGCTGAGGCGCGAAAGCCAGGGGAGCAAACGGG
+
CCCCCCCC=BB>@9;;AC><;9;B9;?@79:BEE>AABDD<@@<@CABABA?895?<A=:978@>@<A@AA@@D<AB;;5;@:>>?D=BABB=A>;<5;=??@BBBBCA?ACCG<@@AA:;;;;:@9=2955&5;49:<5:5;>BBDC@BBBBB;;7;BBE?ICCC@@@B@BA>=9999.5.99949=9;6;==8==<<<5<8=BBDC>C@CA@@@;;<;;;59555::<<>:09>299::&45<@@9BBB=
@N9IO0:00816:06122
GACGAACTGTGCGAACGTTATTCGGAATCACTGGGCTTACAGGGTGCGTAGGCGGCCTGTTAAGTAGGGTGTGAAATCCCCCGGCCCAACCGGGGAATGGCGCTCTAAACTAGCAGGCTTGAGTGAGCTAGGGGTGCATGGAACTTCCAGTGGAGCGGTGAAATGTGTTGATATTGGAAGGAACACCGGAGGCGAAAGCGATGCACTGGGGCTTAACTGACGCTGAGGCACGAAAGCCAGGGTAGCGAACGG
+
CCBBB=@?@AA?AA>::;=ACAEEAC=BBCCCCC>CD>A@CBG=@@@@;;;;?@;@@EDD?C?@AABB<@@@AAA=BBBBB1B?BC>B@B?BB@6@=??9>>999=>@8@?AA<>8;@?4?8<?@BAA>>@==-7==?9>595@C=<388//).5361:<<<4955961;:=<?=?=A6;4?;882494551:?AA7<;///57>>BBBA6AA3:58A@==@?993703<:@AC9?@<??>9?AACAC=9:9
@N9IO0:00821:06115
TACGGAGGGTGCAAGCGTTGTTCGGAATCATTGGGCGTAAAGCGCGTGTAGGCGGCTTGGCAAGTCGGTTGTGAAATCCCGGGGCCCAACCCCGGAACTGCATTCGAAACTGCCTCGCTAGAGTCCCGGAGAGGAAGGCGGAATTCCCGGTGTAGAGGTGAAATTCGTAGATATCGGGAGGAACACCAGCGGCGAAGGCGGCCTTCTGGACGGTGACTGACGCTGAGACGCGAAAGCGTGGGGAGCAAACAGG
+
@@BD=:9;6;ABA?BBCC?@@@CC@B@BA@A4>80=@899/3::??ABC@@=@C:>A:B;>C>@@BB?B?BBBBD?DDD>CDC;CC<>189939<B?A:;;BA?BCCE>C;;:?BBCCCBBBBBAB=B?AA@C=@=@=>>9>;?;??8?=:::B?;:6;AAC>CAGCCBBBBBBBCC>CC?B@BAA@CCCE@CBA>@;>A;@?B?BBA=A@@>@ABAB9;:AAA@?@?BCBBBJ>BBABCEE9BB@@@6@@@=
@N9IO0:00822:06128
TACGTAGGGACCAAGCGTTGTTCGGATTTACTGGGCGTAAAGGGCGCGTAGGCGGCGCGGTAAGTCACTTGTGAAATCTCTGAGCTTAACTCAGAACGGCCAAGTGATACTGCAGTGCTAGAGTGCAGAAGGGGCAATCGGAATTCTTGGTGTAGCGGTGAAATGCGTAGATATCAAGAGGAACACCTGAGGTGAAGACGGGTTGCTAGGCTGACACTGACGCTGAGGCGCGAAAGCCAGGGGAGCAAACGGG
+
CCBBBCCC?CD?B?AABC=;;8;@6::D:??@A@9>?;;;0:A5??A?A@B???=?AAA?BB:;;@@::4;;;;D>@@AAABBBAB7;6;@AA;;79:3:)0*/<;<9?:;;BCCBA@@@@AB@@@@;;7:BB6::05<838.3-39497=>B@@AB?B;;:0;;;@@@;;<@A;:4:@@?B>AAA?A@::5:AA<@@CDK?E@BCAAA>AB@AA::;AA@@@@9;;6;;@???8;917;??6@@BBB<BBC=
@N9IO0:00828:06123
GACAGAGGGTGCAAACGTTGTTCGGAATTACTGGGCGTAAAGCGCGTGTAGGCGGCTATGCAAGTCGGATGTGAAAGCCCTCGGCTCAACCGGGGAAGTGCACCCGAAACTGCAAAGCTAGAGTCTCGGAGAGGATCGTGGAATTCTCGGTGTAGAGGTGAAATTCGTAGATATCGAGAGGAACACCGGTGGCGAAGGCGGCGATCTGGACGATGACTGACGCTGAGACGCGAAAGCGTGGGGAGCAAACAG
+
CBD;;;DD>BBA@?8>::37728828-3-3>>>A>BBCBC:;;DBBBBBDD=998;9<=@@B7<B:;.6955A==3>::3:@B9@BCC9>9>@@2C9??<<444/69<4>ACCBG7@CCCAAAA@@@@=B@CA9B=BBBC:>9@7@<AA>A??BBAA?AAAA<A>CABAAAAA???@A??6?:???<@>=?;?AA<A>@@?C9:9B@@7=B@@><@BAA??>><;<=<=;?876-7<6<699+66282'.59
@N9IO0:00856:06130
GACAGAGGGTGCAAACGTTGCTCGGAATCACTGGGCGTAAAGGGCGTGTAGGCGGGAAGATAAGTCGGGCGTGAAATCCCCAGGCTCAACCTGGGAACTGCACTCGAAACTGTTTTTCTTGAGTGCCGGAGAGGAAAGCGGAATTCCTGGTGTAGAGGTGAAATTCGTAGATATCAGGAGGAACACCAGTGGCGAAGGCGGCTTTCTGGACGGTAACTGACGCTGAGACGCGAAAGCGTGGGGAGCAAACAGG
+
<AADC>>@466;<;1:3304999<8=2438:333(3?;AB>BC=::::@9969?<4<4:>:;8=AAAE=:99BCC7??A@6@D?AAAB=A<??@8?4::::@<;;:::/45::ACC1>?9@@A@@@?B=AA;<7;A=ABB>B@C=B?@A=;;;BBBB?BA@@:@=@B@@@BAA@?;;4;;4:9=@B5:9888=9959<@C?BAD>CCC?ABA?CA=@@000>@CAAA@@;;;;A9A;::CCC3A:9:@6>@B;
@N9IO0:00859:06111
TACGGAGGGCGCAAGCGTTGTTCGGAATCATTGGGCGTAAAGCGCGTGTAGGCGGCTTGGCAAGTCGGGTGTGAAATCCCGAGGCTCAACCTCGGAACTGCATTCGAAACTGCCTCGCTCGAGTCCCGGAGAGGGTGGCGGAATTCCCGGTGTAGCGGTGAAATGCGTAGATATCGGGAGGAACACCAGTGGCGAAGGCGGCCACCTGGACGGTGACTGACGCTGAGACGCGAAAAGCGTGGGGAGCAAACAGG
+
BAAA<ACC=BBBC9<;BB@CC@DC@CABCBB=B>4???@@599=::@AA:949>:>?:>:<@5:>??=:>@;BBB>BCC=B<<7<<DB?D@CDC?B@B@@@??;@?==6>:796<;<<>99:9999,9;<@=BD6@B=@?7;9>8==6=8@@AAAB?:>BB=7<@>>@BBBCB?AAD=AA?B?BBA=AA@@=@AA>C@@?9;7;;8<<9=@@<@CBAB@;;<@<<<@=>>@;;;;&;99C<>>2><@@<4:;;4
@N9IO0:00830:06165
TACGTAGGGTGCGAGCGTTAATCGGAATTACTGGGCGTAAAGCGTGCGCAGGCGGTTCGTTGTGTCTGATGTGAAAGCCCCGGGCTCAACCTGGGAACCTGCATTGGAAACTGGCGGACTTGAGTGTGGCAGAGGGGGGTGGGAATTCCGCGTGTAGCAGTGAAATGCGTAGAGATGCGGAGGAACACCGATGGCGAAGGCAGCCCCCTGGGCCAACACTGACGCTCAGGCACGAAAGCGTGGGGAGCAAACAGG
+
CCCECCCC=BBBCBB@;?8=8AAB<C8;4:A@>A<;;;CC=B;A@B<?@;;5;@=@8@A=7555:9?AB@???AA8>=>>2=<38;@B7<7;F;5>*0*///3:8=7<<4999344.444.44:999:3444499999#449(7-7-78A<=BCBBBBBCBBCD<BBCBBBBBBA@@CB>CC6;599939>>><@@A?A?BDCBDDF2BBB>C?A>AAA@@A>:::999<?@@>>>/9:??BCC9BBEFG>@@@?
@N9IO0:00834:06179
TACAGAGGTGGCAAGCGTTGTTCGGAATTACTGGGCGTAAAGGGCGCGTAGGCGCCTTCTAAGTCGACGTGAAAGCCCCAGGCTTAACCTGGGAACTGCGTCCGATACTGGGAGGCTTGGATTCGGGAGAGGGATGTGGAATTCCAGGTGTAGCGGTGAAATGCGTAGATATCTGGAGGAACACCGGTGGCGAAGGCGGCATCCTGGACCGAGATCGACGCTGAGGCGCGAAAGCTAGGGGAGCAAACGGG
+
HCCAAAA=@@9<=:>??@=A??@D?B:B9=AB@@8;449909;2449<:@<800/487;<?;==;:55@@<>A-00::+00)/@496=8@CF<G@ABBCCBB>BBAAAA@@9;;5;@6?>5925>>5<BABA<A::9C<A7B6:6:B?CC@:7/0)//00+;99BAAAAAAAABB9==9=8CBB?C?BB>B==7B@CB6?;33,3787;8=>@A@?@3338:;;;5:9:8;<3;;8;=@@1>@@@?9;><3
@N9IO0:00855:06173
GACAGAGGGTGCAAACGTTGTTCGGAATTACTGGGCGTAAAGCGCGTGTAGGCGGTTCGGAAAGTCGGGTGTGAAAGCCCTGGGCTTAACCCAGGAAGTGCATTCGAAACTCCCGAGCTGGAGTTCTGGAGAGGAAGGCGGAATTCTCGGTGTAGAGGTGAAATTCGTAGATATCGAGAGGAACATCGGTGGCGAAGGCGGCCTTCTGGACAGTGACTGACGCTGAGACGCGAAAGCGTGGGGAGCAAACAGG
+
ABCABADF>CC?==8899<@A?BC@C=@=@@??B;;;;>?8@<:;B@@@CD@BB?A=994;C<BCCCC=EC@@?B8;;B;==?6==:?;?A9AA6:6:9:;;;4;;;;,9>?@,9;>>BB>@AA@BDD>AA@B?C@C@CDAC@C@BAA@@BBBCCAA<@@>@;@=@ABAAA@?@CCBBBB@C@BBBBB>@?=AAA6;8BB=@?B@BBC>AACCBBBBB>>>?@?:;;;>AB;;:.;A@AADD7?@@??6?@?=
@N9IO0:00860:06205
TACGAAGGGTGCAAGCGTTAATCGGAATTACTGGGCGTAAAGCGCGCGTAGGTGGTTTGTTAAGCGATATGTGAAATCCCCGGGCTTAACCTGGGAACTGCATGTCGAACTGGCAGGCTAGAGTATGGTAGAGGGGTGTGGAATTTCCGGTGTAGCGGTGAAATGCGTAGATATCGGAAGGAACATCAGTGGCGAAGGCGACACCCTGGACCGATACTGACACTGAGGCGCGAAAGCGTGGGATAGCGAACGAGGATTG
+
BBBBB@BL>AA@B>B;;;?B=@B@?A=A?BA@@C=898?@9@@@@B:;;@@=?@=@B<CC>B>BBBACDBAACDD89999*;A/9:2949>BBD?F?B@@ACBAAAA@7<>?7?@B?BCCCBBBB@@<?@@;;;;-;;AA:C:BC>C?C?B@@@@A@=@:;;0:>>>?@AAAA;;;5;59;>;>?;==;;;8<BB=B?BAA@:9;,:=8@B?C@@@BABAAA<<<00)/78/87*7860//(//96-//36---(-/27
@N9IO0:00817:06249
TACGTAGGGTGCAAGCGTTAATCGGAATTACTGGGCGTAAAGTGTGCGCAGGTGGCCGCGCATGTCGAGTGTGAAATCCCCGGGCTTAACTTGGGAATTGCGCTCGAAACTACGTGGCTGGAGTGTGGCAGAGGAAGGTGGAATTCCAGGTGTAGCGGTGAAATGCGTAGAGATCTGGAGGAACACCGATGGCGAAGGCAGCCTTCTGGGCCAACACTGACACTCATGCACGAAAGCGTGGGGAGCAAACAGG
+
BCBBA@@@<9;9C@CBBB?B;@?>;>=@?BCCCD>ABBAA<BBBCCCCC@@<@A=@=CCCBABCCCCBBBBB?@@<@ADD8@@<@@?B?BB?BA<A=?;@BB?@?AAA<A@?AA@@<@?@<@?@BAA?AAACB@E@B?988:7A4=6:;7@BBBC=C?B?@@;@AAB@A@ABAA@99399495556:<<>@<C>>9@9@CCC8;69BBD=CAC?AA@@BBAA@@@@;::5?@@B=A@A@@@@7@AAAA<ACA?
@N9IO0:00818:06247
TACGTAGGGGGCAAGCGTTGTCCGGAATCATTGGGCGTAAAGGGCGCGTAGGCGGATATTTAAGTCTGGTGTGAAAACCTAGGGCTCAACCCTGGGACTGCATCGGAAACTGGGTATCTTGAGGACAGGAGAGGAAAGTGGAATTCCACGTGTAGCGATGAAATGCGTAGATATGTGGAGGACACCAGTGGCGAAGGCGACTTTCTGGACTGTTAACTGACGCTGAGGCGCGAAAAGCGTGGGGAGCAAAACAG
+
C@;;9>><<<(55.5555.55:6;6;49900)/;3<<<B@6;;6;@BBB@@<??5;444:.;.4==AD455BAA@A.:.9==>8@?;;7;=4;;;3333338877177.8:::3<::;9*//9(----0---8388*-/;)0)/572785.--4-----259...4::888///---(//(..33(...6+225.53777777'222222222.5.5555555555535558888+6333333&383333&39;
@N9IO0:00821:06254
GACGAAGGATGCAAGCGTTATCCGGATTCATTGGGTTTAAAGGGTGCGTAGGCGGACTGATAAGTCAGTGGTGAAATCTCTCAGCTTAACTGAGAAACTGCCATTGATACTGTTAGTCTAGAGTATAGATGACGTTGGCGGAATATGACATGTAGTGGTGAAATACTTAGATATGTCATAGAACACCGATTGCGAAGGCAGATAACGAAACTATAACTGACGCTGAGGCACGAAAGTGCGGGGATCAAACAGG
+
BBCCC?B>BBABC@ICBB@CCC@CABC@BBA>C@9?@.:9,39.88@@@??=?B?BBBBBBC?ABBCCCC@CBA>7>>@@@;;4<@.95:959:@B6@?>@9@@;@AABBBBA=;;;@@A@;;;@@AACCCDBCC@D?:9394;==@A@??B<;;;;8=;;;3;@=>::959;ABA@CCCCCFAA@;=00+00::*9.389988-3337(3344:9;==<8/0////)//////)/9:<<@@2@=<;:39=?9
@N9IO0:00828:06215
GACAGAGGGGGCAAGCGTTGCTCGGAATTACTGGGCGTAAAGGGCGCGTAGGCGGGATGGCAAGTCGGTCGTGAAATCCCTCGGCTCAACCGAGGAACGTCGATCGATACTGCTGTTCTTGAGGATTGCAGAGGAGACTGGAATTCCCGGTGTAGCGGTGAAATGTGTAGAGATCGGGAGGAACACCGGTGGCGAAGGCGGGTCTCTGGGCAATTCCTGACGCTGAGGCGCGAAAGCGTGGGGAGCAAACGG
+
CBBBBCBCBC2CC@GABAGICCCDAG@B?BC@@?8;;;?@8@<8ABAAABB?BCC>BBB?@@=@@A@@EEAA@??8@@@7?::6:A@@=A>@???B?C:::CBCABABAABB?????AC?BAB?BD@CCBB??<?@@???=A=@=BC>B>BBBAA@B7<@;?8CC944BBCCCBBBB;A:4?4@@>4=4882=9?8@>@@@:@B9:99826<9>;A:;9;====?;95;:<878-8;5:?::->>BC;3599
@N9IO0:00836:06244
TACGTAGGCAGCGAGCGTTGTTCGGAGTTACTGGGCGTAAAGGGTGCGTAGGCGGTCTTTTAAGTTCGGTGTGAAATCTCCCGGCTCAACTGGGAGGGTGCGCCGGAAACTGAGGGACTAGAGTGCGGGAGGGGAGAGCGGAATTCCTGGTGTAGCGGTGAAATGCGTAGATATCAGGAGGAACACCGGTGGTGCAGACGGCTCTCTGGACCGTAACTGACGCTGAGGCACGAAAGCGTGGGTAGCAAACAGG
+
BBBBCCDBCBBABB@@A@8BC:CC;A;@:BACCG>?A?B=7B?8@@@BACA?9929;;:;-;=AA>BC?BBAABG>CBBBB<A>AABB@ECCC<??B<>?>BB?B?BD>DDBB<;5:@AABBB?@??>6??A@9@?@?<<<=?A<A?>?>?CCBBAD?CCCC>BBBBBAAABB@@?B@BB?C@BBC?B?AA=@A@AB@@@?@@@AAACABB????;?A>9:;;;;;;5<;;@@?0;;9:A@:BBBCCC=CBB@
@N9IO0:00843:06229
TACGAAGGGTGCAAACGTTGCTCGGAATTATTGGGCGTAAAGCGCACGTAGGCGGCTTTGCAAGTCGGATGTGAAATCCCACGGCTTAACCATGGAAGTGCATCCGAAACTGCAGAGCTTGAGTACTTAAGAGGATCGCGGAATTCCCGGTGTAGAGGTGAAATTCGTAGATATCGGGAGGAACACCAGTGGCGAAGGCGGCGATCTGGGAAGATACTGACGCTGAGGTGCGAAAGCGTGGGGAGCAAACAGG
+
B@A;;6;B=;;<CC=;;;?A@@@A>B?C?BC;DG8:::A?34844;::?@A<?:4:;=2:>B<:::>45556>>F=CBC8?;;5958@8B<==C:@:C;;;A;;85==4<;;?==?:@B7;;:9@B>9@9=00)/9::BB?C?C?CC>B?BBA<=::78AA?=B>?>??>=???999,7;6>:@@<6::==9<A<5::9;5;;:9?>994;599;5555599=>>>>=AAB;;;0<@AABBB9BCBBB=;;;?
@N9IO0:00847:06257
TACGGGGGGGGGCAAGCGTTGTTCGGAATTACTGGGCGTAAAGGGTGCGTAGGCGGCTCTCTAAGTCGGATGTGAAAACTCTGGGCTCAACCCAGAGCCTGCATCCGAAACTGGAGGGCTAGGGTTCTGGAGGGGAAAGCGGAATTCCTGGTGTAGCGGTGAAATGCGTAGATATCAGGAGGAACACCGGTGGCGAAGGCGGCTTTCTGGACAGATACCGACGCTGAGGCACGAAAGCTAGGGGAGCAAACAGG
+
BB;:9999999"9C.59B@<BC@GC@CAE?CBBCF>A:;;D;@@=@BBCB@>;00+//99:?C=@@@?<??@;@@??0//:;<<7===>6>C:>8=@B@BAAACC>AAB<A@@?;;;0;@@@A<C>BBD?BBDD;EC=BBC@B@C@C@CC?BCCBB@@>ACDF>AAAEBAABB:;;;;5;@5;5;;;5;=<<5<@A=A@DB@BCD<AAA6;:@@@@AA=AAB::9A9949?ABCB>BBBCBCD;AABCC=BBB<
@N9IO0:00853:06258
TACGTAGTGGCGAGCGTTGTCCGGATTTACTGGGCGTAAAGGATGCGTAGGCGGATATTTAAGTGAGATGTGAAATACCCGGGCTTAACTTGGGTGCTGCATTTCAAACTGGATATCTAGAGTGCGGGAGAGGAGAATGGAATTCCTAGTGTAGCGGTGAAATGCGTAGAGATTAGGAAGAACACCAGTGGCGAAAGGCGATTCTCTGGACCGTAACTGACGCTGAGGCATGAAAGCGTGGGTAGCAAACGG
+
:;5595555.59<<<-.(--.(-(/77.9:955)599990:794/0///>;@>:<A@@@0@:@?==?@?>?AA@9>:9:(39.77282886;A9?@>?><:@A7>?@<@??<>BA@@@@::9?@@BC>EDDD@A??;?A=A=A5947@?@<==9/0(/;;828:;BC997><:633,3,33,33328899,3333(33889<4>8@@85<8(///(.8783358??=7//0?;;5:BBAAA8??A@A@<@<7
@N9IO0:00858:06227
TACGAAGGGGGCTAGCGTTGCTCGGAATCACTGGGCGTAAAGGGTGCGTAGGCGGGTCTTTAAGTCAGGGGTGAAATCCGTGGAGCTCAACTCCAGAACTGCCTTTGATACTGAAGATCTTGAGTTCGGGAGAGGTGAGTGGAACTGCGAGTGTAGAGGTGAAATTCGATAGATATTCGCAAGAACACCAGTGGCGAAGGCGGCTCACTGGCCCGATACTGACGCTGAGGCACGAAAGCGTGGGGAGCAAACAGG
+
CAD9;5;595(5>>B;;<?@@B;96;?ABB;;;?;@;;;9,44)4:8>8<<7@AA=A@=>8<:;700-77+5666/66(-/:1////88-45;6A;<;A3396:A/99@;;;;75<883</338826;;1:://(/:89986;;???>;;7866985828?A?7>6://...33791777;5:>=?@B>A?CC@BBB<B?;;6;CBBCCC?CB>BBCBBBCDAA@DBCC?BACA@@;ABBBBBB9;;;BD=@;;7
@N9IO0:00815:06308
TACAGAGGGTGCAAGCGTTGTTCGGAATTATTGGGCGTAAAGCGCGTGTAGGCGGCTTTGCAAGTCGGGTGTGAAATCCCTCAGCTTAACTGAGGAAGTGCGCCCGAAACTGCAGAGCTTGAGTACCGGAGGAGGGTGGGACGGAATTCCCCAAGTAGAGGTGAAATTCGTAGATATGGGGAGGAACACCGGTGGCGAAGGCGGCCACCTGGACGGATACTGACGCTGAGACGCGAAAGCGTGGGGAGCAAACAGG
+
DDCHCAAA<AB=@?@????@@=AB=A=@=AA>AB=AAAAB:????AAAADC@BB@BCC?DCC?AB@@@:??@@@@;ABC<CBAAAA?C>BB:;;@D@BBB<<4:0444)499445;:99.///-,,(,(,,(,-9(---(/55.5.5.555&5.594444.5:::2;49>?555=<<<>>/444:489:-3-44.48838;;;4;;??;@@8@:;29>@A@B@A<<:955555BDDC=?955@::.?BDE>895;7
@N9IO0:00830:06305
TACGTAGGTGGCAAGCGTTGTCCGGAATTACTGGGTGTAAAGGGCGTGTAGGCGGGTTGTCAAGTCAGATGTGAAATTCCGTGGCTCAACTGCGGAGCTGCATCTGAAACTGATGATCTTGAGTACTGGAGAGGGAAGCGGAATTCCTAGTGTAGCGGTGAAATGCGTAGATATTAGGAGGAACACCAGTGGCGAAGGCGGCTTTCTGGACAGTAACTGACGCTGAGGCGCGAAAGCGTGGGGAGCGAACAGG
+
CBBBB@@<AC?CG>AACD@CBC@C?C@D?AA@@@8A@BCB>CC>CBBBBBB@CCF>C?AAA?599@@99;@ACBC>C?B?BA@>@CCC?BBBAB?BBB:;;BB<BBBB<AA@B@@?BBB6;<ABBBGD?@C@>>5=5;:B?C?B@DAA@@CAAAA<<7;AAB>;;;CBB?AA??<?A>@?4768:98>@=<9=99,343:,9@=6@??<?BABBB?BBBBBB??::;:>?>>>>18;BBBCB9BAAAB@@@@=
@N9IO0:00842:06308
TACGTAGGGTGCGAGCGTTAATCGGAATACTGGGCGTAAAGCGTGCGCAGGCGGTTTTGTAAGACAGGTGTGAAATCCCCGGGCTTAACCTGGGAACTGCGCTTGTGACTGCAAGACTCGAGTACGGCAGAGGGGGTAGAAGTTCCACGTGTAGCAGTGAAATGCGTAGAGATGTGGAGGAATACCGATGGCGAAGGCAGCCCCCTGGGTCGATACTGACGCTCATGCACGAAAGCGTGGGGAGCAAACAGG
+
IDCCCBBC>AAABBCBCC@D@BB@<A000AA@@<@@@AA;ABBBB@?>::5;A=ABC9AAA?AB????DA@A@B:>?AA+992973@?B@B>@6?7:949:::7><?AACAAA>:::B97348<;?;>=<90000(-:88)--(-(,6-//999:?>=@@;4;====@@>@>@>@A?AA?B?@@?9>>?@<99:3768333333$38=5<===<<:;;:6/////378=@A@A9@@@;;;;-:9?>C;;;:=
@N9IO0:00843:06260
TACGTAGGGTGCAAGCGTTAATCGGAATACTGGGCGTAAAGCGTGCGCAGGCGGTGATGTAAGACAGGTGTGAAATCCCCGGGCTTAACCTGGGAACTGCATTTGTGACTGCATCGCTGGAGTGCGGCAGAGGGGGATGGAATTCCGCGTGTAGCAGTGAAATGCGTAGATATGCGGAGGAACACCGATGGCGAAGGCAATCCCCTGGGCCTGCACTGACGCTCATGCACGAAAAGCGTGGGGAGCAAACAGG
+
BCCBBBBB=@A?B>B;;;@D9;;@5@4;5959@699;BB6;6@?>@BB@@99;5;@@@@@@?@@??A>ABBCBB=BBGF:BB<AB?B?B>B?A5<4;;;;@@@9A@AAAABCBEBBBCC?AA@@@@;>>?>?@AA.;;C>B>B?B@CCBCBBBBABBCCFJ?;;;BBB@@@AAA@@<@B<@=@BA=BB@@>ACC?B@;;:;<GG3;;<6;>ABBCAA@=000>000=<<;7777&7337<<<*838??9?@A<
@N9IO0:00860:06304
TACGTAGGTGGCAAGCGTTGTCCGGATTTATTGGGCGTAAAGCGAGCGCAGGCGGTTTCTTAAGTCTGATGTGAAAGCCCCCGGCTCAACCGGGGAGGGTCATTGGAAACTGGGAGACTTGAGTGCAGAAGAGGAGAGTGGAATTCCATGTGTAGCGGTGAAATGCGTAGATATATGGAGGAACACCAGTGGCGAAGGCGGCTCTCTGGTCTGTAACTGACGCTGAGGCTCGAAAGCGTGGGGAGCAAACAGG
+
@955555.9:49A=BAAB>BAB@C@CCC>CFACD;?@899/7=<979:99=8>@=@D>BB@C?B9:;AABGEI@@6;@=<;(B266>C>B>BB>4B@@8A>@>;A@CC>ECC@9=<000*00//4:>>B?CBC:CCCB=<8<7:6=7?????<B=8=>B@??973388;:::BB@@?437.8.3:@?B?>>5;:;265:A===<878;59>=<=?<?=>>?:;;@AA=>=<888*99:9BBB:BAABF=A@@4
@N9IO0:00861:06277
TACGGAGGGTGCAAGCGTTGTTCGGAATCATTGGGCGTAAAGCGCGTGTAGGCGGCTTGGCAAGTCAGTTGTGAAAGCCCTGGGCCCAACCCCGGAACTGCATCTGAAACTGCCTGGCTAGAGTCCCGGAGAGGAAGGCAGAATTCCCGGTGTAGGGGTGAAATCCGTAGATATCGGGAGGAATACCAGCGGCGAAGGCGGCCTTCTGGACGGTGACTGACGCTGAGACGCGAAAGCGTGGGGAGCAAACAGG
+
CCCC=@?@8@A?C?BAA@>A@?BB@A>AABB9?=4=9778*38:=>ACCCC@CE@BB@B?BB?ABA@@@=@@ABB;;;:)5::1:;2:7;;;1;8=8;;;;<<<668=7A:9;9A?=A@@@@@BBC=C?B=AB?B:A:@@<@8@5?;4;:>>>CCCC9CECF>CC999<554<?<<=6=<8@96555;6566;>=9>:9:9;?C?B@@459=3=>;:@AAA;;;@;;;==B:9909@B@@@A.;;;;;0;AA7
@N9IO0:00837:06321
TACAGAGGGGGCAAGCGTTGTTCGGAATTACTGGGCGTAAAGGGCGCGTAGGCGCCTGCTAAGTCGAACGTGAAATCCCCGAGCTCAACTCGGGAACTGCGTCCGATACTGACAGGCTTGAATCCGGGAGAGGGATGCGGAATTCCAGGTGTAGCGGTGAAATGCGTAGATATCTGGAGGAACACCGGTGGCGAAGGCGGCATCCTGGACCGGCATTGACGCTGAGGCGCGAAAGCTAGGGGAGCAAACGGG
+
>AC;;;CCCD5CH?ABDC?A@@BB>A@C?BB??=889;;;6;C=@@ACBBA>>??;?@@A@39;;;;:;9;==<7:;;;.999;ABC?ABACJ>C?:;;;;;C@@@@B@@@AA@@=@A<@@<@?8AD>CBBBB<?@@A@=?=?;?@BB?BBC:::B?BCCC>???ABBAAABAAAC?CB@C?BCC<@=@@<?@A<A>;;7;BBB@GE@BB>B>BAD@CBBA@A@;;5;AB;;;6;;BBFJJ<DCCBB<BCF;
@N9IO0:00842:06316
TACGAAGGGGGCTAGCGTTGTTCGGAATCACTGGGCGTAAAGCGCACGTAGGCGGATGTGCCAGTCAGGGGTGAAATCCCGGAGCTCAACTTCGGAACTGCCTCTGATACAGCACGTCTTGAGTCCGGAAGAGGTGGGTGGAATTCCTAGTGTAGAGGTGAAATTCGTAGATATTAGGAAGAACACCGGTGGCGAAGGCGGCCCACTGGTCCGGTACTGACGCTGAGGTGCGAAAGCGTGGGGAGCAAACAGG
+
CBB;94:BBB2BDCEAAA>@B=?@<@?BBDBB@?6:;;BB;@@C@@@CCCC@BBACBA@@@=AAABBBCC;@@BA;:::0;9@@BBBB?BB?BB?C?B:;:?AB@@@@@CCCCBABBBA=B@;@=9=:>066;46BE<BA?A?A?C?CD=B<<AAAA@CCCC>C>?8>???AAA<A@390:?;9999=8<@<BAA;@;00,0;8>?@=?AA=A>;;;=>@>>=;;78-8>>>=<(398?A==1BBCB=69447
@N9IO0:00845:06335
TACGGAGGGTGCAAACGTGCTCGGAATCATTGGGCGTAAAGCGCACGTAGGCGGACCGCTAAGTCGGATGTGAAAGCCCTCGGCTTAACCGAGGAAGTGCATTCGAAACTGACGGTCTTGAGTATGGAAGAGGGTCGCGGAATTCCCGGTGTAGAGGTGAAATTCGTAGATATCGGGAGGAACACCAGTGGCGAAGGCGGCGACCTGGGCCAATACTGACGCTGAGGTGCGAAAGCGTGGGGAGCAAACAGG
+
:;55.5:<2;;9<:.95555/7727*////4::137973(33338444=A8>;6/0)///0+0933-3888444(44808:<.557;7;7:;<0506;;:=<755;9.4:555>95;;<@@AAC@C4;.5;;:.9@@@A>A6;2;<490;C@?;54.4498083449CCAB@>?AA<9979>A@A@C999499?>A;99.3377399829/749@???@;<997>?.56>775,2522222&29222)2894
@N9IO0:00849:06338
TACAGAGGGTGCAAGCGTTAATCGGAATTACTGGGCGTAAAGCGCGCGTAGGTGGTTCGTTAAGTTGGATGTGAAAGCCCCGGGCTCAACCTGGGAACTGCATTCAAAACTGTCGAGCTAGAGTATGGTAGAGGGTGGTGGAATTTCCTGTGTAGCGGTGAAATGCGTAGATATAGGAAGGAACACCAGTGGCGAAGGCGACCACCTGGACTGATACTGACACTGAGGTGCGAAAGCGTGGGGAGCAAACAGGA
+
;@;;6;AA,55393977:;A4?<B5;.:.4?=<<6?=>@:3@:9;B@@@CC@AA?A?CCC?C@CEAC@BBCBBB@7@@>>/@;6;BAB@B@BCC<B:BBAAAA7::BB1C=@@::948????AAB=B@BBBBBB=??<>=8=<?@8A=A@ABBBB@@>@GDD=AA???;;><9<==4:2:9<8=>=<A>773758062:==:8<<2:>8<>=;;575755228272;09<=:::1;::<=AA6A;8:D7;;=5;
@N9IO0:00851:06315
TACGAAGGGTGCAAACGTTGCTCGGAATTATTGGGCGTAAAGCGCACGTAGGCGGCTTAGCAAGTCGGAAGTGAAATCCCACGGCTCAACCATGGAAGTGCTTTCGAAACTGCTGAGCTTGAGTACGAAAGAGGATCGCGGAATTCCCGGTGTAGAGGTGAAATTCGTAGATATCGGGAGGAACACCAGTGGCGAAGGCGGCGATCTGGGTCGATACTGACGCTGAGGTGCGAAAGCGTGGGGAGCAAACAGG
+
CCA;;2;;0;BBBE=;;:@BBBBE?B8;89C:CC7AA???9?@A??@@?AA>AB?BB?BBBA@BBBB?A<??BBC=CCC>BCB@CBCC?B@BBA<B?C;;;>:1>;;5)5@9@ABC@@@<@@ABBB@AA8A<;5<:AAAA?B8;7;D<B@BBBD;;;=@BBC>C>BB@A@BBAACCC8>>8=<@AB@@@@@?BBC@D@CFABCBCCBBB<BBBBCDBBBICEFC;;;?BBBBBB>BCCCCCC;@@BBB<BAA=
@N9IO0:00828:06388
TACAGAGGGTGCGAGCGTTAATCGGAATTACTGGGCGTAAAGCGCACGTAGGTGGCGACGTAAGTCGGGTGTGAAAGCCCCGGGCTCAACCTGGGAATTGCATTCGAGACTGCATTGCTGGAGTACGGAAGAGGAGGGCGGAATTCCCGGTGTAGCGGTGAAATGCGTAGATATCGGGAGGAACATCAGTGGCGAAGGCGGCCCTCTGGTCCAGTACTGACACTCAAGTGCGAAAGCGTGGGGAGCAAACAGG
+
BB;;;<@@6AA@@>>>??<><?AA>A@CAD@AAB<?>?==5=>??AAAABB?AA@BCBBCDC@D@CBD=BBCCBA5::@?2=A5::@A?B@BCD?C>A8;:@@>A@A@BCCC@??????D?BBB@AA@C=@@B@CCD=CC@E?B?BB=B@CCCBBBC@CBCI?<=;C@A@A:;9===4;;6;8@?>>@5558<<<7:79929<4<ACB;@?296AAABBBBBAA;;:;CCCFMF:;:;9:@@0:9544)4@@<
@N9IO0:00842:06380
TACGTAGGGGGCGAGCGTTGTCCGGATTTATTGGGCGTAAAGCGCGCGTAGGCGGTGTCGCAAGTCGGCCGTGAAATCTCCAGGCTCAACTTGGAGGGGTCGGGCGAGACTGCGGCGCTGGAGGCAGGCAGAGGGCGGTGGAATTCCGGGTGTAGTGGTGGAATGCGTAGAGATCCGGAGGAACACCAGTGGCGAAGGCGGCCGCCTGGGCCTGACCTGACGCTGAGGCGCGAAAGCGTGGGGAGCGAGTCCGG
+
//7;;9>AAA,;;<>ACC:;<CAD=AAA=AC@CC=?@>>?9?9;;A@A@??;?A;AABBBBB?AA>=>>000AAC>CBCC=AA@AA@F@CE>B@BCDC;BAAA<AABAA@@@BB?B@@AB>AC?BAA=@@@A@B=BB?@@=A?B>B7;;7;CBAABA=??=@=@A?????A@AAA?C?BC?B?@@@>BBAB>B;;5;;;:4:=??9:;:0;>CAAB@CABADBB;;;6;BCBCC:;;B;;;;.;:<<000;:>:
@N9IO0:00877:05773
TACGGAGGGTGCAAGCGTTAATCGGAATTACTGGGCGTAAAGCGCACGCAGGCGGTTTGTTAAGTCAGATGTGAAATCCCCGGGCTCAACCTGGGAACTGCATCTGATACTGGCAAGCTTGAGTCTCGTAGAGGGGGGTAGAATTCCAGGTGTAGCGGTGAAATGCGTAGAGATCTGGAGGAATACCGGTGGCGAAGGCGGCCCCCTGGACGAAGACTGACGCTCAGGTGCGAAAGCGTGGGGAGCAAACAGG
+
@AA@=;;;0;ACB?BADGGI?;;;5:3:19==??9=@;;;0489995::=><@@=@B=BB@C@BA@@DC;5;<A<29<55&5<09;=B?B@CEC=B455>;@>AAB;;;@::5<<7559>A@@;;;CCCA;;;@A@A(A@@C2;5;2;:45>=>?;:44>>>8@>>?@@@@@@??@G?A@?@?BBCAEACCACCC<A;;;5;ACA0BB@ABBC@C>@BBBB:96@AA4::B@@B6;:A99::&9:=993::;7
@N9IO0:00883:05786
TACGTAGGTGGCAAGCGTTGTCCGGATTTACTGGGCGTAAAGAGCGCGCAGGCGTCGTTCAAGTCGCGTGTGAAAGCCCCCGGCTCAACTGGGGAGGGTCACGCGATACTGATCGACTCGAAGGCAGGAGAGGGTAGTGGAATTCCCGGTGTAGTGGTGAAATGCGTAGATATCGGGAGGAACACCAGTGGCGAAGGCGACTACCTGGCCTGTTCTTGACGCTGAGGCGCGAAAGCTAGGGGAGCAAACGGG
+
CCCCCCC@AA:?@=A@CB?CBB?C?BBC<AA@??8BBABB<BA@@BBCBCC?9:6BBE:BD@CCAAABBBABBB=BBCCC1@>@BBB@BCCEG9@@B<BBBBBBBBBBBAA@@@AA@@@??;@?@AA?@9798(3:@BB9=8E@CC=B?BB?88BB???>:2>?AB???>???><=5BB@B?AAA>A@DA=AAB?C?BBBCCCC@BC>B9CCC<ED<CCCCCCBBB@BCCCIC?CCBBAJM<BBBBC<@A?8
@N9IO0:00886:05797
TACGGAGGGTGCGAGCGTTGTTCGGAATTATTGGGCGTAAAGCGCGTGTAGGCGGTCTTTTAAGTCTGATGTGAAAGCCCCGGGCTCAACCTGGGAAGTGCATTGGAAACTGGGAGACTTGAGTACGGGAGAGGGTAGTGGAATTCCCAGTGTAGGAGTGAAATCCGTAGATATTGGGAGGAACACCGGTGGCGAAGGCGGCTGCCTGGACCGATACTGACGCTGAGACGCGAAAGCGTGGGGAGCAAACAGG
+
@>@@9AA@:AB@BBBCDD:CC<CC:C<F<DDADD>=>889.9<>?A???@@>:;0;:?@A9C?A@CCC?B;BBB<6BB>>2C@7CCBD@C@BBB=B8@@BAAA?B?BC8BCC>8BB???;C=A@BCC@7BAC@B:AABBC@G@C@CC>DCDCCFC?BA;;:<6B>:>>>DBCA@<??8;;6;.5BA>A8995=;@:A=@A:?::B9BB9=A6::;A@;;<<<::973333877=3:;888::/;==B=6==A6
@N9IO0:00890:05807
TACGGAGGGGGCAAGCGTTATTCGGAATCATTGGGCGTAAAGGGCGCGTAGGCGGCTTGGCAAGTCAAAGGTGAAATCCCTCGGCCCAACCGAGGAACTGCCTTTGAAACTGCTTGGCTTGAGGCCGGGAGAGGGTAGCGGAATTCCCAGTGTAGCGGTGAAATGCGTAGATATTGGGAGGAACACCAGTGGCGAAGGCGGCTACCTGGACCGGTTCTGACGCTGAGGCGCGAAAGCGTGGGGAGCAAACAGG
+
B@AA;99:9:*:C6BB@B=:;6;B>B?BD:;26=6BBDCM>BC>BCBBAA@?BB>BA?A?BB?A@===6=:=99:/9AA;BBB@CF=A>A@CCC?C>A;9:8CB<BB@9>@?@?9@8;;7;:><@>AC8:9CCC>DBBBA>A;?<?C=A@@@@???<8=;;;7<AA@@ABB9977=B;B=6:5>6<:>?@@:=;=1712;0:=8818>:>?8>:=1875899:7@?@<@99899,9>>8888(7>ACD@>?<8
@N9IO0:00906:05760
TACGTAGGGTGCGAGCGTTAATCGGAATTACTGGGCGTAAAGCGTGCGCAGGCGGTGATGTAAGACAGTTGTGAAATCCCCGGGCTCAACCTGGGAACTGCATCTGTGACTGCATCGCTGGAGTGCGGCAGAGGGGGATGGAATTCCGCGTGTAGCAGTGAAATGCGTAGATATGCGGAGGAACACCGATGGCGAAGGCAATCCCCTGGGCCTGCACTGACGCTCATGCACGAAAGCGTGGGGAGCAAACAGG
+
CBCECBCC=;;;CCCCCC:=9@@C?D@C?@@;;;,4:@>E<AAB@@@B@@@=@A???@CBBA=?>???A=BBDBB7:9?A3?C>9;;E?B?BCB>C@CCB:;;@@@@CCCCCBBCBBBBB?ACA@A@7;;BBDDBD2AAA@DAC@K@BBAA@A;<;;;CBDD>A@@AAA>??AAAAA???6?4@9@<@@@@=ABA?B>?=:::::(8>=8<499?>?7737333338>?9>>9928?<>CCC9:9:AC;???5
@N9IO0:00865:05849
TACGAAGGGTGCAAGCGTTACTCGGAATTACTGGGCGTAAAGCGTGCGTAGGTGGTCGTTTAAGTCCGTTGTGAAAGCCCTGGGCTCAACCTGGGAACTGCAGTGGATACTGGGCGACTAGAGTGTGGTAGAGGGTAGCGGAATTCCTGGTGTAGCAGTGAAATGCGTAGAGATCAGGAGGAACATCCATGGCGAAGGCAGCTACCTGGACCAACACTGACACTGAGGCACGAAAGCGTGGGGAGCAAACAGG
+
AAA<;5;B9;;;:6;;9;?BBA;;4:1919@999/999::-:>A?BBBBBB@DE@BB;;;669A@B>CJ>BBBBB8;;>6AA=5@@CB:B9DD?8C6695;=@;919@A@@BC=C99;A@;;:@@@B?CBB:;9,::@?B:CAC@C@BB?AABBBCCICCFH>BAAABCBDDAA@;5.:949.5@<B?B@@=@@@?B?BACAAAB?BE>AA?C?BA????@@@@B;;4;C;;;>.00/0<<</9=BBB=9;<?
@N9IO0:00868:05815
TACGGAGGGTGCGAGCGTTGTCCGGAATCACTGGGCGTAAAGGGCGCGTAGGCGGCGCGAGCAGTCGGCGGTGAAAGCCCGGAGCTCAACTCCGGGTCGGCCGTCGATACTCTCTGCTCGAGCACTGTAGAGGCAGGTGGAATTCCGGGTGTAGCGGTGGAATGCGTAGAGATCCGGAAGAACACCGGTGGCGAAGGCGGCCTGCTGGGCAGTAGCTGACGCTGATGGCGCGACAGCGTGGGGAGCAAACAGG
+
BBBB?;;;8;ABBBCCCC@@AA?B@E?BBEEBBB>:;:CD=BA<BBA<AAA>;;7;BBCCBBBBB==:0.).::8)-/>9>6;;;<<=8ABB>BE=B:;5;495555BDA@@BB5555=?@A:;;@@@ABBD>@@BACCAE9<4<?AB=BBBBA;;4:?49.549B=@@<;;;<8=8=8;;5595492//6::;)/)//)/5<><;;905555999=999:434<44.4844454;;;999:+;;::<25557
@N9IO0:00868:05858
GACGGAGGGTGCAAGCGTTGTTCGGAATTACTGGGCGTAAAGCGCGGGCAGGTGGTCTTTTAAGTCCTTTTGTGAAATCCCGGGGCTCGAACTCCGGATGTGCATAGGATACTGGAAGACTTGAGACTGGTAGAGGCGAGCGGAATTCCTGGTGTAGCGGTGGAATGCGTAGATATCAGGAAGAACACCGGTGGCGAAGGCGGCTCGCTGGGCCAGTTCTGACACTCATCCGCGAAAGCGTGGGGAGCAAACAGG
+
CCCC?B@B8BA@@=BBBA@CC@B@:>+0)/0000(//0:7(//777939995;;.4??AA8B:=9@2;;;&3:333(34:1:::&/////17:>+0+0B=56;BBBD>BABA@A?C>AACB@CAABCBA?A@@@@<?A@@@C@C?C@B@BB<AABBCGC@CCGF>?@@??A?@@?@@A<7@<@@<@BB@C@@@=@B><?>9959??@ABCC>C@BBC=@@@@A@ACAAAA>A@@@@9@:::CCC:@@?CG=BBAA
@N9IO0:00870:05851
TACGTAGGGTGCGAGCGTTAATCGGAATTACTGGGCGTAAAGCGTGCGCAGGCGGTTCGTTGTGTCCGATGTGAAAGCCCCGGGCTTAACCTGGGAACGGCATTGGAAACTGGCGGGCTGGAGTGCGGCAGAGGGGGGTGGAATTCCGGCGGTGTAGCAGTGAAATGCGTAGAGATGCGGAGGAACACCGATGGCGAAGGCAGCCCCCTGGGCCGACACGTGGACGCCTCGACGGCACGAAAGCGTGGGGAGCAAACAG
+
ECBCC??B:<<;C>CCCC<@7;?C:D7;15<@<C?BBBDD>CBB;;;BB;;8;B@A<AAB8A?B??:?C???@@B6BBCB5A@2992;5;;AAA;A?5;06::8<7<<3:5525<>7>CC9AA???@=@?:00@?@@'=>6@,0*-3:0-/)/8::9;;839<<.33387766.//::>033.33755/8869186238188:9;;;)326.6+23/....-(-5,,(,55---27335;;37752222&25568.557
@N9IO0:00884:05823
TACGTAGGGTGCGAGCGTTAATCGGAATACTGGGCGTAAAGCGTGCGCAGGCGGTTTTGTAAGACAGCTGTGAAATCCCCGGGCTACAACCGTGGGAACTGGACGTTGTGACTGCAAGGCTAGAGTACGGCAGAGGGGGGTGGAAGGTTCCTGGTGTAGCAGTGAAATGACGTAGATATCAGGAGGAACATCGATGGCGAAGGCAGCCCCCTGGGCCGCTACTGACGCTCATGCACGAAAGCGTGGGGAGCAAACAGG
+
@BCCBBBB=9:9BBDBBB@A>A@>9B-00=<<<395;@=4@BACB?<8..*..*.--&->:4:<:::9987;>>579DD6AA89737<1;/333;.71333,377717733-56--(-(---,22-..5059;>>>>>>'7729(/(/(/(/.(.266665559::05555:<>>AA>//..*..*.).8<<@@==8<<<+0*0/00000*955)549;=B==B=BCCDAA@AABAA@A<A@AAADD9:::AD?@AA@
@N9IO0:00899:05845
AACGTAGGAGGCGAGCGTTATCCGGATTTACTGGGTGTAAAGCGCGAGCAGGCGGCCGTGTAAGTGGTGTGTGAAAGCGCCCGGCTCAACCGGGCGAGGACGGACCAGACTGCACGGCTGGAGGCAGGGAGAGGCAGACGGAATTCCGGGTGTAGTGGTGAAATGCGTAGAGATCCGGAGGAACACCAGTGGCGAAGGCGGTCTGCTAGGCCTGACCTGACGCTCAGGCGCGAAAGCATGGGGAGCGAACGGG
+
;6;@@CE?;:6;B@@???@BBB?C?ABB999CCD>9:;AB9@;:;DCCCCD=;;.:.55;9;7;>F:BBBBBCBB,;:599.58=>>>:?;>>7==<?7;;;7::8?AC@??BBBB?BBB>??<?BBC;BB??:@C@@@B?B;?;=;@A:ABBBBBCACDDD=CBBBBAAAAAB@=@=;;7;>ACC?CBAC?ACC@CACC@AAA@@>99293:?>@=A:;;AA@999;>=9999(9733733*388<<5:8;3
@N9IO0:00900:05827
TACGTAGGTGGCAAGCGTTGTCCGGATTTATTGGGTTTAAAGGGTGCGTAGGTGGCCCTGTAAGTCAGTGGTGAAATATCTCAGCTTAACTGGAGGAGGCGCTATGATACTGGCAGGCTTGAGTACAGATGAGGTAGGCGGAATTGACGGTGTAGCGGTGAAATGCATAGATATCGATCAAGAACACCGATAGCGAAGGCCAGCTTACCAAGCTGTAACTGACACTGAGGCACGAAAGTGTGGGGATCAAAC
+
CCCCC@@=9979D?BBBB@DCF@B@BCC=CC?BB8AC/88-93-3?>??==8992:@8@?@@>BBBCBAA=@;;;0:<<BBA>>@@+0,,,,(,*(,*(((((*,,----,,(,,-(--077>;A<<<<<<<<8<:<6<=8D?=7<<<;6@@@AA?=5:773(83<<<<<4448333889(//0///144448///)/)/)////)49-3-33334<6?ABBBBBB:99=@@7:8=277>;899+33366.:
@N9IO0:00911:05815
TACGGAGGGAGCTAGCGTTATTCGGAATTACTGGGCGTAAAGCGCACGTAGGCGGCTTTGTAAGTTAGAGGTGAAAGCCTGGAGCTCAACTCCAGAACTGCCTTTAAGACTGCATCGCTTGAATCCAGGAGAGGTGAGTGGAATTCCGAGTGTAGAGGTGAAATTCGTAGATATTCGGAAGAACACCAGTGGCGAAGGCGGCTCACTGGACTGGTATTGACGCTGAGGTGCGAAAGCGTGGGGAGCAAACAG
+
CCBB=B@B8BBBBCCCCC@CD@CC?B@C?CBBBD=???DD>EBB@?@BBBC@@@>@BA<BBC?BE=A@9949@=A5@??:95:AA?@?@CBB?>=??A?>>6?=1:7:<:88=994=<<0557<;7<<.4333-3::9882;2;28799889;333848:<>7>9;;:;;995469;4:7::8<:;7=>9?=?;7:>://(/66//3917;>>;?BB>?=?AABABB?AAA=>=8?????BB9??CCD=?>6
@N9IO0:00911:05837
TACGTAGGTGGCGAGCGTTGTCCGGATTTACTGGGCGTAAAGGATGCGTAGGCGGATATTTAAGTGAGATGTGAAATACCCGGGCTTAACTTGGGTGCTGCATTTCAAACTGGATATCTAGAGTGCGGGAGAGGAGAATGGAATTCCTAGTGTAGCGGTGAAATGCGTAGAGATTAGGAAGAACACCAGTGGCGAAGGCGATTCTCTGGACCGTAACTGACGCTGAGGCATGAAAGCGTGGGTAGCAAACAGG
+
--8<9;<5<:5:@@>@A@;:59058=>>4<<555)594?=4<8<;;::;AA>@A?@AACC?C?B??:::@;:==<17333(33(3717177188189>87779C=ABB=997<??@@??>>?A999DC=???@=AAB?BB?B@D?A>A???<=;732,.688.../>8:783332784<5===@???AAAA9998,33::<B?B@@@@=AA<785.8::877:86683:<???A;@?@>>?8?BBBBE?999?
@N9IO0:00912:05854
TACAGAGGGTGCGAGCGTTAATCGGAATTACTGGGCGTAAAGCGCGCGTAGGCGGCTTTGCAAGTCGGGTGTGAAATCCCCAGGCTTAACCTGGGAACTGCACTCGAGACTGCTTTGCTAGAGTATGGGAGAGGGAAGTGGAATTTCCGGTGTAGCGGTGAAATGCGTAGATATCGGAAGGAACATCAGTGGCGAAAGCGACTTCCTGGACCAATACTGACGCTCATGTGCGAAAGCGTGGGGAGCAAACAGG
+
BBBCCDHE>DGCB??>?>3:29=:7;<?7ACBBB>BC@<<3:000:<@:=@900*0//)/=;7CCCCC=:96@BC<B@@@059.5<.5.57:9626?CCCBCCCCBB;;;;;;<<0;@;;;CCAAGFC;;;::;,9.9>>:>.49)9;A;ACC@@@C?C@AA=ACCHCCCCCAA><49.5.57@BAAA?@@=@:99////97729,55755.549;;:9900/////044444:2<555;>>+33377*3336
@N9IO0:00878:05903
TACAGAGGTGGCAAGCGTTGTTCGGAATTACTGGGCGTAAAGGGCGCGTAGGCGGCCCGTCAAGTCCCGTGTGAAAGCCCCCGGCTCAACCGGGGAACTGCACGGGAAACTAGCAGGCTTGAGTTCGGGAGAGGGAAGCGGAATTTCGGGTGTAGCGGTGAAATGCGCAGATATCCGAAGGAACACCGGTGGCGAAGGCGGCTTCCTGGACCGACACTGACGCTGAGGCGCGAAGCTAGGG
+
5==BBBC?BB>@A>@:>>7?>6;<9>9<9<===>7?;;>?8@@6;;<@>??<BB9B=7===<4444:2:;;=>>;044444$4.4::=:>8<?;3408===9:8;(33/4;?=>AE@@@:@@<;.49=0>=@@@,/)/77274973;??7@??==>?5;;;9)559<<<77////4994:,516;94;7;>9>;;6;1667;;9>:>?:??:666<====>><;;;<3979//)/688;=;
@N9IO0:00878:05909
TACGTAGGGTGCAAGCGTTAATCGGAATACTGGGCGTAAAGCGTGCGCAGGCGGTTTTGTAAGTCTGTCGTGAAATCCCCGGGCTCAACCTGGGAATTGCGATGGAGACTGCAAGGCTAGAATCTGGCAGAGGGGGGTAGAATTCCACGTGTGAGCAGTGAAATGCGTAGAGATGTGGAGGAACACCGATGGCGAAGGCAGCCCCCTGGGTCAAGATTGACGCTCATGCACGAAAGCGTGGGGAGCAAACAG
+
BBCCCCCC=BB;:8;CCC=@=@@<8<,00=>>A<;::CC?CCC@@@B@@?<;;4;BA7AAD@CBBBBBAAA?=?19>>>2>>9=:DDAD@??>:?7B8BCBBBB>????::8B8B>BBBBB<?A??:?A???BBBB'????8?9=9:878:888=<:;:9<=3>?===@A>?>>>>@1885:4::=4:8?B;AAA<A=AAACCCC/ABB9@??<::3377..../.7=:;;66@06///766)55529.457
@N9IO0:00883:05900
TACAGGAGGTGCGAGCGTTGTCCGGAATTACTGGGCGTAAAGGGCGCGTAGGCGGCCTGATAAGTCGGGGGTGAAATTCAGCGGCTCAACCGCTGGACTGCCTTCGAGACTGTTAGGCTCGAGCACGGTAGAGGCTGGTGGAATTCCCGGTGTAGCGGTGGAATGCGTAGAGAGTCGGGAAGAACATCGGTGGCGAAGGCGGCCAGCTGGGCCGTTGCTGACGCTGATGCGCGACAGCGTGGGGAGCAAACAGG
+
BBA00+00+//:89><<?5:993;5;4:498997-7;377(37(33348::64/)/17///969;<<=>?+555?4;7;44445::>;:>8<;98083:=?8>9>9:;@??::4:>9<<==888?A@;A???@:>?@<??8<29399.7:?ABBBBB?AA<?488A<77000//////(/)//38:::>9::75558<5::.52999@@@5>690:>0//977//49444444484447////&///99.:;=8
@N9IO0:00885:05903
TACGGAGGGCGCAAGCGTTGTTCGGAATTACTGGGCGTAAAGCGCGTGTAGGCGGCCAGGTAAGTCGGATGTGAAAGCCCGGGGCCCAACCCCGGAACTGCCACCCGGATCACCTGCCCGGCTGGAGTCCCGGAGAGGATGGCGGAATTTCCCGGTGTAGAGGTGAAATTCGTAGATATCGGAAGGAACACCAGTGGCGAAGGCGCCATCTGGACGGTGACGTGACGCTGAGACGCGAAAGCGTGGGGAGCAAACAGG
+
CABB?;9;8<A>C9<;AA?BB@C@;@-0)0>>>A<BBBCC>BBCCBBBBA@:88*.*--(-53788=6=8844<<18=9(///&/:(/(/::+838066//(/9:(/(/////*33@A9?373738888<3:.33::4@@@00.29066(33(317;;;@A@9>900+0)///88687===)0*/0638883833/(///(/5///16888:5:::2863.///.3335566677878:/:;;>@>>2>@@>>4<887
@N9IO0:00890:05865
TACGGAGGGTGCAAACGTTGCTCGGAATCATTGGGCGTAAAGCGCACGTAGGCGGTCCCCTAAGTCGGGTGTGAAAGCCCTCGGCTTAACCGAGGAAGTGCATTCGAAACTGAGGGACTTGAATACTGGAGAGGATGGCGGAATTCCCGGTGTAGAGGTGAAATTCGTAGATATCGGGAGGAACACCAGCGGCGAAGGCGGCCATCTGGACAGATATTGACGCTGAGGTGCGAAAGCGTGGGGAGCAAACAGG
+
BBCC@CCC>BCCEE>AA@?B:;9D@E?@@CC?BE>??>AB9?9::CBB@A?<89-9===2<@:@BDDE>AABBBB=BB@8D<A7??;=:@;?>@392:<==@A<ABAA<B@A@CF>AAA>AA=@?BCC?BB@@;>@A;@@;?<@=?E=D?BCBBBAA=AA@@<A?@@@AA@???@>>6<=:=:????BBBC@BBB?B?;;6;=ABBCEAE:;:BBBE@CCCCBBBBB?BBB::94;@AABBB<BBBCI?AAA@
@N9IO0:00892:05882
AACGTAGGACGCAAGCGTTATCCGGAGTTACTGGGCGTAAAGGGCGTGTAGGCGCCTGTCAAGTTCGTCGTGAAAGCCTCCGGCTCAACCGGGGAGGGTCGAGGGAGACTGACAGGCTGGAGGACGGTAGAGGGACAGGGAATTCCGGGTGTAGTGGTGAAATGCGTAGAGATCCGGAGGAACACCAGTGGCGAAGGCGCTGTCCTGGGCCGCACCTGACGCTGAGACGCGACAGCATGGGGAGCGAACGG
+
@2??DDE>B;48?29;@?>;;;?C=:88388<>?9@AAAB=BD>CDBBBA=;000+/:::A>@@;B>BBB@@@B<BA=AA5;5:BBB?>=@;;+5;;0;B@?@@:@AB;;;@@CC?BAC@CC@CBC@BCBAAA6==;;;0;=@>A=AA=AABB???>AAAA;@@@?@AAAB:9:=A=::4:9>??4:;AA=@@@<@>@AACBBB?BAA>BADLJE?BBBBCCBBBBA;;;@@BBBEBBBEE;;;CBC@@@@
@N9IO0:00898:05907
TACGTAGGGTGCAAGCGTTAATCGGAATTACTGGGCGTAAAGCGTGCGCAGGCGGTCCGCTAAGACAGATGTGAAATCCCCGGGCTTAACCTGGGAACTGCATTTGTGACTGGCGGGCTAGAGTATGGCAGAGGGGGGTAGGAATTCCACGTGTAGCAGTGAAATGCGTAGAGATGTGGAGGAATACCGATGGCGAAGGCAGCCCCCTGGGCCAATACTGACGCTCATGCACGAAAGCGTGGGGAGCAAACAGG
+
CCDECCCF>:;:B?ABBB?B?@DC<>4:6;DCCF?DCADD>CCC@@@BA9949@=AB?CDDDBHAA?>>;:;>==6=AAA7AA9>>-0-0;@@@8@60;5849<5<BCCBBB?A@A:@@?99899==:==@000000%...*.(.(-(-//9=BBBAAACCCB>CBAAADCAABBBAA;@@<@?BBB@B@@A<A?B292;599<<=+=@@:A>@8A@:66>CB@A@@@?BECCC=7C?@@B@@39999B5>?A=
@N9IO0:00910:05867
TACGGAGGGTGCAAGCGTTATCCGGATTCACTGGGTTTAAAGGGTGCGTAGGTGGGTCTGTAAGTCAGTGGTGAAATCCCCGAGCTTAACTTGGGAACTGCCGTTGATACTATAGATCTTGAATATCGTGGAGGTAAGCGGAATATGTCATGTAGCGGTGAAATGCTTAGATATGACATAGAACACCAATTGCGAAAGGCAGCTTACTACACGATCATTGACACTGAGGCACGAAAAGCGTGGGGAGCAAA
+
DCDC=?>=.<<;<49>@A<A@B?C?BB?A@????6<<(:4(4<2<>?><@@=@CC;;55;;<7<==BGCC@CCCC=CBCB7BA@AB7;7;E<FJ?D8;:955;;:@@@@<A<<BBB<<<9<;?CBBBBBB?EC?CC@@;;5;9??@?<<;000<<0;7:<AD:996<59944444:49984410:>)0)/)///33(3-3:8997;;>>>?>997;;;8=>===?>9:4:?98878&73378:;.:7;;;5
@N9IO0:00912:05883
GACAGAGGTGGCGAGCGTTGTTCGGATTTATTGGGCGTAAAGCGAACGCAGGTGGTTTGGTAAGTCAGGGGTGAAAGTCCACAGCTTAACTGTGGCACTGCCTCTGATACTGCCTTTCTTGAGTAGAGTAGGGGGAAGCGGAATTCCGAGTGTAGAGGTGAAATTCGTAGATATTCGGAGGAACACCGGTGGCGAAGGCGGCTTCCTGGACTCTAACTGACACTCATGTTCGAAAAGCGTGGGTAGCAAACAGG
+
CBC:9;>8@A@??9:9BA>AB>AB?AAC>@@:>>1:4444)4?;92;;;BD?BC@CC=C@CG?BBBBCFF<CCCC=A@@9;;CCCC@C?C:;;BABCCCCBICC<9;==@;5949909?09:89A?@@ABBCCC1@=;;;9B@CAC@CBBABACCBB@B<:9/9:<==???ACC7>:783-469;97<7::7;::7;:AA:<<9<8<=8<=BBCD?A<<<<<::65599394555&59<<=?6=;;?>>)99?<
@N9IO0:00868:05955
TACGTAGGGTGCGAGCGTTAATCGGAATTACTGGGCGTAAAGCGTGCGCAGGCGGTTCGTTGTGTCCGATGTGAAAGCCCCGGGCTTAACCTGGGAACGGCATTGGAAACTGGCGGGCTGGAGTGCGGCAGAGGGGGGTGGAATTCCGGCGGTGTAGCAGTGAAATGCGTAGAGATGCGGAGGAACACCGATGGCGAAGGCAGCCCCCTGGGCCGACACTGACGCCTCGAGGCACGAAAGCG
+
BCCBBBCB;AAABAA?;;7;7:993=*0)/777B9;:;BB=CA@@CC@@::69?;?9??B>AABBC?:889=99918>==/BA.37,929.444)45<;295<7:5:</44;799>4>CA<BB9:9@:<777;;;;;$398A:?5@;>89939@B@@?>?BABB=:78=98>@;;=8;=325,2+2773;822+255.516555899)77=/625.------76623222:055:;;>1536
@N9IO0:00879:05939
TACAGAGGGTGCAAGCGTTGTTCGGAATTATTGGGCGTAAAGCGCGTGTAGGCGGCCTAGCATGTCGGGTGTGAAAGCCCTCGGCTTAACCGAGGAAGTGCGCCCGAAACTACTAGGCTTGAGTACCGGAGAGGGTGGCGGAATTCCCGGTGTAGAGGTGAAATTCGTAGATATCGGGAGGAACACCAGCGGCGAAGGCGGCCACCTGGACGGATACTGACGCTGAGACGCGAAAGCGTGGGGAGCAAACAGG
+
BFCHCBBB8;;@?;>?:95;@?BC?B?B?BC@CD?BB???9@::;BAAAAC>::6;<@<>CCBAA>>?9?=@ABB<BBD=BAB>AB?B@D@CCC@C@@AABB@C7<;B<BBC@BAC@BA9<<=<@;7;:=B@A<6;??CC?C?C@BC<@=?ACCBBB=AADD>B?BBBAAAAB@??D@BB>A?BBB?BAAA?AAA=A?;;9;?BB@BD@CBB?@@BCCCCCBCD@AA;;<BAA@;@ABAAAA7AABBB;@;;5
@N9IO0:00883:05923
TACGAAGGGGGCTAGCGTTGTTCGGATTTACTGGGCGTAAAGCGCACGTAGGCGGATTGTTAAGTCAGGGGTGAAATCCTGGAGCTCAACTCCAGAACTGCCTTTGATACTGGCAATCTCGAGTCCGGAAGAGGTGAGTGGAACTCCTAGTGTAGAGGTGGAATTCGTAGATATTAGGAAGAACACCAGTGGCGAAGGCGGCTCACTGGTCCGGTACTGACGCTGAGGTGCGAAAGCGTGGGGAGCAAACAGG
+
EEC:94:BBB2BCCDCCB@CC?BB;:99.9?>@B<@@@BC=BBCBABBBAA?:;7;B=AB=@<@A@@ABB9AACC>AA=AA??@?B@@=@;;6;BB?BAAAAEL>CBDCAAA@CGGCCCCBBBBB?B@C>BBB?BCCAAB=A?ABF>BBBCBBCCAA<@@=?<@<@BBBABC@@>@D?B=A@=@??;????<@@@;@<00,0;;=>BB<???C?BAA???AABB?>>@CCC==<7<@BBCCC:BBBBB:>=?<
@N9IO0:00886:05957
TACGTAGGTGGCAAGCGTTGTCCGGAATTACTGGGTGTAAAGGGCGTGTAGGCGGGTTGTCAAGTCAGATGTGAAATTCCGTGGCTCAACTGCGGAGCTGCATCTGAAACTGATGATCTTGAGTACTGGAGAGGGAAGCGGAATTCCTAGTGTAGCGGTGAAATGCGTAGATATTAGGAGGAACACCAGTGGCGAAGGCGGCTTTCTGGACAGTAACTGACGCTGAGGCGCGAAAGCGTGGGGAGCGAACAGG
+
BCBBACC@CD@CC@BABC@CCBACACADACAAAB<@ABDG>ED>BBBC@;;5;@A;@>AA@>9????@B@@@BBD=B@B?B@@?@CCC?A;;;C?BCB;;;BCDFEED?CCBCBBBCCC>ABAACBCB?@@@AA6?<@@@>A=@=@@BBACB@@@BB?BDCC>:99BAAABAAA599;?=9?<@@@=BBA@=A@@>A:992:@@9@AC>>=>A@@=A::;>>>>>>><==;;;:3=@@@AAB6BCAAA?:99=
@N9IO0:00900:05936
TACGAAGGGGGCTAGCGTTGTTCGGAATTACTGGGCGTAAAGCGCACGTAGGCGGATATTTAAGTCAGGGGTGAAATCCCAGAGCTCAACTCTGGAACTGCCTTTGATACTGGGTATCTTGAGTATGGAAGAGGTAAGTGGAATTCCGAGTGTAGAGGTGAAATTCGTAGATATTCGGAGGAACACCAGTGGCGAAGGCGGACTTACTGGTCCTTACTGACGCTGAGGTGGCGAAAAGCGTGGGGAGCAAACAGG
+
A@C;99;EIE5CBBEAA@@BB@CB?C>B>B@@>B=ABBFE>CBBBB:;9CC@CC@CB@@B6:2:???@AA7A???9?@@/:877779;6?BBBA;?7<778<AA9>>>@=>;;3;9733,337789:6;6;7707:17751<8>/7/7<;;777?>;7;>A@8A<0/0==<>>=:<77;;.7.7<>9?9984:88/6163)--9(--..(...3033.---...233...(.....&.565555)57222'2589
@N9IO0:00864:05976
TACGGAGGGTGCGAACGTTAATCGGAATCACTGGGCGTAAAGCGCGCGTAGGCGGTTTGTTAAGTGGGATGTGAAAGCCCCGGGCTTAACCTGGGAATTGCATTTCAAACTGGCGAACTAGAGTGCGATAGAGGGAGGTAGAATTTCCTGTGTAGCGGTGAAATGCGTAGATATAGGAAGGAATACCAGTGGCGAAGGCGGCCTCCTGGATCGACACTGACGCTAAGGCGCGAAAGCGTGGGGAGCAAACAGG
+
CCCC?AAC?CCCCI?;;;=@=AA?8@<???=AAA<;;;??0:;49=999@@=@B>BB;;:6<=B@BA:@CDBBBB<BB?@2D@7B=;C:B:A@@9@:@=@AAAC;;:E@AA?@B<A?A@@@@>>>?@?A@??@?9?A>ABBB=@@9@:@AAAAAABB>B;;;8;@@BBBBCCCCCC@C@B@B@CCC@CBCC?A@B@C@@@>@?AC>AA@BBDAAAA@AAAAAABB>B?@@A9::5:BBDCEC;;;;@@;@BB>
@N9IO0:00871:05981
GACGGAGGGTGCAAGCGTTGCTCGGAATCACTGGGCGTAAAGGGTGCGTAGGCGGTCTCGCAAGTCTGGCGTGAAAGCCCAAGGCTCAGCCTTGGAAGTGCGCTCGAAACGGCGAGGCTGGAGTGCCGGAGGGGAGAGTGGAATTCCCGGTGTAGCGGTGAAATGCGTAGAGATCGGGAGGAATACCGGTGGCGAAAGCGACTCTCTGGACGGCAACTGACGCTGAGGCACGAAAGCGTGGGGAGCAAACAGG
+
DCCCADDD=A@@D>AABB=@@A@B?B:<;CCCCE?@??@?8?@8@A????>>BC?AAAAAAA>B9:9B>???;<<5<>@,0,03<<8==B@B@B?B????@A@AA@@@;AB@CCAA>AAB=@AB@@<@?A@@@5@@@@@A<@8;9;C;B?;;<CBIH@DCBB=BCCCDBBCAAAA@C<BB>A?BBB?B@AA?ABCB=BCCCC@A@ACC=@@A=AA?ABCBBCAA:::;?@@@@A:A@BAAAA8???CB=BBC?
@N9IO0:00879:05967
TACGGAGGGTGCGAGCGTTGTCCGGAATCACTGGGCGTAAAGGGCGCGTAGGCGGCCTGATAAGTAGGGGGTGAAATCCTGCGGCTTAACCGCAGGGCTGCCTTCTAAACTGTCAGCTCGAGCACAGTAGAGGCAGGTGGAATTCCCGGTGTAGCGGTGGAATGCGTAGAGATCGGGAAGAACATCAGTGGCGAAGGCGGCCTGCTGGGCTGTTGCTGACGCTGAGGCGCGACAGCGTGGGGAGCAAACAGG
+
BB@@=B?@8@A?BAAAAA?BBC?B@D?BBBCCBC<BBBBC>CC=AAAAAA@>AB=A@C@@@B>AABBBBB3BBBC>CC<??BB@BB?B?D?A@@@D>BBBB?B?BBBB>BAAB@77:@@????@?>>A@>>>?BBB@B><B<A=AB>B@CA<@@BB?CC?B?BBBB>>>@@=>>@D:A>AC@DCBB?;;=<AAA<@=@@<@8===<<<5=A<=8>:::>>A>?9::49>;??;;;@>>>BB2<<<<</:::4
@N9IO0:00881:05969
TACGTAGGTGGCGAGCGTTGTCCGGATTTACTGGGCGTAAAGGATGCGTAGGCGGATATTTAAGTGAGATGTGAAATACCGGGCTTAACTTGGGTGCTGCATTTCAAACTTGGATATCTAGAGTGCGGGAGAGGAGAATGGAATTCCTAGTGTAGCGGTGAAATGCGTAGAGATTAGGAAGAACACCAGTGGCGAAGGCGATTCTCTGGACCGTAACTGACGCTGAGGCATGAAAGCGTGGGTAGCAAACAGG
+
CEAAAAA?AC@CCABBBB<A@B?B;;;F>CBDDC<@@@AA;@<?BB@A@AA=ACAAAABC;A=?:::A@A;A@@=5000*/9.661606618818;B:9990@7>=>600)/59;87;=989;878@B8??:999CC???=??B>A??;88659755.5AAC9>>A?=;??<<=;:939:@@=AAA>@AA=488816899:A8<<===;>A8<6818===;;:877<6<=@@AB<AAABBB;@==99:,:9:@
@N9IO0:00883:05976
GACAGAGGGGGCAAGCGTTGCTCGGAATCACTGGGCGTAAAGGGCGCGTAGGCGGGATGGCAAGTCGGTCGTGAAATCCCTGGGCTCAACGCGAGGGGCGGCTCGACATGCCGTTCTTGTAGGAGTGCCAGAGGAGACTGGAATTCCCCGGTGTAGCGGTGAAATGTGTAGAGATCGGAGGACACCGGTGGCGAAGGCGGGTCTCTGGGCATTCCCTGACGCTGAGGCGCGAAAGCGTGGGGAGCAA
+
BAABCCDJJJ5CCFC;;;?@@;=B?C;69>>A@A<AAAAA:@@:@@8:9CC@CCC=A::8:?>ACFD@BCC?@?B>AAD8:88(/999(--,,****&*,(,---556--,(,,(*,(---/3--///(.322,...5560404(---&-(-----78.4444(4844437868,,,),,(,***(,(--(///)/)555)5555595)55929;,95//777700)/8:///(4883373&39<88
@N9IO0:00889:05975
TACGTAGGGTGCGAGCGTTAATCGGAATTACTGGGCGTAAAGTGTGCGCAGGTGGCCGCGCATGTCGAGTGTGAAATCCCCGGGCTTAACTTGGGAATTGCGCTCGAAACTACGTGGCTCGAGTGTGGCAGAGGAAGGTGGAATTCCAGGTGTAGCGGTGAAATGCGTAGAGATCTGGAGGAACACCGATGGCGAAGGCAGCCTTCTGGGCCAACACTGACGCTCATGCACGAAAGCGTGGGGAGCAAACAGG
+
CCCBB???8?@>BBCAAA@C@CBD?C?C@CBBBC=CCBBB<BBA@A@@???<>B@D@CCBABBBCCBBBBBBBBC=BBBB6>>3999??BB@BC?C>A=@@?7:9BBD>CB@@@7748A@@9:9A>>9899AB?B=?===:=?C?B@AA>@BBB@AA?A=@@<@BBBBBBBAB:;;A5@<6;7BCC@CDCCACCC@C?BCCC@E?@A@D=B=A?C@@@AD;;;AA@AAABCCCD=B;;;???.;;;@B<BBB?
@N9IO0:00890:05983
GACGAAGGTGACGACCGTTGCTCGGAATCACTGGGCATAAAGCGCGCGTAGGTGGCTCCGTGAGTCCATGGTGAAATCCCTCGGCTCAACCGAGGAACTGCCGTGGATACTGCGGAGCTTGAGGACGGGAGGGGTGAGTGGAACTCTCGGTGTAGCGGTGAAATGCGTAGATATCGAGAGGAACGCCGGTGGCGAAAGCGACTCACTGGACCGTAACTGACACTGATGCGACGAAAGCTAGGGGAGCAAACAGG
+
CCCBB7:9;CDDDCCABB?A>@@?;?@BBBBBBA<@@;;;0888=@@>=;:600*/8>6=@====A?BAB=ABBB>CBB<@AA>@?@@;@<?:A>@<?@??:???:=<@=:9:73>@@@<@@>8@?@929@@@6@?@AAB?B>A>;:9@<252@;>><@?>A8AAAACB@@@AA@9:3::8@=><>:>;==9<7;;3>@>@@@??>AB=@@;?><7>??@A@???=:97733777(33388@@6><687-/<<6
@N9IO0:00899:06009
TACGGAGGGTGCAAGCGTTAATCGGAATTACTGGGCGTAAAGCGCACGCAGGCGGTTTGTTAAGTCAGATGTGAAATCCCCGGGCTCAACCTGGGAACTGCATCTGATACTGGCAAGCTTGAGTCTCGTAGAGGGGGGTAGAATTCCAGGTGTAGCGGTGAAATGCGTAGAGATCTGGAGGAATACCGGTGGCGAAGGCGGCCCCCTGGACGAAGACTGACGCTCAGGTGCGAAAGCGTGGGGAGCAAACAG
+
AACC=@AA:BB@B=A;;:>BACCC>@4819@>==9:;:BB=C;<;@;:9>@=::7;E>CC@D@A@@@@A96;BC@4AA<;0;?6<<@E@D@B@@49159=CCBABCBBBCAA=@A=@?B?@AA@@ABABABAA????'@BBB@B@C@CC@CBB@@@@=@BAE=A;;;@@@=@9::9;5;@>B?@ABAJ@CC@CFCAF@CB@BCCC1@A@BBBCACBABAAA?>:@AA5;;ABAA8@CC;;;;*:9=::0944
@N9IO0:00902:05990
TACGTAGGGTGCGAGCGTTAATCGGAATTACTGGGCGTAAAGCGTGCGCAGGTGGTTGTGTAAGTCAGATGTGAAATCCCCGGGCTCAACCTGGGAACTGCATTTGAGACTGCACGGCTAGAGGATGGCAGAGGGGGGTAGAATTCCACGTGTAGCAGTGAAATGCGTAGAGATGTGGAGGAATACCGATGGCGAAGGCCAGCCCCCTGGGCTATTTCTGACACTCATGCACGAAAAGCGTGGGGAGCAAACAGG
+
ABEBA9:9,:BB?>>=992:5;@?9@;@9>@::;.;@<;;6;ABAC@@???799@C?BBAA@9?789>A?9:9<@3;;@@5@@000/>5:)/59/94@AAA9::-:???@@?@?992:::9;;599:2999444444#4=9925<@48:989=<87:?:999.9?>ACCCC;;:A@A<A<9>7555.5;;:)///)/)/)//////$/;<24559;)44999555:<:4/////;;.9774444&4444909::5
@N9IO0:00904:06002
TACAGAGGTCCCAAGCGTTGTTCGGATTCACTGGGCGTAAAGGGTGCGTAGGCGGTCGGATAAGTCTGATGTGAAATCTTCGAGCTCAACTCGGAAACTGCATCGGAAACTATTCGGCTAGAGGATTGGAGGGGAGACTGGAATTCTCGGTGTAGCAGTGAAATGCGTAGATATCGAGAGGAACACCAGTGGCGAAGGCGAGTCTCTGGACAATTCCTGACGCTGAGGCACGAAAAGCTAGGGGAGCAAACAGG
+
BBCBB;:6;AC;B9;;@@;B@85528?7;BBB==19=9:9(4:289:=A;;::B>B@=9<00+0;<=0;6ABBBD7BCC>ABBBB@?D<;655044)5::::;??6;<4;>>B>@A>BDCCBD?@A:C:CBCC99;;B?@;A6;4;B;;65555@@@AAB@A:ABBA@AB@B>>955<;A@F@BBB8<<966;00+/27777>>;;;B>AAB<@<@:;;CCBBBB@@9@BB9999&9<445C@:<=CCC=CCC?
@N9IO0:00864:06053
TACGAAGGGGGCTAGCGTTACTCGGAATGACTGGGCGTAAAGGGCGCGTAGGCGGCTTATACAGTCAGATGTGAAATTCCTGGGCTTAACCTGGGACCTGCATTTGATACGTATAGGCTAGAGTGTGAAAGAGGATTGTGGAATTCCAAGTGTAGAGTGAAATTCGATAGATATTTGGAGGAACACCGGTGGCGAAGGCGGCAATCTGGTTCACAACTGACGCTGAGGCGCGAAAGCGTGGGGAGCAAACA
+
BBCCA=AAAA2BCCD:;:?B;;;C@C@CCCBCCC>CDCCC>BB=BB:;;CC@CC@CC?BBBBAAAAA@?@@@AAD<A>A?;;<04;37)/)///(//)//:?@=7>?@@5554:::0//79///:::;?8??=8::.336(/(/(/(/0///666993///(/49///6:5=996.6+:4.459@@<@9>:=@AC>B=@@6;>9=>@@:?8=65539;<?<?@@>9:5;A;;9:.99@=?EG8@@CB@6@;
@N9IO0:00870:06017
TACGTAGGTGGCAAGCGTTGTCCGGATTTACTGGGCGTAAAGGATGCGTAGGCGGATATTTAGTGAGATGTGAAATTCCGGGCTTAACTTGGGAGCTGCATTTCAAACTGGATATCTAGAGTGTGGGAGAGGAGAATGGAATTCCTAGTGTAGCGGTGAAATGCGTAGAGATTAGGAAGAACACCAGTGGCGAAGGCGATTCTCTGGACCATAACTGACGCTGAGGCATGAAAGCGTGGTAGCAA
+
CCAA@;;5;<5;@9=@@@9AAC:D7@@C;@@BBC9AA@@>5=49555999=244.4;;@=29/>:0//666258).*-(-7,5538(-/077.73/-,,,-8/9::2:<<7555555;;::;9444)444<5;9;855.47<5:5:<<555<<;;7;====666BCC@;9:0)00)/5::)//:,55<<59>=494566>9><<55.5549<>9<ACCDA@9555.59455>4:8900*/:9669
@N9IO0:00872:06015
TACGGGGGGAGCAAACGTTGTTCGGAATCACTGGGCGTAAAGGGCGTGTAGGCGGCCGAATAAGTGAGATGTTAAATCCCCCGGCTCAACCGGGGACCTGCATTTCATACTGTTTGGCTTGGGTACATCAGAGGAGACTGGAATTCCCGGTGTAGCGGTGAAATGCGTAGATATCGGGAGGAACACCAGTGGCGAAGGCGAGTCTCTGGGATGATACCGACGCTGAGGCGCGAAAGCCAGGGGAGCAAACGG
+
<<000000%0//;;/90/)/95@>8=8BBBCBBD>CCFED=A@=ABABBBA?@@=@?BB?BB?;9;@A@@@B@CD=CCMDD1<::5@B=A?BBB8AA=@@@:9:/9?=;<@444/35?A8@A8@@AAAA@@::8:?BABD?A>@<@A<A=B?A799B>@@@;9<8?BAAA@;;;997.595;;BBB?B@@@:@00,/388778===8B=5=>BBBCC<;0////8//(/<:888(//(/999+9=/:9,888
@N9IO0:00872:06020
TACAGAGGGTGCAAGCGTTGTTCGGAATTACTGGGCGTAAAGCGCGCGCAGGCGGGTCTGGTAAGTCTGAAGTGAAATTCCACCGCTCAACGGTGGAGCTGCTTTGGATACTGCGGATCTGGAGACCGGTAGAGGCTGGTGGAATTGCAGGTGTAGCGGTGGAATGCGTAGAGATCTGCAAGAACACCCGTGGCGAAGGCGGCCAGCTGGGCCGGTTCTGACGCTGAGGCGCGAAAGCGTGGGGAGCAAACAGG
+
CBCBAACC<@A>=6<=894:A?BC?B6;49@@@C?AAADE;@;;;@A@@@B?AAA9;;;;49;5;9994>8>@?AA.;5:=A@@E;;;C@;:8:B?@AABBBCC=B?@@@BBBBB?BBB@@<@AAA>B?BBCCC@BBBACCAD@C?CAA@?CC@?@BA=@A<@<@BACCCCCBBAAAB@@:;;5;@@A;A;;5;A@<@<;;5;4;>@944)4:?4969B@@ADGCAAA>BAAABB<B;:;BDD:AA@@D<AB@=
@N9IO0:00874:06013
GACAGAGGGTGCGAACGTTGTTCGGAATTACTGGGCGTAAAGCGTGTGTAGGCGGCAAGGCAAGTCGGATGTGAAATCCCGTGGCTCAACCATGGACGTGCACTCGAAACTGCCTAGCTAGAGTCCCGGAGAGGAAGGTGGAATGCTTGGTGTAGAGGTGAAATTCGTAGATATCAAGCAGAACACCTGTGGCGAAGGCGGCCTTCTGGACGGTGACTGACGCTGAGACACGAAAGCGTGGGGAGCAAACAGG
+
AA@@@;<;0553:9298828?;<?98.;.48@?>8;55<=4@=665;<ABA9@<5<;.5.5727779,//:::::3<<=/56=8<<>>:><A?;499:==?A@=???=6>:9;<@<=@?@>?;:;?6>:>?CC@D@I=@@@C?BBCC<A<@@@BBBB<AABB<B;AACCBCBA@;;4;>?:;599<80//@8@@@@A@BB@CACACCC@CBB?BC@@@A@@BBAA@BC@@@@AC=B:;;BED9AABBB<AAA>
@N9IO0:00883:06050
TACGTAGGTGGCGAGCGTTGTCCGGATTTACTGGGCGTAAAGGATGCGTAGGCGGATATTTAAGTGAGATGTGAAATACCCGGGCTTAACTTGGGTGCTGCATTTCAAACTGGATATCTAGAGTGTGGGAGAGGAGAATGGAATTCCTAGTGTAGCGGTGAAATGCGTAGAGATTAGGAAGAACACCAGTGGCGAAGGCGATTCTCTGGACCATAACTGACGCTGAGGCATGAAAGCGTGGGTAGCAAACAGG
+
CCBBB996:A;A@;;;BB:B=C9<666@6=BBBD>;66@A8?;?AB<;:DB@C=;>AAA=6B?B??:9:934;@A9988<)79)7;8=6;>6=?7?@@:988??7<AA;7745:9;8888888@@@AA;@A??:???;?B?C?B>A=?A>;8;>8886?AAB<>>?B987=88948:7;9>=:@00*/:>>(/798>8?@BB>@@@>?;?>:>AA?AAAAA99:>?=/78@@@B<A@B@AA<AB@@@A:999?
@N9IO0:00894:06032
TACGTAGGTGGCGAGCGTTGTCCGGATTTACTGGGCGTAAAGGATGCGTAGGCGGATATTTAAGTGAGATGTGAAATACCCGGGCTTAACTTGGGTGCTGCATTTCAAACTGGATATCTAGAGTGCGGGAGAGGAGAATGGAATTCCTAGTGTAGCGGTGAAATGCGTAGAGATTAGGAAGAACACCAGTGGCGAAGGCGATTCTCTGGACCGTAACTGACGCTGAGGCATGAAAGCGTGGGTAGCAAACAGG
+
CDBBB;;6;C@CADBA>@5:::7;9BB?7;ACED<966>>5=:<;?;;;@@?A<8=BABB:@=@@@???BBBBBH=9:9@8@A;@@<@=??<@@;@BA999>?C=BBC>:999??B:99CAAAA@@A@6??8849BB?BB?B?B@D=BB998877663;?AA:=>BBAAAA??><??>?;??=A??<?AA?9?89384=;<@;@@?@>=>=;<=;7<<<<<=<<==@;>>A@@D:?<?8882:@AAAC=9:9<
@N9IO0:00894:06051
TACGTAGGTGGCGAGCGTTGTCCGGATTTACTGGGCGTAAAGAGCGCGCAGGCGGTCGTACAAGTCGCGTGTGAAAGCCCCCGGCTCCAACGTGGGGAGGGTCACGGCGATACTGTTCGACTCGAAGGCAGGAGAGGGAAGTGGAATTCCCGGTGTAGTGGTGAAATGCGTAGATATCGGGAGGAACACCAGTGGCGAAGGCGACTTCCTGGCCTGTTCTTGACGCTGAGGCGCGAAAGCTAGG
+
DDBBBCC@::9;=BB@AA266<8;3;950;BABB=BA@:;4@<?;<?@:=<900+/6:9@?A<?@:3:8:?@AAA;@=@:@+@5=..(-0---887+889298558665///////33333337716(//7(-----(,(,,-(-(/(//(-(-----66,-..8'..25./..335222'37,3,333,397723336=6;;;33.3388(-(,,,(,-(-569:::881792233(377222
@N9IO0:00910:06015
TACGTAGGTGGCAAGCGTTGTCCGGATTTACTGGGCGTAAAGAGTATGTAGGCGGACATTTAAGTCAGATGTGAAATTCCCGGGCTTAACCTGGGAGCTGCATTTGATACTGGGTGTCTAGAGTGCGGGAGAGGAAAGTGGAATTCCTAGTGTAGCGGTGAAATGCGTAGAGATTAGGAAGAACACCAGTGGCGAAGGCGACTTTCTGGACCGTAACTGACGCTGAGATACGAAAGCGTGGGGAGCAAACAGG
+
BCAAB;;6:@<@B@BCCC@BBB?B?BBJ>CBCCL>ABACB6;;@@BBBBGH@BB?BCCCE>B>AAA@?>@==888*78><699.7;,7/38;;;3;7>A:99==6=@@BABBB>BBABCA@@@@A@EE>BBBB@CD<@@C?B?C@B@BCCBBBBCCDACCEJ?AA@CBBBCDBA=;;5;;@@=AAA=@@A@=@994;=BBCFCC=CCGABB>@A@=CB;;;BBABBB@@@@CCC<A?@@@?@7@BABD=B@B>
@N9IO0:00867:06074
TACAGAGGTCCCGAGCGTTGTTCGGATTCACTGGGCGTAAAGGGTGCGTAGGCGGTTCTGAAAGTCTGATGTGAAATCTCCGGGCCCAACCCGGAAATGGCATTAGAAACTACAGGGCTAGAGGCTTGGAGGGGGAACTGGAATTCTCGGTGTAGCAGTGAAATGCGTAGAGATCGAGAGGAACACCAGTGGCGAAGGCGAGTTCCTGGACAAGTCCTGACGCTGAGGCACGAAAGCCAGGGGAGCAAACAGG
+
CBCCB@@<???6A;;;BB@CC?CC?BB?BBBCDC=BAA@A:@A;>A<B@BB?BC@D<@@@>?5?@?@@AAAAABE>BBBC<??<@C=C=A@=@<G@7BB:BBC@BCBF?BBCCCJF>BCBBBB>BB@B=;;;:;*;6<AC@C@C@BBCC@CCCDCCCCCBAA<;55::====BB===ABB8B?B>CADBBA=A?=7;7<BA@;6?9=>:=8948??7?;=>B<<<<<5999555)55.5555&59599,5;@;
@N9IO0:00893:06088
GACAGAGGGGGCAAGCGTTGCTCGGAATTACTGGGCGTAAAGGGCGCGTAGGCGGAATGGCAAGTCGGTCGTGAAATCCTTCGGCTCAACCGAAGAACGTCGATCGAAACTGCCGTTCTTGAGGATTGCAGAGGAGACTGGAATTCCCGGTGTAGCGGTGAAATGTGTAGAGATCGGGAGGAACACCGGTGGCGAAGGCGGGTCTCTGGGCAATTCCTGACGCTGAGGCGCGAAAAGCGTGGGGAGCAAACGGG
+
@=>:6:<<<<+BJABCBB@AA@ACAE@D@C?@?A;:;;@A0;9,4849;:95;A@B>A@?CC?AABD?AA@???<5<?2938?;?BBC?A?BB?FD?B::::::=>>?5?=;@:??<>?;>??9@C589AA9:5:?@@BB?A=?399298?;BBABC?>>:<5AB???@@??AA@AC=AA>?;78:>B?>?5?BB<A>99953;;A@A@9AA9?=A300://.665837<<::::&222=@:;.@>>=;1>@B8
@N9IO0:00897:06063
TACGTAGGTGGCAAGCGTTGTCCGGATTTACTGGGGCGTAAAGGATGCGTAGGTGGATATTTAAGTGGGATGTGAAATACCCGGGCTCAACTTGGGTGCTGCATTCCAAACTGGATATCTAGAGTGCAGGAGAGGTAAGTGGAATTCCTAGTGTAGCGGTGAAATGCGTAGAGATTAGGAAGAACACCAGTGGCGAAGGCGACTTACTGGACTGTAACTGACACTGAGGCATGAAAGCGTGGGGAGCAAACAGG
+
//<//;C?BB<@@29;<<:=00+/)0/9/;<5555&555;=6=8=99;@?@?;;;5<;;;A;B?AAAC;A:;:BBD>BBBB=BA=ABAA599==?8??@ACCCD@C@CC>CCD?CBBABBABA@@?@A@?A?=>;97/7>?;B8B7A7>800:00/995;;;;3339@??9:8<71//(/0//(/996??>?6;772717:>:B?BBAB>AA@@@A=A>>>=:;;96818<:;;=16//////)//8>>3::>7
@N9IO0:00899:06065
TACGAAGGGGGCGAGCGTTGTTCGGATTTACTGGGCGTAAAGGGCGCGCAGGCGGCTATTTTTGTCAGGCGTGAAAGCCCCGGGCTTAACCTGGGAACTGCGCTTGAGACGGGATGGCTAGAGATCGGGAGAGGAGAGTGGAATTCCCAGTGTAGAGGTGAAATTCGTAGATATTGGGAAGAACACCGGTGGCGAAGGCGGCTCTCTGGACCGACACTGACGCTGAGGCGCGAAAAGCGTGGGGAGCAAACAGG
+
55:;@5;;;;(5AA@;;:>:;5;:2;55)55555)555:<5<@7<A@@?;;4;<5<;;;A?A*;;BBD@GDCBBC:@???5@C>CC?C?C@CCC=D=@@?@:><:???BA@A<ABB>DCCB@>=?999.8@??=@?@@@@@C=?=?E=BBBAAAB@@=?CC>@C??>?BAAAA?<>A8@<?=;@@?=A<?@=@ABAF@DD@BBCDCCC@BB>AAAA@??==<?@@@@=BAA;;;;&:;;@=@@2==<<:09;<5
@N9IO0:00905:06069
TACGTAGGTGGCAAGCGTTGTCCGGATTTATTGGGTTTAAAGGGTGCGTAGGCGTGTCCTAAGTCAGTTGTGAAATACGGCAGCTTAACTGTCGAGGTGCAATTGATACTGGGACACTTGAGTACTGATGAGGTAAGCGGAATGGACGGTGTAGCGGTGAAATGCTTAGATATCGTCCAGAACACCGATAGCGAAGGCAGCTTACTAAGGAGTAACTGACGCTGAGGCACGAAAGTGTGGGGATCAAACGG
+
00/<<@@>;;9;D;@@@@<;;;7;3;@<6AA<DA8D@083(3;033488::89:449:58<;:;@AAA>@9;:D<BBCC?966<=8=9=@@@;:6979BC>@C@CCBBA@@B;@>:?>:;?;ACCAAA@:33-37-39<6=85524::7999==5645;<>6=BBB?@@;CC<A<AB=@AA86668<>;?:99929.9999:8<=>>9>:<<<>:=@@?::44449-//////)//9:=>>2><===6<=7
@N9IO0:00876:06118
TACGGAGGGGGCCAGCGTTGTTCGGAATCATTGGGCGTAAAGGGCGCGTAGGCGGCTTTGCAAGTCCGTTGTGAAATCCCTCGGCTCAACCGAGGAACTGCGACGGATACTGCTTAGCTTGAGTCCCGGAGAGGGTAGCGGAATTCCCAGTGTAGCGGTGAAATGCGTAGATATTGGGAGGAACATCGGTGGCGAAGGCGGCTACCTGGACGGGTACTGACGCTGATGCGCGAAAGCTAGGGGAGCAAACAGG
+
CCCC=@?A>@0A>BCBAA?BCAEI<CADBBB@BB=BAAAA<AD>FFCCB==900*0//(/<A>;;98<<.5844;3A;=5?=?6=;;45:8<=B?B9@@@AB@;:544;99878-3;898=:>8<=1>58==<=5A=80/06(/(/91:0::@<=@B9@::=7BA<<=CA@@<?2?>9??9?7:55<<9:@<@<@<A?BC?BB@@8??7;BC?6CCCB><BB<AB>>==@B;;;6;BCDFDD<BBBCC=:;;<
@N9IO0:00884:06146
TACGAAGGGGGCAAGCGTTGTTCGGAATTACTGGGCGTAAAGGGCGCGTAGGCGGCCGATCAAGTCAGGCGTGAAATTCCCGGGCTCAACCTGGGGGCTGCGCTTGATACTGATTGGCTTGAATGCGGGAGAGGATAGTGGAATTCCCAGTGTAGAGGTGAAATTCGATAGATATTGGGAAGGAAACACCGGTGGCGAAGGCGGCTATCTGGCCCGTAATTGACGCTGAGGCGCGAAAAGCGTGGGGAGCAAACAGG
+
CBBBA>AGGG1CC@CBBB?BB@CC<B@B@@AAFE?CBBCC>CD>BC>CCBB?@@;@<A@B@@>ABBAC8:??@@>9>;?@9?C=CCBA=@;99999(9<A;ABB?BBBBBBBCB?A<@@>AA?BBAA@;?9::<@>@@=?4=7>7>A9877:===?A?B??;5>5//////7333488/6+2+22'255384996?>C>A9@@:>??@@@@<?A9??A>A>A@@@???@@=;;99888&4444444&4999909993
@N9IO0:00886:06139
TACGTAGGGTGCGAGCGTTAATCGGAATTACTGGGCGTAAAGCGTGCGCAGGCGGTTTTGTAAGTACAGGCGTGAAAGTCCCCGGGCTCAAACCTGGGAACTGCGTTTGTGACTGCAAGGCTAGAGTATGGCAGAGGGGGGTGGAATTCCACGGTGTAGCAGTGAAATGCGTAGAGATGTGGAGGAACACCGATGGCGAAGGCAGCCCCCTGGGCCAATACTGACGCTCATGCACGAAAGCGTGGGTAGCAAACAGG
+
CCEBC@AA8@AAA>A@>B5;8<AA=B;A;AA?==6=;@?C=B@A594=9;;2:@=@@B8@BA;:99@A@:6:6///(//::;.76.6>9:9(3,333(3,339:@@C>BBBBBBB?@<?>?@@>;;<;;>3=8::;;;;;%:<88389949:>8??:=:///97==,99999??@@A:;;A5;;>A>?@??@?@?<????D?AAAA@??,:::/9;?=@?@=@==@@??@@@A@@;;;0;A@AAB=A;;;;B;AAB>
@N9IO0:00895:06126
TACGTAGGGTGCGAGCGTTAATCGGAATACTGGGCGTAAAGCGTGCGCAGGCGGTTGTGTAAGACAGGTGTGAATCCCCGGGCTTAAACCTGGGAACTGCGCTTGTGACTGCACGGCTAGAGTACGGCAGAGGGGGGTGGAAGTTCCACGGTGTTAGCAGTGAAATGCGTAGATATGTGGAGGAACACCGATGGCGAAGGCAGCCCCCTGGGCCGATACTGACGCCTCATGCACGAAAGCGTGGGGAGCAAACAGG
+
DCCCCBBB<BB@BBB@B@7A7@@@<A-007//0*5;?=A3>A@@?<==995:@<@?CCAAA???@?A8666//)////&/9.//(33(33777.63//////83>8=AAAA9:9=487;=;>>>:616/..89999%674>*..(.(..6.3..(/6//49;;;+//:==@@A@@>;;@*00*0)0::5::;;3444.4.48::;;;)88809.44444777///)/999<<=666>4<<<5555&555<>4>B>2
@N9IO0:00911:06140
TACGTAGGGTGCGAGCGTTAATCGGAATACTGGGCGTAAAGCGAGCGCAGGCGGTTCTGCAAGTCAGATGTGAAATCCCCGGGCTCAACCCGTGGGAACTGCGTTTGAAACTACAGAGCTAGAGTATGGGAGAGGGAGGTAGAATTCCAGCGTGTAGCAGTGAAATGCGTAGAGATGTGGAGGAATACCAATGGCGAAGGCAGCCTCCTGGCCTAAATACTGACCGCTCATGCTCGAAAGCGTGGGGAGCAAAACAG
+
CCBBBCDC>CCABBB@B@7@7@AA?C6:;A;;;0;5;49)/:/0/:::;;4;@<?3=998864444<?=>9>@A8@@@@2=;5833;,39(3399183.,,,,,5/---(-,,,,,,,,,,-/87=373(3???9378.77<606(/(/..224.//6833233(332778885558==2;<686665.3)..266A<>;>=86/..(..(.(233(3333833-3333889;8<=99139333;;+333333&377
@N9IO0:00874:06181
TACAGAGAGTGCGAACGTTGTTCGGAATCACTGGGCTTAAAGCGCACGTAGGCGGCATCGTAAGTGTCTGGTGAAATCCCACGGCTCACCCGTGGAACTGCCCGGCAGACTGCGATGCTCGAGTGTGGTAGGGGAGAACGGAACTCCTGGTGGAGCGGTGAAATGCGTAGATATCAGGAGGAACACCGGTGGCGAAGGCGGTTCTCTGGTCCACAACTGACGCTGGAGGTGCGAAAGCTAGGGGAGCAAACGGG
+
CCCBBAABCCCCCCABBB9BB@BBAD:CBCCCDD>BB7@;4?@@?CB?@??9:;.4?===??<?CBBBBB?BACD>BBA=A?9498;789,3:?8?;==877(32988<88:<<>@@@@@@@@@B;;5;;;;;-99:.5A9==A<B8@<8?A?AA@@9AA<C5@AAAAAABAAAA@@9??5949AA?C?CC=A@A6:5:@?A?@@@DC>@<;>00*00>=:0000)/81//5::>3;9<3333&3:=?A<?@@9
@N9IO0:00890:06163
TACAGAGGTCCCAAGCGTTGTTCGGATTCACTGGGCGTAAAGGGTGCGTAGGCGGTCGGGTAAGTCTGACGTGAAATCTTCAAGCTCAACTTGGAAACTGCGTCGGATACTATTCGGCTAGAGGAATGGAGGGGAGACTGGAATACTTGGTGTAGCAGTGAAATGCGTAGATATCAAGTGGAACACCAGTGGCGAAGGCGAGTCTCTGGACATTTCCTGACGCTGAGGCACGAAAGCCAGGGGAGCAAACGGG
+
CCBBB::6;BB9B?A@@@>BB?C@<?@>ABBCFE>:;<CC<AC<@@@@DAA===9>@A@9AA?A@ABABBBBCCE>CCCABB?AACEDACCAC@CC=B:;;@@DB?BBBBAAC?;;9;BAABB?C<??=?A?@2;;:=??=@>DBCC@C>:::AA@????@B=AAABA>?>@?@9;5:;:29.4@@4:;A@;@59059=BBBBCBCBE>A<833(349=A???A:::9>C><?;3==8<<99+333>?9@@A;
@N9IO0:00891:06192
TACGTAGGGTGCGAGCGTTAATCGGAATTACTGGGCGTAAAGTGTGCGCAGGTGGCCGCGCATGTCGAGTGTGAAATCCCCGGGCTTAACTTGGGAATTGCGCTCGAAACTACGTGGCTCGAGTGTGGCAGAGGAAGGTGGAATTCCAGGTGTAGCGGTGAAATGCGTAGAGATCTGGAGGAACACCGATGGCGAAGGCAGCCTTCTGGGCCAACACTGACGCTCATGCACGAAAGCGTGGGGAGCAAACAG
+
@;:<C::9.<@A@@?A>@.5.54;2;=B>B;;;:.5<;?A;@:>:@@??;;.4:5:7A;C:?;==<<<?6:;B@>9>=::&49(44.424:166.6)/+////8999;4;BDB???=@=7;==@@@@:<9999,7,8;39,9,93?6AC>A@@A?8?;=:;;6;AABCBAA@?<:;;5<<7<7<5515<<;.555.569955.5.59:;2;9>2955>;9965:9=;;;<@?=?9:;99AAC8:9:AB6>:9
@N9IO0:00900:06165
TACGTAGGTGGCAAGCGTTATCCGGATTTATTGGGCGTAAAGGGAACGCAGGCGGTCTTTTAAGTCTGATGTGAAAGCCTTCGGCTTAACCGGAGTAGTGCATTGGAAACTGGGAGACTTGAGTGCAGAAGAGGAGAGTGGAACTCCATGTGTAGCGGTGAAATGCGTAGATATATGGAAGAACACCAGTGGCGAAAAGCGGCTCTCTGGTCTGTAACTGACGCTGAGGTTCGAAAGCGTGGGTAGCAAACAGG
+
BBB@B@@;AC>BB?BBBB?B@@=@;@@J=;<96A49@??=5<?9@9499B<9<B=B9;;;.4.4=9>@?BBAAAD=@@8;7;<8::6:8A4?<?AB?@AACBA=A=AB9A@@@;AA@@A8;:?@A=?@@9@@A<@@AAAB>A?BBD?C;:;BBBBAB@BCCK?;<;C@@?CA@ABAA=@;?A>A=?:99;9597399&39928????AC?BBBBBB?BBB@?>>9::B@B?CCCC=AA@983,3;;<==6===5
@N9IO0:00864:06218
TACGTAGGGTGCGAGCGTTAATCGGAATTACTGGGCGTAAAGCGTGCGCAGGCGTTTGCTAAGACCGATGTGAAATCCCCGGGCTCAACCTGGGAACTGCATTGGTGACTGGCAGGCTAGAGTATGGCAGAGGGGGGTAGAATTCCACGGTGTAGCAGTGAAATGCGTAGAGATGTGGAGGAATACCGATGGCGAAGGCAGCCCCCTGGGCCAATACTGACGCTCATGCACGAAAGCGTGGGGAGCAAACAGG
+
CCCCCCCD>9:9DECBCB:=<BBD@L;;9;DAAA=BBACC>CBB@@?B??>:0000(0=@B@BCC?CCBAABBB=BBCC:BB:@@885:?CCB>B@BAAABB@C?BBBB@@=A@A?A99989:9BC=@@@?<====&<:985=284???<?B>??AA@@?@@:@AAAAA>??BBCAA799>@=AAC@BCBB<??A<@<@?::AAA.999-5053><:78////.7599<>>BBB>BBB????5?>?@C=BAA>
@N9IO0:00867:06246
GACAGAGGTGGCAAGCGTTGCTCGGAGTTACTGGGCATAAAGGGCGCGTAGGCGGTCGAGTGCGTCGGTGGTGAAATCCCCGGGCTCAACCCGGGAACTGCCATCGATACGGCCCGACTTGAGTGCGGGAGGGGAGAGGTGGAACTCCTGGTGGAGCGGTGAAATGCGTAGATATCAGGAGGAACACCGGTGGCGAAGGCGGCTACCTGGACCGATACTGACGCTGAGGAGCGAAAGCATGGGGAGCGAACAGG
+
BCCCCCC@CC@@@<????=@@@A@<9:9:=>999/:@999.:>9=?@;::B???9::;AA@@@A@AA=A@7;:AD8:;:;-:B8:99>=B@=BG?C@CAAA8;;@@<<;;;6;A;BBCC>B?A@A;;;0:;?A3<<00*0<8=,99C<A??@A6;;AA?;;;I>CBBBCCCBBA;<<A6;;?A?ACD>A=AB:?::39<<=8?>993:A<@@?C@@@A000000/<9=3@<@@@A8@;<9999-9999A?BAA>
@N9IO0:00870:06226
TACGTAGGGTGCGAGCGTTAATCGGAATTACTGGGCGTAAAGTGTGCGCAGGTGGCCGCGCAAGTCGAGTGTGAAAGCCCCGGGCTTAACTTGGGAATTGCGCTCGAAACTACGTGGCTAGAGTGTGGCAGAGGAAGGTGGAATTCCACGTGTAGCGGTGAAATGCGTAGAGATGTGGAGGAACACCGATGGCGAAGGCAGCCTTCTGGGCCAACACTGACGCTCATGCACGAAAGCGTGGGGAGCAAACAGG
+
CBBBCCCC?BBACCC;5959.45@8B@FACBBCE>@@@@@8@;55;@A@@@@CC@C9BAAAB8555::8333777.7777+7<,336@39@,83(36;.37BBAAA::2:@@BB??>>BBCBBBAAA?BB??;<>+0*//(03<8>;A@=<@:::5505;AC=BAA<<;;;::;;;;043-304::7555?;?AB?C@BCBB@B>@@@@0;4;?BAAAA@@@@C:549:?;55;3@C@AA@@2?<@<@9@::3
@N9IO0:00879:06244
TACAGAGGGTGCGAGCGTTGTTCGGAATTATTGGGCGTAAAGCGCGTGTAGGCGGCTTAGCAAGTTGGGTGTGAAAGCCCTCGGCTTAACCGAGGAAGTGCGCCCAAAAACTGCTTGGCTTGAGTACCGGAGAGGGTGGCGGAATTCCCGGTGTAGAGGTGAAATTCGATAGATATCGGGAGGAACACCAGCGGCGAAGGCGGCCACCTGGACGGATACTGACGCTGAGACGGCGAAAAGCGTGGGGAGCAA
+
ABCBBBCC<AAA??????=?A=?@9@5;599.4:144444)4;;;<::;@@=BB?BC9;6@DACC9::69B655>4@BB8@>@3>A5;5;699??C?BB@<6:=4;;;;);;;;A?B=@@=;:9?A@=@:<?49;)443999@9=7;;4;=<CBBBBB9;0@B,0*0000//:;////:1//,/7>6504<33-3336:43/)/)//)//1767)444554::<<<977///)/////&/444:::+<555<
@N9IO0:00880:06239
TACGTAGGTGGCAAGCGTTGTCCGGAATTATTGGGCGTAAAGGGCGTGTAGGTGGGATCTTAAGTCATGTGTCTAAGTGCGGGGCTCAACCTCGTATGGGCGCAAGAAACTGGGATTCTTGAGTGCAGGAGAGGAAAGTGGAATTCCCAGTGTAGCGGTGAAATGCGTAGATATTGGGAGGAACACCAGTGGCGAAGGCGACTTTCTGGACTGTGTCTGACACTGAGGCGCGAAAGCTAGGGGAGCGAACGGG
+
CCCB@<<800+0B9@=BE>@AC@C?C@C@CC@CD=?????9?D;BBCB>992:>=8=:;;?B@BBBCCCC;;:BB?AA?9777-8;;B@B@BAABCB@@5=<00+0@@4====3>A?BB?D?@@CCCB@BBBB?BD>A??;?;@>AB;@@@@@@@@@<@;995:AAABBDBBDD?CB=BD?B?BBB=AC@@=@BB?A?BB@;;;/;@C?BBBCDCCCCCC@@@B@::4:@??@@;ACCCCFF:A@AA?=@AC<
@N9IO0:00885:06218
TACGTAGGTGGCGAGCGTTGTCCGGATTTACTGGGCGTAAAGGATGCGTAGGCGGATATTTAAGTGAGATGTGAAATACCCGGGCTTAACTTGGGTGCTGCATTTCAAACTGGATATCTAGAGTGCGGGAGAGGAGAATGGAATTCCTAGTGTAGCGGTGAAATGCGTAGAGATTAGGAAGAACACCAGTGGCGAAGGCGATTCTCTGGACCGTAACTGACGCTGAGGCATGAAAGCGTGGGTAGCAAACAGG
+
DCCCC::8:C=BB?A@:;6;BB=B=AAC?CBBB@;::;@@0;59@>9;;A@>AA@CCAAA<A>@A@???:9::AA8@:99(7>(332828;6;B8@@A>?:7:C<AAF>:98>@?A@???>?BBCBAA9@@00,0>?;?B?B?B?A966///6666:6::==188::69///9;7788>0774=885<AAA49:937388<B?ABBBB@@@=@?;69>=<=8578663/////:(/9A>>=8?@?>@B9@@A?
@N9IO0:00889:06213
TACAGAGGGTGCAAGCGTTGTTCGGAATTATTGGGCGTAAAGCGCGTGTAGGCGGCTTAGTAAGTTGGGTGTGAAAGCCCTCGGCTTAACCGAGGAAGTGCGCCCAAAACTGCTTGGCTTGAGTACCGGAGAGGGTGGCGGAATTCCCGGTGTAGAGGTGAAATTCGTAGATATCGGGAGGAACACCAGCGGCGAAGGCGGCCACCTGGACGGATACTGACGCTGAGA
+
7=ABB<BA466C@;>979-38-44.4057;>:DA>::448*7>>ABBCA??:990;D:@@@B:AB8BC=@@ADCD>AA@8ECE:BB=B>A9<;B?D=@;;;@@C8@?@5@ABBB@C@BB@ABACCCAC?BCCCC=BB?BC@C@C?BD;:;:B@@A@@=@BBB=C@CBBAB@9:::::/:A?B@BGD?BBBB????=@<;;5;5;;=@@<@AB=@@DBBBCBBBBA@@@
@N9IO0:00893:06215
GACGTAGGGCGCGAGCGTTGTCCGGATTTATTGGGCGTAAAGAGCTCGTAGGCGGCTTGTTGCGTCGTCCGTGAAAACCTGGGGCTCAACTCCAGGCTTGCGGTCGATACGGGCAGGCTAGAGTTCGGTAGGGGAGACTGGAATTCCTGGTGTAGCGGTGAAATGCGCAGATATCAGGAGGAACACCGGTGGCGAAGGCGGGTCTCTGGGCCGATACTGACGCTGAGGAGCGAAAGCGTGGGGAGCGAACAGG
+
CCAAAAAA<BABBBB9;;>ACB?C=AAB>CB@DF=AAAAC>ABDBCBABCB?BC@AA>AC>BBBBBBBC>AACBBB7@:?@@@2@A@?;?BB8:9?BB:;;D?BBB@@@@@?9@AA?BBBBBAA<=<8<8889-9>>@AC@C?C@D?AA=999>??>?A@@A<ABBBBAAABBABBC>AA?B>@@@;@<??;?CB=@<@BA<?A????@8@=A????@???@AAAAAADBAACC<A9::@@@6AAC@@?@@@;
@N9IO0:00895:06240
TACGTAGGTGGCAAGCGTTGTCCGGATTTACTGGGCGTAAAGGATGCGTAGGCGGATACTTAAGTCAGATGTGAAATTCCCGAGCTTAACTTGGGAACTGCATTTGAAACTGGGCATCTAGAGTGTGGGAGAGGAAAGTGGAATTCCTAGTGTAGCGGTGAAATGCGTAGAGATTAGGAAGAACACCAGTGGCGAAGGCGACTTTCTGGACCATAACTGACGCTGAGGCATGAAAGCGTGGGGAGCAAACAGG
+
BA@A=994:;4;I?BACE<A@B=A=@@@:@CA@B8AB?@A:@?A@ABBBB@=@B?:;;CB@C@B?@?A?;;;A@@;@=A?8;=;:9235:=189/918:8:CCC=AA>9:89@9==:9:??@@????=5>@9:199)7=A;B?A?@=@==<8849<B>@@CC=@???@:0////4//(/1<A9??@397=<8=9937;A?????9>><9<>=>?=;@?????==?:919>??@B=A>?9999-:==?A:9998
@N9IO0:00896:06211
TACGAAGGGTGCAAGCGTTAATCGGAATTACTGGGCGTAAAGCGCGCGTAGGTGGTTCGTTAAGTTGGATGTGAAAGCCCCGGGCTCAACCTGGGAACTGCATCCAAAACTGGCGAGCTAGAGTACGGTAGAGGGTGGTGGAATTTCCTGTGTAGCGGTGAAATGCGTAGATATAGGAAGGAACACCAGTGGCGAAGGCGACCACCTGGACTGATACTGACACTGAGGTGCGAAAGCGTGGGGAGCAAACAGG
+
A>@;92;:00=00+0>><2=4@@;49399@@BCC;:99;;0;?<@A;;;;B>@@<@?@A@<@>AB@C?ABCBBBE0;;55&5>0;<=C@I@CCC>C<CCBCBBA>CKL;CBB9A@@@B9:5<??AB=9=<<;;;34529B?CACC>C?A@?AAA9996<AB<393388733:::AA;A4?7>7@<<:=;5808;C@C@CCBB?BD@CC:;::::<=7344:989A37.3?><<=5<934===1=====7AAA8
@N9IO0:00898:06224
TACAGAGGGTGCAAGCGTTGTTCGGAATTATTGGGCGTAAAGCGCGTGTAGGCGGCCTAGCATGTCGGGTGTGAAAGCCCTCGGCTTAACCGAGGAAGTGCGCCCGAAACTACTAGGCTTGAGTACCGGAGAGGGTGGCGGAATTCCCGGTGTAGAGGTGAAATTCGTAGATATCGGGAGGAACACCAGCGGCGAAGGCGGCCACCTGGACGGATACTGACGCTGAGACGCGAAAAGCGTGGGGAGCAAACAGG
+
CCBB@ACC>CDBD>A999>AAABB?C?A>AA>C@9:::<=5=:8:BBBA00+00,02;77=B???DCB<??@AAC<BBB<A?@=@C?B=B?A@@=@;A@B;9;>3;?;4;@BAA@@<@C:AABBAB:B?B@??@9@A=@@=@?A=AC<A?ABAAAAA@CBCC>D>A:???AAABBBB<AA=A=AA@=@@??;89939<;;5;>AA=AB@CCD>@@B;;;ABAAA@@@@@@A;;;;&;9;B<??0<<;;;3;BC>
@N9IO0:00901:06219
TACGTAGGCAGCAAGCGTTGTTCGGAATTACTGGGCGTAAAGAGTTCGTAGGCGTGTGCCAAGTTTAGTGTGAAATCTCCCGGCTCAACTGGGAGGGTGCGCTGAATACTGGCATGCTCGAGTACAGGAGAGGAAAGCGGAATTTCTGGTGTAGCGGTGAAATGCGTAGATATCAGAAGGAACACCTGTGGTGTAGACGGCTTTCTGGACTGTAACTGACGCTGAGGAACGAAAAGCGTGGGTAGCAAACAGG
+
BB=;;CCACBABB?BBB@>@A@FC?C@C@BCBCC=9;:BB=@@BB?BBAAA?:9:B@>@:>9=:@8@BAAA@@@9;;;BC=B?BBCC?AA@?9:::/9::99BBA>BBAAA?BB?::9BAABBBBBB@;;;A<AA6;:<9<<AA:@>>8=>>6//:6//0>7;???A@999AA>?;=4?7849<<57333,7987////(///(/870///98;3333;7878;@?5?6>9666&//69?A7>;=???8>@?;
@N9IO0:00904:06244
TACAGAGGGTGCGAGCGTTGTCCGGAATCACTGGGCGTAAAGGGCGCGTAGGTGGTGGCTTAAGCGTGCGGTGAAAGCTCGGAGCTCAACTCCGAGTCGGCCGTGCGAACTGGGCTCACTGGAGCATAGTAGAGGCAGGTGGAATTCCGGGTGTAGCGGTGGAATGCGTAGAGATCCGGAAGAACACCGGTGGCGAAGGCGGCCTGCTGGGCTATGGCTGACACTGAGGCGCGACAGCGTGGGGAGCAAACAGG
+
CGCBB:9:6;BA@@@?9:5;AA=B>A8;;BB??A<@AAAB=BB>CDCBBCC?AA6;;5<@:A=ABBBCBB@BBBL?CCCCH>CA?AAB=@@@;@;;;AA7;7;;;;BD?CBBB;AAABABB9;;@CBB@AABBB?BBC@@@=??A;?<?@8@B@AAA@;@C5:79BBBCCCCCBCB?A=A<:91;@@<@?AB?A@A6:49@<?=??@AAD>BBBBB>@AA@?==9:9?8==@998??><7733&3;;@C<BB@<
@N9IO0:00909:06236
TACGGAGGGTGCGAGCGTTGTCCGGAATCACTGGGCGTAAAGGGCGCGTAGGCGGCGCGGTAAGTAGGGGGTGAAATCCTGCGGCTCAACCGCAGCATTGCCTTCTAGACTGCCTGCTCGAGCACAGTAGAGGCAGACGGAATTCCCGGTGTAGCGGTCGGAATGCGTAGAGATCGGGAAGACACCGGTGGCGAAGGCGGTCTGCTGGGCTGTTGCTGACGCTGAGGCGCGC
+
CCCC=A@C<AACDAAABB?BCC@D@B@CCCBBAB>BCCCC>CC>BC@A@A@=@A<ABBC@CC@BA:;;;;*<AAC>CD?BB@@<@@@B?D8::A@@@A89:?D=A878<?@@@3000/////8844487;33.3<373;28495=A<A;8;<;;//(///(/0699873////-888/60-//663928<8<<8.3,381788;88>B9A;??0739333595522057775
@N9IO0:00864:06294
TACAGAGGGTGCGAGCGTTGTTCGGAATTATTGGGCGTAAAGCGCGTGTAGGCGGCTTGGCAAGTCGGATGTGAAAGCCCTCGGCTTAACCGAGGAAGTGCGTTCGAAACTGCCTGGCTTGAGTACCGGAGAGGGTGGCGGAATTCCCGGTGTAGAGGTGAAATTCGTAGATATCGGGAGGAACACCAGCGGCGAAGGCGGCCACCTGGACGGATACTGACGCTGAGACGCGAAAGCGTGGGGAGCAAACAGG
+
CCCCCCCC<BB?>=;=895:@?CC@C@C?BB>B@8?@:9:/;A?CCCCCCC@CCACC?@>AC@CCCCACAABCCC<BBE>BBB8A?=A?A@CDC?C?ABBCBB<??>?7?CDD@BB@AA?AABBCC@C?A@BA@8?B;@@:@<@;AE<A>ADCBBBB>BBEC>C@CCB@@@@@@@@C>CC?C?BBB?CBBB@BBB?C>?@7:5:@?BB@CCC8;;;@@ABCCBBBAA;;;;;;;0;;B@@@@3@A;:;,9>@<
@N9IO0:00864:06305
TACGTAGGGTGCGAGCGTTAATCGGAATTACTGGGCGTAAAGTGTGCGCAGGTGGCCGCGCAAGTCGAGTGTGAAAGCCCCGGGCTTAACTTGGGAATTGCGCTCGAAACTACGTGGCTAGAGTGTGGCAGAGGGAGGTGGAATTCCACGTGTAGCGGTGAAATGCGTAGAGATGTGGAGGAACACCAATGGCGAAGGCAGCCTCCTGGGCCAACACTGACACTCATGCACGAAAGCGTGGGGAGCAAACAGG
+
DC:;9;:;.95;;=><BB@B?B@@;A@B@CJDDI?CB;;94;9?@=AA@;;6;B?C@BBBCB?CAAA@AABBAAA98787-9@8@?7978B7BF=B>B@BBBBA<==>6=33////(/=?AAB?>>B>BBABAD>BB>A@?C=@>@?@@BDB>B<<B@BBBC=@@@=<556;;==>B665?B7@;;8=7;:055<7<:>==<255054:2<0626==A=BBBAABA;;;;;@@B<BBBBEEE;BAA?B;@;;6
@N9IO0:00878:06267
TACGTAGGGTGCGAGCGTTAATCGGAATACTGGGCGTAAAGCGTGCGCAGGCGGTTGTGTAAGACAGCTGTGAAATCCCCGGGCTCAACCTGGGAACTGCGGTTGTGACTGCACGGCTAGAGTACGGCAGAGGGGGGTGGAATTCCTGGTGTAGCAGTGAAATGCGTAGATATCAGGAGGAACATCGATGGCGAACGGCAGCCCCCTGGGCGCTACTGACGCTCATGCACGAAAAGCGTGGGGAGCAAACGG
+
BBABACCD>BBCCBDB@@997;@A>B7;;BBBB>BBBHL=A@B;;5AA@@=@D?B?CAABF@BAAAA??==:9:/:999-98-777;:@::@><>?>CCBB>A>???@;;;C:::5::=@??=@AA6::AACCCCF*BC@B?B@F@CC@CAA@@;;;BBBC=ABBCDBDEAA000@;00,08;;;;;;443777)//)/---999+8;;//////67:9333883---------&-333:::+33333(3<7
@N9IO0:00882:06293
GACAGAGGTCCCAAGCGTTAGGCGGAATCACTGGGCTTAAAGCGTGTGTAGGCGGATTAGCAAGTACCTTGTGAAATCCCACGGCTTAACCGTGGAACTGCTTGGTATACTGCTAGTCTTGAGGCATCTAGAGGCAACTGGAACAAACGGTGGAGCGGTGAAATGCGTAGATATCGTTTGGAACGCCCAAGGTGAAAACAGGTTGCTGGGGATGTTCTGACGCTGAGACACGAAAGCCAGGGGAGCAAACGGG
+
BBC@@@C>ABD:A=;;:@:>>:C@<?=?><9897*7?189-388?@AA@@A?AD:CB@ABAB:BBBB?C89:?BB;?C@);9@=AB=A5;4<<B=C@CBCAA=B=AAABBBBBBCCBBA=@::8:BBCA@AAB@BE?BAA>@?BBB=BB?BB=@ABB>A;;;6;@>>?@@@BC<::CD>B?B?@@@A<A?C>B;;;;.9@A@D@A@ABAB:BCBB?BBCBABAB;;;BCB@AAC=BA=A@BB6@@CBK>CCB>
@N9IO0:00892:06309
TACGGAGGGGGCTAGGCGTTGTTCGGAATTACTGGGCGTAAAGCGCACGTAGGCGGATTGGTAAGTTGGGGGTGAAATCCCAGGGGCTCAACCCTGGAACTGCCTCCAAAACTCCCAGTCTGGAAGGTCCAGAGAGGCGAGTGGAATTCCGAGTGTAGAGGTGAAAATTCCGTAGATATTCGGAAGGAACACCAGTGGCGAAGGCGGCTCGCTGGCTCGATACTGACGCTGAGGTGCGAAAGCGTGGGGAGCAAACAGG
+
;;@F:DADDF0==//)/9:4@;>A@;@:?=@;;;A8CA?AC9BBB;:;CCBC@BF>;;5;5;A=;;5:;9;':94:,99;39;<;+97/0)/;1;83606---(,20699+-/:9(////37,3,3133,33733317=??@@5;06(/(/6689:;88;988000&0)0)/99<8:96466)/)/2738::6;;882833-3-33-3883339377898888=33433<<4;.44488808944999&489//(/763
@N9IO0:00894:06306
TACGGAGGGTGCAAGCGTTAATCGGAATTACTGGGCGTAAAGCGCACGCAGGTGGCTGAGTCAGTCGATTGTGAAAGCCCTGGGCTTAACCTGGGAATTGCAGTCGATACTACTCAGCTAGAGTATGGGAGAGGGTAGTGGAATTCCCGGTGTAGCGGTGAAATGCGTAGATATCGGGAGGAACATCAGTGGCGAAGGCGGCTACCTGGCCCAATACTGACACTCAGGTGCGACAGCGTGGGGAGCAAACAGG
+
CDGD@@AA<AB@D@CABA@FABAA=<2719??>C>?C@DD>C;;;B@@>>?;?@;?@A<AABDBB@;BC7AACC>6A@;15:5)59=A=AACEF>CAD?BBABB;;5BBBBBBB@?@@A@@@:;BB@<5A?778*78=9A9=9B>AD9979A@>???4?AB=6BABCCB@@?=@877.@@<@?CBCBBBA@<ABB@C?BC?AAAB=?>4=?9?8ABA>?:::>?@@@=@?737;;;;<;<==0;>?>@9>>>;
@N9IO0:00896:06274
TACGTAGGTGGCAAGCGTTATCCGGATTTATTGGGCGTAAAGGGAACGCAGGCGGTCTTTTAAGTCTGATGTGAAAGCCTTCGGCTTAACCGGAGTAGTGCATTGGAAACTGGGAGACTTGAGTGCAGAAGAGGAGAGTGGAACTCCATGTGTAGCGGTGAAATGCGTAGATATATGGAAGAACACCAGTGGCGAAAAGCGGCTCTCTGGTCTGTAACTGACGCTGAGGTTCGAAAGCGTGGGTAGCAAACAGG
+
CCCBBCD@BA?AH@BBBB?CCC@B5;;;);@.9;)338@A=AD>C<::;BC9BB?BBAAB7?;@A@>@AACBBAB5594:8<=9==9B8B4?9<7733339<>0824<4<A=<5:99:>05848=>@@@=?@@;@@A@@@?B@BCC?CAABCCDCCC@BB@A<@B@BCDBCCCCBCB>B;;;4:?B:@::98=9998&933;;??@??B?99:CCC@BBBC@@A>??B?A<@998*99;:;9-5@AABA58>A6
@N9IO0:00907:06267
TACGTAGGTGGCAAGCGTTGTCCGGATTTATTGGGTTTAAAGGGTGCGTAGGCGGTCTTTTAAGTCAGTGCTGAAATACTCCAGCTTAACTGGAGGGGTGGCATTGATACTGGGAGACTTGAGTATAGTTGAGGTAGGCGGAATTGACGGTGTAGCGGTGAAATGCTTAGATATCGTCAAGAACACCGATAGTGAAGACAGCTTACTAAACTATAACTGACGCTGAGGCACGAAAAGTGTGGGGATCAAACAGG
+
DCCCCBB?BB?BB@BABB>A@C<B<AAC=CCACG?FK>BB;C@;::9AA?@=;95;??@?7@>ABBBBBCCCCDD?;;;BC?BBBC@FACCEACBAB7AB=A@@>;;9:>=993:<49;=@@AABBBBB:;;B?AAC>A@9A=@>BBCC?BBBBBBD?CBCC>CCCC@CCCBBA@@@AB>AB>@AA=AABBCCAB?BAAAABCADCBBB;@@B@A=@;;;ACC;;:A=@@@<;;;&;9@A@@@0@=AB@::;:=
@N9IO0:00912:06270
TACGGGGGGGGCAAGCGTTGTTCGGAATTACTGGGCGTAAAGGGCTCGTAGGCGGCCAACTAAGTCAGACGTGAAATCCCTCGGCTTAACCGGGGAACTGCGTCTGATACTGGATGGCTCGAGTGTGGGAGAGGGATGCGGAATTCCAGGTGTAGCGGTGAAATGACGTAGATATCTGGAGGAACACCGGTGGCGAAGGCGGCATCCTGGACTACTACTGACGCTGAGGAGCGAAAGCCAGGGGAGCAAACGG
+
B@;:9;9;9;"9C25596?@B?BB?B@C@CCCCC>AAACF?CC>CCECC@@=9:4:=A>@BA8;;BAA@@@AAAB7;;A<ABB=@@>B>B>AAA3@<@<;<ABBABABBB@@=@:;6;AA@BA?@@CC;A???A39999?=A;@;>173-337:99;43338/8373@@@@>>????A?AB?B>AAA6;6;B>AAB=A@;;8;CBB<;;7;ABBBCCCBCCDCDCBBB>@@A;;;09?;=>=>3:995<099:
@N9IO0:00865:06342
TACCAGCACCCCGAGTGGTCGGGACGATTATTGGGCCTAAAGCATCCGTAGCCGGTTCTACAAGTCTTCCGTTAAATCCACCTGCTTAACAGATGGGCTGCAGAGGATACTATAGAGCTAGGAGGCGGGAGAGGCAAGCGGTACTTAGTGGGTAGGGGTAAAATCCGTTGATCCACTGAAGACCACCAGTGGCGAAGGCGGCTTGCCAGAACGCGCTCGACGGTGAGGGATGAAAGCTGGGGGAGCAAACGG
+
ADMA:;;CAED7:66;B=BBD@8BCC=B?AB>BB>B@DCD8;;>>@=>@@?@=A5:58A@A<7>@:@<;2884?=7>??BB?BCBC=@;?@??>?>6@?=?979;6778C@979A8765::687-655'5:::/868>==:=888.75256)55688&2555)5;/55189@@=ABBBB789A?9919977156505(.....(.63:22,2222=;;;?;;5;>998)7;;A?9:833333$39==>.855
@N9IO0:00867:06349
TACGTAGGTGGCAAGCGTTGTCCGGATTTATTGGGTTTAAAGGGTGCGTAGGCGGCCCTGTAAGTCAGTGCTGAAATATCCCAGCTTAACTGGGAGGGTGGCATTGATACTGCGGGCTAGAGTACAGATGAGGTAGGCGGAATTGACGGTGTAGCGGTGAAATGCTTAGATATCGTCAAGAACACCTATAGCGAAGGCAGCTTACTAGGCTGTAACTGACGCTGAGGCACGAAAAGTGTGGGGATCAAACAGG
+
CBBBB;<5;;5;B?BBBB>ABB?B?ECC>CIAHF=CD498*7:1458BA>><00+0>6<>>9;@BDBBBCCCBBC=B?>BB=BABB15.55:;.<;:09;4;A>9>CCB@@@;;;05;>A>@@::;:;@@?<255<8AA?B<?<?C@@?ABBBB@@=@CBB=BBCCACDCAABABBBB?BB@CBC?BBBBBBCC@DACCCAA=@BBAB>A@@@A>BAABACCCECC?DBB;;;;*;:@@?=?4>@A@@:>@>9
@N9IO0:00888:06344
CACGGGGGGAGCAAGCGTTGTTCGGATTCATTGGGCGTAAAGAGCTCGTAGGCCGCTCTGTAAGTCGGAAGTGAAAGACCACGGCTCAACCGTGGAAACGCTTTCGAAACTGTGGAGCTTGAGGCCGGGAGAGGAGATTGGAATTCCTGGTGTAGCGGTGAAATGCGTAGATATCAGGAGGAACACCCGTGGCGAAGGCGAATCTCTGGACCGGTTCTGACGCTGAGGAGCGAAAGCTAGGGGAGCAAACAGG
+
CCCEDEED*9;:F@CBBB>@B=;5.4A;@CC@CD>CB=BD8BBB@AA@@@@<?;@?@@?@@?=?A@A;?;@AA@C=AAA?@AA;9;;A=A@CCCACC?BCCDE=BAAA<ABCCGAICBB?CDC@C@CC>CCCC@CCCCAE@B@B?B?BB@CCCCDBB?BFFJ?CBBAAACBB;;;BC9;;@C@@@@@;@AB?D@?=?=@AA?BB??@E>AA=A5;5;;;@@BAA>@@4;;@;;<0;??@DGE9AABCC:AA>>
@N9IO0:00893:06329
TACGGAGGGTGCGAGCGTTGTTCGGAATTATTGGGCGTAAAGCGCGTGTAGGCGGCTCCTTAAGTCTGATGTGAAAGCCCCGGGCTCAACCTGGGAAGTGCATTGGAAACTGGGGAACTTGAATACGGGAGAGGGTAGTGGAATTCCTGGTGTAGGAGTGAAATCCGTAGATATCAGGAGGAACACCGGTGGCGAAGGCGGCTGCCTGGACCGATATTGACGCTGAGACGCGAAAGCGTGGGGAGCAAACAGG
+
DCDD>AAA>AIBBBB@A@<CC<BC:C:G<DDABC=???AB;AAAABBBA@@=9946CC?C@C?@@BBCBACAAAA26;>>0@@6A<BB?B@BCD>E9<@?@BB@B@BD>BBC>>2C9<A:BB:BDCCC=BAAAA<ABABC?B?B@C@BB?BBBBC=??BBBI@ED?BBCCCCCCCBB=;<5;.9<B>B?@A=@CC8;9<B?ABA@>BB=A@?BBBBB?BCB?@@AAAAA??999.9>?@@@@2@@@@B=<;<>
@N9IO0:00898:06344
TACAGAGGGGGCCAGCGTTATTCGGAATTATTGGGCGTAAAGGGCGCGTAGGCGCCATGCGTGTCTTCCGTGAAATCCCTCGGCTCAACCGAGGACGTGCGGAAGAAACTGCAAGGCTCGAGTCCAGAAGAGGGGGGCGGAATTCCCAGTGTAGCGGTGAAATGCGTAGATATTGGGAGGAACACCGGTGGCGAAGGCGGCCCCCTGGGCTGGTACTGACGCTGATGCGCGAAAGGCGTGGGTAGCAAACGG
+
A@=BBFCGCC0C7<;;@A;>@994.72<:AA7@;2@A=??:?=9@@?>=@<600/3866994:;CC?C?AABBB=BBC=@@@?BBAA@D=;:;@@@?BCBB?B?99938877?7?9?:?<@<;;7::96<777777$8A?C>B>AE=ABBCBBBBC>AABB<AA@@;;;@@AC;?>677-367335:23505557;7;;.4444$4:<)45;.5977744;4494999;<<<<*0)0:=::1999444(438
@N9IO0:00907:06335
TACGTAGGTGGCGAGCGTTGTCCGGATTTACTGGGCGTAAAGGGAGCGTAGGCGGACTTTTAAGTGAGATGTGAAATACCCGGGCTCAACTTGGGTGCTGCATTTCAAACTGGAAGTCTAGAGTGCAGGAGAGGAGAATGGAATTCCTAGTGTAGCGGTGAAATGCGTAGAGATTAGGAAGAACACCAGTGGCGAAGGCGATTCTCTGGACTGTAACTGACGCTGAGGCTCGAAAAGCGTGGGGAAGCAAACAGG
+
CBBB@;;7;B@A@A@@BBACBC@J?ABF>CCEEF=BDCBC<A@:@@@AAAA=@@=AA@AA7@<@BCBCCBC?@?C>CCCD<AB=?A:C?CC@B=5:::999887(7A?:BBC@C?BBBBBCAA???>A=ABBB@BBB???:=8<8<9?@AAA=@@;;8<BAH:;;:?A@@@@??:==:<:?A5;;;5;886:?@@<A;>8766<=?AA<???>8819>;;;==>=::5:::8656&6;8;<::(/(.787.22.;
@N9IO0:00871:06377
TACGAGGGGTGCAAGCGTTGTTCGGAATTACTGGGCGTAAAGCGTGAGGAGGCGGTTCGCTAAGTCTGATGTGAAAGCCCTGGGCTTAACCCAGGAACTGCATCGGAAACTGGTGGACTAGAGTTCGGGAGAGGGTCGTGGAATTCTTGGTGTAGAGGTGAAATTCGTAGATATCAAGAGGAACACCGGTGGCGAAGGCGGCGACCTGGACCGACACTGACGCTAATACACGAAAGCACGGGGAGCAAACAGG
+
ECCBCCCC9BBACAC;;;@BBADC?C798:?@@A;?@@AA;AAAA@;:45A:CC@D9BBEB=9=<<;;@<==>@@6<A<6;>?7CC@C@CM>BB@B@AAAB=A@B7;;3;9@<@A599>>@A@@=@BC=BBBBA8AA@=<8<8B??@@K@CBBBCCC?BACE>D=@?????=AA::8:@A>B@CBB=A=9929=>5<9=>9=9873771;=8@@@@BAAAABAAA>?;99=>>@:ACCCBCC69:987(4=:5
@N9IO0:00889:06378
AACGTAGGACACAAGCGTTATCCGGAGTTACTGGGCGTAAAGGGCGTGTAGGCGGATCGTTAAGTCTGCTCTGAAAGCTCCTGGCTAAACTGGGAGAGGCGAGCGGAGACTGACGGTCTAGAGTGAGGAAGAGGAAAGTGGAATTCCGCGTGTAGTGGTGAAATGCGTAGAGATGCGGAGGAACACCAGTGGCGAAAGCGGCTTTCTGGTCCTTAACTGACGCTGAGGCGCGAAAGCATGGGGAGCGAACGGG
+
C9CCCCCACCICC9<99:<?>?9=6:8:9?>CEH>AAACG>DD?ABAA@CC@@A>ABBBE@C>CACCCCCDCBAA5::??9:;7?AAC<??BC;@?=?<@@:9;B?@@@B@@@BA?;;;@@@@AB9:3;5;AA?CD>CBD?C?B?B??@@A@@ABCC@CBBB<BBBABBB@@>A@;;6;C=A>;<<@AAAC@C<<<5;00+0/9.6697::6:7;7;@BBA@;8...*..,,00*///////&//339-3/88
@N9IO0:00891:06361
TACAGAGGTCCCAAGCGTTGTTCGGATTCACTGGGCGTAAAGGGTGCGTAGGCGGTTGGATAAGTCTGATGTGAAATCTTCGAGCTCAACTCGGAAACTGCATCGGAAACTATCCAGCTTGAGGATTGGAGGGGAGACTGGAATTCTCGGTGTAGCAGTGAAATGCGTAGATATCGAGAGGAACACCAGTGGCGAAGGCGAGTCTCTGGACAATTCCTGACGCTGAGGCACGAAAGCTAGGGGAGCAAACAGG
+
6;A@ACB@B=?6D?A;66<C><@@;?:6:<?87938:@<>6B<6<A;:;AA<??9=;?4;;@>@ABBABBBBBCE>BBB?AA:;;DBB?BCDDACC?B;;;BB<>:>>6<ABBB?B@@>5;;@299:C<?DHE;@@@B>?7?2:4:?A@:>??<;;BBBACC=BBBBDCEC@@@:59;<@>C?ABB=@BBB@B;;546;;:;@C@@AD?AAA>@?B>B@@@@@@?@A>AB;9:?.:;:99CC6@@A@C>BBB?
@N9IO0:00895:06381
TACGTAGGGGGCAAGCGTTGTCCGGAATTATTGGGCGTAAAGCGCGCGCAGGCGGCTTCTTAAGTCAGGTGTGAAAGCCCACGGCTCAACCGTGGAGGGCCACTTGAAACTGGGAAGCTTGAGTGCAGGAGAGGAGAGCGGAATTCCACGTGTAGCGGTGAAATGCGTAGAGATGTGGAGGAACACCCGTGGCGAAGGCGGCTCTCTGGCCTGTACCTACGGGACGCAGCAGT
+
BCBBBCCCCC1@@?@:;;=@<@9B<CAH@CC>B<6BBBCC45<544;90<6:00)0?;>A>@5::???;??::9C<C@E?DBB?BA@A<?<??C>ABE<@=ACC?BBD=CBCD>C?BBB?AAAAABBB=AAB@>@CBBBC?C?B@B@BBBBAABBBB@BEEI?AC@;;?@??BCBCC:CB<?=?BAB=BBB>B@@8;8<C>BCB::8B?C;=>@>>?B@@AB8??A?@@;;;B
@N9IO0:00909:06379
TACGTAGGTGGCGAGCGTTGTCCGGATTTACTGGGCGTAAAGGATGCGTAGGCGGATATTTAAGTGAGATGTGAAATACCCGAGCTTAACTTGGGTGCTGCATTTCAAACTGGATATCTAGAGTGTGGGAGAGGAGAATGGAATTCCTAGTGTAGCGGTGAAATGCGTAGAGATTAGGAAGAACACCAGTGGCGAAGGCGATTCTCTGGACCATAACTGACGCTGAGGCATGAAAGCGTGGGTAGCAA
+
CCBBBAA=A@=ABA@@==:===8<8<A<4@@@@A<;66E@8G:>AA@BBBC>A<;=BBCC<A=AA@=:>;<;BBC;C???7893336;59:488.787333:?D=BBE>:9858=>?=A??93333;;38>>B;??B>??<??B?B@B<;;>;65--(--99.238333833381;717,33497848///(...(..35@H7=><=<3;;09>A<@CBBBAB@@:9,27737;17;;79929@>><<
@N9IO0:00911:06367
GACAGAGGGTGCAAACGTTGTTCGGAATTACTGGGCGTAAAGCGCGCGTAGGCAGCAGCGTGTGTCGGGCGTGAAATCCCATGGCTCAACCATGGAAGTGCACTCGAAACTGCGCAGCTAGAGTCTCGGAGAGGAAGGCGGAATGCTTGGTGTAGAGGTGAAATTCGTAGATATCAAGCGGAACACCGGTGGCGAAGGCGGCCTTCTGGACGATGACTGACGCTGAAGCGCGAAAGCGTGGGGAGCAAACAGG
+
ECCBBACC<AA@@@99992847;A8B6?28<9:;0;:@<83:?AAB;;;BA@@;;;DBBABBBABBAB>BCCDCD<DCD=CAA<AAA@<B>@@BAE@BBBBB@CA?>?7??=?@?::;A@@A@:99DC?B??@=A<@<@B>A?BABC?B?@@>?@@@=?@>@9@=@@??>@@=?==289=;?384<:?68909@>9><>A=A=?<?BC=AAA@@;;;A;;;@@:;9@C@@;;;=0684::<<1==BB><?@@@
@N9IO0:00918:05774
CACGTAGGGTGCGAGCGTTGTCCGGAATTATTGGGCGTAAAGAGCTCGTAGGCGGTGTGTCGCGTCGGCCGTGAAAACTGTGGCTTAACTGTGGGCTTGCGGTCGATACGGGCATCACTGGAGTTCGGCAGGGGAGACTGGAATTCCTGGTGTAGCGGTGAAATGCGCAGATATCAGGAGGAACACCGGTGGCGAAGGCGGGTCTCTGGGCCGATACTGACGCTGAGGAGCGAAAGCGTGGGGAGCGAACAGG
+
CCCDBBCC>AB@CDC@@@>ABB?A>A@DABBABD=;;;;;/:9:;99CCAA=<;6;BAAAABBBAAB5<70><:@>,///:<7?;9;=377779.7<173<7<3438333:3:;774;:?6@;@>@?;>=@@@299AAAA<@;?8?;@@<??<998815888)87879;;;875652,759=8>>@7;78858AC>A<??=5;<<<;=96==???>?;===777>>=<B779BB7;?BCDHE9B????=A@@4
@N9IO0:00922:05791
TACGGGGGGGGCAAGCGTTGTTCGGAATTACTGGGCGTAAAGGGCTCGTAGGCGGCCATCTAAGTCCGACGTGAAATCCCTCGGCTCAACCGAGGAACTGCGTCGGATACTGAGTGGCTTGAATCCAAGAGAGGGATGCGGAATTCCAGGTGTAGCGGTGAAATGCGTAGATATCTGGAGGAACACCGGTGGCGAAGGCGGCATCCTGGATTGGTATTGACGCTGAGGAGCGAAAGCCAGGGGAGCAAACGGG
+
@>;;:;:;:;";A599B@79:@CEAC@CABBAEJIA<<;B;BC>AAACCCF>BA40+0>9/0+/7>:00444499,95;09:9.:CCC@J@CAA?@?CBBDCCBB?B@@@BBBCBE@CC?>>6<@,0,0:<<:?8?>>?B<B?B?@=@>399:?@@C@BAAG=BA???AAAABBBBD?BB?B?@AB?B@BC@CCC;@<;;5;B@@<@C?BC?A?ABA=BBAABCBBB=A@A;;;0;A=@@@@3@@?BB:@AC<
@N9IO0:00929:05800
TACGAAGGGTGCAAGCGTTAGTCGGAATTACTGGGCGTAAAGCGTGCGTAGGTGGTTTCTTAAGTCGGATGTGAAAGCCCTGGGCTCAACCTGGGAATGGCACTCGATACTGGGAAGCTAGAGTGCGGTAGAGGAGGGTGGAATTCCCGGTGTAGCGGTGAAATGCGTAGAGATCGGGAGGAACATCAGTGGCGAAGGCGACCCTCTGGACCAGCACTGACGCTGAGGCACGAAAGCGTGGGGAGCAAACAGG
+
9;99;5;;0:@BB?BAA@?BB;96:D=A>AAACD?9;;DE>CCC?@ACB@@=9;6;@;>@BEACCAB>A@AA;<@7>C@8CE=5?@AA4<4394(57<<9<=@;:;;==>>>>6=9=<<;;;;@BAA?@;:99;@AA<AB@C=?=?D<A?BCCBBBB?BBCB>BB@A@A@@@BBBBC>AA>A?BBBBBCCB?BBC8;9;BAAA>CCCC@CC@CCCCB@@CBBBCBBC?BAA;;;/;AA;;;;.99;BD?C;;8
@N9IO0:00937:05784
TACGAAGGGTGCAAACGTTGCTCGGAATTATTGGGCGTAAAGCGCACGTAGGCGGCTTAGCAAGTCGGAAGTGAAATCCCTCGGCTCAACCAAGGAAGTGCTTTCGAAACTGCTGAGCTTGAGTACTTAAGAGGATCGCGGAATTCCCGGTGTAGAGGTGAAATTCGTAGATATCGGGAGGAACACCAGTGGCGAAGGCGGACGATCTGGGGAAGATACTGACGCTGAGGTGCGAAAGCGTGGGGAGCAAACA
+
AA@;;5;=5=AB@<6A??9665;@;?5;29?.49)738>=45855=::99949:49<8<<==9:::>7:7;<<??7<<>8=6646>==:?:>9;6;96566;;0;<B>49;5<;54400+/////67)/)/::4>@AA@A??@C=AA.:5999777729:==8??AAA:::>>@;;;088198978588:?4900)/6/0*//5555////&/)/77/555;;=>>;<<;?B@:;;0;AB;;;;.5A@@@,99
@N9IO0:00942:05801
TACGAAGGGGGCTAGCGTTGTTCGGAATTACTGGGCGTAAAGGGCGCGTAGGCGGCCTGTTTAGTCAGAAGTGAAAGCCCCGGGCTCAACCTGGGAACAGCTTTTGATACTGGCAGGCTTGAGTTCCGGAGAGGATGGTGGAATTCCCAGTGTAGAGGTGAAATTCGTAGATATTGGGAAGAACACCGGTGGCGAAGGCGGCCATCTGGACGGACACTGACGCTGAGGCGCGAAAGCGTGGGGAGCAAACAG
+
BA@5;45<<=+>@@@DCC?AA@CC@C@D@DC;<;0<;;AA:@B6BBBA@@A>BC7;6;ACD9;;>A:0/*////://///&/;1;:==?A;@AA8@;@?>=>>@6:9:A@@A947;6=B444BC>A?B?BBAA=A9:99B>A6A6;;(733333<?A=999=9B6=;:733333,33(338</4294:326,6993<9>=/5,6266:6:A@<>>?@AA@;;;55554796225,22AA;==+55756'..5
@N9IO0:00955:05773
TACGAAGGGTGCAAGCGTTACTCGGAATTACTGGGCGTAAAGCGTGCGTAGGTGGTTCGTTAAGTCTGATGTGAAAGCCCTGGGCTCAACCTGGGAATGGCATTGGAAACTGGCGACCTAGAGTGCGGTAGAGGGTAGTGGAATTCCCGGTGTAGCAGTGAAATGCGTAGAGATCGGGAGGAACATCCGTGGCGAAGGCGACTACCTGGACCAGCACTGACACTGAGGCACGAAAGCGTGGGGAGCAAACAGG
+
BBB;94<@8AABD@D;;;?A@=;;2:8?9@A@@A;;;;AA9@BA@@?AA;;8;D@D;;;CACAIICDCAAABB<=7<B@6AA<6;CDC7<7<@@8?9=?:ECCBF@CC>CBC;;:B@:BC@@@@A@A=@:99DD=B@ABD@C=@=?B=AACBA@@=9:9@@B=BCCBBAAA>>??AA8@@=@?@@@B?BAB?B@@>@@BBAAA;:69@=@B?@@@AAAACCCBDB;;4;>@>>;8?@<<?@@166C>>6=;;5
@N9IO0:00955:05783
TACGGAGTGTGCAAGCGTTACTCGGAATCACTGGGCATAAAGCGCGCGTAGGCGGGCTTTCAAGTCGGTTGTGAAATCCCTCAGCTCAACTGAGGAACTGCATCCGATACTGTTTGTCTTGAGGACGAGAGGGGAGAGTGGAACTTCTGGTGGGAGCGGTGAAATGCGTAGATATCAGAAGGAACGCCGGTGGCGAAAAGCGACTCTCTGGCTCGTATCTGACGCTGAGGCGCGAAAGCTTGGGTAGCAAACGGG
+
CBCC@:<;CCBCD@CBBB@CCBCC=@?AADCCCC>CBA@A<A;;;?ACBA@>@@A<ABC>BB?BCAA>@?@@BBB:ABB:>?BBABBA>@@AAA>@=@000BAB7;;ABBBCBC;;<BC9;;B?A@@@?<===-89<>@@=C@BB@BAD<999/:===<>:;;0;@@CCCA@@@?:::?=A=B?BBC?B??=8=9;;;*;@ABAAAABBC?@?>A@@?@???@@@AA??=?C???C=???>??9?BABBB;???5
@N9IO0:00918:05810
TACGAAGGGTGCAAACGTTGCTCGGAATTATTGGGCGTAAAGCGCACGTAGGCGGCTTTGCAAGTCGGATGTGAAATCCCTCGGCTCAACCAAGGAAGTGCATCCGAAACTGCAGAGCTTGAGTACGAAAAGAGGATCGCGGAATTCCCGGTGTAGAGGTGAAATTCGTAGATATCGGGAGGAACACCAGTGGCGAAGGCGGCGATCTGGGTCGATACTGACGCTGAGGTGCGAAAGCGTGGGGAGCAAACAGG
+
CCBB@=AC:;;;CH>CCC;;:BBB@B@C?CG?@@9=@9995:?@ABBBBBB>?><>@C8@?B99:AA@B;<;BBC>BBB=ABB?BBBB?B8<7<=B=B@B@AB?;;AB=@A@A:5:99:8BBDABB;;;;*;?=>?B@@@A6:3:;?>;A=??@AA?<:=:::5:@CBBBBAAA@@@@;??<?@CCB?B@@@>@@B?D?BB>BCCCCBBB<A@@DCBCGCABABBAAA?BAB;<<7;CBCDCC=BBCCC?B@@<
@N9IO0:00925:05851
AACGTAGGATTCCGAGCGTTATCCGAATTTACTGGGCGTAAAGCGCGTGTAGGCGGTTCGGTAAGTTGGATGTGAAATCTCCTGGCTCAACTGGGAGAGGTCGTTCAATACTGTCGGACTAGAGGGTGTAGAGGGAGGTGGAATTCCCGGTGTAGTGGTGAAATGCGTAGATATCGGGAGGAACACCAGTGGCGAAAGCGGCCTCCTAGACCGCTCCTGACGCTCAGACGCGAAAGCTAGGGGAGCGAACGG
+
9*5;;;A:00)/)/66:9?<?AA?BA9>?3::BBC>;8:C>4?@?@A@@@@B>AC?B?BB>BB>;;5:255;;AAG8DCCC@CC9@;?@8AABC=BC@B?A:5:7AA<:::???>B<@@AAC000+00/::79909A9??6=4>=@@<B?BCB99:C?BABA9@@:978<<<@?BBB=A@9@?ABC?;99@;@@@>6@@@;?;@?=B<::C@CABA@BBBA@A;00>>0//7<<.799>===099;AB?BAA
@N9IO0:00960:05850
TACAGAGACTGCAAGCGTTATTCGGATTCACTGGGCGTAAAGGGTGCGCAGGCGGCCGGGTGTGTCAGATGTGAAATCCCGAGGCTCAACCTCGGAACTGCGTCTGAAACTACTCGGCTAGAGTACTGGAGAGGGTAACGGAATTCACGGTGTAGCAGTGAAATGCGTAGATATCGTGAGGACACCAGAGGCGAAGGCGGTTACCTGGACAGTTACTGACGCTCAGGCACGAAAGCATGGGGAGCAAAAGGG
+
BBBBB@@@9;;BB>A@@@?BB?BB=AA8<BB@AD<@:@@;1>:484:?=;;900)0)//(/A>AA@BBBBBBBB>3AB>6C>=:<@@?>B@B@@<A:>7895999:=?8?@@CAAA?AA@@>@??@A@=@=9;;1;=2:86;3<4<BBE>AAA??833339@27744AABA??>;76...)./776;=::<??>:?2874>0757??=><<@A>@@A>877<<>8927??@AC8>><;;;;/<BB=C=9=>4
@N9IO0:00917:05901
GACAGAGGGTGCAAACGTTGTTCGGAATTACTGGGCGTAAAGCGCGCGTAGGCAGCAGCGTGTGTCGGGCGTGAAATCCCACGGCTCAACCGTGGAAGTGCACTCGAAACTGCGCAGCTAGAGTCTCGGAGAGGAAGGCGGAATGCTTGGTGTAGAGGTGAAATTCGTAGATATCAAGCGGAACACCGGTGGCGAAGGCGGCCTTCTGGACGATGACTGACGCTGGAAGCGCGAAAGCGTGGGGAGCAAACAGG
+
B@C;;;CD=BCA@A9899;?@=@A?D7:99BAAD>@@@@@9@AAABB@@@B?B;;;CBBBCBBA@>@@6:;;;CC9ABB;@?C?@@@B?B=A@@;=;??@?AA@@989-99::>@?@@@@@@AAAABC?BCCD?C?C?CC@C@ABAA=A=;;;A@@A5;;:=6=:@@??@A@;;;9388>1717993>=AC9<<:+0+/>;>9A>ABB?BB@;;;@@?;000000*0:>006<:>)6444===1=>>>>6:??8
@N9IO0:00917:05902
TACAGAGGTGGCAAGCGTTGTTCGGAATTACTGGGCGTAAAGGGCGAGTAGGTGGCCATCTAAGTCAGACGTGAAATCCCCCGGCTTAACCTGGGAACTGCGTCTGATACTGGACGGCTCGAGTATGGGAGAGGGATGTAGAATTCCAGGTGTAGCGGTGAAATGCGTAGATATCTGGAGGAATACCGGTGGCGAAGGCGGCATCCTGGACCATTACTGACACTGATCCGCGAAAGCTAGGGGAGCAAACGGG
+
ABBBBBB@CC@A?:?@>><?C>BB?B@B@CCBBD;@@@@@;@D=DDCCCBB;A@6:4;BABB@@AABB@?A?;;;0;:999'57;;8=:=:>DC=A=AAAABBBAA;00000*0/86@CCCCBB@;;;0:;ABD=BBBC;:;>?;?;AB=@@@@A<B=@>@>9@@@?BBAADA:;956;;8@7;ACAGACD:C;@=@;@C?BC@C7AA8;B29;4;99;BBBCBC@@@<@@;>@6=;66<<<.<;?;>6:5>5
@N9IO0:00921:05887
GACAGAGGGGGCAAGCGTTGCTCGGAATTACTGGGCGTAAAGGGCGCGTAGGCGGAATGGCAAGTCGGTCGTGAAATCCTTCGGCTCAACCGAAGAACGTCGATCGAAACTGCCGTTCTTGAGGATTGCAGAGGAGACTGGAATTCCCGGTGTAGCGGTGAAATGTGTAGAGATCGGGAGGAACACCGGTGGCGAAGGCGGGTCTCTGGGCAATTCCTGACGCTGAGGCGCGAAAGCGTGGGGAGCAAACGGG
+
BBCBCCCCCC1CC@CAA@@B@@@B?B@C@C@AAE=@@ACC<A@<A@:::AB@BC@C@CB?BB?BBBC@BBB???D>BB:<;>?<@BBC?C?BB?BB@B8::@?==???8?AAA?BD@?>9?@@<@A?BBCBAA<?>@@AC@B@B@BB=B?B>>???A=AABB=BAAB@AAAAAACCC:@@4949==<@>AA?BBB?B?BBA=A@@@@AA<AB?@;?::9;<=<<=8818=====5===>??@6>>AAB:AAA9
@N9IO0:00930:05861
TACGTAGGGTGCGGGCGTTAATCGGAATTACTGGGCGTAAAGCGTGCGCAGGCGGCTCCTTAAGTCAGATGTGAAATCCCCGGGCTTAACCTGGGAACTGCGTTTGAAACTGAGGGGCTTGAGTGTGGAAGAGGGGGGTGGAAGTTCCAGGTGTAGCAGTGAAATGCGTAGAGATCTGGAGGAACACCGATGGCGAAGGCAGCCCCCTGGGCTAACACTGACGCTCCATGCACGAAAGCGTGGGGAGCAAACAGG
+
CCCECCCF?CCBBB<A@A=@>@@C?B499<CCBE>AAACE?DBCBCA@?>=89:2;AA?C?B?BCBCCCBABBB=4<B<<1B=6=B8>587BCF>C=??B999B<?@C<?>C:A::/:>;A;=BBBB7A6=7/////%/>9<0--062--)-<99:7//.=>;0/827;A=?>;822;:@=9B:BCB@CCBC:C>>9?<@@@@@@@,@?=8@A@=@A@?:7////0(/998=BBBC>BA@???=+97@>93>>?4
@N9IO0:00935:05878
GACAGAGGGTGCAAACGTTGTTCGGAATTACTGGGCGTAAAGCGCGTGTAGGCGGCAGGGCAAGTCGGATGTGAAAACCCACGGCTCAACCGTGGAAGTGCACCCGATACTGCTCCGCTAGAGTCTCGGAGAGGAAGGTGGAATGCTTGGTGTAGAGGTGAAATTCGTAGATATCAAGCAGAACACCGGTGGCGAAGGCGGCCTTCTGGACGATGACTGACGCTGAGACGCGAAAAGCGTGGGGAGCAAACAGG
+
:;CAABAA0//<>@0:4;748138282=-3333914:5:>0<@@;66?=BB@C><?@>>8>B@B999=@>>95555&5<2<=><CDCC@C??@C7949?AAAAD?CCBBBAAA:94;ACAB@AA@?BB>ABAC@C?A?BCAE@CCDC<C:<AA@BCC?CBBC=C=AADCCDBBB;;4;ABAB>BCB=C=AA>AAA5;6;@<@=B=BBB7;;BA@@AA;:9999994999=?8888&888:444&4:8=9099=8
@N9IO0:00941:05885
TACGGAGGGTGCGAGCGTTAATCGGAATTACTGGGCGTAAAGCGCACGTAGGCGGTCGTGTAAGTCGGATGTGAAAGCCCTGGGCTTAACCTGGGAACTGCACCCGATACTGCATGGCTAGAGTATGGGAGAGGGAAGCGGAATTTCCGGTGTAGCGGTGAAATGCGTAGATATACGGAAGGAACACCAATGGCGAAGGCAGCTTCCTGGCCCAATACTGACGCTCCAGGTGCGAAAGCGTGGGGATCAAACAGG
+
CBAA;@@B8BBBBBBA@@?B?BBA?B=A?AAAAD?BBBCC>BAA@C:::@@=@G@BBCCCDD?BABB?A:::CBB=ABA<AA=4@??B?B?BDD>F>@899;;;2>=A;798;>@@>@???:89BCAC:8::@@8@<??C?C@DC=@=@?77279=?8=>BB7@>>>>?>><<///603.338255516255.522-2/55877).(.9(22'2.22299986655/672999266(2797777*7:765,2=<9
@N9IO0:00946:05896
TACGGAGGGTGCAAGCGTTGTTCGGATTTATTGGGCGTAAAGCGCGTGTAGGCGGTTTCTTAAGTCTGATGTGAAAGCCCTGGGCTCAACCCAGGAAGTGCATTGGATACTGGGAGACTTGAATACGGGAGAGGTAGTGGAATTCCTAGTGTAGGAGTGAAATCCGTAGATATTAGGAGGAACACCGGTGGCGAAGGCGGCTACCTGGACCGATATTGACGCTGAGACGCGAAAGCGTGGGGAGCAAACAGG
+
D@A@:;9;6<DCC@CBBB@AA=AA<?>@<@B?BF>???DD<?9::A@@?AA?@@=@C=BC@C?BBBBCBBCBBBD;=;>7AA>7BBBC<E@8<A7A8BABACC<G:BBBB@@@;@B@@@<AA=@?@AA6==;;49>A@A?C<?;=;=?@C???B?BBBBBD>BB>AA@@>>?A=@@=@@=@>BBB>B?>=<ABA;@;BA=:;;C@CC@CB@BBBBC?BBBBAAA@@@@>A?@@;@@@?:==1B@@B=6BB=7
@N9IO0:00948:05872
GACGAAGGACCCAAGCGTTATCCGGATTCATTGGGTTTAAAGGGTGCGTAGGCGGGTTGATAAGTCAGTGGTGAAAGCCCAACGCTTAACGTTGGAACTGCCATTGATACTGTCGATCTTGAATGTGTTTGATGTGGGCGGAATATGACATGTAGCGGTGAAATGCTTAGATATGTCATAGAACACCGATTGCGAAGGCAGCTCACAAAGCCACTATTGACGCTGAGGCACGAAAGCGTGGGGATCAAACAGG
+
@@@00,0)/;;,///BBCBCCC?A=?@;?A<8==25545=4==555><;>?=?BB>C@BBBC;;;CCBBB=B@@>0;9@9@?C?@@?B>AAA=@=@@CCCC@BB=??BBABBB999AAA<A@<9;;;;A9ACAB@@@;AA=@?BBBBB;;:?BABAA=@@BB<BBBB@BBBCBA;;;@@CCC@C::3000+00:<*92739:::;>CD6A@;>>>9906@@;;==//,/A>@AD7::?;;;;.;??BC=BBB?
@N9IO0:00951:05880
TACGAAGGGTGCAAGCGTTACTCGGAATTACTGGGCGTAAAGCGTGCGTAGGTGGTCGTTTAAGTCTGTTGTGAAAGCCCTGGGCTCAACCTGGGAACTGCAGTGGAAACTGGACGACTAGAGTGTGGTAGAGGGTAGCGGAATTCCTGGTGTAGCAGTGAAATGCGTAGAGATCAGGAGGAACATCCATGGCGAAGGCAGCTACCTGGACCAACACTGACACTGAGGCACGAAAGCGTGGGGAGCAAACAGG
+
ACCBB?BC>CCCC?BBBB?B;55<8A;?<?C@AB=:89D>666=>>@<<::344.5:99;3;:?>=>>@;@@CHD>AB>4AA:)555<6;7<@G8?:==B@@;557<<4;?;;==B>CCCBA@;55::;987793:@??C@B?B?C@DC799:99@988=C?5AAA@>??<@993?@=AB@E?CDBB?@=B>@@@?C@?;;;=9925949:7<=@BB@A??><?@;;5;@@?@A6;:;;AAA8@@BBL?BBB?
@N9IO0:00951:05902
TACGGAGGGTGCAAACGTTGCTCGGAATCATTGGGCGTAAAGCGCACGTAGGCGGCTTGTTAAGTCGGGTGTGAAATCCCTGGGCTCAACCCAGGAAGTGCACTCGAAACTGGCGAGCTTGAATATGGAAGAGGGTCGCGGAATTCCCGGTGTAGAGGTGAAATTCGTAGATATCGGGAGGAACACCAGTGGCGAAGGCGGCGACCTGGGCCAATATTGACGCTGAGGTGCGAAAGCGTGGGGAGCAAACAGG
+
DDFG?BBB<BB>@B900050//;;7;2;;;:.4;2:>=>90;<<79:??AA???=?A?AC@F?C@CCC?@AABBD<@AC=CCC>CBBC<?@=AC?C@BBAA>CC???@8@6;49>??=@8@@=@BBB=@>@CBD<AABBA@C?@?@C<B<@AA@@AB>CBCM?EACAABBBAB;;;B=BB?C@CBB?BAA@>@@@=?=@A????C?AAB<A=@?>>>=>>?@@?@994:@B@AA=AB@@ACC5??999+9::7
@N9IO0:00958:05868
TACGTAGGTGGCAAGCGTTGTCCGGATTTATTGGGTTTAAAGGGTGCGTAGGCGCCCTATAAGTCAGTGCTGAAATATCCCGGCTTAACCGGGAGGGTGGCATTGATACTGTAGGGCTTGAGTAAAGTTGAGGTTGGCGGAATTGACGGTGTAGCGGTGAAATGCTTAGATATCGTCAAGAACACCTATTGCGAAGGCAGCTAACTAAGCTTTAACTGACGCTGAGGCACGAAAGTGTGGGGATCAAACAGG
+
CBBAA@A<AC?CFACCBC>AAC?B?BCC>CCAEG>CC?AA<AC<??>A@?@?99:F>EEBB>BBA>??AABABC::;BBB<B<A@5<5;4;:09;;,5525558;955955599@,54.444444(4:59:;8=9>9==:==@49459:=>@AABB?BBBB=BAAA>A@@@@@AAA@@<@@?@AA?AB@:@@00-0:::=?><:<00+.88:*0,0>>>?@B?>??;<<<999/9>=??CC:AAAAA;:::>
@N9IO0:00962:05907
TACGTAGGGTGCGAGCGTTAATCGGAATACTGGGCGTAAAGCGTGCGCAGGCGGTGATGTAAGACAGATGTGAAATCCCCGGGCTCAACCTGGGAACTGCATTTGTGACTGCATCGCTGGAGTGCGGCAGAGGGGGATGGAATTCCGCGTGTAGCAGTGAAATGCGTAGATATGCGGAGGAACACCGATGGCGAAGGCAATCCCCTGGGCCTGCACTGACGCTCATGCACGAAAGCGTGGGGAGCAAACAGG
+
CCCCCAAA>BCECCCBCB:><BBD@C9:;BBAA=:;:BB:A;@@AAA@;:5:;4;=@<??=5::9ABCCBBA@B8:999*;B8@@AA@D@DCC>CGCCBCCCC>BBBBBBBBBBBBCCC9::AA@@=@@@;<<<<*;@@:A<A<A?BABB@AAABCBDCCF?AAABAAABBBB@@@?BB>A=@@@6;;AA>AA@;@;>@299;>.>@<<B?B=B=<<<<5548333666///;5;>@@===-97<;;1;=<<
@N9IO0:00915:05948
TACGTAGGGTGCGAGCGTTAATCGGAATTACTGGGCGTAAAGCGTGCGCAGGCGGTTTTGTAAGACAGGCGTGAATCCCCGGGCTCAACCTGGGAACTGCGTTTGTGAACTGCAAGGCTAGAGTATGGCAGAGGGGGGTGGAATTCCACGTGTAGCAGTGAAAATGCGTAGAGATGTGGAGGAACACCGATGGCGAAGGCAGCCCCCTGGGCCAATACTGACGCTCATGCACGAAAAGCGTGGGTAGCAAACAGG
+
CBBAC:::0;@;44<<@@=@@DDB?C?A>;;::9)4<<=>7BA?:;:B?:94:B<@AB39:8;9333/(/66//(/888&//(3733,3399;2:59<<7586)/3./(/8556+2+2945<>@?@@,00>0.....#,2(,(,(,(,,-3;;<<888:44;:&98:<<A<594448@=??<??AAA>;;;@;:94393::;;>><)555/58=:<==?;;<??::::;;;;;:::&:9?:99)5956>E7AB=<
@N9IO0:00916:05944
TACAGAGAGTGCGAACGTTGTTCGGAATTACTGGGCTTAAAGCGCACGTAGCGGCGCCGCAAGTGCGGGGTGAAATCCCACGGCTTAACCCGTGGAACTGCCTTGCAGACTGCGGTGCTCGAGGATGGTAGGGGAGGAGCGGAACTCCTGGTGGAGCGGTGAAATGCGTAGATATCAGGAGGAACACCGGTGGCGAAGGCGGCTCTCTGGTCCAATTTCTGACGCTGAGGTGCGAAAGCTAGGGGAGCAAACGG
+
CCC:;:AA>;;;@B>A@@?AA?BC@C?B?BBAAD=??;@=6>977830000/9176=9=8?:?A???HK:CBBA:@>=5=//)//(/(/81868288@A@@:>8:0////6/07999<@@:::4:7<46//87)//(/8862;500:600)/65=??B=?=BC>B???CC9::=>9985<=8=8>@A>B?@A?@9:6:>@@3:99778939:.7.3<3::>898=><?@?988@A@;AA??@BB2@:::9,9>>
@N9IO0:00919:05959
TACAGAGAGTGCGAACGTTGTTCGGAATTACTGGGCTTAAAGCGCACGTAGGCGGTGCTGTAAGTGTCAGGTGAAATCCCACGGCTCACCCGTGGAACTGCCTGGCAGACTGCGGTACTAGAGTGTGGTAGGGGAGAGCGGAACTCCTGGTGGAGCGGTGAAATGCGTAGATATCAGGAGGAACACCGGTGGCGAAGGCGGCTCTCTGGTCCACAACTGACGCTGAGGTGCGAAAGCTAGGGGAGCAAACGGG
+
DBB@@@@@A@@A@@:>::6;B=@A=@=A?BBBCB9@?289.9?@AA?????;?@=@AB?CBB<??CBBBA>ABAC=CCC>B9999BAABE=AAB=A=AAAB?AA=ABBBCCCCBABEGBCCBBBDBA>BBBCC9@@AAAA=@>@CD@CC@CC?ABCB@B@@@;@A@@@AABBBABCB=@@?A=AAA=A?BB>BA@=@?DB?B@@@AAC:;;?BBB?AABBBAAB;;;?A@A;;;7;BAAACB8@@AAA=BCD>
@N9IO0:00921:05922
TACGGAGGATGCGAGCGTTATCCGGATTTATTGGGTTTAAAGGGAGCGTAGACGGGATGTCAAGTCAGCTGTGAAAGTCTGCGGCTCAACCGTAGAATTGCAGTTGAAACTGGCGTTCTTGAGTGCGTTCGAGGCAGGCGGAATTCGTGGTGTAGCGGTGAAATACATAGATATCACGAAGAACCCCGATTGCGAAGGCAGCCTGCCCAGGCCGCAACTGACGTTGAAGCTCGAAAGTGCGGGTATCAAACAGG
+
CCCCACB@BAA@CB@@?>:@AA?B?BBD?BB@BC>BD=??:?D=AAABB;;;BAD<CBCCCC?CBBBBBAA?:::.;BB;;:B?AABA?B9;;CA@<A;@AA;;7;AB<BBB@C@@=@A?BAA;;;AA=;;;;6;BB?BD<@7;7;ABB?BBAA;;;5;AAF=BCCCBA@A000000<7)/4.333&38:5:<44.4.44446;559)596;259:40<><0//6:>6><<<;==5=999?B6BB>AAA:@@@=
@N9IO0:00938:05924
TACGGAGGGGGCTAGCGTTGTTCGGAATTACTGGGCGTAAAGCGCACGTAGGCGGCTTTGTAAGTTAGAGGTGAAAGCCCAGGGCTCAACCCTGGAATTGCCTTTAAGACTGCATCGCTTGAATTGTGGAGAGGTAAGTGGAATTCCGAGTGTAGAGGTGAAATTCGTAGATATTCGGAAGAACACCAGTGGCGAAGGCGACTTACTGGACACATATTGACGCTGAGGTGCGAAAGCGTGGGGAGCAAACAGG
+
BBCC=@@A@A0@CBB;;:?BA@CC?C=@<@A@?A<BAACE=CA@@BBBB@@=::4:?@9ABB@CC@CB??=?A@C:AAA<@?B=BBBB?CE>BB5759=A@>BB:A>A999==9:9<=<8;;2<:?AA>AAAA>AB@BBB@C?D?C;??BBBCCAAA?BBCC>B?AA999?BBC?BB=?<?A;??A:>?8838>B<B<@8;;B????C?B??@BCCC>AA???AA:949@>@AA799CAAAA299===5???>
@N9IO0:00916:05967
AACGTAGGAGGCAAGCGTTATCCGGAGTAACTGGGCGTAAAGGGCGAGTAGGTGGTTAAGTAAGTTGGTTATGAAAGCTCCTGGCTAAACTGGGAAGAGGTTGACCAAGACTGCTTGACTTGAGTGGAGAAGAGGTAAACGGAATTCCGCGGTGTAGTGTGAAATGCGTAGAGATGCGGAAGAACACCAGTGGCGAAGGCGGTTTACTGGTCTCCAACTGACACTGAACCGCGAAAAGCATGGGTAGCGA
+
C;BCBBB??@<@B=B?@@>@;;6;;@AAA<@;;;0;@=@?5=>6;;8<9=99=?6:6:????=??<??A;?>::9,8<>??BC>AA@?8?000+.)---(-68;;;=5889@000*0000)////72;@C;>>@<@@A:@@:=:=<@;A7617=<<:582558089487B==88:A@=3:1:;9<;;5;=<>9==?18.8>;9=18:7725559,5.288555=A<7272992222&225555,522225
@N9IO0:00919:05994
TACGGAGGTGGCGAAGCAGTTATTCGGTCGATTTACTGGGGTTTTAAAAGGGTGCGTAGGTGGGTAGGTAAGTCAGTGGTGAAATCTTCAAGCTTAACTTGGAAACTGCCTTGATACTATTTATCTTGAATTATCTGGAGGTAAGCGGAATATGTCATGTAGCGGTGAAATGCTTAGATATGACATAGAACACCCATTGCGAAGGCAGCTTACTACGGATATATTGACACTGAGGCACGAAAGCGTGGGGATCAAACAGG
+
,,,80--(--(---(/75,,(,-(--(------(4<88==-:9:&333&33(333//99)///(/66067169/0//=5=@@C5B;<6:92888286:6275=>5@@==47277.....3;..../(..27(.222A=?>;>B=?>><>7;;<=//////000@>A:;;8;@?@=AAA@@?@?@??@?=8=99959D;>:9:<?<999@B?ABBCBB?BBBABC>AABCBB@A@>A@@;;;/;;;AGEE;CBAAA<@@@=
@N9IO0:00921:05963
TACGGAGGGAGCTAGCGTTGTTCGGAATTACTGGGCGTAAAGCGCACGTAGGCGGCGATCTAAGTCAGAGGTGAAAGCCCGGGGCTCAACCCCGGAATTGCCTTTGAGACTGGATTGCTTGAATCCGGGAGAGGTGAGTGGAATTCCGAGTGTAGAGGTGAAATTCGTAGATATTCGGAAGAACACCAGTGGCGAAGGCGGCTCACTGGACCGGCATTGACGCTGAGGTGCGAAAGCGTGGGGAGCAAACAGG
+
=@@?@CFD8;;@@@@@AC?CC>AA?B?A?B?:::-;;9@@9@>@?@9;;;;6;B?A>??@9:4:@A@@@A;@AAB>ABD=CDD:C9974===.;571847:>AC=BBBBA@@=??59:C?AA???8?@9@@?@>BBBA@A39399?<@ABBBBBAAA>@@DF>C<???;;887<3:6383//)/78377995;=C;A;>@:===>>=<8<A?B?BBB?CBCCABBBB;?@A;;;0;@@?@@A3;;:??,99>8
@N9IO0:00922:05970
TACGGTAGGGTGCGAGCGTTAATCGGAATTACTGGGCGTAAAGCGTGCGCAGGCGGTTGTGTAAGACAGATGTGAAATCCCCGGGCTTAACCTGGGAACTGCATTTGTGACTGCACGGCTGGAGTGCGGCAGAGGGGGATGGAATTCCGGCGTGTAGCAGTGAAATGCGATAGAGATGCGGAGGAACACCGATGGCGAAGGCAATCCCCTGGGCCTGCACTGACGCTCATGCACGAAAGCGTGGGGAGCAAACAGG
+
9.--(-//0)/499444;<5;=AA?:B5;29???B<AB>??5::B@ABBBBB>BB>B@BB@@@<>=>?999977CD<@@>?0<>.//)0+/4/..'.265222;C9>@@A???><99.66<6::::8818>>=BCBB/=9:1749/7-518855555588==AA587:88867///..59,559>9ABA?B@AA?BCC?C>;;8;BBB7BBB<B=@ABBBBA@<;;BFBBBABBBBB=A<;;A@@3A@AAB=BAB@
@N9IO0:00934:05961
TACGGAGGGTGCGAGCGTTGTCCGGAATCACTGGGCGTAAAGGGCGCGTAGGCGGCCCGTTAAGTGGCTGGTGAAATCCCGCGGCTCAACTGCGGGGCTGCCGGTCAGACTGGCGAGCTAGAGCACGGTAGGGGCAGATGGAATTCCCGGTGTAGCGGTGGAATGCGTAGAGATCGGGAAGAATACCAGTGGCGAAGGCGTTCTGCTGGGCCGTTGCTGACGCTGAGGCGCGACAGCGTGGGGAGCAAACAGG
+
CCCCADCC>CBCBBB@@@>AAA@B?CACCCCCCC<?@?BC<@@<@AA?@BB>BC@BC=CC@C?C@@=@AB?AAAD=B@=8=00,0AA?=BA>7777+9==?:><>@@?@ABC=@ABCCCC@@ABBCD@DCCHC;A@@@@A;@;@;@A;A=@@@@@@@<@C=A=ACBBBBBBBBAABC;@=@@?BBC?BCAA@CCC@BABBH?CCCAAAD>E@BC?BCCBBBBA::;A<@@@BA@AADDCFDD;CCCFD>BBB>
@N9IO0:00936:05994
TACGGAGGGTGCAAGCGTTAATCGGAATACTGGGCGTAAAGCGCACGCAGGCGGTTTGTTAAGTCAGATGTGAAATCCCCGGGCTCAACCTGGGAACTGCATCTGATACTGGCAAGCTTGAGTCTCGTAGAGGGGGGTAGAATTCCAGGTGTAGCGGTGAAATGCGTAGAGATCTGGAGGAATACCGGTGGCGAAGGCGGCCCCCTGGACGAAGACTGACGCTCAGGTGCGAAAGCGTGGGGAGCAA
+
GCCBACCC>A@AA>A;;;<@>BA@<@000=<<>8@<A>>5>66;;9@;;;5;:5:D>CC@M?@@>@@A;::9;;)9:9:*9<)5665.57494)5.44;?@@@@@B;;9>?3888<?@:B00000>7999555555#555@4@:@;AD?CCC::;C?AABB<:88A?=<?:9978;4;@4;2:??=C>AB@BDC?B?;;7;A@A*99=@@?B=:9:9=D<=666::8==BBCD6;9=99;:*94944
@N9IO0:00938:05986
TACGAAGGGGGCTAGCGTTGCTCGGAATTACTGGGCGTAAAGGGCGCGTAGGCGGCTTGGCCAGTCAGGCGTGAAATTCCTGGGCTTAACCTGGGGACTGCGCTTGATACTGCCAGGCTTGAGGCCGAGAGAGGGTGGTGGAATTCCCAGTGTAGAGGTGAAATTCGTAGATATTGGGAAGAACACCGGTGGCGAAGGCGACCACCTGGCTCGGTACTGACGCTGAGGCGCGACAGCGGTGGGGAGCAAACAGG
+
CBCAA=ABBC5BBBB@@?;>>9::6:?B?BBBBB=CBBBC>BB<AA???BB@CC?BB?A>@>CBABBD?@?@@@@9@@C@BBC>DC>B>B?BBCC:AAABBBBB>BCCCBBCD9;:=@A=B>@<@6;;@A@ACE>BB?BB@C?B?BC>BBCBBBAAA?BBBC>C@BBAAABBBB@BD=B>>>8?>=8>?BB?CCC@B@CCCC?BB>A@=@@@@<AABBBBCCCCCCC>BBCCB><<00+0@@@0===CE<AA=9
@N9IO0:00922:06018
TACGTAGGTGGCAAGCGTTGTCCGGATTTATTGGGTTTAAAGGGTGCGTAGGCGGCTTTGTAAGTCAGTGGTGAAATATGGCAGCTCAACTGTCAGGGTGCCATTGATACTGCGGAGCTTGAGTACAGATGAGGTAGGCGGAATTGACGGTGTAGCGGTGAAATGCTTAGATATCGTCAAGAACACCGATAGCGAAGGCAGCTTACTAGGCTGTAACTGACGCTGAGGCACGAAAAGTGTGGGGGATCAAACAGG
+
CCCCB996:A;BB?BAAB?BAD?B?CCC>CC@CC<@@088.9>9@A@AAA@=:96:CC;B?@<@@@@A>@:@BAB=CCCC@CDCED@@<@AA@AAAA<AAA>BA>AAABB???B<???B>ABBBDB?>>A@9839>?9?B?B?B<??BB?BB@@@::99AAC=AAAA?BBBBBBBBBBB?BB>BBB=@@B;;;;;7<>BBA@@>AAA@@<@;;;@=@:::BBB:::B>>==;;;;-;??;;;;;):?;;;,:?=9
@N9IO0:00934:06047
TACGTAGGGGGCAAGCGTTATCCGGATTTACTGGGTGTAAAGGGAGCGTAGGTGGTAAGGCAAGCCAGAAGTGAAAGCCCGGGGCTCAACCCCGGGACTGCTTGGAAACTGTTATTCTTGAGTGCCGGAGAGGTAAGTGGAATTCCTAGTGTAGCGGTGAAATGCGTAGATATTAGGAGGAACACCAGTGGCGAAGGCGGCCTACTGGGCACCAACTGACGCTGAGGCTCGAAAGTGTGGGTAGCAAACAG
+
CEDCBCCCCC1@B>@@B@?;;;@B?BDE?CBBBC>AA@CG>DD=BBCCBBB@CC@BB@B?CB@BB=@?A=A???C>AAA8><=2=<>>8;7;.;A9@@000.*-(--(----(/93;=4<@@@DB?D>BBCB@BCACCDDE@B@B@BBCCCBBB:95;AA909A9;;CCC?9:4;;.99.4.4992499:.93;5;8A@=A69995;;25//39)////444444;055;>>>6<<=55505<<<<>4:::
@N9IO0:00935:06029
TACGAAGGGTGCAAACGTTGCTCGGAATCATTGGGCGTAAAGCGCACGTAGGCGCCCTGCAAGTCGGATGTGAAATCCCTCGGCTCAACCGAGGACGTGCACCCGAAACTGCAAGGCTTGAGTACTGAAGAGGATCGCGGAATTCCCGGTGTAGAGGTGAAATTCGTAGATATCGGGAGGAACACCAGTGGCGAAGGCGGCGATCTGGGCAGATACTGACGCTGAGGTGCGAAAGCGTGGGGAGCAAACAGG
+
BBC;94;C=CCCBB<A@@?CBBBB?B;@@AB;AA<@>?=?9@;:;CAA@??<8777(3:8828894.4;<;@@?8?A@8@@@?BBJE@CACBB>BAA?@@BBB>CCC:?:::D<@<@C?@@ABCAA;;7;AB@CCBCBC?B>B>BD?F@CBCAAAA>AA@@:@?AABBBBCBCCCH=A@=@@DDD?A<;;>ABA>B?;;8;BBBBAAA;AAABCBABCGBBBHCBB@BBAABB<@@AAABB:BCCCE?CCB?
@N9IO0:00937:06024
GACAGAGGGGGCAAGCGTTGCTCGGAATTACTGGGCGTAAAGGGCGCGTAGGCGGGACGGCAAGTCGGTCGTGAAATCCCTCGCTCAACTGAGGAACGTCGATCGATACTGCCGTTCTTGAGGGTTGCAGAGGAGACTGGAATTCCCGGTGTAGCGGTGAAATGTGTAGAGATCGGGAGGAACACCGGTGGCGAAGGCGGGTCTCTGGGCAACTCCTGACGCTGAGGCGCGAAAGCGTGGGGAGCAAACGG
+
GCCCDCCCCG5CC=@@@@?ACB@A>A@D@DCCCC>BB@?A-98-9=99:AA>BCC>ABA?A@9?@:;4;AAAAAB=AAA;A;;;@CC?CCG;<;;@DCBBBBBAAABCC;;<@BA?BB>@ABC>C>BA;;;@=BBCCCDAC@C@CC>C@CCBB@AA>@ABC<@@CBBBBBBAA@@@8??<@?@@@@D@;;;;CCAC@CDD>CA@@@BB:@@?ACC?ABCBBCCAAA;AAA;;;0;;AAABB.;;;;;/;;;
@N9IO0:00937:06028
TACGGAGGATGCGAGCGTTATCCGGATTTATTGGGTTTAAAGGGAGCGTAGACGGGATGTTAAGTCAGCTGTGAAAGTTTGGGGCTCAACCTTAAAATTGCAGTTGAAACTGGCGTTCTTGAGTGCGGTATAGGCAGGCGGAATTCGTGGTGTAGCGGTGAAATGCTTAGATATCACGAAGAACTCCGATTGCGAAGGCAGCTTGCTGGAGCGTAACTGACGTTGATGCTCGAAAGTGTGGGTATCAAACAGG
+
BCCFACC@CCCB@@@9;9?ABA?B@BCB>BC@DC=BB6:9.9?9?@??@@@@ACC>CCCD@B?BDB@@A;;;CDC>BBD>DCC8BBCD@C@C<>>?3?;@BBBB=@??:?BB>AAA=CC?BBBCCBB?BBBBB?BBA@CC@A?B?BCBB?AAADFAA>@BBA<BBBB@C>==@ABAB<<:?B?BDD@BBB:??CC>@?@??BB?CBAB?ABACCC@BBBBBBB?BCB@?@CCBC>CCAAAD>BBABBB=:98=
@N9IO0:00941:06010
TACGGAGGGAGCTAGCGTTGTTCGGAATTACTGGGCGTAAAGCGCGCGTAGGCGGTTACTCAAGTCAGAGGTGAAAGCCCGGGGCTCAACCCCGGAACTGCCTTTGAAACTAGGTGACTAGAATCTTGGAGAGGTCAGTGGAATTCCGAGTGTAGAGGTGAAATTCGTAGATATTCGGAAGAACACCAGTGGCGAAGGCGACTGACTGGACAAGTATTGACGCTGAGGTGCGAAAGCGTGGGGAGCAAACAGG
+
CCCC@AAB8AA>@@BBCC@DC@@?>@?B?BCBBB=?@?AB;A:;:@@A@?@>AA>A?BABAC?BBBBBA@=CA@A<ACA<A?@6?===3:99+9<?;?@?><>B>BCE<A@BB@CAAAAA@@<@@A9@<@C::6:B@@@D@E>A?A@DCCBAABBCC@CCCF>B=?@?AA???B=AA?B>AA<??C?@9999??A>B?BBCCBBBBBB?BBB?BBCC@CCBBBBBABAC@@A??:@@CCCCC;BCCGJ?CBB>
@N9IO0:00945:06015
TACAGAGAGTGCAAACGTTGTTCGGAATTACTGGGCTTGAAGCGCACGTAGGCGGCGTTGTAAGTGTCGGGTGAAATCCCACGGCTCACCCGTGGAACTGCCCGGCATACTGCGATGCTAGAGTGTGGTAGGGGAGAGCGGAACTCCTGGTGGAGCGGTGAAATGCGTAGATATCAGGAGGAACACCGGTGGCGAAGGCGGCTCTCTGGTCCACAACTGACGCTGAGGTGCGAAAGCTAGGGGAGCAAACGGG
+
EBDCC;;;BBCCDD>A@@=??>AB6;79=CCCCL?CB<@@7;<B@A@@@CC@BB?B@?9@;;5<BBBCML>C@A@>@BD=BBB@BAAA@>9A::376>@AAA<A?AABA@;;;AA@@@@:::A@AAA:?????2??>A@@?B<@?A?9878@7BB=B?B@B=6C?><;;=8;;7778122,2289<6=758.65;49:99-877<<:=133187;6;333=737;;?=989@AB=BCDCCBB9A:::A;=@?8
@N9IO0:00946:06050
TACGGAGGGTGCAAACGTTGCTCGGAATCATTGGGCGTAAAGCGCACGTAGGCGGACCGCTAAGTCGGATGTGAAAGCCCTCGGCTTAACCGAGGAAGTGCATTCGAAACTGACGGTCTTGAGTATGGAAGAGGGTCGCGGAATTCCCGGTGTAGAGGTGAAATTCGTAGATATCGGGAGGAACACCAGTGGCGAAGGCGGCGACCTGGGCCAATACTGACGCTGAGGTGCGAAAGCGTGGGGAGCAAACAGG
+
CBAA>@AA;ABBBB=@@@?BBBBC@C@CBBB:C>8BBBAA=A@@@@@AABB?AA=9:5;;@=8?>;?;@9::995/9>>5><<5::3839059A=A?@@ABBB?C;::8;BBBBB=A@@9;;;BDCBBD@CCCC=BBA@A>@@C?BB<A>A@????>9?@@B=B@AAABBBDB@???8?A?B?BA@?A9:959?A@D@BB>>>>><@@A:A<@<><>?:8:>@?>>>9;<<555.7>?@ADD5?@>@@9>>=:
@N9IO0:00950:06040
TACGAAGGGGGCGAGCGTTGTTCGGATTACTGGGCGTAAAGGGCGCGCAGGCGGCCGGCCAAGTCAGGCGTGAAAGCCCCGGGCTTAACCTGGGAACTGCGTCTGGGACTGGTTGGCTAGAGATCGGGAGAGGAGAGTGGAATTCCCAGTGTAGAGGTGAAATTCGATAGATATTGGGAAGAACACCGGTGGCGAAGGCGGCTCTCTGGACCGATACTGACGCTGAGGCGCGAAAGCGTGGGGAGCAAACAGG
+
BBB;96;BBB2CBCCAB@?BB@CD::94;ACBB=;;;BB<BC=BBABA?B=;:2917;<-8-773;=<>>?=>>-8:@@6@C=AA?B>B<@@B8@<@:99??CABB:???B>B?B=??BAAA??:99,9=<<8==>;;;4:16178*:??<:;:;=5;6;>.616-----8866(//(/(.5.359-5+571>>?;A?@@<@BAAB@@>@@<??@@:;:;BA@@@BB???@;;;0;@AAAAA7A@@@A8A@A>
@N9IO0:00953:06048
TACGAAGGGGGCAAGCGTTGTTCGGAATTACTGGGCGTAAAGGGCGCGTAGGCGGCTTATCAAGTCAGGCGTGAAATTCCCGGGCTCAACCTGGGGGCTGCGCTTGATACTGATGAGCTTGAATGCGGGAGAGGATAGTGGAATTCCCAGTGTAGAGGTGAAATTCGTAGATATTGGGAAGAACACCGGTGGCGAAGGCGGCTATCTGGCCCGTAATTGACGCTGAGGCGCGAAAGCGTGGGGAGCAAACAGG
+
BBAAA?CCDC5CGACBBB@BB@CD@D@C@BB@@@:@:;;D<BB>CABCDCE@AA>AA?AABB>BBB??;<?;=@@8@=@@9@@:AABC?C?CCCCC199@<?@B?@@AAB??>AA@>@@6;:@:;;CC=C@@@?BC;;;C?B?C?BH>@@A@BBA;;7;BBB;A>;;;CBBBBB@CC7;6;@=;;;>C=;;7;BB=B?CB=@ABBCCDACD=BCC@D@BBBBBBBAB?AA@;;;0;;@@BBB7@;;;A9A@@=
@N9IO0:00954:06036
TACGGAGGATGCGAGCGTTATCCGGATTTATTGGGTTTAAAGGGTGCGCAGGCGGAAGATCAAGTCAGCGGTAAAATTGAGAGGCTCAACCTCTTCGAGCCGTTGAAACTGGTTTTCTTGAGTGAGCGAGAAGTATGCGGAATGCGTGGTGTAGCGGTGAAATGCATAGATATCACGCAGAACTCCGATTGCGAAGGCAGCATACCGGCGCTCAACTGACGCTCATGCACGAAAGTGTGGGTATCGAACAGG
+
AABB=:989BB@CBBABA@CCB@C?AAA>AC?DC>CC=BB<AB;A@@A@@@:@B=A?BCDBB?ABB@@AB?BCCC:C@AAA@B>@CBA=A?ABB?BBBBA>@@;:;;0<?>;@CC5;;<@9:;BCCBCB@@=ACBBABD=@=@@@@AD@CB;;;;;<?;;;0;@@@CCBBBBBB@@@AABB?CCDACCC?AABB?@=@@?BB?@@;@;?@@B;;6:D::;CBBAB@AA;;;;;0;;CAAB=BBBBDEBAAA?
@N9IO0:00954:06053
TACGGGGGGGGCAAGCGTTGTTCGGAATTACTGGGCGTAAAGGGCTCGTAGGCGGCCAACTAAGTCCGACGTGAAATACCCAGGCTTAACCTGGGAACTGCGTCGGATACTGGATGGCTTGAATTCGGGAGAGGGATGCAGAATTCCAGGTGTAGCGGTGAAATGCGTAGATATCTGGAGGAATACCGGTGGCGAAGGCGGCATCCTGGACCGACATTGACGCTGATGAGCGAAAAGCTAGGGGAGCAAACGGG
+
A@AAAAAAAA"@B?BAAB@BGACCAC@E=A@:;;7;A@BA<AA=ACCCCCC?@@<@;@=AAB:;;B?BB@@@@AA60000+00,0=6:6;<AAB;A;@:99?@@A>A;;;@@?BBB?CE>A@?C@CBD=BBCCF>BBC@@AA;A?B?BC?BBBAB@B>ABCC=C:::ABABCA@@A?;?@=@?A@@<?=;;5;@A=A?BB@CCBC@AB>@@=@A@@AADDDCDBBB@ABAAAABA7ACDBBBB9B;;;D69;A9
@N9IO0:00915:06081
TACGTAGGCAGCGAGCGTTGTTCGGAGTTACTGGGCGTAAAGCGTGCGTAGGCGGTCTTGTAAGTTTGGTGTGAAATCTCCCGGCTCAACTGGGAGGGTGCGCCGAAAACTGCAAGGCTGGAGTATGGGAGAGGTAGGCGGAATTCCTGGTGTAGCGGTGAAATGCGTAGATATCAGGAGGAACACCTGTGGTGTAGACGGCTTACTGGACCATGACTGACGCTGAGGCACGAAAGCGTGGGGAGCAAACAGG
+
CB@AB997;@;@CDAABB@CC@CC?@AA?@@ABC=:;;CI?CCCCBAAABB>BB@BBA>?@?>AAD>E?A???DE>BAADC>D@CBAA=BAAA,999+879AA;>BAA6A???B?B?C@@499>=?AA=???B;@@A?AA>A=@;@<?@7BBBB===8:::>6;77;AB;8;>>8;?2;;:?8>@A>???A499>98898/789<=?@;??>AACAAA>>>ABBCCC?BBAA@@599AAAAB9AABBB=@@@=
@N9IO0:00926:06060
TACGAAGGGGGCAAGCGTTGTTCGGAATTACTGGGCGTAAAGGGCGCGTAGGCGGCTTACCAAGTCAGGCGTGAAATTCCCGGGCTCAACCTGGGGGCTGCGCTTGATACTGGTGAGCTTGAATGCGGGAGAGGATAGTGGAATTCCCAGTGTAGAGGTGAAATTCGTAGATATTGGGAAGAACACCGGTGGCGAAGGCGGCTATCTGGCCCGTGATTGACGCTGAGGCGCGAAAGCGTGGGGAGCAAACAGG
+
BCDCB?ADDD1DF@BBBB?BB@DD?B@B?BBBBC>@@@AC=AA<;;9AAAC???=?F?CB<@<@BBAB?@AA@AB<A=AE=BB>A???>A>BBBBB3AAA;@BB=@@@BA9849@@ABC?DB=888BB=??>><<BCA=<5<395:<4==<==>>==8==<<1;5;;>>?AA@@=AD9A=@A:>=>;>=AA<@88187<<8=<>=>=><AA6:;=<<6<9;;;;?BB=>>>?@?9?A@@@CC2>>>==37774
@N9IO0:00933:06104
TACAGGGGTCTCGAGCGTTAATCGGAATCACTGGGCTTAAAGGGAGCGTAGGCTGACCAGCAAGTGCTTTGTGAAAGCCCCCGGCTCAACCGGGGAACTGCGGGGCATACTGCTGGTCTTGAGGCATGTAGGGGCGGGCAGAACAGTAGGTGGAGCGGTGAAATGCGTAGATATCTACTGGAATGCCGATGGTGAAGACGGCCCGCTGGGCATGTCCTGACGCTCAGGCTCGAAAGCGTGGGGAGCAAACAGG
+
B@B:999.;CC?A;;;BB@B?@AB@CBDDCBBBB<AB?CC=CD<@A965?@=A:::>:>@:93:@?>?@2::AAA4::AAA2A=ABBB?A?BBB9B?@>>9898-9:;ABAAAAA>:::5::A?AABCBAACD8@@A=;;;A>BBAAAC@DD?BB;;:;CCC>;<:B???A@@??@@=@?4949@@;@ABB??@@?@@@@=@B=B@@AB=AAAB@@=ACBBAAA<;;>AA@;;;0;;;@@AA3AA@AA6;;;>
@N9IO0:00939:06066
TACAGAGGGTGCGAGCGTTGTTCGGAATTATTGGGCGTAAAGCGCGTGTAGGCGGCTTAGCAAGTTGGGTGTGAAAGCCCTCGGCTTAACCGAGGAAGTGCGCCCAAAACTGCTTGGCTTGAGTACCGGAGAGGGTGGCGGAATTCCCGGTGTAGAGGTGAAATTCGTAGATATCGGGAGGAACACCAGCGGCGAAGGCGGCCACCTGGACGGATACTGACGCTGAGACGCGAAAAGCGTGGGGAGCAAACAGG
+
@@ABCCCE?CCBB??:::=AA?BC@C@C@CC@DC=@@@?@8?>>AB;<;CCACJBED@AA@CABBAGD=@@BBBE>CBC?BAB:??<@@C?BBA>A=AA@@@@A9???5?@@@C@C?@?<?@@@AB@B?BB;:;8;D@BB@C@B;BC6;7;AAAA@B>BBAC=C?BBB@@@AA@@@C=CC<?=???=BBAA?ACC?C?;;7;5;;<A@=@BC=A@BBBBBBAB@@BB>9999999&99<A>@@2;;;<<1:::5
@N9IO0:00954:06089
TACGTAGGGTGCGAGCGTTAATCGGAATTACTGGGCGTAAAGCGTGCGCAGGCGGTTTTGTAAGACAGGCGTGAAATCCCCGGGCTCAACCTGGGAACTGCGCTTGTGACTGCAAGGCTAGAGTATGGCAGAGGGGGGTGGAATTCCACGTGTAGCAGTGAAATGCGTAGAGATGTGGAGGAACACCGATGGCGAAGGCAGCCCCCTGGGCCAATACTGACGCTCATGCACGAAAAGCGTGGGTAGCAAACAGG
+
CDBBBBBC>ABBBBCA;;5;9@;0)0,0)/>>=@8;:;A?6?@;;9ABBAC?@@>ACC;CCC@???A@=@BBBBE>AAB@6@A8??@B=A=@AA2939??9:9C8C<ABBBBBB?B?BBBBAB@@AD=A??;;;;;;#9;24.3-/)//0/9::@555999;/45::<<==;;;>CC=@A6;43::58:8=:9;9<A=@999>A>1;:<4<4948?><<::00/777;94559==&949@?;4=;69AF>CCCD
@N9IO0:00955:06083
TACGTAGGGTGCGAGCGTTAATCGGAATTACTGGGCGTAAAGCGTGCGCAGGCGGTTCGTTGTGTCCGATGTGAAAGCCCCGGGCTTAACCTGGGAACGGCATTGGAAACTGGCGGGCTGGAGTGCGGCAGAGGGGGGTGGAATTCCGGCGTGTAGCAGTGAAATGCGTAGAGATGCGGAGGAACACCGATGGCGAAGGCAGCCCCCTGGGCCGACACTGACGCCTCGAGGCACGAAAGCGTGGGGAGCAAAC
+
CCAABCCC?CCCCCCCCC?B=BA?=A4:5;@@@B=BBCBB<BCB@@@CA@@>@C?B>@@B?A@A??=@CBBBBBC=BBCC9B?8=>1;495994458=B7?:;=@7?C:@??9@AA=ADA>AB9::A=@@??BBBBB)AA;A:?9;*0*00/>?::=@?@AAA=9::AB>>>86:BAA:9718:>>>:?C;;59888=5>><<;@;.9>=7>58795525598833...5.339966'26=5522&22767.7
@N9IO0:00944:06119
GACGTAGGGCGCGAGCGTTGTCCGGATTTATTGGGCGTAAAGAGCTCGTAGGCGGCTTGTCGCGTCGACTGTGAAAACCGCGGCTCAACCGTCGTGGTCTGCAGTCGATACGGGCAGGCTAGAGGTTCGGTAGGGGAGACTGGAATTCCTGGGTGTAGCGGTGAAATGCGCAGATATCAGGAGGAACACCGGTGGCGAAGGCGGGTCTCTGGGCCGATGACTGACGCTGGACGGAGCGAAAGCGTGGGGAGCGAACAGGA
+
BCCCC99979A@AAB<<<:;::8<059<)59495)6?;AC=D>AAA900//)/727:8:<<=<<@@?:>;:;=:<<&3-3/63//--(-(------(-6/////;=;777<883:;;7=><:00)03:617:;<</;;:4444:4:9=?ACB:>><;888/445>8>::>000/////08)/827,3A@;@<00,0:<:>6>@>88433388082344:888833////3//03;:/37;37877788+333333333,3
@N9IO0:00947:06141
TACGTAGGGGGCAAGCGTTGTCCGGAATCATTGGGCGTAAAGCGCGTGTAGGCGGCCAGGTAAGTCCGCTGTGAAAACTCGAGGCTCAACTTCGAGATGTCGGCGGAAACTATCTGGCTAGAGTCCGGAAGAGGAGAGTGGAATTCCTGGTGTAGCGGTGAAATGCGCAGATATCAGGAAGAACACCCGTGGCGAAGGCGGCTCTCTGGGACGGTACTGACGCTGAGACGCGAAAGCGTGGGGAGCAAACAGG
+
CC@A>;;;;<(9B7@BBA<@@A>A<@=@ABB@BD?DA@AL=BBCBCCBC@=900,0+09::;6;;>:><@@@A@@@6;;@A@@=@BBC@CC?@@?::;<AAC;;;7;C=CABB@@@>;;;CBBBC=@5;5:??8@?@@@A;@;?5:48A=ABCCBCC@BBBE>BAA@@9:99=<@AA=A5<<>AAAA0;;B?BCC<@<@?;=?@@@@@@;@AC>BBBB???9:9??<:::@::9,9999@@@4999AD8?AA=
@N9IO0:00952:06133
TACGGAGGATCCAAGCGTTATCCGGAATCATTGGGTTTAAAGGGTCCGTAGGCGGTTTAGTAAGTCAGTGGTGAAAGCCCATCGCTCAACGGTGGAACGGCCATTGATACTGCTAGACTTGAATTATTAGGAAGTAACTAGAATATGTAGTGTAGCGGTGAAATGCTTAGAGATTACATGGAATACCAATTGCGAAGGCAGGTTACTACTAATTGATTGACGCTGATGGACGAAAAGCGTGGGGAGCGAACAGG
+
DABB>;:5;A@5;49;;;?CBC<A:C588::8==7==45545=4<<555;;64505>459;C?BBBBB??;@=@=5>?B8??C:9:A@?;:5:A>A=AA?A?AA=A?::::::?A@@BB>@C@C@BCA@@>A;<;D@DDCCD@AB;;;@A???AAA@=A@@@;@AAA?CC<;;C?:9;@@5;5;>=4:2949;BB4:2773-47<<<::::5>;>@=8<<:89555@A=@:::::+:333888+555CC:??;<
@N9IO0:00954:06137
TACGTAGGTGGCAAGCGTTATCCGGAATCATTGGGCGTAAAGGGTGCGTAGGTGGCGTACTAAGTCTGTAGTAAAAGGCAATGGCTCAACCATTGTAAGCTATGGAAACTGGTATGCTGGAGTGCAGAAGAGGGCGATGGAATTCCATGTGTAGCGGTAAAATGCGTAGATATATGGAGGAACACCAGTGGCGAAGGCGGTCGCCTGGTCTGTAACTGACACTGAGGCACGAAAAGCGTGGGGAGCAAA
+
CBAAAAA?AC=BB?:;;@@;;;AG@C@CCCC:CC=ADAAA<AC;@A;5:@@=@@;@BAABAC@ABBB@AAA9:::-;<>:7<@8<?CC9=4658<;;6;:<<<<8<>7>?C:CCA@BAB8<<<ABCCB<@AB;2;55:A?C?C@C@B;99BAA@<B?CCEE999:B@@:=AA??:<8=:7=49>@6A@:@<@BB?B?CC>???@:??;?BBCBA<A@:88>58869,2289=::1@B:ABAA1520;;3
@N9IO0:00959:06142
TACAGAGGGTGCGAGCGTTAATCGGAATTACTGGGCGTAAAGCGCACGTAGGTGGCGACGTAAGTCGGGTGTGAAAGCCCCGGGCTCAACCTGGGAATTGCATTCGAGACTGCATTGCTGGAGTACGGAAGAGGAGGGCGGAATTCCCGGTGTAGCGGTGAAATGCGTAGATATCGGGAGGAACATCAGTGGCGAAGGCGGCCCTCTGGTCCAGTACTGACACTCAAGTGCGAAAGCGTGGGGAGCAAACAGG
+
CDA@A?@@:BB>AA@A@A?B=?@B<@=@<@A@@@9@<=<<6<899B@@@AA>A@=@BAAAA?<;;;;;0;B@B@@/9:9:-9@6?@AC@C@BCC>C@B=@@BA<@@<;;BBBAA@=@@@@=AAAABB?C?ABB>@@B;AA;@<@;@D<B?BBC@@@@<@BBB=BCBCCCBCCBCBDD=;;7;>A?;;;:9949:A=A9@@=AA<@ABB::;?BAACBBBBA@@@;;5:9:@A@C=BAAADBC9BBBBD=A@@9
@N9IO0:00927:06171
TACAGAGAGTGCGAACGTTGTTCGGAATCACTGGGCTTAAAGCGCACGTAGGCGGCATCGTAAGTGTCTGGTGAAATCCCACGGCTCACCCGTGGAACTGCCCGGCAGACTGCGATGCTCGAGTGTGGTAGGGGAGAACGGAACTCCTGGTGGAGCGGTGAAATGCGTAGATATCAGGAGGAACACCGGTGGCGAAGGCGGTTCTCTGGTCCACAACTGACGCTGGAGGTGCGAAAGCCGTAGGGGAGCAAACGG
+
BBBBB?@?@9;;;C=;9;.443995;:B==>AA@9AA.44(4;49>8;;0@:00)/9>;;;A=A@@@BAA<?<?A8?=:3?9808=<=>?.7:>293:==@C=C9;:??A:69==@<@@@@@??CCD?CAAAA6;;A>@@<A=B@E@BD?AC?BBCC@CCCB=;;;:99>999997<9??=A?:::?B?AA;@:9276;=8=9999CC9::?AAA5::>=<<<8:29<2994444)43-34:;>;&44444(4;=
@N9IO0:00932:06201
TACGAAGGTGGCAAGCGTTGTTCGGATTTACTGGGCGTACAGGGAGCGTAGGCGGTTCGGTAAGCCCTCTGTGAAATCTCCAGGCTTAACCTGGAACAGTCGGAGGGGACTGCTGGGCTAGAGGATGGGAGAGGAGCGCGGAATTCCCGGTGTAGCGGTGAAATGCGTAGAGATCGGGAGGAAGGCCGGTGGCGAAGGCGGCGCTCTGGAACATTTCTGACGCTGAGGCTCGAAAGCGTGGGGGAGCAAACAGG
+
BBB;:6;>BC?CC@C;;:>:;7;A=>@B<@@@C?:8::AA?@?8;;:<;;:6:@:@?CB@CD?BBF>CCAAAAA@;AAAB>BB@CC@B=A?;;6;;AAAAA@?<<<<)0/66;@A@=A@999:53778(33;;6BBCBBB?B>A>A>5A?>>;8;?=4=?>818::<<==<==9333(4<7<7<9<7<7:;8<==:=9;<;===??CG9<7@;;;/599==@>@A@A=;;:;;;/95955555$5:;;D6AAC:
@N9IO0:00942:06174
GACAGAGGGTGCAAACGTTGTTCGGAATTACTGGGCATAAAGCGCACGTAGGTGGTCCGCTAAGTCGCGTGTGAAATCCCTCGGCTCAACCGAGGAATTGCGGGCGATACTGGCGGGCTAGAGATCGGGAGGGGTGAGTGGAACTCCAGGTGGAGCGGTGAAATGCGTAGATATCTGGAGGAACACCGGTGGCGAAAGCGACTCACTGGCCCGACACTGACACTGAGGTGCGAAAGCTAGGGTAGCAAACGGG
+
BBC:;;AB:AA>??989:3:9;??==0404=??C=CAAAA6<<4:B:9:A@>@C?BB?BBCB>AA;;;@@@@??C>CDD>CDF@AAAE@IAHCB?B@D;=;CI=@;:9AAAA@BCC>BBBECAAA;;:65>>>2B==CBC?B?BAA<??9:=7;>49289==5;@ABBB??????AE?AAAIAAAAAJ@CC?;;;@;@AABCD@AACB>AA8@@;;;:AA??ACABA=@@@AAB;A@@???8=@A@@@;?@@9
@N9IO0:00950:06176
GACGAAGGTGACAACCGTTGCTCGGAATCACTGGGCATAAAGCGCGCGTAGGTGGCTAGGTCAGTCCATGGTGAAACCCCTCGGCTCAACCGAGGAAGTGCCGTGGATACTGCCTGGCTTGAGGACGGGGAGGGGTGAGTGGAACTCTCGGTGTAGCGGTGAAATGCGTAGATATCGAGAGGAACGCCGGTGGCGAAAGCGACTCACTGGACCGGATCTGACACTGATGCGCGAAAGCTAGGGGAGCAAACAGG
+
B=A;:798A@;;A=A5;;;B@BAC@C>BBBCCCC>BB9::0;>>>?8:9=<6794:=@>6=BBBBB999A<A<;<)733&37339==?,9,38;1;8>7796A;B:?@?:88>9<=9=@398>9>9933&3AAA6B>::00*/49:@@@@00//:@@D@@@@@479@>A99:==8733;8?984977582;;5<9::5;@BB:::@?AA>AA;@:<=:9:?@CCBBA???@@ADD8:::::@@6@@ABB>BBC?
@N9IO0:00920:06231
TACGTAGGTGGCAAGCGTTGTCCGGATTTATTGGGTTTAAAGGGTGCGTAGGCGCCCTATAAGTCAGTGCTGAAATATCCCGGCTCAACCGGGAGGTGGCATTGATACTGTAGGGCTTGAGGTAAAAGTTGAGGTTGGCGGAATTGACGGTGTAGCGGTGAAATGCTTAGATATCGTCAAGAACACCTATTGCGAAGGCAGCTAACTAAGCTTTAACTGACGCTGAGGCAACGAAAGTGTGGGGATCAAACAGG
+
CCCBBBC?;<8;B?BBBB;;:D?C?BBB=CC@BB=BC/:9.9;59>???@A>;:9A5ABBB<@@A999@@???=6<?::;.;;??@A6<)00+..(--(--,(,-/////559905/)///)////&//)444.4.4.443949494445::<;<440499:4:BAB>>???????<<>7;;9;:94999-339:.4.455>@A?CCC899@C/96:??>===900::00*0000*/3:3333&3397;.3772
@N9IO0:00938:06216
TACAGAGGGTGCAAGCGTTGTTCGGAATTATTGGGCGTAAAGCGCGTGTAGGCGGCCTTGCAAGTTGGGTGTGAAAGCCCTCGGCTTAACCGAGGAAGTGCGCCCAAAACTACGGGGCTTGAGTGCCGGAGAGGGTGGCGGAATTCCCGGTGTAGAGGTGAAATTCGTAGATATCGGGAGGAACACCAGTGGCGAAGGCGGCCACCTGGACGGTAACTGACGCTGAGACGCGAAAGCGTGGGGAGCAAACAGG
+
BCCCCCCC>CCB?9?>>?<?@=?A<>7>7::7;>8<;;;;/4339:459994:@;>=A0:;B?BC@CC=;;;BBC=BBM>CCC:;<<A;A;;;;;A29:@BB>D>DDD:?;::BBB5@A<:::@@@=@29;;;;6;C@GD@C@C@DD=B>BAAAA@@=ABBA;B>:99BB??@AB@A;:;7;@B@@9>000;<AA@C@CC@C?A@=?C?AAA?A@>A@???@?9::????A:992::9:999*88=>@8@AA<
@N9IO0:00944:06220
TACGTAGGGTGCGAGCGTTAATCGGAATACTGGGCGTAAAGCGTGCGCAGGCGGTTGTGTAAGACAGGTGTGAAATCCCCGGGCTTAACCTCGGGAACTGCGCTTGTGACTGCACGGCTAGAGTACGGCAGAGGGGGGTGGAAGTTCCACGGTGTTAGCAGTGAAATGCGTAGATATGTGGAGGAACACCGATGGCGAAGGCAGCCCCCTGGGCCGATACTGACGCCTCATGCACGAAAAGCGTGGGGAGCAAACAGG
+
CBBAC;;9,9=9ABB;668<7;@?7@-00977<9;;;DC7;9@@@?AAAA@BC@C@CBBBB>AA???>A@A><;1;@@@5??5=>;?9=9999<8;4<>83338,737;>>?:87;6:::622557:379525<9;9'56591//(.26..(222+3889:::;=/348@BBBBBBAAAB49:381;;;49>?@;@@?<?<?=::9:9)9>>6?299>>?????55.5==@999>9999&5;;@>@@2?=>CD=CAB<
@N9IO0:00920:06271
TACGGAGGGTGCAAGCGTTATCCGGATTCACTGGGTTTAAAGGGTGCGTAGGCGGGTATGTAAGTCAGTGGTGAAATCTCGAAGCTTAACTTCGAAACTGCCATTGATACTATATATCTTGAATATTGTGGAGGTTTGCGGAATATGTCATGTAGCGGTGAAATGCTTAGATATGACATAGAACACCTATTGCGAAGGCAGCAGGCTACACATATATTGACGCTGAGGCACGAAAAGCGTGGGGATCAAACAGG
+
BB@?;@>@5A@=@=ABBBADCC@C?@@<?@?@AA;@?5>91==155:BBBB@CCC=BBBBA@7@DCBBBC@CCCG?ABABB@=A@A>A=AA?AAAA<A;;;>BB69;BCECCBBGCCBB9;;=BBB900@;00)0;)//94;9BBCCCAA;;;AA<;6;BCC?;::C7;;BAAAA;:<@999.55:79@@6:;9:292;::>:9.9899::><@@<A69;@9000/0)/6/////&//<?@EE;@@?AA;9734
@N9IO0:00920:06297
TACGTAGGGGGCAAGCGTTGTCCGGAATCATTGGGCGTAAAGCGCGTGTAGGCGGTTCAGTAAGTCTGCTGTGAAAGTCCAGGGCTCAACCCTGGGATGCCGGTGGATACTGCTGGACTAGAGTGCGGAAGAGGCGAGTGGAATTCCCGGTGTAGCGGTGAAATGCGCAGATATCGGGAGGAACACCAATTGCGAAGGCAGCTCGCTGGGACGTTACTGACGCTGAGACGCGAAAGCGTGGGGAGCAAACAGG
+
BBBBBBBBBB2BC=CB;:79<=8=:>:@B;:9;C9BBBBC=B;;;@>C@?@??B?B?BAAAA?@ACB@?::;@AA;?@A@BBE>::;C?BD:??@;===>3:3:?<@@B;;;?AA>BBBBBBB@BBC@C@BAB>BCCA@C>A6;8;D;B?CCBBBBB>B@A@;@A@BAAABAAA@@@9::5:?ABB@D@B7<<@A>A@CBBBBDBBBDE<??A@=@A@???A@@@A::9BBBAE=@AABADD;CBBCC=BAA;
@N9IO0:00922:06287
TACGTAGGTGGCAAGAGTTATCCGGATTTATTGGGCGTAAAGGGAACGCAGGCGGTCTTTTAAGTCTGATGTGAAAGCCTTCGGCTTAACCGGAGTAGTGCATTGGAAACTGGGAGACTTGAGTGCAGAAGAGGAGAGTGGAACTCCATGTGTAGCGGTGAAATGCGTAGATATATGGAAGAACACCAGTGGCGAAAAGCGGCTCTCTGGTCTGTAACTGACGCTGAGGTTCGAAAGCGTGGGTAGCAAACAGG
+
AA@=@00*0787A?BECC@BBB;@>@AB;BB=BB=9:9BE>CC>C??@AB<9592:49::-439=?A@@AA??>=4>?4:7;;8:?<?@D?B?BBBBBBA@AA587:C<BBDC>@??@@<@9:9BACCC>A@D>@@@A@DAE?C@D@AAACBBABBB@BCAB=;;;CBBABBBBCCD@C@BBABAA?@@>@=>::99&9;;>;B?@?BB@BBABCC>BBBB@@??@@B?B>AA@@273339:2:BBB?>6BBB8
@N9IO0:00924:06262
TACGTAGGGTGCAAGCGTTGTCCGGAATTATTGGGCGTAAAGAGCTCGTAGGCGGTCTGTCGCGTCGGATGTGAAAACCCAGGGCTCAACCCTGGGCCTGCATTCGATACGGGCAGACTAGAGTTCGGTAGGGGAGACTGGAATTCCTGGTGTAGCGGTGAAATGCGCAGATATCAGGAGGAACACCGGTGGCGAAGGCGGGTCTCTGGGCCGAAACTGACGCTGAGGAGCGAAAGCGTGGGGAGCGAACAGG
+
BCCHCBBC=:;;B>BBCC@BBB@B?C?B?CD@CC=:::<=5;8::A@?>00+00,0:>@@BC;;:BB?CBBBCCCC;C>8BBF>ABAC6;;09BD=B@@@AA@=@:::CBBD>BAAABBBA@@@?AA?BBBCC;@@@@::6:;@;@?BB@CCBCCCD@CCBB=BBADCC@@@BAAAA6;;<@=@@B@C@CC?BA?<?>AAB?BBBCBBB=B?A@@8??????AB@AA????BCD:A9::BAA6@@::;>A@@<
@N9IO0:00924:06306
TACGTAGGGTGCAAGCGTTAATCGGAATACTGGGCGTAAAGCGTGCGCAGGCGGTTCGCTAAGACCGATGTGAAATCCCCGGGCTTAACCTGGGAACTGCATTGGTGACTGGCGGGCTAGAGTATGGCAGAGGGGGGTAGGAATTCCACGTGTAGCAGTGAAATGCGTAGAGATGTGGAGGAATACCGATGGCGAAGGCAGCCCCCTGGGCCAATACTGACGCTCATGCACGAAAGCGTGGGGAGCAAACAGG
+
CCCDCCCC=9;;A=B@@@=A<@AA?A4:9@@@A=9;9GL>CBCBBDBA9969A;A>@ACDJ@CBC@CB?@>A@@<ABBB:BC;AA6:4;>;;;0:<?B@??@@C@CBCCCC>A@B<AB@999@???<@@@@BCCCB(B::6:;?4=6@@988AABABBAA@@:AAAACCBBBCBBCC=@@>B?BDE@CBBA=BAB@C?A?<@>=B+@B@<A<B8BBAABCCAA@AA;;;BADEE>C?@@BCC8AABBB=B@A<
@N9IO0:00934:06301
TACGGAGGGTGCAAACGTTGCTCGGAATCATTGGGCGTAAAGCGCACGTAGGCGGTCCAGCAAGTCGGGTGTGAAAGCCCTCGGCTTAACCGAGGAAGTGCATTCGAAACTACTGGGCTGGAGTACTGGAGGGGGTGACGGAATTCCCGGTGTAGAGGTGAAATTCGTAGATATCGGGAGGAACACCAGCGGCGAAGGCGGTCACCTGGACAGATACTGACGCTGAGGTGCGAAAGCGTGGGGAGCAAACAGG
+
CCCC@CDD=B@??>59;;;A@@@A@F@BBAB<BA;?@??@9??=??58:??=?B8@B@BCBC7:@;B<5ACC=C?7C?@7?BC:AC?B?B@CCC@C@BAAB<;4;BBB=BAAACCK?CCC999C@A@B@CEDDD3CBBBB?B>A>AC=A>;;;B=9:8:ACC>C@BCAAA@@A@@@C;@@>A?A@A?B@@@=@>?9?=@@=AAAA?BB@BBBBBBB??@@@9;;>::5;>9;;A:AAA:9::+9<99:,9>>9
@N9IO0:00941:06314
TACGTAGGGTGCGAGCGTTGTCCGGAATTATTGGGCGTAAAGGGCTCGTAGGCGGTCTGTCGCGTCTGCCGTGAAAGCCCGGAGCTTAACTCCGGGTCTGCGGTGGATACGGGCAGACTAGAGTTCGGTAGGGGAGACTGGAATTCCTGGTGTAGCGGTGAAATGCGCAGATATCAGGAGGAACACCGGTGGCGAAGGCGGGTCTCTGGGCCGATACTGACGCTGAGGAGCGAAAGCGTGGGGAGCGAACAGG
+
DBBBB@@@8:;<AAABAB@BBB@C@C@B=AA4;;0;A;<;/;A8CBBBBBB?AB?BBBBBB@:::;;;;>B<<<@+/0/*/5////2=49:<5<C8;;;B@@=@@;@BBBBE=AAB9;;@@?;;4;@=@?AAA3@@;;;;:=:@;C@CC>BBBAA;@5:933(38;@::;@AB<69>9=BAC@BAA=B<AA@BBA?C?BCD<BBBBBBC>BABBAAA?:;;;;;@AA>;;<;;;0;@@==??2=?@;;6;BC?
@N9IO0:00947:06345
TACGTAGGTGGCGAGCGTTGTCCGGATTTACTGGGCGTAAAGGATGCGTAGGCGGATATTTAAGTGAGATGTGAAATACCCGGGCTTAACTTGGGTGCTGCATTTCAAACTGGATATCTAGAGTGCGGGAGAGGAGAATGGAATTCCTAGTGTAGCGGTGAAATGCGTAGAGATTAGGAAGAACACCAGTGGCGAAGGCGATTCTCTGGACCGTAACTGACGCTGAGGCATGAAAGCGTGGGTAGCAAACAGG
+
BCAA?<;4;?=ABBAB==8=<<0506C=4AB@@@:;5:B>5B;CAA?A@CD@D>7@AACD=B@C????@A@@BDD=??<<)77(33381886:=3?>?9783:>39:93///3889999;8;8>==A?3=;9937>>>CD>A<@6=493333;3325056<C7;=BB????<>;600*00:=6@==<A?A?3:988;39:;B?AA>>@=>>:>>>;@?????>>=:;3;=@ACC7<?A>>>7=;;?@@8>??;
@N9IO0:00957:06343
TACGTAGGGTGCGAGCGTTAATCGGAATACTGGGCGTAAAGCGTGCGCAGGCGGTTCGCTAAGACCGATGTGAAATCCCCGGGCTTAACCTGGGAACTGCATTGGTGACTGGCGGGCTAGAGTATGGCAGAGGGGGGTAGGAATTCCACGTGTAGCAGTGAAATGCGTAGAGATGTGGAGGAATACCGATGGCGAAGGCAGCCCCCTGGGCCAATACTGACGCTCATGCACGAAAGCGTGGGGAGCAAACAGG
+
CCBBBEDD>AAACCCCCC@C>A@@<A,00=@@@<:9:CC=BBBBBABA==;::5:>A@CBC=@@B=AD@@>@?@9@BBB8AA9AA6;5;=;;;0;5:@>969;C@BCCCBB?C@@9@@@9::?@AA=@@@999999%9>=2<-9-77?>?<BBBBBBCCAAA<AAACABACCCCCBB;;;@C@BDB?BA;;7;CC>B=@A;;;;;*;==5>::;AAA@BBB@@@@;;;?@?@@@9@AAACDD5;;;;C=BBB@
@N9IO0:00917:06369
TACGGAGGGTGCAAGCGTTGTTCGGAATCACTGGGCGTAAAGGGCGTGTAGGCGGTCCGCTAAGTCTGATGTGAAAGCCCGGGGCTCACCCCCGGAAGGGCATTGGAAACTGGCGGACTCGAGTCCCGGAGAGGAAGGTGGAATTCCTGGTGTAGCGGTGAAATGCGTAGATATCAGGAGGAATACCGGTGGCGAAGGCGGCCTTCTGGACGGTGACTGACGCTGGAGACGCGAAAGCCGTGGGGAGCAAACAGG
+
CCCC@BCF>DDCC@B;;;?CC?BB=A=?@AABCB>@@@BB5;94:B:@AAA=:;8;B?BB;:8:???@@@A;;4;18990999+:A@BBFFD1C?C@BB<A@A<A<@?89995<>60/00@=:@BC>C?AA??<;;?<@D?C?B?B>BB@DCCCBBA9:9BA;999?>?>C:9:?CC<??=A;9::292:?:;;=5978A??<><??=2:::4:::9494<=<883849498888(//)//788*79444)4447
@N9IO0:00924:06377
AACGTAGGTCACGAGCGTTGTTCGGAATTATTGGGCGTAAAGCGCGTGTAGGCGGCTTGGCAAGTCGGATGTGAAAGCCCTCGGCTTAACCGAGGAAGTGCGTTCGAAACTGCCTGGCTTGAGTACCGGAGAGGGTGGCGGAATTCCCGGTGTAGAGGTGAAATTCGTAGATATCGGGAGGAACACCAGCGGCGAAGGCGGCCACCTGGACGGATACTGACGCTGAGACGCGAAAGCGTGGGGAGCAAACAGG
+
>0;@CBB>BBBBB9;8AA@BB?BC=?=??AA;??9::9BD>BBBBBBCC@@=?D@AA@A>AA7<;A@@A@@ABAA9;<;)59>49B-0-08AAA@C?;<;CBC>D;99/:<;89?@?BB?BBAA?A?A::;BBD<BB?A@>A4;5;;,5.9;5<AAC7;;;;.;>BBAAA@@@;;;C;@@>@?AAC=@???8897:=:37-7-74.443473-448454;<@>:445944499904444444&4:959)5594
@N9IO0:00931:06397
GACAGAGGGTGCAAACGTTGTTCGGAATCACTGGGCGTAAAGCGCGTGTAGGCTGCTGCGCAAGTCGGATGTGAAATCCCACGGCTCAACCATGGAAGTGCATTCGAAACTGCGTAGCTAGAGTTTTGGAGAGGAAGGCGGAATACTCGGTGTAGAGGTGAAATTCGTAGATATCGAGTGGAACACCGGTGGCGAAGGCGGCCTTCTGGACAATGACTGACGCTGGAACGCGAAAGCGTGGGGAGCAAACAGG
+
CBC:;;BB<AA>BC=AAA=????B=A8::CCCCE@9::BB=A;;:BCBBBB@GBBBBBBBBB=A@@@=@;;;AAB9@@A<AAD:<98B?B=BBB@C@C??>998:BBD@C@@@A:955<9993333&34:;<>:<9<9@?9@<@@ACCE@BBCB;;;@CAAB=B@CEBBAAC@A<;;AAB=B<;;;=A>@B?CBB@CACB?B?B?@@@<@@@<@@@@CDCBB???<?=?=@999/:??@AAA6@@:9:,9<>9
@N9IO0:00947:06363
TACGGAGGGCGCAAGCGTTGTTCGGAATCACTGGGCGTAAAGCGCGTGTAGGCGGCCGGGCAAGTCGGATGTGAAATCCCGAGGCTCAACCTCGGAACTGCATTCGAAACTGCTCGGCTCGAGTCCCGGAGAGGATGGCGGAATTCCCGGTGTAGGGGTGAAATCCGTAGATATCGGGAGGAACACCAGTGGCGAAGGCGGCCATCTGGACGGTGACTGACGCTGAGACGGCGAAAAGCGTGGGGAGCAAACAG
+
BBCDACCD>BB@C>B:::?BBABC@C@BBCCCCC>BBBCD=@@@A@@BABA?BB?B?BD<BB=@?AA>AAAACBB=9::-;>==@?CB@C@CCC@C>B;;;BA=A@@@9?89:::A>ABBA@@:::.;?A@;?=?AB=A?9@<A=@@;?;?@AAAAA2>999)4;5:>995;;9:;;,//49499>8<<6646?B8B??@>@?CAA@>;<:93:>>??@@BBA@><:<00*0/000&04:;=>>2=====/455
@N9IO0:00953:06366
TACAGAGGTCTCAAGCGTTGTTCGGATTCATTGGGCGTAAAGGGTGCGTAGGCGGCAGGGTAAGTTGGATGTGAAATCTTGGGGCTTAACCTCAAAATTGCATTCAATACTGCTCTGCTCGAGTTCTGTAGAGGAGATTGGAATTTACGGTGTAGCAGTGAAATGCGTAGATATCGTAAGGAACGCCAGTGGCGAAAAGCGAATCTCTGGGCAGCAACTGACGCTGAGGCACGAAGGCCAGGGGAGCAAACGGG
+
BBBAAAB?BCCCD<@9;;8A=?BC@BB;<@<8A<6=;;IK?CC?A@;;;CCACC@CBBB<BA>@A@C@C@@ABDA?;<;@DFF9@@8;6;>AAA@@6B?BDCD@DC>;;;@?@CBBBBCAA;::=@A@A@AA@699=?;><>7<=8=CC@CC;;;A@@??A@<BECCCCBBBB@@@AA=A=@>@>?5:C@>;=8733&3;;;9?BBABBD=B?@?B>BAAABCCC999=@?>@@=@<@<@@AB9AABBE>CBC>
@N9IO0:00954:06386
TACGTAGGGTGCGAGCGTTGTCCGGAATTATTGGGCGTAAAGAGCTTGTAGGCGGTTTGTCGCGTCTGCTGTGAAAATCCGGGGCTCAACCCCGGACTTGCAGTGGGTACGGGCAGACTAGAGTGTGGTAGGGGAGACTGGAATTCCTGGTGTAGCGGTGAAATGCGCAGATATCAGGAGGAACACCGATGGCGAAGGCAGGTCTCTGGGCCACTACTGACGCTGAGAAGCGAAAGCGTGGGGAGCGAACAGG
+
A???>9;;094;:444AA6;;D=A=B>A><<8<=+0/8::1:9:;;7;@AA=;;4::-;@?@AAAABB@@A=9777&37:??C9888?7?=B1@=@@A-00<::>@;@@@@C=@@@CBCBBCCBCBD<AA@@@7ABBDAA>C?C@IACDADCCCDBA=A@>>8@AABA@@CCBBBCC?BB>B>BBB>BDCE@CBC@CAEBB?<<:@@@@9?9@@@AAA@@@@@@AA==;>@@@@<ACDDCDG;BBAAA=@@@?
@N9IO0:00964:05801
GACGAACCGTGCAAACGTTGTTCGGAATCACTGGGCTTAAAGGGCGCGTAGGCGGCTGACCAAGTCCGGGGTGAAATCCTGCAGCTTAACTGTAGAAGTGCCTTGGATACTGGTTGGCTCGAGGGAGATAGGGGTCTGTGGAACTGCTGGTGGAGCGGTGAAATGCGTTGATATCAGCAGGAACGCCGGTGGCGAAAGCGACGGACTGGATCTTTTCTGACGCTGAGGCGCGAAAGCTAGGGGAGCAAACGGG
+
CC@A@?@>BAA?AB9???6::;@A;@<ABBBBCB<;;5:>3>>5@@A?@AA=?@<@@@@?7;7;BB@DMG;B@@@:@@=ABCAAAF=?<@?@@BCC?@@@B?A?B:;;ABA@=?4;.99555>90;65=@BBB7BBBBGC@C@CCDBCC>BB;:;BB@BCCF?CCCCC?AAA@A@A;9:<;>5?>C<B>@@?@CCC=AAAAAA466DC5;<;:49&9:959ABBBAA=@==<<808@999CA6@???A9ABA;
@N9IO0:00984:05766
CACGTAGGCACCAAGCGTTGTCCGGATTTATTGGGCGTAAAGAGCTCGTAGGCGGTTCGGTAAGTCGGGTGTGAAAACTCTGGGCTCAACCCAGAGCCGCCACCTGATACTGCTGTGACTCGAGTGCGGTAGGGGAGCGGGGAATTCCTGGTGTAGCGGTGAAATGCGCAGATATCAGGAGGAACACCAGTGGCGAAGGCGCCGCTCTGGGCCGTGACTGACGCTGAGGAGCGAAAGCGTGGGTAGCAAACAGG
+
ACCAAAA;???:@=A;;;=@DDAF=@@H?CB@DC=BBABB=BABACB;;;;5;B;@<AB?DFACC;::6;AA@@>@.;;AADE?=;;C4<;.9:@@C?BAACD?CCBBBBB;;:B@@@BBBBAAABCB?;;;BB8???BAA6B=@=A?A@?BABA??C@BBCF?;;;AA@@@AAA@?@8;7176?=?=AA@@=??B<?8?;;5:@;99>@8@8@@A@A@;::0//90/)/66338(3;;9=@:@@@@AC=:99:
@N9IO0:00990:05791
TACGGGGGGAGCAAGCGTTGTTCGGATTTACTGGGCGTAAAGGGCGCGTAGGCGGCCACCGCAAGTCGGTTGTGAAATCTCCGGGCTTAACCCGGAAAGGTCAACCGATACTGCGGGGCTAGAGTGCAGAAGGGGCAACTGGAATTCTCGGTGTAGCGGTGAAATGCGTAGATATCGAGAGGAACACCTGCGGCGAAGGCGGGTTGCTGGGCTGACACTGACGCTGAAGCGCGAAAGCTAGGGGAGCGAACGG
+
A@;:9;9;$;;;C@HCCC9;;@CC26;C=@ABDD=9;;BC>FD=CB=BBAB=;;.;388-38>=@AAA8<9BAAAD<@@AB@DD>CCAC@BC=B?AB,;25:;.45>AABBBADEKI<BB;;;AABBBBC?BCC;AA@CCD@L@B?@A@@;;;9@?@@;@CCC>CBGCB@@@A@?==9>A@7;5;A@7BA@@=@:9-35377*37349DC<B=BA::9997888333298:<CC>6AD;;;AA7@CB@C;;;;
@N9IO0:00993:05802
TACGGAGGCGCAAGCGTTAATCGGAATCACTGGGCGTAAAGCGTGCGTAGGCTGTTTGATAAGTCAGGCGTGAAATCCCTCGGCTCAACCGGGGAACTGCGCTTGATACTGTCGAACTCGAGTCCTGGAGAGGGTGGCGGAATTCCTGGTGTAGGAGTGAAATCCGTAGATATCAGGAGGAACACCGGTGGCGAAGGCGGCCACCTGGACAGGTACTGACGCTGAGGCACGAAAGCGTGGGGAGCAAACAGG
+
BB;;5;;255;;4997<4=+0072<8?@@A;:9)55;=>)55@995?=;;05;;;=269991665B=8=BBBBC<A@A<AAA<:88C>B9@A@6@=????@@A78:AA@>@?AAA?CBBCAABB?AA>A===?2655:939395;8=>9<<?B=499BCBC>BB=B;::BCAABAB?DD7;6;AA=@5:;299>5>8@@;@:@:5:97;99949???BABCBABAB>@@>933(37?@BDE9::BBB=???:
@N9IO0:00994:05806
TACGGGGGGAGCAAGCGTTGTTCGGATTTACTGGGCGTAAAGGGGCGCGTAGGCGGCCACCGCAAGTCGTTGTGAAATCTCCGGGCTTAACCCGGAAAGGTCAACCGATACTGCGGGGCTAGAGTGCAGAAGGGGCAACTGGAATTCTCGGTGTAGCGGTGAAATGCGTAGATATCGAGAGGACACCTGCGGCGAAAGGCGGGGTTGCTGGGCTGACACTGACGCTGAAGCGCGAAAGCTAGGGGAGCGAA
+
;;BBGGJG*;:;B:BABC?BA?AA?ACD>;;;B@,44444)444&488:99;4/0)/38805-/)///66(//333(388:-33(/9)/)//)-068/638--(-0---<<======/<<9955544=<<<?AA99;8:<?5>39.44::6444:833-3333(4:===@>//------//)//6828444298980853333&3178898033388333889343784333;87717;:9:;:/;>;::3
@N9IO0:01003:05765
TACGTAGGGGGCAAGCGTTGTCCGGATTTATTGGGCGTAAAGCGCGCGTAGGCGGCGCGGTATGTCGTGCGTGAAATCTCCCGGCTTAACTGGGAGGGGCCGTGCGAAACTGCCGGGCTTGAGGTCAGAAGGGGAAAGTGGAATTCCGGGTGTAGTGGTGGAATACGTAGATATCCGGAGGAACACCAGCGGCGAAGGCGGCTTTCTGGTCTGATACTGACGCTGAGGCGCGAAAGCGTGGGGAGCGATCCGG
+
ABCCCCDDDD5AA?A@BB?BCC?C?BBB=BB?DB=BA@@@0:;<=>?@AAB@CC@BBBB?BCCBBBBBB?????B;AABBB>B?AA=@4:9>=3;9=A+@<>=A883;1;9=>?BB=BD=>?>7:9CCC?BBB:CB>BBA>=:>:>=?B6>>:9:<?:>><@<@>>>A???;;9=8<9>>;D6?@C@CC?>;?==7<688-676(8>>:===AABBAAAA>>?@=;;6;==ABA6;=AACDD8B@<>=@@<=5
@N9IO0:01005:05807
TACGTAGGTGGCGAGCGTTGTCCGGATTTACTGGGCGTAAAGAGCGCGCAGGCGTCGTACAAGTCGCGTGTGAAAGCCCCCGGCTCAACTGGGGAGGGTCACGCGATACTGTTCGACTCGAAGGCAGGAGAGGGAAGCGGAATTCCCGGTGTAGTGGTGAAATGCGTAGATATCGGGAGGAACACCAGTGGCGAAGGCGGCTTCCTGGCCTGTTCTTGACGCTGAGGCGCGAAAAGCTAGGGGA
+
BCCCCCC?@A<?B@@@BA?BBD@C=AAA<@@ABB=9;;BB=A<;;A@@??@=998?AC>??9:99:9>=?><CF<??EFE2A>???C?AAAAA5?;>4=@@;;;B?>=@8999?B???ABB=A>ABB?BCA@@8>;?@A?C>B>AB>@:>=@@@AA:=>?D69:;;;;>==;;:@B:BB>BADIK@BBAB@CA@;A>;;2;@;>4955;9@=>:9906AAB;9900+00/////&/997;;;/;
@N9IO0:01012:05797
TACGAAGGGGGCTAGGCGTTGTTCGGAATCACTGGGCGTAAAGGGCGCGTAGGCGGCGCGACAAGTCAGGCGTGAAAGCCCCGGGCTCAACCCGGGAATTGCGCTTGATACTGTCGTGCTTGAGGCCGGGAGAGGATGGCGGAATTCCCAGTGTAGAGGTGAAATTCGTAGATATTGGGAAGAACACCGGTGGCGAAGGCGGCCATCTGGACCGGTTCTGACGCTGAGGCGCGAAAGCGTGGGGAGCAAACAGG
+
AAA<;5////$/://)//04:<8<<8A?CCCBBBM?;;;DD7;;0;>9;;AB?BD@CDCCB@@=?AAAA<@@@???8??==0>B=;;:D@CC=CC=C@C;;;CCC:CCCCCCA@@B;:;>4;?A<A@CC=@@@@655A9AA=A=A>@B<BBCCCBBBB?AA@A:A?AAAAAAABB=@@<@>AB?@??<?<>?;A??=@?AA?B?BABBC?AA>A=A9;:CBCBBC@A@?CBB@??9@?CCCDC9@AABB<;;;=
@N9IO0:00964:05812
TACGTAGGTGGCAAGCGTTGTCCGGAATTATTGGGCGTAAAGCGCGCGCAGGTGGTTCTTTAAGTCTGATGTGAAAGCCCACGGCTCAACCGTGGAGGGTCATTGGAAACTGGGGAACTTGAGTGCAGAAGAGGATAGTGGAATTCCAAGTGTAGCGGTGAAATGCGTAGAGATTTGGAGGAACACCAGTGGCGAAGGCGACTATCTGGTCGTATAGACACTGAGGCGCGAAAAGCGTGGGGAGCAAACAGG
+
BBBB@994;<4;B<@@BJ>BBG;;8:?B?CCBDE>?@@??000<<@@BA:;7;@>B5;;B<B=BBAABBBBCCCC>CB>3@;96;BBB?C@B@C;>@B;ABBC>C?BB>BBBBB9B@BB>;;;94997:1:00)0>@@BC5;4;4:8=;@ABBCBAA?CCCC=CBABCCCBA;;;0::8929:>>@?@@AA<AAB?B<@ACBBAAABB?AA@AC@??;=;;;;;:6;::4444&4::>>??0000<<5<A@4
@N9IO0:00970:05822
TACAGAGGGTGCAAGCGTTGTTCGGAATTATTGGGCGTAAAGCGCGTGTAGGCGGCCTAGCAAGTCGGGTGTGAAAGCCCTCGGCTTAACCGAGGAAGTGCGCCCGAAACTACTAGGCTTGAGTACCGGAGAGGGTGGCGGAATTCCCGGTGTAGAGGTGAAATTCGTAGATATCGGGAGGAACACCAGCGGCGAAGGCGGCCACCTGGACGGATACTGACGCTGAGACGCGAAAAGCGTGGGGAGCAAACAG
+
BBC;;;CG=BCBB?B?>?>BA?CC?B?C?BB?B@<???A@8@??@AA@@00*00+0)//9:A>BBCCC>CBBCCE=BBB<B>C:CFACACACCCACACCCAA@C=@?B;@@@:;;@>AB>AAAA@?;@=?@@@@:@B?BB?B?B=BB:@;@BBAABB>BBCC?D@BCBBBAAA@@@A<AB>A>@@@>AB??=?BB=A@::8:=AA>AA@CCC=;;<A@@ABBB@@@@BAA?;;;;*;@>A@DD9DDCCB=B99
@N9IO0:00970:05858
TACGTAGGGTGCGAGCGTTAATCGGAATTACTGGGCGTAAAGTGTGCGCAGGTGGCCGCGCAAGTCGAGTGTGAAAGCCCCGGGCTTAACTTGGGAATTGCGCTCGAAACTACGTGGCTAGAGTGTGGCAGAGGAAGGTGGAATTCCACGTGTAGCGGTGAAATGCGTAGAGATGTGGAGGAACACCAATGGCGAAGGCAGCCTTCTGGGCCAACACTGACGCTCATGCACGAAAGCGTGGGGAGCAAACAGG
+
CCCCCCC@=AA>@CD@@><@=@@B?B?B@BBCCC>BBACE=CAA@DA@?@@=@@;??BB@AA=??A@???AAA@A5:999&8=3;72837>9>A;A<B779@@??A9:29=>??9848B??>????@<@@>???A9>;881;5;4;?BBBBBCBBBB@C@@@;;99CDDB@A?<A=?788:=9@@@?A<@@7;;@=?;@>??=<6;;==4:-4.4499;8554;99554:?999,99444<</;??CC=@BB7
@N9IO0:00973:05856
CGAGTGCAAGCTATCCGATTATTGGGTTAAAGGGTGCGTAGGCGGATCAAAATGAAGTCAGGTGGTGAAAGCCTGCAGCTTAACTGTAGAATTGCCATTGATACTGTTTATCTTGAGTACAGCTGAGGTGGGCGGAATATGACATGTAGCGGTGAAATGCTTAGATATGTCATAGAACACCGATTGCGAAGGCAGCTCACTAAACTGTCACTGACGCTGAGGCACGAAAGCGTGGGGAGCAAACAG
+
555<////)-,,,--36,-(--(-5(-(/:2:;293333//)0616/////&///)/4449.44.4455)586334489>?A?CBBBBAA@C>@@<@A6;;ACBAABA9?@;;4;===BB9993338288:133-3-344489;///;:::755590554<3:9<555==@@A@@@9=@A59;A499@@29.99;@@=AB99979A@A@BAA::;;::9:=9==0000+00/0??@4955:90998
@N9IO0:00975:05829
TACGTAGGTGGCGAGCGTTGTCCGGATTTACTGGGCGTAAAGAGCGCGCAGGCGGTCGTTCAAGTCGCGTGTGAAAGCCCCCGGCTCAACTGGGGAGGGTCACGCGATACTGATCGACTCGAAGGCAGGAGAGGGAAGTGGAATTCCCGGTGTAGTGGTGAAATGCGTAGATATCGGGAGGAACACCAGTGGCGAAGGCGACTTCCTGGCCTGTTCTTGACGCTGAGGCGCGAAAGCTAGGGTAGCAAACGGG
+
CDCCCCC@CCACCBB@@@?AAA?A>A@A=@BCCD>AAAAA9@;;:@?@<<;600,0>>><AB::;ABBBAAAAAA<AAABA3B?BBBB?AC@@@5??B<AABBAABCCBBCBAAABBAABA?<A>AAA<????C<B=ABA9><?=AC<B>ABBCCAA>@@@?8;;::::=>>>>>=?8@@>A@CCC@CBBB>BBB?B@CBBDGFHACC@C@BCCACD@CCBCBCBBB@CCBCCC>BBBBBB<BBBBBB>BBC=
@N9IO0:00976:05811
TACGTAGGGTGCGAGCGTTAATCGGAATTACTGGGCGTAAAGCGTGCGCAGGCGGTTTTGTAAGACAGCTGTGAAATCCCCGGGCTACAACCCGTGGGAACTGGCGTTGTGACTGCAAGGCTAGAGTACGGCAGAGGGGGGTGGAAGGTTCCTGGATGTAGCAGTGAAATGACGTAGATATCAGGAGGAACATCGATGGCGAAGGCAGCCCCCTGGGCCGCTACTGACGCTCATGCACGAAAGCGTGGGGAGCAAACAGG
+
@@@A=99:0:A?=>B99;@E@DD@<A+0)0====8??@CC=DCCBBBBA@@:;;5;;;-;:328?=::8:::88B9?@AA5@@8>000>)00(/888.60/,,(,,,(--3//////(/(///-56...5059:5/////%.606(-(-27044(-,2-..6688899.....99:::<<88;D?BB?C?BBBBBABB>BAA>B4;<A@A@A,@BB9B?;;;BBBBC@@@BB@@A@@?9;;0;==?@AA8@@BDD=CCB?
@N9IO0:00982:05831
TACGTAGGGTGCGAGCGTTGCCCGGATTTATTGGGCGTAAAGGGCGCGTAGGCGCTCGGCACGTCCGTTGTGAAATCGCCCGGCTCAACTGGGCGGGGTCGGCGGATACGGCCGAGCTGGAGCAAGCTAGGGGGTAATGGAATTCCCGGTGTAGTGGTGGAATGCGTAGATATCGGGAGGAACACCAGTGGCGAAGGCGGTTACCTGGAGCTTTGCTGACGCTGATGCGCGAAAGCGTGGGGAGCGATCCGG
+
CBCDCHHF>;;;B=CB<<8<<<6<8DBC?CC@CG>ABBBB>BE=AABB@@@?996@<<96<;@?=3::<AAAAA:ABABB>B?CCBB?C@BA=@CBB7B;;7<B;@@BBA=B<@AABBA>BBBB?ABCBAAAA0AB?BB?B?C?BC>C@BBBAAAB?BB>A=999?@???>>?@@@9@@<@@ABB@BBCBADCC?B@CCAC>AA>AA<ABAAB<BAAACCCCGBBAAACCBBE=@ABBBBC:BAAAA;;9:=
@N9IO0:00983:05814
TACGGGGGGAGCAAACGTTGTTCGGAATCACTGGGCGTAAAGGGCGCGTAGGCGGCCAGGTAAGTGGGGTGTTAAATCTCCCGGCTCAACCGGGAACGTGCACCTCATACTGCTTGGCTTGAGTACAGCAGAGGAGACTGGAATTCCCGGTGTAGCGGTGAAATGCGTAGATATCGGGAGGAACACCAGTGGCGAAGGCGAGTCTCTGGGCTGATACTGACGCTGATGCGCGAAAGCTAGGGGAGCAAACGGG
+
==000000%0//;;3<A969E<IA:DADCCCCCD?BBBCD?CC?CBBBBBB?CC@A?BB?BB<?@?@A8AAA=@B=AAACD>C?BBBD@E@BA8DABBCBAAB?CDBBBCBAAC@C@BB?BBAABA@@@BBBB@BBABACACAC@CJ>CACCA?>BB>@@@C>BBBBBB@???@@@@9?@<@?BBC@CDDC@BBC@B@BDDCDBBDDDH=CCCCAAA@@@@AABBBBBBBBAAB;@@A?@@@5@@@AA<BAB;
@N9IO0:00985:05815
TACAGAGGGTGCGAGCGTTGTTCGGAATCATTGGGCGTAAAGGGCGTGTAGGCGGTTTGTTAAGTCATGTGTGAATCCCTCGGCTCAACCGGGGAAGGACGCATGAAACTGACAAGCTAGAGTACCAAAGAGGGGGGTGGAATTCCCGGTGTAGCGGTGAAATGCGTAGATATCGGGAGGAACACCTGTGGCGAAGGCGGCCCCCTGGTTGGATACTGACGCTGATACGCGAAAGCGTGGGGAGCAAACAGG
+
A@C;<;AB>BCBA@?9::;@@<@C?C?BB@@7@B:AA@@@8@:19;;;>BC?@@<@A<AB?B>AAAAB=@=B00*///)/55.5://)/)///&/)/)/6999::;=4:?:?@@89;@@@@:;;@;@?<AACEEDD)BB?B=A>AB=B?C;:;9:@95559055555:9999959<0558=:AB=<==>@9>66168==<@G@@+;;8<8<7;;====6559444444888::3;;:::<<.:99;<4<<=7
@N9IO0:00985:05823
TACGTAGGTGGCAAGCGTTGTCCGGATTTACTGGGCGTAAAGGATGCGTAGGTGGATATTTAAGTGGGATGTGAAATACCCGAGCTCAACTTGGGTGCTGCATTCCAAACTGGATATCTAGAGTGCAGGAGAGGTAAGTGGAATTCCTAGTGGTAGCGGATGAAATGCGTAGAATGAGATTAGAAGAACACCGTGGCGAAAGGCGACCTTCTGGACTGTAACTGACACTGAGGCATGAAAGCGTGGG
+
BA?>A::29@?BC@CCCB>B@@=A=BCC>CCCFD>AA@BC=C?BBBBBABB?BB?B;;;@9@<@?@@9?989:==1>977(3379@>>)//066(//:9A?DD>B>AD>BBC=?????CAAAB??::06:=00)/-(--6(/(/3838-//-(-77--(-669929:;;///;(------(/--3-/(///(-67(-/--(-(----(..277)..8---,2--.2-,,,--(--.222'23338::
@N9IO0:00987:05838
TACAGAGGGTGCAAGCGTTAATCGGATTTACTGGGCGTAAAGCGCGCGTAGGTGGCCAATTAAGTCAAATGTGAAATCCCCGAGCTTAACTTGGGAATTGCATTCGATACTGGTTGGCTAGAGTATGGGAGAGGATGGTAGAATTCCAGGTGTAGCGGTGAAATGCGTAGAGATCTGGAGGAATACCGATGGCGAAGGCAGCCATCTGGCCTAATACTGACACTGAGGTGCGAAAGCATGGGGAGCAAACAG
+
BCG9;:GI>DB:94:=;<;?7A@B?BC>8DDBBB=?@?C?6A@;@BB@@BB@@A?B:C9DAC?BBA@;3:59AA;25955&4;>@?<A=AC?BB>B?B=AACB@CCBBBBBB@B?B?BCAABB@B;;;/5=:=9=CBADDCC@IAC?BB@BBBBBCB?BCCC=BBBB?BBBBB@@@C8:>7@=@@@@CCCC?<9:4408@@D@CA;BG?C8;;59::<B<<<==;98233378=,44:<;;<1:::==7<<<
@N9IO0:00990:05830
GACAGAGGTGGCAAGCGTTGCTCGGAGTTACTGGGCATAAAGGGCGCGTAGGCGGTCGAGTGCGTCGGTGGTGAAATCCCCGGGCTCAACCCGGGAACTGCCATCGATACGGCCCGACTCGAGTGCGGGAGGGGAGAGTGGAACTCCTGGTGGAGCGGTGAAATGCGTAGATATCAGGAGGAACGCCGGTGGCGAAAGCGACTCTCTGGTCCGCAACTGACGCTGAGGCGCGAAAGCCAGGGGAGCAAACGGG
+
CCCDCCB?B@=??;>A?@<@@AAA>BAA?AA@@@9=<<<>7?A9AAB???@?@@=?@@@AABAAABC?BC?AABD7;;BB7BC=BBBC@CC>CJ?JBC<;;=@@BA@B@AC@CH@EIDHCB@A@@<;;6;AGG5@@;;9?=B=BBA<@@;>@5:9AB@CBCC>A@AACCBBBAA?@A@AA?B=?@B?B?AA=@:9:5:AABBBBAABC7<;7;;A>AA@@@@@@@@@?BBBBBC9;:=@@AA5::A@A;?<?9
@N9IO0:00991:05853
TACGAAGGGGGCAAGCGTTGTTCGGAATTACTGGGCGTAAAGGGCGCGTAGGCGGCTTATCAAGTCAGGCGTGAAATTCCCGGGCTCAACCTGGGGGCTGCGCTTGATACTGATGAGCTTGAATGCGGGAGAGGATAGTGGAATTCCCAGTGTAGAGGTGAAATTCGTAGATATTGGGAAGAACACCGGTGGCGAAGGCGGCTATCTGGCCCGTAATTGACGCTGAGGCGCGAAAAGCGTGGGGAGCAAACAGG
+
A@@;;79BCA5CC9B@A;>==@GD<C@B?;9:AD>CAAAB<DC=AB@BBBD?BB>AB?BBBB?@A?=B88>?BBE=B?BD5::278=??C?A@@@@.87;88>?;=;=;377>AAA:;;@BC=@@@B@;ABBB?BC;;;@;?;@=@D>CBA@>?@;;6;BA@9A=:99?@@><=2:9,0*//)///)/1//)//58>9==;<==@CCC?BC>CEEAL?AA@@CBBBB>@@?;;;<*;>C@?@@6?>>;>4<;94
@N9IO0:01000:05814
TACGTATGGAGCAAGCGTTATCCGGATTTACTGGGTGTAAAGGGTGCGTAGGTGGCAGTGCAAGTCAGATGTGAAGGCCGGGGCTCAACCCGGAGCTGCATTTGAAACTGCTCGGCTAGAGTACAGGAGAGGCAGGCGGAATTCCTAGTGTAGCGGTGAAATGCGTAGATATTAGGAGGAACACCAGTGGCGAAGGCGGCCTGCTGGACTGTTACTGACACTGAGGCACGGAAAGCGTGGGGAGCAAACAGG
+
B@ACBCBA;:;;B?BBBB?BBBABACIM@CCBBB=BBBGD6;;6:A9;:??@BB@BBAA?992;@@@@;00<..*-(,(,,,&,,,,(-5,5(--/7888>?6=?@6>;<<;<<@@A@;;;BCA@@?BAAA=A@@<@A6;6;>A>@@@A@@ABAA?BDHJ><;:BCBBB@;9299.9=.9.455.55569;<;.5.59298@999C@B@BBB?A@@@A;;;;;:9:<>00*00+0049=>?2@AACC:?994
@N9IO0:00972:05889
TACGTAGGGTGCGAGCGTTAATCGGAATTACTGGGCGTAAAGCGTGCGCAGGCGGTTTTGTAAGACAGCTGTGAAATCCCCGGGCTCAACCGTGGGAACTGCGGTTGTGACTGCAAGGCTAGAGTACGGCAGAGGGGGGTGGAAGTTCCTGGTGTAGCAGTGAAATGCGTAGATATCAGGAGGAACATCGATGGCGAAGGCAGCCCCCTGGGCCGCTACTGACGCTCATGCACGAAAGCGTGGGGAGCAAACAGG
+
BBCCCCCD=CCCCAAABB?C?@@C@D6:9;;;;C>AA@CJ=BBCA@A@99:8=>8@AA8ABD?BDA@@@9::999*9@AB6BB;00/;(/(//6:.60-----(-0-/33//666(/(//6668/333,38?>??@@@(??>C4889>25792228666555:@/26599:88:999?@>AB>B?BBBFGCCB?B;;5;5;;;<<;;*:=@,925:<A;;?>@>@@A@@BABB???:?@@?AAA6??@AB9@@@=
@N9IO0:00983:05884
TACGTAGGGTGCGAGCGTTAATCGGAATTACTGGGCGTAAAGGGTGCGCAGGCGGTCCTGCAAGTCAGGCGTGAAATCCCCGGGCTTAACCTGGGAATGGCGCTTGAAACTACGGGACTGGAGTATGGCAGAGGGAGGTGGAATTCCACGTGTAGCGGTGAAATGCGTAGAGATGTGGAGGAACACCGATGGCGAAGGCAGCCTCCTGGGCCAAATACGTGACGCTCATGCACGAAAAGCGTGGGGAGCAAACAGG
+
DBBBHCFC>BBBB;;;A@5;4;BA=D@C;@?;;;0;A>@@:@A=A@@@<;<>;;55>7?@?@;@;;;?;?@AAAA9?@@@2@B0;;6;6;=A@?7;6:C?BCAA5;9:0;AACCD>CBCCACCBB<;555:555)55.4@?@>B?C>@??@@?@ABB?BCBE>AABCCCCCBA@@;;4;B5;49<<;8737-3::5@485<<8;<7;:=(9.99(0:0//:8888:<:444444:::+999::::+::555)5=>9
@N9IO0:00985:05892
TACGAAGGGGGCAAGCGTTGTTCGGAATTACTGGGCGTAAAGGGCGCGTAGGCGGCTTATCAAGTCAGGCGTGAAATTCCCGGGCTCAACCTGGGGGCTGCGCTTGATACTGATGAGCTTGAATGCGGGAGAGGATAGTGGAATTCCCAGTGTAGAGGTGAAATTCGTAGATATTGGGAAGAACACCGGTGGCGAAGGCGGCTATCTGGCCCGTAATTGACGCTGAGGCGCGAAAAGCGTGGGGAGCAAACAGG
+
AA@AA4;;;;$5>49;CC?BB:=@<CAD@@A@AA<0///;39:59;:A==A:@<9<>:BBAF?CB9558::>A@<5A<?C<A<5<=BB9@7@B>=?+44B=BBB????@AAA@@AA?AA<AA?;;;DG?DCCC@BA;;;?4929;>>9ABA@@@A:;6:BCB=B????@@AAAA<A@8>:993;;;2:4::4:=>2:29?;??@ABBB@BF=@AF@C>@@@B;:;AA;??>:;;;&;9=>9>>.:595909:=8
@N9IO0:00989:05864
AACGTAGGACGCAAGCGTTATCCGGAGTTACTGGGCGTAAAGGGCGGGCAGGCGGGGTCTCAAGTGGGCTGTGAAAGCGCCCGGCTTAACCGGGCGAGGCCAGTCCAAACTGAGGCTCTGGAGGGCAGCAGAGGTGCGTGGAATTCCGGGTGGAGTGGTGAAATGCGTAGAGATCCGGAGGAACACCAGAGGCGAAGGCGGCGCACTGGGCTGTACCTGACGCTGGAACCGCGACAGCCAGGGGAGC
+
;+979//):5379-33?<;79:5:2:=?<B:;:GDBBBBC;@@;@B>=>CC?CC@E2B:;;B?BBBB;@;99?;;09=;:;59:?>:C?B?A@9@@;;5;5;;AA=AD9@9::94:59<B2555)599><@BB@;;;BBB=<;@<<8<>4??<@@>A>;;99)4=996@;>569@?C?AB=A;CBB?CDCC@CCHAC@BC?BBA@@;;4)48>AAA7;;00<;00)/38378<=7339489DA3:0=
@N9IO0:00998:05884
TACGTAGGTGGCGAGCGTTGTCCGGATTTACTGGGCGTAAAGGATGCGTAGGCGGATATTTAAGTGAGATGTGAAATACCCGGGCTTAACTTGGGTGCTGCATTTCAAACTGGATATCTAGAGTGCGGGAGAGGAGAATGGAATTCCTAGTGTAGCGGTGAAATGCGTAGAGATTAGGAAGAACACCAGTGGCGAAGGCGATTCTCTGGACCGTAACTGACGCTGAGGCATGAAAGCGTGGGTAGCAAACAGG
+
:=<<><;5<;5;BBAABC?AA@?A@FFD:>@;;;/9=9;</905@@?AA@@<@A>AABBB=@9;000>=:66979,9A?A6@@8;;2;5;=2:9)8<@@A@A@@7000*000)099;:?A=:99???C>BBBB>ABB?BC?C>B?A>AA???@@?67-7786(58<>@???>>=99829:>>:@><:<AAA;>>?<?9?=?=8>?;<>;A@<@@A:==??888>>@B===ABAB<BCBCBB>BBA???8?>>?
@N9IO0:01004:05874
TACGTAGGGGGCTAGCGTTGTCCGGAATCATTGGGCGTAAAGCGCGCGTAGGCGGCCCGGTAAGTCCGCTGTAAAAAGTCAAAGGCTCAACCTTTGAAAGCCGGTGGATACTGCCGGGCTAGAGTCCGGAAGAGGCGAGTGGAATTCCTGGTGTAGCGGTGGAATGCGCAGATATCAGGAGGAACACCAATAGCGAAGGCAGCTCGCTGGGACGGTACTGACGCTAAGGCGCGAAAAGCGTGGGGAGCGAACAG
+
CABAA99:::*<CBACCB:;;CAB?C?BCAA7@@6=>?>?7???@@?@???=;:444)4344.444.5;9@;;;;;$;9995,5;;:9;4949;5;<@,9;5;5;A>@BC<;;A@BD?CCBC;;;@3:38<?8:4:@@@AA>A=A=A?BB?CBA??<>6>@8A?@@@CCBBCCCCCAA=;:594>>?:?;<7387:595=9>ABBBDBBB<A@@=@AB@::9??AC?B?@>>9878&3898888+33333,377
@N9IO0:00971:05942
TACGAAGGGTGCAAGCGTTACTCGGAATTACTGGGCGTAAAGCGTGCGTAGGTGGTTCGTTAAGTCTGATGTGAAAGCCCTGGGCTCAACCTGGGAATGGCATTGGATACTGGCGGGCTAGAGTGCGGTAGAGGGCAGTGGAATTCCCGGTGTAGCAGTGAAATGCGTAGAGATCGGGAGGAACATCTGTGGCGAAGGCGACTGCCTGGACCAGCACTGACACTGAGGCACGAAAGCGTGGGGAGCAAACAGG
+
DCBECADD<ABBB@@@@C?AAA;;69==<?>@>>5<@?>?8>BB;;:@@@>:>@=C>CBH@C@CA9;<CAA?CCF=AA@7BBB>BCBB?B@BBB>B@CB:ACAAC?AABBCD<;;M?BBBBBB@@@C?@@ABAC<B@@AB@C>A<@@;@?BAAAA@@@C;;;6;AAB@@@BCBAAAC<@@AC@CCCCC<;=ACCE@E@CCDBBBC@BB;=<-00@000;@?999=9929<<;;;09>>>@@@6@AAAA;@==9
@N9IO0:00980:05944
TACGTAGGGTGCGAGCGTTAATCGGAATTACTGGGCGTAAAGCGTGCGCAGGCGGTTCGTTGTGTCTGCTGTGAAAGCCCCGGGCTCAACCTGGGAATGGCAGTGGAAACTGGCGAGCTGGAGTGTGGCAGAGGGGGGTGGAATTCCAGGTGTAGCAGTGAAATGCGTAGAGATCTGGAGGAACACCGATGGCGAAGGCAGCCCCCTGGGCTGACACTGACGCTCAGGCACGAAAGCGTGGGGAGCAAACAGG
+
//9;@@BC=BBA@;;9A@;?<@;;4;49.4;494)/::>>+0/@009@????AD?D999A=@@@9::AAA@@@@@6;;BB6AC9=000;?:<=<3:6;=8;==8>;??8AB=>8>??@:>;;B??>D;>996;@@@@&:9299?;A=BB?BBA@AABBBCCC?CA@@BBAAAA;;:?>??;@<@@@?BBBA?CCD>A?AAAABBA/???9?@????????@@@99:A@BBAACD>@@>8888,8;;=D9>>>=
@N9IO0:00981:05952
GACGAGGGATCCTAGCGTTGTTCGGAATCATTGGGCGTAAAGCGGGTGTAGGTGGCTTTGTAAGTCGGGTGTGAAATCCCAGGGCTTAACCCTGGACGTGCATTCGATACTGCTAAGCTTGATTGTGGGGAGAGGTCACTAGAATTCCAGGTGTAGTGGTGAAATACGTAGATATCTGGAGGAATACCGGTGGCGAAGGCGGGTGACTGGCCCAACACTGACACTGATGCCCGAAAGCGTGGG
+
@BCBACC>AAA@BA?@@?<:;9::<B4;99>9>@1<?999/8=?A9@?;;;<@A?B@@5::95:@A@D=BAA;<;0;<;044;)458=8<>3;B<A@A>@:::???@A@@A;<<@7<;;?AAA5;;;;;*9@@@299999@55.59>8=B>@?A@@@A?@@@A;::99??=AAA:99B==?6;6;;<@E?AA@CAA=A=;;;0;BBBEE@AA5B90000=>>@@??==499,9CD:@A@><::
@N9IO0:00984:05948
TACAGAGGGTGCGAGCGTTAATCGGAATTACTGGGCGTAAAGCGCGCGTAGGCGGCTTTGCAAGTCGGGTGTGAAATCCCCAGGCTTAACCTGGGAACTGCATTCGAGACTGCATTGCTAGAGTATGGGAGAGGGAAGTGGAATTTCCGGTGTAGCGGTGAAATGCGTAGATATCGGAAGGAACATCAGTGGCGAAAGCGACTTCCTGGACCAATACTGACGCTCATGTGCGAAAGCGTGGGGAGCAAACAGG
+
CCCCDCBC<??=A@@=?@5;5;@@<A?DADDCDD>BCCBD:?????@@>@A>;:4;<<.;AF>EBBBB=BBACEE>BBAB5;;5;C=A>B?BCH>C@BBBBBA8;;@@@BCAAAC@:;;DBAA@BBCC>B;;;C>A=ACC?D@BB<B=A>AA;;:?A?ABCE>BCBBBABB??>@@=A=A=A>;;;BAA@@>@CCD?AAB@<<5;=@@<AB7<9;BDAA@@@A@??@?>>::==7=?<<=CC9???@@:?@A=
@N9IO0:00987:05940
TACGAAGGGTGCAAGCGTTACTCGGAATTACTGGGCGTAAAGCGTGCGTAGGTGGTTCGTTAAGTCTGATGTGAAAGCCCTGGGCTCAACCTGGGAATGGCATTGGATACTGGCGACCTAGAGTGCGGTAGAGGGGTGTGGAATTCCCGGTGTAGCAGTGAAATGCGTAGATATCGGGAGGAACATCTGTGGCGAAGGCGACACCCTGGACCAGCACTGACACTGAGGCACGAAAGCGTGGGGAGCAAACAGG
+
BBB994:A:BBBC@CBCC@BBBA@>@=?<?B@@A<ACCED>BBAA@@C@;;8:@>C=ABCAC@CBBBBBBBB@BB=;:>7CCC?CCCC@B?CCE?F>@@<AAA>B<A@BBCC@@ABB@BBBBB???@<@ABAAEE:?>?C@D@C?BB<B=BAABBBBBCBBB>BAA@BBBA@@@@??6?@5;7;BBBAAAA?AAB?D@AAADCCC>@><?C?AAC@>?BBAA@@@00+0=>0::59A@ABDD9999@@9>@A4
@N9IO0:00987:05954
TACAGAGACTGCAAGCGTTGTTCGGATTTACTGGGCGTAAAGGGTGCGCAGGCGGCCGGATGTGTCGGGTGTGAAAGCTCAAGGCTCAACCTTGAAACTGCGCCCGAAACTATTCGGCTAGAGTACTGGCGAGGAGAGCGGAATTCACGGTGTAGCAGTGAAATGCGTAGATATCGTGAGGAACACCAAAGGCGAAGGCAGCTCTCTGGACAGTAACTGACGCTCAGGCACGAAAGCGTGGTAGCAAAAGG
+
EEDB@?@B@@@@C<@@@@8;;?CC@CDG>AABBB>BCABD<@@<:9:A???<>>9>9?:?@@@A???@8>?=999,999AB?B>B>@@:=:=;===5@:::@@@9@@@8?@9:07?;@BBBAAACBBB@@@@@;?@??@?:?8?39:@@<?????A:9:999,:???CCCABA=7888889A8::9=@@9=9=00,07;;@>AA?>=?8>;=>><8>A899?????=9=::87;.969//(/663333&37
@N9IO0:00988:05928
TACGTAGGTGGCAAGCGTTGTCCGGATTTATTGGGTTTAAAGGGTGCGTAGGCGGCCTTATAAGTCAGTGGTGAAATACTCCAGCTTAACTGGAGGGGTGCCATTGATACTGCAAGGCTTGAGTGGAGTCGAGGTAGGCGGAATTGACGGTGTAGCGGTGAAATGCTTAGATATCGTCAAGAACACCGATAGTGTAGACAGCTTACTAGGCTCATACTGACGCTGAGGCACGAAAGTGTGGGGATCAAACAGG
+
CC@@B::4:@9@A=ABCE?CCC?A>BCC=BB?BB=BB<AA9@A:ACCBBBB?;;:;@B?BBC?BBB::9B?BACD>;;<CC=AAA@6:6;BC?BBJJ;A;;6;A>;;;ABBDCCAC@BB?BBCAA<ADAAACB@ABB@BC?B@CACCCC@CCBBB@@=@CBC?CBBCAEAA@BA@?@BB?BB?BBB@CCDCBBBA@AAABBBD?AA><<80000<@ABBBBCCCC??=@BCBCC=@@;;;AA3;;;@D>BBC@
@N9IO0:00989:05918
TACGTAGGGTGCGAGCGTTGTCCGGAATTATTGGGCGTAAAGGGCTCGTAGGCGGTTTGTCGCGTCGGGAGTGAAAACACCGGGCTTAACTCGGTGCTTGCTTTCGATACGGGCAGACTTGAGGCATGCAGGGGAGAACGGAATTCCTGGTGTAGCGGTGAAATGCGCAGATATCAGGAGGAACACCGGTGGCGAAGGCGGTTCTCTGGGCATGTTCTGACGCTGAGGAGCGAAAGTGTGGGGAGCGAACAGG
+
BCDCC@CC=9;:BBBBBC@:;;@D@E?C@CD@CC=@A@?@;AB=CA@AA;;59?;>A=AABCBBBAAA;;;<;;BC9CCC5;;0;@>A;??BA=@@@B?A@@A:?@@BBBBC>;:;CCC@DBB?999?>??@@8@@A?BC@C>@<@??@;?@@ABBC@CCCC>AAACCBCBCB@@?@599;=8<;;4:;@A;@?@39289<?=CBBABC>CDCBB>AA::9@@;;;A><;;@@@/::?@>>@4:9BBA=99:;
@N9IO0:01007:05911
TACAGGGGGTGCAAACGTTGCTCGGAATCATTGGGCGTAAAGCGCACGTAGGCGGTCTGTTATGTCGGATGTGAAAGCCCTTGGCTTAACTGAGGAAGTGCATCCGAAACTGGCAGGCTAGAGTACTAAAAGAGGGTCGCGGAATTCCCGGTGTAGAGGTGAAATTCGTAGATATCGGGAGGAACACCGGTGGCGAAGGCGGCGACCTGGGTAGATACTGACGCTGAGGTGCGAAAGCGTGGGGAGCAAACAGG
+
ECCCCCCC5CCD@A<000*00<9949=AABB9@=5@@@@A5899<A999BAACC>AA@@@?C:;;CC?A:;:AB@;@BC>C?B=AA;>;@@A@A>B=BBB::;D@BBD?CCC@BBA=ABCBCCCCC@@@@.A:=C8CBBAA=@?@>@B5:6:@>@A997:AAD>C@???999AABBBE>CC?B?CCC=@=BB?ADB?B?AA?BBAC?BBB=BBBBB@AACBB@???;;5;@@;:9/::B::::*9499C5=>=8
@N9IO0:01010:05913
TACAGAGGGTGCTAGCGTTAATCGGATTTACTGGGCGTAAAGCGTGTGTAGGCGGTTTGTTAAGTCGGGTGTGAAATCCCTGGGCTCAACCTGGGAATTGCATTCGATACTGGCAAGCTAGAGTACGGTAGAGGGCGGCGGAATTCCGGGTGTAGCGGTGAAATGCGTAGATATCCGGAGGAACACCGATGGCGAAGGCAACCGCCTGGGCCTGTACTGACGCTGAGACACGAAAGCGTGGGGAGCAAACAGG
+
ACBAAABB>BCBACD@==3:39<=89::/:A@@A<:::AA59:=:;;AAAB@BB?BB>CC@C@CCCDC>BBBBBC>CJJ?CCC>BBBC@C?BBA:B9>055<?=@BA??@BA=@@<@?@@@@BCCBB?B?@?AA6??5;:;A=A>B@ED?DCBBC@?>@CCC=CCBBBBAACAA@.:.55.56;CF@EDDD9@;=7;7?B@E;;=ACAA>A>ACBBBBBB?;>A>99:9;?=??6:9>9==>0=<@<<6=B<9
@N9IO0:01010:05942
TACGTAGGGTGCGAGCGTTGTCCGGAATTATTGGGCGTAAAGGGCTCGTAGGCGGTTTGTCGCGTCGGGAGTGAAAGCCCAGGGCTTAACCCTGGGTCTGCTTCTGATACGGGCAGACTAGAGGTATGTAGGGGAGAACGGAATTCCTGGTGTAGCGGTGAAATGCGCAGATATCAGGAGGAACACCGGTGGCGAAGGCGGTTCTCTGGGCATTACCTGACGCTGAGGAGCGAAAGTGTGGGGAGCGAACAGG
+
CCCAA@BC>:;;DA@@@@6;<B=A?BAC@CB@BC>GDCCD>CD?CCBBA;;59=2;;0;@DA?<;;:;.9??AB@:BBB8@AB8AC4;5;;0<@>8:<;@@A;?9:9=?@@@0;;;A@ABAA@<;;;;;?BA@6A;;5;@=A=A>A=AD@BBC@CAC?B;::/:@;;;;;BA@@@@A<?@?A<@@D?A=@@=AA<9<8<A5:3;??;:;6;AA<@A?A;:;;;;?@@=;;;;;;0;;;;<AB7BCBB@;;;;:
@N9IO0:01012:05911
TACGAAGGGGGCTAGCGTTGCTCGGAATCACTGGGCGTAAAGCGCACGTAGGCGGATCTTTAAGTCAGGGGTGAAATCCTGGAGCTCAACTCCAGAACTGCCTTTGATACTGAGGATCTTGAGTCCGGGAGAGGTGAGTGGAACTCCGAGTGTAGAGGTGAAATTCGTAGATATTCGGAAGAACACCAGTGGCGAAGGCGCTCACTGGCCCGGTACTGACGCTGAGGTGCGAAAGCGTGGGGAGCAAACAGG
+
ABB@B=@AAA0@@AC;<;500900)/4===>;;;659=9@25599?999:A@BB?@@@AA;A>CB@@@EG;CDEK<@@?@@9????>A?9::=A9:9:@@A=AA;AA?>>:9:0+00008==@?C@CG=BCAA=ACBBBB?A>BBC?BCCABAAAAA?ABBB<B>@AA@ABBBC5;;5;5;;@C;;5<@<;4:55.57555<;::44.49097<559?>>@@@??A?;;;;;;0;@CABCC;BBCBD<AAA>
@N9IO0:00975:06000
TACGGAGGGTGCAAGCGTTGTCCGGAATCACTGGGCGTAAAGGGCGCGTAGGCGGCTCGGTAAGTAGGGGTGAAATCCTGCGGCTTAACCGCAGGGCTGCCTTCTAAACTGTCGAGCTCGAGCACGGTAGAGGCAGATGGAATTCCCGGTGTAGCGGTGGAATGCGTAGAGATCGGGAAGAACATCAGTGGCGAAGGCGGTCTGCTGGGCCGTTGCTGACGCTGAGGCGCGACAGCGGTGGGGAGCAAACAGG
+
DCCC@CBB<BBBC@BBCD@BBBAFAC?CCBBBCC>BDDCE>BB=BAAABBB@BD@BBBC@BB>?ABBGG;CBAA<A@=@CBCACCGJ@CACC;;<9<@AC@CACCBB=C@@@BBBAACBB9:;;;B@AAAAA=@@C@@@=@;?9?A9A>???AA?>8>@8?9?@@@?@?AAA???A393:A<99:?<>90+000+06==:<;;;3373(76=<8@A@@@A@==?:93:9A>:00000)0.--(--//83::65
@N9IO0:00977:05988
AACGTAGGAGGCGAGCGTTATCCGGATTTACTGGGTGTAAAGCGCGAGCAGGCGGTGGTGCAAGTCATGTGTGAAAGCGCTCAGCTCAACCGGGCGAGGACGGGTGAGACTGCACCACTGGAGGCAGGTAGAGGCGGATGGAATTCCGGGTGTAGTGGTGAAATGCGTAGAGATCCGGAGGAACACCAGTGGCGAAGGCGGTCCGCTGGGCCTGGCCTGACGCTCAGACGCGAAAGCATGGGGAGCGAACGGG
+
C1AA?@;=BB=B@@@BBC?CBB?BABBB=??@@@0::>?>6?<@@@@B9;;=AB@DD?AABC@C;;;CCDCA;;;,:>?<<>00/;8838)//(4:::7:?<?6<8987>>;<;=;==;;/776>:>8>=7398;<9@;>9>?C4969E=CDBCBCB?BCBG>CCBCCCBA?=;:4:5;@>B5;;B>@;::=@BA@C@BC<?@=@@?@@;@?BB?B?BBBAC000000000:??6@;;;AAA3?>?:;5:0@6
@N9IO0:00980:05983
TACGTAGGGTGCAAGCGTTAATCGGAATACTGGGCGTAAAGCGTGCGCAGGCGGTTTTGTAAGACTGTCGTGAAATCCCCGGGCTCAACCTGGGAATGGCGATGGTGACTGCAAGGCTAGAGTTTGGCAGAGGGGGGTAGAATTCCGACGTGTAGCAGTGAAATGCGTAGATATGTGGAGGAACACCGATGGCGAAGGCAGCCCCCTGGGTCAAAACTGACGCTCATGCACGAAAGCGTGGGGAGCAAACAGG
+
BBB9;;CC=@@@A=A:;;;?5;;<1<+0/99995<<ABB<AAA;:;>@;;5;;5;=?0<??=A:9;BBDB????5====+:9,:=<>9=;:99,9<@C@AB?>><>CCCDBAA>@;??@@@99:,:3:>@ABDFDF)BB@@4:3:;?>>????@@BCCDCDD>DAA@BAAABBCCCC@BB=A=:::=?@@A6:;B=A=@????@@0@BC=BCCEE;CBCBBAA;;;@@B;;;;;0;@@ACCC;;;;BB;;;<5
@N9IO0:00981:06007
TACGTAGGGTGCGAGCGTTGTCCGGAATTATTGGGCGTAAAGAGCTTGTAGGCGGTTTGTCGCGTCTGCTGTGAAATCCGGGGCTCAACCCCGGACTTGCAGTGGGTACGGGCAGGCTAGAGTGTGGTAGGGGAGACTGGAATTCCTGGTGTAGCGGTGGAATGCGCAGATATCAGGAGGAACACCGATGGCGAAGGCAGGTCTCTGGGCCACTACTGACGCTGAGAAGCGAAAGCATGGGGAGCGAACAGG
+
CCCBA999/;;:AAAAAA=ABCAC@D?C@BB=@@;AB@@A<@BB@@<@@;;5;@;AA;@AAACCBBBB@?>>:99.9A5;;;*:999.994&43944.44444>>6>;>BC<;;;?ABA;;;A@;;5<;;<;.;<;::C4;2:=@7@B:CCBBBBA?@@7;6;AA@;;;CCC;;;;5;A>A?BBE@FDCB@BAB5;5;;;5:B999:939=B@>AA;:9=99998<=8<<=<<*0000000)0:;;;;@AA?
@N9IO0:00984:06002
TACAGAGGGTGCAAGCGTTGCTCGGAATCATTGGGCGTAAAGGGTAGGTAGGTGGTCTCGTTTGTCTGGGGTGAAAGCCCAGGGCTTAACCCTGGAAGTGCCCCGGAAACGGCGAGACTAGAGTACTGGAGAGGGTCGTGGAATTCCCGGTGTAGCGGTGAAATGCGTAGAGATCGGGAGGAACACCAGAGGCGAAGGCGGCGACCTGGACAGTAACTGACACTCAACTACGAAAGCGTGGGGAGCAAACAGG
+
CCCBB@@@:@@?@>AA@@=@A<ACACADC@?5:8088944(44(4;<3:998;C:CBBBBBA;;:<;9:9&9>?@;@DF?CCD<@@?B@CD=CC?C@B<??B=.=495/9@8<<<<B@@:;<:;;BCC9;;CCC=;;;BA=A;?;@@<A?:948844.5<<<6===><<<:544888044.4644559@4909556<7<@7@B:;69C799B@:929====944<?;944@:99,9>==AAA7BA@AE<@AA8
@N9IO0:01002:05978
TACAGAGGTCCCGAGCGTTGTTCGGATTCACTGGGCGTAAAGGGTGCGTAGGCGGTTCTGAAAGTCTGATGTGAAATCTCCGGGCCCAACCCGGAAATGGCATTAGAAACTGCAGGGCTAGAGGCTTGGAGGGGGAACTGGAATTCTCGGTGTAGCAGTGAAATGCGTAGAGATCGAGAGGAACACCAGTGGCGAAGGCGAGTTCCTGGACAAGTCCTGACGCTGAGGCACGAAAGCCAGGGGAGCAAACAGG
+
CCCCBBB?BAA8@:;;??<@A?BB?CB@CCCAAA:@@@AA9@@8=@<@?==9>>9>5;;;9:/9=<=@ABBBCCC?CBA@7994:B;B>BB=B?BC>BB@BCB?B@@@;ACBBCMJ>ABCCCB>BB?B?CDDCC5C?ABEAFBC@CBBB@BBBFBBBCC@AA<<59<<=ABBBBBBBBBC?B?BCB?CA@=::00*/59977?0:59?;?9:77AA=AAAA@@AB@@=;;;AAA;@@<@@DD9@@@BC=BAA=
@N9IO0:01006:05971
GACGAAGGGGGCTAGCGTTGTTCGGAATTACTGGGCGTAAAGCGAGTGTAGGTGGTTGTCCAAGTTGGATGTGAAAGCCTTGAGCTCAACTCAAGAAATGCATTCAGGACTGGGCGGCTAGAGGACCGGAGAGGATAGTGGAATTCCCAGTGTAGTGGTGAAATACGTAGAGATTGGGAAGAACACCAGTGGCGAAGGCGGCTATCTGGACGGTTTCTGACACTAAGACTCGAAAGCGTGGGGAGCAAACAGG
+
CCC=;;;DED5CCAABBB@BBAD@8>+0,0@<<<5;:;BB=BCBBBBBBAB?BB?B?BBB@A>AC@C@CCB;;;D;@@>A>A;;<BCC?CB:;4;::.:>>=A?ABB?BCDDB=BB?BBAA@@=@B@C?BB;;7;@@B00-0:@;@A>ACFCCGCAA<@;;<8<BBCAAABBAB=A@;@=AA@CCC@CBBC?B;;8;>AC>@A@BCBC@@@@>AA<A@ABAAABA>A@AA????9??A@@?@6A@ACC<?@A;
@N9IO0:01013:05973
TACGTAGGGTCCGAGCGTTGTCCGGAATTATTGGGCGTAAAGAGCTCGTAGGCGGTTTGTCGCGTCTGCTGTGAAATCCCGAGGCTCAACCTCGGGTCTGCAGTGGGTACGGGCAGACTGGAGTGCGGTAGGGGAGAATGGAATTCCTGGTGTAGCGGTGGAATGCGCAGATATCAGGAGGAACACCGATGGCGAAGGCAGTTCTCTGGGCCGTAACTGACGCTGAGGAGCGAAAGCGTGGGGAGCGAACAGG
+
CDEBBCDD>DF?BBAABC>BBE@B@B@C@CB@CJ=A@@@@9@BB@@AAADC?CE?BB>BBBCBCBBBBAAAABBB=BDC<A:;:9BBB?C=@:::6;BBBAAABFF=BBCCD=BCCBABC>@AABCCACCDDC7@;;5;@;@>A@C@BB?BC@@@BB?@@>@@BDCCCCCCBAAA@A=@A?A?B@@?A@?@;???=@=@BBB>@??<<>7>?AAB?>>:@==<DAAA@BBBBBB;B?@?CCC9ABB@@=@@B;
@N9IO0:00972:06026
TACAGAGGTCCCGAGCGTTGTTCGGATTCACTGGGCGTAAAGGGTGCGTAGGCGGCTTTGTAAGTCTGATGTGAAATCTCCGGGCCCAACCCGGAAATGGCATTAGAAACTGCAGGGCTGGAGGCTTGGAGGGGGAACTGGAATCTCGGTGTAGCAGTGAAATGCGTAGAGATCGAGAGGAACACAGTGGCGAAGGCGAGTTCCTGGACAAGACCTGACGCTGAGGCACGAAAGCCAGGGGAGC
+
CCCCB;;5;;;0;;=9995>=5;;7;97<@00/93799::(00+/9///;=8>B?BDD;:9A=B:5444:9:9==7::>?5<<(87(45::4@5==09>8:998<==>3>999::>7;;;1//)//)/)/;;;;+;67:;5:)///:@<A?::88<@897C6;;=>==<CAA@@@@<<;6:60///6663/3317,33;;;7<7;=7433633359<9:5559995///7::.78388:8+8<3
@N9IO0:00973:06022
TACGGAGGGTGCAAGCGTTAATCGGAATTACTGGGCGTAAAGCGCACGCAGGTGGCTGAGTCAGTCGATTGTGAAAGCCCTGGGCTTAACCTGGGAATTGCAGTCGATACTACTCAGCTAGAGTATGGGAGAGGGTAGTGGAATTCCCGGTGTAGCGGTGAAATGCGTAGATATCGGGAGGAACATCAGTGGCGAAGGCGGCTACCTGGCCCAATACTGACACTCAGGTGCGACAGCGTGGGGAGCAAACAGG
+
AACC>BAB:BB@@?B;;:?C?AAB=>19-7>=>=5:9;AC<A;;;@@@@=>8:;4;@ABCCCCFCCCBB:;;CC@599;)5;5)5:5;4;;AA=8>=B?BCAABBAAAA@A@@@@@@@@AA@@@CFFF>AAAAA9??@@C?C<@2882:=A@@A?AA???>D<BBBCBAAA@???:<4BA=@?CDBBBBBA>@@C@C?BA>??>@<9918<8<7?A:778??987>>037;88:33393333&39>>C;B:94
@N9IO0:00973:06034
TACGTAGGGCGCGAGCGTTAATCGGAATGATTGGGCGTAAAGGGTGCGCAGGCGGTTTGTCAAGATGGAGGTGAAAGCCCCGGGCTTAACCTGGGAAAGGCCTACATGACTGGCAAACTAGAATACGACAGAGGGAGGTGGAATTCCCCAAGTAGCAGTGAAATGCGTAGAGATGTGGAAGAACACCGATGGCGAAGGCAACCTCCTGGGTCGGTATTGACGCTGAGGCACGAAAGCGTGGGGAGCAAACAGG
+
ABDCC??>8;;9C@@@AB?BACCC@C@BBDB@DD>BBBBB<BC>@@@@?BA?@@=@C4;;AA>ABAB@BB?AAAA69;CC;CF>CC?B@A?A?@<@D>D@D@AA???@??>?5::A9A@:98>AABBAA999>>5=<8=@<@<A<@AA6A>AABBBAABBBB>BBBBDBBCBBAC?@;>17917==?ABBC?DAB?B?BA?B<??=@@A=BBB@EBB????@@BDBB?@@@DDD=A@@9999-:@@@?;?==;
@N9IO0:00985:06058
TACGTAGGGTGCGAGCGTTAATCGGAATACTGGGCGTAAAGCGTGCGCAGGCGGTTTTGTAAGACAGGCGTGAAATCCCCGGGCTCAACCTGGGAACTGCGCTTGTGACTGCAAGGCTAGAGTATGGCAGAGGGGGGTGGAATTCCACGGTGTAGCAGTGAAATGCGTAGAGATGTGGAGGAACACCAATGGCGAAGGCAGCCCCCTGGGCCAATACTGACGCTCATGCACGAAAGCGTGGGTAGCAAACAGG
+
CCBBBBDC>CFB@@A>;:5;9AA<5@-00=>><5A@AA@6;9;95>@@?B>;:48<=2==?;=88;;28;779?899::&7;3737<8=8>=B<B=>B@989G?@978?>>96184:@@@B@A@@C@C:99ACCAC'@=995:898<7919>000///::>>7>999@?>?@@@@@B799=?;444.4.44.44;8;39999999(9<<6==B>C969BBC;;;;;;:;;:???,9;49=9)45=<@D>9997
@N9IO0:00986:06026
TACGAAGGGGGCTAGCGTTGTTCGGATTTACTGGGCGTAAAGCGCACGTAGGCGGATCGATCAGTCAGGGGTGAAATCCCAGAGCTCAACTCTGGAACTGCCTTTGATACTGTCGATCTGGAGTATGGAAGAGGTGAGTGGAATTCCGAGTGTAGAGGTGAAATTCGTAGATATTCGGAGGAACACCAGTGGCGAAGGCGGCTCACTGGTCCATTACTGACGCTGAGGTGCGAAAGCGTGGGGAGCAAACAGG
+
BBCBA<AFDF5CCCCBBB@CD@CB=AAA:AA@AB;@@@BC=CBBBB:;:AA=AA>ABBBBBBA;;9AAAB8BCCE>CBC<@@:;;BDE@CBCBB@A?BCBB@DE>CBAAABBBBBBCCCF?AABCBBAG@CBB?BBBBBC?B@C@C@BBBBBBDBBB?BBBC=C>BBFB?>?A@=@A@CD?B>>>>?BBBC@BAA<@=>>8>?>>>A?;AA8>>@BBA>>>677<<;6<<9::=5<@A@BBB5>>CCC=>>>>
@N9IO0:01001:06010
TACGGAGGATCCAAGCGTTATCCGGATTTATTGGGTTTAAAGGGTGCGTAGGTGGTTCTTTAAGTCAGGGGTGAAAGACGGCAGCTTAACTGTCGCAGTGCCTTTGATACTGAAGAACTTGAATACACTAGAGGTAGGCGGAATGTGACAAGTAGCGGTGAAATGCATAGATATGTCACAGAACACCAATTGCGAAGGCAGCTTACTATGGTGTCATTGACACTGAGGCACGAAAGCGTGGGGATCAAACAGG
+
AACC?:;7;BB?BABBBAAEBB?B?AAA;AA=@B=A?8?A7?@<?AAAA9;5:;5;5::C<B?@;:;BCC9;;;C=B@AB=@@@AD?B@BCCCAAACCCCB?AA:;::@@ABB?AA@CC>BB@BBB;;;;B;;7;BB6:;>B7:;B@@?B?@@@???;;:;:.:?;;;@?@AAAA@@;;;BB?BCB?B?B,000<+0*0<<=A>BCBBBB?;;;;;@>ADBA@@@:;5;@?999/999:AAA6?@@AA<;;;<
@N9IO0:01004:06043
TACGGAGGGTGCAAGCGTTAATCGGAATTACTGGGCGTAAAGCGCACGCAGGCGGTTTGTTAAGTCAGATGTGAAATCCCCGGGCTCAACCTGGGAACTGCATCTGATACTGGCAAGCTTGAGTCTCGTAGAGGGGGGTAGAATTCCAGGTGTAGCGGTGAAATGCGTAGAGATCTGGAGGAATACCGGTGGCGAAGGCGGCCCCCTGGACGAACGACTGACGCTCAGGTGCGAAAGCGTGGGGAGCAAACAGG
+
ECCC=B?A.;;?A>BAA@=B;;;08:*0)/66::595;@?8?BABCB???C@BB?BC>CC@C@BB@@@D;;;?>C;;;;;.9<1;<=A6;6;AA:B799CAABBBCBBBBBB>AA7;;B?A@@@BACBBBCA?AAAA':<;=8<8<:00+///79>:8=??@<@B>?AB@@@=9::;5;;4;>@?A?B?BBACCC?B@;;5;;;;*;>><;<=,//=:??AC;;5C@A=AAB@@@;@AABAFF:???DD<??@=
@N9IO0:01005:06043
TACGTAGGTGGCAAGCGTTGTCCGGATTTACTGGGCGTAAAGGGTGCGTAGGTGGATATTTAAGTCAGATGTGAAACCCCTGGGCTCAACTCAGGGACTGCATTTGAAACTGGATATCTGGAGTGCAGGAGAGGTAAGTGGAATTCCTAGTGTAGCGGTGAAATGCGTAGAGATTAGGAAGAACACCAGTGGCGAAGGCGACTTACTGGACTGTAACTGACACTGAGGCACGAAAGCGTGGGTAGCAAACAGG
+
BE;;:BB?BC?BCACBBC@BCB>A>BCI>CCCCF>BBBCC=CC?@@@AAAA?BB?BCBCC=B>AAAAAABB@A@B>BCD8BBC8????<?C??>B>BCBBBCCD>DDE?A@@@BBAAB@@<@A;;;BB@@@@B@BA?B??>A?C@E?CBB?@?ABAA>BBBA=A@999????AA?AA>A?AB<??C>AABA<@;@5;7<;;CC?BCCB>AABDCE@CBAA???@@9:59@@AAA7??@@@A=:::BDD>CCC?
@N9IO0:01006:06042
TACGGAGGGTGCGAGCGTTGTCCGGAATCACTGGGCGTAAAGGGCGCGTAGGCGGCCGAGCAAGGTCGCGGTGAAAGCCCGGGGCTCAACCCCGGGTCGGCCGTGGCAACTACTTGGCTGGAGCACTGTAGGGGCGGGTGGAATTCCGGGTGTAGCGGTGGAATGCGTAGAGATCCGGAAGAACACCGGTGGCGAAGGCGGCCCGCTGGGCAGTTGCTGACGCTGAGGCGCGACAGCGTGGGGAGCAAACAGG
+
BCHFABAA<@@@BBBBCC?AAA>?>A@CBBBCCC=9;:BC<BA<@@@CB??=::4;>@?@@B?B6;;AAB?BCCD;???9?AA9BBBA@CCG:BB<??C?A7;;C?BB@BAAAC@C@CCC@BBBBBBC@@@DD;AAD>BB?BAC@C?BA<ACBBBBB@DD@C@BBBBAA@C;;;@>@;@=@@=ABB?B?;;:;BB?B@;;7;A<ACBBC=AAAB?CCCDBBA@@CBB>BB@@@BBBBA;;;;5;BBBB=B@@<
@N9IO0:01008:06021
TACGTAGGGTGCAAGCGTTATCCGGAATTATTGGGCGTAAAGGGCTCGTAGGCGGTTCGTCGCGTCCGGTGTGAAAGTCCATCGCTTAACGGTGGATCTGCGCCGGGTACGGGCGGGCTGGAGTGCGGTAGGGGAGACTGGAATTCCCGGTGTAACGGTGGAATGTGTAGATATCGGGAAGAACACCAATGGCGAAGGCAGGTCTCTGGGCCGTTACTGACGCTGAGGAGCGAAAGCGTGGGGAGCGAACAGG
+
CCCCBCCD>9::E@C@?@<?@B@C?C?A;;;5;;)7=<8?:@C>@@@A;;;?BB@B@CBB@@?@?B<A=::;@@B0;;B=A<<<BCFC@CD?;;9;ABBBBBB<@@0;;;@@8?A@8>@A;;;;BBB?BBBCC7@@A@;;5;<@5;;8;?BBA?<?A<9:79=@BAAAAA@??;;;;09;996:BB?C?AA?ABB=@=@AB?@@?>:::/;;?@@BCBCB@@@C@@@>@@BBAA<AAAAAAB7ABBBB>BBB?
@N9IO0:00964:06060
TACAGAGGTGGCAAGCGTTGTTCGGAATTACTGGGCGTAAAGGGCGCGTAGGCGGTTCGGTAAGTCTGTGTGAAATCCCTCGGCTCAACTGAGGAACTGCACGGGAGACTGCCGGGCTTGAGTTCGGGAGAGGGAAGCGGAATTCCGGGTGTAGCGGTGAAATGCGTAGATATCCGGAGGAACACCGGTGGCGAAGGCGGCTTCCTGGACCGACACTGACGCTGAGGCGCGAAAGCTAGGGGAGCAAACGGG
+
CB?::9:4;@;=@<>;;;6:B?;;<;@C?CCDBA=@@@@@:@C>ABBBCCCABB@?;=@<<<8<000<>>@@?@4?@C7CBB?@@@@<@@@;;5;=CABBA@@@:AA@A@?@=@A<AB@BD;;7;AA8@B@A@;B6;9:=@8@>B>@B=B@A:::B;@;::,9@?@@ABBBBAB5;59;5;5;;?>B>;;4;??;@=@C<;;6;=AA4:;?BA;;;;@@@@A@@;;4:?@??@9>@?>@@@8@@@CD>CEE=
@N9IO0:00967:06100
TACGGGGGGAGCAAGCGTTGTTCGGATTCATTGGGCGTAAAGGGCGCGTAGGCGGCCTGGCAAGTCCGACGTGAAATGTACCGGTTCAACCGGGGCACTGTGTCGGAAACTGCCTGGCTTGAGGCCGAGGGAGGAAGGTGGAATTCCTGGTGTAGCGGTGAAATGCGTAGATATCAGGAGGAACACCCGTGGCGAAGGCGGCCTTCTATCTCGGTACTGACGCTGAGGCGCGAAAGCTAGGGGAGCAAACGGG
+
CCCDDDDD*@AAC@CBAA@BC8@?7;@:BCDACI>BCBCB6BB=BCC@B@@=9:5;;A@?BB@BAA>@BA@???=7BCBBB@B@B?BB?A<@@@5@BB@?9?=@@7@C=ABBB9988BA7?493:9??BC>BB>A=@>@@=@=@=@?BB>AAAA@??;=:93(7>>>@BABA@A?A948><@===<@-788/89?:@=?=6?;@9@?AAAAAA=A?@>>>@989@?>;?BACCD;A@AAAAA9BBDDD=BCC>
@N9IO0:00972:06098
TACGGAGGGTGCGAGCGTTGTCCGGAATCACTGGGCGTAAAGGGCGCGTAGGCGGCCCGGTAAGTAGGGGGTGAAATCTTGCGGCTCAACCGCAAGGCTGCCTCCTAGACTGCCAGCTCGAGCACAGTAGAGGCAGGTGGAATTCCCGGTGTAGCGGTGGAATGCGTAGAGATCGGGAAGAACATCAGTGGCGAAGGCGGCCTGCTGGGCTGTTGCTGACGCTGAGGCGCGACAGCGTGGGGAGCAAACAGG
+
BBB@=99:6<A?CCDCBB@BAA@C@D=BBCCCCC>BBBBB;AA:A@@AA@@=;:4:@:@>BB@DCCCCCC1B@AA;::9:>?><?>???B@BCC9=9=8887BD@?>>@>88843338;379?AAABA@A@@=@BB?BB?B@B@BD=D@BBBBBCC@CB?B>ABACAAA@?:;<@@8@7<;@CCCAA@BC@CCC@C?BB@B@CBB;;;7;BBB>BB<;;;=<<955.4:=<:;:8::4444&3::::44432
@N9IO0:00982:06102
TACGGGGGGGGCAAGCGGTTGTTCGGAATTACTGGGCGTAAAGGGCTTGTAGGTGGCCAACTAAGTCAGACATGAAATCCCTCGGCTTAACCGGGGAACTGCGTCTGATACTGGATGGCTTGAGTGTGGGAGAGGGATGCGGAATTCCAGGTGTAGCGGTGAAATGACGTAGATATCTGGAGGAACACCGGTGGCGAAGGCGGCATCCTGGACCATTACTGACACTGAGAAGCGAAAGCCAGGGGAGCAAACGG
+
@@;;;<;<;<"5C59;6166AA<CFAD@C?CAAAD>CABBC?CD>CC@CCCCABB?ABE>BAA=@CCA;;:>@;;;0;??9AAA?AC@C@C=@@A3@;@;;;BAAABCBBBBB@CBE@CC>BADCEDDD>B<<;C6;;@:;49:=:?:9909@8::<?7<?=?8;00000??998877?>A?<@<?@@=A?@@=@BB?B?DC@DCBB?CB@BB?BB?@@@BBBBBBAAAA<@@@DD6::9:999*9=<@@,955
@N9IO0:00988:06096
TACGGAGGGGACTAGCGTTGTTCGGAATTACTGGGCGTAAAGCGCACGTAGGCGGATTTGTAAGTCAGGGGTGAAAGTCCCGGGGCTCGAACCTCGGAACTGCCTTTGATACTGCAAATCTCGAGTCCGGAAGAGGTGAGTGGAATTCCTAGTGTAGAGGTGAAATTCGATAGATATTAGGAAGAAACACCAGTGGCGAAGGCGGCTCACTGGTCCGGTACTGACGCTGAGGTGCGAAAGCGTGGGGAGCAAACAGG
+
CC9:6;BBB4BBBBDBBB?BB?@@;B4:7;A@AB<;;9CC>CCCBA@AACC@BB>AA@;@>>9;;<CADD7>=@A000==1<=:,<-0//6;6:77676;3372=;5=<=<=9::9:2:AA?AA@@A6?6>8==;<::A@>>9?9;171597;8:;55569=9=3:,2556555229777.74556'257497789;9;9>9>?;7:;;;;:4;@<@=BA@@A@AAAA;;;=A@BBAA:@@C@@@@3@A;;;0;;B>
@N9IO0:00994:06061
TACGAAGGGGGCGAGCGTTGTTCGGATTTACTGGGCGTAAAGGGCGCGCAGGCGGCTCGTTTTGTCAGGCGTGAAAGCCCCGGGCTTAACCTGGGAGGTGCGTTTGATACGGGCGGGCTAGAGTTCGGGAGAGGAGAGTGGAATTCCCAGTGTAGAGGTGAAATTCGTAGATATTGGGAAGAACACCGGTGGCGAAGGCGGCTCTCTGGACCGAAACTGACGCTGAGGCGCGAAAGCGTGGGGAGCAAACAGG
+
CBCCB>BCCC1CCCCB@@=@A;@A5;;A;AACBD=AAAAA<AA<AA@@@BB@CC@BCCCCCC9BCCCC@CECB@@69999*;@9AA?B@E?AAA<BB?BCA@@C>BBBBA@@:?@A;???AA@?:?==7=>A@?BB@@?A;?<@=@D=BBBAAA@?96:BCC>A?BBCBBBB>>>?C=A=??=@@@;@>9949AA>A?AA=>9:9BCE?AA?CDD:>??@BAAA???9<:99<<3;;;7777&77<;;.7;<5
@N9IO0:00999:06062
TACGTAGGTGGCAAGCGTTATCCGGAATTATTGGGCGTAAAGCGCGCGTAGGCGGTTTTTTAAGTCTGATGTGAAAGCCCACGGCTCAACCGTGGAGGGTCATTGGAAACTGGAAAACTTGAGTGCAGAAGAGGAAAGTGGAATTCCATGTGTAGCGGTGAAATGCGCAGAGATAATGGAGGAACACCAGTGGCGAAGGCGACTTTCTGGTCTGTAACTGACGCTGATGTGCGAAAGCGTGGGGATCAAACAGG
+
;;;CBBB@BCAEC?CCCC?CBC>?>A@CACC@CL>?@999.;;9;>;<;@A<?@5<<;<;%9;>?@@??@::873(4>83:>A=@@==8?599?<?AA7:;AB?A?BB<B@@;@AA6BB>BB@B@BAAA<ABB>AB<BAB=B?B>@>ABB@BB@@:<7>955/9@@C@?>@=000)0;1676:7>A@=AB;;5;;;5:.99;=AA<ACC@;;;CCE@A;999999:9ABCBBBBA6;;AAAAA7AA=>=6=<=8
@N9IO0:01007:06098
TACGTAGGGTGCGAGCGTTAATCGGAATTACTGGGCGTAAAGCGTGCGCAGGCGGTTGTGTAAGACAGCTGTGAAATCCCCGGGCTCAACCTGGGAACTGCGGTTGTGACTGCACGGCTAGAGTACGGCAGAGGGGGGTGGAATTCCTGGTGTAGCAGTGAAATGCGTAGATATCAGGAGGAACTCGATGGCGAACGGCAGCCCCCTGGGCCGCTAACTGACCGCTCATGCACGAAAAGCGTGGG
+
CCC;<;EG?BA@@;;;;;;@5@>;6@6;2:A;;:,5>:><4?:BAAABBAB@BC?C:;:@==3787777348@AC79:CC:CD>AABB?A=@@?8@<;<<AB>B6:;95999A877-77793>9<:>:>944>>>>>%99292929:@A=BAB:9990>>>>80//<;:/9/<---8(--(-3///9<;;5877)//17888999+/-9(-(----(--8/3,3788333344::==.8373333
@N9IO0:00974:06159
GACGTAGGGCGCGAGCGTTGTCCGGATTTATTGGGCGTAAAGAGCTCGTAGGCGGCTTGTCGCGTCGACTGTGAAAACCGCGGCTCAACTGTGGGCGTTGCAGTCGGATACGGGCAGGCTAGAGTTCGGTAGGGGAGACTGGAATTCCTGGTGTAGCGGTGAAATGCGCAGATATCAGGAGGAACACCGGTGGCGAAGGCGGGTCTCTGGGCCGATGACTGACGCTGGAGGAGCGAAAGCGTGGGGAGCGAACAGG
+
CCBBBBBB<<<;ABCCDE@BBB?C?CCF>BB?AA<ABCCC=DB@:;;;;;;5<<5;J@CCCCABAB;;;AA@@@@@0=+00:30///)//3333(333,37;7:00*/7/044(4:<7@>C@@@A?AB>???BB:CBBBBB?A?A=@=>>9@?@????977<>8@@?@::9=AA=:?=49>;?9???:??AA=A996;>ACD<A@@@@@@9=?=>000@<<88::00)063;088??7;><<<<80<=;9:=9892
@N9IO0:00985:06136
TACGTAGGTGGCAAGCGTTGTCCGGAATTATTGGGCGTAAAGGGCGTGTAGGTGGATCTTTAAGTCGTGTGTCTAAGTGCGGAGCTCAACTCCGTATGGGCGCAGGAAACTGGGGATCTTGAGTGCAGGAGAGGAAAGTGGAATTCCCAGTGTAGCGGTGAAAATGCGTAGATATTGGGAGGAACACCAGTGGCGAAAGGCGACTTTCTGGACTGTGTCTGACACTGTGGCGCGAAAAGCTAGGGGAGCGAA
+
<BAB;BD9:<2:A5>>;;85==7;5;*0)/:27739:9:<2:;4;A?BBBC?AA;599::1<055=555555333-3988864444893944.4;;:;;3;<<<<:=>8>A@AA1<6667;;;>><==:<<?C@CD@C@@9@?A<@@8=@;;66555759494&48:84444444.4;39:8<8=<<8<<::5;555)55;<=>@G666@<>><@<?===?>55494443<889444&4333333&338885
@N9IO0:00993:06149
TACGTAGGTGCGAGCGTTAATCGGAATTACTGGGCGTAAAGCGTGCGCAGGCGGTTTTGTAAGACAGCTGTGAAATCCCCGGGCTCAACCTGGGAACTGCGGTTGTGACTGCAAGGCTAGAGTACGGCAGAGGGGGGTGGAAGTTCCTGGTGTAGCAGTGAAATGACGTAGATATCAGGAGGAACATCGATGGCGAAGGCAGCCCCCTGGGCCGCTACTGACGCTCATGCACGAAAGCGTGGGGAGCAAACAGG
+
-----//)/79=9>=;;4;4;@B6@8;8;CBBE>;;;DG?DECA@@AAA@=@A<@CC;CBC@CCAAA@:::=;;3;>>>0;;50//:1717>=3;7?AA?@=A79:???@@9939;?@<;?@898=8>=<999999%7=;<6:<5827;5555:77788666.----36:;<<<<=AC?@@@C@CBB@@@9929::<A>ECDCDDE0;;;7;5;;CCCBCCBBBB@@@@@C@:::.9=;:;==0000<@600;=
@N9IO0:00994:06110
GACAGAGGTGCCAAGCGTTAGGCGGAATCACTGGGCTTAAAGCGTGTGTAGGCGGATGCCTAAGTACCTTGTGAAATCCCACGGCTCAACCGTGGAACTGCTTGGTATACTGGGTGTCTTGAGCCACTTAGGGGTTACCGGAACAAACGGTGGAGCGGTGAAATGCGTAGATATCGTTTGGAACGCCAATGGTGAAAACAGGTAACTGGGAGTGCGCTGACGCTGAGACACGAAAGCCAGGGGAGCGAACGGG
+
@@<;9;C;@;:293999918<7:>5>595@@BBC>BB8;;6:9=@@BA;998@:7:0//8<<8==@C<C9<<ABD?BB@8@;;6:@@B?C8;;C?A=B???B?G?BAAAFCBB=A@?>B:>9555:<<466@@2=9?CAD9A?ACE>CCA@@;@B;;8;ABC<:;:ABA;::AA@@AB:?=?<A@@7949?<?@@BB8>::5/0*/;;;)//879;=///:;?@@;:>?:;;FC:8837=>>2===<A;@@@8
@N9IO0:00997:06153
TACGGGGGGGGGCTAGCGTTACTCGGTCTTATTAGGCGTAAAGGGTATGTAGGTGGTATGCCAAGTTAAATTATAAATCTTTTTGGCTAACCTAAAAGCTTAATTTAATACTGGTAAACTAGAGTTTAAAAGAGGGGTACAGTACTTCTAGTTTAGGGGTAAAATCTCTTAGGGATTAGAAGGACTATCGAAGGCGGAAGCAGTAATCCATTTTAATACTGACACTGAAATACGTGGGTTTGGTGAATCAATGG
+
CB<;:;:;:;:":B@@;;;7;BBBCABBA?BB>BB=;;;;;8;D>CCAABAA5;;5;@@@@2939:9@?8?9=:::,;99CCC.9044;3935995*543-328;(305=>>@7;;?<======@?9>??29;;9:&9?988>@?@:>?@999-9;;;-:<<;0888>@895B6?>7<992424=?AAA@@;=898188=999?>=??;9999-9<@?A@?89:>99:C=B@><999,99,4.4446:::8<::
@N9IO0:01007:06119
TACGTAGGGTGCGAGCGTTAATCGGAATTACTGGGCGTAAAGCGTGCGCAGGCGGTTGGTTAAGTCTGATGTGAAAGCCCCGGGCTCAACTTGGGAATGGCATTGGAAACTGGCTGGCTAGAGTGTGGCAGAGGGGGGTGGAATTCCGCGTGTAGCAGGTGAAATGCGTAGAGATGCGGAGGAACACCGATGGCGAAGGCAGCCCCCTGGGCTGACACTGACGCCT
+
CCCCCDDD>9:9AABABB>A?AAC=B6;4;;@?A<BABCD>B;;:@:;;@?<>?<??B>B@B?BA?>?B?===?>,/088.>;5@@=B<?@ADE<A>A@=@@@=?:=>298?;?BB?BBAA??766916AA@@@@@@'?::>:>9==?886?>>=>8818=;=3788;;>>>=9;;==:>>0808=>9>>=<8<::5;5::67666'5:91;9>A@@>==?<::57
@N9IO0:01010:06156
TACAGAGGGTGCGAGCGTTGTTCGGAATTATTGGGCGTAAAGCGCGTGTAGGCGGCTTAGCAAGTTGGGTGTGAAAGCCCTCGGCTTAACCGAGGAAGTGCGCCCAAAACTGCTTGGCTTGAGTACCGGAGAGGGTGGCGGAATTCCCGGTGTAGAGGTGAAATTCGTAGATATCGGGAGGAACACCAGCGGCGAAGGCGGCCACCTGGACGGATACTGACGCTGAGACGCGAAAAGCGTGGGGAGCAAACAGG
+
CCFCBBCC>CC@@>>:::<@@?CC@C@C@BC@CC>BCBBB:;;CBB:;:BB@::::C?AA@@?A@;@D9;;BBBG>@@?<@BA7A@@B@B@C@A>@6;;A@<?=-:9:-7<8>B=B;A@=9:;>>?<@<@C;;;6;C>BB@C@C@CJ?C@CCBBB@@=@ABB<A=:;;@@@AB;;;B<;;6;????@CC@@=@A@=@=;;5<<@A@BBADCD>A@@CBAABBB<>;?:9955999&9@<@=AA2;;;<<1:>;6
@N9IO0:00968:06209
TACAGAGGGTGCAAGCGTTAATCGGAATTACTGGGCGTAAAGCGCGCGTAGGTGGTTCGTTAAGTTGGATGTGAAAGCCCCGGGCTCAACCTGGGAACTGCATTCAAAACTGTCGAGCTAGAGTATGGTAGAGGGTGGTGGAATTTCCTGTGTAGCGGTGAAATGCGTAGATATAGGAAGGAACACCAGTGGCGAAGGCGACCACCTGGACTGATACTGACACTGAGGTGCGAAAGCGTGGGGAGCAAACAG
+
AB@BB@AA7;<==9?:::?A;?@@=@.;05>ABB<?:@>:09@9@>@@CCC@CB@C@CCI@C?BC>A;A;9;CC@7BB@@1;646=BB=@=@BA:A;AB@CA@8;9=A/@=B=A<A==<>?>?@?;A?DBAAAB;@?<=<9=8<73>8@AACBBBBB>AAAA8???>?A?:9<;;;8<8=5:6;?=6:976187:3949BBB<7835>4996;:55./....5./.8+2=>888*8865AAA.?>756.699
@N9IO0:00989:06179
TACGTAGGTGGCGAGCGTTGTCCGGATTTACTGGGCGTAAAGGATGCGTAGGCGGATATTTAAGTGAGATGTGAAATACCCGGGCTTAACTTGGGTGCTGCATTTCAAACTGGATATCTAGAGTGCGGGAGAGGAGAATGGAATTCCTAGTGTAGCGGTGAAATGCGTAGAGATTAGGAAGAACACCAGTGGCGAAGGCGATTCTCTGGACCGTAACTGACGCTGAGGCATGAAAGCGTGGGTAGCAAACAGG
+
DCCCCCC?:999B@BB@@?@DC@C?BBC>BADFG?@@ACC=C?B@@@AA@>;?@?ABBBA<A=???AAA???BBB=BBAB<A@8??<@;???BE>CBB9::9:B=BBC>9988?@?999?<??@>??A9>?9949BC@CC?B?B?B?DBA999A@=?<@B?@9??BB?????=<59939=AA>AAA=@??>89::476>?;B?@BBCB=?>:>?>;<<==;:;866>8>>BBBC:?<=9:9,:B@@BE>9:9?
@N9IO0:00990:06194
GACAGAGGGTGCAAACGTTGTTCGGAATTACTGGGCGTAAAGCGCGTGTAGGCGGCTCGGAAAGTCGGATGTGAAAGCCCTGGGCTCAACCTAGGAAGTGCATTCGAAACTTCTGAGCTTGAGTATCGGAGAGGAAGGCGGAATTCTCGGTGTAGAGGTGAAATTCGTAGATATCGAGAGGAACACCGGTGGCGAAGGCGGCCTTCTGGACGAAAAACTGACGCTGAGACGCGAAAGCGTGGGGAGCAAACAGG
+
BCC:;:BC=BB?@?9>::6897;D>?09-3:<?=9<?=@:4>?A@A@AA@?:@C5=9;9.5<2BBBC9=B==@@@6;@@6C==5<ACC8=9==E@B<?<CCBC@A;:;6<B=ACB@A@A>;;;@BBBB?AAA@<A>B=BC6<8;=BBAA?AECCBBA=A@@@9@=@@@??ABBBBB@@@@9?;?A@?A?;:7:BA=A>AB?B>A>ACC;=>;::::):?:9<@=><A889@@999/997=?<?3999>:6?AA=
@N9IO0:00994:06169
TACAGAGGGTGCAAGCGTTGTTCGGAATTATTGGGCGTAAAGCGCGTGTAGGCGCCTAGCATGTCGGGTGTGAAAGCCCTCGGCTTAACCGAGGAAGTGCGCCCGAAACTACTAGGCTTGAGTACCGGAGAGGGTGGCGGAATTCCCGGTGTAGAGGTGAAATTCGTAGATATCGGGAGGAACACCAGCGGCGAAGGCGGCCACCTGGACGGATACTGACGCTGAGACGCGAAAGCGTGGGGAGCAAACAGG
+
CCC;;=HD=CC9937337-385:;.5055::7<<233333(33888555:;8444.49944445===4554;<</56>7>>@9@@9@8@?BBB8@7@9:;@AB<AA@7<;ABBAA=@C7@@AAAA5@<>@;<:/9@>=@;A6?3<8/509;?BABC?:9:=5=4:::<?@?=@???8??:@<ABB;??@?@CBC@C???6:6;@=@C@C?@<??=:;::;:;===;;:<?9::.9=>?@@B9BB>??7<AB7
@N9IO0:00999:06171
TACGGAGGGTGCAAACGTTGCTCGGAATCATTGGGCGTAAAGCGCACGTAGGCGGTCCCCTAAGTCGGGTGTGAAAGCCCTCGGCTTAACCGAGGAAGTGCATTCGAAACTGAGGGACTTGAATACTGGAGAGGATGGCGGAATTCCCGGTGTAGAGGTGAAATTCGTAGATATCGGGAGGAACACCAGCGGCGAAGGCGGCCATCTGGACAGATATTGACGCTGAGGTGCGAAAGCGTGGGGAGCAAACAGG
+
A@BC?;;<7;DABB=A@@=@@BBC@D@CCCC@CE=A@99:/8=?AAA@@A@=@C<??BA5@@>@ACFM?AABCCB<BBA<@@@<@@;><@399@3:6:??@BC>A@@@9@@A@?A;A@@>AA>A@@@B@CCFD@BBB>BB?B@D@CD=B@BBCB@@@=@AAB=BA???AAA@@@@AA<@A?A?BBC@AAAC@BCB?B?@@=@?BBBCE@BBBBBBDD@CCC;;;BBB=BBBA@@:@BCCCCC<CBBBC>AAB?
@N9IO0:01000:06164
CACGGGGGGAGCAAGCGTTGTTCGGAATCACTGGGCGTAAAGGGCGTGTAGGCGGTCAAGTAAGTGGGATGTGAAATCCCTCGGCTCACCCGAGGACCTGCATCCCAAACTGCTTGCTCGAGTATGGGAGAGGATGGAGGGAATTCCTGGTGTAGCGGTGAAATGACGTAGATATCAGGAGGAACACCGGTGGCGAAGGCGGCCTGCTGGGCTGTTGCTGACGCTGGAGGCGCGACAGCGTGGGGAGCAAACAGG
+
BCBBBBCC*BEEE?CBBB?@@?AC@D@A000>@>900;ED:AB<;;9@??@<@@=@@B=@@@>@ACC>BAABCBD<AAA<AAA<??>?DD<AA@;@@:;=AA@AB=AA;@999A>@?A?999>?@@A<A@;<7<//(/56.65<4?:?>:<==;=@A;;=9;05665556;<==66:B=?@<@<@AB@L?BB@EDC?A?AA?A@CCCBB@9?@:;5;?@@<<@@00+0<8009A@@BCCBBCCC;BBBBD:9:;<
@N9IO0:00967:06254
TACGGAGGGTGCAAGCGTTATCCGGATTCACTGGGTTTAAAGGGTGCGTAGGTGGGCTAGTAAGTCAGTGGTGAAATCCCCGAGCTTAACTTGGGAACTGCCGTTGATACTATTAGTCTTGAATATCGTGGAGGTAAGCGGAATATGTCATGTAGCGGTGAAATGCTTAGATATGACATAGAACACCAATTGCGAAAGGCAGCTTGCTACACGGTCATTGACACTGAGGCACGAAAGCGTGGGGAGCAAACAGG
+
DCCC@CCC>BBBB:<<CCACCC@C?CD@B??@?>*73(33(3=2;@CBBAB?B@C<@;;9A<.5;5333=6;;;;13977*344443949<8<=6=9<?>9-44./////9995<4955.55.55:<<=@@CG@CA=A@@=@8AB@=;99444444?=B@@@:;44;5::<99>;:955<::0;A@:>:>,/////(/169>?A=AB??9@994:;>=7B=BBBAB;@8?@<999.3837>>@6ABBAD=:;:=
@N9IO0:00971:06223
TACGTAGGGTGCGAGCGTTAATCGGAATACTGGGCGTAAAGCGTGCGCAGGCGGTTTTGTAAGACAGGTGTGAAATCCCCGGGCTTAACCTGGGAACTGCGCTTGTGACTGCAAGGCTAGAGTACGGCAGAGGGGGGTGGAAGTTCCACGTGTAGCAGTGAAATGCGTAGAGATGTGGAGGAACACCGATGGCGAAGGCAGCCCCCTGGGCCTGTACTGACGCTCATGCACGAAAGCGTGGGGAGCAAACAGG
+
BCHECBBB>BABBCC:::?B?BBA<B-000//7.55;@?8@@@;<;@@@@=@D=BCB9BBC?ABABB?BBBBCD@BA@A2><5=?1;8;<ACD>D;>;9955:7<<:@@@@AA?A8:;AABA=BCD@CBCBCCA@B'00+0,001:1:6554:AA@@@@;;;0;@@BBBABBB@@@A=AA=B=@??:@@::5:>@5;49;79999'9?@;C@CCCC@;;;;;;9;::??@;:;:.9:==ABB7AAACF?BFEI
@N9IO0:00973:06246
TACGTAGGTGGCAAGCGTTGTCCGGAATTATTGGGCGTAAAGGGCGTGTAGGTGGATCTTTAAGTCGTGTGTCTAAGTGCGGAGCTCAACTCCGTATGGGCGCAGGAAACTGGGGATCTTGAGTGCAGGAGAGGAAAGTGGAATTCCCAGTGTAGCGGTGAAATGCGTAGATATTGGGAGGAACACCAGTGGCGAAGGCGACTTTCTGGACTGTGTCTGACACTGAGGCGCGAAAGCTAGGGGAGCGAACGGG
+
CCCAB>A:00)0:)/0@A599>5:8@>B>BB>BB>??;<=4;?<A@AAA@@5;:9>>:99)9<?;;;BBBBB@?@:=@>792:494483::;;==BCEF>C:;;A<AD=AABHH7C<;;>BABBABAB=A@<<5::,999394=5?=3;;<666>CC@CA@@;@B@@@CCCCBB>@@9@B>A>AAA5;::949DC>B?BABBBB6;;B<@ACBBBA@@@BA@@@C;;5;;;@?A9ABBACCC6????A?BAA9
@N9IO0:00978:06254
GACAGAGGTGGCTAGCGTTGTTCGGATTTATTGGGCGTAAAGCGCACGCAGGCGGTTTGGTAAGTCAGAGGTGAAAGCCCACGGCTTAACCGTGGCATTGCCTTTGATACTGCCTTTCTTGAGTAGAGTAGGGGGAAGCGGAATTCCGAGTGTAGAGGTGAAATTCGTAGATATTCGGAGGAACACCGGTGGCGAAGGCGGCTTCCTGGACTCTAACTGACGCTCATGTGCGAAAGCGTGGGGAGCAAACAGG
+
BBCCCCC@CCA99:=>9939@<@B@CCC>CC@CA;@8:44)4@B@B99;AB@;;:;C<B?BB@BBCEGCC@CBAA?BC@7DCCACD@B@C@@A@@CCC@CC@CE=@@@AC@@A<@@:AA5<;BBBBBBCBBBBB0B=AA@?C?B@C?:;;:<<BBBA?BBBB=B@BBBBBBBBB?@@:771959AA?C=AA?BBB=@=@B>@@?@@CD@BBCCBB@BBCBACAA@@@@@@@@AB=BDCDCGF;:;:CE<AAC9
@N9IO0:00985:06241
TACGTAGGGTGCGAGCGTTAATCGGAATTACTGGGCGTAAAGCGTGCGCAGGCGGTTCGTTGTGTCCGATGTGAAAGCCCCGGGCTTAACCTGGGAACGGCATTGGAAACTGGCGGGCTGGAGTGCGGCAGAGGGGGGTGGAATTCCGGCGGTGTAGCAGTGAAATGCGTAGAGAATGCGGAGGAACACCGATGGCGAAGGCAGCCCCCTGGGCCGACACTGACGCCTCGAGGCACGAAAGCGTGGGAGC
+
BBBBG@AA<BB@@@@CCC;G:BBB=@4:2:999=7ABCCC?CBC@@@BA::8:B>@4:9<8?:AAA?AAAA=???18999.<?5?@3;7;<??@9?54;.;486A;@@1<4:.4<<4<B<8;@?@?A<?@??@@@@@'?=;@39209=900(/////333;88:(33777=99//(/:8=9?5.522221:;;<9==<6?28822222$275,325.--2---333.2...3(..7...'2297<<-652
@N9IO0:00989:06238
AACGTAGGTCACAAGCGTTGTCCGGAATTACTGGGTGTAAAGGGAGCGCAGGCGGGAAGACAAGTTGGAAGTGAAATCTATGGGCTCAACCCATAAACTGCTTTCAAAACTGTTTTTCTTGAGTAGTGCAGAGGTAGGCGGAATTCCCGGTGTAGCGGTGGAATGCGTAGATATCGGGAGGAACACCAGTGGCGAAGGCGGCCTACTGGGCACCAACTGACGCTGAGGCTCGAAAGTGTGGGTAGCAAACAG
+
A7@@;=A=B;95A.55668<=?<C<C@F?AA9//)0///919:3//5;?BCACCE=@;@A??<:9391814:444(4::<<>>7=@<<044)4333(33888:4;;==/;559@@@,>?<>>>?@@CAA:::??@=?;@@:?=B4;;.9<999>>;;9>>;????:99@=@>>955>255:C?BBB<??=?=@::2:=:;4;<@@@BBC=B@@=@5;;;99:999556<666@@7CCAAAC=B@=999,555
@N9IO0:00994:06230
TACAGAGGGTGCAAGCGTTAATCGGACTTACTGGGCGTAAAGGGTGCGTAGGTGGTTTATTAAGTTGATTGTGAAAACTCCGGGCTTAACCTGGGACTTGCAGTCGATACTGATAGGCTAGAGTACAGCAGAGGGAAGTGGAATTTCCGGTGTAGCGGTGAAATGCGTAGATATCGGAAGGAACACCAGTGGCGAAGGCGGCTTCCTGGGCATGTACTGACACTGAGGCACGAAAGCGTGGGGAGCAAACAGG
+
;<<:66@<3;;?>;@:9:9@4@@B<@@@=@@@@A;:;;@@8@>=?@@=BFG@CCICD?DF@B@;;79@B>B@?@CD2BBC?B?39:<?=BAEDC<??C<@@@>=?@:@AABBBBDC<C>=<;;;@<<<>CC?CG=C?;66:=:BD=B=A<A<A?>@E?BBBD=CB???@??=>?@@>@AE@D@@@A@CC?A=@BC?B?BB=BC=B=AB?6AAAIIDCAA>;97=<//)/99/96)5;<@<=>166CCE>CBB@
@N9IO0:00980:06302
TACGGAGGGGGCTAGCGTTGTTCGGAATTACTGGGCGTAAAGCGCACGTAGGCGGCGATTTAAGTCAGGGGTGAAAGCCCAGTGCTCAACACTGGAACTGCCCTTGAGACTGGATTGCTTGAATCACGGAGAGGTGGGTGGAATTCCGAGTGTAGAGGTGAAATTCGTAGATATTCGGAAGAACACCAGTGGCGAAGGCGGCCCACTGGACGTGTATTGACGCTGAGGTGCGAAAGCGTGGGGAGCAAACAG
+
BBAA?ACGED1EC@@BBB@DD@CC?CBC?AB@@?8:;:BC=@@AA@:;:BB?BD@CCDCD=C@B?@@BAB8@@?C8:;E=AAA::4?<889:BB?A?@??>A8>9::9@@@A>AA>ABC9:9?BBCCC>AAAA;::8)798<5=8?8??B>>B>>:;5;=<;5=:;;;=<??>>:=>=A=CB<==<8<5885;>>:>=@A=BC8>=??;==:;;==<5:;::;;:68.7?>AAA8=<55299.??>A>1=><
@N9IO0:01001:06287
TACGGAGGGTGCGAGCGTTGTCCGGAATCACTGGGCGTAAAGGGCGCGTAGGCGGCACGTTAAGTGGCTGGTGAAATCCCGCGGCTCAACTGCGGGGCTGCCGGTCAGACTGGCGAGCTAGAGCACGGTAGGGGCAGATGGAATTCCCGGTGTAGCGGTGGAATGCGTAGAGATCGGGAAGAATACCAGTGGCGAAGGCGTTCTGCTGGGCCGTTGCTGACGCTGAGGCGCGACAGCGTGGGGAGCAAACAGG
+
CCDD@CCC>BAABBAAAA>AAC@C?C;<;CCBBC>BBCCE?CC=@AA@@AB=9::;BCCC@D?BCC@A@@@CCBB;?==5===4?@?@<?ACABAA8A@@@?B@BD@@@AAA=@@@@@AB@@ACBBB?BBBBB:CAAA@@;@<@?CC<B?BBBBCCC@BC=B@DDDC@@@A@???@@9?<?A?BAB?BBBB@BBB?C?BBB?AAABBBC?C@CC@CDC@@@B;;;@A?AAA@@@@@A@A@AA6@@??=6===8
@N9IO0:01004:06278
TACAGAGGGTGCAAGCGTTGTTCGGAATTATTGGGCGTAAAGCGCGTGTAGGCGGCTTTGCAAGTCGGGTGTGAAAGCCCTCGGCTCAACCGAGGAAGTGCGCCCGAAACTGCAGAGCTTGAGTACCGGAGAGGATGGCGGAATTCCCCAAGTAGAGGTGAAATTCGTAGATATGGGGAGGAACACCGGTGGCGAAGGCGGCCATCTGGACGGATACTGACGCTGAGACGCGAAAGCGTGGGGAGCAAACAGG
+
BBBBC:::6;@?A=@???>AA@CC@B@A>@@6:;09>99959==@CAAADE@BB?BBC=CBA?A@?@@:AABBBC>CCD>DCCACC@@<@?CCC@C?BBAA@DD8???9?:9;@@@BBB@CBBBCGAC>AACB@BBD<@@<>4959DD6C>A???@@;?999/:=@AAACA@@;;;;.:?2:2:@><B;:;7;BB?B@@A=@?BAAAA@BAA=AAA@@@BBAAB;;;AA@@@A@8@@B;;;;6;AACE=AAC@
@N9IO0:01007:06298
TACGGAGGGTGCAAGCGTTATCCGGATTCACTGGGTTTAAAGGGTGCGTGAGGTGGGTTGGTAAGTCAGTGGTGAAATCCCCGAGCTTAACTTGGGAACTGCCATTGATACTATCAGTCTTGAATACCGTGGAGGTCAGCGGAATATGTCATGTAGCGGTGAAATGCTTAGATATGACATAGAACACCAATTGCGAAGGCAGCTGGCTACACGAATATTGACACTGAGGCACGAAAGCGTGGGGATC
+
CCCCBBBB>BCCD@BBCC@CDC<@;>?<?@A@BB:AA<AB=CE?A>@@0///)/::1:<B=@A@CCCBDCC?CBCB=BCCC4@BAAB:C<CC<CD>A?ACEEBAA?CBACCCA@@@<A=B?BB?BAA255:7AA9BB@;@A>A@CC@AA>8?=;66/0*0>@>7089?8?A@@?BBBBBBBBB<>>A==8?4:9?@2919==?>=4=897>;=?6:@@4>><9>><9905;7><>*9:77<<<0<78
@N9IO0:00969:06319
TACAGAGGGTGCGAGCGTTAATCGGAATTACTGGGCGTAAAGCGCGCGTAGGCGGCTTTGCAAGTCGGGTGTGAAATCCCCAGGCTTAACCTGGGAACTGCATTCGAGACTGCATTGCTAGAGTATGGGAGAGGGAAGTGGAATTTCCGGTGTAGCGGTGAAATGCGTAGATATCGGAAGGAACATCAGTGGCGAAAGCGACTTCCTGGACCAATACTGACGCTCATGTGCGAAAGCGTGGGGAGCAAACAGG
+
BAA@@9::)55:?9::@@8=:=;;6;?B?CAAAB>BBBBD<A9;:BAC;:;;:;5<;;)4@??CCDFI>BBACFD=<;::.:9.5;.5169BA<6A=ACCAAA=AB<;;CCCCCB<???BBBAAABBA<@@@AA;@<@AA=A;>>/:5;>@A@;;;CDLCII?CBCBBBBA@@??@9B7?=@>AA@BACBC?DCCC=ABACDC@D?CA@BC@DABCBB;;;A@A@@BAAA;;:?8??<<=::0<?999/8<=?
@N9IO0:01002:06336
TACAGAGGATGCAAGCGTTATCCGGAATGATTGGGCGTAAAGCGTCTGTAGGTGGCTTTTTAAGTCCGCCGTCAAATCCCAGGGCTCAACCCTGGACAGGCGGTGGAAACTACCAAGCTGGAGTACGGTAGGGGCAGAGGGAATTTCCGGTGGAGCGGTGAAATGCGTAGAGATCGGAAAGAACACCAACGGCGAAAGCACTCTGCTGGGCCGACACTGACACTGAGAGACGAAAGCTAGGGGAGCGAATGG
+
BCCCB@@=A9;8C=A@??<?A@9B?B@CBBC7@:3@AAA@<BABBBBBCCC?AA@ACBBB.94;=:59<;BCCCD=@@D7:9;3>A;C@CC>AA?A<<A9@@?AA<FD6CC??8<269659669AAB;@@AAA7@BCBB>6B@BB>BAE@CC>ABAB7<:::4;;?B<;;>;555;8<>6==:===;?9?;7;===4<655=<<>ABBD=B:=BB==CA=?@@??>?A@@?;;C:@@@@ABB6A@;;;5;::
@N9IO0:00974:06378
TACGTAGGGTGCGAGCGTTAATCGGAATTACTGGGCGTAAAGCGTGCGCAGGCGGTTGTGTAAGACAGCTGTGAAATCCCCGGGCTCAACCTGGGAACTGCGGTTGTGACTGCACGGCTAGAGTACGGCAGAGGGGGGTGGAATTCCTGGTGTAGCAGTGAAATGCGTAGATATCAGGAGGAACATCGATGGCGAAGGCAGCCCCCTGGGCCGCTACTGACGCTCATGCACGAAAGCGTGGGGAGCAAACAGG
+
CCBCCCCC<9:9BBBBBB<C:BBA?C6:4:AA@C>?@@BB=A@B@@@AB@?;?A=@>BBBAA?CAA???@@@@@@9?>?B6BC>???D@D?AAC=D?BBBCC>@:@>@@@AAAABC?B???A?@?@@;@@@@CFCCC(CC?C?C@D@BB@CBBBBBCCCCCJ>:::DBBBCB@@@@A>;;7;=?@????@@:;;:?B:AA;;;;;*:BB9C?B?@@A>@>D?ABA@;;;;;;;;0;;;;A@@3@@@AB<BBA?
@N9IO0:00978:06392
TACGTAGGGTGCAGGCGTTAATCGGAATACTGGGCGTAAAGCGTGCGCAGGCGGTCTATTAAGACAGGTGTGAAATCCCCGGGCTTAACCTGGGAACTGCGCTTGTAACTGATAGGCTTGAGTGTGGCAGAGGGGGGTGGAATTCCACGTGTAGCAGTGAAATGCGTAGAGATGTGGAGGAACACCGATGGCGAAGGCAGCCCCCTGGGCTAACACTGACGCTCATGCACGAAAAGCGTGGGGAGCAAACAGG
+
BCBCC::;)559BC@CCD@C@CCB<A00/99;A<:;;BC;B@@@@@A@00+00+077@@<@=@:43967849:=67899&77(37,3,33339)8379AA@@@4?33/3=;@BBF@BB<AABAAAC@AAABBCCCC)88158:6:7::5555::<B??@AA<@@@ABBCCBCCCDD@DCAD@AAA=ACCC@@@@?A>@@AAAAA0ACB=AAA<A;;;A@@;;:@@?@@?>9;::&:;;@?B>6AA@CC:>>>6
@N9IO0:00983:06377
TACAGAGAGTGCGAACGTTGTTCGGAATTACTGGGCTTAAAAGCGCACGTAGGCGGCGCGCAAGTGCGGGGTGAAATCCCACGGCTTACCCGTGGAACTGCCCTGCAGACTGTGGTGCTAGAGGATGGTAGGGGAGAGCGGAACTCCTGGGTGGAGCGGTGAAATGCGTAGATATCAGGAGGAACACCGGTGGCGAAGGCGGCTCTCTGGTCCATTACTGACGCTGAGGTGCGAAAGCTAGGGGAGCAAACGG
+
BBCBBBBCCC9::B=;;;<@?=AA?A?B?BBBDC<B@+000&/0//:/4444.40+0000;@:;:?@?AB9:::A;99:+000*0@*//;2///1717=777(3;<7;7777886;;><73436;:?7:?999+/////64906660333(39489:A<>>AB=?>?A;=;;///353(.217/55606055.57;4:7??:>9=880;:=@,006;;;;;=:77=>?6;A=883(388:;>>.?=489.8AB
@N9IO0:00997:06378
GACAGAGGGTGCAAACGTTGTTCGGAATTACTGGGCGTAAAGCGCGCGTAGGCAGCAGCGTGTGTCGGGCGTGAAATCCCATGGCTCAACCATGGAAGTGCACTCGAAACTGCGCAGCTAGAGTCTCGGAGAGGAAGGCGGAATGCTTGGTGTAGAGGTGAAATTCGTAGATATCAAGCGGAACACCGGTGGCGAAGGCGGCCTTCTGGACGATGACTGACGCTGAAGCGCGAAAGCGTGGGGAGCAAACAGG
+
FBC9;9CC>DB@@>9>8933828>494?69>??@9@A@@<3;?>@B@@@BC@B666?BBBCBBBCA@B:@9;;BB=BCB;B;;8;BCB@C=@@A?A=BACBBAAAA@@9@:::=>???@@ABBAAAAA=ABBB<?7?=?>=@?BCCC?B:999?@@@?A??C@D?BBB:99A@=;9388?<?9988=A<??<@@>=@>@C?C=?=@BB=BCB@@?@@@;::;:9956;>?;<<>4;:555==1=====6599:
@N9IO0:01013:06391
TACGTAGGTGACAAGCGTTGTCCGGATTTACTGGGCGTAAAGAGCGCGCAGGCGGTCGTCAAGTCGAGTGTGAAAGCCCCCGGCTCAACTGGGGAGGTCATTCGATACTGATCGACTCGAAGGCAGGAGAGGGTAGTGGAAGTTCCCGGTGATAGTGGTGAAATGCGTAGATATCGGAGGAACACCAGTGGCGAAGGCGACTACCTGGCCTGTTCTTGACGCTGAGGCGCGAAAAGCTAGGGGAGCAAACGG
+
BBABACC@<;;BB?B?@@:;;@;?29:9)55@;;2669@B;B;:;BBBBCC@BB>A@;95B=@AB@@B;;;@A@5>=?@?,>;>;44./::::+//)/;;869:;>8998??>999DCBB?B?BAA9>9973(3<<>:6:,//6:;1835------/5/444(44//////55/--(--(-(-//)/744.4493:8<<<<<>>9;?20,00/166177======C@BA?>;;;0:>/////&/8///(388
@N9IO0:01027:05796
TACAGAGGGTGCGAGCGTTAATCGGAATTACTGGGCGTAAAGCGCGCGTAGGCGGCTTTGCAAGTCGGGTGTGAAATCCCCAGGCTTAACCTGGGAACTGCATTCGAGACTGCATTGCTAGAGTATGGGAGAGGGAAGTGGAATTTCCGGTGTAGCGGTGAAATGCGTAGATATCGGAAGGAACATCAGTGGCGAAAGCGACTTCCTGGACCAATACTGACGCTCATGTGCGAAAGCGTGGGGAG
+
BBCAAAIE>BBBA??8:;>A?AEC@C@D?C?@AF>A>>>B7>???C@A?@@=@A=BBB=BBC?BBBBG>BA>CDD<;;;;.;9559.57@8@@A9@16;;;BA?B;;;;BBBBFD??@?BBBCCBABA9@????6?<@AA>BADD?C>A>;:9>@?B@CCCD<;:999>==9;55=9=:?7?9@AABBB9:9:BBD>C@AAB@;??@@9@@9>9>@A;::9555;;?<??==:>*/0//0:>+::
@N9IO0:01046:05800
TACGGAGGGGGCTAGCGTTGTTCGGAATTACTGGGCGTAAAGCGCACGTAGGCGGCGATTTAAGTCAGAGGTGAAAGCCCGGGGCTCCAACCCCGGGAATAGCCTTTGAGACTGGATTGCTTGAACATCGGAGAGGTGAGTGGAATTCCGAGTGTAGAGGTGAAATTCGTAGATATTCGGAAGAACACCAGTGGCGAAGGCGGCTCACTGGACGATTGTTGACGCTGAGGTGCGAAAGCGTGGGGAGCAAACAGG
+
BADC=;9;9;*9AAC;99ACC@CC>A?A=@B@@@::;:BB<BBB@@;<;BB?BC>BBBBC;A<A<;;??>9====*7//(/99+9//)/4999&//(/386886=>3::::998549.4944;>49;;;;5::??;999;=:9>;>5=.95>:;;;;?>4=;@@<A@999B@?@;;5;;493:?=???;?;9:4:<<8<800)0>>>A@@:?AAAA@DGABBCA@@B@@<@A@;;;/;@C;;;;.<;@@@;@@B=
@N9IO0:01048:05773
TACGTAGGTGGCAAGCGTTATCCGGATTTATTGGGCGTAAAGGGAACGCAGGCGGTCTTTTAAGTCTGATGTGAAAGCCTTCGGCTTAACCGGAGTAGTGCATTGGAAACTGGGAGACTTGAGTGCAGAAGAGGAGAGTGGAACTCCATGTGTAGCGGTGAAATGCGTAGATATATGGAAGAACACCAGTGGCGAAAAGCGGCTCTCTGGTCTGTAACTGACGCTGAGGTTCGAAAGCGTGGGTAGCAAACAGG
+
CCBB@:;5<B=BB?BBBDABBB@C?BCB=@@?BB=>>==?8@@8@?;;;AC?;989@@AB9B?BB?@@????BAA=@@=?@CD@BB?B@B@B?BBCBBBC:99393:A;@ACB=A?@@A>@@??ABBBB?AAA:;;@@AA?B>BBC?AABB@<;9@B>BBCG>;:;B@@@BAABBBA=A:;;6;?@=@@==8=9999&9<<;<?B@@@A>@@AABB?BBA@ABBBBBC@B;>777*99?==A:@???CC<>=?;
@N9IO0:01049:05790
TACGGAGGGTGCAAGCGTTAATCGGAATTACTGGGCGTAAAGCGCACGCAGGCGGTCTGTCAAGTCGGATGTGAAATCCCCGGGCTCAACCTGGGAACTGCATTCGAAACTGGCAGGCTTGAGTCTCGTAGAGGGGGGTAGAAGTTCCAGGTGTAGCGGTGAAATGCGTAGAGATCTGGAGGAATACCGGTGGCGAAGGCGGCCCCCTGGACGAAGACTGACGCTCAGGTGCGAAAGCGTGGGGAGCAAACAGG
+
;;CC?BBC=CCCC@C9:9=@=?@A<=296:?@@B>?C@DE>C@AABB???C@CE?BBBBBBB@BCCC?CBBBCDD6::::-<F9BBBB?B>BBB=B?B;;;CC@DDEE>BAA?ACC@CD@ABABBA????==>@@@@(@@@?0--383--(-66338A<>?A@9?@;:9@@B?A999>9==:=:;8:49;@@?CCC?B?AA=AAAA2BB@CCCD?BCBCCC@;;;AAA@BBBBBB8???:;;;-:C@AB=AB@9
@N9IO0:01050:05806
GACGGAGGGTGCAAACGTTGTTCGGAATCACTGGGCATAAAGCGCACGTAGGCGGTCCGCTAAGTCAGTTGTGAAATCCCTCGGCTCAACCGAGGAGCTGCACCTGATACTGGCGGGCTCGAGAACGGTAGGGGTGAGTGGAACTCCAGGTGGAGCGGTGAAATGCGTAGATATCTGGAGGAACACCGGTGGCGAAGGCGGCTCACTGGACCGTATCTGACGCTGAGGTGCGAAAGCTAGGGTAGCAAACGGG
+
CCCC@BCC?CCDDG?;;9<>@>@A=@?AA?????9?A@AB8;;@AB<::?@<?B;?>6;;A@;@@A@@@=@@BCB>BCC=;;:4:A@A<A@ECIA;;;DBBBC=;;;BBBCC@BBF=B;:;BBB=AB>BAABB3ABBBBB@C?ABCBCC@CC4:;:;2;???8<@BCBBCICA<<B@.592:29==;=;>C<?@:;960/)/77::;<2558=:??;998=948===;=?<;=>3<?AA?@8>AA>@B<B??4
@N9IO0:01058:05760
GACGTAGGGCGCGAGCGTTGTCCGGATTTATTGGGCGTAAAGAGCTCGTAGGCGGCTTGTCGCGTCGACTGTGAAACCCGCGGCTCAACCGCGGGCCTGCATTCGATACGGGCAGGCTAGAGTTCGGTAGGGGAGACTGGAATTCCTGGTGTAGCGGTGAAATGCGCAGATATCAGGAGGAACACCGATGGCGAAGGCAGGTCTCTGGGCCGATACTGACGCTGAGGAGCGAAAGCGTGGGGAGCGAACAGG
+
CBBBCBBB<@@A@C@@@D@BBA@G@CBC>CC?BB9@<:;;0959999CA@@>BB>BC@BBBD;;;B<;;B@@;::/33(3396<::<7;8=??:6@8?@@?C?CB?@?AAC=@@??AAA9::A?A@<>9999-99:==@<A<?=?@CC=A?999??=BBCD?BCCA:;;;;;;;@@<AB?B>BCC@DCGC@BBB?B?@@@@BBCBBDD>D?CBBBBB@@@;;;ABB@;;;AAA<@=>;;;;.;;@??<;;;<
@N9IO0:01059:05762
TACGAAGGTGGCAAGCGTTACTCGGAATGACTAGGCGTAAAGGGCAGGTAGGTGGTTTGGTAAGTCTGCTGTGAAAGCTCCCGGCTTAACTGGGAGAGGCCAGCGGAAACTACCAGGCTTGAGTATAGGAGAGGGTACTGGAATTCCCGGTGTAGCGGTGAAATGCGCAGAGATCGGGAGGAACACCAATGGCGAAAGCAAGTACCTGGACTATTACTGACACTCAGCTGCGAAAGCTAGGGGAGCAAACAGG
+
B@;;9697:EAEDACAA@?BBBBB9B<??A@AAA?BCAC@<AA:ABC<BBB@BC@DD>C@BB>BCC::9BBA@@@,///>>2?67?>C?CBBB9??@@>A?AAAE@CC6BGCC@CC?BB?A@@@@BBB:BCGEG>BAA@C@CAH@CI:;9;BBBCBB@BBBC=BA@BB@@@@AA@@@9==8?;?AA=A=@@?ABBB=CBB@BCCA=@@=@@B@@=@BBBBBBBDCCCCCC@@@@:@@BBBCC<CAABG?BBC?
@N9IO0:01061:05781
TACGGAGGGGGCTAGCGTTGTTCGGAATTACTGGGCGTAAAGCGCGCGTAGGCGGCTTTGCAAGTTAGAGGTGAAAGCCCGGAGCTTAACTCCGGAACTGCCTTTAAAACTGCATCGCTAGAATCGTGGAGAGGTGAGTGGAATTCCGAGTGTAGAGGTGAAATTCGTAGATATTCGGAAGAACACCAGTGGCGAAGGCGACTCACTGGACACGTATTGACGCTGAGGTGCGAAAGCGTGGGGAGCAAACAGG
+
BBCC?B@BBB0BBAACBB@CB@CC?EACBCBAAC<?@?BA;@@@A@@ABBD@BB@BBB<??@?AB=AAAA>AECD=9992:>@ABB@C@CBB?B?B?BADD4:9/:::-;AAAABCCABCAB=BB@@A<@@@@<@B@@@C@C?B@B@;;<<ABCB;;9;BBB>C?AAABAAAAA;?@;>5;;>AAB@BAA@<AA@=@=AAABCBBBCE?CBCBDECB@CCCCBCBBB=@@AABB8;;AAAAB6;;CCD=AAA@
@N9IO0:01061:05804
TACAGAGGGTGCAAGCGTTGTTCGGAATTATTGGGCGTAAAGCGCGTGTAGGCGGCCTAGCAAGTCGGGTGTGAAAGCCCTCGGCTTAACCGAGGAAGTGCGCCCGAAACTACTAGGCTTGAGTACCGGAGAGGGTGGCGGAATTCCCGGTGTAGAGGTGAAATTCGTAGATATCGGGAGGAACACCAGCGGCGAAGGCGGCCACCTGGACGGATACTGACGCTGAGACGCGAAAAGCGTGGGGAGCAAACAGG
+
CCDBCCCC<CBBA<?===9>@;@B<@=@@@@=@C<AA???9@@@AABA@?>:995;499:<B;?????8@@BBCC>CCL?B>C<LE?@?B@CCCACABBBDCBC<;9839A??@AA<?@;>??@@@?A=?@;;;6;B>BA>B@B>BE>B@CCCCCCC=AABB=A?AA@@@@A??@@@;@A>B@CCC@CB??=???<@<;;5;:@@=@A@BBC9;;;;;;ACC@@?@@:::=:;;;&:;;@>:<0<596=065>7
@N9IO0:01063:05776
TACGGAGGGTGCAAGCGTTGTTCGGAATCATTGGGCGTAAAGTGCGTGTAGGCGGCTTGGCAAGTCAGTTGTGAAAGCCCGGGGCCCAACCCCGGAACTGCATCTGAAACTGCCTGGCTAGAGTCCCGGAGAGGAAGGCAGAATTCCCGGTGTAGGGGTGAAATCCGTAGATATCGGGAGGAATACCAGCGGCGAAGGCGGCCTTCTGGACGGTGACTGACGCTGAGACGCGAAAGCGTGGGGAGCAAACAGG
+
AABD?BBA=;<9B?B;;;@CC?CC??=?CA@=A?8=<877*3::35;ABCD@CC>A??B<@@;?AA@@@=ABAAB:@BB9B<@&:9,5.595*36;29:999?;:;AD=:::A?@?=??@@@@BBC=B?BB@@;>;>;@A@@=@=AB=C>BBBCCCF<CBHI>AA8:9@@@@@@?AA<;;4;<;99;>>=>6>BB9><BB?B?A;@>=24493=>::@>@;99999999=:959)5<@>?A?4=@99:69@B?
@N9IO0:01063:05777
TACAGAGGGGGCCAGCGTTATTCGGAATTATTGGGCGTAAAGGGCGCGTAGGCGGCCATGCGTGTCTTCCGTGAAATCCCTCGGCTCAACCGAGGACGTGCGGAAGAAACTGCAAGGCTCGAGTCCAGAAGAGGGGGGCGGAATTCCCAGTGTAGCGGTGAAATGCGTAGATATTGGGCAGGAACACCGGTGGCGAAGGCGGCCCCCTGGGCTGGTACTGACGCTGATGCGCGAAAGCGTGGGTAGCAAACGGG
+
CCCCCCCC@@,@4;;;@@9=>999296=:AA?BB;A?99:8:C=BBBEB?<900,0:=00;@@@ADE@C<?@BBF=@AD>BBB@@AAD?C?CCDACCAABAB?B?;;;6;AAAC>A>@?@CCBBB@DFD?A;;;;;;%;B=@:@=@B;A@@@B@@@B>AAAA;AB@AAA;<0A>8<A,0.8086..09=9;;8099:>:>=4::::'944(4@@8<BBB?:>==00/9::<@::8088334=4;;;===6;;>5
@N9IO0:01022:05829
TACGGAGGGTGCGAGCGTTGTCCGGAATCACTGGGCGTAAAGGGCGCGTAGGCGGCCCGTTAAGTGGCTGGTGAAATCCCGCGGCTCAACTGCGGGGCTGCCGGTCAGACTGGCGAGCTAGAGCACGGTAGGGGCAGATGGAATTCCCGGTGTAGCGGTGGAATGCGTAGAGATCGGGAAGAATACCAGTGGCGAAGGCGTTCTGCTGGGCCGTTGCTGACGCTGAGGCGCGACAGCGTGGGGAGCAAACAGG
+
CCCC@AAA<ACGCBAABB@CBB>A<@6:;;;CCC=A@ACD=BC=BB?@@BB?;;7;A;AB@C@CA?<?BB<@A@D=BAB=B;;5;B994:??>BBB6BAAB?B?CCCBCBCB@BBBABB@;;;BBBB>AABAA7B@A@@B=A?A@BB=A>ABB@@AC@CD@D@CBAA@@@A@@@BBE=C@CB@BBB?BCCC@CBF@C@BDC@CBAAAAA<A@CC@BDBAAABA@9::?A@@AA:::@@@ABA6BAAAA;A@>9
@N9IO0:01027:05852
TACGGAGGGTGCAAACGTTGCTCGGAATCATTGGGCGTAAAGCGCACGTAGGCGGTCCCCTAAGTCGGGTGTGAAAGCCCTCGGCTTAACCGAGGAAGTGCATTCGAAACTGAGGGACTTGAATACTGGAGAGGATGGCGGAATTCCCGGTGTAGAGGTGAAATTCGTAGATATCGGGAGGAACACCAGCGGCGAAGGCGGCCATCTGGACAGATATTGACGCTGAGGTGCGAAAGCGTGGGGAGCAAACAGG
+
////5;;;.55999)59:8@9;;@=@5>::9.44)3////(/////:;8:848?;====2=?<AAABB=BDBBAB5@AB=ABA=@A7:49<@9:6:<=>==?@=:;:A=?@@AAC<AAA?CC<::;AA>ABCC=A@B?CB@B@B?CE>D?BBBA????BBBF=A?ACCCCA@AA;;;0:>;@;@AB>AABC@CCB?A=;;5<5;?@?A<;;::?:99.95:=A===B499@9:;0:>>?=@@4?@BB@89:D=
@N9IO0:01032:05839
TACGGAGGGAGCTAGCGTTGTTCGGAATTACTGGGCGTAAAGCGCGCGTAGGCGGTTACTCAAGTCAGAGGTGAAAGCCCGGGGCTCAACCCCGGAACTGCCTTTGAAACTAGGTGACTAGAATCTTGGAGAGGTCAGTGGAATTCCGAGTGTAGAGGTGAAATTCGTAGATATTCGGAAGAACACCAGTGGCGAAGGCGACTGACTGGACAAGTATTGACGCTGAGGTGCGAAAGCGTGGGGAGCAAACAGG
+
C@?A=;:;,5;5;0<0,,(,,(,*(((*(*,---(-/99<4<<@@@A@@?@=?A@C?DBA:;59@9:4@?8<;::/8?C@CCD9C;::;?==3?;=69>@@<@?8@AA9@A893:9:9AD?A=?@@;@<@C;;6;<?A@A:A4:09?CBBBACAA;;6;?@=6?<?=?@@@CCD=@@4:4:@<@@@<@A??:?@@<@=A9:;AAAABB>BAD@CEBB@BCCBB@@@@<@@B;;;/;@@@BBC:BBBBF;<<<5
@N9IO0:01040:05815
TACGTAGGTGGCAAGCGTTGTCCGGAATTACTGGGTGTAAAGGGCGTGTAGGCGGGAAGGTAAGTCAGATGTGAAATTCCGGGGCTCAACCCCGGCGCTGCATCTGAAACTATCTTTCTTGAGTGCTGGAGAGGAAAGCGGAATTCCTAGTGTAGCGGTGAAATGCGTAGATATTAGGAGGAACACCAGTGGCGAAGGCGCTTTCTGGACAGTAACTGACGCTGAGGCGGCGAAAAGCGTGGGGAGCAAACAGG
+
BBBB@??;;;4;B5;:BB>BBC@C@CAC;<;CJK?AAACC0;;0;>;?@BB?CCB=B5;7;A=A;;;BBAA@@BA;@=@<@?@2>??A=A@@3>7585;;?=:???BB>BBBBABA9@@389>?@@@@:@<00*0>)//<3=3>4=8<==?B?@?BB?ABAA<A@:??<=>@?A:>>7><=A?BAA?B900;/0./32./288'222+222555.5577;;;A:88188066867'7672222&22888,5533
@N9IO0:01041:05820
TACAGAGGGTGCGAGCGTTGTCCGGAATCACTGGGCGTAAAGGGCGCGTAGGTGGCTCTATAAGTCGGGGGTGAAATGCTGCGGCTCAACCGCAGCGCTGCCTCCGAGACTGTAGGGCTCGAGCACGGTAGAGGCCGATGGAATTCCCGGTGTAGCGGTGGAATGCGTAGAGATCGGGAAGAACACCAATGGCGAAGGCAGTCGGCTGGGCCGTTGCTGACACTGAGGCGCGACAGCGTGGGGAGCAAACAGG
+
BBBCABAI>BBB:::??A=AAB?C?A?A=;@?@@;:::BC?FF>CCAAACB=@@=BA@AAAC;@:56>>>):559/999AABB7;:@@<>68:::9?@99:<<=7<555:99;55509999455;<=8::9;:-3-3344.4.4.44(45:::::<<7;?<>9=?9::===9;;;;A0;5;@<???4;49>:>9929=@>>?@B=BAAA/;5;B?ABBCCCGIEFEEABB;;;B;;;CCBEE9<;<:C9@@@@
@N9IO0:01043:05829
TACGTAGGGTGCGAGCGTTAATCGGAATTACTGGGCGTAAAGTGTGCGCAGGCGGCGTCGCAAGTCGAGTGTGAAAGCCCCGGGCTTAACTTGGGAATTGCGCTCGAAACTACGGTGCTGGAGTGTGGCAGAGGAAGGTGGAATTCCACGTGTAGCGGTGAAATGCGTAGAGATGTGGAGGAACACCGATGGCGAAGGCAGCCTTCTGGACCAACACTGACGCTCATGCACGAAAAGCGTGGGGAGCAAACAGG
+
BBBCCFJI?AAACCB;;;<?5;;>5A?B?B@@@@:><<@=+/0//05AAAA<??;?:98@AA>BBBBBA@?>@@>89989&7<)736;68<8>>3;28.37AB>=?<=6BCDBB=A???C@BBBBCC>AAB>@<@;?9781;=@;@=>000>?:;;F@CBA@<AA@>>:<>@?==:;7;;3409998BAAB@CBB?B?C;;;=A<@@B>AB@C@CC@A@B;;;AAA;;;9@9999&5<<@;<<0<<<=@6@AA:
@N9IO0:01044:05837
TACGGAGGGGGCCAGCGTTGTTCGGAATCATTGGGCGTAAAGGGCGCGTAGGCGCCGACCAAGTCGGAGGTGAAATCCCTCGGCTCAACTGAGGAACTGCCTCCGATACTGTTCGGCTTGAGTCCCGGAGAGGGTAGTGGAATTCCGAGTGTAGCGGTGAAATGCGTAGAGACTCGGAAGAACACCAGTGGCGAAGGCGGCTACCTGGACGGGTACTGACGCTGAAGCGCGAAAGCTAGGGGAGCAAACAGG
+
BAED?CBJDJ3C?CCDFD?A@@@@?@@CD;;=;F=BB@@@:@C=CCBBAA?::9944:>:<8@<@@>@@=???A;A@A9??B?CCBBABB@AA?D?BBBB@BB?CAAAA@AA?BB>AC???@@@@9@?ABBBC=A@@DD6;6;7;>BAABBA?@?C@BBBE>BBBBBBBB@@@BAB?A=BA????>AABB@CCC?B?;;5;@??=AB>BBCC>BBABABCC@@AB?@AAA<;;0;AA;<;;.<CAAA6;;>9
@N9IO0:01061:05811
TACGTAGGGGGCTAGCGTTATCCGGAATTACTGGGCGTAAAGGGTGCGTAGGTGGTTTCTTAAGTCAGAGGTGAAAGGCTACGGCTCAACCGTAGTAAGCCTTTGAAACTGAGAAACTTGAGTGCAGGAGAGGAGAGTAGAATTCCTAGTGTAGCGGTGAAATGCGTAGATATTAGGAGGAATACCAGTTGCGAAGGCGGCTCTCTGGACTGTAACTGACACTGAGGCACGAAAAGCGTGGGGAGCAAACAGG
+
@@@A?:9:::);A@@@BC@@@@@GBC?B?@?@@@=9::DD6::6;BAB@@@=;;7;B<BB?C?A@BAA;;7;BCF<B?AB;;;@BCBCAF@BBBBBB>BB@DD=CCC?BBCCIDD>BB@BBBBBCBB=BAAA>AAABAAAA>B?B<BCCAA@BC@@=@CCE>CC@@@BAA@@@<?=;00+0,0==9>AC8::BB?A;??<@???BCC>A>@@00,/;:::?;8888176:99:9&779@>BC9??BCC>BBB?
@N9IO0:01023:05870
TACGTAGGGTGCGAGCGTTAATCGGAATTACTGGGCGTAAAGTGTGCGCAGGCGGCCGAGCAAGTCGAGTGTGAAAGCCCGCAGCTTAACTTGGGAACTGCGCTCGAAACTACTTGGCTAGAGTGTGGCAGAGGGAGGTGGAATTCCACGTGTAGCGGTGAAATGCGTAGAGATGTGGAGGACACCGATGCGAAGGCAGCCTCCTGGGCCAACACTGACGCTCATGCACGAAAGCGTGGGGAGCAAACG
+
BBDCDCCD<9:9BBBBBB<>:BBC>A=B?BBCCE@CCCCB>CCC@@;9;;;2:<:=5;95>@7;;;;<;??=:9:(7<<373/988(0)/-(-7(,(,---7779333(3;;995:6333:;?=<<<49;8:82'22+2616282848...3...5505:::08>:85533...3./(.8*./:93:8397==39499::7A=8CBB=?:?5:///./==>:@CCBCC<<<<5@AA????5?A>?>4=9
@N9IO0:01026:05860
TACGTAGGGTGCGAGCGTTAATCGGAATTACTGGGCGTAAAGCGTGCGCAGGCGGTTGTGTAAGACAGCTGTGAAATCCCCGGGCTCAACCTGGGAACTGCGGTTGTGACTGCACGGCTAGAGTACGGCAGAGGGGGGTGGAATTCCTGGTGTAGCAGTGAAATGCGTAGATATCAGGAGGAACATCGATGGCGAAGGCAGCCCCCTGGGCCGCTACTGACGCTCATGCACGAAAGCGTGGGGAGCAAACAGG
+
BCCBBBBE:AABBBBBBA>A@CA><A+0)0=<<<3:9;A@7;5@AB?>>;;5;@:?9<==791788:>=999@>>8<===2=?6@>?@=A>BBC>C@BBBDD?A>A@;;;A@A>::6:AA@@???@@9;;;@@BBCB*BD@B?B?C?BB@DDCDAAABCCDC>AAAC:::AA@@@??;;;5;5;@;;;A=@:@>=<?4;99@EDD1EDE>C@BBA:;9>=;499>599999555)5555::<0;559@=@<@<
@N9IO0:01030:05889
TACGTAGGGTGCAAGCGTTAATCGGAATACTGGGCGTAAAGCGTGCGCAGGCGGTTGTGCAAGACAGGTGTGAAATCCCCGGGCTTAACCTGGGAACTGCACTTGTGACTGCACGGCTGGAGTACGGCAGAGGGGGATGAATCCGCGTGTAGCAGTGAAATGCGTAGATATGCGGAGGAACACCGATGGCGAAGGCAGTCCCCTGGGCCTGTACTGACGCTCATGCACGAAAAGCGTGGGGAGCAAACAGG
+
DBAAA@@D6999?69=>>;B5;;=*0,0/9///)59AAA8A@BBBA@@BB?AA<@?BBCCC@E@A@A@@A?:9;13333&33(33,3-36333/36;9;<;;88?8=?887?@??=?@A4:9??AA>AA@90000(0/--(--(//////3;9888BBC8@ABBBAAAA@?9376;;:<6A<<455::7<@@;@299<==>>09::.:29???=7000//777<<@999999&55559<>0666=?7>==8
@N9IO0:01053:05895
TACGGGGGGAGCGAACGTTGTTCGGAATCACTGGGCGTAAAGGGCGTGTAGGCGGCTGAATAAGTGGGATGTTAAATCCCCCGGCTCAACCGGGGACCTGCATCTCATACTGTTCAGCTCGAGCACATCAGAGGAGACTGGAATTCCCGGTGTAGCGGTGAAATGCGTAGATATCGGGAGGAACACCAGTGGCGAAGGCGAGTCTCTGGGATGATGCTGACGCTGAGGCGCGAAAGCCAGGGGAGCAAACGGG
+
@@B@@B@B*::9CC@CBC?AA?BC@C@CCCBBCC>CDCCC>CC>BBCCB@@>@B?BBA@?9:5;@@?8@AA?=@@<?????,?9@@AA?A;???5?@=@AABBAB@>>=>>784:??<ACBAAAC???BBBBB=@@@@BC@C?D9::7:?AABBBBB=B:9939A@@@@AA?=@@@?6>@<@=@CB@CBBB@BBC@C@DAABCDDCAAA;@AAAABBBBDCBBEECD>BA;;;B9;0,0;;;,00<?D<BBC9
@N9IO0:01061:05906
TACGTAGGGGGCAAGCGTTGTCCGGAATCATTGGGCGTAAAGGGCGCGTAGGCGGATAATTAAGTCTGGTGTGAAAACTTGGGGCTCAACCCCAAGCCTGCATCGGAAACTGGTTATCTTGAGGACAGGAGAGGAAAGTGGAATTCCACGTGTAGCGGATGAAATGCGTAGAGATGTGGAGGAACACCAGTGGCGAAGGCGACTTTCTGGACTGTAACTGACGCTGAGGCGCGAAAAGCGTGGGGAGCAAACAG
+
ECCCC@A@@@0BA=A@A@>B=D<C:D@BA997:A4C@@@C>CC?CDBBBBC@@@>@@A?B9:8;AA@B?A?>0000&//59;;/;<@@>ACB9B?::68:778884>?8@CC?C;?>>;.37;688886333=:<?6?<7-5-54<5>88>9777--)--688.58BC:98=B@AABB?@@=@<??B@F@@@:;;;;>9>9;AAD8@>>:;;:876185557555<78+57>7855&69;<<?=2=>989*97:
@N9IO0:01044:05913
GACGAACCGAGCGAACGTTGTTCGGAATCACTGGGCTTAAAGGGCGCGTAGGCGGATTTGCAAGTCCGGGGTGAAATCCCACAGCTCAACTGTGGAACTGCCTCGGATACTGTGAGTCTCGAGGGTGGCAGGGGTATGCGGAACTATCGGTGGAGCGGTGAAATGCGTTGATATCGATAGGAACTCCGGTGGCGAAGGCGGCATACTGGTCCACTTCTGACGCTGAGGCGCGAAAGCCAGGGGAGCAAACGG
+
BBB@B?B=A;9:@@>@??=@@@CC?B;;;BABBB;A@5;<0;<296:@BBB>@C@AAA6;;A>AAC?BBB<BCCG>CCC>CBBBCAA@@CBB@A<@@C:;:ACAA?BCBCBBA@@@AABBBECC>@@=ABBBB9???????C@BBCDCD@CC@AABCACCCC>CCBAA=@?:;;;:;;;;<@<?CCAE?BA?@@@:@<<<5;CAABCC@DD?CCC@BBA@@BBB<;;=;;:95>3;>>;<<</55<?;1833
@N9IO0:01022:05960
TACGTAGGGCGCAAGCGTTGTCCGGAATTATTGGGCGTAAAGAGCTCGTAGGCGGCTTGTCACGTCGATTGTGAAAGCCCGAGGCTTAACCTCGGGTCTGCAGTCGATACGGGCTAGCTAGAGTGTGGTAGGGGGAGATCGGAATTCCTGGTGTAGCGGTGAAATGCGCAGATATCAGGAGGAACACCGGTGGCGAAGGCGGATCTCTGGGCCATTACTGACGCTGAGGAGCGAAAGCGTGGGGAGCGAACAGG
+
BCA<<CBB<;;;C?AABC;;;C?A;A=@>A@=@>6>=;;;0;@?@?AAAAA@DD?;;8<AAA;;;@<9;245@<>4666059949A15168<<BH>CCCF@A@;;;;;A?@@===><>><555554<5:44444$55<::<8<494;.559;;;><<<6;988088993444444:<<466:@869A=B4909=00+0:;>7:<@:;9@@8?;>=;?:;:@???A;;;=@??@AA;AAABBGD;@@@@@<<;;5
@N9IO0:01023:05982
TACGGAGGATGCGAGCGTTATCCGGATTTATTGGGTTTAAAGGGAGCGTAGACGGGATGTCAAGTCAGCTGTGAAAGTCTGCGGCTTAACCGTAGAACTGCAGTTGAAACTGGCGTTCTTGAGTGCGTTCGAGGCAGGCGGAATTCGTGGTGTAGCGGTGAAATGCTTAGATATCACGAAGAACTCCGATTGCGAAGGCAGCTTGCTGGACCGTAACTGACGTTGAGGCTCGAAAGTGTGGGTATCAAACAGG
+
CCCC@AA=ABCBCBB@@@@CCB?A@?AA<@A=BA:BA:??9?A9:::@@@@@?@@<ACECBC@CCBBBBA@@@@@;@AB@@@A=AB=@=@>@@@@@@C;;;@@@@AAA=A@@<@CC?BC@B@@@BBBB@CBCB@CCC@CD?B>A>A?@A=@BBCBAA=AAAB=BDCE?DBCBBBBBCCC@CC@BCC?BBB<???@<@????BA=CA::8:B>AAA?B???????A;;6;AA@AB<BABBBC>CCCCCC>@@@?
@N9IO0:01025:05962
TACAGAGGGTGCAAGCGTTAATCGGAATTACTGGGCGTAAAGCGCGCGTAGGTGGTTCGTTAAGTTGGATGTGAAATCCCCGGGCTCAACCTGGGAACTGCATCCAAAACTGGCGAGCTAGAGTATGGTAGAGGGTGGTGGAATTTCCTGTGTAGCGGTGAAATGCGTAGATATAGGAAGGAACACCAGTGGCGAAGGCGACCACCTGGACTGATACTGACACTGAGGTGCGAAAGCGTGGGGAGCAAACAG
+
9=<=@A?@6;;9@?CCBB@D5;;;5:245:4444)4>9>93><@A@AAABC?BB@B?BBH@D?BB<@;@>?9;9A;>@AB7A@;@?BA?B>;:9.;5;:?@@??=?CC:@@@@CB?@@D:89>=<@A@?:99CC=AB>AA:@;>>5=:?@@@@==00,0==>8;5379;;>>@@??;?;>;=;>8869=<>:>87189?=<=9=97?=8>=8659;9;997999:9949?>>>D388>=>AA2A867<4867
@N9IO0:01035:05961
TACGTAGGGGGCCAGCGTTGTCCGGACTTACTGGGCGTAAAGCGCGCGCAGGCGGACCTGTATGTGCCGTGTGAAAGCGCCGGACTTACTTCGGCGAGGTCATGGTAGACAGCAGGTCTTGAGCCTCGGAGAGGTCGGTGGAATTCCGGGTGGAGCGGTGAAATGCGTAGAGATCCGGAGGACACCAGGGCGAAGGCGGCCGACTGGCCGAGTGCTGACGCTGAGGCGCGACGGCGTGGGGAGCAAACCGG
+
CCEDCAABAB2B?CCBBB>???=B>@@@>BBCCC>CBBBB>B@AAAAABAA>BA>A?=@@AABBBBB?CBB@@@C9BB=<9>299:<?>A>:947@8818:==>::;:::=?@?@7:;?:=>??4:;C?BBBC>AAA>@@=?;?;??BA;AB8::BB@BAAA<A@@@@<<::0-,(,(,,(----(-//(4::5;79:496:::;?<@=@C989AA@@AA:999929@@@=:818:::::/=@<<<3<5;8
@N9IO0:01050:05970
TACGAAGGGGCTAGCGTTGTTCGGAATTACTGGGCGTAAAGGGCGCGTAGGCGGCCTGTTTAGTCAGAAGTGAAAGCCCCGGGCTCAACCTGGGAACAGCTTTTGATACTGGCAGGCTTGAGTTCCGGAGAGGATGGTGGAATTCCCAGTGTAGAGGTGAAATTCGTAGATATTGGAAGAACACCGGTGGCGAAGGCGGCCATCTGGACGGACGCTGACGCTGAGGCGCGAAAGCGTGGGGAGCAAAC
+
//::<2999-5@@A=@@=;;5;:4;45.55555)599;=7>?6=:999=?9;;4;5;A@B;@@@BBBC?BCCBB9:9:9-8<6<<=:6=6::7)-(--6599:0;=9983939=A>AB@B??>?B?C<?@><;<@@@BB?B>@;>?:?ABB@@?7758CCC:@=@@:>?=///)/)/6773766/:49929>>=@<??=@6;:>?>588857//.66722255550665555,5597777)7558:49
@N9IO0:01018:06047
TACAGAGGTGGCAAGCGTTGTTCGGAATTACTGGGCGTAAAGGGCGCGTAGGCGGCCATCTAAGTCAGACGTGAAATCCCCCGGCTTAACCTGGGAACTGCGTCTGATACTGGAAGGCTCGAGTTTGGGAGAGGGATGTAGAATTCCAGGTGTAGCGGTGAAATGCGTAGATATCTGGAGGAATACCGGTGGCGAAGGCGGCATCCTGGACCAACACTGACGCTGAGGCGCGAAAGCTAGGGGAGCAAACGGG
+
CECCA994:@;<A<@??@<@@?BC@CADACAAAB=BBBCC=BC>AAACBBC=?=6:5;@@@@?AAA@@AAAAAAC=BBBBB2B?AA@CACBGFD>C@CCBA@@9;:AAB@@@?B?A?BCCCCCCC>BA<@@@?@:A@A?@CC=@>?=@@?@?????@=AAAD>BBBBBCBBBB@@@A?BB?B@BBB@B?CB@CBB?B@CC@AAAC?@A@DC@F@BB@@@B@;;;@???AAA:;;69=>==?=2==:99*8@@9
@N9IO0:01019:06059
CACGGGGGGAGCAAGCGTTGTTCGGATTCATTGGGCGTAAAGAGCTCGTAGGCCGCTCTGTAAGTCGGAAGTGAAAGACCACGGCTCAACCGTGGAAACGCTTTCGAAACTGTGGAGCTTGAGGCCGGGAGAGGAGATTGGAATTCCTGGTGTAGCGGTGAAATGCGTAGATATCAGGAGGAACACCCGTGGCGAAGGCGAATCTCTGGACCGGTTCTGACGCTGAGGAGCGAAAAGCTAGGGGAGCAAACAGG
+
BB:;:<:<%;9;;6<@BB?BB?BC?BA>AAB=AH?DCEGG>BA@@BAB;<;>@6::AAAAAA>ACCD?D?BBAAA<;;;@C;;9;CFC@C:;<C?B@6BB@BB9BA?B:A@@AA?BBBE@BBDACACC?GCBBACCCB@B?B@B@C@BB@CEAAAAA<@@@@8@@AAAAAA@@AAAB?BB?B>;;;;0;BC=AA@6;5;BB?BBCCCM@BB?A=A8;;A@BBCBAAA>ABC<;;;-;A999DA7?AA@C;@@@?
@N9IO0:01025:06054
TACGGAGGGTGCAAGCGTTAATCGGAATTACTGGGCGTAAAGCGCACGCAGGCGGTTTCTTAAGTCTGATGTGAAAGCCCACGGCTCAACCGTGGAGGGTCATTGGAAACTGGGAAACTTGAGTACAGAAGAGGAAAGCGGAATTCCACGTGTAGCGGTGAAATGCGTAGAGATGTGGAGGAACACCAGTGGCGAAGGCGGCTTTCTGGTCTGTAACTGACGCTGAGGCGCGAAAGCGTGGGGAGCAAACAGG
+
CCEHABBB<A@?@=B@@@=@=@?@<=291:@ABC?@@@CD>B:<;CCA=?>:00+0=5=A@E;@ABCBCCBBC@@6AA>46;C@BCBCACACAA=AAA<BBFF@C@CD>CCCC=CG>CB?CB@@ABBBA>@>@5;;7;?C>C:;:;@CBBBB@?@;;6;@AA=AACBAA@CBCCDCB?A@<@?@@@?BBBA>A;<5;::;4:BB=CLE@@??CBB?B;;;@@AABBA>C@@>@@9@BBBCDD<CCFFC=;;;<
@N9IO0:01027:06039
TACGGGGGGAGCAAGCGTTGTTCGGATTTACTGGGCGTAAAGGGCGCGTAGGCGGCCACTGCAAGTCAGTTGTGAAATCTCCGGGCTTAACCCGGAAAGGTCAGCTGATACTGCAGGGCTAGAGTGCAGAAGGGGCAACTGGAATTCTCGGTGTAGCGGTGAAATGCGTAGATATCGAGAGGAACACCTGCGGCGAAGGCGGGGTTGCTGGGCTGACACTGACGCTGACAGCGCGAAAGCTAGGGGAGCGAACGG
+
>=000000%0000*07>D;@@?AA49:D9:66>C6>;;;=08<4>?;@ACA<?A5:5498<>A589=9=>399???7>A@D@CC>BC?B>AA8?8<>2=4::99@?0//@@A@AAAA:A???A@=<=886/675(573222/5/5/56<:6885==77/76<93758>;;;@A887A:89A<A:=>><>>>D<?>>4932222&2+225==3777:5557769965222:7<:7775'2255775*759:;1769
@N9IO0:01031:06054
GACAGAGGGTGCAAACGTTGTTCGGAATTACTGGGCGTAAAGCGCGTGTAGGCGGCTTTGCAAGTCGGATGTGAAAGCCCTCGGCTCAACCGGGGAAGTGCACCCGAAACTGCAGAGCTAGAGTCTCGGAGAGGATCGTGGAATTCTCGGTGTAGAGGTGAAATTCGTAGATATCGAGAGGAACACCGGTGGCGAAGGCGGCGATCTGGACGATGACTGACGCTGAGACGCGAAAGCGTGGGGAGCAAACAGG
+
CCCAAABB<AA?AC9::93884>:9?8<9;589>7??;>C<@;;;CBBCCD?AA;9;D>BBAGBBBC?BABBBBB6;;>===B;BBBB9=8@@@7@8B??ABB>8???9?99:@@@@?AAAA@??@::6;@@@?DBCCCC@B>B>B???@B@BA@AA=AAAA<C?@ABBABBCCCCBBBB?C?BAA?A<@A=ABA4949?;@@@@@CD>BBCBB@@@A;;;@@@@ABCCAA:::59@@@@AA2@?@?@9@?@=
@N9IO0:01032:06013
AAACGTAGGAGCTAGCGTTATCCGAATTTACTGGGCGTAAAGCGCGTGCAGGCGGCTTGGTAAGTTGGCTGTGAAATCTCCCGGCTCAACTGGGAGGGGACGGTCAAGACTGCCAGGCTGGAGGCAGGGAGAGGGAGGTGGAATTCCCGGTGTAGTGGTGAAATGCGTAGAGATCGGGAGGAACACCAGTGGCGAAAGCGGCCTCCTGGACCTGACCTGACGCTGAGATGCGAAAGCTAGGGGAGCAAACGG
+
;;';59<>?<;;@@>ABC?A@@=A@=@A;@::;A9@@@@A9@<;;CAAA;;5;;5;B?B9<;8:<=A=ABCBBBB<;;;@@:@?BBBB@BCCE?BBA@5@00-0>@;ABC@00+00,000,<<5:BBD8B=000,00,0@9<6?=@@;@?AAABCCC?CBBH=BAAABC?@@?999@8>>:?<?@A=A@AA?BCCC>BA@=A8::5;>:>>:=;;;<@A@A?===:;;>??DDC:A@>>>>>.::777.7==
@N9IO0:01049:06023
TACAGAGGTGGCAAGCGTTGTTCGGAATTACTGGGCGTAAAGGGCGCGTAGGCGGTCTTGTAAGTCCCGTGTGAAATCCCTCGGCTCAACTGAGGAATGGCACGGGAAACTGCTTGGCTTGAGTTCGGGGAGAGGGAAGCGGAATTCCGGGTGTAGCGGTGAAATGCGTAGATATCCGGAGGAACACCGGTGGCGAAGGCGGCTTCCTGGACCGACACTGACGCTGAGGCGCGAAAGCTAGGGGAGCAAACGGG
+
AAC;;9A=AB?AB?BB>@;?@;?A<@:@=A@@@A=ABCCC>BE?BABACCC?::7;A@;B?@?ACCC<BABCBBB<BDC?BBB@BCBB@BB@;;7;=AC>;<;AA8AB=BCBBE?B:99@CBCC>;;;;.;BA@@/:49>>;?=?;?<?>8?A>449@:985=4??AA<>>?BAAA?B<@@5;5;@@<@<?A<@@A?B>BB?BB?A?AF?BB@BBBAAB;;;B@@@;;7<BBBBH>CABCGGG;CC@@A<@CG<
@N9IO0:01050:06010
TACGTAGGGTGCGAGCGTTAATCGGAATTACTGGGCGTAAAGCGTGCGCAGGCGGTTTGCTAAGACCGATGTGAAATCCCCGGGCTCAACCTGGGAACTGCATTGGTGACTGGCAGGCTAGAGTATGGCAGAGGGGGGTAGAATTCCACGGTGTAGCAGTGAAATGCGTAGAGATGTGGAGGAATACCGATGGCGAAGGCAGCCCCCTGGGCCAATACTGACGCTCATGCACGAAAGCGTGGGGAGCAAACAGG
+
BBBCB??@:@A@C@A@BB?B@BBB@C9::;AABC>BCBCC>CBB@@?@@>>;>@9@C>BBBB=AA@=@?CCCCCC=BCAA9A@6=>9719<=>?9>6:??>BB?B>AAAC??:@8848AA@ABB@@@:>>ABBDCCC)B???=A<=;>00+000=>AA@@??=8>?@AABCCBBBBBD=???C?CBC?A??;9>9<17)//99:::,:AA68589>=;<<86///6579999@=C<BB>?>CC9A>??B=BAA=
@N9IO0:01060:06032
TACGGAGGGTGCAAGCGTTATCCGGATTCACTGGGTTTAAAGGGTGCGTAGGTGGGTTGATAAGTCAGTGGTGAAATCTCCAGGCTTAACTTGGAAACTGCCATTGATACTATCAGTCTTGAATACTGTGGAGATGAGCGGAATATGTCATGTAGCGGTGAAATGCTTAGATATGACATAGAACACCTATTGCGAAGGCAGCTCGTTACACAAATATTGACACTGAGGCACGAAAGCGTGGGGATCAAACAGG
+
CCCG?BBJ?CCBB?ACDDABCB?A>=>;=>>;;:.:@,::49<3::;C;;;@CCC=B;;;B@7@@BBAAA?ACDC>CCCC?:;6;@=@8AD?B?BC>BDCC?BB@CCBBA955BCAAAB7::?ABB@??B>A@@99:@AA=A?B:::?BAAAACA??=?@@A9:98<6<889879888?@??>????@@?<@?9939/8<<??>><;??@BBB=AA@>BAABA;<;;5;@;;<@0;;;;ACC;@AACB=;;;>
@N9IO0:01027:06097
GACGTAGGGCGCGAGCGTTGTCCGGATTTATTGGGCGTAAAGAGCTCGTAGGCGGCTCGTCGCGTCAACCGTGAAAACCTGCAGCTCAACTGCGGGCCTGCGGTTGATACGGGCGGGCTAGAGTTCGGTAGGGGAGACTGGAATTCCTGGTGTAGCGGTGAAATGCGCAGATATCAGGAGGAACACCGGTGGCGAAGGCGGGTCTCTGGGCCGATACTGACGCTGAGGAGCGAAAGCGTGGGGAGCGAACAGG
+
CCCBCBBB>AAACBD@A@@BCD@C?BBF>BB@GD?BCBCG>CBBBBAAACC@BB@BCCCBCB@AAFD?A=@?::::.;@AAA@@@@@B?A9:9AC;C?AAA@;=:=79:?CC>BAD=CA@ABBB@BB@BBAA@1>??ABC@C?C??;@@=@?>>===8;:7;1;;<===;;::;7AB<?@@B?BCC@C@BB?AAB@CACCC<BBCCCCC=C@CB@@@A;;;AA:;9@;@=><;=69;:@ADD9BBBBA?;;;9
@N9IO0:01032:06069
TACGTAGGTGGCAAGCGTTGTCCGGATTTACTGGGCGTAAAGGGCTTGTAGGCGGTTCGTTAAGTCCGGTGTGAAATCTCCCGGCTCAACTGGGAGGAGCCATCGGATACTGGCGAGCTAGAGGTGGGCAGAGGAAAGCGGAATTCCCGGTGTAGCGGTGAAATGCGTAGATATCGGGAGGAACACCAGTGGCGAAGGCGGCTTTCTGGGCTATCCTGACGCTGAGGAGCGAAAGCGTGGGGAGCAAACCGG
+
DDBB@992992;B@BCCC?AA@;@;:::0;@BCC=CCBBB>BC>BC6;9::69?9?>BBB@B@@@@@C@AA@@@A<AAABB;@<@BA@<BABB;BA@BBB=@@@@<@AA;;;@BB;;;BBCBB?BDD>A@@BB>BD<??B>A<?=?C>C@BBBABA@=@@@@;ABAAA@A@A>??BB=??=@?BAA?B;;;<@AA=B?;;5;@@8@;;;0;@AAB?AACDBCCAAA?CBBA@@=@BCCCCC:BBCCC>C@CA
@N9IO0:01038:06107
TACGGAGGGGACTAGCGTTGTTCGGAATTACTGGGCGTAAAGCGCGCGTAGGCGGATTTGCAAGTCGGGGGTGAAAGCCCGAGGCTCAACCTCGGAACTGCCCTCGATACTGCAAATCTCGAGTCCGAGAGAGGTGAGTGGAATTCCTAGTGTAGAGGTGAAATTCGTAGATATTAGGAAGAACACCAGTGGCGAAGGCGGCTCACTGGCTCGGTACTGACGCTGAGGCGCGAAAGCGTGGGGAGCAAACA
+
CCCC?CCCC<BBCCCB@@@CC@BA=B4:7;A@AC=;;;CC=CBBA@?@;;;?CC@BDD>CCC<@@?????.?@@@9>@@5:4A;@@AA@C?BBB9=8<899:+839AABCBBBBB<@@A??;;;=1897777::?>>>@@7;7;<A;=><>;87;592555=3:5<8?:7978@8==:@=@A<?>?<?;;;7;78167;97;>>@?@>:CCBB?BBCB@A?CBA???<?AAABB>AAAAAGG:CABBA9?8
@N9IO0:01015:06111
TACGTAGGTGGCAAGCGTTGTCCGGATTTACTGGGCGTAAAGGATGCGTAGGCGGATATTTAAGTGAGATGTGAAATACCCGGGCTCAACTTGGGTGCTGCATTTCAAACTGGATATCTAGAGTGCAGGAGAGGAAAGTGGAATTCCTAGTGTAGCGGTGAAATGCGTAGAGATTAGGAAGAACATCAGTGGCGAAGGCGACTTTCTGGACTGTAACTGACGCTGAGGCATGAAAGCGTGGGGAGCAAAACAGG
+
BBBCB;;7;B>AB?BAAA?BBA?A<AAB=CBBBC>;;;DD>CAFBB;;:@?;@A=BBBDE>C@B?@???@AABBC=B>>>:?C;ABBA=@@=@@9@@@:9:?AD>EBD>EBB>AAA@AC@@999:9@@<@BAA@BC=BAA=A=@<@=?>?@A?@?<;2;>::/559==<997;7133.36;?;>>?=9838/333,36;334AB=BAA<A8977?<AABAAA??=9919<;=@A;@A@=???5<B@@AA8AAA@
@N9IO0:01016:06114
TACGTAGGGGGCAAGCGTTGTCCGGAATCATTGGGCGTAAAGGGCGCGTAGGCGGATAATTAAGTCTGGTGTGAAAACTTGGGGCTCAACCCCAAGCCTGCATCGGAAACTGGTTATCTTGAGGACAGGAGAGGAAAGTGGAATTCCACGTGTAGCGTGAAATGCGTAGAGATGTGGAGGAACACCAGTGGCGAAGGCGACTTTCTGGACTGTAACTGACGCTGAGGCGCGAAAGCGTGGGGAGCAAACAGG
+
CBBB@;;;;;*;=.55>@?B=E>B@A=A@;;5;;0;BCCD=CE?BCBA@@@=@@=@@@?B=@=@AAAA?A@?;===,006;::/?BB=?CBB9C=???A@AAB@B?BC>CCC@E:9:AA=@A=;:9975798:<@A7?==0806186>=<<;;;///.333,37897//.357:792696=:??><A=<=4<<=9=<@?@===8=??;886=;=6;8786:99=68.6==:;;1;<=:;;;/:=;;;3;=A8
@N9IO0:01021:06130
TACGTAGGGGGCAAGCGTTGTCCGGATTTATTGGGCGTAAGGAGCGTGTAGGCGGCTAGGTAGGTCCGTTGTGAAAACTCGAGGCTCAACCTCGAGACGCCGATGGAAACCATCTAGCTAGAGTCCGGAAGAGGAGAGTGGAATTCCTGGTGTAGCGGTGAAATGCGCAGATATCAGGAAGAACACCCGTGGCTAAGGCGGCTCTCTAGTACGGTACTGACGCTGAGACGCGAAAGCGTGGGGAGCAAACAGG
+
@@CBBACHHG5CC:BBBA=@;;8<8<D@8=@9=@8=B<<8<7;<>AAAAAA=??9?@AB>BAB?BB?B<>A==;88&----/86888A>A033:989:33-344438:2:5899999:99A@@@A?A4;69@@=ACCAAA?C?B@D@CB?BBAABAB9=:;;69@@A@@@@?999?A9?<@A<=>??0::>9>>?=A?CC?:99??@AA@@@B8;;C?@@@>:;;;;???B;;;.;;;;BBB9BBCCC>CCC@
@N9IO0:01023:06124
GACAGAGGAGCCAAGCGTTGTCCGGATTGACTGGGCGTAAAGCGCACGCAGGCGGATGCGCGCGTGGGGTGTGAAATCTGGCCGCTTAACGGCCAGGCGCCATCCCATACGGCGCGTCTGGAGTGATGCAGAGGTCGATGGAATTGCCGGTGTAGTGGTGAAATGCGTAGAGATCGGCAGGAACACCCAGGGGGAAACCAGTCGACTGGGCATCTACTGACGCTGAGGTGCGAGAGCGTGGGGAGCGAACCGG
+
BBA;;;F?CB?=A?@BCC9:;D?B<@@=@@@ACE?DBBBC:;:@@CB;;;B=@@=@@C;;;BBAAABB7AAA;;;,:>>;5>:@@B@CACB?B@CC@@AC@CCCE?AA@BA=A@:95>>C9658<;::@AAAA>AAAAA@@D@C9BB?B@DC::9AA<ADCD>ABBCBAAA::;A><<::39:@?<=073333$3<3=7BBB@?>=9:9+9;<<>?::<ACBBBBBB????8::??AB??@@188=>=5:3:8
@N9IO0:01026:06158
TACGTAGGGTGCGAGCGTTAATCGGAATTACTGGGCGTAAAGCGTGCGTAGGCGGTCTCGCAAGCTGGGTGTGAAATCCCCGGGCTCAACCTGGGAATGGCATTCGAGGACTGCGAGGCTGGAGTGCGGCAGAGGGAGGTGGAATTCCACGTGTAGCAGTGAAATGCGTAGAGATGTGGAGGAACACCGATGGCGAAGGCAGCCTCCTGGGCCGACACTGACGCTCAAGCACGAAAGCGTGGGGAGCAAACAGG
+
CCBBCCCC=9:9CCCCCB?B?BBA?C<@>@BBBD?BABBC<A@BBAAA@??;9:5:AAAABA>@@AA@8@@@>==3?>>>0>>6@???:@><<<3=978.0@@;0/0:59<=8=@7:5:CC;?@BBB@?@?>>=?9>>;?@>A?B@B?BBBAAAABA@@CBBB>ADAB???BBAABBA;@@<@=AA@=???@<@AA?C@AAAB?AA6;;@;@=BCBBBBCCBBBCCC@BBCCBCC<A>>::::6:BBCF>::;@
@N9IO0:01027:06139
TACGTAGGTGGCAAGCGTTGTCCGGATTTATTGGGCGTAAAGCGAGCGCAGGCGGTTTCTTAAGTCTGATGTGAAAGCCCCCGGCTCAACCGGGGAGGGTCATTGGAAACTGGGAGACTTGAGTGCAGAAGAGGAGAGTGGAATTCCATGTGTAGCGGTGAAATGCGTAGATATATGGAGGAACACCAGTGGCGAAGGCGGCTCTCTGGTCTGTAACTGACGCTGAGGCTCGAAAGCGTGGGGAGCAAACAGG
+
BCCCC::6:;4;C?DBDD>BAD@C=AA@:?B;?@:998@A5;;@>=9::@>9;;5;A=AB@G?CA@@CBAA@:95)9;555$56A@@B?C5;;;.:=<4@BCB:B7?;7ADDD=CC@@@;@==???@@B?BCC?CBBBBB@B?B=?9@?@@@@AA??;?@@@;999ABCBBCCABBC>??<?;?A<<BA==:=<9;@<@@<?>>688A;>=>>:959?==@@@AAAA=AA?ABC>BBABDCC8AACCD>>>>?
@N9IO0:01029:06132
TACGTAGGTGGCAAGCGTTATCCGGATTTATTGGGAGTAAAGGGCGTGTAGGCGGGAATGCAAGTCAGATGTGAAAACTATGGGCTCAACCCATAGCCTGCATTTGAAACTGTATTTCTTGAGTGCTGGAGAGGCAATCGGAATTCCGTGTGTAGCGGTGAAATGCGTAGATATACGGAGGAACACCAGTGGCGAAGGCGGATTGCTGGACAGTAACTGACGCTGAGGCGCGAAAGCGTGGGGAGCAAACAGG
+
CCECCEDABB>BC@CBBB@CCC@C?BBD>CF@CD>BBBBD=CC>BB<CA@@<@A@9A?AA@B8;5:?AAA??9::;.;?AB@A;@@@A<AC6:5<<==@:::9?8<=>7=?BAAAA<AB=@?BBAAAC>A@AA@BC?BBE@B?B?B?A@@@A:;;@@<;:;909?@B@ABAA>@;99=@B?B@BAA@CA@@>AA@5;2;?;:@8?<AB7;;;:AA?AB@A@BCBCBD?@@>:;949A@AAAA7AB@AA<@@?=
@N9IO0:01029:06142
TACAGAGAGTGCAAACGTTGTTCGGAATTACTGGGCTTAAAGCGCACGTAGGCGGCGCCGCAAGTGTGGGGTGAAAGCCCACGGCTTACCCGTGGAATTGCCTGGCAGACTGCGGTGCTAGAGGATGGTGAGGGGAGAGGCGGAACTCCTGGGTGGAGCGGTGAAATGCGTAGATATCAGGAGGAACACCGGTGGCGAAGGCGGCTCTCTGGTCCATGACTGACGCTGAGGTGCGAAAGCTAGGGGAGCAAACGGG
+
BBC;;;BBA;=;DD<;::5:::??;<9A@BCCCD=A?5;;0;:49@900..*..*-8<:BBC>ABBCKJE;BBBH>CCI=CA@>;;2:;9.9<A;>:>*00)/727=99555999AA>@9:;A>@=@900000/&/9::3:>5:8:::6444(4:53//95///7(/4;;<<<@@:33790337;-34949498333626:?@;>>>BBBD@BB>BCCCCCCBBBAA@@??C@????8>BB;;;;.:B:;;09@@3
@N9IO0:01036:06120
TACAGAGGGTGCGAGCGTTAATCGGAATTACTGGGCGTAAAGCGCACGTAGTCGGCTTTGCAAGTCGGGTGTGAAATCCCCGGGCTCAACCTGGGAACTGCATCCGAGACTGCATTGCTAGAGTATGGGAGAGGGAAGCGGAATTTCTGGTGTAGCAGTGAAATGCGTAGATATCAGAAGGAACATCAGTGGCGAAGGCGGCTTCCTGGACCAATACTGACGATCAGGTGCGAAAGCGTGGGGAGCAAACAGG
+
CCDDCBGM>CBBBAA:::4;5;;@=A6:69AAAC>??@BD8::@@B@A@CAA;;6;BC;@@BACCCCC?CBBBBB=BCCC:BB=B@@@@C?BAB<A?BCFBBCC=;;;@A??@CC?@AA:::ABBBBC>BCBCF=B?BBC?B?CG?BCB>AADBBAAACBBB=;;;BCBBBAAABAAA>A<@=@@A;;;CB?@@@5;5;;5;A<@<;;5;;>C@;;;B:;9A?@@?>5>>>;;C=B999CBB9A@ABC:A@B=
@N9IO0:01038:06155
TACGAAGGGTGCAAGCGTTACTCGGAATTACTGGGCGTAAAGCGTGCGTAGGTGGTGGTTTAAGTCTGCTGTGAAAGCCCTGGGCTCAACCTGGGAATTGCAGTGGATACTGGGTCACTAGAGTGTGGTAGAGGGATGCGGAATTTCTGGTGTAGCAGTGAAATGCGTAGAGATCAGAAGGAACATCCGTGGCGAAGGCGGCATCCTGGGCCAACACTGACACTGAGGCACGAAAGCGTGGGGAGCAAACAGG
+
BBBA?;AC;BBBCACBBB@B@@@>5?3:7:CCBE>:<;BB<BBA@@;;:BB@CE@BB@CG?DACCBBCBCCB@BB0;;5)5C>6CBDD:C;GC>6;7;8AAAABB=B@@@AAA<A@BBBBAAAACBC?CCA>@@6@=?>@<@?CB<?AC?CCBBCB?@@:;;6;@@@BBDA???AA;>6A>A588=@:?@A=?=@>A=BB?BBBB?@AA8@4;5;AABBB@@@@;;:29=:::D>C<;;EEF:ABCCE>@@@>
@N9IO0:01039:06132
TACAGAGAGTGCAAACGTTGTTCGGAATTACTGGGCTTAAAGCGCACGTAGGCGCATCGCAAGTGTGGGGTGAAATCCCACGGCTTACCCGTGGAACTGCCTGGCAGACTGCGATGCTCGAGTGTGGTAGGGGAGAGCGGAACTCCTGGTGGAGCGGTGAAATGCGTAGATATCAGGAGGAACACCGGTGGCGAAGGCGGCTCTCTGGTCCACAACTGACGCTGAGGTGCGAAAGCTAGGGGAGCAAACGGG
+
CCC;9<;?A@ABBD9;9945;7=A<?8;9<CCCD;@<.44(444/:///7:1/55>?BBCC666==C>>2?>>?6>CB769@8<<9=?@7@DD;>;CCBB=;:8;ACC@BBB<AAA@@?AA@;;;@<<?A<@2CCAAAB?B>@<=6::8<=89;9B?AABB<;:;B@@@A@A:98>:7817287;5;<;=889:=A<@A;?>????D=AA999?=@@A@@ABA???<744::<5=B@AADD:BCAAB>BDE>
@N9IO0:01044:06115
TACGAAGGTGGCAAGCGTTGTTCGGATTTACTGGGCGTAAAGGGAGCGTAGGCGGTTCGGTAAGCCCTCCGGGAAATCTCCCGGCTTAACCGGGAAAGGTCGGAGGGGACTGCCTTGCTAGAGGACGGGAGAGGAGCGCGGAATTCCCGGTGTAGCGGTGAAATGCGTAGAGATCGGGAGGAAGGCCGGTGGCGAAGGCGGCGCTCTGGAACGTTCCTGACGCTGAGGCTCGAAAGCGTGGGGAGCAAACAGG
+
BAB;96<=ACACC@CAA@ACD@DD@BBC<AABBD>?@@DB9@@9@AAAA@@=8838=@@<BC:;;C=BB>@A599/9===@9@<@A<@=@<@@;@B<B?BBB>AACC;BBBBB?B?BBBBBAA=A@@@;@CCCAGCCIAA;@7:7;B=B@CCDCCBB@BBCC=CCBBBBCCC966@@8@@:?:@<C:B8<<8<<=9>:?@7>@<<///)/)/?>:B@BBBBC@@@;;5;;B@@@9@??@@@@2@>@@@8@<;5
@N9IO0:01048:06137
TACGTAGGGTGCGAGCGTTAATCGGAATTACTGGGCGTAAAGTGTGCGCAGGTGGCTGAGCAAGTCGAGTGTGAAATCCCCGGGCTTAACTTGGGAATTGCGCTCGAAACTACTTGGCTCGAGTGTGGCAGAGGAAGGTGGAATTCCAGGTGTAGCGGTGAAATGACGTAGAGATCTGGAGGAACACCGATGGCGAAGGCAGCCTTCTGGGCCAACACTGACGCTCATGCACGAAAGCGTGGGGAGCAAACAGG
+
BCAAACCC>BB@CCCCCC<D<CCB@D@D?CBCBC>CBBCB=BBDCBAAC@?=@:59=::;;<7;;;;=====:::29><<&73,386B6<:8==3:4:.33337888818=;;<4413:5337/..70557:;491608=7<5:394::2:7575:@38::<1////98=655<988<8::4::@@B@C@?@?@;;89:>CAA;>5>@@@9A=A=@@====0////9555=644A9A???@@@.;;;@B<BC@:
@N9IO0:01014:06199
TACGTAGGGGGCGAGCGTTGTTCGGATTTACTGGGCGTAAAGAGCGCGTAGGCGGTTCGATAAAGTCGGAGGTGAAATCCCTCGGCTCAACCGAGGTCCGCGTCCGATACTGTCGAACTTGAGTGCAGGAGAGGAGAGCGGAATTCCGAGTGTAGCGGTGAAATGCGTTAGATATTCGGAGGAACACCGGTGGCGAAGGCGGCTCTCTGGACTGCCGACTGACGCTGGAGGCGCGAAAGACTAGGGGAGCAA
+
AACCCBB===+>C??>@A:<;7;>156<4AA@<<5@;;>?6666<<<@=;;200)/2///0;4/5@AB8BB9??>=7@@;49>82=77>,9.33;6<B05488859<888////-9088+//77445;8<?;;4669///06(/(/3667988888837787.6;///(/;>:920225>82>,22>,2,2:4?@@6A4>96<889:88,22566+22222992.-,(,,(,,,248...//;<<=1==<>9
@N9IO0:01029:06199
GACAGAGGGGGCAAGCGTTGCTCGGAATCACTGGGCGTAAAGGGCGCGTAGGCGGGATGGCAAGTCGGTCGTGAAATCCTTCGGCTCAACCGAAGAACGTCGGCCGATACTGCCGTTCTTGAGGGATGCAGAGGAGATTGGAATTCCCGGTGTAGCGGTGAAATGTGTAGAGATCGGGAGGAACACCGGTGGCGAAGGCGGGTCTCTGGGCATCTCCTGACGCTGAGGCGCGAAAGCGTGGGGAGCAAACGGG
+
BBBBBCBBBB2AB?B9:;@B;;;B>A8;;CCCBC?BBAAA5::59A???@>:999,::?=@A?ACCB@CBBAA@C>DF7:9:C?@BAC?B?BB?BB@BAAAB>B>B>??@ABA?BC=AA@BBBC<A@A@@@@@?BBAA;@8?;?<@A;B?BBBBBBB?BCCC>???BBC@A?>?ABC>CC<>;?BB=B?BA>ABB?B?BEK>EBBBB??9><<=995:>BAAAA9999?@>AAA299<::::+9=>>@8=?=3
@N9IO0:01035:06176
TACGTAGGGTGCGAGCGTTAATCGGAATTACTGGGCGTAAAGTGTGCGCAGGTGGCCGCGCAAGTCGAGTGTGAAATCCCCGGGCTTAACTTGGGAATTGCGCTCGAAACTACGTGGCTCGAGTGTGGCAGAGGAAGGTGGAATTCCACGTGTAGCGGTGAAATGCGTAGAGATGTGGAGGAACACCGATGGCGAAGGCAGCCTTCTGGGCCAACACTGACGCTCATGCACGAAAGCGTGGGGAGCAAACAGG
+
CCCBBCG@7BCABBBBAA9=5A;<8<8=<@?>>?7?>;::3::<<==B<;;7;<9<:BB==B8?=99447<B@:;5AA;;/=8*//3;066388/85;28>88::===58333A73.:A=?>8BBBA6<?99:6A6B8B>3@:B8?7?>9455<A<B8<?@;4@<A<<<<<:;555=-430404558<<<<9;@>9C9B:55057=;@=4A8A8::9999:44::@99944444)4?9:<??2A<=C@8A=B7
@N9IO0:01052:06192
TACGGAGGGTGCAAGCGTTATCCGGATTTATTGGGTTTAAAGGGTCCGTAGGCGGATCAGTAAGTCAGTGGTGAAATCTCATAGCTCAACTATGAAACTGCCATTGATACTGCTGGTCTTGAGTAAGGTAGAAGTAGCTGGAATAAGTAGTGTAGCGGTGAAATGCATAGATATTACTTAGAACACCAATTGCGAAGGCAGGTTACTATGTCTTAACTGACGCTGATGGACGAAAGCGTGGGGAGCGAACAGG
+
BBBB=@?B8AB@C?BA@@?DBCAF?BBA<@@>AA9@?.99.8;6?<?BBBB@BB?BBCCBAA>ABCBBBA>ABBC=@@@@@@ABA@@@=@;:;99:1;999@CE@AAABA???994899;???@A?A?ABBB8;;ACC;;7;>AC@BBCCCBCCBAA=ACCC=;;;B@@@BBBA=BBB=AAA7;<C9;8;<@;;;=@<ABB?CADCBB;;;A@@C?CBBB;<<CCFAA;A;;;;0;;9:>AA7ABAAB=;9:?
@N9IO0:01052:06203
TACGTAGGTGGCGAGCGTTGTCCGGATTACTGGGCGTAAAGGATGCGTAGGCGGATATTTAAGTGAGATGTGAAATACCCGGGCTTAACTTGGGTGCTGCATTTCAAACTGGATATCTAGAGTGCGGGAGAGGAGAATGGAATTCCTAGTGTAGCGGTGAAATGCGTAGAGATTAGGAAGAACACCAGTGGCGAAAGGCGATTCTCTGGACCGTAACTGACGCTGAGGCAATGAAAGCGTGGGTAGCAAACAGG
+
>7///0/)/:20//5@995444.4.55.5@A;;2@9444)4344444=4:.44.4;999186333338887333(3333(3;3;;7</33288.8;@<733380877.733,377878777>33333(39=;6A:B8CB6;4817133//66///769;8=,228333333894//(/06606885:9;;10//6.6060//3866AA3=>/528+25553...2473..(/668199999929887=7.8333
@N9IO0:01061:06205
TACGTAGGTGGCAAGCGTTATCCGGATTTATTGGGCGTAAAGCGAGCGCAGGCGGTTGCTTAGGTCTGATGTGAAAGCCTTCGGCTTAACCGAAGAAGTGCATCGGAAACCGGGCAACTTGAGTGCAGAAGAGGACAGTGGAACTCCATGTGTAGCGGTGGAATGCGTAGATATATGGAAGAACACCAGTGGCGAAGGCGGCTGTCTGGTCTGCAACTGACGCTGAGGCTCGAAAGCATGGGTAGCGAACAGG
+
CC;<;CHACCABB@BCBB@CCB?@=9::0;B>BB=??>@@6>@@9::?@@B?@@=@;@@B?AA?9:;AB@@@AA@9;;2:85905@9A=@=9;79B=@B@9;8>B:>>7B<@<<?@7@A=AAB;<;BAA=ABC?BBBAAC?C?ADC=AAABBA@@@B=BB@C@BBBB@@;;;BCCAB7;1;C=@@B?AACD@CDB=@;?@?BBBBCCC@BB====:====655:555.59<9<:2:889CH@CCCB@@<;;:;
@N9IO0:01025:06259
GACAGAGGGGGCAAGCGTTGCTCGGAATCACTGGGCGTAAAGGGCGCGTAGGCGGGATGGCAAGTCAGTCGTGAAATCTCTCGGCTCAACCGAGAAACGTCGGCTGATACTGCCGTTCTTGAGGGATGCAGAGGAGACTGGAATTCCCGGTGTAGCGGTGAAATGTGTAGAGATCGGGAGGAACACCGGTGGCGAAGGCGGGTCTCTGGGCATTTCCTGACGCTGAGGCGCGAAAGCGTGGGGAGCAAACGGG
+
CCDCCBCCCC5CF@C@A@@B@@AB?B8;;BDAAA<:;:BB099/:D79:CC?AAA<@@@ACC@BBB???BBBBCC?CCC@@@A?@@@C@C@CBBBC=A@A??=?ABABBB@AA;@@=@@=@@AA<BAA@@@::6;@@?>@=@=A?CE?D@BCCBABB??@@H>CCBCBBBB?@?@AD>CC?A>ABA>A?AA>BBD@DACCC>CCCCCCF?CCDI?L?AA@@B@@@@@<@CB??@9;;;@BCC9BAAAA;@CC7
@N9IO0:01031:06225
TACGGGGGGGGCAAGCGTTGTTCGGAATTACTGGGCGTAAAGGGTGCGTAGGCGGCTCTCTAAGTCGGATGTGAAAACTCTGGGCTCAACCCAGAGCCTGCATCCGAAACTGGAGGGCTAGGGTTCTGGAGGGGAAAGCGGAATTCCTGGTGTAGCGGTGAAATGCGTAGATATCAGGAGGAACACCGGTGGCGAAGGCGGCTTTCTGGACAGATACCGACGCTGAGGCACGAAAGCTAGGGGAGCAAACAGG
+
9:BCFGDEDD"CC9;;BB>BB@CC@CAC@CCBBB>BCCBB<B@:AA9:;CC>;;494<=;AC?AAA?>?;;:0000&//9:<><>=?B@CE>ABAAB?BBAABA6::@9>??=;;:0:=::;.;4;9A;??=A2BF<BAB=@=A<A<@C@CGEBBBC@CDDD?;;;CCCCDB@AAAA@<<5<5<;;<@??@:@;;5:=AA?CCD@BBC=??AA@@AC?BBB@??@@@4::?;;;7;AAABCC9AABBB=BCB?
@N9IO0:01039:06231
GACAGAGGGTGCAAACGTTGCTCGGAATCACTGGGCGTAAAGGGCGTGTAGGCGGATAGGTAAGTCGGGCGTGAAATCCCTGGGCTCAACCCAGGAACTGCACTCGAAACTACTTGTCTTGAGTGCCGGAGAGGAAAGCGGAATTCCTGGTGTAGAGGTGAAATTCGTAGATATCAGGAGGAACACCGGTGGCGAAGGCGGCTTTCTGGACGGCAACTGACGCTGAGACGCGAAAAGCGTGGGGAGCAAACAGG
+
ABB:::@@8@B@BB<BBC798A@?;@<?>@==>?9?AABD=BB=BBBBBBB>BB?BAAB@CC@C@@@A9;;<@@B9>@@9??@;ABCC@BB=BE@C?@;<:??@BBBC>CCBBB@BBBB?AAA@;;5;>@A@B>BC>BBB@B:;5;>;96:ABBDBB?BBBD=B=@@AA@@BB::9A=@<1640<;4:)//)///)/3:;8444)4;:5:::.44.49449993449;;;=7777&7;87777(3<<?@=??@?
@N9IO0:01042:06246
TACGAAGGGTGCAAGCGTTAATCGGAATTACTGGGCGTAAAGCGCGCGTAGGTGGTTCAGCAAGTTGGATGTGAAAGCCCCGGGCTCAACCTGGGAACTGCATCCAAAACTACTGAGCTAGAGTACGGTAGAGGGTGGTGGAATTCCTGTGTAGCGGTGAAATGCGTAGATATAGGAAGGAACACCAGTGGCGAAGGCGACCACCTGGACTGATACTGACACTGAGGTGCGAAAGCGTGGGGAGCAAACAGG
+
BBBBB?BG?CCCF?B;;;@D?AAA6:699?AABB>AA@AB<A@@?BBBBAA?CC@D>BBBEC@CCAC>BBCCDCC>CDDF9CC99;BB@B@BBB<A9:;A@DCG@BBB8ABAB8:9AABBBCAA@B?;??>>>?9==<=<9?4:4;5::9=?@@?>:=:::/:@@BBBAC@@@BB=A?A?B?CCC=@@@@;?A?2959AAA?BC?BB>A@AB@@@@?@@@>?@@AA?:;::::.;=>@AAB9BBBAB<AA@=
@N9IO0:01052:06258
TACGTAGGGTGCAAGCGTTAATCGGAATACTGGGCGTAAAGCGTGCGCAGGCGGTTATGCAAGACAGATGTGAAATCCCCGGGCTCAACCTGGGAACTGCATTTGTGACTGCATGGCTAGAGTGCGGCAGAGGGGGATGGAATTCCGCGTGTAGCAGTGAAATGCGTAGATATGCGGAGGAACACCGATGGCGAAGGCAATCCCCTGGGCCTGCACTGACGCTCATGCACGAAAGCGTGGGGAGCAAACAGG
+
DCCCCBB@:9;9B?B;;;<@<@AB?D7;;A;;;/:>BB@4@9;;;;B@;;6:A=A?;::AA>@@A?::9AA?AC99999+:?3999@19137:1:7B==BCBC<?@BCBAAABCC?BAAA??@B;;6;ABBBCBB3CAA=A5;7;9;;CCAAABA@@BBBF=AABBBBBBA@:9999>>;@>A@@696558<<=7;5::7<<>?2>@@25155599999<44388888::8<>5>999DDD8@ABFF=BBB@
@N9IO0:01014:06304
TACGGAGGGAGCTAGCGTTGTTCGGAATTACTGGGCGTAAAGCGCACGTAGGCGGCTATTCAAGTCAGAGGTGAAAGCCCGGGGCTCAACCCCGGAACTGCCTTTGAAACTAGATAGCTTGAATCCAGGAGAGGTGAGTGGAATTCCGAGTGTAGAGGTGAAATTCGTAGATATTCGGAAGAACACCAGTGGCGAAGGCGGCTCACTGGACTGGTATTGACGCTGAGGTGCGAAAGCGTGGGGAGCAAACAGG
+
CCDHAAAA8AAA@@@BBB<=9999.45@7>:59:,:??=A<AAA@C:;;AA>;;6;BB>?@>,00000:=9=AAA<A@A<AAC5;0.-0666&-(-3796618818==5<=3//6////)443:<5;;7858?<A?AB>?<?@B?B@GAA>??AAAA@ABCB>B?A?????===9=>5;5;>5:;=9;::<6;<<6;6<;6<;===8818@@D?CBB?;;;BBABCB?BBB@@@9@@AABDE;BBBCC=BBB@
@N9IO0:01017:06294
TACGTAGGGAGCAAGCGTTGTTCGGATTTACTGGGCGTAAAGGGCGCGTAGGCGGCGCGGTAAGTCACTTGTGAAATCTCTGAGCTTAACTCAGAACGGCCAAGTGATACTGCAGTGCTAGAGTGCAGAAGGGGCAATCGGAATTCTTGGTGTAGCGGTGAAATGCGTAGATATCAAGAGGAACACCTGAGGTGAAGACGGGTTGCTGGGCTGACACTGACGCTGAGGCGCGAAAGCCAGGGGGAGCAAACGG
+
CCBBBDCC<CBDD@C@@@?CD?CC???>6=???B:ABBGD>FD>DBBBCBB?9949@>>;@C@CBBBBB7::AAA<@?@CBBBBBD?A>AAA@AA>@@<@,0-0>==;?@AAA@@????>?@A????AA<@@@6:949BA>B9949B<@<AB@@@AC@CCCB<BBBBAAAAA@@B@=@AA;?;?@@:=@::3:@>;@A;;;0:9==?EE>BCBBA@@A@AAAAABAA=@@C<00+00,00000'0/=:>1884
@N9IO0:01037:06271
TACGTAGGGTGCGAGCGTTAATCGGAATACTGGGCGTAAAGCGTGCGCAGGCGGTTGTGTAAGACAGGTGTGAAATCCCCGGGCTTAAACCTCGGGAACTGCGCTTGGTGACTGCACGGCTAGAGTACGGCAGAGGGGGGTGGAAGTTCCTGGTGGTAGCAGTGAAATGCGTAGATATCAGGAGGAACATCGATGGCGAAGGCAGCCCCCTGGGCCGATACTGACGCCTCATGCACGAAAGCGTGGGGAGCAAACAGG
+
0AACECCG>BABBC900@;>-00=7@-;9@@@B=;;;FE?DCC;:9@@?@<@A=@=>@:00*00/0/(/8/34>6?>?=188.68+00)0;0///(/(/6////6(/(.788==876?;?@>===<>>?;?;;;<====&<>)/+//040442,-(----5556881777A@@==;;879@;@C?B>A@@??:9;5;==8>6<<=<@=@.===1:5;7555569822,2;9;=<=>AAA6;<AACDC:;;;BH?CCC?
@N9IO0:01026:06329
GACAGAGGGGGCAAGCGTTGCTCGGAATTACTGGGCGTAAAGGGCGCGTAGGCGGGATGGCAAGTCGGTCGTGAAATCCCTCGGCTCAACCGAGGAACGTCGATCGATACTGCTGTTCTTGAGGATTGCAGAGGAGACTGGAATTCCCGGTGTAGCGGTGAAATGTGTAGAGATCGGGAGGAACACCGGTGGCGAAGGCGGGTCTCTGGGCAATTCCTGACGCTGAGGCGCGAAAGCGTGGGGAGCAAACGG
+
CCDCDCCCCC1CD@CAAA@CBB@@=@?@>AA@@?<@BBCD>DD>?@@@@CA?BCD:@;;7;@=AA@@=@BC@??A=ABB=BAA>ABBC@C?AAA?B>B999?>@@BAAA@AB>::9?BB?BBB?BB?BBB@@@>AAABCC?C?B?BC>D?BBBBBBB>A@A>8BBAAABBBBBBBBB>AA=A?>???B?AA>A;B?B?BBD;CB>>>??8;?:?<B7:8::>>>:::8==><99.882;;89-;>@@:3;77
@N9IO0:01029:06347
TACGTAGGGGGCAAGCGTTGTCCGGATTTATTGGGCGTAAAGCGCGTGTAGGCGCCACGCAGGTCCGCTGTGAAAACTCGAGGCTCAACCTCGAGCTGTCGGTGGAAACCGCGTGGCTAGAGTCCGGAAGAGGAGACTGGAATTCCCGGTGTAGCGGTGGAATGCGCAGATATCGGGAGGAACACCCGTGGCGAAGGCGGGTCTCTGGGACGGTACTGACGCTGAGACGCGAAAGCGTGGGGAGCGAACAGG
+
CCCCBBCDDD1DD>AAA@@CDE<C<BBB<AB:CC=CDDCC8;;@;:;;;==<00/47???AD=??9::@@@:999&3A@=??<??>D@C?B@A99:??@AA?AA>AC?C?BBAA@;?AA889??>A?B@BBC<>?BBBB@C@B?BB9B@BCB>>>A=994:>BAAAA?=898>===5@@<@=?@@@<AAA?BCC@C@CDE>CBBB@>@8@@A=@BBCAAADB@@BA?@>A@>>8?@@@CCD:BBCCD=???>
@N9IO0:01029:06356
TACGTAGGGTGCAAGCGTTAATCGGAATACTGGGCGTAAAGCGTACGCAGGCGGCTGGGTAAGACGGATGTGAAATCCCCGGGCCTAACCTGGGAACTGCATTCGTGACTGCTCAGCTAGAGTCTGTCAGAGGGGGGTGGAATTCCACGGTGTAGCAGTGAAATGCGTAGAGATGTGGAGGAACACCGATGGCGAAGGCAGCCCCCTGGGATAAGACTGACGCTCATGTACGAAAGCGTGGGGAGCAAACAGG
+
CCBCCBCB=@AAB>BBAA>@=@=<8<+00=<<<3:9;CC;DBB;;;BBBA=@A=AAAB=BB@A?@D?BBCBAAA<@@BB8AB.:5;;5;<;44)4.4444445:?A?@9::@?@A@>99=::;=<<AAAA799999%37,317394=00+0;:79:444::=,44;>;>>@@984=?349=?>885:>>@C@@A@@B=?<33333$48:2:<<7;;;:A>@:;544;==999=@8@A@BBBC8AAAAD;AA@=
@N9IO0:01031:06324
TACGTAGGGAGCAAGCGTTGTCCGGATTCACTGGGTGTAAAGGGTGCGCAGGCGGACTTTCAAGTCAGAGGTGAAATCTCACGGCTTAACCGTGAAACTGCCTTTGATACTGTAAGTCTTGAGTTAGAGAGAGGTTGATGGAATTCCAGGTGTAGCGGTGAAATGCGTAGATATCTGGAAGAACACCAGTGGCGAAGGCGGTCAACTGGCTCTTAACTGACGCTCAGGCACGAAAAGCGTGGGTAGCGAACAGG
+
BCAAACCE<;;:A=@BBB<@@A=A?;;5;B;;6>6AAACD?CC?GG@A@CC?@@>ABDD>CC?BBEB@A@9;99;08<=900=666)/)/1::0:9,:9:9;>?7?@AAAA@@<8;?@B6AAAA>ABABB;;;6;;@>993:9?4?9AA8@A@;99A:;@A>8B<AB@A@CBC@@>@16.6;8=BBAGC@A>@CB?B@BB>BAB?B@@=@@BC@B?BBCCBB<BA;:5:<73333&388:;=4::889:48882
@N9IO0:01033:06336
TACGTAGGGTGCAAGCGTTAATCGGAATTACTGGGCGTAAAGCGTGCGCAGGTGGTTATACAAGACCGACGTGAAATCCCCGGGCTCAACCTGGGAATGGCGTTGGTGACTGTATGACTAGAGTGTGGCAGAGGGGGGTGGAATTCCACGGTGTAGCAGTGAAATGCGTAGAGATGTGGAGGAACACCGATGGCGAAGGCAGCCCCCTGGGCTAACACTGACACTCATGCACGAAAGCGTGGGGAGCAAACAGG
+
CCBBBCCD=9;:B?BBB@694:A?;@496;CBBD>AAACE?ECDCCCBAAA>A@=A?BAA?@<@AA=B;:433>919999-9>-7877276;;718.336A@>4:23=:@@AAAACBB:::CB9:9@<>==777777%9723,3//(//0(/8=>BA<@CHFJ=BBCDAAACCCBBBB>AA;?<?@?:<<9929:9:?;?>78777'8AA;BCB9::ADAA@::9AA@@;::BCD=C;;:CBB;;99=>8BEH@
@N9IO0:01040:06355
GACAGAGGGGGCAAGCGTTGCTCGGAATTACTGGGCGTAAAGGGCGCGTAGGCGGAATGGCAAGTCGGTCGTGAAATCCTTCGGCTCAACCGAAGAACGTCGATCGAAACTGCCGTTCTTGAGGATTGCAGAGGAGACTGGAATTCCCGGTGTAGCGGTGAAATGTGTAGAGATCGGGAGGAACACCGGTGGCGAAGGCGGGTCTCTGGGCAATTCCTGACGCTGAGGCGCGAAAGCGTGGGGAGCAAACGG
+
9955555555$5<79666>B>;::99:D?A@@@A9BA;;;0;90484;;A@;:96<>BB;@@<@ABB@CCB?@@@9@?3923;2;;;;4><@?<??9=?>>9:7<877389:?>B=<9974?@>CC?BBAAAA=?????@?B?B?BB=A=AA@@?=>7;;;=5:>:54;;<<8338809@>??@@@?B>BA?AAB>B?BB@9@@>??CF>CC?B>B>@AC998A<;91287857(2279:55)5::95-3=:
@N9IO0:01062:06338
TACAGAGGGGGCAAGCGTTGTTCGGATTCACTGGGTGTAAAGGGCGCGCAGGTGGGTTAGCAAGTCAGAGGTGAAATCCTACAGCTTAACTGTAGAACTGCCTTTGAGACTGTTAATCTTGAGTAAGGAAGAGAGAGATGGAATTCCAGGTGTAGTGGTGAAATACGTAGATATCTGGAAGAACACCAGTGGCGAAGGCGATCTCTTGGTCCTTTACTGACACTAAGGCGCGAAAGCGTGGGGAGCAAACAGG
+
AABBBCCDDD3BB>AA??6::=AA=@@<@@@AAC=B@@@C=AB<BB:;;BB?BB@>B?BBBF@DBCCCGC@CCCC>CD@BBBB@AA=A>@BBCAAA@@?@@>AA6;;CA?A;@:F><;:9BBC>C;C@B?BCB@@@AA;:.95:4;7;=8=C@@@AA:>:::4?@?;;BBC@A<<:7)/)/85:@A<BBBD?BCB?B?B474:BCC?A=@@,93(377;@AA=BA=A4>888:=6=>>8888.88@<@6BCC?
@N9IO0:01062:06354
TACGTAGGGGGCAAGCGTTGTTCGGAATTACTGGGCGTAAAGGGCGCGTAGGCGGCACGGCAAGTCGGGAGTGAAAGCCCGGGGCTCAACCCCGGAGGGTCTCTCGAAACTGCCGAGCTAGAGTGCGGAAGAGGCAATCGGAATTCCCAGTGTAGCGGTGAAATGCGTAGATATTGGGAAGAACACCGGAGGCGAAGGCGGATTGCTGGGCCGACACTGACGCTGAGGCGCGAAAAGCCAGGGGAGCAAAGCGGG
+
BBCCHCEGDG2CC?A@BB@CC?CD<H>B>A@@@B=A?@@B>BG>BBBCCCB@BB@C???9AB?@?:73,388BBB=A@A/999-3:<:8>??5=:;A;8:@?=>BBB=6<99:@DAAB??>;=>>>>8@:@@@:@@<@@@<A=@<@C<A;9:BB;;;::883*3>8>>?@AABA>AB5:04;28?E?B>??<?BB?A?@A59/06///6.649//3::9888;0///(//8/333&37389::.3383;,37=>4
@N9IO0:01022:06386
TACGTAGGGTGCGAGCGTTAATCGGAATTACTGGGCGTAAAGCGTGCGCAGGCGTTTGCTAAGACCGATGTGAAATCCCCGGGCTTAACCTGGGAACTGCATTGGTGACTGGCAGGCTAGAGTATGGCAGAGGGGGGTAGAATTCCACGTGTAGCAGTGAAATGCGTAGAGATGTGGAGGAATACCGATGGCGAAGGCAGGCCCCCTGGCCAATACTGACGCTCATGCACGAAAGCGTGGGAGCAAACAGG
+
ABCBB@AA8;:<@??@;;9;?CCD<C?A<@A555)55544/5<<ABA??<;5;:44(4::<8<=@?BA:66>>>4AA<<.:@9<<8>9>9=;;09.44444506:>>@DBB9B<<5:=@94555==7::?:;;;;;$.6--(-(-(---388445=<<;A>6BC?;;>?956<<AC898;?245:7999:4==>3<9>73,3333$//(/4:(////://///6633397::<4:;;444)444//(/:95
@N9IO0:01029:06386
TACGTAGGGGGCAAGCGTTGTCCGGAATCATTGGGCGTAAAGCGCGTGTAGGCGGCTTGGTAAGTCCGCTCTGAAAGCCCGGGGCTCAACCCCGGGAGGCGGGTGGATACTGCTGAGCTCGAGTCCGGAAGAGGCGAGTGGAATTCCTGGTGTAGCGGTGAAATGCGCAGATATCAGGAGGAACACCAATGGCGAAGGCAGCTCGCTGGGACGGTACTGACGCTGAGACGCGAAAGCGTGGGGAGCAAACAGG
+
BB@@@>?A@@0AC=DCCB?B>B9=:=;CBCC:C@8BB=DG8BBBB@AAA;;69@<@@=@?@@4:9@<>@@@@>>>*000,099+9::>@CDD;C@=AA9@CD=BC<66:DBBCBA@;A?;<<BBC@B?B>A9:8;CCCCC@C@C@C@BB?BAAA@@@:@AA;5A>BCAAADBB?>=949=9=8BAA?B<:93:>A=A;ABA@A@??;>?7A<<?@@@@@>::>:@<@CBCCBBB69;:9??@0=9:;@;@BB=
@N9IO0:01030:06360
TACGGAGGGAGCTAGCGTTGTTCGGAATTACTGGGCGTAAAGCGCGCGTAGGCGGCTACTCAAGTCAGAGGTGAAAGCCCGGGGCTCAACCCCGGAACTGCCTTTGAAACTAGGTGGCTAGAATCTTGGAGAGGTCAGTGGAATTCCGAGTGTAGAGGTGAAATTCGATAGATATTCGGAAGAAACACCAGTGGCGAAGGCGACTGACTGGACAAGTATTGACGCTGAGGTGCGAAAAGCGTGGGGAGCAAACAGG
+
:;==9=A?899:BCBBAA=BC:::@E@DBDBAA?6@@;;;09;;=<BAAAB?@?<?C@>?@?9?A><=::699BA;@@?,999*978<,733&34;6=77949919CA=CAA@<9:49A?=?=@;;*0,0=;:6;:>B?B8C<?;?<99994>>><=888==5=683333393337::4;,333(399498887<AA6?=;8:9AB@@@DACCC@DCCE@CBAABB@@@@@@@;;;;*;>?A@BB9BA?@@799=8
@N9IO0:01046:06398
GACAGAGGGTGCAAACGTTGTTCGGAATTACTGGGCATAAAGAGCACGTAGGTGGTCCGCTAAGTCACGTGTGAAATCCCCCGGCTCAACCGGGGAATTGCGCGTGATACTGGCGGGCTCGAGGCGGGTAGGGGTGAGCGGAACTCCAGGTGGAGCGGTGAAATGCGTAGATATCTGGAGGAACACCAGTGGCGAAAGCGGCTCACTGGACCCGATCTGACACTGAGGTGCGAAAGCTAGGGTAGCAAACGGG
+
CCCCCBBB>BB@@?997948=8=D?B9=9=BBBB9B:;44(4;4;C;:9AA?@@<@B>A@A@<@@@@@AABBAAA4@::::(949=;;7;:>>@2@<@:>BC;66=BABBA@=;;;0;<<@B><>?>6@BB@@4A969@C:@7;B=7@<;??:<<CCACCCG>BBCC@@@BAA@AAB?BB@C@BBB@BBCDACAAA<BBB?CBBBBAA<@A@8AAABCAAADDCCCC?BACCDE?BA@=?<6;=<<<?88;;6
@N9IO0:01051:06387
TACAGAGACCTCAAGCGTTATCCGGAATCATTGGGCGTAAAGCGTACCGATAGGTGGTTTTGAAAGTTTTGGGTAAAAGCCAGAAGCTCAACTTCTGAGTTTGCTCAAAATACTGCAAAACTAGAGGGGCAAAAGAGGAGACTGGAACGAACGGTGTAGTAGTGAAATGCGTTGATATCGTTCGGAACACCGAAAGCGAAGGCAGGTCTCTGGGTGCCACCTGACACTGCTAGGACGAAAGCGTGGGGAGCGAATGGG
+
BBC;;;AAC?CCD?B;;;=;::;A;@;@BA@7?>6<:;BB:>A@@@C?@@@CC?BC;???8A?C9;;;;.;;(;:9:*9;5:=@6@BAAB>BB>A<;;:;A9@?;C@?@000///0;89+=::<=<<<+4444&4::=:;A=CC?C?B;;6;B:?@AAAA@BBACA=A@@AA;@@@@@ABB;@?4;5;@@>BBB<BBAA=@<@BB@BBBCCFF>;;<>BB>BBBAAAAAAAAB?BB@@@6A@@@@@@.;9;@A=BBB<
@N9IO0:01052:06391
TACGGAGGATCCAAGCGTTATCCGGAATCATTGGGTTTAAAGGGTCCGTAGGCGGTTTTGTAAGTCAGTGGTGAAAGCCCATCGCTCAACGGTGGAACGGCCATTGATACTGCAAGACTTGAATTACTAGGAAGTAACTAGAATATGTAGTGTAGCGGTGAAATGCTTAGATATTACATGGAATACCAATTGCGAAGGCAGGTTACTACTAGTGGATTGACGCTGATGGACGAAAGCGTGGGGAGCGAACAGG
+
@B@@>@B=B;:5;=@@@A=ABEAI@D@CA99-33(33(33(3:1894:::<798-989&444.4=?<<<@7:9;:)444)499999@=5;;5;B8B?;;6:.:48;:>@?B@@@5;;9?799166;<A<<:>8=;@7;<CCC?BBBCC>?:;;@<00*0000)/999=BAABBB>@@@00+0:@:<6=8;-33392829997;7344;773873-9>5?:99B===::6:AAAA;::9:AAA:BAA@A?;;;:
@N9IO0:01054:06371
TACGTAGGTGGCGAGCGTTGTCCGGATTTACTGGGCGTAAAGGATGCGTAGGCGGATATTTAAGTGAGATGTGAAATACCCGGGCTTAACTTGGGTGCTGCATTTCAAACTGGATATCTAGAGTGCGGGAGAGGAGAATGGAATTCCTAGTGTAGCGGTGAAATGCGTAGAGATTAGGAAGAACACCAGTGGCGAAGGCGATTCTCTGGACCGTAACTGACGCTGAGGCATGAAAGCGTGGGTAGCAAACAGG
+
B@ABA@@:9:4;CCBBBB>BBB?B?CCC>AACCC=:;;BM?KACCBA@?CC@CC@BBAA@:@<?@@AAA@??DCC9>899.9>6<<5;5;;28=3>@@:99?@@9@@?90006::;>:?88:A:::?A398?@<>BB>BB@B?B:>8;;783;778848@BD@AAABAB@A@>>89:6:>AA?????A>??9999134788B=AAAAA?CC==:949>=95253;;;;>??CA=23:AA@@;@@>===70009
@N9IO0:01055:06386
GACAGAGGCCTCAAGCGTTAGGCGGAATCACTGGGCTTAAAAGCGTGTGTAGGCGGATCGTTAAGTGTCTTGTGAAATCCCACGGCTCACCCGTCGGAACTGCTGGGCATACTGGCGATCTTGGGCCAACTAGGGGCAACTGGAACAAGCGGTGGAGCGGTGAAATGCGTAGATATCGCTTGGAACGCCGAAGGTGAAAACAGGTTGCTGGGGTTGTGCCGACGCTGAGACACGAAAGCCAGGGGAGCAAACGGG
+
@@>@>;:2:9;;:79<BB>BA=CC?C?BBB;;:D9AA5;;;&4=9=B@?55505>9CDCCB?A?A:::?A?;@BBD>BBB5:5=<?@=;;;)00//098<<>>9;;.;>>>=>?=:?;>:>5=;1<7<9=?@?@@0?CABBB8;49?79=9344.444:5;;<<4999@=>=;>9=??9:29292:>=:94.505@@>>/5888<9>:;;@@2=8B@??<@944=995595544BC)99259;;0@>CCD>DDD<
@N9IO0:01077:05791
GACGAACCGTGCGAACGTTATTCGGAATCACTGGGCTTAAAGCGCGTGTAGGCGGGGCGGCACGTCGGTCGCTGAAAGCCCCCGGCTCAACCGGGGAAGCGGCGCCGATACGACCGCCCTGGAGGGACGTAGGGGGACCTGGAACTTCCGGTGGAGCGGTGAAATGCGTTGAGATCGGAAGGAACGCCCGTGGCGAAAGCGAGGTCCTGGACGTCTGCTGACGCTGAGACGCGAAAGCCAGGGGAGCGAACGGG
+
BBBBB>A>B;<9AA?BBB?BEABB?B>@@BBCCD=BB6;:/<;9;9;A;;;>@@BA7ACACBBBCCC?BAAABA@>,00000)0)099>7?7C@D2C89;B@BBB@BCBCDCCC@BBD?CC?ABD>CCBA@@@@@.@@=@C>A<?@;@;>7AA<ABBB?CBBB>BCBBC@AA@@@AA?B?B?B?BBCB=@::6:A@@9@@@??<?A?BB<@?@:;;@@@@DCCBBAAAAAAB;;;0;C=BABB3A;;:?;@@A;
@N9IO0:01077:05792
TACGGAGGGAGCTAGCGTTGTTCGGAATTACTGGGCGTAAAGCGCACGTAGGCGGCTTTTTAAGTCAGGGGTGAAATCCCGGGGCTCAACCTCGGAACTGCCCTTGAAACTGGAAAGCTAGAATCTTGGAGAGGTCAGTGGAATTCCGAGTGTAGAGGTGAAATTCGTAGATATTCGGAAGAACACCAGTGGCGAAGGCGACTGACTGGACAAGTATTGACGCTGAGGTGCGAAAGCGTGGGGAGCAAACAG
+
DCCC@CDE>BAACBBBEC@CC@CC>B@BABBCBD>???CC=BBBBC?99:A=?@>ABDDD5C@A@AAAAA7?=?A9@@B>CED;CCCC@C@BAA>A@BCBFC=B<AAD<BBB?BA:>>99:B??>>@C?98:A=AAA@AB=A=A=A=AABAB@BB>>;>>AC>C??@?BCCC@A>??;?>AB?EBB>B???9?@@9==????@@AB?B<@@A=A@>@<::;;;=??E=AA?===3::@>???6>>@@D7>;7
@N9IO0:01095:05795
TACGTAGGGTGCGAGCGTTAATCGGAATACTGGGCGTAAAGCGTGCGCAGGCGGTTTTGTAAGACAGCTGTGAAATCCCCGGGCTCAACCTGGGAACTGCGGTTGTGACTGCAAGGCTAGAGTACGGCAGAGGGGGGGTGGAAGTTCCTGGTGTAGCAGTGAAATGCGTAGATATCAGGAGGAACATCGATGGCGAAGGCAGCCCCCTGGGCCGCTACTGACGCTCATGCACGAAAGCGTGGGGAGCAAACAGG
+
DCAA@CCC>:;;CCBAAA<@=@A@;@00/=?;;596;FH>CA@@@@@>?>:8858CB:BBB@BBB@@>897???:@ACB4>?6::;:*0*089.6.;<A??>@>;;000@===8?589A@==788><?==;::::::#:6:;6;;=@4<>2<68:88>:85==1//.;8<=>?>88;B=A@@C@CCBAAB::6:BC;@<AA;;:;:*;AA<B?@@CCCCCC;;;@A@<;<@@===6?@@@@DD6@@@AB<@@@=
@N9IO0:01098:05807
TACAGAGGGTGCAAGCGTTAATCGGAATTACTGGGCGTAAAGCGCGCGTAGGTGGTTCAGCAAGTTGGAGGTGAAATCCCCGGGCTCAACCTGGGAACTGCCTCCAAAACTACTGAGCTAGAGTACGGTAGAGGGTGGTGGAATTTCCTGTGTAGCGGTGAAATGCGTAGATATAGGAAGGAACACCAGTGGCGAAGGCGACCACCTGGACTGATACTGACACTGAGGTGCGAAAGCGTGGGGAGCAAACAGG
+
DCCAAAEB:A@9859????C?BCD?C7;4:@@@A<;:;BB;@@@@C=;;GEACCACACBBBCADDAD<;;@BBDE?BBAA8@@9@@AA?B?BBB;A>A9::?BC@CDD9B????????AABABBB@@=@@?AAA<AB@BB?A?CC>C?@@@CAAA:94:>><5?@???A@@@@A@@?A<@<@?AAC?BBBA?BB@5:3:?@A@CFAEF@::;BBBB;;;;<@@ABBB@BBA;;;0;??@ABB8AA@AD>BBB?
@N9IO0:01099:05774
TACGTAGGGTGCAAGCGTTATCCGGAATTATTGGGCGTAAAGAGCTCGTAGGCGGTTTGTCACGTCTGCTGTGAAAACTGGAGGCTCAACCTCCAGCCTGCAGTGGGTACGGGCAGACTAGAGTGCGGTAGGGGAGATTGGAATTCCTGGTGTAGCGGTGGAATGCGCAGATATCAGGAGGAACACCGATGGCGAAGGCAGATCTCTGGGCCGTAACTGACGCTGAGGAGCGAAAGCGTGGGGGAGCGAACAGG
+
CCBBACCC=BBBG@CAAA@CCB?A<@<@?BC?CB;<<899/9=?@>@@@??<?@;@A<AABBBBAA??>BA>?>??6??B=:;79B@@=B=???AAA?BA@@@@@A9@AAAA<AA?@?@@@??@?@B>AABBB:BBCC@C@C?B?AABB@ACACAAA@BF@C@BBBBBBBCBA;;;A=@@5:3:99<@???=??<<A9A?>>;:<666?6==BBA<BB@@@C@@ADB7<<AAAB=A@A;;;;;);?@99699:<
@N9IO0:01108:05792
TACGAAGGGGGCTAGCGTTGCTCGGAATCACTGGGCGTAAAGCGCACGTAGGCGGATCCTTAAGTCGGGGGTGAAATCCTGGAGCTCAACTCCAGAACTGCCTTCGATACTGAGGATCTCGAGTCCGGGAGAGGTGAGTGGAACTGCGAGTGTAGAGGTGAAATTCGTAGATATTCGCAAGAACACCAGTGGCGAAGGCGGCTCACTGGCCCGGTACTGACGCTGAGGTGCGAAAGCGTGGGGAGCAAACA
+
CBD;:4;;;;*:@AC=;:ABBBBC@C>@@C@@@A<@@@BB=B???@@AAAA=AC@@@@=A>A>@@<><<<,:;:B<BB?BB@;;;BBB?BBB@???>AAAA?C=@AAA@@@@@A>BAACCA?=::7:D8??>>:<==@??<?<??A>>>@@??@>>><@@AB9@=@B888@===:>>;;7;A=>>>:==>>8==>9>:8918A=====8==4=:>?>=>>??A?===8:::==A7==:;;@@5@@@?@6;8
@N9IO0:01112:05769
TACGTAGGGTGCGAGCGTTGTCCGGAATTACTGGGCGTAAAGGGCTTGTAGGTGGTTTGTCGCGTTGTTCGTGAAATGCCACAGCTTAACTGTGGGCGTGCGGGCGATACGGGCAGACTGGAGTACTGCAGGGGAGACTGGAATTCCTGGTGTAGCGGTGGAATGCGCAGATATCAGGAGGAACACCGGTGGCGAAGGCGGGTCTCTGGGCAGTAACTGACGCTGAGGAGCGAAAGCGTGGGGAGCGAACAGG
+
CCCCCCCC<@A@CCBCCC?B@C?C@D@C>@@AAD=@@ACD?ED=BB?C;::=AB=BB=@@@@BBB>@>9==?>??8=4969;7?@A9?<?AA??>8???AAAA8?9999:<=5999>>>?=9::@>>>>?@DE8@?@@8748=A?C>>>@BAAAAA@<@?<A>ABBB=>>>???<=>2=;>A?BCC@C>AA?BA@<A?BBB=BA@@@@A=BBBBC@BAA@@==::9>;@@@ABB=BBBBCCB6A=899<@@@>
@N9IO0:01113:05769
TACGTAGGTGGCAAGCGTTGTCCGGATTTACTGGGCGTAAAGGGAGCGTAGGTGGATATTTAAGTGGGATGTGAAATACTCGGGCTTAACCTGGGTGCTGCATTCCAAACTGGATATCTAGAGTGCAGGAGAGGAAAGTAGAATTCCTAGTGTAGCGGTGAAATGCGTAGAGATTAGGAAGAATACCAGTGGCGAAGGCGACTTTCTGGACTGTAACTGACACTGAGGCTCGAAAGCGTGGGGAGCAAACAGG
+
BBAB@AB=:949@=A@B@>BBB?B?BBC?CBBFF>BBBBB:@@8>>>A@>@=@C@CBBDC=B?CA@@<@?>=???9?AAABBC8??<A?AACCE?;;;BBBBC@C?BB=BAA=B@A@ACA@?@@A@@@=@?==;?>6>>=00-09><A?@@EBBBBB?BA@A;9:9ABBABAAA>994::?A@BBB>A???=><<;A>B888BB>BCC>B>978A=A???@A@999:3;;<;AB=BBBBCCC7A;;;A;AAB?
@N9IO0:01064:05856
TACGTAGGGTGCGAGCGTTAATCGGAATTACTGGGCGTAAAGTGTGCGCAGGTGGCTGAGCAAGTCGAGTGTGAAATCCCCGGGCTTAACTTGGGAATTGCGCTCGAAACTACTTGGCTCGAGTGTGGCAGAGGAAGGTGGAATTCCAGGTGTAGCGGTGAAATGACGTAGAGATCTGGAGGAACACCGATGGCGAAGGCAGCCTTCTGGGCCAACACTGACGCTCATGCACGAAAGCGTGGGGAGCAAACAGG
+
B@=;;DFI><;;BAA@@@6;7;BD?D?B@BCCDD>;:9@@8@BBBBBCDCC?BB?AC@@@AB?BBAA??799BBB<A@BB8A@8@A392:@9=<5;8</3789>@993(3>@<>/7/7@@@==;:89/8777=8=3;6:::>18079??<@DABAAA<A>>>2////;9<<<=:888B?DB>A>;;<<A@BB?BBB?A>@BBB=@>ABBL>M?D=@;99=;0//99;566>@>>B<AAAACCC9AABCC>BCC@
@N9IO0:01067:05816
TACGTAGGGGGCAAGCGTTGTCCGGATTTATTGGGCGTAAAGCGCTCGCAGGTGGTCCGTTGCGTCGTGCGTGAAAGGCCCCGGCTCAACTGGGGAGGGTCGTGCGATACGGGCGGACTGGAGGCCAGTAGGGGGATGCGGAATTCCGGGTGTAGTGGTGGAATGCGTAGAGATCCGGAGGAACACCAGCGGCGAAGGCGGCATCCTGGACTGGTCCTGACACTC
+
@ACCECDDDD5CC>A;9;255<7=9===66<2:C7BBBCD;;;AAB??:;;:@>8??=AD?AA?@?<?8;A@@@@3<2:::-9<>>89373777.8;<;<<<<8888443==5:@7:::<6;>4=8773:;==>+:8;77,7.34:7==3=44485:5:;5B7BBBB???;7/..272782725..(.....3374;4996::::6:;488996::622295339
@N9IO0:01072:05810
TACAGAGGGTGCAAGCGTTGTTCGGAATTATTGGGCGTAAAGCGCGTGTAGGCGGCTTTGCAAGTCGGGTGTGAAAGCCCTCAGCTCAACTGAGGAAGTGCGCCCGAAACTGCAGAGCTTGAGTGCCGGAGAGGGTGGCGGAATTCCCCAAGTAGAGGTGAAATTCGTAGATATGGGGAGGAACACCGGTGGCGAAGGCGGCCACCTGGACGGTAACTGACGCTGAGACGCGAAAGCGTGGGGAGCAAACAGG
+
BCDCCBBB<AA??<?988<@@?CC@D?B=@@>AA9A?>?A38:9;BAAACE@BB@BBD?DCC?CBBBC>CCBBBC>CCC>CCBCBCCC@CCCBB?B?BBB@@@D<A?@<A@@@AAAA??4?=?::@8@>BBBBC>BB?CC?C?B?BBB:B?CABB=C8=BBB:;7;??A=>;><8::+882625556A;@A6=>>:<===:=;=<7??5::A;??=>>;;;@>>>>>AACCCCE=@@@@DDD9@ABB@8=>>4
@N9IO0:01084:05850
TACGTAGGGGGCAAGCGTTGTCCGGAATCATTGGGCGTAAAGGGCGCGTAGGCGGATAATTAAGTCTGGTGTGAAAGATCAGGGCTCAACCCTGAGGGTGCATCGGAAACTGGTTATCTTGAGGACAGGAGAGGAAAGTGGAATTCCTAGTGTAGCGGTGAAATGCGTAGATATTAGGAGGAACACCAGTGGCGAAGGCGACTTTCTGGACTGTAACTGACGCTGAGGCGCGAAAGCGTGGGGAGCAAACAGG
+
BCBBACCDDE1CC9@@BB=@BB@B@B@CC9999F>BBBBF>CB>BCABA@@;>?:???=@=@;@@@?@<=?@@@@9?:AABBE<BBBB?BB=??<<>7>AAAB?>;?A=BBB?B<>@?>:???;?B>>=>>=A<=<6=>>:@=><?<?B@@?>>=8716==A7555@BBAA<<=99808:4:5;<=;?;;;6://,/5<888BB9@??;?;>=@@;>9777///;;96;==:77.99=>>??2>>:9909:93
@N9IO0:01085:05856
TACGTAGGTGGCAAGCGTTGTCCGGATTTACTGGGCGTAAAGGGTGCGTAGGTGGATATTTAAGTCAGATGTGAAACCCCTGGGCTCAACTCAGGGACTGCATTTGAAACTGGATATCTGGAGTGCAGGAGAGGTAAGTGGAATTCCTAGTGTAGCGGTGAAATGCGTAGAGATTAGGAAGAACACCAGTGGCGAAGGCGACTTACTGGACTGTAACTGACACTGAGGCACGAAAAGCGTGGGTAGCAAACAGG
+
BBAAABA?@A?@B?B@@A?9;;AE;;;J>BBBBC=AAABB<AA<:;:AA@@<@B?CCCCF>E>AAABBBAB@?>?,9:95:CC=CBBB?BBBBBC>CC@AABBB=CCC>CCC@BBA@@>>:>?@@?AA?@@@A@CC>@@C@C?B?B?BBACCB???C@ECCA<:;;;;ABAA@@<@D7;6;B>BBD@CBAA5;;;5;4;;ABC@BBCC@CCCBBA?AA@AAA@??@>;>>9;;;;-;A?ACC=AA::9@8@?A?
@N9IO0:01097:05823
TACGTAGGGTGCGAGCGTTAATCGGAATTACTGGGCGTAAAGCGTGCGCAGGCGGTCTCGTAAGACAGGTGTGAAATCCCCGGGCTCAACCGTGGGAACTGCGCTTGTGACTGCGAGGCTGGAGTGTGGCAGAGGGAGGTGGAATTCCACGTGTAGCAGTGAAATGCGTAGAGATGTGGAGGAACACCGATGGCGAAGGCAGCCTCCTGGGCCAGCACTGACGCTCATGCACGAAAAGCGTGGG
+
BCC@B@BA;BBABBCAAAAD@C@;6<+0+0<000,9>:CC>CEABA@@=<<88829==?A@@:@0000:===???379<<+;;3:;8806(//66.53,,,,,,,(-67837337771886066///-(-//-55,--(--(-0537(///63..22558788/633....8755578/55163;33/3;;;8<@@8=4::<<6//)///(/06;<=<=:::::<<<==<<:=>?>/8883999
@N9IO0:01104:05856
GACAGAGGGTGCAAACGTTGTTCGGAATACTGGGCGTAAAGGCGTGTGTAGGCGGTCCACTAAGTCGGGTGTGAAAGGCCCTGGGCTCAAACCCCAGGGAAGTGCACTCGAAACTGGCGGGCTAGAGTATCGGAGAGGTTGGTGGAATTCTCGGTTGTGAGAGGTGAAATTCGTAGATATCGAGAGGAACACCGGTGGCGAAGGCGGCCAACTGGACGAATACTGACGCTGAGACACGAAAGCGTGGGGAGCAAACAGGA
+
<99;AAA@/55<::2;996:96:6)/)/66344(///77(/)///9;=;;;@BC=@A49;5@;@9;;C860::::)/*/9/7<7.<=@@:)444&4:4(4.4;?<3333333(39=7@@=4>88:;;8@?>:5:=8<48>@:<85:5858888(/(-,,----(-...'24966773---2---482729??:=9=<452.(.(...3.32335,2255.2233338333332566555:39952266+6777;3;;A<A
@N9IO0:01073:05862
TACGTAGGTGGCAAGCGTTGTCCGGAATTATTGGGCGTAAAGCGCGCGCAGGCGGTTCCTTAAGTCTGATGTGAAAGCCCCCGGCTCAACCGGGGAGGGTCATTGGAAACTGGGGAACTTGAGTGCAGAAGAGGAGAGCGGAATTCCACGTGTAGCGGTGAAATGCGTAGAGATGTGGAGGAACACCAGTGGCGAAGGCGGCTCTCTGGTCTGTAACTGACGCTGAGGCGCGAAAGCGTGGGGAGCGAACAGG
+
CCAAAAA@CCAGGADBBB:;;B?A?B>B?AA@CG>ABBBD75955>8AA;<4;;5;7A>C:B<CBBCBBB=655<15;555$56;:<@:A49;;055>4<@@;:@9==8BBBFE<BABE?CBA99:>:=5??B@CAA@@@=@29-349789;:;;00*/;>>8;8?>??>B@@?@??69:.4.4;=;CBCC@BCC7;7;C?@AAABBFACDCCAA?@BBB@;;;AAA:CAA;;:/5AABCCC9BBBBA?::;=
@N9IO0:01075:05901
TACGTAGGGCGCAAGCGTTGTCCGGAATTATTGGGCGTAAAGAGCTCGTAGGCGGCCTGTCGCGTCGGCTGTGAAAACCCGGGGCTCAACCTCGGGCCGGCAGTCGATACGGGCGGGCTGGAGTCCGGCAGGGGAGACTGGAATTCCTGGTGTAGCGGTGAAATGCGCAGATATCAGGAGGAACACCGGTGGCGAAGGCGGGTCTCTGGGCCGGTACTGACGCTGGAGGAGCGAAAGCGTGGGGAGCGAACAGG
+
BCCCCCCC>9:9B?BBAB?@A@?B@C@C@CC@CC=??<<<6=@@A@ABBBB?::8;?BBBCCDBBBD?AAA;;:;9*5@0?==0><@;4;165@@6?29.;>=?@D;99BCC=A@?6?5925=9>9B=>?>>909==ACB>B>B?D>AB@CB@@ABD@BBBB=BA@AA@@@@:98A?1999?9=@A?A?BC>BBC=A>@CC8::AA@@@9@=@5;:;;<BAB@00,0=900;B>@50000:::0:=<<<89998
@N9IO0:01082:05862
TACGAAGGGGGCAAGCGTTGTTCGGAATTACTGGGCGTAAAGGGCGCGTAGGCGGCCGATCAAGTCAGGCGTGAAATTCCCGGGCTCAACCTGGGGGCTGCGCTTGATACTGATTGGCTTGAATGCGGGAGAGGATAGTGGAATTCCCAGTGTAGAGGTGAAATTCGATAGATATTGGGAAGGAAACACCGGTGGCGAAGGCGGCTATCTGGCCCGTAATTGACGCTGAGGCGGCGAAAAGCGTGGGGA
+
688<B=BBAA,@@49A=945505?:>?C;;;@>@9////;.78389:4444.43188@???C?BBBB<7833333(328808:1898817633333$37988883///99:<==8=7==8==598;77.3337;@?<<8;6;48259'///////3=6===;37.../////.55277'2+2+25,22227,223<<A@B8@A899>A@@A=@@9?@A=B;@<?999:0::00+00000)0990::;.;
@N9IO0:01094:05864
TACGTAGGGTGCGAGCGTTAATCGGAATTACTGGGCGTAAAGTGTGCGCAGGCGGCGTCGCAAGTCGAGTGTGAAATCCCCGGGCTTAACTTGGGAATTGCGCTCGAAACTATGGCGCTGGAGTATGGCAGAGGAAGGTGGAATTCCACGTGTAGCGGTGAAATGCGTAGAGATGTGGAGGAACACCGATGGCGAAGGCAGCCTTCTGGGCCAATACTGACGCTCATGCACGAAAGCGTGGGGAGCAAACAG
+
CCCCC@A@<BB@BBCCCB@C@????B?B?BBBAC>@@@BG?DCBAAAAABB@BB?BAAABBA>@ABABBBABABB>BBCC:CC8??>?=AC@FC>C;?549@@??>=818377C8B;;=B>BBBBBB<>>>;;5906*//1<,<7<=A@@@@@@AAA?BAAA<:;;BCCA;;:CCAB=??=@>ABA?B@@@?@AA6;6;:??=?9=999.98<;AA@>@A@???<9887;;777*3;89===1<;::B9;;=
@N9IO0:01095:05893
TACGTAGGGGGCGAGCGTTATCCGGAATTATTGGGCGTAAAGAGTGCGTAGGTGGTTTGATAAGCGTGGGGTGAAAGGCAATAGCTTAACTATTGTAAGCCTTGCGAACTGTCAGACTTGAGTGCAGGAGAGGAAAGTGGAATTCCTAGTGTAGCGGTGAAATGCGTAGATATTAGGAGGAACACCAGTGGCGAAGGCGACTTTCTGGACTGTAACTGACACTGAGGCACGAAAGCGTGGGGAGCAAACAGG
+
CCBBB;:;;;*;B;;<BCAABA?B=C?E@AB?AE????AA9@@@@@@@?;;5;@;AB?BCFE@BBCBDDC=CCBC<A=BB?BBB@@=A?BBBBA@@@?CD>B>BCAB@BCABBBBBBB=A@?@@@;;6;AAA;AA9?=@<A=A>A>AA:99EBBBB?BCDF>AB???A<<9993:=;>=3918>>:A888<???5;5;988;=5>>>;>A@???<@AA@>=>><::5:??>AB:678@@BB5>==>D:@<<6
@N9IO0:01106:05908
TACGTAGGGTGCGAGCGTTAATCGGAATACTGGGCGTAAAGCGTGCGCAGGCGGTTTTGTAAGACAGCTGTGAAATCCCCGGGCTCAACCGTGGGAACTGCGGTTGTGACTGCAAGGCTAGAGTACGGCAGAGGGGGGGTGGAAGTTCCTGGTGTAGCAGTGAAATGACGTAGATATCAGGAGGAACATCGATGGCGAAGGCAGCCCCCTGGGCCGCTACTGACGCTCATGCACGAAAGCGTGGGGAGCAAACAGG
+
BBCCACCG>BB@A@CBBB@C?CAA=A-00<<<<3>:@BC=CGCCA?@@::4::49>@6@@A?AAA@@A????AA<BCCC;DG>=.--(-(--79,50-----(-3-/33/////(/(////86/33817982555555"2538.5546069+225665555588/6667679:===;;AC@CCAD@BCBBABAA=@BB;B;:;;????,>@@6@<@ABBBBCD@@@B;;;@@BBBCD<????AAA5;;;CB<@@@>
@N9IO0:01068:05927
TACAGAGGGTGCAAGCGTTGTTCGGAATTATTGGGCGTAAAGCGCGTGTAGGCGGCTTAGCAAGTCGGGCGTGAAAGCCCTCGGCTCAACCGAGGAAGTGCACCCGAAACTGCTGAGCTTGAGTGCCGGAGAGGATGGCGGAATTCCCCAAGTAGAGGTGAAATTCGTAGATATGGGGAGGAACACCGGTGGCGAAGGCGGCCATCTGGACGGTAACTGACGCTGAGACGCGAAAGCGTGGGGAGCAAACAGG
+
CBBA?>?=:@@>@?A:9;>AA?CC?B?B?AA?CC=???AC:?@@@CCBBBB@BC?BB@BBBC?BACCD>@@AAAC7;;C?CID<CCCC>B>BAA?A?@A@BABB=BCC=C;;;AABCBB>BB@;;;AC?AB;;7;@@:@@:A5;5;;;-;>@@A@AA;?BA?:B?99:BD@@@<?::*74387;<=7=55505==8?;=A<@<@>@@@=A;;6<C=@@A@AB@>>>>>::999:.99?9949&55955)59<7
@N9IO0:01088:05942
TACGAAGGGGGCTAGCGTTGTTCGGAATTACTGGGCGTAAAGCGCGCGCAGGCGGTTTTTCAAGTCAGTGGTGAAAGCCCGGAGCTCAACTCCGGAACTGCCATTGAAACTGTAAACTTGAGGATGAGAGAGGTGAGTGGAATTCCCAGTTGTAGAGGTGAAATTCGATTAGATATTGGGAAGGAAACACCGGTGGCGAAGGCGGCTCACTGGCTCATATCTGACGCTCAGGCGCGACAGCGTGGGGATCAAACAGG
+
69<<@;?@>@,>BBBBCD?BA<@@5;5;4;CBA@<B??@F<ABC;:;;>:929<39999'7@>???@ABD<@?>?297=1=;8/////)/66565;8:B@@.55/58=4<<;888*891888/852......233355838+.(.6'...(.666886777=39.32--(--4233377'.(.(..'.3539266,55;7;7AB:;;;BA@@4::==:;99495994444;5/////99//55555&59:::)5594
@N9IO0:01092:05936
TACGAAGGGGGCTAGCGTTACTCGGAATGACTGGGCGTAAAGGGCGCGTAGGCGGCTTATACAGTCAGATGTGAAATTCCTGGGCTTAACCTGGGACCTGCATTTGATACGTATAGGCTAGAGTGTGAAAGAGGATTGTGGAATTCCAAGTGTAGAGGTGAAATTCGTAGATATTTGGAGGAACACCGGTGGCGAAGGCGGCAATCTGGTTCACAACTGACGCTGAGGCGCGAAAGCGTGGGGAGCAAACAGG
+
CBCCCBDCCC5@@@B?@??ABBBB@C@CCBBBCB:AA?@@9@?8?A?@@?@>BC?CC@CCCCCCBBABB??@DCC>B?B>AAA=BC@CAG?BBA<AA47:C???9?@@@@@@AA>?387>AAABBBBBB=BAC?@@;?>@;<18184::======@@;>>>?9B@;;;A>>>>BH;D=;;:;?@@@?C?;;8;BB>B?BC@CCACCCC?C?BABC@BBCC@@ABA@A=AAAAAA7;;AACCC6;;ABB<BCB?
@N9IO0:01104:05919
TACGGAGGGTGCAAGCGTTAATCGGAATTACTGGGCGTAAAGCGCACGCAGGCGGTTTGTTAAGTCAGATGTGAAATCCCCGGGCTCAACCTGGGAACTGCATCTGATACTGGCAAGCTTGAGTCTCGTAGAGGGGGGTAGAATTCCAGGTGTAGCGGTGAAATGCGTAGAGATCTGGAGGAATACCGGTGGCGAAGGCGGCCCCCTGGACGAAGACTGACGCTCAGGTGAGAAAGCGTGGGGAGCAAACAG
+
GDCDAAAB:AB@B?B;;9AD@BA<8;+0)/0:::385;A@9@@>@@@?@CC@BC?BB=A@=?=;;;AAA;55@990;A::0A=3;;<A6965;;0;155;;A@@@DBDBB@@=@@>AAC?A;;;AAB=>?A=??=??'A@@C6;4;6;925999>;@;=A@@5@@?><@:::9777>9>?;@<999AD?AA@CCB=@=A@4;;;;*;A?DCBB@BBBBABB::6@@A=ABCBCC:@?@;;;;.999990955
@N9IO0:01074:05993
TACGGAGGGTGCGAGCGTTAATCGGAATTACTGGGCGTAAAGGGTGCGCAGGCGCTCCGCATGTCGGGCGTGAAATCCCCGGGCTTAACCTGGGAATTGCGTCCGAAACTACGGAGCTGGAGTGTGGCAGAGGGAGGTGGAATTCCACGTGTAGCGGTGAAATGCGTAGAGATGTGGAGGAACACCGATGGCGAAGGCAGCCTCCTGGGCCAACACTGACGCTCATGCACGAAAGCGTGGGGAGCAAACAGG
+
BBCC?BCC>AAACCBCBCBC?A@C@C?B@CBBCD>ABABC>BD=B@BBAA@?@@@AB@@@B??@??>7>AAAAA>ACFG;CC=BB=@=@?BCD>D@D<ABBBD@CCC<BC@BC=@@ACC?BBBBCC@BAAA@C=BB@BC@B@C@B?BBCBBBCBBB?BDDD=BACCCCBBBBBB@@<@B?B?AA@=????;?@@>@<??AA>AB@@@@9@=@@BEBBBBBFCB@A:;::;>>>8@?@@BCC;DCCCG=BBA=
@N9IO0:01082:05964
GACAGAGGGTGCAAACGTTGTTCGGAATTACTGGGCGTAAAGCGTGTGTAGGCGGCCATGAAAGTCGGATGTGAAAGCCCCGGGCTCAACCCGGGAAGTGCACCCGATACTGCATGGCTCGAGTACCGGAGAGGTTGGTGGAATTCTCGGTGTAGAGGTGAAATTCGTAGATATCGAGAGGAACACCGGTGGCGAAGGCGGCCAACTGGACGGATACTGACGCTGGAGACACGAAAGCGTGGGGAGCAAACAG
+
CAAAB;;;0;;8>>;@??=@@000;>+0+0;<==5;;;;:/9??AAA@B@@=AB<A;@@AAB;AA@C7;;;9BBB896C?6<;1<=00+0:3>:3>)/5555:<1@<@A>>@BBAA<@@AABCABB=@=@ABB?B?B?BB@B?C899@B<?>A@@9999@@D=C?BA@AA@@ABBCCBBB>B?@@@@C7;:9000*0)0@::6;;@BB>ABB?@?<0//-----,(,--/66666(-//;;;;//65=<0555
@N9IO0:01083:06004
TACGGAGGGGGCTAGCGTTGTTCGGAATTACTGGGCGTAAAGCGCACGTAGGCGGCGATTTAAGTCAGGGGTGAAAGCCCAGTGCTCAACACTGGAACTGCCCTTGAGACTGGATTGCTTGAATCACGGAGAGGTGGGTGGAATTCCGAGTGTAGAGGTGAAATTCGTAGATATTCGGAAGAACACCAGTGGCGAAGGCGGCCCACTGGACGTGTATTGACGCTGAGGTGCGAAAGCGTGGGGAGCAAACAG
+
BBCCAHCGCC5DB;;;BB>BB@CD@C@CAAAACC>@@@DG=BBBBB;;;BB@BC?BABBA=A>@@@BCBC:@@@B8;8B;ABA895?A9?@ACB?C?A98:A8A3997=??>9??077@399?CAAADAFBA@;998)8=894==C8<;?A@@@B==:=ACB9>:;;;;;;>>>8==8=8;;5;>?<A=>><====@<>><?B9>==>8==877:<=<>?;;::;;;5;?>?AA3;;;;;;<1=A?;<1<<;
@N9IO0:01092:05960
CACGTAGGCACCAAGCGTTGTCCGGATTTATTGGGCGTAAAGAGCTCGTAGGCGGTTCAGTAAGTCAGGTGTGAAATCTTTGGGCTTAACCCAAAGCGTGCACTTGATACTGCTGTGACTTGAGTTCGGTAGGGGAGTGGGGAATTCCTAGTGTAGCGGTGAAATGCGCAGATATTAGGAGGAACACCGGTGGCGAAGGCGCCACTCTGGGCCGAAAACTGACGCTGAGGAGCGAAAGCGTGGGTAGCAAACAGG
+
BB@????;?AA;@=@@BB@CCC@C@BCB=BB;AA6;;;;;.:9>955;:;;5;A?B?CCCHEACAAAD@B;;:;B<@@@C>EF?BB?B=AA;@C8@@;<:?@BA>A;;;@;;;;;;@?AA?;::B9;;4/0000)0/////&/)/39)349::9;;33.388<6779;::?983328828;-3-477197::7=BB9=9;8817738333(3,3333&3;77788:45539<?<>>5<>;;;;3:00/00*/6;6
@N9IO0:01097:05969
TACGTAGGGGGCAAGCGTTGTCCGGATTTATTGGGCGTAAAGAGCGTGTAGGCGGTCAGGTAGGTCGGTTGTGAAAACTGGAGGCTCAACCTTCAGAGGTCGACCGAAACCCCCTGGCTAGCAGTCCGGGAGAGGAGAGTGGAATTCCTGGTGTAGCGGTGAAATGCGCAGATATCAGGAAGAACACCCGTGGCGAAAGCGGCTCTCTGGAACGGTACTGACGCTGAGACGCGAAAGCGTGGGGAGCGAACAG
+
CCCCCCCCCC1CC@BCBB?AA@<@<?@A;AA@CD>BAAAC<AAAABBBBBB@BB?BBA@>A@@<@::/86B??>?=5=@@877,338;5;7;78==00,/9:>>5BBB<ABAB2@98;873339::7==6=9882555225.52:4<19;666555552899>3>===:99:<<9::<8=8=?<???A6:991:;??8=?A:@899<==7A=AA?BBAA@A@<===;;;::=898*8::;:?>2=A>;;5;=>
@N9IO0:01098:05976
TACGTAGGGTGCGAGCGTTAATCGGAATTACTGGGCGTAAAGCGTGCGCAGGCGGTTTTGTAAGCCAGATGTGAAATCCCCGGGCTTAACCTGGGAATGGCATTTGGGACTGCAAGGCTTGAGTGCGGCAGAGGAGACTGGAATTCCTGGTGTAGCAGTGAAATGCGTAGATATCAGGAGGAATACCGATGGCGAAGGCAGGTCTCTGGGCTGACACTGACGCTCATGCACGAAAGCGTGGG
+
CCAA@A@C>BBBCBCBAA=A:;;@?@+0+0<<;<8@?@A@:??@ABAA@::39@;@@@6@@A?AC?A:9:AA???.79AA9BC:>><?9>>@@A<A?BC?BBBB=B@;@A998?<?:?C593@A;;:8=<>@@:>>====8=:><@>AA::::=>???????9888>@@@AA>>==>;>>5;5;8/(/9//)//;3<98877:::9:;;1;;=>=>=999////.6;::286:?39333777
@N9IO0:01103:05964
TACGTAGGGGGCGAGCGTTGTTCGGATTTACTGGGCGTAAAGAGCGCGTAGGCGGTTCGATAAGTCGGAGGTGAAATCCCTCGGCTTAACCGAGGACCCGCGTCCGATACTGTCGAACTTGAGTGCAGGAGAGGAGAGCGGAATCCCAGTGTAGCGGTGAAATGCGTAGATAGTTGGGAGGAACGACCGGTGGCGAAGGCGGCTCTCTGGCTGTCGACTGCGACTGGAGGTGCGAAAGCCTAGGGGAGCAAACGGG
+
BCBCCBBBBB2B??@ABC@CD@DD@CCD?BBCCB;@A@BA9@@BBCBDBAA=@>9><<:;00+0;:957:5=>>F>CBD=>>>5;;*0*/596639=?5=<88<3/0/88/////8(//39<?774::69:??073=///6;)///(//..77522+2226.555222773...044,22(-(-..505055(.26.5.55.2225222+2......3798222..(..(..3537../(///;;/;<<==6=BC9
@N9IO0:01103:05987
TACGGAGGGTGCAAACGTTGCTCGGAATCATTGGGCGTAAAGCGCACGTAGGCGGTCCAGCAAGTCGGGTGTGAAAGCCCTCGGCTTAACCGAGGAAGTGCATTCGAAACTACTGGGCTGGAGTACTGGAGGGGTGACGGAATTCCCGGTGTAGAGGTGAAATTCGTAGATATCGGGAGGAACACCAGCGGCGAAGGCGGTCACCTGGACAGATACTGACGCTGAGGTGCGAAAGCGTGGGGAGCAAACAGG
+
BACD?AA@:AA:;;/;;;=@;;<@=@;A@@>7><5AAAAE<@@@@AA:::C?AA?AC>@@@C?BCBCC<BBBBCB>CEE>CCC;AA;>;A?BCC@C@AAAA::6;AAB=BBBCBBE=BBB=@@ABA@@=>>?<2?<==<8=:@=?D=C?@??B@?>;?@BC>B?BCCCBBBBBAAA9@>6<8@==8???>7;==8=:==:=ABB:>=<@?A===@<<=>>>?@@>>;>>@@@@:;??@AA@5??===6=>>5
@N9IO0:01108:05987
TACGGAGGGAGCGAACGTTGTTCGGATTTACTGGGCGTAAAGGGCGTGTAGGCGGTTTGGCAAGTCAGGGGTGAAATGCCTCGGCTCAACCGGGGACCTGCCTTTGAAACTGCCGAACTTGAGGCCGTAAGAGGAGACTGGAATTCCTAGTGTAGCGGTGAAATGCATAGATATTAGGAAGAACACCAGTGGCGAAGGCGAGTCTCTGGCACGGTTCTGACGCTAAAGCGCGAAAAGCTAGGGGAGCAAACGGG
+
BB;;7;DD=;;;CB@BAA?;;5;A59:@9?>AAA<ACCBC=BD>CC@@?CC@BB?BB=B?BB>BBCABBB8@AAD>CFC@A;;6;@@@=A?BGE9AB@AAC?CA>@@E=ACCC@FIFCC=A;;5;5;;C=@@C?BBBAAA=@=@@B@BB@AA@BAAA>;;;D>;;;AABBBBA@:@>=?=AA6::A6;;AA=@@@5;5;A;;;A:99@:::9A<A;??=B===;;>8=@=99999&9<>@AHG;CAA;>4;@>:
@N9IO0:01109:05995
TACAGAGGGTGCAAGCGTTGTTCGGAATTATTGGGCGTAAAGCGCGTGTAGGCGGCCTAGCATGTCGGGTGTGAAAGCCCTCGGCTTAACCGAGGAAGTGCGCCCGAAACTACTAGGCTTGAGTACCGGAGAGGGTGGCGGAATTCCCGGTGTAGAGGTGAAATTCGTAGATATCGGGAGGAACACCAGCGGCGAAGGCGGCCACCTGGACGGATACTGACGCTGAGACGCGAAAAGCGTGGGGAGCAAAC
+
CCDBBBBB<BC@A?AA@@<@A=@@<@>A@CD@JD8=>:::/7949456=<@:00+08<<=BCCCCA@@::;;BCC<AAB<BBB?AB>B?B@BFIAF?ABB:::>6@AB;ABB@@AC@DC?BBCBBB@C?@@@AA<;:8:@=D<B?@A-0-0>>@ABB?BBCC>C?CDBBA>??99:C>BB?C?CBA;@@CC@@@A@C@;;7;=@A>BB>;;;>ABBBBB;<;:9@>>=9955555'559<<==0;6//;19
@N9IO0:01067:06023
TACAGAGGGTGCGAGCGTTAATCGGAATTACTGGGCGTAAAGCGCACGTAGGCGGCTTTGCAAGTCGGGTGTGAAATCCCCGGGCTCAACCTGGGAACTGCATCCGAGACTGCTTTGCTCGAGTATGGGAGAGGGAAGTGGAATTTCCGGTGTAGCGGTGAAATGCGTAGATATCGGAAGGAACATCAGTGGCGAAGGCGACTTCCTGGACCAATACTGACGCTCAGGTGACGAAAGGCGTGGGGAGCAAAC
+
CDCCCBCC>BB?A@@:::=@=@@B?C@D@CAA@B<B???D=@@AABAB@@?<>@=@BB;@@CADFDJJ?BBBAA>9@@@@3@A<BBBC@E@BBB>B@CCCCCBC@@@@@BC@@AA6::@@@AACCBBB;;;;;;0;5<AA<A5;;0;>B@AAAABBCAGGCI>BBBDBABB@::9?:?2:29;:949999<:;;97<,//9:93:4::5:=8=:>===::459>999<@:::9AE)92944999+9997:1:
@N9IO0:01069:06019
TACGGAGGGTGCAAGCGTTGTTCGGAATCATTGGGCGTAAAGCGCGTGTAGGCGGCTTGGCAAGTCGGTTGTGAAATCCCGGGGCCCAACCCCGGAACTGCATTCGAAACTGCCTCGCTAGAGTCCCGGAGAGGAAGGCGGAATTCCCGGTGTAGAGGTGAAATTCGTAGATATCGGGAGGAACACCAGCGGCGAAGGCGGCCTTCTGGACGGTGACTGACGCTGAGACGCGAAAGCGTGGGGAGCAAACAGG
+
AACC>BBA;;;9CACA@@>AA?@A=@499=?;?@9=??@@:@AABBBBA@@;:;4;@<@@BA>@@BB?B;;;BBL?CDD=CCC;CC?B?BBB:B?B?A999??<@BBB=B;;;?ABBCBABBABBB=BABAAA@B?B?@A=@=@5;;0;><;;DBAA>A@A@;@=@@AAABBBBBBC<@@=@?BAB?CCCFAAA@6<600+0:=:@BB@BBC?BCBCB::999:@A@ACCCCDF>A@@@@AA3@@;;;0;AB5
@N9IO0:01074:06044
TACGGAGGATCCAAGCGTTATCCGGAATCATTGGGTTTAAAGGGTCCGTAGGCGGTTTAGTAAGTCAGTGGTGAAAGCCCATCGCTCAACGGTGGAACGGCCATTGATACTGCTAGACTTGAATTATTAGGAAGTAACTAGAATATGTAGTGTAGCGGTGAAATGCTTAGAGATTACATGGAATACCAATTGCGAAGGCAGGTTACTACTAATTGATTGACGCTGATGGACGAAAGCGTGGGGAGCGAACAGG
+
CCCC?CB=AAB6:6;;<:=AAA>B=A=@@BC9B=4@;1?=6?98==6449:545.:B<@@@B>A@BAABD@DBBA;@>=5>A@?@@AA6;:?AA?A>AA?B?BC?BAAAB;;;BBA?@?6;;=@?AB?BB?B>AAD@BBBBA@CDABBCBBABBBAA>AAAB=@@@A=@A@@@A?AABBB7;9;CC@C=B8;;@A5<4;>==A=ACD@@@C@C@BAA=;;<;;;;;AA>AB@@@;@??@AAA2;;;@@<@@@>
@N9IO0:01078:06036
TACAGAGGGTGCAAGCGTTGTTCGGAATTATTGGGCGTAAAGCGCGTGTAGGCGCCTAGCATGTCGGGTGTGAAAGCCCTCGGCTTAACCGAGGAAGTGCGCCCGAAACTACTAGGCTTGAGTACCGGAGAGGGTGGCGGAATTCCCGGTGTAGAGGTGAAATTCGTAGATATCGGGAGGAACACCAGCGGCGAAGGCGGCCACCTGGACGGATACTGACGCTGAGACGCGAAAGCGTGGGGAGCAAACAGG
+
AACBA>@@:@@?@<@@@A=AA=AD;;;:@DD@C>:?@797*3388<@BAAC?<<5.499:?AAACCC>@?@DDD>BBB>BCC@CB@CAL?CCC@C?AAC;;;D<BAB<@CCBBBB@BA299ABA?8A>@>9996;B=AC?C=?38859>ADCBBA@>ABCC>C>AAB???@?????8?B>A=AAA=ABAB?CBB?A?@@<@<@A=AB=@AC=A@@@>>@@@@A999??>@>@@:@=B?A@A3?A<;;,:A==
@N9IO0:01091:06014
TACGTAGGGTGCAAGCGTTAATCGGAATACTGGGCGTAAAGCGTACGCAGGCGGCTTTGCAAGACAGGTGTGAAATCCCCGGGCCTAACCTGGGAACTGCATTTGTGACTGCATAGCTAGAGTCTGTCAGAGGGGGGTGGAATTCCACGTGTGGAGCAGTGAAATGCGTAGAGATGTGGAAGAACACCGATGGCGGAAGGCAGCCCCCTGGGATGAGACTGACGCCTCATGTACGAAAGCGTGGGGAGCAAACAG
+
BCCCCBBD>AAAB?C@A@>B5;:/)0*0//9993<<AAA=AACCBAB>00,00+00:1=@A8?::>:49??>==.77<>0>>3<6;85:7=BC8@/77==;>B9ABDB::9BCB::9CAA@?@@=5:7<<;==><>'8608:>:>1//--3--(-733.228=/55566688888;;>:>;??8>>@?A>>@900,06@;?888>==+88?3>>73366252@??8==52222225;077:9988+22257.633
@N9IO0:01093:06024
TACAGAGGTCTCAAGCGTTGTTCGGATTCATTGGGCGTAAAGGGTGCGTAGGCGGCAGATCAAGTTAGATGCGAAATACCCGGGCTTAACCCGGGAACTGCATTTAATACTGCTCTGCTAGAGTATTAGAGAAGAAGCTGGAATTTACGGTGTAGCTAGTGAAATGCGTAGATATCGTAAAGAACGTCAGTGGCGAAAGCGAGCTTCTAGATAATTACTGACGCTGAGGCACGAAAAGCTAGGGGAGCAAACGGG
+
ECCCCBB>ABBAA:@9;;>AC@BB@BB?@>?7;9(9B;CC0;;04B9@?A@=::5;@@?@@B?BG?CBB:;:A@@6?@??9>A9==4939?8@A;A?A::9@@A8?;?AAAAA?>>?@AA@???>?<@@AAB7989///0)/5663997177778837=<:AA57/;=.//...277555'..(//87777717333(3;;:<=>7;;<<@59468@@CCCCCABBCE?AAB;;;;&;=BBBKF=BBBDC>BBB<
@N9IO0:01093:06054
TACAGAGGGTGCGAGCGTTGTCCGGAATTACTGGGCGTAAAGGGCGCGTAGGCGGCCCGATAAGTCGGGGGTGAAATTCAGCGGCTCAACCGCTGGACTGCCTTCGAGACTGTCAGCTCGAGCACGGTAGAGGCTGGTGGAATTCCCGGTGTAGCGGTGGAATGCGTAGAGATCGGGAAGAACATCGGTGGCGAAGGCGGCCAGCTGGGCCGTTGCTGACGCTGAGGCGCGACAGCGTGGGGAGCAAACAGG
+
BBHCCCCC>AA????>@@>@AA@C?C?CABBAAA:@@@@@;@B9@@?????;??=@A<A@@@>CBBCDDD2BCCD>C@B@@;;7;@A@=A>A@@@>A;;;C@C:;;BBBBA@@;;;;@@A@@ACCD?B@@@B>BCC@DD@C@B?BD>C@BCBCCCB?BB<@<@CCB@@@@@<;;@@:@?BB=@>===9??:ABC?C@;;:;=A@@@@A<A=AA=??00000/888747;;:;;;;:::===/<<9==5=;;9
@N9IO0:01094:06044
TACGTAGGGGGCTAGCGTTGTCCGGAATCATTGGGCGTAAAGCGCGTGTAGGCGGCCCGGTAAGTCCGCTGTGAAAGTCGGGGGCTCAACCCTCGAAAGCCGGTGGATACTGTCGGGCTAGAGTACGGAAGAGGCGAGTGGAATTCCTGGTGTAGCGGTGAAATGCGCAGATATCAGGAGGAACACCAATTGCGAAGGCAGCTCGCTGGGACGTCACTGACGCTGAGACGCGAAAGCGTGGGGAGCAAACAGG
+
CC9:=DDFFD1DB@@@BB?BBC?B?B;@@@C?BD=CA???/;;@@@@@@CC@CC?BB>B@CDACBB?BBBBBDCC?BBDCCCC5BBCC@CC=B@:9:0;B>C@CC?@@@?AA>:::/:@@AABBBCC?B?BCC?BBBBAA>B=@=??BB@DBBBBB@>?AAA<ABAA@BBBBBCC@?8?=897>>A<@<@<>>=B;?<?:::@AAABBB<??BBAABB@@A@>??AAABBAAAA<??BBDDD9@@999+9993
@N9IO0:01103:06058
TACGGAGGGTGCAAACGTTGCTCGGAATCATTGGGCGTAAAGCGCACGTAGGCGGCTTCTTAAGTCGGGTGTGAAAGCCCTCGGCTCAACCGAGGAAGTGCATTCGAAACTGAGGGGCTTGAATACTGGAGAGGATGGCGGAATTCCCGGTGTAGAGGTGAAATTCGTAGATATCGGGAGGAACACCAGCGGCGAAGGCGGCCATCTGGACAGATATTGACGCTGAGGTGCGAAAGCGTGGGGAGCAAACA
+
BBCDAHHH>CB@BB;;;;?@;;;A?B?BBBC?BB=@@@@C9@?@@AABBBB?BB@BB?BB@C?@ABDD=@@ACDE?CCB>BBB?AABA6:6:??<A=97;;;;4:CCD<AAA;;;;-;@<AA>???@@5;;=?;?>@>;;7:?A?CC>B@BBBB:::?B@??9?>@>:;;;;;@@@C;?>6:6;BB?@ACE@CA@=@@<;5;5;@CBC?C;;;@;;;@BBBBCBCDD@BBBA@@;ABBCCCC9AA@@A9A;
@N9IO0:01111:06027
TACGGAGGGTGCAAGCGTTGTTCGGAATTACTGGGCGTAAAGCGCGCGTAGGCGGTTTGTTAAGTCAGATGTGAAAGCCCTCGGCTCAACCGGGGACGTGCATTTGAAACTGGCAGACTTGAGTACTGGAGGGGGTGGTGGAATTCCCGGTGTAGAGGTGAAATTCGTAGATATCGGGAGGAATACCGGTGGCGAAGGCGACCACCTGGCCAGATACTGACGCTGAGGTGCGAAAGCGTGGGGAGCAAACA
+
CBED@DCD=BAAC@CCCC@AA?AC?A9><??A@B=@@ABB:A9;9@@@@CC@EC@CC>BC?C@CCDDBBBBBCBB7;9A:BCB?ABBB=@<A?A4@@B:;;BBB=BCB>BBB?BBBBCC@?@@ABBAB=?????1?A=AB=>=??BB>B?BDCBBBA>BBBD;A<AACCA@?=>???5?A:@>BBB?B???<>AA;>:;9?@<9818=<C>;;@??;;;@@@??8886;;>;::1:=:;;>>/>====6=8
@N9IO0:01070:06061
TACGGAGGGCGCAAGCGTTGTTCGGAATCACTGGGCGTAAAGCGCGTGTAGGCGGCCGGGCAAGTCGGATGTGAAATCCCGAGGCTCAACCTCGGAACTGCATTCGAAACTGCTCGGCTCGAGTCCCGGAGAGGATGGCGGAATTCCCGGTGTAGGGGTGAAATCCGTAGATATCGGGAGGAACACCAGTGGCGAAGGCGGCCATCTGGACGGTGACTGACGCTGAGACGCGAAAGCGTGGGGAGCAAACAGG
+
@BBB?AAA;AA@A@BBBBACCACC@F;<;CCCBE?A@@@A:AB@@ACCCAD?A@:@5;:.984:<AB>@ABCBBC=ABA<ABB?BCCC@C?CDCAHACBBBAA?ABAC=A;;:;;@=@ADB<;;BB<A@AA;;8;:B?BC@B?B?BB=C>AABEIGI;AABA:>=299>@956999<0669>7;;@8@?>@:@>@;@@CBAC@BBAAA=@:95:BC;;;CDBBB@@@@;;99::.9=?9949&5=555)5994
@N9IO0:01087:06077
TACGTAGGGTGCAAGCGTTAATCGGAATACTGGGCGTAAAGCGTGCGCAGGCGGTTGTGTAAGACAGATGTGAAATCCCCGGGCTCAACCGTGGGAACTGCATTTGTGACTGCACGGCTAGAGTGCGGCAGAGGGGGATGGAATTCCGCGTGTAGCAGTGAAATGCGTAGATATGCGGAGGAACACCGATGGCGAAGGCAATCCCCTGGGCCTGCACTGACGCTCATGCACGAAAAGCGTGGGGAGCAAACAGG
+
CCBBBBBD=:;;D@DDBB@B>?@A?B6:;;AAA<;;:CC?BBBBBBBB@@:9:69?BCBA@=@?9:::7888=A379::*9?*0/68(/(///8183//---//(/99;;<:8:;<8<<A?>=AB;;5;@ABCDDD5DBB>B=B>CAEDBAABBBAABDCCG>CCB@@@CAB@@AAA5;;<@>ABB6;9888<=<49444066>>2>>>6<85///////788:<9:999>9999&9444444&555<<36669
@N9IO0:01099:06104
TACGGAGGGTGCGAACGTTGTTCGGAATTACTGGGCATAAAGCGCACGTAGGCGGTTCTGTAAGTGTGGAGTCGAAATCCCACGGCTCACCCGTGGAACAGCTCCGCATACTGCAGGACTCGAGGACGGTAGGGGAGAGCGGAACTCCTGGTGGAGCGGTGAAATGCGTAGATATCAGGAGGAACACCGGCGGCGAAGGCGCTCTCTGGTCCGTTTCTGACGGCTGAGGTGACCGGAAAGCCCAGGGGAGCAAACGGG
+
:A999<:;,00.-,(,**(,,(,,(/1639:333(44944(444///////)-:5:1///7:4:55/;)/////7;3<<<5=;:5:<999B:>><8;7;:>>@A?BCC@A@CBBBB?BBBBCCC>BBB=AABBB7BBBBBC>B8;;C?DD?;;:<BECBCDFD?;;;;;;DA;;;;@@9@?;@;;;;4:;::2:948<394444444405?:>?@/5/////17//-:4////)/)//)/44(4<<<&5444<388>4
@N9IO0:01102:06065
TACGTAGGCAGCGAGCGTTGTTCGGAGTTACTGGGCGTAAGCGTGCGTAGGCGGTGGTCCAAGTCTGGTGTGAAATCTCCCGGCTTAACTGGGAGGGTGCGCCGGAAACTGGGCTGCTGGAGTGCGGGAGAGGTAAGCGGAATTCCCGGTGTAGCGGTGAAATGCGTAGATATCGGGAGGAACACCTGTGGTGTAGACGGCTTACTGGACCGCCACTGACGCTGAGGCACGAAAGCGTGGGTAGCAAACAGG
+
DCCHCAA=AA?@BBB@AA@CCACC?;;;29>000*0000+/78:<@@@BB?AB=??<@A?CACBBCC??>??>?9?BBBB?B>AA?B@BBBC8??@:@BAAA?B<=?5>BCD=AA????299;<88827=@>:::,//96=7;4==5949><88;@;@AAA:AA>>>>==??>>>@:CC?B?ABB?BCCC@DCBCBCCB@@@<@@AA=BB@CC@CBCCBBBBBBAA=ACC<==-;;@@AB=CCBBBD?@@@>
@N9IO0:01109:06103
TACGTAGGTGGCAAGCGTTGTCCGGAATTATTGGGCGTAAAGCGCGCGCAGGCGGTCCTTTAAGTCTGATGTGAAAGCCCACGGCTCAACCGTGGAGGGTCATTGGAAACTGGGGGACTTGAGTACAGAAGAGAAGAGTGGAATTCCACGTGTAGCGGTGAAATGCGTAGAGATGTGGAGGAACACCAGTGGCGAAGGCGACTCTTTGGTCTGTAACTGACGCTGAGGCGCGAAAGCGTGGGGAGCAAACAGG
+
CCCCC::6:A=@@?@CCC?BBC?B?C>A;AB=AA<>>>=?.;;9:??@@BB=;;5;A=AB=C=BBBAAACCEEEC<AB;3;<B>BBDD@C>BBC>@AA8CCAA;@@BB=BCCDCD5CCB@@@@BBCAAA@D@@A?BBABB?B?B?B?AABBBBBBBA=A@@@;:79;?@AABAAACB@CC?C?B=B?A?@A<@@A9=:?@?>@>??8?=??:ABB@C????AA>:;<8<<<<=<6=BBBBDE9AABBB9<=;;
@N9IO0:01110:06081
TACGTAGGGGGCAAGCGTTGTCCGGAATTATTGGGCGTAAAGCGCGCGCAGGCGGCTGTTTAAGTCTGGTGTTTAAACCATGGGCTCAACCTGTGGTCGCACTGGAAACTGGGCAGCTTGAGTGCAGAAGAGGAAAGTGGAATTCCACGTGTAGCGGTGAAATGCGTAGAGATGTGGAGGAACACCAGTGGCGAAGGCGACTTTCTGGGCTGTAACTGACGCTGAGGCGCGAAAGCGTGGGGAGCAAACAGG
+
A@ABACCCCC5CC6;;9;=A<<9=:??D7;?8@<6@BBBB:?;9:?;:;@=:9:3:ABCB=BAKB@?87;:>@.99*99><892<;<<2907<??;999:9<7917A7<>BB=AAAA>:>>==888::4:;;5;@6999)/)/)/5@A@AAAAABA@B???9?::;BBBA@@@@@C=@@?B??@?=@@@A<AAA<@<@C;;;B=BHGD?DFGEE@B@@@@BA@>;;5;;<ABC;A??@CBC9@;;;C=;;;=
@N9IO0:01110:06093
GACAGAGGGGGCAAGCGTTGCTCGGAATTACTGGGCGTAAAGGGCGCGTAGGCGGGATGGCAAGTCGGTCGTGAAATCCCTCGGCTCAACCGAGGAACGTCGATCGATACTGCTGTTCTTGAGGATTGCAGAGGAGACTGGAATTCCCGGTGTAGCGGTGAAATGTGTAGAGATCGGGAGGAACACCGGTGGCGAAGGCGGGTCTCTGGGCAATTCCTGACGCTGAGGCGCGAAAGCGTGGGGAGCAAACGGG
+
BCCDDAABBB0AB@BBBC@C@A@C?C?B?AC;;;6;AABD<BB=@@::9CC?BBB9@@@<@A?BBBB?CCBBAAC>CDD<AAB>?@@A;><@CCAD?DAAABBBBBBBBBAAAAAA?BB>BBB?B@>B???=<;>@@@@B?B?B@CB>B@BA@BBBB@AAAD>CC@??BBBBBBBBB=BB?B?BBB?B?BB=@AB?B@AAA7>;<<>?@9@@<@<@:>><;;:;;;;17<>==>4;:;=<==3=BBBD9@@A6
@N9IO0:01112:06065
TACGAAGGGGGCTAGCGTTGTTCGGATTTACTGGGCGTAAAGCGCACGTAGGCGGATCGATCAGTCAGGGGTGAAATCCCAGAGCTCAACTCTGGAACTGCCTTTGATACTGTCGATCTGGAGTATGGAAGAGGTGAGTGGAATTCCGAGTGTAGAGGTGAAATTCGTAGATATTCGGAGGAACACCAGTGGCGAAGGCGGCTCACTGGTCCATTACTGACGCTGAGGTGCGAAAGCGTGGGGAGCAAACAGG
+
CCCCB?BFFF1CCA@ABB?BA=AC=A@B:@@BBB<BDCCC?CBBBB@A>00+00+000@CCC;;;BBADE;::;D=CCC>BB@A@CCC?BBCCC@F?B9:9=A@<AB@@@BCB@@@CCBB@@@@BCC>B@BBB>ABBCCC@F@C?C@BBB;;;@BBC@CCCE>B?BCCD???CC?AA@A@=@=@@B@BBCC;=87289=@:@BAAADD?CA?CC?BBBAA@@=<<=>9:::BAA9:?>@@@@8BBBCC=888=
@N9IO0:01112:06067
TACGGGGGGGCAAGCGTTGTTCGGAATTACTGGGCGTAAAGGGCGCGTAGGCGGCCTGCTAAGTCGGACGTGAAAATCCCTCGGCTCAACCCGGGGGAACTGCGTCCGATACTGGCGGGCGTCGAAGTCCGGGAGAGGGATGTGGAATTCCAGGTGTAGCGGTGAAATGCGTAGATATCTGGAGGAACACCGGTGGCGAAGGCGGCATCCTGGACCGGTATTGACGCTGAGGCGCGAAAAGCCAGGGGAGCAAACGG
+
CCBBBBAAA#;:4<;;5=59.5@.:6;?A?@AB995555)5<2;9:944479:5;8@AAA@5;433-33383333&333(38;7?A<<7<;(3333$3-3333333,33333336;@?5743>>>*//:(//*/7:::19999939.4.5.555;>>>?>B?CCCD<;;;;;;;@AAABA@=9;5;4;?C@?@?>7;55.569949999699.4/3939//)/7799944439;<5444&4;8=@D?4>0//7.767
@N9IO0:01112:06072
TACGTAGGGTGCGAGCGTTAATCGGAATTACTGGGCGTAAAGTGTGCGCAGGTGGCTGAGCAAGTCGAGTGTGAAATCCCCGGGCTTAACTTGGGAATTGCGCTCGAAACTACTTGGCTCGAGTGTGGCAGAGGAAGGTGGAATTCCACGTGTAGCGGTGAAATGCGTAGAGATGTGGAGGAACACCGATGGCGAAGGCAGCCTTCTGGGCCAACACTGACGCTCATGCACGAAAGCGTGGGGAGCAAACAGG
+
AAEFCBBB:@@B@@@A@@=A>ACC@D@C@BBBBD>DBBBC<ACB@@?@>8858?=BBBBBB@?@>>>?AA?=<=<+:9=<2<<678,7.3>6AD>D;;27?????;?@7>>>>A:=:>>>>>=;;55/6:69959)/)/63919191:8<;:7@AAB>BCBC>CCCBBBBBBAAACCAA@=@=:;;<@@@A=@BD@C:<;:;;?5;;@@8@5;5;::9>@>@BAAA;;;@@<<<0;@@@@CC;CBBCE?EEDA
@N9IO0:01078:06122
TACGGAGGGTGCGAGCGTTGTTCGGAATTATTGGGCGTAAAGCGCGTGCAGGCGGCTGCTTAAGTCTGATGTGAAAGCCCCGGGCTCAACCCGGGAAGTGCATTGGAAACTGGGCAGCTTGAGTACGGGAGAGGGTAGTGGAATTCCGAGTGTAGGGGTGAAATCCGTAGATATTCGGAGGAACACCGGTGGCGAAGGCGGCTACCTGGACCGATACTGACGCTGAGACGCGAAAAGCGTGGGGAGCAAACAGG
+
CCDI?AAA:@B@@A@BBB@CC@BD@DAF@BB@DC=::::9/8??@?:;;B@>;;7;CC@@;@<AA@A@B;;<CCC?CCCF:BB=BABB?BB<AA9A6;:59:@>@@CC:9<ED=AAAAB>???AA?>?9>@???9@???A?B?C?B9>??:99::::+9=<=8?A>A855:AAA?AC>BB>B=@BA<A=@F>@;:5929@:==44.44.44.4444///-------689994444&4::4454&4<494)4994
@N9IO0:01089:06125
GACGTAGGGCGCGAGCGTTGTCCGGATTTATTGGGCGTAAAGAGCTCGTAGGCGGCTCATTGCGTCAACCGTGAAATCCTGCTGCTCAACGGCAGGTCTGCGGTTGATACGGGTGGGCTGGAGTTCGGTAGGGGAGACTGGAATTCCTGGTGTAGCGGTGAAATGCGCAGATATCAGGAGGAACACCGGTGGCGAAGGCGGGTCTCTGGGCCGATACTGACGCTGGAGGAGCGAAAGCGTGGGGAGCGAACAGG
+
CCCABBDD=:;;;AABDB?CBB>A>ADI=BB=@@;AAACC=C@@@A@@@@@<:;8;BCAB?BAA@@@?@000AAA<AC@CBB????@A9??=@AB=??:::A=A=ABBABAE=BBB>BBB<>?A:=?:=9;;;.:A?B;;6;=A=C>@@?B?@ABCC?BA@A;A;;;AA@AAA@@AA5;;5;5;;<>A?DD=A@A6;6;AB9@ABBCMG?CAB;;;:::99999?;@@=??>=<>*00//:::+/5444.4457
@N9IO0:01099:06111
TACAGAGAGTGCAAACGTTGTTCGGAATTACTGGGCTTGAAGCGCACGTAGGCGGCGTTGTAAGTGTCGGGTGAAATCCCACGGCTCACCCGTGGAACTGCCCGGCATACTGCGATGCTCGAGTGTGGTAGGGGAGAGCGGAACTCCTGGTGGAGCGGTGAAATGCGTAGATATCAGGAGGAACACCGGTGGCGAAGGCGGCTCTCTGGTCCACAACTGACGCTGAGGTGCGAAAGCTAGGGGAGCAAACGGG
+
BCC;;;BBC;;;CC<@??4886;:7;9=9>>BCE>CB6::4999>@5:9BC@A@=AA@=ACC?BBBB@@@;@ABA=BDD>BBB@CCAAAA9@@A>@=B@A@B;@<?A;:;9>>?@A@?;><<<0//;38////&388;8<2;1;7>6<>>?B>99:B=C???7988?854@99999;578/85;7;/939=9:9:;A8@A?AAAAAAB?BB?BBC?C;;;@@@00//655555A09@@??BB8?AABC<AAB<
@N9IO0:01104:06139
TACGGAGGGTGCGAGCGTTGTCCGGAATCACTGGGCGTAAAGGGCGCGTAGGCGGCCTGGTAAGTCGGATGTCAAATTCCGGGGCTCGAACTCCGGGGACGGCCATCCGAGGACTGTCAGGCTCGAGCACGGCAGGGGCGAGTGGAAGTTCCCGGTGTAGCGGTGGAATGCGTAGAGATCGGGAAGAACACCCGTGGCGAAGGCGGCTCGCTGGCCGTTGCTGACGCTGAGGCGCGAAAGCGTGGG
+
BBAA;A@B8BB@9;;BAA=>>=6:6<?CBBBBBC=AA@A>,;9.9>49;BB@AA;?;;;59:294:?9ABBAAAB;@<@=:==.554/6598<3888&--8(,(-,,(,--(--//3333,4<<996?@@@?CBACC9::995<<D6697?>4>8==<999=8;;59.4499445A?<>??@9@;;;59>:>8>=:48890403<688344=;6;5<<2987877?000/0)/9;;<<3;;833==
@N9IO0:01112:06147
TACGAAGGGGGCTAGCGTTGCTCGGAATCACTGGGCGTAAAGGGTGCGTAGGCGGGTCTTTAAGTCAGGGGTGAAATCCTGGAGCTCAACTCCAGAACTGCCTTTGATACTGAAGATCTTGAGTTCGGGAGAGGTGAGTGGAACTGCGAGTGTAGAGGTGAAATTCGTAGATATTCGCAAGAACACCAGTGGCGAAGGCGGCTCACTGGCCCGATACTGACGCTGAGGCACGAAAGCGTGGGGAGCAAACAGG
+
B@BBA=AEBC1BCCCAAA@BBCCD@D?BBBBCCC=CCBBB:@@8@@@@@CC?BBF>C@@@<@?BB;:<DD:CBCC>BB@BB?AA@@@C@CBB>AAB?BBB@?AA:@???@@@@:@@>??4:9@A=ABA;@A9977BACAC<A<@>?>:::?;;;;;;<???E:@:>=77775591999B>AB>AAB@DCAA?AA@8<900+0@>><;;5;A9BBCCBBCCBBBCBBB?A@@;::.;@@@AAA8@?@BC=B@@=
@N9IO0:01070:06164
TACGTAGGTGGCAAGCGTTGTCCGGAATTATTGGGCGTAAAGGATGCGTAGGTGGTTCTTTAAGTGGGATGTGAAATCCCTGGGCTTAACCCAGGAATTGCATTCCAAACTGGAGGACTAGAGTGCAGGAGAGGAAAGTGGAATTCCCAGTGTAGCGGTGAAATGCGTAGAGATTGGGAGGAACACCAGTGGCGAAGGCGGCTTTCTGGACTGTAACTGACACTGAGGCATGAAAGCGTGGGGAGCAAACAG
+
CBCDBBB?BC@BC?CDCC>BBB?B?B@D@GD@CC=8979939?AAA@@@?A=::6:6;;E?F@BBBB=BCBABBC>CCF>BBB>AA?@=AA9??;?=@8:9BE?C?BB<A??=?@;@@@BAABB@B@B?CCBB@BD>@@@=@5;5;A<@ABCCA@@@;?===5=>=>>@>??>=299,7;2=8AAC?B999<900:>:00,0>@3>=?;=>@@9:49@@@B;:9@99.07////)/9:<>@>.=59590955
@N9IO0:01074:06194
TACGGGGGGTGCAAGCGTTGTTCGGATTTATTGGGCGTAAAGCGCGTGTAGGCGGTTTGTTAAGTCTGTTGTGAAAGCCCTGGGCTCAACCCGGGAAGTGCACTGGAAACTGGCAAACTTGAATACGGGAGAGGGTAGTGGAATTCCTGGTGTAGGAGTGAAATCCGTAGATATCAGGAGGAACACCGGTGGCGAAGGCGGCTACCTGGACCGATATTGACGCTGAGACGCGAAAGCGTGGGTAGCAAACAGG
+
==;:9:9:$9?A@>C@A@=@>8@B=@BD?DD@CD>BBBCC;;:B@@@BA@@@::59@8@@>@?CB???B?AA@AA;A@A=BCC=BABB?CC>DD=B<?99:@?@@<@B=BBC@CBB>CB>AA7;:9AA6@B@A@;ABBBB@B@C@C@CC@CC999>BAAAAE=CC?BBBCCA@@?BB@;;:;@CDD@C@BB@BBB=C?;;5;BAA<AD@BBACCBAB<@@@;;;CABBBA?999.;;ABCD>BBBCCG=@@@<
@N9IO0:01076:06168
TACGGAGGGTGCGAGCGTTGTCCGGAATCACTGGGCGTAAAGGGCGCGTAGGCGGCCCGGTAAGTAGGGGGTGAAATCCGTGCGGCTCAACCGCAGAATGGCCTTCTAGACTGCCAGCTCGAGCACAGTAGAGGCAGACGGAATTCCCGGTGTAGCGGTGGAATGCGTAGAGATCGGGAAGAACACCGGTGGCGAAGGCGGTCTGCTGGGCTGTTGCTGACGCTGAGGCGCGACAGCGTGGGGAGCAAACAGG
+
BBDF@:998:B@ABBBAA?BBB@C?B>ABC9;;B<ACBBB>BD=BBBABBB?BD@ED=?>@=<@000888+==@818=0-0::;6:?AC?B?B@AAB@93/348?BBBEFB?=>67939=9=A@@@@A@@@??;=>AA??<?=@=AB>B?BBBBBBC?AA@B?@@@AAAAAA;7899-817<8=??=A=8757@@<B>BB>B>??=ABC7>>7708>877?>:8;550786667:99:7>??3?AABE7;;@<
@N9IO0:01087:06179
TACGTAGGGCGCAAGCGTTGTCCGGAATTATTGGGCGTAAAGAGCTCGTAGGCGGCTTGTCACGTCGATTGTGAAAGCTCGGGGCTTAACCCCGAGTCTGCAGTCGATACGGGCTAGCTAGAGTGTGGTAGGGGAGATCGGAATTCCTGGTGTAGCGGTGAAATGCGCAGATATCAGGAGGAACACCGGTGGCGAAGGCGGATCTCTGGGCCATTACTGACGCTGAGGAGCGAAAGCGTGGGGAGCGAACAGG
+
CCCCCCCC>CBBB?BBBB?CBC@C?C@B>BB<@@:>?>AA<A@@@@@AA@@=@B=AA<@@@@@BBCCCC?A@>>>8;;;AABB<BC@CACGC<C;;;BCBBBBBCBBBBDDD>CABBBC@????=::4:;;:;-;@A@@@?B>B?BACK@CCDCBBB?B@??9?@@A?@@BAAAAA@<??<@<@AA@D>A@>AB@=@=@A?BBBCCBBB>C@AA=@@????:::;;;=@@?@@A;@?@AABB6AA@@@=;;;?
@N9IO0:01091:06206
TACAGAGGGTGCGAGCGTTGTCCGGAATTACTGGGCGTAAAGGGCGCGTAGGCGGCCTGATAAGTCGGGGGTGAAATTCAGCGGCTCAACCGCTGGACTGCCTTCGAGACTGTTAGGCTCGAGCACGGTAGAGGCTGGTGGAATTCCCGGTGTAGCGGTGGAATGCGTAGAGATCGGGAAGAACATCGGTGGCGAAGGCGGCCAGCTGGGCCGTTGCTGACGCTGATGGCGCGACAGCGTGGGGAGCAAACAGG
+
BBBBB@BB:@@??>>=@@=@AC@C@C>B?BBA@?8?=@?>8>>89:9A@@@?@?<@?@AABB=@A99999)999@9A>A?>;;4;?@@;A=@@BDAAB?@@>A6;;@@BAABB7;;<===@@AAA@?<?BAAA?BBCACC@D?A?AC=B?@@A??>>;9;5::==?@:;:B>:4499095>>:>:955.55.5;;7>:66269===@@@6=9>C@CD;;;AA000=00+0009=>99:<;<<<&33444)48<5
@N9IO0:01096:06187
TACGGAGGTGGCAAGCGTTGTTCGGAATTACTGGGCGTAAAGGGCGCGTAGGCGGCAAGGCAAGTCAGGTGTGAAAGCCCCGAGCTTAACTCGGGAATTGCATCTGAAACTGCTGTGCTTGAGTTCTGGAGGGGGTAGTGGAATTCCCAGTGTAGCGGTGAAATGCGTAGATATTGGGAGGAACACCTGCGGCGAAGGCGGCTACCTGGACAGAAACTGACGCTGAGGCGGCGAAAAGCTAGGGAGCGAACGG
+
BBDEAAB?BB?@B?BBBB?@@=@B8@=A=@?>??6=?:::5:B;BC@0000+0?;??:?;>?;?;;;B@A;;;@A400@@300///)/)/888:08.4.449389999(7?<<<A<8993;@AA>AAA=99999'8<<=>2:2:4::,9@@@?@>>?9?AAB<A@@@@???;;:29>69=.9.444.4444.5/:5;3/0)07796<=:>;AA?B5=9999=99999.55.55555'5::555)5::::,//;
@N9IO0:01102:06172
TACAGAGACTGCAAGCGTTATTCGGATTCACTGGGCGTAAAGGGTGCGCAGGCGGTTGGGTGTGTCAGATGTGAAATCCCGAGGCTTAACCTCGGAACTGCGTCTGAAACTACTCGACTAGAGTACTGGAGAGGGAAACGGAATTCACGGTGTAGCAGTGAAATGCGTAGATATCGATGAGGAACACCAGAGGCGAAGGCGGTTTCCTGGACAGTTACTGACGCTCAGGCACGAAAGCATGGGGAGCAAAAGGG
+
CCCDC@@@>9;:A=A@AA=AA5;;5<4.4:;;@B<BA???9@?;???>@??=>B?A?BA<A???AAA>?>>>AAA8:9:*7<</33,3.7<??@>A>?>8::@@@BBC?BBBBBB>=>=<989:9@@@8=>:9:1:A-78181918:8818665779=<<==8=A?A>====?95555777191>@C?BBBB<@??;?8=?488-99>>=BBCBB@AAABCBB;;;00+0;000?8099?>AA6989=??2=@9
@N9IO0:01069:06252
TACGGAGGGTGCGAGCGTTGTCCGGAATCACTGGGCGTAAAGGGCGCGTAGGCGGTTCGGTAAGTCGTTGGTGAAATCCCGGGGCTCGAACCCCGGGGCTGCCCGACGAAACTGCCGGGCTGGAGGCCGGTAGAGGCAGATGGAATTCCCGGTGTAGCGGTGGAATGCGTAGAGATCGGGAAGAACACCAGTGGCGAAGGCGGTCTGCTGGGCCGGTCCTGACGCTGAGGCGCGAAAGCGTGGGGAGCAAACAGG
+
CCCCAAAA;?BAA;@@BB@BBA@E?A@CBCCBBD>:;;CC.;;09?495>A69;?B=@A=;;49>BBB?C=AAAA:@>@5;;;+00.--6999-=8:+:.-//(///337.;8<95692:::0--(-(-(-5=;>=999>:>6=5858>6<7=D5??@A<@@;=6994::@???@=888184::7@;=7:8886::=8=8CD<8885:===5>:>:????A?@BBAAAA=AA@@>@,59<5555&555<<4;>97
@N9IO0:01079:06245
TACGTAGGGGGCGAGCGTTATCCGGATTTATTGGGCGTAAAGCGTGTGTAGGCGGTTTATTAAGTTTAAGATTAAAGCCCGGGGCTCAGCTCCGGTAAGTCTTAAAAGCTGGTAGACTTGAGTACGGTAGAGGCAAACGGAATTTCTAGTGTAGCGGTGAAATGCGTAGATATTAGAAGGAACACCAGTGGCGAAAGCGGTTTGCTGGGCCGTTACTGACGCTGAGGCACGGAAAGCGTGGGGAGCAAATAGG
+
BCCCCCCDDD1BA?@A@A=ABB>A?BCC>CB@DI=A@?@@9@??@B@@@AA;;;4;?6?A;@=A@B<B@BCC?CC<A@B<BCC<CCCBCBCC@B?AA9@?==8???.;;AG=BCBBBB@BAAACCC?A??::5:?A;AB@B@CC>BB@@@CBBBAA?ABCD=BBBBBCBBCCB>ABA;@5;5;??;?A??=@BCD=BAA?@A8?@999+9;@?<@@AABAAAA?;;:==00*00+0009988(8?99928?><
@N9IO0:01082:06219
TACGGAGGATGCGAGCGTTATCCGGATTCATTGGGTTTAAAGGGTGCGTAGGCGGTGGCGTAAGTCAGCGGTGAAATTCACGGGCTCAACCCGTGCCGTGCCGTTGATACTGCGTTGCTGGAGTACTGTCGCCGTGGGAGGAATGTGTGGTGTAGCGGTGAAATGCATAGATATCACACAGAACACCGATTGCGAAGGCATCTCACGAGGCAGGGACTGACGCTGATGCACGAAAGTGCGGGGATCAAACAGG
+
CCBC>BA>@BBCBBBBC@<>CB?B?@@?ABB@LG>BC79:5:=8=AABBBC@BB?AC@CCCB?BBB@??A=9::B;A?BBBBB>BBBD@CC=CBCB@BBBC@EE@C???B?@@@@@CC997:;;ABBAAAAAACCBD>;;:;@CBCCBB?BCBBBEE@C@@@;A@@@BCBBBB@@@A@9=@@=ABB7AAB;@>@?9=9@@@ABBBCC;<5;@@@8A@AABAAAA@A>=>?9333(48:88::/;=>AB<A@@=
@N9IO0:01100:06246
TACGGAGGGTGCAAACGTTGCTCGGAATCATTGGGCGTAAAGCGCGCGTAGGCGCGAAGCAAGTTGGATGTGAAAGCCCTGGGCTCAACCTAGGATGTGCATACAAAACTGCTTCGCTTGAATCTCGGAGGGGGACAGGGAATTCCCGGTGTAGAGGTGAAATTCGTAGATATCGGGAGGAACACCAGTGGCGAAGGCGCTGTCCTGGACGATGATTGACGCTGAGGCGCGAAAGCGTGGGGAGCAAACAGG
+
9>=<ICBD=BE>@A<000:<00;944.44==8=>6;??=;2=89:59=<@@<;;9@A7;;@?BC@C@CCA@@AA8;;5)5@@6BBBD@D@CCC?CBBBCDB;9;@@@0?000@<@@AA=??>AAA?@:99999(9A?@A;A9>9<<9=;977<<77.7>??9B?BBBCBBBCAAAB>BD?B?BBB?CCDC@>>>5:5668>@AA88:;@>778;:9697>987;;;;<777C=5B99:ACC8AAAAA;@@?4
@N9IO0:01102:06252
AACGTAGGAGCCAAGCGTTATCCGAATTCACTGGGCGTAAAGCGCGTGCAGGCGGCTTGGTAAGTTGGATGTGAAATCTCCTGGCTCAACTGGGAGAGGCCGTTCAATACTGTCAGGCTAGAGGGCGACAGAGGAAAGTGGAATTCCCGGTGTAGTGGTGAAATGCGTAGATATCGGGAGGAACACCAGTGGCGAAGGCGACTTTCTGGGTCGCACCTGACGCTCAGACGCGAAAAGCTAGGGGAGCAAACGGG
+
D9AAABB<A@A;;.55996:::./;272/////:3//6>>6<A@@@@A>=>:00+..*/3671796<7;;>DBBB<:;;;5;@<@>@A6;6AA6>BBB@C@CC==;<00/>//0=:5:<<<BCD?AA@CBCCC@CJ?CCD@E@E@CC>C?CCA@@DB>BAAA;;;989A@???:99A=AA?B?AAB:????9?@@=A>ABBBBC>BDDI>D;;;A@?DCCCCCCBC;;;BC<;;;*;@@@@A<766A;>7>>@=
@N9IO0:01078:06273
TACGAAGGGTGCAAGCGTTACTCGGAATTACTGGGCGTAAAGCGTGCGTAGGTGGTCGTTTAAGTCCGTTGTGAAAGCCCTGGGCTCAACCTGGGAACTGCAGTGGATACTGGGCGACTAGAGTGTGGTAGAGGGTAGCGGAATTCCTGGTGTAGCAGTGAAATGCGTAGAGATCAGGAGGAACATCCATGGCGAAGGCAGCTACCTGGACCAACACTGACACTGAGGCACGAAAGCGTGGGGAGCAAACAGG
+
BBBBB>BA<BB@B?BBBB?@ACED@B>@=@>===5=@>@@9@AA>@?@?AA@CD?BBCCC=C?CCJ@HCACCCCC7;;A9???9?B@@;@?CBC=C8;:@@AABF@BBDCCCC>CBBBAABCDCCCB>A@A@@@:@AABB@B@C@EABB=A@@BBCBBBBBB<BBBBBCBBBBA@@@<@@?B>@@BB?>??>@AC?B?BBA@@995983<:7@=?<9877====B@@=AABABD>A;;;CCD;BBBDD?AAA>
@N9IO0:01081:06293
TACAGAGGGTGCAAGCGTTGTTCGGAATTATTGGGCGTAAAGCGCGTGTAGGCGGCCTTGCAAGTTGGGTGTGAAAGCCCTCGGCTTAACCGAGGAAGTGCGCCCAAAACTACGAGGCTTGAGTACCGGAGAGGGTGGCGGAATTCCCGGTGTAGAGGTGAAATTCGTAGATATCGGGAGGAACACCAGTGGCGAAGGCGGCCACCTGGACGGATACTGACGCTGAGACGCGAAAAGCGTGGGGGAGCAAAACAG
+
CCCCCBB@<AB=?;??8:6;C@CC?A>A?BB?CC>CBBAB>B9;;CAA@@?<;;5;=A<A@C?@@ACC?BCBBBD>DDD>B;;4;C4;4;=@@@?A=BBBBBBC0999-9:;;B;;5;B?AAACCE@B?BAAAA<AA=A@@C?B?BB<A=ACBBBEC@BCDC=B?@@@CAAAA@@@B;@@@D@@@?6::::;=@=;?>AA?A:9929?;>@A=@ABAAAA???@@@@@@@998??0>?>78888(696686&5::
@N9IO0:01082:06269
TACAGAGGGTGCAAGCGTTGTTCGGAATTATTGGGCGTAAAGCGCGTGTAGGCGCCTAGCAAGTCGGGTGTGAAAGCCCTCGGCTTAACCGAGGAAGTGCGCCCGAAAACTTACTAGGCTTGAGTACCGGAGAGGGTGGCGGAATTCCCGGTGTAGAGGTGAAATTCGTAGATATCGGGAGGAACACCAGCGGCGAAGGCGGCCACCTGGACGGATAACTGACGCTGAGACGCGAAAAGCGTGGGGAGACAAACAGG
+
999<CCCD>B=AB?A=9949;7;<:>:>:==:=<2=:377(333<<?;;99.49454444:3:569D=BA666>1555)55/)/9)-(-(---(/4:<>=A;;)////&//)///885::9<CBBC@;>:====?7=<:=A?C@B??=091599;;;;7<>?@8G965599444444:1:;7<7::854333-333-4544.47883::39:9)///)///::9:9767----5222&-/-----&----/<3<<93
@N9IO0:01083:06299
TACGGAGGGGGCAAGCGTTATTCGGAATTATTGGGCGTAAAGGGCGCGTAGGCGGCTAGATGTGTCAAAGGTGAAATCCCTCGGCTCAACTGAGGAACTGCCTTTGAAACTGTCTGGCTTGAGGCCGGGAGAGGGTAGCGGAATTCCCAGTGTAGCGGTGAAATGCGTAGATATTGGGAGGAACACCAGTGGCGAAGGCGGCTACCTGGACCGGTTCTGACGCTGAGGCGCGAAAGCGTGGGTAGCAAACAGG
+
DDCB>B@B@B0BB9BC@@?@B?CC?B=@>AB?BL@GJBBB<AC=BBBBA@@;9:4:A@@@BAAAABBB=B@CBBB>BCC<A??<?@AB?BAABB?B@C999>@@9AA@9@;;;AA@=@B?BBC@C@CC=CBBBC=@ABBB?C=A?AC=BBBCCAAAC?CBBB=A@@BCCABBBB>BC;>>8<8<<>=@AAB@CAA;@;00-0@@@:;;7;C?B?C?AABAAABBBBB>A@BBBB;@@B;;;0;@@@AA9ABB>
@N9IO0:01090:06288
TACGGGGGGGGCAAGCGTTGTTCGGAATTACTGGGCGTAAAGCGCGTGTAGGCGCTCTTCAAGTCGAGTGTGAAAGCTCCAGGCTTAACCTGGGAATTGCGCTTGATACTGTTGAGCTAGAGTGTGGAAGGGGCTACTGGAATTCCGTGTGTAGCGGTGAAATGCGTAGATATACGGAGGAACACCAGCGGCGAAGGCGGGTAGCTGGGCCAACACTGACGCTGAGACGCGAAAGCTAGGGGAGCAAACGG
+
@B;;;<;<;<";;5:@:<7998;C?CBD?BAAA=5?;:;;0;9=>@AA?A@>;<9@B@<?@6000/00:69:==1335;6:;8;@8A@B=A?=1;,3,33933-/6--,,,,0,--66:333377;5;,333&38:;;>:=9=9<5;;=949>:9929900*///9968844444:.455:7:<<8<<<<3444.45<=>4>6665/:1:)/)///7:=:43333333;:333(33:::<<1555<;2473
@N9IO0:01091:06305
TACGGAGGGTGCAAGCGTTGTTCGGAATCACTGGGCGTAAAGGGCGTGTAGGCGGTCCGCTAAGTCTGATGTGAAAGCCCGGGGCTCACCCCCGGAAGGGCATTGGAAACTGGCGGACTCGAGTCCCGGAGAGGAAGGTGGAATTCCTGGTGTAGCGGTGAAATGCGTAGATATCAGGAGGAATACCGGTGGCGAAGGCGGCCTTCTGGACGGTGACTGACGCTGGAGACGCGAAAGCCGTGGGGAGCAAACAG
+
ECCC>BCC=BBAB?BB@B<@@<@A?A<??ABCBC=@@@@A;@@;@BA@@AA=::4:A=A@@?=?@?@AA::;ABB=AAC<A@A4ABBBCCCC5B@BACD>AAB;@;>?6@:;2;;4;9;;ABBBCC<C?@;:94949>@@?B?A=A7667<<@ACBC?BBBB=@@@@BBBC;;;BCC?BB?B?BBB@C?BB?;;94:49>;?<@<@>@8<<=+00000/59<;//)///5;9777.//)//:::+/56;>399;
@N9IO0:01095:06297
TACAGAGGTCTCAAGCGTTGTTCGGAATCACTGGGCGTAAAGCGTGCGTAGGCGGTTTCGTAAGTCGTGTGTGAAAGGCGGGGGCTCAACCCCCGGACTGCACATGATACTGCGAGACTAGAGTAATGGAGGGGGAACCGGAATTCTCGGTGTAGCAGTGAAATGCGTAGATATCGAGAGGAACACTCGTGGCGAAGGCGGGTTCCTGGACATTAACTGACGCTGAGGCACGAAGGCCAGGGGAGCGAAAGGG
+
CCGAAAB?BBB@@=@@@@<@@>BB?B=AAAABBC>@@@CD>CBA@A@A????AB=BB<BCCB?BBCBAAACA@AC>C@BBBBB2AAAA?@AA?(:5;A;:9??>BB:::@A@@AA@@A??@999D>AB?BBBBB3B?A?B?B?B>@@@@:<<;7838==BBC>BBB@>??@@@???@:88<A9>>BBBBBB?B@@<A?BBD=C@C@CC?CCCBADADCCCCBBB;;;7<AABAAC?BABBBC6;;AC@A;AB9
@N9IO0:01107:06265
TACGGAGGGAGCTAGCGTTGTTCGGAATTACTGGGCGTAAAGCGTACGTAGGCGGTTATTCAAGTCAGAGGTGAAAGCCCGGGGCTCAACCCCGGAACGGCCTTTGAAACTAGGTAGCTAGAGTCTTGGAGAGGTTAGTGGAATTCCGAGTGTAGAGGTGAAATTCGTAGATATTCGGAAGAACACCAGTGGCGAAGGCGACTAACTGGACAAGTACTGACGCTGAGGTACGAAAGCGTGGGGAGCAAACAGG
+
CCCC@CFI=AB@BBBCCC?CD?B@=@6:4;C;<;0;?9;;6;CCBAA@=7738919?@@>BC:;;BAA@@>@AAA9@>>8>==5>00/3;88*/*/5::3:2::09;;2;5557;;<<;?@@@?@?<>;?A@A=@>AAAC@BADACACDCCCBBBBB?BCCC?FABBAABCCCC@CD@C@CC@BCB?BB@@;@A@=@=@C@ACB?B@@?BBB?BCA@@CB@@@CAAA?BBBBCB>CCCCDJJ9::;AA:@@B?
@N9IO0:01075:06335
GACAGAGGAGGCAAGCGTTGTTCGGAATCATTGGGCTTAAAGGGCGTGTAGGCGGCGGCGCAAGTGTCGAGTGAAATCCCATCGCTCAACGATGGAACGGCTCGGCAAACTGCGTCGCTTGAGGTCGGTAGAGGTGCTCGGAACTCTAGGTGGAGCGGTGAAATGCGTAGATATCTAGAGGAACGCCTGAGGCGAAAGCGGGGCACTGGGCCGATACTGACGCTGGAGACGCGAAAGCGTGGGGAGCAAACAGG
+
BBBB@9;8;@>@?9??::3384494538::;7;<2>@197*33(3::?===899297<937359?BBBB;;;;@B=ABC=@@@@@BBD@BBAAA<@<@B=AAAB=;;;0;AABDAAAA@59:;=BBC>ABBBB?BCCCCC?B?;;;@@@=BB>ABCB?BDHF>:::A@;:;@@@ABAAAA6949==;>@??<?@A@9=;;;;.;>@==<6=8;9773336:///-(---/9//3=18333444&48444(4443
@N9IO0:01079:06324
TACGGAGGGGGCTAGCGTTGTTCGGAATTACTGGGCGTAAAGCGCACGTAGGCGGCTTTGTAAGTTAGAGGTGAAAGCCCGGAGCTCAACTCCGGAACTGCCTTTAAGACTGCATCGCTTGAACGTCGGAGAGGTAAGTGGAATTCCGAGTGTAGAGGTGAAATTCGTAGATATTCGGAAGAACACCAGTGGCGAAGGCGACTTACTGGACGACTGTTGACGCTGAGGTGCGAAAGCGTGGGGAGCAAACAGG
+
BCCFBCCCCC5CGCCIDF?BBACC?C?C>BBBDD>@A@@@000@>@;:;@B<;;6;CD>CBD?BB?BBAC;;;CD:::C>C??00000+0==;?;?=@:88;AA8?38:BAAABBA@9:38<8<@AAC=AB=>99A5::;;?;@<?:;;;;;;>==><888A9?<?@@@>>>AA7;;=E<@@:;;;<>>??6;;;5:9;;;=>168?>9>=9::>>?<AA@;;;><@<<<<<>?9??BAAAA2>;;;;3:<<8
@N9IO0:01080:06320
TACGAAGGGGGCTAGCGTTGTTCGGAATTACTGGGCGTAAAGGGCGCGTAGGCGGCCTGTTTAGTCAGAAGTGAAAGCCCCGGGCTCAACCTGGGAACAGCTTTTGATACTGGCAGGCTTGAGTTCCGGAGAGGATGGTGGAATTCCCAGTGTAGAGGTGAAATTCGTAGATATTGGGAAGAACACCGGTGGCGAAGGCGGCCATCTGGACGGACACTGACGCTGAGGCGCGAAAGCGTGGGGAGCAAACAG
+
DCCCC@BIDD3BBBG@@@>BB@CC?C@C?BBBCD>BCBDD=CC=CCBA@?@==>495;AAA=BBBCCCC@CCBBB798AA6AB>AAAB@D=??@9?49:??CFF:BBBA???=@@B=AA????B>A>B79:@@?A@@=@?=@?A>BE;>>BC@??8878ABD=B?BBA@@@:;;5;?7?<@A<@@A;?;;;5;=>:?<?A<A678>@@8==?;;898===;:;>6568<==:;;198=:::;,97:AC9A88
@N9IO0:01080:06342
TACGAAGGGTGCAAACGTTGCTCGGAATTATTGAGCGTAAAGCGCACGTAGGCGGCTTAGCAAGTCGGAAGTGAAATCCCTCGGCTCAACCAAGGAAGTGCTTTCGAAACTGCTGAGCTTGAGTACGAAAGAGGATCGCGGAATTCCCGGTGTAGAGGTGAAATTCGTAGATATCGGGAGGAACACCAGTGGCGAAGGCGGCGATCTGGGTCGATACTGACGCTGAGGTGCGAAAGCGTGGGGAGCAAACAGG
+
CCCCB>AC>AA@CC=@@@=AAAAB?B?B?BC?B?@?AAAA<AABAC@A@??<?B>AC@AAAE>AABB@C?CCCCD=BCC=C@@<ABHCACAD@D@D@BBBBCC>CCCE=DDBCBAAB@?<?BABAA:::.;@?=ABBBCC@B?B>BB<@>>>?=>??9?ABB>B?BBCCCC@@@BAA<??;@?BBB?BBBB?BBB?B@BB>BBBBBBCC>BBBCCCCCBBBCCC@A@@BBB?@@<@BCCCCC;@@CCC?BBB@
@N9IO0:01081:06334
TACGTAGGGTCCAAGCGTTAATCGGAATTACTGGGCGTAAAGCGTGCGTAGGCGGTCTCGCAAGTCCGATGTGAAATCCCCGGGCTTAACCTGGGAACTGCGTTGGAAACTATGAGGCTAGAGTGCGGCAGAGGGGGGTGGAATTCCAGGTGTAGCAGTGAAATGCGTAGAGATCTGGAGGAACACCGATGGCGAAGGCAGCCCCCTGGGTCAGCACTGACGCTCATACACGAAAGCGTGGGGAGCAAACAGG
+
BBBBBBCC<A@?B8;;BC@D@BBC@B=@=??@@B<ABBAB;A;;:;;BCBB?;;5;;;;CCCADCC@BBA@@BBD=BBCB:BC=C@4;4:294<5=8>@@@BA?C8;;/;AA@A:;8;BABAA;000+////4====%@A7<19497AB?CBBBB;;;DCCC=AA@BCCCCCAAA;;5;A@B?BBB?B;;;?BBC@CABBBLMFD1;;B<BBBBCBB0000000===BCCBBCE>AA@@@@@6???AD=??@@
@N9IO0:01085:06357
TACAGAGACCTCAAGCGTTATCCGGATTTATTGGGCGTAAAGCGCAAGTAGGCGGACATGTTAGTCAGATGTCAAATCCTCCGACTCAATCGGAGAACTGCATTTGAAACGGCATGTCTAGAGGGAGTGAGAGATCTATGGAACTCATGGTGTAGCAGTGAAATGCGTTGATATCATGAGGAACACCAAAGGCGAAGGCATTAGATTGGCACTCTCCTGACGCTGAGTTGCGAAAGTGTGGGTAGCGAATGGG
+
CBB;;;::A;A@A<@:;;?@@@@C?CBF?CC@BB=@@@CC;@;<;;5;ABB?CC@BECAAB>@@A@@@@@@@BBC>A@?AFACBBBCC@CA@?@BBADCCCBBB=AAC=CCACGCCBCA;;;BC=BBAAABCCBBBECCC8;9;AAABC?CAAAA@A@CAAA8AA@AA<?A@@>@@:95>=B299C49949::9:=A499><@@BB<A<AB>@>??:>A@94000---(---;;3/66?>@7==@>>??BBC>
@N9IO0:01099:06343
[truncated: 43,465,338 more chars]
