# Supplementary material for: Analysis of the rhizosphere bacterial diversity of Angelica dahurica var. formosana from different experimental sites and varieties (strains)
Source: PeerJ. 2023 Sep 6;11:e15997. doi: 10.7717/peerj.15997 (PMC10492537; doi:10.7717/peerj.15997)
Supplement: Supplemental Information 30 [file peerj-11-15997-s030.gz › peerj-11-15997-s030]

@N9IO0:00685:05768
GACAGAGGTGCCAAGCGTTAGGCGGAATCACTGGGCTTAAAGCGTGTGTAGGCGGATCGTTAAGTACCTTGTGAAATCCCACGGCTCAACCGTGGAACTGCTGGGTATACTGGCGATCTTGAGCCACCTAGGGGCGAGCGGAACAAGCGGTGGAGCGGTGAAATGCGTAGATATCGCTTGGAACGCCGACGGTGAAAACAGCTCGCTGGGGGTGTGCTGACGCTGAGACACGAAAGCCAGGGGAGCGAACGGG
+
BBCC;9;ACA?=@378=?:;99>@=@499@@CCG>BA@EE=CB@;6:>@A@5;;7;;6669>6666<9<.5599909990955.5=<<8=259=5=4>548?@@<AABBA>>:666?>>466==;?@<@====2=><<<=9=:<<9<<<7::055;;6;55505<:<:;;=<;;;<<:5:.405==9;;;<8<<<=>166CCDBBBBB===+<<ACCC;;;@@BA@@@@@@AB?,59399A>6??@CB@CCF=
@N9IO0:00693:05790
TACGTAGGGTGCGAGCGTTAATCGGAATTACTGGGCGTAAAGCGTGCGCAGGCGGTTTTGTAAGACAGATGTGAAATCCCCGGGCTCAACCTGGGAACTGCATTTGTGACTGCAAGGCTGGAGTGCGGCAGAGGGGGATGGGAATTCCGCGTGTAGCAGTGAAATGACGTAGATATGCGGAGGAACACCGATGGCGAAGGCAATCCCCTGGGCCTGCACTGACGCTCATGCACGAAAGCGTGGGGAGCAAACAGG
+
BBBCCCCD>AAACCBBBB8;8;AB;@-0+0@<<<9@@>AB=BDBAAABB@@<?>=>@?5@CB?B<BC:>?C??<C7??A@+00+0=00*04966160688<@?C<BB?@00/::1::>AA9?9998917<733777'88>B=B?B;?::7373333334::::58//////59979979166)/*0@@<ABBC@BBB=@=@A=@@AD6AAA=A?BBBBBABB;;;AAA?@@AAA@A:@;:;??@7@@@CC=@BA?
@N9IO0:00698:05764
TACGGGGGGAGCAAACGTTGTTCGGAATCACTGGGCGTAAAGGGCGCGTAGGCGGCCAGATAAGTGGGGTGTTAAATCTCCCGGCTCAACCGGGAACATGCACCTCATACTGCTTGGCTTGAGTGCAGCAGAGGAGACTGGAATTCCCGGTGTAGCGGTGAAATGCGTAGATATCGGGAGGAACACCAGTGGCGAAGGCGAGTCTCTGGGCTGTATCTGACGCTGATGCGCGAAAAGCTAGGGGAGCAAACGGG
+
00000000%0/099/9=949<:C@<@:CCCCCCC<BB;>>8@>:>CBCBAA@;;5;3?;<00)//::;/;:@<@@;???AC9:99CCAAF>AA<A?AAA<<AA?BBCCBBCCCB?B?BC=@@AAA@@A@CBBB>@AAAACADBFAGG>C@CCB@@?>9>>>?:AAABCBAB@@@@AA<@@=@?B@@=@BBB?BAB<A=A<;9@@@>@@@8@>@BBBBBCDBBABABB>==?9888*9=<<<@:5:9@<<,30=5
@N9IO0:00705:05784
TACGTAGGGTGCGAGCGTTAATCGGAATTACTGGGCGTAAAGCGTGCGCAGGCGGTGATGTAAGACAGGTGTGAAATCCCCGGGCTTAACCTGGGAACTGCATTTGTGACTGCATCGCTGGAGTGCGGCAGAGGGGGATGGAATTCCGCGTGTAGCAGTGAAATGCGTAGATATGCGGAGGAACACCGATGGCGAAGGCAATCCCCTGGGCCTGCACTGACGCTCATGCACGAAAGCGTGGGGAGCAAACAGG
+
CDBCB>??:AA?C;;;CBAD?@@A@B5;4;;::9)5<=99054?444=;597;@??:;9>00+000;=6===988-8???3@@<AC?D?C;;;A;@59::;::@-:955;>;?@>??=@@3::@@??<?;;;;;;;*9??9?;@;@=AABBBE;;;AABBBB<AAABBBB@@@@@A@>;;5;5;;@>ABCC?@@@?C?AA=@@@@3;;;.:29<?@?BBB:99A?????A@@@A9@>>9999-::>@A=AAA?
@N9IO0:00707:05771
TACGAAGGGGGCTAGCGTTGCTCGGAATTACTGGGCGTAAAGGGCGCGTAGGCGGACATTTAAGTCAGAGGTGAAAGCCCAGGGCTCAACCTTGGAATTGCCTTTGATACTGGATGTCTTGAGTTCGGGAGAGGTGAGTGGAATGCCGAGTGTAGAGGTGAAATTCGTAGATATTCGGCGGAACACCAGTGGCGAAGGCGACTCACTGGCCCGATACTGACGCTGAGGCGCGAAAGCGTGGGGAGCAAACAG
+
A@CAA=ACCC5CBBC9;:?B@@@A?B?A?AA;;<69<@@C>CB>BC;98=?:@@;@BBCC>C@B@@>?993:???6777(:4=1>?>>:C>A?B>A;A=?@=AB8::CCCBB>:::999>@AAB<>?D<AAAB?:98AAA?C?B::59@?AAAA@993:AA>:B>??AA???99,38339496=675@B==:>==;A=A?AAAA>A>=:=A3>?::;;@@>?>A=::5;=:<==1;;=>>??5??ACD7=:7
@N9IO0:00665:05823
GACAGAGGGTGCAAACGTTGTTCGGAATTACTGGGCGTAAAGCGCGCGTAGGCAGCAGCGTGTGTCGGGCGTGAAATCCCACGGCTCAACCGTGGAAGTGCACTCGAAACTGCGCAGCTAGAGTCTCGGAGAGGAAGGCGGAATGCTTGGTGTAGAGGTGAAATTCGTAGATATCAAGCGGAACACCGGTGGCGAAGGCGGCCTTCTGGACGATGACTGACGCTGAAGCGCGAAAGCGTGGGGAGCAAACAGG
+
<=E;69B>469===30//)/64:;6;6;8;CCBC>:959>(49444455<>8@99:6<;<<A::;<<<5..--88/.0/*44?=@?=>;>+//:4939585589EECC>A?==;;000:::>??@@AA<<<99299?=@A>A6:99@8@;>:>===9.49<<*813;<=;;74443-3::29255:7<<?;:>>?2=9>B>@>A;?981899999:<455:@?495455555;;05333333&3338:14445
@N9IO0:00672:05826
TACGGAGGGTGCGAGCGTTGTCCGGAATCACTGGGCGTAAAGGGCGCGTAGGCGGTTCGGTAAGTTGCTGGTGAAATCCCGGGGCTCAACTCCGGGGCTGCCGGCAAGACTGTCGGACTTGAGCACGGTAGGGGCAGATGGAATTCCCGGTGTAGCGGTGGAATGCGTAGAGATCGGGAAGAATACCAGTGGCGAAGGCGTTCTGCTGGGCCGTTGCTGACGCTGAGGCGCGACAGCGTGGGGAGCAAACAGG
+
CCAA<A@B=B@@BA@?@@?ABB?B?B@BBDCCDB=BBBCC>DG?AA:5;@=:>@;@?BBADE@BB>A?BB?BCCB>CCC5;;;-933;>AAD=A@@3@???;??CC?BBB???AA<?886888>>?C?AAAAA8ABBBBC8=8<8<=7?9B=444:B???=??AABC@@AA???ABC<C7=B@AAA?BB@B?@BB8B8B>>88<;AACD>C@BC@CBB?@@AABABB@@@@?????BBBCCD9BB@@@:@@@=
@N9IO0:00672:05834
TACGTAGGGTGCGAGCGTTGTCCGGAATTATTGGGCGTAAAGGGCTCGTAGGCGGTTTGTCGCGTCAGGAGTGAAAACTCGGGGCTTAACTCCGAGCCTGCTTCTGATACGGGCAGACTAGAGGTATGCAGGGGAGAACGGAATTCCTGGTGTAGCGGTGAAATGCGCAGATATCAGGAGGAACACCGGTGGCGAAGGCGGTTCTCTGGGCATTACCTGACGCTGAGGAGCGAAAAGTGTGGGGAGCGAACAGG
+
DCCCCCBJG;;;BBBAA@;::E;C<C@C?CB<@A;AB@BB>BE<AABBBCC;:;?BB>BCDFABAABA?AAA;;;;-;CCAB>769@C9BBC?C;9;>;:<B?BB>?CCCC?8BB==BB=BCB@AA9589;88+94438<7<?B@E?CB@CB==B?@7;=AA9:54::A:;;A@=@:.446;5;@CAEAEMHCBA=@:??9@49;B@@@9@@@=@?9?>?>>??99:<B@;;;;;&;:;9555&555;963446
@N9IO0:00675:05839
GACGGAGGGTGCAAACGTTGTTCGGAATCACTGGGCGTAAAGGGCGCGTAGGCGGACTTGTAAGTCGGGAGTGAAAACTCGGGGCTCAACCCCGAGCCTGCTTCTGAAACTGCGAGTCTTGAGGACCGGAGAGGAAAGTGGAATTCCTAGTGTAGCGGTGGAATGCGTAGATATTAGGAAGAACACCAGTGGCGAAGGCGACTTTCTGGACGGTTCCTGACGCTGAGGCGCGAAAGCTAGGGGAGCAAACAGG
+
CCAA>@@B:AA@CF>BA@>9:6;A5:6:?@@@BB>AAACC>CC>AABB@A@=9959>@:@:;4;B;;<09=9>@CC76;@AAA9BBCC@CCC;@;;:@AAAB>AAA@@8?;;;BBAA:94:BB=CCAC?BBBA?BB=BCC=B<@<@=@@BCCCCCBB>AC?C@:;;BABBB@@?<@B?B@BB?BBC?A?9959??;@?>??ACA299?<?@CAD?B?BBBAAAA9992;??:993:AAABFE:@@ACK?BBB@
@N9IO0:00689:05811
TACGTAGGTGGCAAGCGTTGTCCGGATTTATTGGGTTTAAAGGGTGCGTAGGCGGTCCTATAAGTCAGTGCTGAAATATCCCGGCTTAACCGGGAGGGTGGCATTGATACTGTGGGACTTGAGTAAAGTTGAGGTTGGCGGAATTGACGGATGTAGCGGTGAAATGCTTAGATATCGTCAAGAACACCTATTGCGAAGGCAGCTAACTAAGCTTTAACTGACGCTGAGGCACGAAAAGTGTGGGGATCAAACAGG
+
FECCB9949:4:D?BBBB>AAD?C?BBG=CC@CB9@@.99-:?=ABABC@@;994:A=@@@A>BBC@@?@@:;;B=A;;;B=B7;;=@=@>BC9;;;.552555.5555555544)4:957///:<3:;76547:)/)/:)/)/)//::)//778>?>:>BA@8?>550554;<;;;;BD7;<@A@@?B?=9=?;;5:4:=>A@A=A@A=AABB7:6:A@@AAA???@;9999999&89;AB=>1=>@>=5=@><
@N9IO0:00693:05829
TACAGAGGGTGCTAGCGTTGTTCGGAATCATTGGGCGTAAAGGGCGTGTAGGCGTTTGCTAAGTCATGTGTGAAATCCCTCGGCTCAACCGGGGAACGACGCATGAAACTGGCAAGCTAGAGTACCAAAGAGGGGGGTGGAATTCCCGGTGTAGCGGTGAAATGCGTAGATATCGGGAGGAACACCTGTGGCGAAGGCGGCCCCCTGGTTGGATACTGACGCTGAGACGCGAAAGCGTGGGGAGCAAACAGG
+
FCBBCCCC=CBB>>>?AA:???AB>B@C:::?BB;AA:997;C>BCCCAB@=995@4A@=B?BBBBBCCAAADD7CC>5<;;7;<>?:>:>==0<7@@A@;?AA@AA6A;;5;@49;C>CCB=B=7;;4@BBCCCC*CC@B?B?BE=B@BBB:;:B?;:8=7>:>B?::BBAAACC=AAAF?A@@@CCA@<@::6:=B?8??@?.@A;A?B>AA>???==/0////773??A@;@?===>?2=A@@@:@=;5
@N9IO0:00695:05815
TACGGAAGGGGCTAGCGTTGTTCGGAATCACTGGGCGTAAAGCGCGCGTAGGCGGCTTGGCAAGTGCGGCGTGAAAGTCCTGGGCTCAACCTGGGGACGGCGCTGCGGACTGCCTGGCTGGAGTCCGGAAGAGGGTGGTGGAATTCCGAGTGTAGAGGTGAAATTCGTAGATATTCGGAGGAACACCGGTGGCGAAGGCGGCCACCTGGTCCGGTACTGACGCTGAAGCGCGAAAGCGTGGGGAGCAAACAGG
+
CCCC?B>BBB9BBBBA>>=996;B?C@CDBCBBB<9;:AA;AA@@AA??>>9;4.4:8<8=C@C==B=9BA@ABC=????BA=444347=444==1:33/3889::A:===8=8BB?BBB@AA?A=A9>9///9///*/=6;4=6;3;><;=<>:8618AA>3=5=:;>=>>>==AB:>>8=699:0819>:=99/8:@A?B>AB?CF>A@9>9?????@@A?>?@256:=:::)2522=::.?>?>:085;6
@N9IO0:00706:05852
TACGGAGGGGCTAGCGTTGTTCGGAATACTGGGCGTAAAGCGTACGTAGGCGGCTTTGTAAGTTAGAGGTGAAAGCCCGGAGCTCAAACTCCGGAATTGCCTTTAAGACTGCATCGCTTGAATCATGGAGAGGTTAGTGGAATTCCGAGTGTAGAGGTGAAATTCGTAGATATTCGGAAGAACACCAGTGGCGAAGGCGACTAAACTGGACATGTATTGACGCTGAGGTACGAAAGCGTGGGGAGCAAACAG
+
CCCB>;;;;.9BCBCCB?BA@><9=+00>><<3@>>CC=BCCA?@BBBA?BB?BBC<@@C@CC@AAA@<>888-9?@6?;???@789(377,3,31717<=@@=@>B@@@A;444=>><==6@?A::17:>:<B6::;=7=7<7=48:;9434;8827777.7477<=9888:5::8?:8939==9=@==499?9;:<8>=9:9(3:;6:554?;:95::AA@AA9939@@@AD<A@A7988(77773(3;;
@N9IO0:00708:05851
TACGTAGGGTGCAAGCGTTAATCGGAATTACTGGGCGTAAAGCGTACGCAGGCGGCTTTGCAAGACAGGTGTGAAATCCCCGGGCCTAACCTGGGAACTGCATTTGTGACTGCATGGCTAGAGTTTGTCGAGATGGGGGGTGGAATTTCCACGGTGTAGCATGAAATGCGATAGAGATGTGGAGAACACCGATGGCGAAGGCAGCCCCCTGGGATGTGACTGACGCTCATGTACGAAAGCGTGGGGAGCAAACAGG
+
ABCDDCCF9<;;;40<<<*0*/;9)5.92;@>@@4?>@@C/:;544497586..(--8(-->8:49:838;9;<<08999+88087994:7::@9?6>873::=188<>00/8///6>=83333;(//9//////6666$/2+2+22'2399;43323773333;(///////9/338933,3264;<>;>>>B=>>>:>9<@9;;;;):;;-9@??>9=494499999996=?;;@6<9=9999*9559B,94:3
@N9IO0:00712:05817
TACGGAGGGGGCTAGCGTTGTTCGGAATTACTGGGCGTAAAGCGCACGTAGGCGGCGATTTAAGTCAGAGGTGAAAGCCCGGGGCTCAACCCCGGAATAGCCTTTGAGACTGGATTGCTTGAACATCGGAGAGGTGAGTGGAATTCCGAGTGTAGAGGTGAAATTCGTAGATATTCGGAAGAACACCAGTGGCGAAGGCGGCTCACTGGACGATTGTTGACGCTGAGGTGCGAAAGCGTGGGGAGCAAACAGG
+
CCHD@AABAB0ACEBCBC?BB@DD>A=@=@@:::/;;;BB=@ADED::9BB?BB>AABBC=B?BBBBBBC?CCDD=BBA>A@@7;00/1688&/)/6:7986<<3:>AA:;;?AB>ABGAEG@BBBBA=AA;;7;@@@BCAG@C@B?B@?@@;;;@A>@BAB>B@AAACAAABB>@A=?;??<??@>AA@@=@BA>A=;:6;A@@@CB=AABBCACCACCCCCCBBB@CCB@@@<ABDBBCB;BABCC>BCBA
@N9IO0:00685:05868
TACAGAGAGTGCAAACGTTGTTCGGAATTACTGGGCTTAAAGCGCACGTAGGCGGCATCGTAAGTGTGGAGTGAAATCCCACGGCTTACCCGTGGAACTGCTTGGCAGACTGCGATGCTCGAGTGTGGTAGGGGAGAGCGGAACTCCTGGTGGAGCGGTGAAATGCGTAGATATCAGGAGGAACACCGGTGGCGAAGGCGGCTCTCTGGTCCACAACTGACGCTGAGGTGCGAAAGCTAGGGGAGCAAACGGG
+
BAB:;9BB@BBABA9@88399<@A>B?B?BCCCC<A@9??0;;49B;;;;;5;A=@BBC;;;@CCBBCACCCCCJ>BBB8:;B>BB=@@B<BCC?B?CBBBGAFABB;;;;;;CA:::BBCCDBBAA>AABCD8@;;;A@7;8;CC@BBABB:=;BB?BBBC=;;;BCCCBBC;;:B<@??D?:::=@=@@=@A>2919929@AAAAA?@@5;;;5;;;;@;;;@>A:???BB=4@?877;839>?BB<??D<
@N9IO0:00694:05898
TACAGAGGTGGCAAGCGTTGTTCGGAATTACTGGGCGTAAAGGGCGCGTAGGCGGCCATCTAAGTCAGACGTGAAATCCCCCGGCTTAACCTGGGAACTGCGTCTGATACTGGAAGGCTCGAGTTTGGGAGAGGGATGTGGAATTCCAGGTGTAGCGGTGAAATGCGTAGATATCTGGAGGAACACCGGTGGCGAAGGCGGCATCCTGGACCAACACTGACGCTGAGGCGCGAAAAGCTAGGGGAGCAAACGG
+
BBBAAAA=AA@=?9@>>>=?B?BB?B@C?BABDE=?@@AA;AC<@@@CBB>:00+06<@@AB=@@@@@@AAA@@>8@@@@@,>;@B?C@EACCC?CFCCCBBACCBBBBBDD@D>@?A@BCC@@@;@A<ABBBC>AA@@>>A;A=A=??<?AA@A@@=@CA@;AA?????CABAA@A<>><?=?AB?B@BB?BBB;@;@@=@@@@?CC@CC?B?B@A@BBBAAA@;;5;@@;;;<*;>==ADD;@:;5<05:4
@N9IO0:00700:05862
TACGGAGGGTGCAAGCGTTATCCGGATTCACTGGGTTTAAAGGGTGCGTAGGTGGGCAAGTAAGTCAGTGGTGAATCTCCGGGCTTAACCCGGAAACTGCCATTGATACTATTTGTCTTGAATACTGTGGAGGTCAGCGGAATATGTCATGTAGCGGTGAAATGCTTAGATATGACATAGAACACCAATTGCGAAGGCAGCTGGCTACACAAATATTGACACTGAGGCACGAAAGCGTGGGGATCAAACAG
+
DDCEABAA=BCBCADBBA?BBB@C?AA??@:98<1<>4::3:<9:>@A@;;7;AD4@A=@<C5?@ABB<0,000,/77<*99)597;8<=5<7<;09:<A=BC;>>?BCCBB=255::7>@9BBAA??@=?<;;<?;;<9;7>?:::F<A@9////(/66:5:7??;AABAAA@@?@???A=@?@=@<@689?@8;6:9990/*/889>AA=6=AB?BBB;>///.(.53;<;*/0//=>>.//9@@7@::
@N9IO0:00701:05868
TACGGGGGGGGGCAAGCGTTGTTCGGAATTACTGGGCGTAAAGGGCCAGTAGGCGGCCAACTAAGTCGGATGTGAAATCCCCAGGCTCAACTTGGGAACTGCATCCGATACTGGATGGCTTGAATTCGGGAGAGGGATGCAGAATTCCAGGTGTAGCGGTGAAATGCGTAGATATCTGGAGGAATACCGGTGGCGAAGGCGGCATCCTGGACCGAGATTGACGCGTGAACGGCGAAAAGCTAGGGGGAGCAAACGG
+
<000>>>>@>@"/0*//7:6<?ACJAFFC7;<;<;099599,9>9B8B@999899.43939:@<@ABC?B;99BBD6:::9-/0)//88389-33(3-34:;;;;7:>?@99;?AAB?BB=A@7;6;BD0;;BBA/::?>??@6;6;=BB=@@:;;@?<?@?B;D?::;@B<<>?9537::6;8;;?<?>@@7@94245:<8<ACC>AB9:8>CAAAA<;;9=94499.44545555&59555555$555;A1999
@N9IO0:00705:05877
TACGTAGGGTGCGAGCGTTAATCGGAATTACTGGGCGTAAAGTGTGCGCAGGTGGCCGCGCAAGTCGAGTGTGAAAGCCCCGGGCTTAACTTGGGAATTGCGCTCGAAACTACGTGGCTAGAGTGTGGCAGAGGAAGGTGGAATTCCACGTGTAGCGGTGAAATGCGTAGAGATGTGGAGGAACACCGATGGCGAAGGCAGCCTTCTGGGCCAACACTGACGCTCATGCACGAAAGCGTGGGGAGCAAACAGG
+
BBBB@A@@:AB@ABCBAA?B;??A=A>B@DCBCB=@@?BB<B@@@B@@@CB@?@>@=@A???>A@AAAA@BBBC?9877729A9BB>A>AE?BB=B?B>AA@@B=?8?6=ABBA::29AAAA;<;?@:@@9989>9>1863@=A=B@CCCBBBBC=B@CBBC<@@@@?@AAAACCBB?A@<A;>>>7<BAB?BCB?B?B@@@;@4::::,98<:?>?@@@;;;AA@=@@@@?:=5A>?::::.:>>?A9A@@<
@N9IO0:00711:05860
GACGAACCGTGCGAACGTTGTTCGGAATCACTGGGCTTAAAGGGCGCGTAGGCGGTCGGGCAAGTCCGGGGTGAAATCCTGCAGCTCAACTGTAGAAGTGCCTTGGATACTGCCCGGCTCGAGGGAGGTAGGGGTCATTGGAACTTCTGGTGGAGCGGTGAAATGCGTTGATATCAGAAGGAACGCCGGTGGCGAAAGCGAATGACTGGACCTCTTCTAACGCTGAGGCGCGAAAAGCTAGGGGAGCAA
+
BB@994:=AAA?CA?@>?599?CC@D?B@@@AAB;@?<@A<AA=@@@BBCC@BDACBBB<?>:??D@CCC9BBBB=CE@@A@>?>ACC=A?@@B@A6;;;;?B?B@BCBBBAAB8949CBBABA7BB>BA?@A9AABB?C>B@BB?BBC?CC@CBBB?BCCC>BBAAA?CCBBBBABA5;5;5;;A>B>;;6;?B@;@?:;7;@BB;;5;:=@AA?BBB@DCBA@;;5;;@:;;;*;?=<?D=5=;<88
@N9IO0:00672:05933
TACGGAGGGGGCGAGCGTTATTCGGAATTATTGGGCGTAAAGGGCGCGTAGGCGGCTTGACAAGTCAAAGGTGAAATCCCTCGGCTCAACTGAGGAACTGCCTTTGAAACTGTCTGGCTTGAGGCCGGGAGGGGGTAGCGGAATTCCCAGTGTAGCGGTGAAATGCGTAGATATTGGGAGGAACACCAGTGGCGAAGGCGCTACCTGGACCGGTTCTGACGCTGATGCGCGAAAGCGTGGGTAGCAAACAGG
+
CBCC@BBDDD5BBBB:;9@CCACCBD@D=@AACD>AAAAA<AA<BBCBB@?<8949A?@ACD799BAA9@=@@BC>CCC=B@@=@BBB?BB@;;9;ACCCE@CG>CCD=A>??>?@?AB?BA@;?5;;0;;999'4?@?@<@?B@BE?DA::::::B?B@@@;@AABBCBBAAA<@@;>@=A?@@@799@@=@AB=B=::;@<;5;A<@@@D?C?@@BAB@@@???@?BABBB8;;@@?A<@@@@BA6:;@9
@N9IO0:00693:05950
GACAGAGGGGGCAAGCGTTGCTCGGAATTACTGGGCGTAAAGGGCGCGTAGGCGGAATGGCAAGTCGGTCGTGAAATCCTTCGGCTCAACCGAAGAACGTCGATCGAAACTGCCGTTCTTGAGGATTGCAGAGGAGACTGGAATTCCCGGTGTAGCGGTGAAATGTGTAGAGATCGGGAGGAACACCGGTGGCGAAGGCGGGTCTCTGGGCAATTCCTGACGCTGAGGCGCGAAAGCGTGGGGAGCAAACGGG
+
BBBBAABAAA0AB?BBBC?BCBBB?B@D?CCCCD>BCBBB6;;6:?:@@?D@BA?B6<;9@A:@@ACABBDB???9?A<?<@B?:99C?F@BB;?>?@???@AA@AAA=B???@CC5=?<>?A?BD@BBBC?>=?@AA>><?AD@CC>C@CBBBBAA=@;;<5<DCCCCBBA>>484/4;6A=ABA>B>7919BC?B?BCD>CAABBDB<BB@B?B?B?=;;99://).55::=,5658888-8AAB=3><=3
@N9IO0:00701:05932
TACAGAGGGTGCGAGCGTTGTTCGGAATTATTGGGCGTAAAGCGCGTGTAGGCGGCTTGGCAAGTCGGATGTGAAAGCCCTCGGCTTAACCGAGGAAGTGCGTTCGAAACTTCCGAGCTGGAGTTTCGGAGAGGAAGGCGGAATTCTCGGTGTAGAGGTGAAATTCGTAGATATCGAGAGGAACATCGGTGGCGAAGGCGGCCTTCTGGACGATGACTGACGCTGAGACGCGAAAGCGTGGGGAGCAAACAG
+
CCD999CC?CCB?>>000+0::=><B@B?BB@BD>BBBCE;;;BBCCCCBB>:::;CBIBCC>B;;;5;BA@CDD>BC@8C==9<A8A?B6:;B7;6:=>@>@-///9.666=<ACBBAA;@998.:;5;?AA;?<??BB=@=@:?ABB?DCCBBAB@BBFI?D@CCFCCBBCCCBBBGC?B>A@A@A?;;7<<;5;?@@<@<@<@AB>AAAAAABA???BBB@AA@??>=>??8??;<8==1B;@C=6@:@
@N9IO0:00702:05914
TACGGAAGGGGCAAGCGTTGTTCGGAATCATTGGGCGTAAAGGGCGCGTAGGTGGTTTTGTATGTCTACCGTGAAAGCGTACGGCTCAACCGTATTTTGTCGGTAGAAACTGCAGGACTTGAGGCTGGGAGGGGCTGGTGGAATTCCCTGTGTAGCGGTGAAATGCGTAGAGATGGGGGAGAACACTCGTGGCGAAGGCGGCCAGCTAGACCAGTTCTGACACTGAGGCGCGACAGCGTGGGGAGCAAACAGG
+
AACC@C@BFG;BB@CBBB?AB>BC;C?BCCC@BB<BC@@@7@@6BBBA@@@=@?;?>>7@@@@@@B?@@?BABBC7:8BBBCB?BBBB?B>@BAAAA6??@B?BBBBC=B:;<?A>@@A>AAA;A:;5)5A::0<BB:CCAD>A?AB=BCCBAA@@@?B@@;4@BAA@@@BBCCCCCC1@;?4??AAABBB=>>C?A<@<7@8?@ABBBCD@CBB:;;AA@@@ABAA<@A@AAB@@@BBCCC<CCCCJ?ECC?
@N9IO0:00675:05997
GACAGAGGCCTCGAGCGTTAGGCGGAATCACTGGGCTTAAAGCGTGTGTAGGCGGATCGTTAAGTGCCTTGTGAAATCCCACGGCTTAACTGTGGAACGGCTGGGCATACTGGCGGTCTTGAGCCATCTAGGGGCGACTGGAACAAACGGTGGAGCGGTGAAATGCGTAGATATCGTTTGGACGCCAATGGTGAAAACAGGTCGCTGGGGATGAGCTGACGCTGAGACACGAAAGCCAGGGGAGCAAACGGG
+
@AA;;;<6:=BBACB;;97@=9<=8=266;;@@D>CD@DD=@@A@@BBCAA?CC7;?;@@?B=AD@A7A;9=9;9)499)444.459<.//7//)/39:6<==D8CBBB>;;75803<?69>>?;>AAABCBB5B=>>BC=A6777)933;;/7377/7===2429CAAAC??:??>;2<*0/77176;>=@@ABB8<BB?BABBBBBB3@A::44::99:<A988BDDABCC<AA=;;;;.<;;CC>DCE=
@N9IO0:00685:05979
TACGTAGGGTGCGAGCGTTAATCGGAATTACTGGGCGTAAAGCGTGCGCAGGCGGTTGGCCAAGTCTGATGTGAAAGCCCCGGGCTCAACCCGGGAACGGCATGGGAAACTGGCTGGCTAGAGTTTGGCAGAGGGGGGTGGAACTCCTGGTGTAGCAGTGAAATGCGTAGAGATCAGGAAGAACACCGATGGCGAAGGCAGCCCCCTGGGCTGGAACTGACGCTCAGGCACGAAAGCGTGGGGAGCAAACAGG
+
CCBDCCCJ?:::DA@;;;=@=@AC>C7;7;AABB=BBBCC>CBBAA;;;@@<@A>A@B@C?B=@;;;;@@AACCC<??DD9DD>>>>?6:9.9?6<243-:=<>=,::(7<<3==?8??@>>997,99@@@BBBBBB)A@;?<@AA@@@<?A:::BBBCDCC<@@@A@==?>===??9><?=;?::4:?@=9>><6<+0000000*0==5=@B:A<A@@A?@@A;;;=A@A;;;0;@?====*49===8;@>4
@N9IO0:00687:05987
TACGTAGGGGGCAAGCGTTGTCCGGATTTACTGGGCGTAAAGCGCGTGTAGGCGGAGACGAAAGTCCGGTGTGAAAGCCCCCCCGCTCAACGGGGGAAGGTCGCTGGAAACTGCGTTTCTTGAGGGCGGCAGAGGGAAGTGGAATTGCTGGTGTAGCGGTGAAATGCGTAGAGATCAGCAGGAACACCCGTGGCGAAGGCGGCTTCCTGGGCCGCGCCTGACGCTGAGACGCGAAAGCGTGGGGAGCGAACGGG
+
CCBCB?BAAA0AF7AABB?ABB8A7@@D>BBBBB=BBBCC=B:55BA@?@?;??;?@??@AB?AAA@C>BAA@>?1:999999#9:>99=>;<<<,<8=;>?933;,37,3>@@@BA;@@8>>8=5:A>???<==8?8>AA?B;><?ABC?BBBBB>>9:===6A@>?>>>>>>>>>899?3=3=>>;3@88-7>?8>;>>976+/+/;:4;4>=<=:;;7:::???<ABCBBBB;>=AAAAA5>>>>>:???2
@N9IO0:00702:05962
TACAGAGGTCTCAAGCGTTGTTCGGATTCATTGGGCGTAAAGGGTGCGTAGGCGGCGCGGTAAGTCGGGTGTGAAATCTCGGAGCTTAACTCCGAAACTGCATTCGATACTGCCGTGCTTGAGGACTGGAGAGAGACTGGAATTTACGGTGTAGCGGTGAAATGCGTAGATATCGTAAGGAAGACCAGTGGCGAAGGCGGGTCTCTGGACAGTTCCTGACGCTGAGGCACGAAGGCCAGGGGAGCAAACAGG
+
BCCBBAA?ABAAB6;;@@8;;?DC@@@?ABB?CC=AAABC>DF?DCC?@@A>AA>BBBB@BA=@ABAB=BBBA@E=A@@@E=;;;C6;45@?>A@A8@:;;AB?AB;;;EFCC@A:;;C@AAB?AA@@;<<0000@<?A9?7?A9@@>9=@000/>167:;5:=BCBBBB997888>7?6A=@??5<?9933;6+219AC9@878;>;@??<@8@,73?773:=8858@:AC>A9?;9999-377==9???>
@N9IO0:00702:05963
GACAGAGGGCGCGAGCGTTGTTCGGAATTACTGGGCGTAAAGCGCGCGCAGGCGGATCTGTACGTCTGTAAGTGAAATCCCGCCGCTCAACGGCGGGGCTGCTTGGGAAACGGCAGGTCTGGGGACCGGTAGAGGTCGGTAGAATTCCCGGTGTAGCGGTGGAATGCGTAGAGATCGGGAAGAATACCCGTGGCGAAGGCGGCCGACTGGGCCGGATCCGACGCTGAGGCGCGAAAGCGTGGGGAGCAAACAGG
+
BCCBAAJJ?CCGBAAA@@<@A=@>:;8=8=?AAB>??@DC9@::9?9;;;A?BB?ACB@@@???:::@??<???@@8:::-9?9=>?:;6:A=@A@@7A@@AB@GG@FC>CD@;=;AED;<<<.<A?BIAABCB@BBB?AABB>C7;;9;ACCCCCCIACC@B?BCBBBBAA@BBBAC=C=AA?@@@A;ABA>AED?A?AB?A?B:::AA5:8:;??B=A???@@A::6:@@>@A29:??AAC999BBB=???=
@N9IO0:00666:06031
TACGAAGGGGGCTAGCGTTGTTCGGAATTACTGGGCGTAAAGGGCGCGTAGGCGGCTCTGATCGTCGGATGTGAAAGGCCTGGGCTCAACCTGGGAACTGCATCCGATACGGCGGGGCTGGATGTGGGAGAGGTTGGTGGAATTCCCAGTGTAGAGGTGAAATTCGTAGATATTGGGAAGAACACCGGTGGCGAAGGCGGCCAACTGGACCACAACTGACGCTGAGGCGCGAAAGCGTGGGGAGCAAACAGG
+
BBBB@9>?>>,@BBBABB?BBADD=A=A=A@AAC>BBBCF>CC>CDDCBCB=@@29:;;;9=@AAAA?A>@?;;;093=3:<A4AA@>8<9;99)4.4;;;@00+00/--,(,,55&,,-(----/916---(-(-0571?;@::;(3333888<<.4433(36883438;9:7<>7=9==9B==7<64:04<<7?:?>4:+0)/9;)//49>:.55;;<==<<6626=<9@;055@@A>?/99CB>6B=C8
@N9IO0:00672:06026
TACGTAGGTGGCAAGCGTTGTCCGGATTTATTGGGTTTAAAGGGTGCGTAGGCGGCTTTGTAAGTCAGTGGTGAAATATGGCAGCTCAACTGTCAGGGTGCCATTGATACTGCAGAGCTTGAGTACAGATGAGGTAGGCGGAATTGACGGTGTAGCGGTGAAATGCTTAGATATCGTCAAGAACACCGATAGCGAAGGCAGCTTACTAGGCTGTAACTGACGCTGAGGCACGAAAAGTGTGGGGATCAAACAGG
+
BBCCCCB=:97;C?BBCD@BBB?B=ABA<AIDJM?EC99939;1449>=00+00,0@@9>A?@BBBCCBB<@@?@:@B>@=A;;<@CD@CCFCCCDC?CCC@BD@DFCBCAAAAABAAA?B@A@CAAAA???A=@BB4884<;>178CD>AABBC::9:BCC=AACA@C???AA???BB?BB?CGGAHCCCCBBB?B><;:@@9>=>::0944?A<?ADCBBB955=688899;;&9;<=99:.:<?BD>A@@?
@N9IO0:00684:06034
AACGTAGGAGCGAGCGTTATCCGGATTTACTGGGCGTAAAGCGCACGCAGGCGGCTCTGTAAGTTGGACGTGAAAGCTCTCGGCTTAACCGGGAGAGGCCGTTCGATACTGCGGGGCTTGAGGTAGGGAGAGGAATGCGGAATTCCCGGTGTAGTGGTGGAATGCGTAGATATCGGGAGGAACACCTGTGGCGAAAGCGGCATTCTGGCCCTCACCTGACGCTGAGGTGCGAAAGCGTGGGTAGCAAACAGG
+
A7BCBCB@<:6C?;????ABA?B<???9?CABB???@CC;@@@@C@??BB?CC@CBBBCBB>AB?B<@@A@>A?6AA@ABHI@BC9B7;7?>8>B@@?@;CC;?==BBBBBCDEE9BC@BBB?DCCC;AAAA==;555<8<;A=AB<A?BBA@@BB<@@==:=>:9:::9====>;,37178;<<5;<77/7===889909>=:=??9??9@AAB@CA@@:;;;;;=BB@000+00<:;73>999@<3:@A7
@N9IO0:00688:06019
TACGAAGGATCCAAGCGTTATCCGGATTTATTGGGTTTAAAGGGTGCGTAGGCGGACTATTAAGTCAGTGGTGAAAGCCTGCAGCTTAACTGCAGAACTGCCATTGATACTGATGGTCTTGAGTACATTTGAGGTGGGCGGAATGTGTCATGTAGTGGTGAAATACTTAGATATGACACAGAACTCCGATTGCGAAGGCAGCTCACTAAACTGTAACTGACGCTGAGGCACGAAAGCGTGGGGATCAAACAGG
+
BB;6;;@5955.5.59;?7@CC@C@BCB<BB?BB<AA9??7??999:A?@@>A?9??>@?494:?@@@AC?BBBC<AA?@ABC??A@C?AA@@@A@>A;;;=B@>ABDBAABA@@<?AA=AABCBBBBB=BAA>;<;0;;4;>A?AB?@@;99=?<<:;???8?BCC@DBBAB@>955<:<A=AA?7;<@255:<2;05;<<<??@BCB=BBB<:1;@?A@@@@=95.5;;9993;@AACGG9DCCCC7@@<5
@N9IO0:00693:06016
TACAGAGGTCCCAAGCGTTGTTCGGATTCACTGGGCGTAAAGGGTGCGTAGGCGGTCGGATAAGTCTGATGTGAAATCTTCGAGCTCAACTCGGAAACTGCATCGGAAACTATTCGGCTAGAGGATTGGAGGGGAGACTGGAATTCTCGGTGTAGCAGTGAAATGCGTAGATATCGAGAGGAACACCAGTGGCGAAGGCGAGTCTCTGGACAATTCCTGACGCTGAGGCACGAAAGCTAGGGGAGCAAACAGG
+
CCFAAAA=BCC;B8<;AA>A@=@B=AB???@CBB>;;;CC<AB<BBAA@BEABB=?@?:?>>=>@@@@@@@@ABB:A@A?BBBCCCECADHCC>BB<A;;;CC>><@@7CBAA=AB<@BAAAB?BB?B?BBCG;;=;CCB?C@C?CCCB?BAA@A;B<<CCC>BBBCCBBBCB?@@@=AA?B>AAE@DCA@=@:;498;?<ABDBAAB>@AD@C=@>@CB@@@A@AA=BBBCCG<@@?@@?>3?@>?>:;;;?
@N9IO0:00693:06048
TACGTAGGTGGCGAGCGTTGTCCGGATTTACTGGGCGTAAAGGATGCGTAGGCGGATATTTAAGTGAGATGTGAAATACCCGAGCTTAACTTGGGTGCTGCATTTCAAACTGGATATCTAGAGTGTGGGAGAGGAGAATGGAATTCCTAGTGTAGCGGTGAAATGCGTAGAGATTAGGAAGAACACCAGTGGCGAAGGCGATTCTCTGGACCATAACTGACGCTGAGGCATGAAAGCGTGGGTAGCAAACAGG
+
BB@@?::7<C?DCBBBDB=@AA=A=BAB<AADDD=9;;DD>D@DCBA@@CC@CC?BBBCC>EAB9::BA???BBA;@@>>+79;;78?6AB=BB;AAA:44ACC>BBC>9:78====<:978877333(3=9>7=>B?DC@C?B?B?B<=8?=;733.3;??9737?8;;:88;2;;2;2;>6:A@=AA@?3979286;BBB?A>?>>8==:=AA@CA:9999<?88,/=.--6(--:/33,3;;;??6789<
@N9IO0:00709:06036
GACGTAGGGCGCGAGCGTTGTCCGGATTTATTGGGCGTAAAGAGCTCGTAGGCGGCTTGTTGCGTCGACTGTGAAAACCTGCGGCTCAACCGTGTGGTCTGCAGTCGATACGGGCAGGCTGGAGTTCGGTAGGGGAGACTGGAATTCCTGGTGTAGCGGTGAAATGCGCAGATATCAGGAGGAACACCGGTGGCGAAGGCGGGTCTCTGGGCCGATACTGACGCTGAGGAGCGAAAGCGTGGGGAGCGAACAGG
+
CCCECCCG?AAAB@@>@@>ACB?C?BBB<@@?BB=AABBA<ABCDB@AA;<8<B?BC@CC@BBABB@@@A@@BBBB9@<@C??=?BCC@D>A@CBB>CBCB799ABBB:9:BB9AA@<@??;????AB?BBCBB589@@?@>A?C=A?::5:@::BBB@CCC=5BABAAAA@@?@?>@=@?6=<?AA<A?>><@BC@D>BAC>A???BEF?C?BBAAA@?????=???=ABBBBF>CCAACCD:BB????????
@N9IO0:00713:06050
TACGGAGGGTGCAAGCGTTAATCGGAATACTGGGCGTAAAGCGCACGCAGGCGGTCTGTCAAGTCGGATGTGAAATCCCCGGGCTCAACCTGGGAACTGCATTCGAAACTGGCAGGCTAGAGTCTTGTAGAGGGGGGTAGAATTCCAGGTGTAGCGGTGAAATGCGTAGAGATCTGGAGGAATACCGGTGGCGAAGGCGGCCCCCTGGACAAAGACTGACGCTCAGGTGCGAAAGCGTGGGGAGCAAACAGG
+
BBCC@CCJ>ABADAB;;;6:5;@<8;,0/;>>;585:DD6;;:;;;CCBB?BB?B@@@A;;6;AAC<B;:9@BB=BCCB7BB7<;AB=A@DCE?C@B9;;AA>A@@@<ABC@BAA?@AABAA@??348???CCCCC)@@@?=@?B9AA??:::CAA?AAAC6;;;@AB;;;A;;;A?BB?B????<@=AA?ABB?A=AB5<;<;*9<8<495459=;@<A;96@AA?BBBECC>CCCA@AA3A@;;;0;BA=
@N9IO0:00676:06103
TACGTAGGGGGCTAGCGTTGTCCGGATTTATTGGGCGTAAAGAGCGTGTAGGCGGCCAGGTAGGTCTGCTGTGAAAACTCGAGGCTCAACCTCGAGACGTCGGCGGAAACCATCTGGCTAGAGTCCGGAAGAGGAGAGTGGAATTCCTGGTGTAGCGGTGAAATGCGCAGATATCAGGAAGAACACCCGTGGCGAAGGCGGCTCTCTGGGACGGTACTGACGCTGAGACGCGAAAAGCGTGGGGAGCGAACAGG
+
BBCBB:::::*;CBAACD9:9B>B7;<E=AA=BA9::9==6=@@??>B@<=:00,06<<<==A@@BCB<<<==999,//:<<><?@@@<>ABBA@@@>B>:;7>=8BB<B@BA=BB=BB@@@BBB>A=@5:9;.9:>@@@<A@D9B9BD?BBBAA@>8<:::4:<<>CC:;:ABBBC@C@BB<@@??.;;A<BBB?C?;:4:9;:?ABB=BCD8;;A@;;;A@@A@;;95>9955'555;=@?2==AAA?A@@?
@N9IO0:00680:06108
TACGGAGGGTGCAAGCGTTATCCGGATTCACTGGGTTTAAAGGGTGCGTAGGCGGACAGGTAAGTCAGTGGTGAAATCTCTGGGCTTAACTCAGAAACTGCCGTTGATACTATTTGTCTTGAATATCATGGAGGTAAGCGGAATATGTCATGTAGCGGTGAAATGCTTAGATATGACATAGAACACCGATAGCGAAGGCAGCTTACTACATGATGATTGACGCTGAGGCACGAAAGCGTGGGGAGCAAACAGG
+
CCCCACCG>DCA@;ABBBBCDD@D@BB?@@?:::/7>(94(4<2:>@BC@@?AB?BBBB?BC?CBBCCCC?CBCC=CDCBBBC=CC?C?BAAA@@>6?<;;=AA:?@B;69BBC;@;;;7857A@954??::91;9.49:.87AA@;???BAAAA;;5;=?<594497;=?=:84344:444.449.449=9<<9-7-33333-333==?<:00000*00/4>7733-333899137398;;/:::9:088<3
@N9IO0:00688:06071
GACAGAGGGGGCAAGCGTTGCTCGGAATTACTGGGCGTAAAGGGCGCGTAGGCGGGATGGCAAGTCGGTCGTGAAATCCCTCGGCTCAACTGAGGAGCGTCGATCGATACTGCTGTTCTTGAGGATTGCAGAGGAGACTGGAATTCCCGGTGTAGCGGTGAAATGTGTAGAGATCGGGAGGAACACCGGTGGCGAAGGCGGGTCTCTGGGCAATTCCTGACGCTGAGGCGCGAAAGCGTGGGGAGCAAACGGG
+
BBBCCFCCCC5CC@C9;:=@CB@@;@695;AA@A<AAAAA<@B;@@;;;@B>ABB<??>=??;@AAB?CBBBBBA9:98.99:3:;=?8@BBBB@BCB@@BBBBBBBCCC:::B??=@A8::A?::799DBA@<?>:==@9?<A@CC=B?>>:955=9556=655666<@@=95555)386:544469488.44:5:5444)4::<<=>659456=400/<7>>>0/)596==@3;@;;;==/=BABB=ABF<
@N9IO0:00709:06102
TACGGAGGGAGCTAGCGTTGTTCGGAATTACTGGGCGTAAAGCGCACGTAGGCGGCGATTTAAGTCAGAGGTGAAAGCCCGGGGCTCCAACCCCGGGAATTGCCTTTGAGACTGGATTGCTTGAATCCGGGAGAGGTGAGTGGAATTCCGAGTGTAGAGGTGAAATTCGTAGATATTCGGAAGAACACCAGTGGCGAAGGCGGCTCACTGGACCGGCATTGACGCTGAGGTGGAGAACGGGTGGGCAAACAGG
+
BCCC@BBB<@BBB:;:CB@BB>BC@CGE?AA>>>3000@?8A>>::;;;;@<@@<?<;;A9A9@@AAA@A=AAAA9@?A:@AA6==;281799&33(34:48;:>>8>==5538877-4:?:@@=?B:==5::=?=>>:?><17,7/78<<9>:<BBAB>@???3;077337333813/(/(//(/684668843336;4::48555222.23-349;>7;>CB@A?@=:00,.-6(,--(---(/691:;;6
@N9IO0:00712:06074
TACGGAGGGTGCAAGCGTTATCCGGATTCACTGGGTTTAAAGGGTGCGTAGGCGGGCATTTAAGTCAGTGGTGAAATACCTGAGCTTAACTTGGGAACTGCCATTGATACTATTTGTCTTGAATGTCGTGGAGGTTAGCGGAATATGTCATGTAGCGGTGAAATGACTTAGATATGACATAGAACACCTAATTGCGAAGGCATGCTAACTAACGCGAATATTGACGCTGAGGCACGAAA
+
BBBA;;;;0;;;@;?;;;?BBA?B?A@=AAAAAA9AA5:;6;>99:;@BAA?BBB=BCBE<A?BBAAB@A=@BAD<B;:190;0//)0+/84::5;68@BB>A@?BB;;;CBBB;AA@@=AB?;;;BBBB?<;5;>@<<;>B?@@A@0000/////74:=;;,////>;=>;>><<B@99737100>60/)/389/3-3693333771733,333336:34048888888:4888;9::
@N9IO0:00713:06104
TACGTAGGGTGCGAGCGTTAATCGGAATTACTGGGCGTAAAGTGTGCGCAGGTGGCCGCGCAAGTCGAGTGTGAAAGCCCCGGGCTTAACTTGGGAATTGCGCTCGAAACTACGTGGCTAGAGTGTGGCAGAGGAAGGTGGAATTCCACGTGTAGCGGTGAAATGCGTAGAGATGTGGAGGAACACCAATGGCGAAGGCAGCCTTCTGGGCCAAACACTGACGCTCATGCACGAAAGCGTGGGGAGCAAACAGG
+
CBCCCCCF?9;:BCB@@@=A=@AC>A?BAFCCCD?@@@AA<A@@@BAAA@A?AA=A?A@@?@<@@@CAAABBBA@59999&87(38396=B7BB=B9>477???:AA<5:AA@7997?B@@@@@A>=9>@@@A;?9?>99099@8B?BBBDGFFC<A?BCCC>@AAAAAAAA@<@AB9@A?A=BA@5;49=.44<8<8BCAA?<9<<;:1:-55)49<<=>/00>0////9;>;;5;@@@@@@2;:::C>CDD;
@N9IO0:00664:06136
GACGGAGGGTGCAAACGTTGTTCGGAATCACTGGGCGTAAAGGGCGCGTAGGCGGACTTGTAAGTCGGGAGTGAAAACTCGGGGCTCAACCCCGAGCCTGCTTCTGAAACTGCGAGTCTTGAGGACCGGAGAGGAAAGTGGAATTCCTAGTGTAGCGGTGGAATGCGTAGATATTAGGAAGAACACCAGTGGCGAAGGCGACTTTCTGGACGGTTCCTGACGCTGAGGCGCGAAAGCTAGGGGAGCAAACAGG
+
BABB?BCC>9;;@A8AAA<AB@BB8:59CABBAD>BB???:@C=AAAB@??;8817<<2;9:5;BBDB=A@C;;;;.9;;;;;-:A@B?CHL<C;:9?@@?@<@AAAB=C;;;BB@AAB?BCCBCC>A?ABBE@DD>DCC@B<A<@;@@BBCBBBCC@CD@DAAABBBCBBA@@<@@<?6;;>AAA=A@@@@BBB?B?BBBBGC<??@;???;?<?>?BBAA@B@??9?<>:89.9??@@@@6>@>??8;;;<
@N9IO0:00670:06127
TACGGAGGGGGCTAGCGTTGTTCGGAATTACTGGGCGTAAAGCGCACGTAGGCGGCTTTGTAAGTTAGAGGTGAAAGCCCGGGGCTCAACCCCGGAATTGCCTTTAAGACTGCATCGCTTGAACGTCGGAGAGGTGAGTGGAATTCCGAGTGTAGAGGTGAAATTCGTAGATATTCGGAAGAACACCAGTTGGCGAAGGCGCTCACTGGACGACTGTTGACGCTGAGGTGCGAAAGCGTGGGGAGCAAACAGG
+
@B=>:>CDED3DCCFBBB<BB<@B>B?B:;=CGF?CCBBB79;@9:555559>>9=BC=BBC@CCACCCC@BBBC;@>B0;::.;;957<@B1B9B@D?A@?CE=D@A;=588;B@?BC@CB@;66?C9C?A;9;;555:7<7?03-33333////86778=6=488434;==</444828:166938//(/38:<3=9/82967755/58858>@A===;;;>>AA<>=868:-7AB>AAA9??BBC=BBB=
@N9IO0:00687:06143
TACAGAGGGTGCAAGCGTTGTTCGGAATTATTGGGCGTAAAGCGCGTGTAGGCGGCTTTGCAAGTCGGGTGTGAAAGCCCTCAGCTCAACTGAGGAAGTGCGCCCGAAACTGCAGAGCTTGAGTACCGGAGAGGGTGGCGGAATTCCCCAAGTAGAGGTGAAATTCGTAGATATGGGGAGGAACACCGGTGGCGAAGGCGGCCACCTGGACGGTCACTGACGCTGAGACGCGAAAGCGTGGGGAGCAAACAGG
+
DBKGCCCC?CC@A<@99:<?A?AA=@=@?BCACF>AAA@@;@???BAA@@?;9:4;@@9ABCGCDCCC=@@@BCF>BBC?CBCCBBAB@CCCBB@B@BBBABAA;@@A9AAAAAABBBB9AA@;B<8=::>=@>5<B>BB>B5?4=<<1B8<<<C==7<@BC;A6@B<<85577:88+882737886C6:@45556B<;:7;:=:2;;7;>?<@??@@@A@@@A>>>??AA@@@9@@AABBB7BB@@@:@BB=
@N9IO0:00691:06144
TACGAAGGGTGCAAGCGTTACTCGGAATTACTGGGCGTAAAGCGTGCGTAGGTGGTTCGTTAAGTCTGATGTGAAAGCCCTGGGCTCAACCTGGGAATGGCATTGGATACTGGCGACCTAGAGTGCGGTAGAGGGGTGTGGAATTCCCGGTGTAGCAGTGAAATGCGTAGATATCGGGAGGAACATCTGTGGCGAAGGCGACACCCTGGACCAGCACTGACACTGAGGCACGAAAGCGTGGGGAGCAAACAGG
+
@BA:94:B;;;<A?A;;;?CBBBB@C8979BBAD@9:;BC:AAB@@@AA@@;997:?ABB?B>A@CCD@BBCC>A2::6)5D>3ABCI;C:>==7=:=G<CCC@B?ABBCBB@BBIE@AA@AA;;;@=AA@ABEF;DCCC?B?A?AC>C@CCDBB;;;GFCG>CCBCCCABAB@BA@:AB?B@CCBB@@@A=@@@:@:@;;:A@?9?A9=@=AABCB;;;=<999//)/9//3<3;::8999+44;;=49992
@N9IO0:00705:06113
TACGTAGGGTGCGAGCGTTAATCGGAATACTGGGCGTAAAGCGTGCGCAGGCGGTCTCGTAAGACAGGTGTGAAATCCCCGGGCTCAACCTGGGAACTGCGCTTGTGACTGCGAGGCTGGAGTGTGGCAGAGGGAGGTGGAATTCCACGTGTAGCAGTGAAATGCGTAGAGATGTGGAGGAACACCGATGGCGAAGGCAGCCTCCTGGGCCAGCACTGACGCTCATGCACGAAAGCGTGGGGAGCAAACAGG
+
CCCDEHJJ?;;:CBB@@B@C?BBB?C9;:BBB@=;9;CC<B@@@@@@@>@900-08;=:?B?AA9::69>@==?:?DCE:BB>AA>A091377.73:9::@A;98??>>AA@ABC>AAB@BBB>??8A:94C=3;@;:8.93=3@49A9?::?@<BB9>BB=AAA;8>=<:5555;/578=9@@@:BBBC?CDE@C6;;99.4<8===5=9?@@?BBBAB::555556<=>>@7CBBAAAA3AAABB:BBA>
@N9IO0:00666:06205
TACGGAGGGTGCGAGCGTTGTCCGGAATCACTGGGCGTAAAGGGCGCGTAGGCGGTCTGCTAAGCGTGCGGTGAAAGCTCGGGGCTTAACCCCGAGTCGGCCGTGCGAACTGGCGGACTGGAGCACTGTAGAGGCGGGTGGAATTCCGGGTGTAGCGGTGGAATGCGTAGAGATCCGGAAGAACACCGGTGGCGAAGGCGGCCCGCTGGGCAGTGGCTGACGCTGAGGCGCGACAGCGTGGGGAGCAAACAGG
+
BBCH@CCC=CCBBBCBA@?AAA>B?C@CBBBCED>AAACC>CC>BBABA@?<@B<@@@@@BB?BBBAACC@BCCC>AA@CCCD:DB;=2999-9<??<A;?;?@BBDFACBC?BE@BABB8:9A@ABA???8:29BB=CD?B:>;B@BC=BB55555.5=.515==99;:99;@?=?8<8??:?AA=B?@A6:8;494:<7<<6?@@DD>AAAAB<@@@@@CAA@@A>ABB;;;BBBCBBBB499>??5:99;
@N9IO0:00671:06160
TACGTAGGTGGCAAGCGTTATCCGGAATTATTGGGCGTAAAGCGCGCGCAGGTGGTTTCTTAAGTCTGATGTGAAAGCCCACGGCTCAACCGTGGAGGGTCATTGGAAACTGGGAAACTTGAGTGCAGAAGAGGAAAGTGGAATTCCATGTGTAGCGGTGAAATGCGTAGAGATATGGAGGAACACCAGTGGCGAAGGCGACTTTCTGGTCTGTAACTGACACTGAGGCGCGAAAGCGTGGGGAGCAAACAGG
+
;;;@BCF?CA?BB@CBBB?@@?<@>A?C@AB@BJ?CBCCC5494588A?@@:@@4;;0;A>D=BCCBBCCC>CC@8CC?8<BC@CCA@?A@ABA=;:94;ABB@C@CC>CBBB>BC?CC@BBBBBAA@?<?BB<@@<@CC@D?D?C?BBABBCBBAA?AAB<6B=AAAA@@@B999:.33:?<CCC@BBA@=A;;.58=>ACCC=CBB@AAABCC@BB<;:?=@@9958?A=>=/8;;;@CC;CCCBB<;992
@N9IO0:00677:06178
TACGGGGGGGGGCAAGCGTTGTTCGGAATTACTGGGCGTAAAGGGCGCGTAGGCGGTCTACTAAGTTGGATGTGAAAACTCTGGGCTTAACCCAGAGCCTGCATTCAAAACTGATAGGCTGGAGTTCTGGAGGGGATAGCGGAATTCCTGGTGTAGCGGTGAAATGCGTAGATATCAGGAGGAACACCGGTGGCGAAGGCGGCTATCTGGACAGAAACTGACGCTGAGGCGCGAAAAGCTAGGGGAGCAAACAGG
+
@@999999999"9C596B;@BB=BB=B?A?CACCJ>DCBBB<BB=BB;;9AA?AA<BAA@@AA=<<7;?CCCB0000+00;;??8=:2939=6;:9>?=:;:A@<9999-9>@@:::=AA@=@@@9?@B9;;BB9CABA@@=?<A?B>AA=AA;;;AA?BCBD>>?????==>@@@@@0;<>@=A;:7;@DD?BBA?A?BB=?@@???B?AAABCB>BBBBABAB<;;;@@@;;;;&53333CD9@?BBC=@A@@
@N9IO0:00687:06176
TACGAAGGGTGCAAGCGTTAATCGGAATTACTGGGCGTAAAGCGCGCGTAGGTGGTTCAGCAAGTTGGATGTGAAAGCCCCGGGCTCAACCTGGGAACTGCATCCAAAACTACTGGGCTAGAGTACGGTAGAGGGTGGTGGAATTTCCTGGTGTAGCGGTGAAATGACGTAGATATAGGAAGGAACACCAGTGGCGAAGGCGACCACCTGGACTGATACTGACACTGAGGTGCGAAAGCGTGGGGAGCAAACAGG
+
CBBAA?AI>BCCC@C:;:?C?BCC<?;?9@BAAA=???AB<A@@@BB@@@B@CCAD?A@BCC?BB@C<ABABAA@>ALFI<CC>CCCC@D@BCB:@;@@@@ABC@CCC;FCAA:::/78;=@@=CAA>@>AAAD>AA<@A<?88</8433.39<<9:<4</00)////@@?@??@BAA>A@B?C>??@;000.)---(-(---2,,-(--(-33889566::868???B????999/;:99AAA6AA@@@;;;;?
@N9IO0:00673:06245
GACAGAGGGGGCAAGCGTTGCTCGGAATTACTGGGCGTAAAGGGCGCGTAGGCGGAATGGCAAGTCGGTCGTGAAATCCTTCGGCTCAACCGAAGAACGTCGATCGAAACTGCCGTTCTTGAGGATTGCAGAGGAGACTGGAATTCCCGGTGTAGCGGTGAAATGTGTAGAGATCGGGAGGAACACCGGTGGCGAAGGCGGGTCTCTGGGCAATTCCTGACGCTGAGGCGCGAAAGCGTGGGGAGCAAACGGG
+
DCCCBBBDDD2DD@BABB@CCBBC@C@C@CBAAA=AAADD=CC>??@BBBB@BB?C?AA?AA?ACBD@BBBAAAB=BC<><@B@CCCC?B?@A?CC>BCDB@@A>??D=BAAA?BB??>8?A@=@B@BBBBA?<ABBBBC?B?B?DC=B?BBBAAAB?BBAD>CCBBBBAA?@B@@?:@@>@?AAA@H@@?<>CC@C?CCC>BB???BC=;;8;=D9>8::A>::;=:>@?<<>3;;5<>::.>>A@:3:>>4
@N9IO0:00684:06252
TACGGAGGATCCAAGCGTTATCCGGAATCATTGGGTTTAAAGGGTCCGTAGGCGCCCTGTAAGTCAGTGGTGAAATCTTTCGGCTCAACCGGAAAATTGCCATTGATACTGCAGGGCTTGAATTATCGGGAAGTAACTAGAATATGTAGTGTAGCGGTGAAATGCTTAGAGATTACATGGAATACCGATTGCGAAGGCAGGTTACTACCGGTGGATTGACGCTGATGGACGAAAGCGTGGGGAGCGAACAGG
+
;;DC@BB@BBB>B@BBBB@BCC=A<?6::?@2;?*:7(7:(89-7<-38:=6?@:@6@BBB<BBB;;;B:<<BC=BA@A;A@8@@99374=4==A1B9;::DD?B@A;;949@;=3;;8@;7;:@BBBB:B<AAB=?ACB@=BD:56666999955.5;;<4666A?BB@@@A896===8=:ACC:AA<./---(-(--/)/)4<:::8=85925<:<<===B=B==844444)9@=@BBB9@@@AB>AAA<
@N9IO0:00689:06213
GACAGAGGTCCCGAGCGTTAGGCGGAATCACTGGGCTTAAAGCGTGTGTAGGCGGATGCCTAAGTACCTTGTGAAATCCCACGGCTCACCCGTGGAACTGCTCGGTATACTGGGTGTCTTGAGCCACTTAGGGGCTACCGGAACAAATGGTGGAGCGGTGAAATGCGTAGATATCATTTGGAACGCCAATGGTGAAAAACAGGTAGCTGGGAGTGTGCTGACGCTGAGACACGAAAGCCAGGGGAGCGAACGGG
+
@@BBCBA=BBB<B@A;;;@CC@BB?B:;=JDDCD=AB7994;AB@@>A?996:@8A9;8<AB9CBBB?B7;;BBC>BCC<?AB@AAABAC<A@A9?;?@AAABC@BBBBBBBB=CBAA@?A@@A?BBC?;;;;.;AA@@D5;7;@@:AC@CC@BBBC@BBBB<@@CC<96BBBBAB==8=:>9<;@=?9B@<@9;;;;$;;?7==<AADD<BACBBBAA;;<;<;BBBBBBBBCC<@@?BBCC9AACCC@CBE=
@N9IO0:00695:06223
TACGGAGGGGGCTAGCGTTGTTCGGAATTACTGGGCGTAAAGCGCACGTAGGCGGCGATTTAAGTCAGAGGTGAAAGCCCGGGGCTCAACCCCGGAACTGCCTTTGAGACTGGATTGCTTGAACATCGGAGAGGTGAGTGGAATTCCGAGTGTAGAGGTGAAATTCGTAGATATTCGGAAGAACACCAGTGGCGAAGGCGGCTCACTGGACGATTGTTGACGCTGAGGTGCGAAAGCGTGGGGAGCAAACAGG
+
CCBB?CGCED5CCCBICC@BB>BB>B>B>B000B9000@@8>@=@BABBBB?;;6;;;;C;@=ABACCA@?ABBC=CBB>BCC9?9:88=>=3827==<><7=?5?@AA:9:@AA=ACC@AA>;::AC@@A@C@BA@@@@>B?B?B?B;;;A@@@;;5;AAA=B@AAAA;;;@@=@@@B=AA@BBC?AB@@=@AA=A?;;6;A;;;;;5;A@BC@FKIDCBGCCCCCA@@@@AA>ACCCLJL;AAABG>BAB?
@N9IO0:00699:06250
TACGAAGGGGGCTAGCGTTGTTCGGAATCACTGGGCGTAAAGGGCGCGTAGGCGGCGCGACAAGTCAGGCGTGAAAGCCCCGGGCTCAACCCGGGAATTGCGCTTGATACTGTCGTGCTTGAGGCCGGGAGAGGATGGCGGAATTCCCAGTGTAGAGGTGAAATTCGTAGATATTGGGAAGAACACCGGTGGCGAAGGCGGCCATCTGGACCGGTTCTGACGCTGAGGCGCGAAAGCGTGGGGAGCAAA
+
BBBCB@CCCC1AAAEBBB>A@@CC@CBGECCBBC9=A9:;0;<;@@@AA@@;@B=BCBBABC=?????<?CCCCD9;;::-;;0<@?@4;:/9:,9<A7;ACCB8BAAABBB@BB@@@@495:059BB<;55?:99:5@@=A<@>AB=CCCBBD<;;@DBCB=C?AABA@@@>@3::5:?AA6::?<?<@@5:9?3917?5:5::;;=0550403043:<<999433-3=799?8==978==-79<::3
@N9IO0:00703:06223
TACGGAGGGTGCAAGCGTTATCCGGATTCACTGGGTTTAAAGGGTGCGTAGGTGGGCAGGTAAGTCAGTGGTGAAATCTCCGGGCTTAACCCGGAAACTGCCATTGATACTATCTGTCTTGAATACCCTGGAGGTGAGCGGAATATGTCATGTAGCGGTGAAATGCTTAGATATGACATAGAACACCCATTGCGAAGGCAGCTCACTACGGGAATATTGACACTGAGGCACGAAAGCGTGGGGATCAAACAGG
+
;;9<;;<;09A@=9?=;;:=??;?<9:499::::29;/55/5<3<<<AABB@BCD=BCB@CG@CBBBBA@9=:997;BBCAII>BB8<5::)5.5;2;=:@;?<8=><<AB@@;@BAAB@BBABBCH?AB@;:7<B?>>B?B?CCCCCA;A?999992=;<;3738=9?@@AACBBBBAAAB>AADD>BB=??AA5939=:97;99:ACBC5949=<18888:88//(/8899=,3333777+333<=64446
@N9IO0:00664:06309
TACAGAGGGGGCCAGCGTTATTCGGAATTATTGGGCGTAAAGGGCGCGTAGGCGGCCATGCGTGTCTTCCGTGAAATCCCTCGGCTCAACCGAGGACGTGCGGAAGAAAACTGCAAGGCTCGAGTCCAGAAGAGGGGGGCGGAATTCCCAGTGTAGCGGTGAAATGCGTAGATATTGGGCAGGAACACCGGTGGCGAAGGCGGCCCCCTGGGCTGGTACTGACGCTGGTGCGCGAAAGGCGTTGGGTCGAGCAAACGGG
+
AAC@@@@@@@,A>A@A9=455.54.47=8=<9=<4>>883(3;6<A?>>?@=993:8=8773733888<3<:444)444)44934449.4.444544333334963333&3333;-3-49:<<==<9===68788888$8<<<:?<AA799?>=899@=@@@B:@@<544444::.44)4/;)/)///5;5:<//6<8>.66.5;;<+=@@7;;?754555555955.59955555)54944./;1///---/<8===5
@N9IO0:00669:06270
TACGTAGGGTGCGAGCGTTAATCGGAATACTGGGCGTAAAGCGTTGCGCAGGCGGCGCGTTAAGACAGGTGTGAAAGCCCCGAGCTTAACTGGGAATTGCGCTTGTGACTGGCGTGCTGGATGTGGCAGAGGGGAGGTGGAATTCCACGTGTAGCAGTGAAATGCGTAGAGATGTGGAGGAACACCGATGGCGAAGGCAGCCTCCTGGGCCAGCACTGACGCCTCATGCACGAAAGCGTGGGGAGC
+
BBCACAAB<A@ACB:999.9.44:5<,//<:::3550><.77//)/77<::7>:;88A882=<:97>=9889?9<3====+3733/)/)///8/839+3339=,333=@??9=@?=??<9=73334??9900/&//3/0)/(/380///3=<;888:9989/733333977833384::6<455=8<<@B577@6;43333,384;;;2:6:::;>3336//(///////3333(39=@@??0=;7
@N9IO0:00669:06293
TACAGAGGGTGCGAGCGTTGTCCGGAATCACTGGGCGTAAAGGGCGCGTAGGCGGCTTTTCACGCGTGCGGTGAAAGCTCGGGGCTTAACTCCGAGTCTGCCGTGCGAACGGGGAGGCTTGAGTCTGGTAGAGGTCGATGGAATTCCGGGTGTAGCGGTGGAATGCGTAGAGATCCGGAAGAACACCGGTGGCGAAGGCGGTCGACTGGGCCAGTACTGACGCTGAGGCGCGACAGCGTGGGGAGCAAACAGG
+
@></////)/;998837917348;7<665;>BBB>???AB;AA=9:;DCAA=:;2:999&444888455/6:::;+///;;;=+432848==?>>>BC:56:>>>@AA@CCBB6;;4:@7456;=@@7@00/0)/://5C:>:>:><AA8666666949<1509AB=<<;?966<7<7<8<<8;;;5<75626>>8B?A@=?<<<<<==6<8::9:67///9;;888178<:::87793333&//::;2///5
@N9IO0:00674:06262
TACGTAGGTGGCAAGCGTTGTCCGGATTTATTGGGCGTAAAGCGCGCGCAGGCGGTTCGTTAAGTCCGAGGTGAAATCTCCCGGCTCAACTGGGAGGGGTCTTCGGATACTGGCGGACTTGAGGAGTACAGAGGTGAGTGGAATTCTGGGTGTAGTGGTGAAATGCGTAGATATCCAGAGGAACACCAGCGGCGAAGGCGGCTCACTGGGTACCACCTGACGCTGAGGCGCGAAAGCGTGGGGAGCGAACCGG
+
CCBBBAA?AA>AC?BAAB>@@D=A6;;B=BC@CH?AABCD79:@@A?@@BC@BB?B?BCC@C>BBB?BBA>ACCC>BCDDD>C@BBDC@CCBB>CCDC;CCB??@=@AAABA8A@<?@@?A@A@@@?CA;:>?<?CBAAB?B?B9BBBB;>=?<==?;?@A=6?8=>BBBB?8==8=8886:68887::772659497;<9=>=<<===54446:<28333338:33.78<?CC<BCCBCBB8?@@::8:?A?
@N9IO0:00667:06346
TACAGAGGGTGCGAGCGTTGTCCGGAATCACTGGGCGTAAAGGGCGCGTAGGCGGCTTCTCAAGCGTGCGGTGAAAGCTCGGGGCTTAACTCCGAGTCTGCCGTGCGAACTGGGAGGCTTGAGTCTGGTAGAGGTCGATGGAATTCCGGGTGTAGCGGTGGAATGCGTAGAGATCCGGAAGAACACCGGTGGCGAAGGCGGTCGACTGGGCCAGTACTGACGCTGAGGCGCGACAGCGTGGGGAGCAAACAGG
+
CDC;<;CC=CDA99999929::>B@D;:;AB?@?:@AADD=BB>AA?A@@@=AA?@A?BCCB@C@@;;;A?BB@B769>BCCD8??<?9>???A@@A@;::7???AAA?BDCC<AA?AC@C@ABCCC?BBAA@?@A;;;B=@7;9<@GD>CC@CB6929>9=6;;:>@>:?@??:7<383:;.9;9:@?=C?BCB=?>AD@CDCDCDCD>CHCCAB@BBBBBA;;;A=A@@;;;999:9:99*9:9@?8?9;5
@N9IO0:00674:06319
TACGTAGGGTGCGAGCGTTAATCGGAATTACTGGGCGTAAAGCGTGCGCAGGCGGTTCGTTGTGTCCGATGTGAAAGCCCCGGGCTTAACCTGGGAACGGCATTGGAAACTGGCGGGCTGGAGTGCGGCAGAGGGGGGTGGAATTCCGGCGGTGTAGCAGTGAAATGCGTAGAGATGCGGAGGAACACCGATGGCGAAGGCAGCCCCCTGGGCCGACACTGACGCCTCGAGGCACGAAAGCGTGGGGAGCAA
+
ABBBBBBB>AABBBB9:9@D?BA><=*0*0<000*:9;;:.;>@@AAAA@@<?D@D?BBB@BAABC?BAA@=>==3<;77+8>(330;597>>@8>69;.;495:388089;.;A@;?AA>C@:9:A:=99000000%0=;>*0(-080-/(/9>0/39<====1778;;:=938398<433,317884?>AA???86;4;;;<<<<$39;3949<=85256733,25226+22:9::17<>8666&22659
@N9IO0:00680:06326
TACGAAGGGTGCAAACGTTGCTCGGAATTATTGGGCGTAAAGCGCACGTAGGCGGCTTGGCAAGTCGGATGTGAAATCCCTCGGCTCAACCAAGGAAGTGCATCCGAAACTGCTGAGCTTGAGTACGAAAAGAGGATCGCGGAATTCCCGGTGTAGAGGTGAAATTCGTAGATATCGGGAGGAACACCAGTGGCGAAGGCGGCGATCTGGGTCGATACTGACGCTGAGGTGCGAAAGCGTGGGGAGCAAACAGG
+
CDC;;2;A8@??@<4@AB=@@@BA<A<@=A>3:908?787*3:::@<;;<;7?:488-3-43-3<@@=@??@<<:1??@:>?;;B/00)/)/)/494:/59555.555)5<;<>A;9557<?::@::::8.:<@=AA@?AA<?<?>A?<B>?=>?998-39>=7?999=9=?AA@;@A6:87?8;@@7C8559<BB:>?BB;;99<;:::/56<==>=?=?>=>B@<@6;=A9<;0<ABABAB9ABBAB;@@@<
@N9IO0:00691:06339
TACGAAGGGTGCAAGCGTTGTTCGGATTTATTGGGCGTAAAGCGCGCGTAGGCGGACCTGCAAGTCAGATGTGAAATCTCGGGGCTCAACCTCGAAACTGCGTCTGAAACTACAGGTCTAGAATCTTGGAGGGGGTAGGGGAATTTCGCATGTAGGGGTAAAAATCCGTAGATATGCGAAGGAACACCAGAGGCGAAGGCGCCTGCCTGGACAAGTATTGACGCTGAGGCGCGAAAGCGTGGGGATCAAACAGG
+
BBC:97:C>;;:C?C:::=?@=AB?AAC=BB?BA=?=>=>/8937?=AA==;00-0@;@@BC@BCBBCCBCBBCC=A@@@@@@9@CCC@C@CCCBB<B:;:AAA@@?E>CECC999;BBBBB?@@@?A@?@?@@0;:;FE;C?BB=@@<A0//=;;;+//000$::.44::@@CCCDCCACAC@BAA7;;AA?@@@=@=;;;=ABB?BB?ABA?BBBC@AAABBBCAA=@@?=<<3;==7933&3=?A;3>:A6
@N9IO0:00696:06357
TACGTAGGTGGCAAGCGTTGTCCGGATTTACTGGGCGTAAAGGGCTTGTAGGCGGTCCGTTAAGTCCGGTGTGAAATCTCCCGGCTCAACTGGGAGGGGTCATCGGATACTGGCGGACTTGAGGTGGGCAGAGGAAAGCAGAATTCCCGGTGTAGCGGTGAAATGCGTAGATATCGGGAGGAATACCAGTGGCGAAGGCGGCTTTCTGGGCTATCCTGACGCTGAGGAGCGAAAGCGTGGGGAGCAAACCGG
+
CCCCCB@=;:8;B?BB@@<?BA=@;;::/;BBCC?AB@DC>CG>CD?C@9949?;?CDBB?B?AAA@D@@@@AAA0;;;DD<A?BABC@CCCC>ABIH<BBBB997:A@@?@>:96;@@;@BB?@??:?BBCC?CD?EBBBC<A=AC>C?BAAAAAB@BEFL?CD@A@BEEAAACCC=AA?A=@AA=AADB?BCD?B?@B?ACD=B;;;7;;BBB?BBCBBBA@@@7;;A;;;0:BAAAAA8@@@BC<B?B@
@N9IO0:00706:06316
GACAGAGGGGGCAAGCGTTGCTCGGAATTACTGGGCGTAAAGGGCGCGTAGGCGGGATGGCAAGTCGGTCGTGAAATCCCTCGGCTCAACCGAGGAACGTCGATCGATACTGCTGTTCTTGAGGATTGCAGAGGAGACTGGAATTCCCGGTGTAGCGGTGAAATGTGTAGAGATCGGGAGGAACACCGGTGGCGAAGGCGGGTCTCTGGGCAATTCCTGACGCTGAGGCGCGAAAGCGTGGGGAGCAAACGG
+
CCCCCBBBBB2BD@CA@@@C@A?B@B@B?BA@@@<@@?CD<CB=???@>BA>@@@:?@?=@D=AABB?BBD???B>BCD>BBB?BCBB@B<==>?C?BBBABA@@BA>??ABA>?>?@@=ABB?BB?BA@@@@=@@ACCC?B@C?BB=B????@B@D?AA?=6CB>??B>>?BBBBC>BB>B@=??@D?BB?A9@;?;AAD;A@;;;??9>>;>>D6::=<<=>;;;:>>====4882=A::-?=<=6/6<<
@N9IO0:00710:06327
TACGGAAGGGGCAAGCGTTGTTCGGAATCATTGGGCGTAAAGGGCGCGTAGGTGGCTCTGTATGTCTACCGTGAAAGTATACGGCTCAACTGTATTTTGTCGGTAGAAACTGCAGGGCTTGAGGCTGGGAGGGGCTGGTGGAATTCCCTGTGTAGCGGTGAAATGCGTAGAGATGGGGGAGAACACTCGTGGCGAAGGCGGCCAGCTAGACCAGTTCTGACACTGAGGCGCGACAGCGTGGGGAGCAAACAGG
+
AADF>B=BCB:CCBDDBB>BC:<B<B@BBBB@BK?BBBCD>DC>CCBCBBB?BB?BBCCCCD?@?CCBB8::@AA5::?@?@@=@=9939=<=====39:AA<=?999-9?????C;BB5;;;2:999,9>>@4@AB>@A?C@B@BD>@A<ABCBJMABBBC>CBBB@@@AAAAACCB2B@@=@@@B@@@C@BAA=@=::6:?:::AAAAA?A??<@@AA?@???@@;@@@;;;@@;;;CCC;BBDGG>BBB>
@N9IO0:00670:06389
TACGTAGGGTGCAAGCGTTGTCCGGAATTATTGGGCGTAAAGAGCTCGTAGGCGGTTTGTTGCGTCGGCTGTGAAATCCCGAGGCTCAACCTCGGGTCTGCAGTCGATACGAGCAAACTAGAGTGTTGCAGGGGAGACTGGAATTCCTGGTGTAGCGGTGAAATGCGCAGATATCAGGAGGACACCGGTGGCGAAGGCGGGTCTCTGGGCAACAACTGACGCTGAGGAGCGAAAGCGTGGGGAGCGAACAGG
+
CCCCFBBC<9;;C?CA@@8;;A?G>C;<:<C?BD===998.7339:<===>;8939?-9;4::<@>?;?AA?>>@4::C8;;;59?>A=@<D?DD8ECAABCCBA====<=<9599,44555=<<<8:94444&499;9546:>:>8<<9666599@<?=@@40/---/99566<9;)//+0///6=8<<9=;:04049;1;99988:08826616///9---//8366434:14339999+9:3334:887
@N9IO0:00676:06367
TACGTAGGTGGCAAGCGTTGTCCGGATTTATTGGGTTTAAAGGGTGCGTAGGCGGCCCTGTAAGTCAGTGCTGAAATATCCCAGCTTAACTGGGAGGGTGGCATTGATACTGCGGGGCTAGAGTACAGATGAGGTAGGCGGAATTGACGGTGTAGCGGTGAAATGCTTAGATATCGTCAAGAACACCTATAGCGAAGGCAGCTTACTAGGCTGTAACTGACGCTGAGGCACGAAAGTGTGGGGATCAAACAGG
+
CCCEB996:A;@D?BABB?BBB>B?BBB=BB;??5@C09:/9868AA?=><;::5;=8>?@><AAAAAABBBBBD>CCCCC=BABB6949AAA8AA>8;;2;BC?BA@@@@@4944&49:A??@@@;;?BABB?AAB?BB@C?C@CC@?=@AB?B;;5;;BB=BFCCACBB@?@@@ABB?BB?BBB?AB@@ABBB?B?CBBBC@CDDBC@BBCBD@B:;;CCDB<;;=BA@A@A;@@C;;;;.<C@AA8;;;5
@N9IO0:00685:06395
TACGGAGGATCCAAGCGTTATCCGGAATTACTGGGCGTAAAGAGTTGCGTAGGTGGCATAGTAAGCGAATAGTGAAAGCGTGTGGCTCAACCATACATCCATTATTTGAACTGCTAAGCTTGAGGATGAGAGAGGTTATTGGAATTCCCAGTGTAGGAGTGAAATCCGTAGATATTGGGAGGAACACCGATGGCGTAGGCAGATAACTGGCTCATTCCTGACACTAAGGCA
+
CDCC@CHACC@:@;?;;;>@AB=@?@AHACCCCD>@A@CC<A:;:<?:;:=;:00-0@A>@>B?BBBB>AAA<=B=6799>>:917;@B?B>AAA@>>?:==9997(3709925>B=@>A188;1:522>585<6@/66*/(.(.(.3-37979/-(-----7,/.(..7:<>AA567.//(/(.3505666066655057999>6:>?3>7222/50662229::29377
@N9IO0:00692:06380
TACGGAGGGTGCAAGCGTTATCCGGATTCACTGGGTTTAAAGGGTGCGTAGGTGGGCAAGTAAGTCAGTGGTGAAATCTCCGGGCTTAACCCGGAAACTGCCATTGATACTATTTGTCTTGAATACTGTGGAGGTCAGCGGAATATGTCATGTAGCGGTGAAATGCTTAGATATGACATAGAACACCAATTGCGAAGGCAGCTGGCTACACAAATATTGACACTGAGGCACGAAAAGCGTGGGGATCAAACAGG
+
B@AA;ABC9BAB@=@:;;<B@>:>::?489:333(3:(4525>7>===AAA>@@?8?A=AAC?CBBBCCC?@99;9;AAB4:90;9497?=3>5:=2<95;=AB9==>BCCCCE<AABC@C>:@@?A@=?;888:?A???<??AABBBBBAAA7333,3<?@;93:A<??BAAA@<?????>;>?A<?8?49:>?3929@?@AA=@B@@@?@;5:==7888::9885/55588==1=888=>=188=A@9B=><
@N9IO0:00702:06384
TACGGGGGGGGCAAGCGTTGTTCGGAATTACTGGGCGTAAAGCGCGTGTAGGCGGCTCTTCAAGTCAGACGTGAAAGCCCCGGGCTTAACCCGGGAACTGCGTTTGATACTGTTGAGCTAGAGTGTGGAAGGGGCTACTGGAATTCCGTGTGTAGCGGTGAAATGCGTAGATATACGGAGGAACACCTGCGGCGAAGGCGGGTAGCTGGGCCAACACGTGACGCTGAGACGCGAAAGCCAGGGTAGCAAACGGG
+
BBCCCCCC@B"B@;A@CC@BC?CC@D@C@BBBBB>BBBBD;@@@@AABACC@;:;:CCDABC>AAB@@@B???DE799CD;FD<AA?B?BC>CC>B?A??998928>>?BCBB@B>??BBBB@B?AA0738?>2>>????9;<A;?;>A?AA=;68898688/78;BAB;<89///8387)61:@?;:;::4:76/81::9/9>:95>9.9-/(.3...55;782525:233769.9;/57=32229BA;:@=5
@N9IO0:00725:05798
TACGTAGGGTGCAAGCGTTAATCGGAATTACTGGGCGTAAAGCGTGCGCAGGCGGTTGTGCAAGACAGGTGTGAAATCCCCGGGCTTAACCTGGGAACTGCACTTGTGACTGCACGGCTGGAGTACGGCAGAGGGGGAGTGGAATTCCGGCGTGTAGCAGTGAAATGCGTAGATATGCGGAGGAACACCGATGGCGAAGGCAGTCCCCTGGGCCTGTACTGACGCTCATGCACGAAAAGCGTGGGGAGCAAACAG
+
ABCCCAAA>000>:>B;;8;=CCC4;4;.9@BBG6CCCDD>FBC:;;A@::4::6;?BADBC@CAAAA@CCBB@A000@>0=>*0/(/(/(-99,6160/////3;8>BA>>?;00)0/-377-//95:?<>@EED/857=4@30(/050,,,,,***2*,-66(337333/6-,,,,-,--(-,6//(/668(///(/(/773333&333(3,33399<==999555:>:::2222&2552222&262..'.66
@N9IO0:00729:05802
TACAGAGTGGCGAGCGTTATTCGGAATTATTGGGCGTAAAGGGCGCGTAGGCGGCCAAGCAAGTCTTGGGTGAAATCCCTCGGCTCAACCGAGGAAACTGCCTTGGAAACTGCATGGCTCGAGGCCGGGAGAGGGTGGCGGAATTCCCAGTGTAGCGGTGAAATGCGTAGATATTGGGAGGAACACCGGTGCGAAGGCGGCCACCTGGACCGGTTCTGACGCTGATGCGCGAAAGCGTGGGGAGCAAACAGG
+
..8//5559588866//)//)//)/5:)4539909=:;?<?C>CBCBBCB=>?4:.439995<::98;?,9555)5::0555.55567<7<99.55)33371:196:<4;:<8:94.488?88.4.44)4:;<</5559;7;29.4;088334888:7:88<244499555=;;)00*00)/)/69395555/:4:5//)/)/9)/5.5549.5./////////<;;;;666@7>==;:99+444::09:85
@N9IO0:00731:05801
TACGGAGGGTGCAAACGTTGCTCGGAATCATTGGGCGTAAAGCGCACGTAGGCGGTCCGGCAAGTCGGGAGTGAAAGCCCTCGGCTTAACCGAGGAAGTGCTTTCGAAACTACCGGACTTGAATACTGGAGAGGGTCGCGGAATTCCCGGTGTAGAGGTGAAATTCGTAGATATCGGGAGGAACACCAGTGGCGAAGGCGGCGACCTGGACAGATATTGACGCTGAGGTGCGAAAGCGTGGGGAGCAAACAGG
+
CCAA;AAA:AC@CC?A@@>AABAB@B?BBBA@BE>AAA@@399??CDBBAA?8:45B?C9AA?BBBBB<???A@@<@@@3>>A8BC?@?@>@@A;?;@AAAB>8CBB@8GDCC<C@CCC?CC@CCBBA=@@?BB:AACCCAF@C?BB<@<@AA?A997;@CC>B?BCCCBAA???@@9@A<@<@?A@BBBB@BBA;?;>A=ABBB?BB@CBB???BB?BBBCBBCBB@CBCBBB>BBBBCFG9A?><<3=A@>
@N9IO0:00738:05770
TACGTAGGGTGCAAGCGTTAATCGGAATTACTGGGCGTAAAGCGTGCGCAGGCGGTAATGTAAGACAGTTGTGAAATCCCCGGGCTACAACCTGGGAACTGCATCTGTGACTGCATTGCTGGAGTACGGTAGAGGGGGATGGAATTCCGCGTGTAGCAGTGAAATGCGTAGATATGCGGAGGAACACCGATGGCGAAGGCAATCCCCTGGACCTGTACTGACGCTCATGCACGAAAGCGTGGGGAGCAAACAGG
+
BBCCCCCC=:;:B>B@@@?B@BA<:>*0*0>><<3==@BA=ACBBAABB@@>AC@CD>@@A@:?????<;>>787(/8::+88(////>(/*/:;2:7<=<;AAA:;:@@@@CBA@>888@:>=@;;<=A?@@BDDD1?;B:94949595;5@9596;6<=@@666;@BAABBB:;9@79@0905<<9BCBB?BBB?C?AA>@@@@7AB>BB@CBBBBABA;;;@AAABBB:;;A8A;9;CBB7A@A@>5@AB?
@N9IO0:00738:05772
TACGTAGGTGGCAAGCGTTGTCCGGATTTACTGGGCGTAAAGGGCGTGCAGGCGGCCCGTTAAGTGCAGGGTGAAAGCTCCCGGCTCAACTGGGAGAAGGTCCTTGCATACTGGCGGGCTTGAGGGAGCTAGAGGAGAGTGGAATTCCCGGTGTAGTGGTGATATGCGTAGATATCGGGAGGAACACCAGTGGCGAAGGCGGCTCTCTGGGGCTTTCCTGACGCTGAGACGCGAAAGCGTGGGGAGCGAACCGG
+
AAA>=00+0/877,5/@@,00/393>;90>A:;:,95555)4<4?ABB=>>;00)/;.56076<0//:;;1>333(3599<2<45544./7::1<00)/)/:6;:BBCC@@?A?@@@9@><@>>?6@@AABCBDBDDCCCC@B=A5;;0;5;@@<=??9>>A@A::999@99;AA???9::4:;999?@:9;<<00+0;00*0<;>=====0==909<=999A@A=@9:9@?A?A.8999999*99945:??C?
@N9IO0:00755:05780
TACGGAGGGTGCAAGCGTTATCCGGATTCACTGGGTTTAAAGGGTGCGTAGGCGGGTTGGTAAGTCCGTGGTGAAATCTCCGAGCTTAACTCGGAAACTGCCGTGGATACTATCAATCTTGAATATCGTGGAGGTAAGCGGAATATGTCATGTAGCGGTGAAATGCTTAGATATGACATAGAACACCAATTGCGTAGGCAGCTTACTACACGATCATTGACGCTGAGGCACGAAAGCGTGGGGAGCAAACAGG
+
666?<CCG=AAAC@CC@@04:;5:59<799<873(4<(44(4;08:?@@@@>@CC>C@B?@@>BBC@CCD@BBB@8B=BCACABAB9>9>B>>8==4<<<@7;A@:BCCCBBA?@7;==7?@?BBABA:;4;@;AC@BCC@B@CC;;;@@;;;@@@@=A@@C=:98A<<<=:0///::::<<5:89.4.4.449==@:@AADC@BCCCBB:;;BACD?@@@BA9565.5;99;9,49>?AAB8A@CDG?BAA>
@N9IO0:00757:05769
TACGTAGGGGGCTAGCGTTGTCCGGAATCATTGGGCGTAAAGCGCGCGTAGGCGCCCCGGTAAGTCCGCTGTAAAAAGTCAAAAGGCTCAACCTTTGAATGTCAGTGGATACTGCCGGGCTAGAGTCCGGAAGAGGCGAGTGGAATTCCTGGTGTAGCGGTGGAATGCGCAGATATCAGGAGGAACACCAACGGCGAAGGCAGCTCGCTGGGACGGTACTGACGCTAAGGCGCGAAAAGCGTGGGGAGCGAACAGG
+
BCB@A<;<;;*;BBBBCC?@A@<@9@499<<6;;4544<=4:855<8::00)/0///&/24;594455;9@;;;;;$995995'5.59@A>A5;;05<7:5666;==9CB>B===9<>5555;555<8<494847-5::<;<9<;>;><@C;999999@<A@<A9<<ABBB@B999@@?<@A3929>>:@<@B>=@?6:3:@@@??BBAAA<AAC?AB;;;;;@@@B?D@AAA;;;;&:==@==<+5////)/772
@N9IO0:00761:05801
TACGGGGGGAGCGAACGTTGTTCGGAATCACTGGGCGTAAAGGGCGTGTAGGCGGCTGGATAAGTGGGATGTTAAATCCCCCGGCTCAACCGGGGACCTGCATCTCATACTGTTCAGCTCGAGCACATCAGAGGAGACTGGAATTCCCGGTGTAGCGGTGAAATGCGTAGATATCGGGAGGAACACCAGTGGCGAAGGCGAGTCTCTGGGATGATGCTGACGCTGAGGCGCGAAAGCCAGGGGAGCAAACGGG
+
@@999999$;;;BA=BAB?BA:CC:>@CCCDCCC>@AAEL>CB=CGBBBA@<?>:>@?<?BB@?@>B<BBBB@CC>BBA@A.959?@?=A?CBB8??@BBBBB@@=<<=?>;;;?=?>A@@?@@BACBCBBAA<;;;@BB@D?C=??7>:@;?ABBA??8::59@>@@A?@@@@<<@8>>;G@BBB?BCC@<@BB:B;>>>>>>>@???8=BBBB@A?BBB@@CCCCAC@<<=@45813733&44<<=4<A?8
@N9IO0:00716:05811
TACAGAGGGTGCGAGCGTTAATCGGAATTACTGGGCGTAAAGCGCGCGTAGGCGGCTTTGCAAGTCGGGTGTGAAATCCCCAGGCTTAACCTGGGAACTGCATTCGAGACTGCATTGCTAGAGTATGGGAGAGGGAAGTGGAATTTCCGGTGTAGCGGTGAAATGCGTAGATATCGGAAGGAACATCAGTGGCGAAAGCGACTTCCTGGACCAATACTGACGCTCATGTGCGAAAGCGTGGGGAGCAAAACAG
+
BBBBCCFH?CBAA9:9A@=?=?;;6;?B?BBCBB=B:99@/99889000/73//)/;;3=B>:A66;B=@==?@@,00>>)00*0749494559)9.5;:5:99>>>AA@CBBBB?AA@AA@???:;;6;BBBC>C@BCC5;5;@8@<A?BCB;;;B@BDEK>DCIDBBBCC;;;B>A5;5;<;;;;<BAA>A;;;/;;:AAA=B@A@=@C?B?BBC@@;;9>>=?A>>>>==>5=949999*9=9999&7:;
@N9IO0:00718:05833
TACGAAGGGTGCAAGCGTTACTCGGAATTACTGGGCGTAAAGCGTGCGTAGGTGGTCGTTTAAGTCCGTTGTGAAAGCCCTGGGCTCAACCTGGGAATTGCAGTGGATACTGGGCGACTAGAGTGCGGTAGAGGGTAGTGGAATTTCCGGTGTAGCAGTGAAATGCGTAGAGATCGGAAGGAACATCTGTGGCGAAGGCGACTACCTGGGCCAGCACTGACACTGAGGCACGAAAAGCGTGGGGAGCAAACAGG
+
EDDAA<AB<BCDC@CBBB@CCBCC<B<?9?>>=>999:@?5@@ABB@@;;;8>@<=>995058=>F@CCACA;;<)59604?=4BA;:047;?<6<;>7<?@@@C@BBACEDG<<;6;C@@A@;@@C=BBAA@@8AACB@9A=?@<A@DACBBDBABDBBBC>CBBB@@@;0/9<=+0)/395;@99955=.59@9C@DCC>?>>7555/439::;;;<AA@<:?9:.4::9;:9&49<<B>>169BAC9@@@9
@N9IO0:00721:05829
TACGTAGGGTGCGAGCGTTAATCGGAATTACTGGGCGTAAAGCGTGCGCAGGCGGTTCGTTGTGTCCGATGTGAAAGCCCCGGGCTTAACCTGGGAACGGCATTGGAAACTGGCGGGCTGGAGTGCGGCAGAGGGGGGTGGAATTCCGGCGTGTAGCAGTGAAATGCGTAGAGATGCGGAGGAACACCGATGGCGAAGGCAGCCCCCTGGGCCGACACTGACGCCTCAGGCACGAAAGCGTGGGGAGCAAACAGG
+
BBBCB9:9,;AABBCABA>B??@<;@+0*0<<<@8CA@?C=CBB@@@@@9929839>AAA??@?BB?CC9:8AAA=BBBB8BB2994;7;?BCD@E@BB?B@A<B=@A3>@A7ACC=BA@<??:9:D=@999@CBCB)BB?B5929292997?A987A@B@A@8937:78:<<>B@A>477/5/5664A<970788395=999===*55:3:,2255568996625522+225669099;<:??2?A>??:?AA8
@N9IO0:00723:05849
TACGGAGGGGGCTAGCGTTGTTCGGAATTACTGGGCGTAAAGGGCGCGTAGGCGGTGCGATAAGTCAGGCGTGAAAGGCCCGGGCTCAACCCGGGGACTGCGCTTGATACTGTTGCGCTGTGAGTCCGGGAGAGGATGGCGGAATTCCCAGTGTAGAGGTGAAATTCGATAGATATTGGGAAGGAACACCGGTGGCGAAGGCGGCCATCTGGACCGGCACTGACGCGTGAGGCGCGAAAGCGTGGGGAGCAAACA
+
BBCEBDCCCC1CCCCCBB?BB@CD@D@C?BAA?A6@=;:;6;E?CCCBCBB?BCACCBB@9959@?@@=@??AAC:A=AA9@@;???@>AA9AA@6@@@???BB?BBBAAABA<@@@@@CAAABAA5;;0;?9=95555::.5.549909<==<<<<<4997>.7*/0//005<5/)/:)/)/)-(--8(/)/7)/33494:;7<05499:4::8=7<898773=7733//)//////(/:;<<==+44449094
@N9IO0:00734:05844
TACGAAGGGGGCTAGCGTTGCTCGGAATTACTGGGCGTAAAGGGAGCGTAGGCGGACATTTAAGTCAGGGGTGAAATCCCGAGGCTCAACCTCGGAACTGCCTTTGATACTGGATGTCTTGAGTGTGAGAGAGGTGAGTGGAACTCCGAGTGTAGAGGTGAAATTCGTAGATATTCGGAAGAACACCAGTGGCGAAGGCGACTCACTGGCTCATTACTGACGCTGAGGCTCGAAAGCGTGGGGAGCAAACAGG
+
CCDCC@CCBC1BBBBBBA;;;:59.45>;B@A=>3=?;;;0:4.488@ABB@CC?B@?;<0<.4444888+88;:3988/800+0///(/03335:4:3378??3>?CCBBB?B@@;;;>@@@@BA@@@@?A@=;;:@@C>A6;;B>BBC@@AB@@A@BBBC;B<BAABBBBAA?BB?C?DC>;;;?@?AB?BA@7;4:9>=C99;@A49<CCC?CC@;;<:95C;;159@?>@:@@AADEE;DDCCC=AA@=
@N9IO0:00752:05851
TACGTAGTGCAAGCGTTGTCCGGAATTATTGGGTCGTAAAGGGAGCGCAGGTGGGAATGTAAGTCAATCTTAAAAGTGACGGGGCTCAACCCCGTGAATGGGATAGAAACTACATTTCTTGAGTGCAGGAGAGGAAAGTGAATTCCTAGTGGTAGACGGTGAAATGCGTAGAGTATTAAGGAGGACACCAGTGGCGAAAGGCGAACTTTCTGGACTGTTACTGACACTGAGCTCGAAAGCTAGGGGAGCGAA
+
/>>:/0/---/)////)5598<8<486..*-7(---//:(33(344///-(--8/8(----(-;8B*0//,/;;+;A//5555&5:55.599+9556499;0555555)555;>99)44.499::5>A>@A@<6::*/---37(,(,---/)///33/(//8;(0/888;@844;?@D>A;?8.339:28879152//(/57//)/::)///4////7)55;5559777/0///9<>05555555&5>>;;6
@N9IO0:00754:05849
TACGGAGGATCCAAGCGTTATCCGGAATCATTGGGTTTAAAGGGTCCGTAGGCGGTTTAGTAAGTCAGTGGTGAAAGCCCATCGCTCAACGGTGGAACGGCCATTGATACTGCTAGACTTGAATTACTAGGAAGTAACTAGAATATGTAGTGTAGCGGTGAAATGCTTAGAGATTACATGGAATACCAATTGCGAAGGCAGGTTACTACTAGTGGATTGACGCTGATGGACGAAAGCGTGGGTAGCGAACAGG
+
@ABB=AA;>@;2:.599;9>>=<>:=6:5546::19:(87*780888;8<@374.:4,4///)//////;7>?>@2979*33333899543-382828948-43-37348==?=@?@;;5;;;@;::9?@;@=B@?;?;<;;2:AABBCBA>=<<00)/77;39;?B=@@AABA<@AA;;5;4;;9.69D49:?@5;4;?=9@:;=BB=BCBCB@;;.599955<<AA;AA;;</5;;;@@;@BBBCC>9;<5
@N9IO0:00759:05837
GACGGAAGGTGCAAGCGTTGCTCGGAATCACTGGGCGTAAAGGGTGCGTAGGCGGCTGTGCAAGTCTGGCGTGAAAGCCCCGGGCTCAGCCCGGGAAGTGCGCTCGAAACTGCGCAGCTCGAGTGCCGGAGGGGAGAGTGGAATTCCTGGTGTAGCGGTGAAATGCGTAGATATCAGGAGGAATACCGGTGGCGAAAGCGACTCTCTGGACGGCAACTGACGCTGAGGCACGAAAGCGTGGGGAGCAAACAGG
+
CCDD?C<A?ABAA>BBBB@DCCCC@C>@ACCBCC=@?<>@0;:03=9@@AA?BB?BBBAAAC>@9:9@=ADCBBB=BBBB6AC:9::AACA;AC<A=AAAAAAAAABC;A??>?ABBDCEAAAA??:><6<;;->>>;=<3>.8.52:;6:985<7=<>ACC<AAB?<>@AB??8>:6:@?B?BCD?B?9959AAB=CCCDBBA???A>AAA=@A>AAA@@@A@@994:??@AA29:@@@@A8ABCCC>BBB>
@N9IO0:00760:05811
GACGGAGGGCGCAAGCGTTGTTCGGAATTACTGGGCGTAAAGCGCGGGCAGGCGGCCCGCTAAGTCTGCGGTGAAATCCCGGGGCTCAACCCCGGATATGCCGCGGATACTGGCGGGCTAGAGACCGGTAGAGGCGAGTGGAATTCCTGGTGTAGCGGTGGAATGCGTAGATATCAGGAAGAACACCGGTGGCGAAGGCGGCTCGCTGGGCCGGTTCTGACGCTCAGCCGCGAAAGCGTGGGGAGCAAACAGG
+
BCC@:CCC>CGCB?AABA@CC@CC?C>B>AB@AA;9;:BB<C@A@@D>@@>=;:4;;04:883:<;;<AC@BAB>49;;098<+88391333&3-33@??C?BAA>@@@B@?<?@;4AA@??ABB?A>@??@A?BDCCCC@C?B>B?AD?BBCCBBC?BB@B?BCA???A@?@BBAB@C?BB@BBA=A?@@=@B@8?=??;?BA@BBBB=B=@=@>BA@B<<BBBBBC<BC@@?<?BCB=>>166;>>46668
@N9IO0:00760:05832
TACGTAGGTGGCAAGCGTTATCCGGAATTATTGGGCGTAAAGCGCGCGCAGGCGGTTTTTTTAAGTCTGATGTGAAAGCCCCCCGGCTCAACCGGGGAGGGTCATTGGAAACTGGGAAACTTGAGTGCAGAAGAGAAGAGTGGAATTCCACGTGTAGCGGTGAAATGCGTAGAGATGTGGAGGAACACCAGTGGCGAAGGCGACTCTTTGGTCTGTAACTGACGCTGAGGCGCGAAAAGCGTGGGGAGCAAACAGG
+
CCCB@;;5;A;@A>A@@A=@AB@C@C@C@CC@BF>ABBDD58:44:8>>@B@@@=@AA@A@#;49=;:3<<;<987*3::::;%<:><<B5;2444&49;2=BCC@C?BD8CBBB=BE>CC;;;B;::@@?;AA;;5:BCBB?B@C?B?A@@@ACCA;;6:BCE?BB@??BBA;;9CAA7990505<=8=B;@:@?A.505@@ACCCJ?EACHCBBA=@@BBBBBCBA@=ABB;;;;&599<ADD9@AAAA<AA@=
@N9IO0:00763:05849
TACGTAGGGGGCTAGCGTTGTCCGGATTTATTGGGCGTAAAGAGCGTGTAGGCGGCCAGGTAGGTCTGCTGTGAAAACTCGAGGCTCAACCTCGAGACGTCGGCGGAAACCATCTGGCTAGAGTCCGGAAGAGGAGAGTGGAATTCCTGGTGTAGCGGTGAAATGCGCAGATATCAGGAAGAACACCCGTGGCGAAGGCGGCTCTCTGGGACGGTACTGACGCTGAGACGCGAAAGCGTGGGGAGCGAACAGG
+
AACCCCCCCC1CCCCCCC9:9C@C>BBC=BBAEF?AAAAA9@@@?@?BA@@<997;;B??@?@=@@@CCCCAAAGF000AA09;:LDD@D?@ABBBCA;66<9AD@ED=B?DC>CC@DCCCCBBB<@<>7;@?;?A@@@B?B?C?B?BB@CBBCBBB9BCC=8CBBAAA???BABBB@CACCACBAA6;;B?C@A=A@;;7;@@CBCGE?CCC>BBB@>>>9:;;BA;<<DBBB=BBB@@@@7AAAAA=A?<4
@N9IO0:00715:05880
TACGGAGGGGGCTAGCGTTGTTCGGAATTACTGGGCGTAAAGCGCACGTAGGCGGCGTATTAAGTCGAGAGCGGAAGCCCGGGGCTACACCCGGAATACCTTTGAGACTGGATTGCTTGAACATCGGAGAGGTGAGTGGAATTCCGAGTGTAGAGGTGAAATTCGTAGATATTCGGAAGAACACCAGTGGCGAAGGCGGCTCACTGGACGATTGTTGACGCTGAGGTGCGAAAGCGTGGGGAGCAAACAGG
+
AABA@CDECE5ECCBBEG@CC@CC@C>@?ACCCF?:;:CI>BBCBBBBCDB?;;40///-(,05(((****,5(*(,22(,,,&,,****2,2,2(,-/39:2::99944-4;.35<:?@=A@@AA>;;;<5;?A?@@@E@C@C?AAA@@@==@@9>@??9>?BBBCABBBB?BA5:38?>@@A?BA@@=@A@;@<00+0><<=@@=@@AAA@CCAGCFBBBCCC=@@BBBB>BBCGEDE;BB@@>59992
@N9IO0:00731:05889
TACGTAGGGTGCGAGCGTTAATCGGAATTACTGGGCGTAAAGCGTGCGCAGGCGGTTTTGTAAGACAGGCGTGAAATCCCCGGGCTTAACCTGGGAACTGCGCTTGTGACTGCAAGGCTAGAGTACGGCAGAGGGGGGTGGAAGTTCCACGTGTAGCAGTGAAATGCGTAGAGATGTGGAGGAACACCAATGGCGAAGGCAGCCCCCTGGGCCGATACTGACGCCTCATGCACGAAAGCGTGGGTAGCAAACAGG
+
CCBFCIDE>AAACCCC@A>@?BA>:=+0)0=<<=9@?@DB=BBC@@@CA::88B>ADD:?@A?CBBBB@BB>=?C>CCCC9?>8<?/709:?BA9A;?999;884>:@DAAABB>A>BCEBBBCAAD@BCBBCCCCC*CA?@5896<2<=<==;9:9AAA;;;5;@?@@BBB@@@@@G=@@=@=>>?9?2::;=::494:9;:999'9;<4@><==@@@9/000*/>>>@@@@98938@?>>?9??:9:D=@@@=
@N9IO0:00735:05869
TACGAAGGGGGCTAGCGTTGCTCGGAATCACTGGGCGTAAAGGGTGCGTAGGCGGGTCTTTAAGTCAGGGGTGAAATCCTGGAGCTCAACTCCAGAACTGCCTTTGATACTGAAGATCTTGAGTTCGGGAGAGGTGAGTGGAACTGCGAGTGTAGAGGTGAAATTCGTAGATATTCGCAAGAACACCAGTGGCGAAGGCGGCTCACTGGCCCGATACTGACGCTGAGGCACGAAAGCGTGGGGAGCAAACAGG
+
AAB;92;AAA0ACCC;:9ADECCC@C9;;CCCCC>AAACB<B@9:;9:@AC?BBC<A;;;7<?BCBABDE;???=>B=9BC::?>::B:=?C7B;=7AAA?8>>.:9@@A???>@@@9937<9723AA=BBBB@@>>?BA<@<@A???BAA@@@7665;;<A8@897966699>;657C@BB>A@B@CCBB@BBB?B?;;8;A;;;CC=@A:@AA;;9?@@@@BAA@=@@@;<;0:B@AABA8:9;BB<@@@?
@N9IO0:00743:05867
TACAGAGGGTGCGAGCGTTAATCGGAATTACTGGGCGTAAAGCGTGCGTAGACGGCTGTTTAAGTCGGGTGTGAAAGCCCCGGGCTCAACCTGGGAATTGCATTCGAGACTGAATAGCTAGGGTACGGTAGAGGGAAGCGGAATTTCCGGTGTAGCGGTGAAATGCGTAGATATCGGAAGGAACATCAGTGGCGAAAGCGGCTTCCTGGACCAGTACCGACGTTCAGGCACGAAAGCGTGGGGAGCAAACAGG
+
CCCCBBBC>CCBB@@=?=4879CC@E?B?BBBBC>???DE<??B@@?A?@@@@?=?@@AC<A<@@99:4:A@A@B7:9ED:DD<??AA=A=ABB<B@A?AAAA?ABBBBCBBB@CBBBBBBB=::;C?C::;DD<B?BBB>B@CF?E@C?;<;AA@A>A@@C;CABBBBBBBB@@@9><>;@=AAAAA@@@?@@@A<@BB@CC@C@BB>BC=??BBB@BCBBA<>993:<===A9?==9999*8==>?8=?@8
@N9IO0:00753:05896
TACGTAGGTGACAAGCGTTGTCCGGATTTACTGGGCGTAAAGAGCGCGCAGGCGGTCGTTCAAGTCGAGTGTGAAAGCCCCCGGCTCAACTGGGGAGGGTCATTCGATACTGATCGACTCGAAGGCAGGAGAGGGTAGTGGAAGTTCCCGGTGTCAGTGGTGAAATGACGTAGATATCGGGAGGAACACCAGTGGCGAAGGCGACTACCTGGCCTGTTCTTGACGCTGAGGCGCG
+
=@A@B;;6<BBBBADCBB:;;?<@5AAE0;<AAA0;9=??4@??@@AA@;:6;B599BC>BB?BBBA@@;;;@CE=ABCCC2A7;;@>5::;;;&333(333:6443::888====?B???A393:>>297739(35/995;,//5::(-(-/////553///919666/////75////(/<7<7>;;7:<<=065<=@:?>?@?::69@;?<CA@=@B?BBC:;:A?B<?==9
@N9IO0:00716:05943
TACGTAGGGTGCGAGCGTTGTCCGGATTTATTGGGCGTAAAGAGCTCGTAGGCGGTTTGTCGCGTCGGCCTGAAATCTCCACGCTTAACGTGGAGCGTGCGGTCGATACGGGCAGACTTGAGTTCGGTAGGGGAGACTGGAATTCCGTGGTGTAGCGGTGAAATGCGCAGATAATCAGGAGGAACACCGGTGGCGAAGGCGGGGTCTCTGGGCCGATACTGACGCTGAGGAGCGAAAGCGTGGGGAGCGAACAGG
+
CBAAABBB9AABAAB;;;@CBB?BABBB>BC@BA900000*///;;:669@;AD4;:46>:>:99493=34//:.//-5(-///3-36:34/177///7:;6;9:999:;:)55555;.5555.55.55555&595444.45:5:5:=:5449<9336:;;=2@833333366166//(//(/06//(/3//(/894945959&55555<=2<9;6666555;5555554999>?A9A@@>@==0=:<::;@@A2
@N9IO0:00723:05937
TACAGAGGGGGCAAGCGTTGTTCGGAATTACTGGGCGTAAAGGGCGCGTAGGCGGCCTGTTAAGTCGAACGTGAAATCCCCGGGCTCAACCCGGGAATGCGTCCGATACTGGCAGGCTTGAATCCGGGAGAGGGATGTGGAATTCCAGGTGTAGCGGTGAAATGCGTAGATATCTGGAGGAACACCGGTGGCGAAGGCGGCGATCCTAGGGACTGGTATTGACGCTGGAGGCGCGGAAAGCCAGGGGAGCAAAACCGGG
+
EDCCB99999*;C=A@BA>BB?BB?B?A<?>888-:?9;:-:=9>BBBA?>:7819;@@@@C=ABA;;6;;<ABE<BCEC:AB=@@AJAGE=FC>B=;;669C?BB@@<00+07<;@A>AA=;;6;A;@@?=:495<8<0549;<.447:93343749333(396://///9:@@B?A@;?99::?@<@@:000)/(//(-/9--(----(-5670---(--2---/(//(--//(/:.678<<==&33////&/)/;;
@N9IO0:00727:05913
TACGGAGGGAGCTAGCGTTGTTCGGAATTACTGGGCGTAAAGCGCACGTAGGCGGCGATTCAAGTCAGAGGTGAAAGCCCGGGGCTCAACCCCGGAACTGCCTTTGAAACTAGATTGCTAGAATCCTGGAGAGGTTAGTGGAATTCCGAGTGTAGAGGTGAAATTCGTAGATATTCGGAAGAACACCAGTGGCGAAGGCGACTAACTGGACAGGTATTGACGCTGAGGTGCGAAAGCGTGGGGAGCAAACAGG
+
CCDEACCI>BBABAAABC?BC@CC@C?C?BB@@A:9:9AB<A;;;C@ABBB@AC@C:<;?BB=??BBB9:9:AAA8>;;8;>>08..-0555&-(-355663992::=5@AB@<B?B?BA>?:?;5;@<=@9:8:?BBBB@C@C?B?ABAAAAABBC?CCCC:@<988;;;<:>6<;6?67717>?;?@>?9?@@<@>A?DCAA>AAA=@@@B>BCCACBBBBB@@@?BAA:996:ACCCCC;@@@DB8A:;4
@N9IO0:00741:05946
TACAGAGGTCCCAAGCGTTGTTCGGATTCACTGGGCGTAAAGGGTGCGTAGGTGGTCGGGTAAGTCTGATGTGAAATCTCCGAGCTTAACTCGGAAACTGCATCGGATACTATTCGGCTCGAGGGTTGGAGGGGGGACTGGAATACTTGGTGTAGCAGTGAAATGCGTAGATATCAAGTGGAACACCAGTGGCGAAGGCGAGTCCCTGGACAACTCCTGACACTGAGGCACGAAAGCTAGGGGAGCAAAC
+
BBC;<;CACCC;@<@;;;>AB@CC?BB?99:AAB=ACAAA=AD=@@@?@BA?CC?@ABC=CC@BBBBBBAABBB=6AAAC@@@@AA6905A<@8A=6C@BA>B=@9ACAD>>A7;;5@BA>>@@9@=@<@BAAAB)BA@B6;4;?;;.57?ABAA@;:;AAB:AA@;::::?B????BAA<>;>BA>AB??6>784:6:?@?:?>8:=144B>A@A;<</0/889/404:895>5599?>??8AACAA9@
@N9IO0:00747:05925
TACGTAGGGTGCGAGCGTTAATCGGAATTACTGGGCGTAAAGCGTGCGCAGGCGGTTTTGTAAGACAGGCGTGAAATCCCCGGGCTCAACCTGGGAACTGCGCTTGTGACTGCAAGGCTAGAGTACGGCAGAGGGGGGTGGAAGTTCCACGTGTAGCAGTGAAATGCGTAGAGATGTGGAGGAACACCAATGGCGAAGGCAGCCCCCTGGGTCGATACTGACGCTCATGCACGAAAGCGTGGGTAGCAAACAGG
+
CBABA:;;/;;;BA@A@@4;7:@:5>+0*0=000,9@BDE>GBC;;;BB@@;>?9;==3?AA=AABBC?BBAAAB<BBCC:BB=@A:939;000*0:=0////95?==BBBBBA:=::@@AABAABFACDCCAAAAA*AA<>-008=6><>===::5??@9::5:??@AAABBC@@AC7;;?A@AAA6;5;@4:::498=994949$4;;1<<666>?>=>A699B?99;BA=<<-::89@B8?;::AB=CCC@
@N9IO0:00749:05923
TACGAAGGGGGCTAGCGTTGCTCGGAATTACTGGGCGTAAAGGGCGCGTAGGCGGACAGTTTAGTCAGAGGTGAAAGCCCAGGGCTCAACCTTGGAATTGCCTTTGATACTGGCTGTCTTGAGTACGGGAGAGGTGTGTGGAACTCCGAGTGTAGAGGTGAAATTCGTAGATATTCGGAAGAACACCAGTGGCGAAGGCGACACACTGGCCCGTTACTCGACGCTGAGGCGCGAAAGCGTGGG
+
CCDCB=BBBB2BBBB<;;@BBBBB@B@B@CBCBE>A@?AC5@@8?@<ABCC@CC@BBBBBC?CCBBBBBB?BBCC=AAA9@@B<BABA?D@D@B=?<?=@A=@@;@:::AAA?BBBAA@=?>????AH>CCCE>AA@@@@:?<?AC?AAABA@@@9958>A>9B????BEABCB?BB?C?BB>AAB=@?9939;:5:;9//.76869:-65(/8376///5699995606<:::=-88=:;:;
@N9IO0:00721:05992
TACGTAGGGTGCAAGCGTTAATCGGAATTACTGGGCGTAAAGCGTGCGCAGGCGGTTTCGTAAGTCTGTCGTGAAATCCCCGGGCTTAACCTGGGAATGGCGATGGAGACTGCGAGGCTAGAGTTTGGCAGAGGGGGGTAGAATTCCACGTGTAGCAGTGGAAATGCGTAGAGATGTGGAGGAACACCGATGGCGAAGGCAGCCCCCTGGGTCAAAACTGACGCTCGATGACACGAAAGCGTGGG
+
CCCCCCDC:9;:A<@ABB>B>BB@;@,0*0=@>A>DCAED=CCD@A@BB@?;>?:>@;@BDD@;;:CCCBAABCC>BBBB8BB<@B9B9B9AAA8C=@A=@@:??;?AAAAAA@9:.3@>=@897,9;??><<;<;<&<?>=161;3=;<7895;;999>:@@6:559887896775606718.8@=<@@@@<9999?<??::<<=+8<=;@;ADD8B??:=976////667566?A7=@?8766
@N9IO0:00731:05999
TACGTAGGGTGCAAGCGTTAATCGGAATACTGGGCGTAAAGCGTGCGCAGGCGGTTATGTAAGACAGAATGTGAAATCCCCGGGCTACACCCGTGGGAACATTGGACATTTGTGACTGCATGGCTAGAGTACGGTAGAGGGGGATGGAATTCCGCGTGTAGCAGTGAAATGCGTAGATATGCGGAGGAACACCGATGGCGAAGGCAATCCCCTGGACCTGTACTGACGCTCATGCACGAAAGCGTGGGGAGCAAACAGG
+
BBCCBCCC>BBCC@BBBB?C<@?B;?4:;;::9,99;DC996@@A;44442;<:<8<@:9:9;00///)/88655,/-..&-:,-------(--//(-(///(-0--//;1678<:<=<?A@6::::9>@;;;=@BA@AA@@,@@A5;7;=A@CCBCB;:;;;C@BBB<;;;BBCCCCD@@><:00,0+0@@;AC@A?CBA@C?BA=AAA@8AA8;;@CBBBCBA@@@@@@AAA::9BBF>BAA>===5899AA9@??:
@N9IO0:00732:05976
TACGTAGGGGGCTAGCGTTGTCCGGAATCATTGGGCGTAAAGCGCGTGTAGGCGGTTCGGTAAGTCCGCTGTGAAAGTCGGGGGCTCAACCCTCGAAAGCCGGTGGATACTGTCGGGCTAGAGTACGGAAGAGGCGAGTGGAATTCCTGGTGTAGCGGTGAAAATGCGCAGATATCAGGAGGAACACCAATTGCGAAGGCAGCTCGCTGGGACGTTACTGACGCTGAGACGCGAAAGCGTGGGGAGCAAACAGG
+
BBAAACAA@@*;9BBCCC>B@A?@?C@;<9>7<<4<:333(3888<99:?A@DC8A89;.493955.55:::;65)5<<9555$5<BC<@@;AA@A:3::5:8@B:BBBCBB>>>>8==<<;:>BCB?B?BBA?BBBAAA?C?B?B>AA=CAAAA@@;<9733&3338@BCBBB@?::6:>8>6;>;765>*//7@;@;@A@>??AACCD9??9:47;?;88@AAAAAABCCCCB<?9::BBC6AA@AA;@>>8
@N9IO0:00737:05977
GACGTAGGGCGCGAGCGTTGTCCGGATTTATTGGGCGTAAAGAGCTCGTAGGCGGCTTGTCGCGTCGTCCGTGAAAACCCGGGGCTCAACTCCGGGCTTGCGGTCGATACGGGCAGGCTAGAGTTCGGTAGGGGAGACTGGAATTCCTGGTGTAGCGGTGAAATGCGCAGATATCAGGAGGAACACCGGTGGCGAAGGCGGGTCTCTGGGCCGATGACTGACGCTGAGGAGCGAAAGCGTGGGGAGCGAA
+
BCGGDHDD>;;;AAA;;;=@@B:>89@@6@>499,9@;@@8B:;;BAABBB>@@<@C>BBCCCECBB;;8;;ABAB:BB>BBB3?>:925:<8==4:<.737,3377333;<188869?;<99;679237666+257=85188>:A58835:7::7;058==3855657555:8555166.5/56938367255<6A4<<>699;>8:9/605733997;;95555267//////(/:<@BED8B@@=<6
@N9IO0:00747:05983
GACGAAGGGGGCAAGCGTTGTTCGGAATTACTGGGCGTAAAGGGCGCGTAGGCGGCCTGCTGAGTCAGACGTGAAAGGCCTGGGCTCAACCTGGGAATTGCGTTTGATACTGGTGGGCTTGAGAGCGGGAGAGGATGGTGGAATTCCCAGTGTAGAGGTGAAATTCGTAGATATTGGGAAGAACACCGGTGGCGAAGGCGGCCATCTGGACCGTATCTGACGCTGAGGCGCGAAAGCGTGGGGAGCAAAC
+
BBB<;2;@A@,BD6??AA<AD<DD:D@C@BBBGA8@A@?C6AA7B>=B<AA>::5:9A?ABB>??AA@AA@@@AB<B?A?BBB;@@@@=A?CBE=D=@7;;@@B=;;;B;<<?BCH>CB@AAA??@CF>AABB?BBB>@@?A<?<?B:A@@@@?@::7:DCC>C@AAABBBBCC@CD=B>?=::::29;9;5;BB?B=;<6<7<>@AB?A?>A@@@@@??CBACAAA>AAA<;;0;@BBBDD9AA?@@5@
@N9IO0:00751:05964
TACGTAGGGGGCAAGCGTTATCCGGAATTATTGGGCGTAAAGAGTGCGTAGGTGGTTTGATAAGCGCATAGGTGAAAGGCTACAGCTCAACTGTAGTAAGCCTTGCGAACTGTCAAACTTGAGTGCAGGAGAGGAGAGTGGAATTCCTAGTGTAGCGGTGAAATGCGTAGATATTAGGAGGAACACCAGTGGCGAAGGCGACTCTCTGGACTGTTACTGACACTGAGGCACGAAAGCGTGGGGAGCGAACAGG
+
ABBAA;0000*/;)////)/>@@G@DAH@AB<@A9955<<4??@@@<<BCB?BC?AA<A@@@;@:::A@?@=A998276;A<8==BBCD58?BBBDBA5009@+00;;7;???AAA;AC28888;?>??ABBC?BBBB>>;C@B?B?BBBBBBBB@A<:::>7:;;=:;;???@:>>6==6<8=;=:>8788=6;7;:@>ACDCAAAEADAABC=@@@@@AABCC<;5:9;:=?9@@@;;;;*:987=499A7
@N9IO0:00755:05989
TACGAAGGGGGCTAGCGTTGCTCGGAATGACTGGGCGTAAAGGGCGTGTAGGCGGTTTGTACAGTCAGATGTGAAATCCCCGGGCTTAACCTGGGAGCTGCATTTGATACGTGCAAACTAGAGTGTGAGAGAGGGTTGTGGAATTCCCAGTGTAGAGGTGAAATTCGTAGATATTTGGAGGAACACCGGTGGCGAAGGCGGCAATCTGGTTCACAACTGACGCTGAGGCGCGAAAGCGTGGGGAGCAAACAGG
+
@@A;;5<;<;*;?@@BBB>AACBB=C>BA?CBBB<BABAB6::5;B9??AC?AB>BB<A@@@@@A>=999855=?8BBCC:CC299/9274897)3<<@BCBBE>BAAA9:9???A9????@?@@@;;;B<;;;0;5;@@<@=@<@B;@A;;;BBCD@BBBB;B6;;AAA@A:::6:<BB2:299?:=<?>;>00*/)/;6<?<A<?;7;7::;A9??>>>@>=::>900/>;;1:544444&5::<=/5::3
@N9IO0:00715:06057
TACGGGGGGGGCAAGCGTTGTTCGGAATTACTGGGCGTAAAGGGCGCGTAGGCGGTTCGCTAAGTCGGATGTGAAAACTCTGGGCTCAACCCAGAGCCTGCATCCGAAACTGGCGGGCTAGAGTTCTGGAGGGGGTAGCGGAATTCCTGGTGTAGCGGTGAAATGCGTAGATATCAGGAGGAACACCGGTGGCGAAGGCGGCTACCTGGACAGAAACTGACGCTGAGGCGCGAAAGCTAGGGGAGCAAACAGG
+
@ACCCBBCBB"BB:>>A@=@B?GG@CBEAFDBBB=A;;;MGLL<ABBCB?@<??:??BABBC?BBBB<@??:??@?000ABBB@:;:F@BC>BAAAA?BBCBBA>BAB:?>>9=??9@ABA?@@>@@B@AAAAA2A:;;D@F@C?B>@@<@AABABB?ABBC>CC@??@@B@@@CBB=AA=?;?=>:>=AB?BBB?B?BB=AB::8:C>ABBBCC;@@@?<=<99:?;:99=@?0:97;;=?6>??AA;9:;=
@N9IO0:00729:06057
AACGTAGGAGACAAGCGTTATCCGAATTTACTGGGCGTAAAGCGCGTGCAGGTGGTGCGGTAAGTTGCCTGTGAAATCTCCTGGCTCAACTGGGAGAGGCCGGGCAAGACTGCCGGACTAGAGGGCGGTAGAGGGAGGTGGAATTCCCGGTGTAGTGGTGAAATGCGTAGATATCGGGAGGAACACCTGTGGCGAAAGCGGCCTCCTGGACCGCACCTGACGCTCAGACGCGAAAGCTAGGGGAGTGAACGG
+
939??BBACCDCC=AAA@@@A@=@@=AA:AABBC<@@@CC;@ABCBBBCFJ@BB@BCCC?CC>AA;@@=@BAABF@CBBA<9:7;BBA?AAAA9AA8:6:;?=9?A=AAABAC@C@;::999::/9A:??A@AC:???AA<A<@<@B>A?BB:::CC?CCCB>BBBABBBDBB@@@G?DDAC@B@@>@DCB@CBBB;AAA<A=AC>BA>BB=@;;;=ACBBBAAAB@BAAC@BA;@@:;;EG7A;:9:04/:
@N9IO0:00760:06026
TACGGGGGGGGCAAGCGTTGTTCGGAATTACTGGGCGTAAAGGGCCAGTAGGCGGCCAACTAAGTCCGACGTGAAATCCCCAGGCTCAACCTGGGAACTGCGTCGGATACTGGATGGCTTGAATTCGGGAGAGGGATGCAGAATTCCAGGTGTAGCGGTGAAATGCGTAGATATCTGGAGGAATACCGGTGGCGAAGGCGGCATCCTGGACCGACATTGACGCTGAACGGCGAAAGCTAGGGGAGCAAACGGG
+
@@99999999";A5:9=99>@?CM@C@C?CB???8A@>AC<AA<A?BBAAB@;;7;>A>ACC>@@AABBCBBCGI>BACB3;;5;=>@?B@ABD@D=?;:;AABB?BBBBCC@BBB@CC<@A<@=@BC<BBBDD=BBDAAAC>A=A?B@<@@@@@AB@BDDD>BB:::AACCBBBBA>A@=A?????C?@@=@@B<@<@@<@CCC?BC?BA?A@@@B?BBCBBBBB?AA<A;;;0:@=?9:<0;;>@A8GG@6
@N9IO0:00722:06089
TACGGGGGGGGGCAAGCGTTGTTCGGAATTACTGGGCGTAAAGGGCTCGTAGGTGGCCAACTAAGTCAGACGTGAAATCCCCAGGCTTAACCTGGGAACTGCGTCTGATACTGGATGGCTTGAATCCGGGAGAGGGATGCGGAATTCCAGGTGTAGCGGTGAAATGCGTAGATATCTGGAGGAACACCGGTGGCGAAGGCGGCATCCTGGACCGGCATTGACGCTGAGGCGCGAAAAGCCAGGGGAGCAAACGG
+
BBBBB>B>B>B"@:*..--(-606::@<@:<AACA7CA@BA8@=:>B;;;CC=:;4;;A;BBC>BBC;;;;9:@AF=A>@@+00*0>*717;889*9:?<=>?=@9:::@AAB?BAD@BB?BB?BA>AF?CCCDH=BB@@@>B>A>B8;;=;:;@@@@=@BBC=@@;::B@B@@??;;6;;6;67776;6;>:><<6<600)0<:66>@<??=?@CBB?559999:44.4;:4444&44.4444&4449;2444
@N9IO0:00726:06100
TACGGAGGGCGCAAGCGTTGTTCGGAATACTGGGCGTAAAGCGCGTGTAGGCGGTCTGGTAAGTCGGTTGTGAAATCCCCGGGCTCAACCCGGGAACTCATCCGAAACTTCCAGGCTCGAAGTTCCCGGAGAGGAAGGCAGAATTCCCAATGTAGGGGTGAAACTCCGTAGATGATTGGGAGGAATACCAGTGGCGAAGGCGGCCTTCTGGACGGTGACGTGACGCTGAGACGCGAAAAGCGTGGGGAAGCAAACAGG
+
CBCC@CCC?CCCC>AABB8;;>A;8>+009<=;395;;;0;@>@B;;;BA@BC8::@?;?>:>?8938289BBC9??BA1@>59:00+/9367176:;9443-33907717,33,33333,33,33(33889:585:388/0*/(/6.60///78==/3226'229,225552222+..'.9(.(/660777828;=4:6:;2<4:4958/585+2292225757355.......222&2...888&.(.335.55:=
@N9IO0:00732:06091
TACAGAGGGTGCAAGCGTTGTTCGGAATCATTGGGCGTAAAGGGCGTGTAGGCGGTCTGTTAAGTCATGTGTGAAATCCCTCGGCTCAACCGGGGAACGACGCATGAAACTGACAAGCTAGAGTACCAAAGAGGGGGGTGGAATTCCCGGTGTAGCGGTGAAATGCGTAGATATCGGGAGGAACACCGGTGGCGAAGGCGGCCCCCTGGTTGGATACTGACGCTGAGACGCGAAAAGCGTGGGGAGCAAACAGG
+
CCB;<<IC;AA??;?@@@=@B<@A5;5:9443::2:<333(33(3<<BBCD@;:7:A???=?ABECBBBCCCBBD=BAA:@95.95554;6;>?2=:=@CAB;:;BB=26955;;49999:55599.55)44;;;;;$9;5::>;>=6><==DBCBC@994;4::;;<<<<=B???;18;;>8?@?;A=?@;?99376;828;8;'8<6;696;///656,-----/79883999&9;787;;&33773(3899
@N9IO0:00742:06075
TACGAAGGGGGCTAGCGTTGCTCGGAATTACTGGGCGTAAAGCGCACGTAGGCGGCTTTCTAAGTCGGGGGTGAAATCCTGGAGCTCAACTCCAGAACTGCCTTCGATACTGGAAAGCTCGAGTCCGGGAGAGGTGAGTGGAACTGCGAGTGTAGAGGTGAAATTCGTAGATATTCGCAAGAACACCAGTGGCGAAGGCGGCTCACTGGCCCGGTACTGACGCTGAGGTGCGAAAGCGTGGGGAGCAAACAGG
+
@BCAA>ACCC1FCCD999ACCB@@<@?@?A@@@A<;;:CC>CA@996B@DD=9:46C>4B@@=@@DDDDD3C??><?C?CB<??AA?><>@A;AAA;@979?C?BABBCBBB?BD9:8BBAAB@@<@B<@@@@?A@???A>A?BBCCCDBBBBB>>>;@@??8?=AAA@@@@@@>ABAA=A@;???;?@AA?BCC?C?998:A989<=8=?6=;@@???AAAAC899<A?779C:>>A@@@@6=><<<5=993
@N9IO0:00744:06083
TACGAAGGGTGCAAGCGTTACTCGGAATTACTGGGCGTAAAGCGTGCGTAGGTGGTTTGTTAAGTCTGATGTGAAAGCCCTGGGCTCAACCTGGGAATGGCATTGGATACTGGCAGGCTAGAGTGCGGTAGAGGGTAGTGGAATTCCCGGTGTAGCAGTGAAATGCGTAGAGATCGGGAGGAACATCTGTGGCGAAGGCGACTACCTGGACCAGCACTGACACTGAGGCACGAAAGCGTGGGGAGCAAACAG
+
AABA@;@C<;;;EAE;;;@BAA@@9;2739<<=;5<=;;;6;@A>@ABBBB@BC>AA<BB?@@BBBBBB>@@@>;09;5);;5)55BB9C<CC>6B9;;2;DC=@>A@AC;:4;@A=@BBBAAAAAC=AA@;;;7;@ABB?B=@<AC=B@BBBCBBBBCA@@:@A@AABCC;:;BBC>BB@D@CCCFCBBB@BBC?B?AAABBBB?BA799>ABABCB=B?@:9333277;373/4888;?=1<:A@=8=88
@N9IO0:00758:06108
TACGAAGGGTGCAAGCGTTACTCGGAATTACTGGGCGTAAAGCGTGCGTAGGTGGTTCGTTAAGTCTGATGTGAAAGCCCTGGGCTCAACCTGGGAAGGCATTGGATACTGGCGACCTAGAGTGCGGTAGAGGGGTGTGGAATTCCCGGTGTAGCAGTGAAATGCGTAGATATCGGGAGGAACATCTGTGGCGAAGGCGACACCCTGGACCAGCACTGACACTGAGGCACGAAAGCGTGGGGAGCAAACAG
+
@@B;:4;C9;<<<7;AA@?C@>:;2:1:-3;=;A=::;@>5=?@A@@@@AA;@B?A>ABB>B>BBCCC>DBBC>?4;A<5@@?5BBCC:B:>C@7;9;;=BDBGADCBCCC@CCDF@;;;@@;;;@=@B@;<;<.;@BA?B?C@BE@D?BA:9::;;CCCC>BAAAAAA@A@A;<<6;A=B?DAA@BAAA9>?A2;4:@BBBDG>CB9<@7;;===;;;@===<54.4;4555)5444444&44<<<4<99
@N9IO0:00762:06104
TACGGAGGATCCAAGCGTTATCCGGATTTATTGGGTTTAAAGGGTGCGTAGGTGGTTCTTTAAGTCAGGGGTGAAAGACGGCAGCTTAACTGTCGCAGTGCCTTTGATACTGAAGAACTTGAATACACTAGAGGTAGGCGGAATGTGACAAGTAGCGGTGAAATGCATAGATATGTCACAGAACACCAATTGCGAAGGCAGCTTACTATGGTGTCATTGACACTGAGGCACGAAAGCGTGGGGATCAAACAGG
+
CCCC@AA=?@?;A@CBCCABBC9B8AAA=BB?DD>C=5A@<@=5558A;;;;00,06000+03=@@BDBB:BBAB:ACAA>B@@@@;@<@BCBCCB;;;CB?CC<;;;A@@@@>BB@@@<@@@BCDCCBDC;;7;BC>BB?B?AAABAAB?CC???D@A;;;6:;;AAACC;;;BAAAA:::>BCG@DDJ;;;CB?B@B;;;C?BBCBBB?CEBBBD:;;AAAABBB?B@?999.::::BCC:BAABC=;;;>
@N9IO0:00718:06125
TACAGAGGGTGCGAGCGTTGTTCGGAATTATTGGGCGTAAAGCGCGTGTAGGCGGCTTAGTAAGTTGGGTGTGAAAGCCCTCGGCTTAACCGAGGAAGTGCGCCCAAAACTGCTTGGCTTGAGTACCGGAGAGGGTGGCGGAATTCCCGGTGTAGAGGTGAAATTCGTAGATATCGGGAGGAACACCAGCGGCGAAGGCGGCCACCTGGACGGTAACTGACGCTGAGACGCGAAAAGCGTGGGGAGCAAACAG
+
CBCAAACC<BB@><<9995:@@BC@C?B@BC?BE>B?:;;0:;9@AABBBB@BC@CC@DD<;5;=.95,9@>@@@:BB>6C>C8<B=B@G?BBEEE@CBD;9;D=BBB:BAAABAC@AA=A@@@AC@C?CC9::6;?;?A=A>A>AC<A>ABABAA@>AABD>D@AAAAC@AA???C<AA>?<?BB79:BD?BBB?A>9;6;5:A=AA?A@@9;;4:>?>>0//88844444444&4:::=??2=665=1:45
@N9IO0:00721:06153
TACGTAGGGTGCAAGCGTTAATCGGAATACTGGGCGTAAAGCGTGCGCAGGCGGCTTTGCAAGACAGATGTGAAATCCCCGGGCTTAACCTCGGGAACTGCATTTGTGACTGCATCGCTGGAGTGCGGCAGAGGGGGATGGAATTCCGGCGTGTAGCAGTGAAATGCGTAGATATGCGGAGGAACACCGATGGCGAAGGCAATCCCCTGGGCCTGCACTGACGCTCATGCACGAAAGCGTGGGGAGCAAACAGG
+
DDCCC99:,;;;A=@AAA=A?ABA;A,00>000,95;CD>E@@AAAA>00,00+//:1:7:54444444A:::B<?AAA5@>,..).)-0----(,025-----(--9=889@@>==??<187;<>@?C;;;@???.===:A493:393:>977;7333;?A?478@@888@@<767:8==<A;;;;=@@CB?B;;6;?;;6;BBB.;<;0:29>?==@@@969@??9:;::A@@8@;::AAA3;::BC=CCC?
@N9IO0:00729:06159
TACGTAGGGAGCAAGCGTTGTTCGGATTTACTGGGCGTAAAGGGCGCGTAGGCGGCGCGGTAAGTCACTTGTGAAATCTCTGAGCTTAACTCAGAACGGCCAAGTGATACTGCAGTGCTAGAGTGCAGAAGGGGCAATCGGAATTCTTGGTGTAGCGGTGAAATGCGTAGATATCAAGAGGAACACCTGAGGTGAAGACGGGTTGCTGGGCTGACACTGACGCTGAGGCGCGAAAGCCAGGGGAGCAAACGG
+
AAAFCAAA>ACBCBCBBB@DE@BB?AAA;AA@CC=CBBAB:@@:A;:;AAA>BB?BAAA=;;5;@@@@@=@@@AA9@@??;00/89)/)/:;;;?<?A9A3:58:@=385=C@BBBA@999??888;>>5>?=2=>277<8>19/8;/849ABABBB?BDDE>;;;BBAAAA;;;?=>@A3:4:?=<@@993:9:9=99:;.:5:89??7?>@?>=>>?987777483888::<043,33;;/===?;.377
@N9IO0:00746:06155
TACAGAGGGGGCAAGCGTTGTTCGGAATTACTGGGCGTAAAGGGCGCGTAGGCGGCCTGCTAAGTCGAACGTGAAATCCCTGGGCTCAACCCAGGAACTGCGTCCGATACTGGTTGGCTTGAATCCGGGAGAGGGACGTGGAATTCCAGGTGTAGCGGTGAAATGCGTAGATATCTGGAGGAACACCGGTGGCGAAGGCGACGTCCTGGACCGGCATTGACGCTGAGGCGCGAAAGCCAGGGGAGCAAACGGG
+
BCCAAACCDC5CDACCCD@BC@BE@B@B?AAAAA9?@AAA<AD>BCBBA?>;9939;?>@?=9?AAAA?9;:@@@;@@A;AAB<@@@C<CC=CDAL@D::;@?@:?AABAAC?B<B>AA8<@7@@=@B<@CBBB>CD;667<7@=A=9905;:99=@;@:;;0:B?@@ABC;;;@AB?CC@C?AAB@D?BB@BBD@C?@@@AA@@<@C=@@?C=@@B?B@@BAC;;;=???9;:/:=49=@@4?9:6@7?@@6
@N9IO0:00758:06128
TACGTAGGGTGCAAGCGTTAATCGGAATACTGGGCGTAAAGCGTGCGCAGGCGGTGATGTAAGACAGGTGTGAAATCCCCGGGCTTAACCTGGGAACTGCATTTGTGACTGCATCGCTGGAGTGCGGCAGAGGGGGATGGAATTCCGCGTGTAGCAGTGAAATGCGTAGATATGCGGAGGAACACCGATGGCGAAGGCAATCCCCTGGGCCTGCACTGACGCTCATGCACGAAAGCGTGGGGAGCAAACAGG
+
CC;;9BBB<<;;E?BBCD@D@BA><>-00>>AA8??ABA;@?>@@@@@;;7;A>A@@@@@@?AA@@@;?A?@?C;AAAA6AB:@?596:300>5<,00008893:;?=BBBEBBBBBBB@BBBBBB<@@@@ABBB5BAA>A>A>B?BCCBBCABBCCFJFL>;;;BAAACA@@@CC>AA>@<@CC<@@@@>@DC?B>BB>BACB6@@@9@<@BBAA:::;9:?BAAAAAA???9?A@ABBB9????D=BBB>
@N9IO0:00725:06198
AACGTAGGGGACAAGCGTTATCCGGATTTACTGGGCGTAAAGCGCCCGTAGGCGGCCTTTCAAGTTGGATGTGAAAGCTCCTGGCTTAACTGGGAGAGGTCATTCAAAACTGGGGGGCTAGAGGATGGAAGAGGAGAGCGGAATTCCCGGTGTAGTGGTGGAATGCGTAGAGATCGGGAGGAACACCAGTGGCGAAAGCGGCTCTCTGGTCCGTACCTGACGCTGAGGGGCGAAAGCGTGGGGAGCGAACGGG
+
D;CCCCCEF;B@@2;;;;4;?@@C@CEF>AA@@C?;;;DG8>:9:@6>9>>;9:7;@CC>CC@AA?A?A@>>999/9@AA?BB=???C9::BB9@@@@=@@@A@CBBD;;;DDCCD)@AACBCABBBBC@CBC?BBCBAA9:8:?BB>B@DBBCB@@<@A=A?BABBBCBC@;;::C=CC@C=999499=@;?@@@8=>>099<A@>?;??:>;;;63333339543;;+3333(4:::>>>166;;;054;3
@N9IO0:00734:06204
TACAGAGGGGGCCAGCGTTATTCGGAATTATTGGGCGTAAAGGGCGCGTAGGCGGCCATGCGTGTCTTCCGTGAAATCCCTCGGCTTAACTGAGGACGTGCGGAAGAAACTGCAAGGCTCGAGTCCGGGAGAGGGGGGTGGAATTCCCAGTGTAGCGGTGAAATGCGTAGATATTGGGAGGAACACCGGTGGCGAAGGCGGCCCCCTGGACCGGTACTGACGCTGAGGCGCGAAAGCGTGGGTAGCAAACGG
+
CDCCCCDDDF1D>BBBBC>BA=@@<?=??BB>BD>AB???:?D>???A?@>900+06;;;?@??@BB=?=@@AAC=ABB<BBB?BC@C@CBAAB?@@@ABAD?B????9?@?>A6:39;@>>@?B5;;09;787878$7@>A?C?BB<AACB@@@<;5;;;A=BA@A@@;;<CB7<<0;@5;5:;;@A?BD9;;B9;8;B@DEEE5BB9;;?B?B@ABBCBBBDBAA>AAABAB<A@@@BB9A@A;;;0;;;
@N9IO0:00735:06162
TACGTAGGGTGCGAGCGTTGTCCGGAATTATTGGGCGTAAAGAGCTTGTAGGCGGTTTGTCGCGTCTGCTGTGAAAATCCGGGGCTCAACCCCGGACTTGCAGTGGGTACGGGCAGACTAGAGTGTGGTAGGGGAGACTGGAATTCCTGGTGTAGCGGTGGAATGCGCAGATATCAGGAGGAACACCGATGGCGAAGGCAGGTCTCTGGGCCACTACTGACGCTGAGAAGCGAAAGCATGGGGAGCGAACAGG
+
CCACABBC>:;;CBB;;;8;BB@D@DFD@BA@DB<:;<CC=C999A=<@=@9;<5<C;ABCBBCAB;;:@@@::::-9>3:::-9@@CADDD;C?@?@69:AABBC8;;@@C>AABCBCBBAA;;;B=;;:@@0??@@??:B=B?BAECACBBBCCC@CC>A>;;;?@@@BBB;66A8<@9A9BCDFBBBC?BBB@D>?@E@BBA@@@A9@?A@@@AA@A:;;@BBA@=@@:9:58AABCFD:BB9;;>BBB@
@N9IO0:00737:06170
TACGGAGGGTGCGAAGCGTTATCCGGATTCACTGGGTTTAAAGGGTGCGTAGGAGGACTGGTAAGTCAGTGGTGAAATCCCCGAGCTTAACTTGGGAACTGCCGTTGATACTATCAGTCTTGAATACCGTGGAGGTGAGCGGAATATGTCATGTAGCGGTGAAATGCTTAGATATGACATAGAACACCAATTGCGAAGCAGCTCGCTACACGAATATTGACTCTGAGCACGAAAAGCGTGGGGATCAAAGCAG
+
665;85//)/>0/02<522(---(-(-:49:B;;;055)55)55)4::@@:;85<8<CCB@@@45:BABCB>BBA?77777-3339?8:7<=7;;5A899AA:>?544ABCC=>=>8A8>;?B=@@B133>4::/8585>?:><AC;;;>::5333./(/5581:8>?<?AA@@=886>=858<><<9<59066::*//88883379:7=999269=;@99?>////.737355+58575<9.<996605366
@N9IO0:00738:06188
CACGGGGGGGAGCAAGCGTTGTTCGGAATCACTGGGCGTAAAGGGCGTGTAGGCGGTCAGGTAAGTGAGACGTGAAATGCTCGGCTCACCCGAGGAGCGGCGTCTCATACTGCTTGGCTTGAGTACGGGAGAGGATGTGGGAATTCCTGGTGTAGCGGTGAAATGCGTAGATATCAGGAGGAACACCGGTGGCGAAGGCGCACATCTGGCCCGATACTGACGCTGAGGCGCGAAAAGCTAGGGGAGCAAACGGG
+
@B:;<;<;<"99>99@BAA.5559;5;9==BB;;9,9999@;@I>CCBBCBC=:97;99>:940555;=@9@A@@@8;444>?388:994(49>:@A@>9;;;><<A;;;665C9<8AC996ABCBBC<@:896;;;9:8(36D6;8;A?AA:=B<B>A@AA9;::B?A@A???8947::8@7BBC@C@CB?B9<::=AA@::5>>??:??88:4;>784977388;5;;=7999&7;;;<CC:BBAAB<AAA9
@N9IO0:00742:06164
AACGTAGGAGCGAGCGTTATCCGGATTTACTGGGCGTAAAGCGCACGCAGGTGGCTTTGCAAGTCGGACATGAAAGCTCCTGGCTTAACTGGGAGAGGTGGTTCGAAACTGCGGAGCTTGAGGTTGGGAGAGGGACGTGGAATTCCCGGTGTAGTGGTGGAATGCGTAGATATCGGGAGGAACACCAGTGGCGCAAGCGGCGTCCTGGCCCACACCTGACGCTGAGGTGCGAAAGCGTGGGGAGCAAACAGG
+
A3A@ACC><<6@;;>BB>BBC?B<??A;@ABBA=@@?@@9@;;;A;99>=:;;49<>3?BB?B@@@=@@BB@BB9;;;C@BC@CD@C<HCE@8=BBC@CC?C?CCCC=A;;;B>AAA>:@BB?B@BC=AABBC=CCBBB>B@B@BD=C>A@B@AAB>AD>B>ABB?@@@>@@@???5::?A=ABA=AAAB?BACB?AB>:BB@A777-3808:;;8;::@??;<<<8;:;=<<6===A@@A2=====6;:;9
@N9IO0:00753:06193
TACGTAGGGGGCTAGCGTTGTCCGGAATTATTGGGCGTAAAGTGCGTGTAGGCGGCTTGCCAAGTCCGGTGTGAAAACTCGGTGGCTCAACCCCGAGCCTGCACTGGAAACTGGCTTGCTAGAGTCCGGAAGAGGAGATTGGAATTCCTGGTGTAGCGGTGAAATGCGCAGATAGTCAGGAAGAACACCCGTGGCGAAGGCGGATCTCTGGGACGGTACTGACGCTGGAGACGCGAAAGCGTGGGGAGCAAACAGG
+
EBCBB:::::*<BCDCCD@;;;?C?B>A>;;.99)399:@;@?@=;;;:99:==3:4.4;7@5;???B=::99:;;*9=<<800*0//94:<</<<A?<9997;:6)//(///)/946454::?::.924.///)/---(-(/)-(-(-5(///////4<999144389:867//////397=;7=444)//;)//74759;:833388:<4==>:>C>;944:::0*000/99/33(3333444&4::::3;??;
@N9IO0:00735:06237
TACAGAGGGTGCAAGCGTTGTTCGGAATCATTGGGCGTAAAGGGCGTGTAGGCGGTCTGTTAAGTCATGTGTGAAATCCCTCGGCTCAACCGGGGAAGGACGCATGAAACTGACAAGCTAGAGTGCCAAAGAGGGGGGGTGGAATTCCCGGTGTAGCGGTGAAATGCGTAGATATCGGGAGGAACACCGGTGGCGAAGGCGGCCCCCTGGTTGGATACTGACGCTGAGACGCGAAAGCGTGGGGAGCAAACAG
+
BCGCDFCF>@A>>9==>><???AA=A7;;@?7<<4=;89:5:=9@ABB@@@=995:A@@A>?=?BAAACCCBBBD>CCC>CCCABBBC:C9A>>2>>B9@A<<:@;;;0;@@?@@=@BB@AA@9:;255)55;;;;;;";<7<>B?BC=C?CBA>@?A;;<5=4::?AA;;A@::9BB8?A>A>@A@?B>@@=@BB?A?AB<=>?>0@B>A?B?A???@:;;;:=??????D???:@BBBDCC9AAADD=A99
@N9IO0:00741:06215
TACGGAGGGTGCAAACGTTGCTCGGAATCATTGGGCGTAAAGCGCACGTAGGCGGCCTGTTAAGTCGGGTGTGAAAGCCCTGGGCTCAACCCAGGAAGTGCACTCGAAACTGGCGGGCTTGAATATGGAAGAGGGTCGCGGAATTCCCGGTGTAGAGGTGAAATTCGTAGATATCGGGAGGAACACCAGTGGCGAAGGCGGCGACCTGGGCCAATATTGACGCTGAGGTGCGAAAGCGTGGGGAGCAAACAGG
+
CCBB=;9;/;A:;<.;;;<CBB@A?B:;;DD@DD>BCBCE<@?@@DCA@;;679-36@@<9<9@=>C>8CBBBBC<BB@7AB<5BCCB9B>8BB9B7?@BA<@@@@@?7BAA?ABB=CCACDAAABB?B?CBEE=BBB@=9@=@=@E?E?BCBAA::7:AAA>CAECC@???AAABD>CD@C=@???BBBB?A9938387.7BDC?@AC=A>A=CCC@BBA???9999??@CCC?CBBABCB7@@@>@8@@@>
@N9IO0:00743:06221
TACGAAGGGGGCTAGCGTTGCTCGGAATCACTGGGCGTAAAGCGCACGTAGGCGGCTTTCTAAGTCAGGGGTGAAATCCTGGAGCTCAACTCCAGAACTGCCTTTGATACTGGAGAGCTTGAGTTCGGGAGAGGTGAGTGGAACTGCGAGTGTAGAGGTGAAATTCGTAGATATTCGCAAGAACACCAGTGGCGAAGGCGGCTCACTGGCCCGATACTGACGCTGAGGTGCGAAAGCGTGGGGAGCAAACAGG
+
CBBBA=ABBB2BCCDAAA@CCCCC?B:;:BCCCG>:;;CC;@A@@BAB@<<:00)/>:1?==;=>CC===1A@<=7==:BB??@>@<B>?@B=A;B?B?=??AA587?AA:93:><>=>;@???<<BB=BBAA<<?>A?@38,6AABBC9>88:?8:5:>>@3A<>>>===???=;;;C?AB@BBB@EDBB@BCA:>;00,0@<>>@A;AA;ABAC;;;B;;;BAAA?@@@BCC=BAA@BDD8@AB@A9A@@=
@N9IO0:00749:06245
TACAGAGGGTGCAAGCGTTGTTCGGAATCATTGGGCGTAAAGGGCGTGTAGGCGGTTTGTTAAGTCATGTGTGAAAACCCTCGGCTCAACCGGGGAAGGGCGCATGAAACTGGCAAGCTAGAGTACCAAAGAGGGGGGTGGAATTCCCGGTGTAGCGGTGAAATGCGTAGATATCGGGAGGAACACCTGTGGCGAAGGCGACCCCCTGGTTGGATACTGACGCTGAGACGCGAAAGCGTGGGGAGCAAACAGG
+
?@@969CC=AA?@9==??39:=@@;@4::@@5:;3@?@@@:AA9?@@BACC?BB?CD=BB=><?@BCABBA;:;>@&44)5=>9<BCE9=8@?@6@;A=<@@@@AACA=BBB@BB>AAAA@?=>9:283(48<@@@?&=A7A?B?BB=B?BB@:;;:.9;5=5;;<>;;;><@@AB@7<@?C@CFCAEBBBAFDE@HACBBBCCC2BD?B?A<@@@@A@BBA@@BB@@@@BBAB<ABBBBBB9@@@DD=A??;
@N9IO0:00750:06218
TACGAAGGGGGCTAGCGTTGCTCGGAATTACTGGGCGTAAAGGGAGCGTAGGCGGACTGTTTAGTCAGAGGTGAAAGCCCAGGGCTCAACCTTGGAATTGCCTTTGATACTGGCAGTCTTGAGTACGGAAGAGGTATGTGAACTCCGAGTGTAGAGGTGAAATTCGTAGATATTCGGAAGAACACCAGTGGCGAGGCGAACATACTGGTCCGTTACTGACGCTGAGCTCGAAAGGCGTGGGGAGCAAACAGG
+
BAA?>29:::*;AAB;:9>ABBBBAE@D?B@::;0:=@9A,;;.444445<8CDAAAABBB=BBAAABBC@?@@A99:9(:<?6@@@<9<8?=A=@9@=::4:A5::::A=?;@@????<@:9::99:@<A>?9<<:;00/*//9596;88888>?;?BBA:A=:99@?>887;>>6>9>B?AB@5;00-(----066635666655/58/68:888<<;:866/---2266',(--,799'-..35,5:88
@N9IO0:00759:06216
TACGGGGGGAGCGAACGTTGTTCGGAATCACTGGGCGTAAAGGGCGTGTAGGCGGCTGGATAAGTGGGATGTTAAATCCCCCGGCTCAACCGGGGACCTGCATCTCATACTGTTCAGCTCGAGCACATCAGAGGAGACTGGAATTCCCGGTGTAGCGGTGAAATGCGTAGATATCGGGGAGGAACCACCAGTGGCGGAAGGCGAGTCTCTGGGATGATGCTGACGCTGAGGCGCGAAAGCCAGGGGAGCAAACGGG
+
@@:;:;:;$;AABB@BCC?BA8<>:>:?=CCBCC=AA@AB5@@5@BBC@:;6;A=ABB<AAB?BAAC>CBBB=A?9;;;;;*06<777)0*///&/:4:><;;??9::9??=@=@999??@??@CCBCBCBBB<?:;;BB=A:?299/9:>:@@@@@;>:99/9>:9:B@??BBA@;;&94./)/)//)//68(-/)/)/)///<<<>?>>>6=<=????==<:////-/5;///::1/524;==155;=>6===7
@N9IO0:00718:06292
TACAGAGGTGGCAAGCGTTGTTCGGAATTACTGGGCGTAAAGGGCGCGTAGGCGGTTCGATAAGTCCTGTGTGAAATCCCTCGGCTCAACTGAGGAACTGCACGGGAGACTGTCGGGCTTGAGTTCGGGAGAGGGAAGCGGAATTCCGGGTGTAGCGGTGAAATGCGTAGATATCCGGAGGAACACCGGTGGCGAAGGCGGCTTCCTGGACCGACACTGACGCTGAGGCGCGAAAGCTAGGGGAGCAAACGGG
+
CCCAAAB=@A=??;>8::6:A?CC@C>A>AAABC<;<;BB;AA<BABCBBB?@@<@?BBCCC?CCC@CBBEAAAC=BBB<BBB?BBBB?BAA@@>A@CCA@CDDD=BBBCCCCBCC=BC?BA@=:99:-;=<=@9>199;2;8@?C?BB:??>99::8BBB>6==888@@@99:??A3;;=A5?BB?A?BB?BBC@D?AB?BB>A?AA<??;><@??8888;;888:49;A@==,33?88;<1:<=C=6=CC8
@N9IO0:00729:06302
TACGGAGGGGGCCAGCGTTGTTCGGAATCATTGGGCGTAAAGGGCGCGTAGGCGGCCGGGTAAGTCTGACGTGAAATCCCTTGGCTCAACCAAGGAACTGCGTCTTAAACTGCTCGGCTAGAGTCCGGGAGAGGGTAGTGGAATTCCCAGTGTAGCGGTGAAATGCGTAGATATTGGGAGGAACACCGGTGGCGAAGGCGGCTACCTGGACCGGTACTGACGCTGAGGCGCGAAAGCTAGGGGAGCAAACAGG
+
B@BC=B@@@@0@:ABB;;46;8<?;@<CBDCACF>BB?B>6BB=BBA@@AA>;;496;;4<A;?;;@?=<BBBBB;???9@=A?BCBC>B=@0:.959:9@::<@<@<1<55;56=8@BCBBAAA7;;6>@?B<6ABA@A8@6?.44(49==B<<<=9=<>>7::555<@@;;;<BA:??:C8:::AD@AA>ACC?B?@A?BBBC9BB666<C<BCBCBB<>@BA;;69BB;;:.59?9;55&5A>=:3@:A9
@N9IO0:00759:06286
TACAGAGGTCCCAAGCGTTGTTCGGATTCACTGGGCGTAAAGGGTGCGTAGGTGGTCGGGTAAGTCTGATGTGAAATCTCCAAGCTCAACTTGGAAACTGCATCGGATACTATTCGGCTCGAGGGTTGGAGGGGGGACTGGAATGCTTGGTGTAGCAGTGAAATGCGTAGATATCAAGCGGAACACCAGTGGCGAAGGCGAGTCCCTGGACAACTCCTGACACTGAGGCACGAAAGCTAGGGGAGCAAACAGG
+
CCCBB997:AB;C@B@AA@DC?BC@CC?BA@999.:=:;;044(4:@A@??:>@;A@A@=AB?CABA@?AAAB==8=BCC?C>B;9;B<>@8<9<@8=BBBDBBB9::CCC?@<@A=?>=>==?6??A4::BAAA':::B?A@CBBB=A7::@@B@??@ABC<@AC@@@AAAB:99;99919188;6<==?9==@+0*0/<099A8><:>==299=3=9:>@AAB@@9?A?;;;0:??ABDJ;DCCCC=;;;@
@N9IO0:00719:06336
TACGTAGGGTGCGAGCGTTAATCGGAATACTGGGCGTAAAGCGTGCGCAGGCGGTGATGTAAGACAGATGTGAAATCCCCGGGCTCAACCTGGGAACTGCATTTGTGACTGCATCGCTGGAGTGCGGCAGAGGGGGATGGAATTCCGCGTGTAGCAGTGAAATGCGTAGATATGCGGAGGAACACCGATGGCGAAGGCAATCCCCTGGGCCTGCACTGACGCTCATGCACGAAAAGCGTGGGGAGCAAACAGG
+
CCBCB9::.;@?@@>:;;5;4;;0)0*0/>?A@<BBBDG>C@@@@>@@;;6:@;?:::??=;9:7;7738444:388;;&44(44498=8==;6>699===>@6@@A;;;CCA???@@@;???@@A=@;;;;;;;*:@A;A?B?B<@>BBA?;9:?A@AA@;;;;@@@BCBAB;<;=;;5<<@AB=@@BB?CBB@C?BB?BABB2;;;0;9>??>=>>;977798=;;=?7777&799=<>>3887;?6>??6
@N9IO0:00721:06337
TACAGAGGGTGCGAGCGTTAATCGGAATTACTGGGCGTAAAGCGCGCGTAGGCGGCTTTGCAAGTCGGGTGTGAAATCCCCAGGCTTAACCTGGGAACTGCATTCGAGACTGCATTGCTAGAGTATGGGAGAGGGAAGTGGAATTTCCGGTGTAGCGGTGAAATGCGTAGATATCGGAAGGAACATCAGTGGCGAAAGCGACTTCCTGGACCAATACTGACGCTCATGTGCGAAAGCGTGGGGAGCAAACAGG
+
CCCCBCCC=A@?@>>>@@=@?BBD@D@C@CBAA@8?>988.99:;A;;;AC=;;7<BC<BBH@DEDCC=;;;AAJ?CCBC9AA=AD7<5;@;<;8<=B;;;EC?BAAAA@:;:;:=???BBBBBAAAA;@@@CD<B>AAB@C?BG>D@D@BA@@@@@=ABCF>AAACAAACCBCBA=A4;5;<@BCBBCCC?CBBB>CCCEGCAGABB?AA=A<A@ABA;;99@=>>A99000<*00/0<::+008=:6<>?2
@N9IO0:00727:06349
TACAGAGGTCCCAAGCGTTGTTCGGATTCATTGGGCGTAAAGGGTGCGTAGGCGGCGGGCAAGTCGGATGTGAAATCCCGGGGCTTAACCCTGGAACTGCATTCGATACTGCCTTGCTAGAGTACTGGAGAGGGAACTGGAATTTACGGTGTAGCAGTGAAATGCGTAGATATCGTAAGGAAGACCAGTGGCGAAGGCGAGTTCCTGGACAGTTACTGACGCTGAGGCACGAAGGCCAGGGGAGCAAACGGG
+
CCFBB@A<@AB9@?A;;;?BC?BB?AA?DBB8BB7;::BD9??9?A?@@BC@?><799.3<1;9>>:>?=?@?B;>?>8@@@.;;?A=AB>BB?B?C9::CB@BAABBCBBB@C<@>@@@@AABBCB@9<;BC=C?ABC9;9;C<CCB@CCC;;;@AAAAC?ECBBBCDBBB:;;AB?B@C@BBB=@@@@<@BC@C@CCCBB:;8;C=@@BCC?@@AA@@;;;A@?<?AA??292927787-377<;8;@C9
@N9IO0:00742:06338
TACAGAGGGTGCGAGCGTTGTCCGGAATCACTGGGCGTAAAGGGCGCGTAGGTGGCTTGGTAAGCGTGTGGTGAAAGTCCGGGGCTCAACCCCGGATCTGCCATGCGAACTGCCGACTCGAGCATTGTAGAGGCAGGTGGAATTTCGGGTGTAGCGGTGGAATGCGTAGATATCCGAAAGAACACCGGTGGCGAAAGGCGGCCTGCTGGGCAATTGCTGACACTGAGGCGCGACGAGCGTGGGGAGCAAACAGG
+
CCCBBBCC=@@=>==7889>>?>B=A>@@CBCCD=A@@@C>CC<AAABBBC@@@>@B@B@BC@B999@@?;?>??5;;;@CDG;BBBB?CDD;E?;;;;;;>A;:;CCACBBC@;;9@=;669??>AAA@;;4;9549<8=:>@6>DB;=@99549.44.4.4;;@>?><///<8<<=59;7666:<;<A+0/--(-378(/)/79:><4@==B6:9B6555//0/0)//.;7///9<77888+554<=8:>@@
@N9IO0:00744:06319
GACAGAGGGGGCAAGCGTTGCTCGGAATTACTGGGCGTAAAGGGCGCGTAGGCGGGATGGCAAGTCGGTCGTGAAATCCCTCGGCTCAACTGAGGAGCGTCGATCGATACTGCCGTTCTTGAGGATTGCAGAGGAGACTGGAATTCCCGGTGTAGCGGTGAAATGTGTAGAGATCGGGAGGAACACCGGTGGCGAAGGCGGGTCTCTGGGCAATTCCTGACGCTGAGGCGCGAAAGCGTGGGGAGCAAACGGG
+
CBC;;<@@@@,AA>BBBB@@@ADD@E@C?CDCCD?@@@AA<AB<A@@??@A=???8@@@<@@<@@CC>AAA999:*9==9?@A?BBAF@CB=<<7<@@BBBBBB9::A?>??>==>4=:038@7BB7BBBA@?>?>?=?D?C8C7=>6C6A?AA@@A?ABCB>BCBBABBCA@@9:9*891<6?A@<A?9:19@A<A?AA?=@AAA>>>8;>:>:>9=567::<=88/7>:;;A8==;=>==->=AA:09@B:
@N9IO0:00745:06315
TACGGAGGGTGCAAGCGTTGTCCGGAATCACTGGGCGTAAAGGGCGCGTAGGCGGCCCGGTAAGTAGGGGGTGAAATCCTGCGGCTTAACCGCAGGGCTGCCTTCTAAACTGTCGGCTCGAGCACGGTAGAGGCAGATGGAATTCCCGGTGTAGCGGTGGAATGCGTAGAGATCGGGAAGAACATCAGTGGCGAAGGCGGTCTGCTGGGCCGTTGCTGACGCTGAGGCGCGACAGCGTGGGGAGCAAACAG
+
BC;;5<;:09BAB?B;;;?AAAAD@C?AACBADB>BBBCC=CC<;;;;@AA=993;;0;?CC@BBACDDC1CCCD>BC?A@@@5:<5;6;6;6;;A8@9595@4>?A>8<<7<00+/99=7:@AAA>BB@@@=AA@@;<7<9>:CC>C@BBAAAAA@AC?B?BB@@AA@?@BBBBD==:BC?@A@CAACB?ABB;?;@A?;::A@;;>5@7@A78;BBBBBC;;::04=?AA9:::;5B>>1???B=4:44
@N9IO0:00745:06323
TACAGAGGTCCCGAGCGTTGTTCGGATTCACTGGGCGTAAAGGGTGCGTAGGTGGTGAGGTAAGTCGGATGTGAAATCTCCAGGCTCAACCTGGAAACTGCATTGGAAACTACCTTGCTTGAGGGTTTGAGGGGGGACTGGAATTCTCGGTGTAGCAGTGAAATGCGTAGATATCGAGAGGAACACCGGTGGCGAAGGCGAGTCCCTGGAAAACACCTGACACTGAGGCACGAAAGCTAGGGGAGCAAACAGG
+
AAB;;:A<@CC6@@@;;;?CB?DC;;;GCCBBCC>;;;B@4:5/5@55;CB@BB@BAAA?BB?BBBB?BABABBB3A@9939<5<?BB?C?>><>C9@0000;4;6;B;ABBB<A<@A@<=>>?6@?9?ABKHDD(A@CC=A>A>AA@@=AA@@@:::???D<???A@@A@::;;A@@AA>A=?;;4;<@A=A;:488=?78777*7<1877*8?=:<?::;:<<89177><<9*37388;=1::;??3839:
@N9IO0:00748:06354
TACAGAGACTGCAAGCGTTGTTCGGATTCACTGGGCGTAAAGGGTGCGCAGGCGCCGGGTGTGTCGGGTGTGAAAGCTCGAGGCTTAACCTCGAAACTGCGCCCGAAACTATCCGGCTAGAGTACTGGAGAGGGAAGCGGAATTCACGGTGTAGCAGTGAAATGCGTAGATATCGTGAGGAACACCAATGGCGAAGGCAGCTTCCTGGACAGTTACTGACGCTCAGGCACGAAAGCGTGGGGAGCAAAAGGG
+
BBB;;9@AA;;;A5;;;;>BB@DEAAA?@BB@@@;@A?AB=BC>AA?>@@?;99778A5BBAA@BBB:<;=;=;5==>>?9:3:=39176:=0//(////585,5;:)///;@9?;?A??>??>;>=8<>773(31;;;2;6@9??BB?BB:::AAA???C<AABBCBABCBB@AA999>A?BAA6;5<C5;;;>A=BBB@A?A>CC>BCABA@BBBBB;;;ACA@=ABBBCC7;;@;;;;-:?>>@>4>@8
@N9IO0:00752:06339
TACAGAGGGTGCGAGCGTTAATCGGAATTACTGGGCGTAAAGCGCACGTAGTCGGCTTTGCAAGTCGGGTGTGAAATCCCCGGGCTCAACCTGGGAACTGCATCCGAGACTGCATTGCTAGAGTATGGGAGAGGGAAGCGGAATTTCTGGTGTAGCAGTGAAATGCGTAGATATCAGAAGGAACATCAGTGGCGAAGGCGGCTTCCTGGCCAATACTGACGATCAGGTGCGAAAGCGTGGGGAGCAAACAGG
+
BBCBAACD?BCAA@?=88195:@C@D@C?AABBB>A@@BC799BBCBBCBBC@@>@CC>CCC?BCCCF=BBA9:97;ACC.;;7;;;;?C?CCC>C@BBCCBAC??999A@@@@@<>?@@@A???EEF=BAAAB;@=@BC=@=AC;@@B?BABBB:::BCCD?@@@BAABB@@@A????A=A=AA@=@@@@=@BD3;5;;5;;40600+/5;6455<4439::43353338::24448999.9<<<=255A5
@N9IO0:00752:06349
TACGGAGGGTGCAAGCGTTACCCGGAATCACTGGGCGTAAAGGGCGTGTAGGCGGGATGTTAAGTCTGACTTTAAAGACTGTGGCTCAACCACAGGAGTGGGCTGGATACTGGCATTCTAGACAACTGGAGAGGCGATTGAATTACTGGTGTAGCGGTGGAATGCGTAGATACCAGTAGGAACGTCAATGGCGAAGGCAGGTCGCTGGACAGTTTGTGACGCTGAGGCGCGAAAGTGTGGGGAGCAAACCGG
+
BAAA<@A@;@BBB=B;;;<@=909493944/<99////7>3<:3:>:@@AB>99:59739-;244883;4::089087:;;9<9=@AA=@?C9:9=::78A7<9;69;:@@@=@@??BB?>?@@;@00(/96906---(--(-3:2880///669;168,3.37985555666165555494;A@?@=?@;@@@>B?BAA?A;99AA595;:>>8>?>@>=99955.59<9;;39;;5555&59;<>8>@C8
@N9IO0:00763:06310
TACGTAGTGGCAAGCGTTGTCCGGATTTACTGGGCGTAAAGAATGCGTAGGCGGACATTTAAGTCAGATGTGAAATACCCGGGCTCAACTTGGGTGCTGCATTTGAAACTGGATGTCTAGAGTGCGGGAGAGGAAAGTGGAATTCCTAGTGTAGCGGTGAAATGCGTAGAGATTAGGAAGAACACCAGTGGCGAAAGGCGACTTTCTGGACCGTAACTGACGCTGAGGCATGAAAGCGTGGGGAGCAAAACAGG
+
CB;;;;<6B:BB:CCBB=;:;=A=;<;0:BCBC>;;;CB<A@=@>@@A;;5;;5:>@@?9@@@@@CCCAAACCC>???D>CC<??BB<>?@CD>B?????BBC<AAE>BBB@CAAAAA???@???@A=BBBC?BB:??@=A?B?BABBBBA@A?9:7:BBC=AA@??@:938<-736?:??8@=;9?@@?57777(36;;;=BB=ABC7:9?BBA>????>9:==:9399844=7BCCBBBB6@>9898+933<
@N9IO0:00718:06396
TACGTAGGGTGCAGGCGTTAATCGGAATACTGGGCGTAAAGCGTGCGCAGGCGGTTTGTTAAGACAGGTGTGAAATCCCCGGGCTTAACCTGGGAACTGCGCTTGTTACTGGCAGACTCGAGTGTGGCAGAGGGGGGTGGATTCCAGGTGTGAGGCAGTGAAATGCGTAGAGATCTGGAGGAACACCGATGGCGAAGGCAGCCCCCTGGGCTAACACTGACGCTCCATGCACGAAAGCGTGGGAGCAAACAGG
+
AB9:9BBB<;9;BB?B@@=@?@@@=A;000//7./55==4;;A=;;6@@=8@@<@@;?@5>;>;:986333333(38;;&33(37,/)/4///)/)//////4.:58<<<D@;;9<A????==000)0:.-/6666$66(//0616;498-..-(-//78:;.//----/9//344<7==:>5>>>;>=AB7:9B?C9@@?=>>>,987(733-333/878----(---66>?>C9A9379:,3897=1;::4
@N9IO0:00729:06369
GACAGAGGGTGCAAACGTTGTTCGGAATTACTGGGCGTAAAGCGCGTGTAGGCGGTCAGGCAAGTCGGATGTGAAATCCCGTGGCTCAACTACGGAAGTGCACCCGAAACTGCTTGACTTGAGTCCCGGAGAGGAAGGCGGAATGCTTGGTGTAGAGGTGAAATTCGTAGATATCAAGCGGAACACCGGTGGCGAAGGCGGCCTTCTGGACGAGGACTGACGCTGAGACGCGAAAGCGTGGGGAGCAAACAGG
+
CBB;;;AA8;;9==699:39<:?>;<-3-3<=>?8><;;;09@<CBBBBBB?B@?@@@@=?B>BBBB?B;:;BBB/9;=6=9A=BCCDA@??BC?A9>55588;(733(3999;8<559?BA@@BC7C?CCCC@B<A=>@5;5:@@@4;2555>>@@<<B@@9?;@AAAABB;<<B=@@C@D8:9A;@;;;2000*0)/7)/)4.4::399944.499:;944444:99737>>*3733888.:@@C>;??A?
@N9IO0:00729:06389
TACGGGGGGGGCAAGCGTTGTTCGGAATTACTGGGCGTAAAGGGCTTGTAGGTGGCCAACTAAGTCAGACGTGAAATCCCTCGGCTTAACCGGGGAACTGCGTCTGATACTGGATGGCTTGAGTGTGGGAGAGGGATGCGGAATTCCAGGTGTAGCGGTGAAATGCGTAGATATCTGGAGGAACACCGGTGGCGAAGGCGGCATCCTGGACCATTACTGACACTGAGAAGCGAAAGCCAGGGGAGCAAACGG
+
BB??>>>>>>"?A;@@@A=@B@CC?B>B?BBBCC<;;;@C>CE?CC@CCDEABB@B?B@BBB>ABCA;;;AAA@A8;;;0<AA>AA<@<@5;<;.;;<:99><<@<BAAAAA=AAA?AB>AACBBCFE@A;;;@5;0000)3-3-3233-3:8445<8;>;>3;833::9877///;6;:+0*8<=9<:==8?>>8=:??;@??>=>@=@A?BB>@@@AAAA;;<BAD=A@@@E<BA=;::;-:A@BB.:99
@N9IO0:00736:06383
TACAGAGGGGGCCAGCGTTATTCGGAATTATTGGGCGTAAAGGGCGCGTAGGCGGCCATGCGTGTCTTCCGTGAAATCCCTCGGCTTAACTGAGGACGTGCGGAAGAAACTGCAAGGCTCGAGTCCGGGGAGAGGGGGGTGGAATTCCCAGTGTAGCGGTGAAATGCGTAGATATTGGGAGGAACACCGGTGGCGAAGGCGGCCCCCTGGACCGGTACTGACGCTGAGGCGCGAAAAGCGTGGGTAGCAAACGG
+
CBCAB?????0@?BBBCC@CC?@A=??B=??@BA9=>999/9=9>?=;=@?59:174<<<<8789>??B=@@CBA9@@?8??@<AA>A>BCBBA?BB??@@@;=<999-7;:;;)0+//04::89.994&3:;<=??>&<@7?9=:>>8?BABBA@@@<;;:?8>???A???@>>:?<6:>3=87992719=294:383:?;@B>B+BC<@@;@;>::994==9;9773////---&-/////)/:9455)599
@N9IO0:00739:06388
TACGAAGGGGGCTAGCGTTGTTCGGAATTACTGGGCGTAAAGCGCACGTAGGCGGATATTTAAGTCAGGGGTGAAATCCCAGAGCTCAACTCTGGAACTGCCTTTGATACTGGGTATCTCGAGTATGGAAGAGGTGAGTGGAATTCCGAGTGTAGAGGTGAAATTCGTAGATATTCGGAGGAACACCAGTGGCGAAGGCGGCTCACTGGTCCATTACTGACGCTGAGGTGCGAAAGCGTGGGGAGCAAACAGG
+
BBBCB4:;;;*;CCDGCEABB@BB?B=B>BBBCC?BBBCD9;9A@CBCCCC@CC?@@@CC:?<@A@AAAA8BBBB<BAA9@@A@@@?A?BAAAA<@6::?@=@@9??????BC>AA@@?989AAAAB=@?@::8:C@@@A<@<@?B?BBA:;;BBBC>;=;C=C@DCCCGFCBB@A@=AC<A5;;@@BBBA>@A@:>?00+0===@AB?BB<??=ACAAAA??????<99:ADB5:;?ACBC9B@?@D<AA@9
@N9IO0:00750:06398
TACGAAGGTGGCAAGCGTTGTTCGGATTTACTGGGCGTACAGGGAGCGTAGGCGGTTGGATAAGCCCTCCGTGAAATCTCCAGGCTTAACCTGGAAAGTGCAGAGGGGACTGTTCAGCTAGAGGATGGGAGAGGAGCGCGGAATTCCCGGTGTAGCGGTGAAATGCGTAGAGATCGGGAGGAAGGCCGGTGGCGAAGGCGGCGCTCTGGAACATTTCTGACGCTGAGGCTCGAAAGCGTGGGGAGCAAACAG
+
0@>0<8;<CC?@@<?CCB5;;294.38</55AC?894444444(4;;AA00+00+04>:>?C;:;I>FJ:;;@A=,5:AB=BA=@B7;8;@DC@CC<ABCCB:;9></555;<055;;AAC>@=A@<<4<;<<6669@>=5@=A;AD=C9AABBCBB>A<<?6>B<96;?;@@;;;=6<<:>8<8<8<8<<:==<5:58:388834492858788*3333898899:5:::333(3766999&----8/667
@N9IO0:00775:05764
TACAGAGGGTGCAAGCGTTGTTCGGAATTATTGGGCGTAAAGCGCGTGTAGGCGGCCTTGCAAGTTGGGTGTGAAAGCCCTCGGCTTAACCGAGGAAGTGCGCCCAAAACTACAGGGCTTGAGTACCGGAGAGGGTGGCGGAATTCCCGGTGTAGAGGTGAAATTCGTAGATATCGGGAGGAACACCAGTGGCGAAGGCGGCCACCTGGACGGATACTGACGCTGAGACGCGAAAGCGTGGGTAGCAAAACAG
+
CCCCCCCC>CBBA<?98949A;AA@C?B?BC@CC=@?:88-9:9;CCCCBA<996:=@=@@@=@B@BG=CBCDFD;;:C>BBC@CE=@<A?BCB@C@CBCBBBC=??@8@AA??@@;@@????ABB?B?BBBBB>BC=@@;?;>9>B6;7;DAABBB@BBFE<B>AAAAA@AB;;=H>FD@D?CCD@C@;;5;;;5;?CA@D@BC>?@=@??8???9:9BBA???:99=>A:::79BBBFD8=<@9788&877
@N9IO0:00779:05794
TACGTAGGGTGCAAGCGTTAATCGGAATACTGGGCGTAAAGGCGTGCGCAGGCGGTTATGCAAGACAGATGTGAAATCCCCGGGCTACAACCCGTGGGAACTTGGACCATTTGTGACTGCATAGCTAGAGTACGGTAGAGGGGGATGGAATTCCGCGTGTAGCAGTGAAATGCGTAGATATGCGGAGGAACACCGATGGCGAAGGCAATCCCCTGGACCTGTACTGACGCTCATGCACGAAAGGCGTGGGGAGCAAACAG
+
CCCCB99:6;;@C?BCCC?B?@@B9?4:;9995)/9=;;)/)/7;7;@@??=@A>A=:9933-3833773877992:BBB:BC<99:??=AC:A@><19(/-(,,,,(--7(//:;<<==<599AA@AABBBCB?A@@@>>>>,>@B<?=??C?BBC???AAAAABCCE?CCCBBBBA@@DBDC>AB6;49??1777817<>6?2857;<==1=B>@@=?888>><<87773488888///(/)/9////&//5<<2<55
@N9IO0:00781:05767
TACGGGGGGGGGCAAGCGTTGTTCGGAATTACTGGGCGTAAAGGGCGCGTAGGCGGCCTGCTAAGTCGGACGTGAAATCCCCTCGGCTCAACCGGGGAACTGCGTCCGATACTGGCGGGCTCGAATCCGGGAGAGGGATGTGGAATTCCAGGTGTAGCGGTGAAATGCGTAGATATCTGGAGGAACACCGGTGGCGAAGGCGGCATCCTGGACCGGTATTGACGCTGAGGCGCGAAAAGCCAGGGGGAGCAAACGGG
+
AA;;9;9;9;9"9A595A=9@@=BCACAD?BB::949;59>)55)599===A89:6<;@=AA@5;;=:49;;8973(3333&3995?<BB=?>?==/A=ABB99:C?DBCCB@>;???7833;;6;=6<<3>??BB;@?@@@<??C?C?==7:::>>;<:;773(44444:::89944/1763=60//::;:?6?BC<?;?A=@@CC?@B?AB@D@CCA4:99944444.4;:4444&44.44444$499;;4=<<6
@N9IO0:00781:05794
TACGAAGGGTGCAAGCGTTATCCGGATTCATTGGGTTTAAAGGGTGCGTAGGCGGGGCGGTAAGTCAGTGGTGAAATCCTGCAGCTTAACTGTAGAATTGCCATTGATACTGCCGCTCTTGAGTACGCTCGACGTGGGCGGAATGTGCCGTGTAGCGGTGAAATGCTTAGATATGGCACAGAACACCGATCGCGAAGGCAGCTCACGAGGGCGAAACTGACGCTGAGGCACGAAAGCGTGGGGATCGAACAGG
+
@@B<;9<H>CCCC>B@@@?BBB@C?BC?A@?<>?6<@/99,3;.89@@?==<>@?A6?@?AA>@A@@@@A?BBCC?CC?BCB=BBC7A7<CCCCBB@F9BB@CD@BB?@@BB@?AA@@@?BAAAA=BCBBCBB=8?@<@?;??98:@@6:AA;33381<>??8?@AD?BAA>>9:233<;;?798C>BA>??<;7,7,8896669:=888)6:;83=>>A@?>:89807=>9<<1:996666(87569:>=;4
@N9IO0:00800:05785
TACGAACTGTGCGAACGTTATTCGGAATCACTGGGCTTACAGGGTGCGTAGGCGGCTATTCAGGTCAGGTGTGAAAGCCCCCGGCTCAACCGGGGAACTGCGCTTGAAACCGAGTGGCTCGAGTCAGCTAGAGGTACACGGAACTTCCAGTGGAGCGGTGAAATGTGTTGATATTGGAAGGAACACCGGAGGCGAAAGCGGTGTACTGGGGCTGGTCTGACGCTGAGGCACGAAAGCCAGGGGAGCGAACGGG
+
AAC;;4;<:;5;9B=;9949<9=>:>;9;;:AEA<AA0//<??5??BCB?@;:;6;A;??ADB@CBBC?@@?999+799:9(74;78>4>7BHF:B?BBBAA@<4333(3,3<883.27<:;;;<?@@@::::6:@999A?A?BB?B?ABA@=AA9:59AAD>>>>BA=@@@AB=A>B@D@C?BBB?B>@@;?:::6;BD?BC@AABDDD;CCD@CCCBBB;;;;;;=AAA;<<0;B;@@@@499@@@;@BB:
@N9IO0:00806:05773
TACGTAGGGTGCGAGCGTTAATCGGAATTACTGGGCGTAAAGTGTGCGCAGGTGGCCTCGCAAGTCGAGTGTGAAATCCCCCGGGCTTAACTTGGGAATTGCGCTCGAAACTACGGGGCTCGAGTGTGGCAGGAGGGAGTGGAAGTTCCGACGTGTAGCGGTGAAATGCGTAGAGATGATGGAGGAACACCAATGGCGAAAGGCAGCCCTCCTGGGCCAACACTGACGCTCATGCACGAAAGCGTGGGGAGCAAACAGG
+
/777795;/55555559:398;00+05@;C@@AF=<<;;;4;=<A@B@@@@=@==>98984;7;<BBB?AB=979)7////$//(/6(/(//388286;3;//////9:16688><<0;??>?:99/-(---(-36.532327(..(.(..655../:<>8<<@@8==BB@@::444444;.44.4.///)/)/727/44)43445//)//)/--(-(/)/:::;:5544//////////)4445>?>2====C6?@@?
@N9IO0:00764:05848
GACAGAGGTGCCAAGCGTTAGGCGGAATCACTGGGCTTAAAGCGTGTGTAGGCGGAATTGTAAGTACCTTGTGAAATCCCACGGCTCAACCGTGGAACTGCTCGGTATACTGCTTTTCTTGAGCCACTTAGGGGCTGTCGGAACAAACGGTGGAGCGGTGAAATGCGTAGATATCGTTTGGAACGCCAACGGTGAAAAACAGACAGCTGGGAGTGTGCTGACGCTGAGACACGAAAGCCAGGGGAGCGAACGGG
+
BCCCC@@;=99298;<<=9=A<@@=@<@@CCBBB<AA;?>8@B@>ABBBCCACC<C@C@CCD?BBCCBC>A@BBC=CDC69;;8;CCB?B6;:A<?;?@@@ABB>BAAAC?@@AAA7AC7<;@@<A@@@CDCD<CCBACB=@7994)9?:@A;@>;;6;ABB<AA@B@@<=<<966?>6=:?:><>9>2445:44444$4;999999444)4;;;<=;;@@??;;<<>;;;:999)54.4444&49;AA?CCC>
@N9IO0:00777:05843
TACGTAGGGGTCGAGCGTTGTCCGGAGTTACTGGGCGTAAAGCGCGCGCAGGCGGCGCGATAAGACCGGCGTGAAAGCCCCCGGCTCAACCGGGGAGGGTCGTTGGTGACTGTCGCGCTTGAAGGCAGCAGGGGTGAGTGGAATTCCCGGTGTAGTGGTGAAATGCGTAGAGATCGGGAGGAACACCCGTGGCGAAGGCGGCTCACTGGGCTGACCTTGACGCTGAGGCGCGAAGGCGTGGGGAGCGAACGGG
+
BCCCCCDDE9BBB9:9CC?BBC?@;@@@=@ABBA=BBACD>CBB9;:A@??=:98:CAA@@@=;;:=A=ABB@@@6:9999)9?@@AB?B?BFG9??C:@@@A9=<@;;:@@???9::C>AA@CA?A@DCBCB:BB:;:B@C>B@BB=C@BBAA@BB@CCCE?BBBBBAA?@9;<;;)55.5.9AAB=B;;6;AA=A@;;0;:@BBBCC=CA@@@?B?BBAB@@;;;5;@@B@,0+000<99&/49=<8<@@8
@N9IO0:00793:05814
TACGTAGGGTCCGAGCGTTGTCCGGAATTATTGGGCGTAAAGAGCTCGTAGGCGGTTTGTCGCGTCTGCTGTGAAATCCCGAGGCTCAACCTCGGGCCTGCAGTGGGTACGGGCAGACTTGAGTGGTGTAGGGGAGACTGGAATTCCTGGTGTAGCGGTGGAATGCGCAGATATCAGGAGGAACACCGATGGCGAAGGCAGGTCTCTGGGCACTTACTGACGCTGAGGAGACGAAAGCGTGGGGAGCGAACAGG
+
BBCCCCCF=A@<@AAAAA@CCC?A=A@B=AA6::.9=::9/88===:9:993:@;@A;@@@@@BB@@@CABAAAC:??C8::A=??@A?C>AABA5:6:?AAA;;;0;AAAC?CBBBCC=AA@AA>;;;CABB8B@@ABA>A>B@B@CF@FAA;<;A<AB?B@AAACCCDDCBBBAB=;;5;4;9<8<><<9<<:.4.55>;999@999,999:=BBAB;;;:::>@4::9999>)44:4944&48:<=9>AA?
@N9IO0:00795:05828
TACAGAGGGGGCCAGCGTTATTCGGAATTATTGGGCGTAAAGGGCGCGTAGGCGGCCATGCGTGTCTTCCGTGAAATCCCTCGGCTCAACCGAGGACGTGCGGAAGAAACTGCAAGGCTCGAGTCCAGAAGAGGGGGGCGGAATTCCCAGTGTAGCGGTGAAATGCGTAGATATTGGGAGGAACACCGGTGGCGAAGGCGGCCCCCTGGGCTGGTACTGACGCTGAGGCGCGAAAGCGTGGGTAGCAAACGGG
+
ECCAA@@BBB2@=BBBBC@CC?CB?B>B?BC@CC<?ABCD=BB<BBBB?@<:00+09=;;?A:;;CC?C@C@@@C=BBB;A;;7;AAB@D?A@B?CB@@A@@=@??=?9@@>=A=@8;:AB@@@B@AAB@???CCEF)CB?B=@=@A;@???@???A=@AAA<BB@@@B@@@BB>AA;882843447<69:7:<<7<7=;.4444$4>?8>@@<AA@?@?@@>>?;929;9==>5@@@BBB=CCAAAC<@AA6
@N9IO0:00797:05812
TACAGAGGGGGCTAGCGTTATTCGGAATTATTGGGCGTAAAGGGCGCGTAGGCGGCCATGCGTGTCTTCCGTGAAATCCCTCGGCTTAACTGAGGACGTGCGGAAGAAACTGCAAGGCTCGAGTCCGGGAGAGGGGGGTGGAATTCCCAGTGTAGCGGTGAAATGCGTAGATATTGGGAGGAACACCGGTGGCGAAGGCGGCCCCCTGGACCGGTACTGACGCTGAGGCGCGAAAGCGTGGGTAGCAAACGGG
+
CCCBAACCCC5CCCCBBB@CC?BB<B<?=@C@BB>9::CC=CC>BBBCBA=:00+0:;0/:;999DD@C:;;AAB9A@@8@;;5;C@B?CB@@@>B;99GED@A;:::59=@?C?B=?;;;@@?@5<<099?ABBBC(?@<@=@=BD9@@A@@A@A@<;;;D=BCBA;;;@@BB?BD0;<5;59;;=@?BC8;9A5:49B@CEEE5BA<@@;@=@;;:BBBCA@;;;5;@ABAA9AAA;;;/;=>:::,99>6
@N9IO0:00811:05812
TACAGAGGGGGCAAGCGTTGTTCGGAATTACTGGGCGTAAAGGGCGCGTAGGCGGCCTGCTAAGTCGAACGTGAAATCCCTGGGCTCAACCCAGGAACTGCGTCCGATACTGGTTGGCTTGAATCCGGGAGAGGGATGTGGAATTCCAGGTGTAGCGGTGAAATGCGTAGATATCTGGAGGAACACCGGTGGCGAAGGCGACATCCTGGACCGGCATTGACGCTGAGGCGCGAAAGCCAGGGGAGCAAAGCGGG
+
BBCCCBCDDE5BB>BA@@9?@<@><??C@EBBBA:=?@@@;@C>AABCA?@<9919?AB@A@<@@AAA?@@@AAB7;;C=ABB<BBBB?BC>AA@D@BBC@@AD8::BBBAA=@<@<A=7;>5A@>BB=A;ACE=<=BBB9B9B<@<@@<@CBBBCC>BBBB<BC;;;;;C;;;BBC?AA=A=AAA=@=@@;<;;5;8959@?<<8<<7;:5:8=<<:<<<=>>6668655;;;4;@<>?AA166BBC8:;CC>
@N9IO0:00770:05889
TACAGAGGGTGCGAGCGTTAATCGGAATTACTGGGCGTAAAGCGTGCGTAGACGGTTATTTAAGTCGGATGTGAAAGCCCCGGGCTCAACCTGGGAATTGCATTCGAGACTGAATAGCTAGGGTACGGTAGAGGGAAGTGGAATTTCCGGTGTAGCGGTGAAATGCGTAGATATCGGAAGGAACATCAGTGGCGAAAGCGACTTCCTGGACCAGTACCGACGTTCAGGCCACGAAAAGCCGTGGGGAGCAAAACAGG
+
BBCAAACC>CCCCBA9999;9>@@=B6;8:AAAG>@?@BG<A@@@@9:9CCAAA?B@???9>;??AA:@;;;@AB0:;:;&:?./00/6:8;==5A:CAHBCB@BBBBBCCCC@BAAAA@@@8BB@@<@;:9@=4?=A:;49294/68<9>999???@BCCHGB:;;AAAA@@9808<6:6::00/666:<488;<397:788286;;633,3333;6;///80///(/(.5.---&-/(.....&.62522&2883
@N9IO0:00776:05876
TACGGAGGGTGCGAGCGTTGTCCGGAATCACTGGGCGTAAAGGGCGCGTAGGCGGCGCGAGCAGTCGGCGGTGAAAGCCCGGGGCTCAACTCCGGGTCGGCCGTCGATACTCTCGTGCTCGAGCACTGTAGAGGCAGGTGGAATTCCGGGTGTAGCGGTGGAATGCGTAGAGATCCGGAAGAACACCGGTGGCGAAGGCGGCCTGCTGGGCAGTAGCTGACGCTGATGCGCGACAGCGTGGGGAGCAAACAGG
+
CDDF>AAA:BA@AAA@BB@CBC?C@D?DDCD@@?8=@:996:C;AA@@>?<8>@;@@@A?>>??AAB?CB?CBCC=AAA;@@@8@CDD?BAA=AB<BBB@B@CCCCCCCBBA@:;;;;:;=??999A???=8:5:;;=BB=@;@?B>AD=A@@AA;;.9@;=;AACDBBBBB@??9A9A=AB>;:;=@5;;<@@A=@;?C5;549=@@D>CAB@@?@>?<><778=<?<?@??@>@>>=>==+=9733(33<6
@N9IO0:00777:05909
TACAGAGGGTGCAAGCGTTGCTCGGAATCATTGGGCGTAAAGGGCAGGTAGGTGGTCTGATTTGTCTGGAGGTGAAAGCCTTGGGCTTAACCCAAGAAGTGCCCCGGAAACGGTCAGACTTAGAGTCTTGGAGAGGGTGGCGGAATTCCCGGTGTAGCGGTGAAATGCGTAGAGATCGGGAGGAACACCAGAGGCGAAGGCGGCCACCTGGACAAGCACTGACACTCAACTGCGAAAGCGTGGGGAGCAAACAG
+
FCCBA::;0;D?@=@???8:;CCF@D@BB??;??8;:9;;6:>4CCC?@@@@CC?BBBBCCC=B9:;B<;;9;CDF=<;9;?@A=BB?B>BD>F?AA>996CCC9C@CC<9849????>B?A:;;;;;<@=@CBCC?A@=@B<@=@?CC?C@BCBBCBB?BBBC<;;<BBABB@;;;CE>CC?C?AA@=@@;;6;<@;@;00+0+0<:>@;@A>2999995@=@@@@@=@@@BBBB;@=@5555&55555)555
@N9IO0:00782:05895
TACAGAGGGTGCAAGCGTTGTTCGGAATCATTGGGCGTAAAGGGCGTGTAGGCGGTTTGTTAAGTCATGTGTGAAATCCCTCGGCTCAACCGGGGAACGACGCATGAAACTGGCAAGCTAGAGTACCAAAGAGGGTGGTGGAATTTCCTGTGTAGCGGTGAAATGCGTAGATATAGGAAGGAACACCAGTGGCGAAGGCGACCACCTGGACTGATACTGACACTGAGGTGCGAAAGCGTGGGGAGCAAACAGG
+
CCAAA:990;@@C<@;;;7;;;A@;@<@@><4980<>37939;1;;:>@AA=?@29:/7=<?6@;@BAACCABBB<@@@;@?:7::>@7<7<<<0<8=@@D@?>>CBJ?AABAEG9;;@@@?@>>@<A;5?ACC>BB?BB@D?BC=BADBCA@@@AA9BCB>8=CBCBB@@@ABBB>B@B?C;CCC@CCBB?BCC?C?;56<7:::=B?CCCBCBC@;565<::??>9>A>>:=5A:88@==1A??;?5<AA>
@N9IO0:00791:05862
TACGGAGGGGGCTAGCGTTGTTCGGAATTACTGGGCGTAAAGCGCACGTAGGCGGCGATTTAAGTCAGAGGTGAAAGCCCGGGGCTCAACCCCGGGAACTGCCTTTGAGACTGGATTGCTTGAACATTCGGAGAGGTGAGTGGAATTCCGAGTGTAGAGGTGAAATTCGTAGATATTCGGAAGAACACCAGTGGCGAAGGCGCTCACTGGACGATTGTTGACGCTGAGGTGCGAAAGCGTGGGGAGCAAACAGG
+
55;<855555$59996669>>9;:2>)0)/7::<566;BC<BBA;;:;;9=9=?:594<<)94999>>:9.44880888/888+////49::+//(/38/334;:133/////3885:==9=C<?99.448444:3888888-4.4.4.99>999>:=:38333(35:9:;<<<<<59959-335834.4888.444.4.4//7///:<499><<266:>>?;99999.59=9@@5=>;;:AA7@@???/;;;>
@N9IO0:00794:05904
TACGGAGGGAGCTAGCGTTGTTCGGAATTACTGGGCGTAAAGCGCGCGTAGGCGGTTACTCAAGCTCAGAGGTAGCAAGGCCGGGCTACCAACCCGGGAACTGCCTTTGAAACTAGGTACTAGAATCTTGGAGAGGTCAGTGGAATTCCGAGTGTAGAGGTGAAATTCGTAGATATTCGGAGAAACACCAGTGGCGAAGGCGACTGACTGGACAAGTATTGACGCTGAGGTGCGAAAGCGTGGGGAGCAAACAGG
+
CCAA:@@A6;;;CCBBCE>A@@@@;@6;6;CCCD?<;:@@8@@?@:::@AB?AA=?=@A?=@?;:44844/)/////)/),(,6/22--(-(-9(--(-056896;<38881779;.33;3333.3;;1828333-39999;.7.33838900//---/(/;;;5;5888::;<9947713333(379483336977,2,26<<>;<<??=@A@=?A<A8<?>??999?>A@A:::5:?>@AB=1553::188<6
@N9IO0:00797:05869
TACGGAGGGGGCTAGCGTTGTTCGGAATTACTGGGCGTAAAGCGCACGTAGGCGGCTTTGTAAGTTAGAGGTGAAAGCCCGGAGCTCAACTCCGGAATTGCCTTTAAGACTGCATCGCTCGAATCATGGAGAGGTGAGTGGAATTCCGAGTGTAGAGGTGAAATTCGTAGATATTCGGAAGAACACCAGTGGCGAAGGCGACTCACTGGACATGTATTGACGCTGAGGTGCGAAAGCGTGGGGAGCAAACAGG
+
BCCE@B@BBB2BBBBBBB@BC>BB>BBF@CB@@@89;;@@8?@@;;;;;@@?;;6;BB=BCDABB@B@@?;@?=?5::D=C?A9::9:306=6>38(/(//68;3C255;::;<<=;:::<<8<<@@=559582;?934=4@<B?B@B?@@A@>>:?5==@@:@>A?@B@@@C@<==+0,00:77=6@>:>5:>=5<999:?@AA@AA;???ACCAB>A@AA@999@<AAAAAD8>;;;;@@,00>>@8@;?9
@N9IO0:00801:05863
TACAGAGGATGCAAGCGTTATCCGGAATGATTGGGCGTAAAGCGTCTGTAGGTGGCTTTTTAAGTCCGCCGTCAAATCCCAGGGCTCAACCCTGGACAGGCGGTGGAAACTACCAAGCTGGAGTACGGTAGGGGCAGAGGGAATTTCCGGTGGAGCGGTGAAATGCGTAGAGATACGGAAAAGAACACCAACGGCGAAAAGCACTCTGCTGGGCCGACACTGACACTGAGAGACGAAAGCTAGGGGAGCGAATGGG
+
BCCCCAA<A;::@=@@AB>ABD=@=@>@??@2;;,3::>B8?>=>>BB@@@<00+/::::$/+044.458>CCDC79:@495<2944438809=:>;;;:CD?BB:CC7CB==1;7659955555995;=CEH<AA@AB<<B?BG?C?C?CB@BBA@7:444(4:??::886////8),,,&,,(---(-056)/3377&377<988944:9,439;<==BBD;;;AEDDBBBCBBB89:?????0?@:::49>>6
@N9IO0:00807:05878
TACAGAGGTGGCAAGCGTTGTTCGGAATTACTGGGCGTAAAGGGCGCGTAGGCGGCCATCTAAGTCAGACGTGAAATCCCCCGGCTTAACCTGGGAACTGCGTCTGATACTGGAAGGCTCGAGTTTGGGAGAGGGATGTGGAATTCCAGGTGTAGCGGTGAAATGCGTAGATATCTGGAGGAACACCGGTGGCGAAGGCGGCATCCTGGACCAACACTGACGCTGAGGCGC
+
CCBCBCC@BB@@@9@8884:==AA=@<@;@@BAD=A@ACF>CD>BBAAAAA=;;5;89:<=:697-,,,,--:::145555$55:<:A:=<=CC>C@CCABAA;;;A;9:@@:?4:2444;=@@@:<<3://0:3=///>6;6969533-33388;>:>>DE@8::?@@@@@AABBC?AA=A:@@@5;59@:?:979;>>055550458;:.4.4444489944444.449
@N9IO0:00771:05912
TACAGAGGTCTCAACCGTTGTTCGGATTCATTGGGCGTAAAGGGTGCGTAGGCGGTCGTGCAAGTCGGATGTGAAATCTCAGGGCTCAACCCTGAAACTGCATTCGATACTGCGCGGCTAGAGTGCTGGAGGGGAGACTGGAATTTACGGTGTAGCAGTGAAATGCGTAGATATCGTAAGGAAGACCAGTGGCGAAGGCGAGTCTCTGGACAGCAACTGACGCTGAGGCACGAAGGCCAGGGGAGCAAACGGG
+
CBF<<;A>ABBBB@C8;;:;;?AB>;;7;A@8BB6BBBBB>BG??AACB@@>@B=@AB?@?B?BBBB@BCB@AAC?BBBCABA8??BB@BD>CA@?9?:::AC?BBAA@A999?9959AB@@@;<<B@=@A?@3@A@@A@=B?CC=BCB?CCCCBA@@ABCB<BCAA>>855@@;;A?<=<B:BBA;AA9;2:9;499A?459@:95<9>>>>@A=A:998=<8:>:5;==<<7<.924;;;&555@A=BCC=
@N9IO0:00771:05919
TACGGGGGGAGCAAGCGTTGTTCGGATTTACTGGGCGTAAAGGGCGCGTAGGCGGCCACCGCAAGTCAGTTGTGAAATCTCCGAGCTTAACTCGGAACGGTCAACTGATACTGCGGGGCTAGAGTGCGGAAGGGGCAACTGGAATTCTTGGTGTAGCGGTGAAATGCGTAGATATCAAGAGGAACACCTGCGGCGAAGGCGGGTTGCTGGGCCGACACTGACGCTGAGGCGCGAAAGCTAGGGGAGCGAACGGG
+
AABBGJGJ*BCCC@CB>>:>>59?3:A?:BBDCC=BBBBB=AB=AAA?@@>;00)039=<@@C<?=BBBB7BBCCC<=>>B?B=>=C7B6@A@?6@8BB>BBB>AB;;;BBBBDGEF;BBABBB@@AC>B=A@@3AB>ABB@C=@=@A<@<@AAAAAB?CBBD>CBBABBAA9999?;==A=@=@CC@BDCB=??A=@=@BB<A?AAADL?EACC@;;;;;:AA;;:A<???;;;6;@???CC6BA?@@<@@A9
@N9IO0:00777:05927
GACGGAGGAGGCTAGCGTTGTTCGGAATACTGGGCGTAAAGCGTGCGCAGGCGGCCTGGTTAGTCGGAGGTGAAATCCCGGGGCTCAACTCCGGAACTGCCTCCGAGACGGCTGGGCTTGAGCGAAGGAGAGGAGAGCGGAATTCCCAGTGTAGAGGTGAAATTCGTAGATATTGGGAAGAACACCGGTGGCGAAGGCGGCTCTCTGGCCTTTTGCTGACGCTCAGGCACGAAAGCGTGGGGAGCAAACAGG
+
CCCCAAA<@B6;;;BB@A>>>;>B?@-0/988;566<CC=CCCA?8:000+00+06::<;9:;@AA=?><>?AA;?9<)937&8<@@>@@B?C>B>@A=<6:@?<??A98/622;0>=:<;<=?>5:4;=:;5;<>>BA=B<>;>?1??@?998?@288AA9@>?<8<@<88A;>?17.3>6;<?06.5;5?AA=A=::49=???@@???CFK:C?A?AA@>>@9;5;@@;<;6;BBCDCC;@@@CC<@@C?
@N9IO0:00786:05914
TACGGAGGGGGCTAGCGTTGTTCGGAATTACTGGGCGTAAAGCGCACGTAGGCGGCTTTGTAAGTTAGAGGTGAAAGCCCGGGGCTCAACTCCGGAACTGCCTTTAAGACTGCATCGCTAGAACGTCGGAGAGGTAAGTGGAATTCCGAGTGTAGAGGTGAAATTCGTAGATATTCGGAAGAACACCAGTGGCGAAGGCGACTTACTGGACGACTGTTGACGCTGAGGTGCGAAAGCGTGGGGAGCAAACAGG
+
BB:;7;CBCB5BCA@AAA=;;4:@=;9E8A@>><49;;CB=BBCBBBBBBB>AC?@@@:?@@<@@>AAAB=@@?B9AAA9@@@2===>687=8>/7373336=B6C8@@>:77794;@BABCAAA@?:7<>:909?:=;@=B>A8A456;>CBBBBB=@==808237:9@@@A?8>>291:929AB?AABB?BBC@D@BABBC?@@@A>AAA;99?A;@A??>???C=???>==599>???@8@?@AB8ABA=
@N9IO0:00791:05946
TACGAAGGTGGCAAGCGTTGTTCGGATTTACTGGGCGTACAGGGAGCGTAGGCGGTTGGATAAGCCCTCCGTGAAATCTCCAGGCTTAACCTGGAAAGTGCAGAGGGGACTGTTCAGCTAGAGGATGGGAGAGGAGCGCGGAATTCCCGGTGTAGCGGTGAAATGCGTAGAGATCGGGAGGAAGGCCGGTGGCGAAGGCGGCGCTCTGGAACATTTCTGACGCTGAGGCTCGAAAGCGTGGGGAGCAAACAGG
+
CBBB@=A;::4;B@CACC=?@<@B?ABD<??ABC>@?@@>;:;0;;9CCCC@;9494;5;BD166>6==9;;;<=066=<7:92<<+0,/5>>6?;39@ABB::9>>2;;5557:99@ACCCC@CCCC?CCCD?C@@A@B?B?B?BC=C7;;;;;?@=B?=G7CAAAA;;;B?9555)5=8C@C@C@D?BB@C<<:A?@@<:<<@@?=7;8??@D<@:>?A?=<<7817;8777*78;<==@5?@@@A9@::3
@N9IO0:00793:05917
TACGTAGGGTGCGAGCGTTAATCGGAATACTGGGCGTAAAGCGTGCGCAGGCGGTTCGCTAAGACAGATGTGAAATCCCCGGGCTTAACCTGGGAACTGCGTTTGTGACTGGCGGGCTGGAGTGCGGAAGAGGGAGGTGGAATTCCACGTGTAGCAGTGAAATGCGTAGAGATGTGGAGGAACACCGATGGCGAAGGCAGCCTCCTGGTCTAGCACTGACGCTCATGCACGAAAGCGTGGGGAGCAAACAGG
+
CCCCCCCB=9;;BBBAAB?A=@@A@B6;;C;;;7;@?BG?DCB9::A@??:?@;@=C@@?B>B@@@A@:;;@BA;A@?=6??-9:6937:<;919799338;<188BBA@??>>?8?BB6;;:?@@=??AACD?BB:009=,0*06;;::8;ABABBB@@@9@A@CBCCCCCCBCB?BB>A>????AA??=?AA>A=???A>AA=995;@@@@ABBCCBBCBCBB@@?AA;;;/;@BBFFF<BBCCJ?CCCA
@N9IO0:00794:05955
TACGTAGGGTGCGAGCGTTAATCGGAATTACTGGGCGTAAAGCGTGCGCAGGCGGTTCGTGATGTCTGATGTGAAAGCCCCGGGCTCAACCTGGGAATTGCATTGGAAACTAGCGGGCTGGAGTGTGGCAGAGGGGGGTGGAATTCCACGTGTAGCAGTGAAATGCGTAGAGATGTGGAGGAACACCGATGGCGAAGGCAGCCCCCTGGGCTAACACTGACGCTCATGCACGAAAAGCGTGGGGAGCAAACAGG
+
@FCCFCCC>CCBA@@@@@;@99447@:A9=?955)599:?8>BCC@A@B;;6;B?B89;C@BBB;;;;;;@@@??0;;;;*;=/000/397:;;5;6<7>444.4.33(333334=5;<<8::9:;;5:<<799999%7917174<67889:<;@594499:-:B@AAAABCC;<<;5;C@C@:::;@@>@<@A@=@698;<;;;,;<<69876==743;73333388:884444&4888888+8899;4<<@8
@N9IO0:00803:05936
TACGAAGGGTGCAAGCGTTACTCGGAATCACTGGGCGTAAAGCGTGCGTAGGCGGTTTCTTAAGTCTGTCGTGAAAGCCCTGGGCTCAACCTGGGAAGGCGATGGATACTGGGAAGCTAGAATGTGAGAGAGGATGGTGGAATTCCCGGTGTAGCGGTGAAATGCGTAGAGATCGGGAGGAACACCAGTGGCGAAGGCGGCCATCTGGCTCAACATTGACGCTGAGGCACGAAAGCGTGGGGAGCAAACAGG
+
B@C;94;C;@AAC@C9:9>BBBBB>@>@CAA???8<=;::5;@BA@?@?@??:;2:>4BB?B@BBECCCBCBB<<3;@<4BC=6=BDC;C;B==7=:>9>6;;B?@@@ABBB>B?BBBA@@<:;;BBBBBBA=@A@=@A=A?B?BC>CADDCBA:999CDC=BB???@???@??@C=BB@C@@@@?B@@@@BDC@C@BB@B@BBB;:7;;;;@CCB?BBBBB@@@@=@A@???8?<?>BBB:BBBBC>??@?
@N9IO0:00805:05929
TACGAAGGGGGCTAGCGTTGTTCGGAATTACTGGGCGTAAAGCGCACGCAGGCGGTGCGATCAGTCAGAAGTGAAAGCCCCGGGCTTAACCTGGGAACTGCTTTTGATACTGTCGCGCTTGAATCACGGAGAGGGTAGTGGAATTCCGAGTGTAGAGGTGAAATTCGTAGATATTCGGAAGAACACCAGTGGCGAAGGCGACTACCTGGCCGTCGATTGACGCTCATGTGCGAAAGCGTGGGGAGCAAACA
+
CCBBB4;;<;*;B@AABB?AA?@B?C8<7;@@@C?;;:DE>CCB;;;;;;A?AA>AAB:;9@>>=7733138888(3388+9=4559=9=9BBB=B@@@@;<<</<<==:@@AAA;;;B?CC?@@A@A<@@AAA;A?A?B>B4:5;7;;BBCBBB@@<@@@A=B?CCLCCABAA9?@:B>BB?BBB?BB@@=AAB=B?@@@:;@A=??;>49>>?:B>ABAAA@9::??<>9882:?AABBB8A?>>?9?8
@N9IO0:00812:05928
TACGTAGGGTGCAAGCGTTAATCGGAATTACTGGGCGTAAAGCGTACGCAGGCGGCTTTGCAAGACAGGTGTGAAATCCCCGGGCCTAACCTGGGAACTGCATTTGTGACTGCATGGCTAGAGTCTGTCAGAGGGGGGTGGAATTCCACGTGTGAGCAGTGAAATGCGTAGAGATGATGGAAGAACACCGATGGCGAAGGCAGCCCCCTGGGATAAGACTGACGCCTCGATGTACGAAAGCGTGGGGAGCAAACAG
+
CCCBBCCC<@@?A>AAAA?B>@>;6>+0*0===@<;;;BB=BBBBBBBA??99:5;:A9AEC?AAA??<?CAC@A9?>?<2<>8?5:9@D?BBB=A;>?@?@@@;@AA=77:AB9958A@;899337=@9<9=;;=;&;>:=:<3;2AB???B=:<=855567)55@::777855755:0505;39747:::@89:34939888;;;+44=6<AA;?9938:=9:7;///9=822526)229@;==.;7556/7=8
@N9IO0:00784:05972
TACGGAGGGGGCGAGCGTTGTTCGGAATTACTGGGCGTAAAGGGCGCGCAGGCGGCTGCTCAAGTCAGGCGTGAAAGGCCTGGGCTCAACCCGGGAATTGCGCTTGAGACTGGGCTGGCTTGAGAGCGGGAGAGGATGGTGGAATTCCCGAGTGTAGAGGTGAAATTCGTAGATATTGGGAAGAACACCGGTGGCGAAGGCGGGCCATCTGGACCGCAACTGACGCTGAGGCGCGAAAGCGTGGGGAGCAA
+
CCCD@CCFDD5CBAABAC?CC?BD?C?B8;;AAA<:;;FHGEE?AAABAAA@;;0;ABBBBB??@@CC@CCCCCC8:7;?AAB>@>=@9><9:9/81:)/0/=:6@<CBBBA=5A:9/7A6=<<:3333(388@299B>?>?A?@,00,//78556///6::<>6:477///6668389(/)//)///696;;6;//)-3---(-(/-6--(/-(--/)///3<=BB999?@==99:/3333888+7;333
@N9IO0:00781:06058
TACGTAGGGTGCGAGCGTTAATCGGAATTACTGGGCGTAAAGTGTGCGCAGGTGGCTGAGCAAGTCGAGTGTGAAATCCCCGGGCTTAACTTGGGAATTGCGCTCGAAACTACTTGGCTCGAGTGTGGCAGAGGAAGGTGGAATTCCAGGTGTAGCGGTGAAATGACGTAGAGATCTGGAGGAACACCGATGGCGAAGGCAGCCTTCTGGGCCAACACTGACGCTCATGCACGAAAAGCGTGGGGAGCAAACAGG
+
@C;;;;;;0;@;;;BBAB?B<BBB?C@C@BB@@@:;:5<=6=BB=BBBBAB::90444999>9>999998=99=A8==99&37(73,3633.3=,3.3.33;;899;;5::::;6;6937389222=69999;16+2+22,25;=D;:808757<55.5...'......87799555:274.43::<9>>==9;;;7;5;<::7;9=;<<3:)/)///99:444499555:43333&3398888+8449A9999<
@N9IO0:00796:06033
TACGGAGGGTGCAAGCGTTGTTCGGAATTATTGGGCGTAAAGCGCGTGTAGGCGGTTTGATAAGTCTGATGTGAAAGCCCCGGGCTCAACCTGGGAAGTGCATTGGAAACTGTCAGACTTGAATACGGGAGAGGGTAGTGGAATTCCTAGTGTAGGAGTGAAATCCGTAGATATTAGGAGGAACACCGGTGGCGAAGGCGGCTACCTGGACCGATATTGACGCTGAGACGCGAAAGCGTGGGGAGCAAACAG
+
CCCC=;994;A>C?BBBB<A@<?;:B9D@BB=?>6<=373(3738>::;9;6?B.9:,9?<;5<AACBCCCBBBB7AAGG2>?7><<:494995)5499<944.4.4909:<<?@@CCC?CB8;;AAA9@@??@:@BBAA8?;?9>4<?@@@@AB>BBC@@@8@A000@AABBF?BB?BB@B@AA@>?;;:6@BB?B?AAABBCDACD@CCABBBCC@BBBBB;<<DAA?A;;;07?;=889.9;;A>7@=>
@N9IO0:00803:06031
TACAGAGGGTGCGAGCGTTGTTCGGAATTATTGGGCGTAAAGCGCGTGTAGGCGGCTTAGCAAGTTGGGTGTGAAAGCCCTCGGCTTAACCGAGGAAGTGCGCCCAAAACTGCTTGGCTTGAGTACCGGAGAGGGTGGCGGAATTCCCGGTGTAGAGGTGAAATTCGTAGATATCGGGAGGAACACCAGCGGCGAAGGCGGCCACCTGGACGGATACTGACGCTGAGACGCGAAAAGCGTGGGGAGCAAACAGG
+
CCH;;;CC>CBAAAA99;5;@9?><><A?BB@BF>:;;A@:@>;@DAABDC@BB?AA:;<<B>BB<@@:@B99:A7:9>35562558@8@>BBB@C=@???A;B(999-3334::>9>B=A?@;<:=B?CBBBC=?>:>@<@=B>BC7;7;BBACBC?ABJG>D@BB@;;;??::99,9@3>:@@@>AB??=?AA?B?;:8;>@A=AA=ABB?CBB;;;@@CBAAAA;;;:????-::===::+=556=377:5
@N9IO0:00806:06050
TACGTAGGCAGCGAGCGTTGTTCGGAGTTACTGGGCGTAAAGAGTGCGTAGGCGGTGACCTAAGTCTGGTGTGAAATCTCCCGGCTCAACTGGGAGGGTGCGCCGGAAACTGGGTTGCTTGAGTGTGGGAGAGGCTAGCGGAATTCCTGGTGTAGCGGTGAAATGCGTAGAGATCAGGAGGAACACCTGCGGTGTAGACGGCTGGCTGGACCACGACTGACGCTGAGGCACGAAAGCGTGGGGAGCAAACAGG
+
CDABAEDAB@B@BC@@B@8BB9B>:A;@7@@@BB<@A@B<6A<AADABABA>BC:CBCB9BA8AAA@A>B@A@@B<BBBBB=B?CBBA>BBBD:?<>7?@=AB<:6;=1@@A>1>4>@A>ABBB>=>C<A@>>8<BABBB>B>B@B?AA>AB>=>BB?B?AA<@BBCBBBBBBBBBC=BA=@<ABB=AACC?@@@?@@>><@@C?BCB>AA>@@@>ABBCCD?>B<@8BBC;:;09=@@ABB9CBCDD@???;
@N9IO0:00774:06072
AACGTAGGAGGCAAGCGTTATCCGGATTCACTGGGCGTAAAGCGCGTGCAGGTGGCGCGGTAAGTTGGGCGTGAAATCTCCCGGCTCAACTGGGAGAGGTCGTCCAATACTACCGTGCTTGAGAGCAGAAGAGGAAGATGGAATTCCCGGTGTAGTGGTGAAATGCGTAGATATCGGGAGGAACACCAGTGGCGAAGGCGATCTTCTGGTCTGTTTCTGACACTCAGACGCGACAGCTAGGGTAGTAAACGGG
+
C;DCCCC?;;7;A6;ABB<BCBAD<@@>A@??A>59:59C/9;9;@?A?AA>A@?B:;;>A@=AB?BB>C:89CB8BBBBC<?=?BBC?BBBC:?<@?;?>>?>4849BBBAB>>788@<@@@@=>?>A=>@@<@:=5778<194::1;9>>?BBBA?CAAA=ABAAAB@AAA@@@C;@@<>9??@=AAA@=BCC>B@BBCBBCACHC<;;CCCE>AACAAABCBB@@;;;BCBCB@A@CC=BBBBBB;@@A9
@N9IO0:00787:06093
CACGTAGGGGGCGAGCGTTGTCCGGAATCATTGGGCGTAAAGAGCTCGTAGGCGGCTCAGTAAGTCGGGTGTGAAACCCCCAGGCTCAACCTGGGGACGCCACTCGATACTGCTGTGGCTAGAGTCCAGTAGGGGAGTGTGGAATTCCCGGTGTAGCGGTGAAATGCGCAGATATCGGGAGGAACACCAGCGGCGAAGGCGGCACTCTGGCTGGAACTGACGCTGAGGAGCGAAAGCGTGGGTAGCAAACAGG
+
BCCCCCCCEC1CC9:9CC@BBCAF@C@BBBB6@=0<=8=?9@=:=<@B:9874504<>@>@A=?@DEE>BBDCCC<B===+=?:@>?D?C@JJGG9A;;B>BBBBCCBB:;:BBBBB?@CCBBABC>A<>@@AB8ABBCFF@B>B@BE<A=@C??>?B9BB@=5CCBDAAAA@AA?>>8@A=A;AAA>AA@A?ADC?C@CC:CB>@<00*/@B5C:==B=<<@D@;;9;@BCCC>BAA@@@;?@@;;;)4>>6
@N9IO0:00804:06096
TACGGAGGGCGCAAGCGTTGTTCGGAATCATTGGGCGTAAAGCGCGTGTAGGCGGCCATCTAAGTCAGACGTGAAATCCCCCGGCTTAACCTGGGAACTGCGTCTGATACTGGAAGGCTCGAGTTTGGGAGAGGGATGTGGAATTCCAGGTGTAGCGGTGAAATGCGTAGATATCTGGAGGAACACCGGTGGCGAAGGCGGCATCCTGGACCAACACTGACGCTGAGGCGCGAAAGCTAGGGGAGCAAACGGG
+
BCDFAAAA8AB@A>BBBB@CC@CC@C@CCDC:>>6:888908999<@A@@@3;4.4.4:@CA?BB9;;B:;;BBD>BBEDG5HACC@B@B@DDD?JBJCCBBBBBA@ABCAA?B7;6;A;56BB>8DD>C>CBB<A958=8=8A=@=::8:?B@@@@=@AAC>AAAAAAAAAAABBB=@?<?<@@@?C@CB@CDD@C@BB>ABBB?BB@EC@D@C@@ABAA@@A<<<<ACB;<<0;??@BCC8BAAAB6BBD=
@N9IO0:00806:06069
TACAGAGGGTGCAAGCGTTGTCCGGATTTATTGGGCGTAAAGCGAGCGCAGGCGGAAGAATAAGTCTGATGTGAAAGCCCTCGGCTTAACCGAGGAATTGCATCGGAAACTGTTTTTCTTGAGTGCAGAAGAGGAGAGTGGAACTCCATGTGTAGCGGTGGAATGCGTAGATATATGGAAGAACACCAGTGGCGAAGGCGGCTCTCTGGTCTGCAACTGACGCTGAGGCTCGAAAGCATGGGTAGCGAACAGG
+
DCBB@9994:B???A?>?9?@C=A?BBB<AA4::09>9:9/9><9::BCCC@BB?B<@A=;94:@@AABCCCCBB=BCD=C9:9:C?B?CACCCAD@D@BBCBBB?BB<BABACBC1:;@CCCBA@B;;9;DEIGICCBB@C?BBCACGGHBBA@@A7@C<F@BBBBBAAAB@DDDD:;4;C>@@A@CCBC?B;;6;;BB=BBB;;;D@CCCCBA?BB:;;CCDDBB:CDCBBD;@:;;??9?AAABA>@@@=
@N9IO0:00810:06066
TACAGAGGTCCCAAGCGTTGTTCGGATTCACTGGGCGTAAAGGGTGCGTAGTGGCATGTTAAGTTTGATGTGAAAGCTCAGGGCTTAACCCTGAAATGGCATTGAATACTAGCGTGCTGGAGGTTTGGAGGGGGGACTGGAAGTTCTCGGTGTAGCAGTGAAATGCGTAGATATCGAGAGGAACACCAGTGGCGAAGGCGAGTCCCTGGACAACACCTGACACTGAGGCACGAAAGCCGGGGGAGCAAACAGG
+
CCC;;;B?BAB9B<A@BB?CC@CB>AA=???AAB<BBBCD>CC>AABBBC;;;2///77)/)//9)//55////)///6788(44.4.4:3555>455049=.44.444:;;999;;:?;@?<@G=B=;;;;;;%;:;439399.44<G=@@999899@@AA<B@@@@@@;<<@@?@;;;@C=@BC?BA@A;@@=9<9?=?@???9?@;??C@BCC?CA;::??@::3:A;::C>?@=?DCA2:99??9=992
@N9IO0:00811:06083
TACAGAGGGTGCGAGCGTTGTCCGGAATCACTGGGCGTAAAGGGCGCGTAGGCGGCCGCGTAAGTAGAGGGTGAAATCTCACGGCTCAACCGTGAGGCTGCCTTCTCGACTGCGCGGCTGGAGCATGACAGAGGTCGGTGGAATTCCCGGTGTAGCGGTGGAATGCGTAGAGATCGGGAAGAATATCGGTGGCGAAGGCGGCCGACTGGGTCATTGCTGCGCTGAGGCGCGACAGCGTGGGGAGCAAACAGG
+
BCCAAABC=BCBBBBBBB=@AA>A=A?CCCCBCC>A@??>7?@8@AABA>@:00,0*00/9;3::????A9B;::/:99=:00+00/:1:)/0844.444:8B8@A>;;;95////)/8:.4444789=<AAA?BBD?AB?B>A<@@9@?:::??CC?AA?B?BAAACAAAAAA@AB=B@AA>ABB;;7;@<@BC4;6;;<A=@@AA@A;A;:;@CBBB969=B==9=<<<:554::4499*99@@>5959:
@N9IO0:00813:06071
TACGGAAGGGGCTAGCGTTGTTCGGAATCACTGGGCGTAAAGCGCGCGTAGGCGCCGGTCAAGTGCGGCGTGAAAGTCCTGGGCTCAACCCGGGGACGGCGCTGCGGACTGCCCGGCTTGAGTCCGGAAGAGGGTGGTGGAATTCCGAGTGTAGAGGTGAAATTCGTAGATATTCGGAGGAACACCGGTGGCGAAGGCGGCCACCTGGTCCGGTACTGACGCTCAAGCGCGAAAGCGTGGGGAGCAAACAGG
+
BBDG@B?BJJ<CCCCCGC@BB>@@?C=AACCCCE?BBBCC=C;9;>>A?@@>BAA<@<@@B?BAB@C?C;;;EE>A@B@@@@;@?AA=BB:@<</::<5;6:///8(--///8.617;47:;;<9=9=6:8BC;A:8==7=7B<@6<337::@AAB???@C?B?BBAA=>>@@<??;?@5:5:7<:@<>>8>@@0515>7?;>>;AA=BD=D;@@>>877===;:5;;;;???6=:::::;/;=?BB9?==8
@N9IO0:00775:06129
TACGAAGGGTGCAAACGTTGCTCGGAATTATTGGGCGTAAAGCGCACGTAGGCGGCATTGCAAGTCGGATGTGAAATCCCTCGGCTTAACCAAGGAAGTGCATCCGAAACTGCAGTGCTTGAGTACTTAAGAGGATCGCGGAATTCCCGGTGTAGAGGTGAAATTCGTAGATATCGGGAGGAACACCAGTGGCGAAGGCGGCGATCTGGGAAGATACTGACGCTGAGGTGCGAAAGCGTGGGGAGCAAACAGG
+
?AA<:4<A<BBBCC<;;;<@@>@A5;5;3>>3>=0:7:=9(3333<449=@>99-3;<2<;;05<==8=555:;;4@BD>DCC@CC@C<D:B8@6?6A@>@;@A86;>6B;6;@@@BBC<AACBBBD7;5;;;5;@;;;B?C?C@DB=B@CCBAA;;6;@?@9?=@@@AABBA;;;@9>@=A>ACA:>???;?@C?C?@A=;;;@AABC=C@BAB@@::9@BBCCCC?AAB;;;7;ABBBGE=CBFID=A@@=
@N9IO0:00775:06143
TACGGGGGGGGCAAGCGTTGTTCGGAATTACTGGGCGTAAAGGGCGCGTAGGCGGCCTGCTAAGTCACACGTGAAATCCCTCGGCTCAACCGGGGAACTGCGTGTGATACTGGCGGGCTTGAATTCGGGAGAGGGATGTGGAATTCCAGGTGTAGCGGTGAAATGCGTAGATATCTGGAGGAACACCGGTGGCGAAGGCGGCATCCTGGACCGAGATTGACGCTGAGGCGCGAAAAGCTAGGGTAGCAAACGGGG
+
BCBB@B@B@A"BA6;;BB@BC@CC?B>B9<;BBD<;;;BB<AD>CB;;;BD=@@7@;@>>@@=@A;;9:89>@::09=<4>A@@CCCB9B?CGG9C>C;9;59;<BBBAA@@=;;;,9:39@:B?BBC=BABAD@BBCBC?D8:8:;AB?BBAAA;;9;A@A<;;;@@BAA??:::?8?@=@=AAC@C?BB@CBB@B@BB@BCBC>AA>;;6:>?@@5;;;@A@@@A9>@00000)00/:::.799555)5=CC9
@N9IO0:00775:06154
TACAGAGGGGCAAGCGTTATTCGGAATTATTGGGCGTAAAGGGCGCGTAGGCGGCTTGGCAAGTGGATGGTGAAATCCCTCGGCTTAACTGAGGAACTGCCATCCAGACTGCTTTGCTTGAGGCCGGGAGAGGTGAGTGGAATTCCCAGTGTAGCGGTGAAATGCGTAGATATTGGAGGAACACCAGTGGCGAAGGCGGCTCACTGGACCGGTTCTGACGCTGATGCGCGAAAGCGTGGGGAGCAAACGG
+
B@A@?<;;;6;C?CCCC@DD@BC@B@C<?@299/:@AAC<AA=@@<@@?@=?D<??=@899377??A?@;?:99/9AB;@;<5<?8=<>;9;?2:.4=998@@@?AAA??@BCD>BBC>A<<8<399.9=<<?AA98::2:5;5;:(4;444<A;;9;EDI>CB@BABBBA95.5499.:.9A@8BB?@<CBB@A?<;6;5==BBA:A@0504499<<;>@AAA:::>?:9:.45??@DD769@AC7;;B
@N9IO0:00784:06133
TACGTAGGGGGCAAGCGTTGTCCGGATTTATTGGGCGTAAAGAGCGTGTAGGCGCCAGACAGGTCCGTTGTGAAAACTCGAGGCTCAACCTCGAGACGTCGATGGAAACCGTCTGGCTAGAGTCCGGAAGAGGAGAGTGGAATTCCTGGTGTAGCGGTGAAATGCGCAGATATCAGGAAGAACACCTATGGCGAAGGCAGCTCTCTGGGACGGTACTGACGCTGAGACGCGAAAAGCGTGGGGAGCGAACAG
+
CBAB???AAA,@C9AAA@=@;;9>:=BD7@C<>>6;;:@@194444489;;>@@?@CCAAAA=?A=??499@@99.8333:;6@BAF@B>AA9:9A938CE===8==5<7:AB=;:=B@9868A9?9?9<;;89:::98-7+5+24=>;;:;>A5;7;??A:<;;B@@@@@@@9=838388389?5B@:@6<=96;487755566555-8;?;@C??>>8979:7887665777)755<688+58;9;4=;;
@N9IO0:00786:06150
TACAGAGGGGGCAAGCGTTGTTCGGAATTACTGGGCGTAAAGGGCGCGTAGGCGCCTTCTAAGTCGAACGTGAAATCCCCGGGCTCAACCCGGGAACTGCGTCCGAGACTGGAAGGCTCGAATCCGGGAGAGGGATGTGGAATTCCAGGTGTAGCGGTGAAATGCGTAGATATCTGGAGGAACATCGGTGGCGAAGGCGGCATCCTGGACCGGTATTGACGCTGAGGCGCGAAAGCCAGGGGAGCAAAGCGGG
+
CCDABACCCC1CC?BBCC?BC?@A>@?C?BBBBB=?>@AB=BB>BBCBBBB@88;@D?AAD>@@A@@<@@@BCC=CBBB6@@:ABBC@CD>CC>BACCCBBBC@AA@CBCC@B@C?BBC?;7:A8@=4:@??@9?AAAA;>4@9A8=B9BB??@/0)/6<;9:<;ECCBBCBBBAA8@;8A?A@A@@>?@=@CB?B?B@<@A33.3;9;A?A7BBB5==AAAA8888;<;779*87/3;;;0;887=58=BD:
@N9IO0:00795:06158
TACAGAGGGTGCAAGCGTTGTTCGGAATCATTGGGCGTAAAGGGCGTGTAGGCGGTTTGTTAAGTCATGTGTGAAATCCCTCGGCTCAACCGGGGAACGACGCATGAAACTGGCAAGCTAGAGTACCAAAGAGGGCGGTGGAATTCCCGGTGTAGCGGTGAAATGCGTAGATATCGGGAGGAACACCTGTGGCGAAGGCGGCCGCCTGGTTGGATACTGACGCTGAGACGCGAAAGCGTGGGGAGCAA
+
BCCAAACC=BC@?:?98:<?C?BB@C@CCCC:>>6?=4::8:=9?=@??@?978189*:>=A?BAA@BA@@?@@?3@BA9B<;5;;AA7@8===0=8==<BA@C<ABF?CDBACC:;;DABAAABB?B<5AAAA<AB?BC?C=?;?C;@=@BA@@@B?BCDF?;;;CEBBBCCAAAC>AA?B???@?B:;;>A@@:@=;;5;>??<@@5;4;<@@A966=?@@@?>:9;;=9;;/99A9999'55555
@N9IO0:00797:06121
TACAGAGGTCCCAAGCGTTGTTCGGATTCACTGGGCGTAAAGGGTGCGTAGGTGGTCGGGTAAGTCTGATGTGAAATCTCGGAGCTCAACTCCGAAACGGCATTGGATACTATTCGGCTTGAGGGTTGGAGGGGGGACTGGAATTCTCGGTGTAGCAGTGAAATGCGTAGATATCGAGAGGAACACCAGTGGCGAAGGCGAGTCCCTGGACAACTCCTGACACTAAGGCACGAAAGCTAGGGGAGCAAACAGG
+
BBCAB::8;BE=E?A@BAACD@CB@BB@@@?CCC>BC@@@9@>9>CBBABB?@@<>;;;0;C?C>BCAAA<>?<<5;@?8=34449??8AB@7<<=6BB@CDC@G@BBBBBBB>BB>AA>@:98.3-3-333333#3??@:@<?<?ACA>::9:8:::@@AE=AAAAC??<9::;;;AA@=A=;<<5;ABB@E;:6:<@?>::::/:@399@;:::;@@@??@BB@C@BB;::C9@?@@>>@3::@DD;:9;:
@N9IO0:00771:06181
TACAGGGGTCTCGAGCGTTAATCGGAATTACTGGGCGTAAAGCGTGCGCAGGCGGTTCGACAAGTCCGATGTGAAAGCCCCGGGCTCAACCTGGGAATGGCATTGGAAACTGGCGGGCTGGAGTGTGGCAGAGGGGGGTGGAATTCCGCGTGTAGCAGTGAAATGCGTAGAGATGCGGAGGAACACCGATGGCGAAGGCAGCCCCCTGGGCTGACACTGACGCCTCAGGCACGAAAGCGTGGGGAGCAAACAGG
+
CCBB@@@7BB@B@9;9@@=A?@AB;@+0)/<==@<BBBDD=CAA9;:B@@@?BBAD?AAABB>AAA?CCAAABBB=@@@>0?;///;?8?<@BD;@=AA?AAB@D@CC=CDD@BBC<CCB?BBA@BC@CAABBBBBB)BA>A5;1;?CCCCCCAA@B@EAAA>000AA@?CB@ACEGAA@9;9<<<9BB@@5@;;2;=@@;;;;;)9;=5CCB<@;;;88<//)/8//)/38;<>8>BBCDEE8@@CCD>BAA=
@N9IO0:00800:06191
TACGGAGGTGCGAAGCGTTATCCGATTCACTGGGGTTTAAAAGGGAGCGTAGGCGGAATAATAAGTCAGTGGTGAAAGCCCCGGGCTCAACTTGGGAATTGCCATTGATACTGTTGTTCTTGAGTTCGGTTGAGGTAGGCGGAATGTTGCATGTAGCGGTGAAAATGCTTAGATATGCAACAGAACACCGATTGCGAAGGCAGCTTACCAAGCCGACACTGACGCTGAGGCTCGAAAGCGTGGGGATCAAACAGG
+
5955.5/)/>///4:;//)555.45<5::@9555&55)555&55)544:<BC@?A6<60/)/7177559<A7@973(3944&//(/9//)//)//(/)/)5<9<>9=<B<?8//)--(--(-777388*3,3<<2;<:6:>:>9779.3;;ABBBCBA8=9833&279=6=@@::::=>5@@>:6<<<147A<@>::36+26696566/937;:>>>99AA@@;:5855059>B@A7;?:::::/:>888-8<A3
@N9IO0:00804:06202
GACAGAGGGGGCAAGCGTTGCTCGGAATTACTGGGCGTAAAGGGCGCGTAGGCGGGATGGCAAGTCGGTCGTGAAATCCCTCGGCTCAACTGAGGAGCGTCGATCGATACTGCTGTTCTTGAGGATTGCAGAGGAGACTGGAATTCCCGGTGTAGCGGTGAAATGTGTAGAGATCGGGAGGAACACCGGTGGCGAAGGCGGGTCTCTGGGCAATTCCTGACGCTGAGGCGCGAAAGCGTGGGGAGCAAACGGG
+
CCEAAA@@@@1@C@CABB@CBBBC@B?B@CBBAB<@A?AD<AA<@BAAABG@BBB<BBB?CB@CCBA?BDCBBAB>BBD=A9979CCC@DBB>>9>>??@@BAAABBABBAAA@;<7?A<>?@:@@;???CCB=??A@@B8;8;@BD9@:@A<<;;A?BBBC>BBABAAABBA?::9,7<8<80//5:5/0)//:5::==?7>@<=<==6;>:=4=;;;:AABBBA@<@B@@@C<;;;ABBB;@ABED=ABB>
@N9IO0:00777:06243
TACGTAGGGTGCGAGCGTTGTCCGGATTTATTGGGCGTAAAGGGAGCGTAGGCGGCCATTTAAGTTTGGTCTTAAAGACTGGGGCTCAACCCCAGGACTGGACTGAATACTGGGTGGCTAGAGGATGTCAGAGGAAAGTGGAATTCCGAGTGTAGCGGTGAAATGCGTAGATATTCGGAGGAACACCAGTGGCGAAGGCGACTTTCTGGGACATTCCTGACGCTGAGGCTCGAAAGCTCGGGGAGCAAACAGG
+
CCCCCCCC?ABABB@AAA>BBD@D>A@@;@A6998:A?EB<@B<A@BBC::6::8;BHHI?D?BBC>BABBB@EE=;;;BABB:BDCCACDD8;;6;;;;:@@;::>AAAAFF>BB@BBCCCC@C???ABBBB@BD>BAB?@=@>A??>>>???>??=A?==8=A?????@@?@;>?;@@=??@AA=A@@@>ACC@G@BBBBBB<BBBB;AABB?C@CCDDCAA;;;5<CFCCC?CAAAFFD6;;;A@;ACC?
@N9IO0:00781:06231
TACGTAGGTCACGAACGTTATTCGGAATCACTGGGCTTAAAGGGCGCGTAGGCGGCTTAATAAGTTACGACTGAAATCCGGCGGCTCACCCGTCGAACTGGCCGTAATACTGTTGAGCTGGAGGTGCGGAGGGATGCGTGGAACTTGTGGTGGAGCGGTGAAATGCCCAGACTATCACAGGGAACACCGGTGGCGAAGGCGACGCATTGGCCGCAATCTGACGCTGAGGCGCGAAAGCATGGGGAGCGAACGGG
+
BBBBBAA?ACCBBD?;:;;A?7?A8C:96AA>;@:@D=BB<B<:BA@@@@@=AC@CD;;:;@8@A=B@@@BBABD@A@<>;00+0;;=<?8B@?@DABCC8:499939@@@@A>ABAAAA@BB?BBAA>BAB;AAB???C?A>>>8>=<6==5;;;=8=;?A:<<A?.8752255:==>?@8?=AAA>B@BB@AB@3:39::;;;;A>A>B:;<E>@@A:;:BAC:;;=@>=?@A0;9==>>>-;;A@A>AA@<
@N9IO0:00792:06246
TACAGAGGGTGCGAGCGTTGTTCGGAATTATTGGGCGTAAAGCGCGTGTAGGCGGCTTGGCAAGTCGGATGTGAAAGCCCTCGGCTTAACCGAGGAAGTGCGTTCGAAACTGCCTGGCTTGAGTACCGGAGAGGGTGGCGGAATTCCCGGTGTAGAGGTGAAATTCGTAGATATCGGGAGGAACACCAGCGGCGAAGGCGGCCACCTGGACGGATACTGACGCTGAGACGCGAAAGCGTGGGGAGCAAACAGG
+
@ACBAACC=CC??AB888?BB?CC@C@C?BB?BB;@@;:9.;@@@DBBB@B?AA=AAADACC@BBBB@CBBB@@?8@@B<BBC8BA=A=@?BAB=A?BABBBB?BA?@<?BBC@BB?AA?AAAADD@G?AA;::0;@>AC?C?B>B@:@;@BABAAA?BCDG=C@CC@@@@@A;;;C>BB@C@CBB@CB??99::;><9:5;:@@@BC?BBC8;;@@@@CDCBA:::;::=9:;.99?====0==>=>5=994
@N9IO0:00809:06218
TACGGAGGGGGCTAGCGTTGTTCGGAATTACTGGGCGTAAAGCGCGCGTAGGCGGCTTTGTAAGTTAGAGGTGAAAGCCCGGAGCTCAACTCCGGAATTGCCTTTAAGACTGCATCGCTTGAATCATGGAGAGGTGAGTGGAATTCCGAGTGTAGAGGTGAAATTCGTAGATATTCGGAAGAACACCAGTGGCGAAGGCGACTCACTGGACATGTATTGACGCTGAGGTGCGAAAGCGTGGGGAGCAAACAGG
+
0000+/:;;<+<A0/:@@;@C?CC?A?@@CB;;:/;@@@@0;;;;A@@@>>:00+0@@5<<A;@?:????<?AA=4<;<4?7::>?A@0//:69(/*/5<<8>>6B4888333794459.558ABBBBACDBB?AAB@@=:;5>5;9=CC;;<DCFF@CCC@6A=;9;;;;99C=@@@B?BB;;;B?C@;;6:@@?B@BCCBBB@@@C=BBBBAAAC?AABBBBAAA?BAC;;;0:=:<?@@2===>=3:9:5
@N9IO0:00779:06297
TACAGAGGTCTCAAGCGTTGTTCGGATTCATTGGGCGTAAAGGGTGCGTAGGTGGCGCCGTAAGTCAGGTGTGAAATCTCGGGGCTCAACCCCGAAACTGCACTTGATACTGCGGTGCTCGAGTACTGGAGAGGAGATTGGAATTTACGGTGTAGCAGTGAAATGCGTAGATATCGTAAGGAAGACCAGTGGCGAAGGCGAATCTCTGGACAGTTACTGACACTGAGGCACGAAGGCCAGGGGAGCAAAGCGG
+
BBBB@997:BBAC?B@A@>AAADDFDDA@@A<@>5BBBBD>CF>BC@@@A@=@?;@@><ABB?BBBEC@B:55<;4<CBBB?=/??97/3==1CBB=B:5:;AA4?93737;<>8833888888=>==78333387=;495A>BD>BBB@B>=8@:333:BC8>?BBBA@A<<<:;5828;A;@;<9;:87+5:<)/)///)/...2338.//905355222558::3:>866.7/848687(69@=A355;;
@N9IO0:00780:06308
TACGGAGGGGGCTAGCGTTGTTCGGAATTACTGGGCGTAAAGCGCACGTAGGCGGCTTTGTAAGTTAGAGGTGAAAGCCCGGAGCTCAACTCCGGAACTGCCTTTAAGACTGCATCGCTTGAACGTCGGAGAGGTAAGTGGAATTCCGAGTGTAGAGGTGAAATTCGTAGATATTCGGAAGAACACCAGTGGCGAAGGCGACTTACTGGACGACTGTTGACGCTGAGGTGCGAAAGCGTGGGGAGCAAACAGG
+
BCBB>BCJGJ0FCCCEEC?BB@BB?CADBCBBB@8?@>@@5@@AABBGDBB?:::;CE<BCB?BB8;;BB@@@@C<AAC<@=@9::::8:ABAE@C>@9998??8?>AABBB=88>>BB>AA?@?98<17793,.63//.2705.51:<<955>A??;???C798<<8:;<@?A7;;9@<??<A?A;=?@@:<<;261258>>7=;?D0852828222?89858@9A5:8::<D6;=C;;::/:;::;47885
@N9IO0:00795:06276
TACAGAGGGTGCGAGCGTTAATCGGAATTACTGGGCGTAAAGCGCGCGTAGGCGGCTTTGCAAGTCGGGTGTGAAATCCCCAGGCTTAACCTGGGAACTGCATTCGAGACTGCATTGCTAGAGTATGGGAGAGGGAAGTGGAATTTCCGGTGTAGCGGTGAAATGCGTAGATATCGGAAGGAACATCAGTGGCGAAAGCGACTTCCTGGACCAATACTGACGCTCATGTGCGAAAGCGTGGGGAGCAAAACAGG
+
BBCBB;;;7;C@A:::BB?A?B::::@D?CBBBA<?@@??8>=>8:9BABB=:94:;;0;;C?CCA@D?BBBCCG>BBBB7;;5;C;@<A@CCC?CA9;;;<;?BB@AA@;;;CA=???C@??@@:::8;AABE?D?BBB@C@CG=C@C@BAA@@AB?CBBB>AACCBBBC@@AA@@D?@?@>;;;BBBAA>=;99,995==>8=7;;8<=9B9B><@?>9999>>>@@@AA?@6?:99999*9<9999&9<<3
@N9IO0:00813:06267
TACGGAGGGGGCTAGCGTTGTTCGGAATTACTGGGCGTAAAGCGCACGTAGGCGGCTTTGTAAGTTAGAGGTGAAAGCCCGGGGCTCAACCCCGGAATTGCCTTTAAGACTGCATCGCTTGAACGTCGGAGAGGTGAGTGGAATTCCGAGTGTAGAGGTGAAAATTCGTAGATATTCGGAAGAACACCAGTGGCGAAGGCGCTCACTGGACGACTGTTGACGCTGAGGTGCGAAAGCGTGGGGAGCAAACAGG
+
BCCC>AAABA0BDBBCBB@CC?CC@C@C@CA@?@8@@@@@:@BA@@;;;;B>AA=@A@8@AA>AB?AA@@6;;AA0:;?0988-33335;??6@<?<>7@;9=C7C<?=9333354:4;444544444.455<6<7////)/)/)/)/63337;=<<373333&/488///66660661828=7:8?=>==>:=68,24282>>>@@A<@;;:=@>>;?;::??>9A=@@;;;>3:AA?:77,;=>>>5=;:5
@N9IO0:00813:06295
TACGGAGGATCCAAGCGTTATCCGGAATTACTGGGCGTAAAGAGTTGCGTAGGTGGCATAGTAAGCGAATAGTGAAAGCGTGTGGCTCAACCATACATCCATTATTTGAACTGCTAAGCTTGAGGATGAGAGAGGTTATTGGAATTCCCAGTGTAGGAGTGAAATCCCGTAGAGTATTGGGAGGAACACCGATGGCGTAGGCGAGATAACTGGCTCATTCCTGACACTAAGGCACGAAAGCGTGGGGAGCAAACGGG
+
A@AA:@@=@@A>B?B9::@ABB@C@D@D?BDCCB<?@?AA<@@@@=??@?CC>B@>ABBBBBB>?<>;;@AABBCC;BBBBB=><=>=B=B>@@@@=>?4998973(3739:7:898<<=8887.79;=A=>==6;499)/(/(.(..'.598:58+222589.822'279;/..996<:)82+2+287276662.--22,--.766869>>6A5555.5.55888>AA6D;>7;=BC36283566)/./77.7>?5
@N9IO0:00765:06314
TACGTAGGTGGCGAGCGTTGTCCGGATTTACTGGGCGTAAAGGATGCGTAGGCGGATATTTAAGTGAGATGTGAAATACCCGGGCTTAACTTGGGTGCTGCATTTCAAACTGGATATCTAGAGTGCGGGAGAGGAGAATGGAATTCCTAGTGTAGCGGTGAAATGCGTAGAGATTAGGAAGAACACCAGTGGCGAAGGCGATTCTCTGGACCGTAACTGACGCTGAGGCATGAAAGCGTGGGTAGCAAACAGG
+
BABBB;<5;A=@CA@ADD:;;C<@:AAF8;;A@C=BBBBC7B?B;<;AA@@<@A?AA@A@9@=?@@A?@?:>AAD;BAA@;=>(33,3,3317;3;;;73387;177;5///5:6633398==??>@B9A@??<?BA?BB?C?B=@<;83337777949;@@9@AABBB:97;;6794::@@>@:979A@@5777,349::=@CBBCB=?;:>6916<:;:<:/..3.338DDC;>?A???8?BAAAE>999?
@N9IO0:00786:06354
TACGGAGGGTGCAAGCGTTAATCGGAATTACTGGGCGTAAAGCGCACGCAGGCGGTCTGTCAAGTCGGATGTGAAATCCCCGGGCTCAACCTGGGAACTGCATTCGAAACTGGCAGGCTTGAGTCTTGTAGAGGGGGGTAGAATTCCAGGTGTAGCGGTGAAATGCGTAGAGATCTGGAGGAATACCGGTGGCGAAGGCGGCCCCCTGGACAAAGACTGACGCTCAGGTGCGAAAGCGTGGGGAGCAAACAGG
+
CCCDACCJ?BBBC?B@@@?A>@A@59294:BCCE@@@@@?8?:;;A@>>@@=??=?BBBBCC?BC??:>:;:@AC<CBCB9BC<BBAA;@?@@@;@>B;;;BC@@?@A5@?@;@CCADL?BAA@@@9>>DBBBCCCC(A8947=7<?@B>><8;;::6:9AB9;;;A@@@BB@@@A@;>@:=:>::3:499:@@?;=<:905=<<+66=@@@@:@BBBABCBB=@@A7:9;<=;3;AAAAEE4?@@@@;@AD@
@N9IO0:00799:06327
TACGTAGGCAGCAAGCGTTGTTCGGAATTATTGGGCGTAAAGAGTATGTAGGCGGTTGGCTAAGTTTGGTGTGAAATCTCCTGGCTTAACTGGGAGGGTGCGCTAAATACTGGTCGGCTTGAGTGTGGGAGAGGAGAGTGGAATGCCTGGTGTAGCGGTGAAATGCGTAGATATCAGGCGGAACGCCGGTGATGTAGATGGCTCTCTGGCCACAACTGACGCTGAGATACGAAAGCGTGGGTAGCAAACAGG
+
@CCBCBB@CA?@C@CBBE>B@?CC@D@C@CCADG>?@?ED8::@@A@@@BA?@A?@AD@CDB????9?=@@ABBC5@@@@7?=8;@?C6>?BC<ABA<::;BCDBC>BCBCC?CBB>BC9;:BAECC?7?===<@?<<<<0404<<8=>9BCBBBBC@EI@@8;;?<555<966;;;8>>7<8;;;9=7;;;;=<<=<6626=>:;;;7;9>==9<<A>::://///33444:1:;;==>/55<<==66658
@N9IO0:00791:06381
GACAGAGGGTGCAAACGTTGTTCGGATTTACTGGGCGTAAAGCGTGTGTAGGCGGCTTGGCAAGTTGGATGTGAAAGCCCACGGCTCAACCGTGGAAGCGCATCCAAAACTGCCTCGCTTGAGTCTCGGAGAGGAAGGTGGAATGCTTGGTGTAGAGGTGAAATTCGTAGATATCAAGCAGAACACCTGCGGCGAAGGCGGCCTTCTGGACGATGACTGACGCTGAGACACGAAAGCGTGGGGAGCAAACAGG
+
BCC:=;GK>CBCCA;?>?<?A?@B;:99*9@?AD?;;:CC8;;@@CBB@@@<995;B=A@DC@BB?B?BCCCCCD>BBC>??>:==@@:@:>??<><=<;:99>2;::*44447@@?AA<?@??>?CC?BBBB@B>A>??;?9>><C?C>BBBA?>>?BBBL=B?AABBBCC;:9B6::>@C?BBC?;;;D@A;;4;.:48=8<@BA@<@@@@@@?B99:@?>9<<;@;99333(3337777*4=<BB>BBB?
@N9IO0:00806:06382
TACGGAGGGAGCTAGCGTTGTTCGGAATTACTGGGCGTAAAGCGCACGTAGGCGGCGATTCAAGTCAGAGGTGAAAGCCCGGGGCTCAACCCCGGAACTGCCTTTGAAACTAGATTGCTAGAATCTTGGAGAGGTCAGTGGAATTCCGAGTGTAGAGGTGAAATTCGTAGATATTCGGAAGAACACCAGTGGCGAAGGCGACTGACTGGACAAGTATTGACGCTGAGGTGCGAAAGCGTGGGGAGCAAACAGG
+
CCBB>BBB<;;;CAAABC@CC@BBAC@C?B@@>@5000//(---/0///99377270/08<<:?===?9949?A@9:::+9>>6@A@@8<==2<9<8;983,33(3982:=;;AC<??@@@A=??;<C?BB??<?C:99A<A49298?@@?>>C@991999:-9<8787738<?.33.7,3;/33=<=>>@>@?A9=9>@:::CBBAA=A@@;?A?@;@000//7775555=;=)55::;?@4996<D>BBB>
@N9IO0:00809:06383
TACGGAGGGTGCAAGCGTTAATCGGAATTACTGGGCGTAAAGCGCACGCAGGCGGTCTGTCAAGTCGGATGTGAAATCCCCGGGCTCAACCTGGGAACTGCATTCGAAACTGGCAGGCTAGAGTCTTGTAGAGGGGGGTAGAATTCCAGGTGTAGCGGTGAAATGCGTAGAGATCTGGAGGAATACCGGTGGCGAAGGCGGCCCCCTGGACAAAGACTGACGCTCAGGTGCGAAAGCGTGGGGAGCAAACAGG
+
BBDDAGCL>CC;98;@@@@D@DBB=?19-7@AAA>A@ACC<A;;:C:98??9?A=?@?@?@@;@@AA=@@AACGI?ECCC:BB<AB;;4;:ACA9C?@A@@AA?BCFC>CBA?A@A>ABBAC?@@A>?@@@?=?==='>ABB=@;@498<A???DBB@BCCC<;;;@@AAABB@@@??AA<?=?@@=B>@@?B@@9=900,0=@=,>=<A=A=<BAAAB@BBA@;;;699@BB=7BDCCDCC<CBBBD?C:;5
@N9IO0:00826:05800
TACAGAGGGGGCAAGCGTTGTTCGGAATTACTGGGCGTAAAGGGCGCGTAGGCGCCTGCTAAGTCGAACGTGAAATCCCCGGGCTCAACCCGGGAACTGCGTCCGATACTGGCAGGCTTGAATCCGGGAGAGGGATGCGGAATTCCAGGTGTAGCGGTGAAATGCGTAGATATCTGGAGGAACACCGGTGGCGAAGGCGGCATCCTGGACCGGCATTGACGCTGAGGCGCGAAAGCCAGGGGAGCAAACGGG
+
CEE;:;;;;;*;A4=@B?=;;599387>5<=999.7<:A>8BB=CCCC@@@?99:=@@A@?59:@>=::4:=9:)59;=.?<:<@BB@CE>CC9A6;;;;@@@=@@CCCCC;;=AAFC@BC;::ADG?CBBBB<@@@BC@B@B@C8;;4;?;;:;A9@@BB:BBABAAA<;;@@@??DC?B=:::6;5:A6;0<:<:00*0@>>;@@59:9<=@??<@@AA@@::9;>?A:;;0:?;9;;:.949=>6>>?6
@N9IO0:00831:05771
TACAGAGGGTGCAAGCGTTAATCGGAATTACTGGGCGTAAAGCGCGCGTAGGTGGTTCGTTAAGTTGGATGTGAAAGCCCCGGGCTCAACCTGGGAACTGCATCCAAAACTGGCGAGCTAGAGTACGGTAGAGGGTGGTGGAATTTCCTGTGTAGCGGTGAAATGCGTAGATATAGGAAGGAACACCAGTGGCGAAGGCGACCACCTGGACTGATACTGACACTGAGGTGCGAAAGCGTGGGGAGCAAACAGG
+
BCCAAADF=CC>>9<8979>;@BB?B8;8;ABAB=BA@AC<BBBBBBBBCC@DE@C>BBCAC@CC@C?@@CCBBD<;:54&4<4A>BB?A@CEE=@9AABA>9999=A1A<A8?>?=??:9:AA@@;8CBBBB=6BB>BB>B?CC>C<@=BDBBBB?=A@@91?:5259=<<=>@@:A:?:?<:;;<@@==:=<@=A>ACCC@BB>BB;>?AA@@@??==;9<<>37/4B@@@C;@999@>>2>@?=?7<@@3
@N9IO0:00834:05793
TACGGGGGGAGCAAGCGTTGTTCGGATTTACTGGGCGTAAAGGGCGCGTAGGCGGCCACCGCAAGTCGACTGTGAAATCTCCGGGCTTAACCCGGAAAGGTCAGCCGATACTGCGGGGCTAGAGTGCAGAAGGGGCAACTGGAATTCTCGGTGTAGCGGTGAAATGCGTAGATATCGAGAGGAACACCTGCGGCGAAGGCGGGTTGCTGGGCTGACACTGACGCTGAGGCGCGAAAGCTAGGGGAGCGAACGG
+
BBBB;;;<%66AG<?@BB<@@=?>479?9>>>==7A@@@?3:;5:@@@@AB><;6;49B@DCC<@@CDFCCCBBB>6CBBB?CC>C?<?<?@8@;>>-0,/;9<=6AAEH;;:BB@A7BBBAAABBAAAC?BCC;DC@ECC@CAI@CCBB@BBBBA;;7;CCF>CCCCCCCCCBBBB=B::29.9=9:@=692;<?7<:>>>8C9?@?C>7B>B>555<889448844.4:;?=?5<BCCCED:BCICC?;;;
@N9IO0:00846:05798
AACGTAGGAGGCAAGCGTTATCCGGATTCACTGGGCGTAAAGCGCGTGCAGGCGGTTCGGTAAGTTGGGCGTGAAATCTCCTGGCTTAACTAGGAGAGGTCGTCCAATACTACCGGGCTCGAGAGTGGTAGAGGAAGATGGAATTCCCGGTGTAGTGGTGAAATGCGTAGATATCGGGAGGAACACCAGTGGCGAAAGCGATCTTCTGGACCATTTCTGACGCTCAGACGCGAAAAGCTAGGGTAGTAAACGGG
+
@7@BBBC@AA?AC7@;;;?BBB@C@CD@BBBBC>4:9;@?9?@BB@???==9884:7BB?BB?BB?BC>BBBACD=BBBB?AA<@B8@<@BBB?;;;A>AAABA?A??@@@@@=AA9A@C@@ABCBB@AAACC@C@BB;;7;>A=BC<A?ACCBAA@>A???9@@??@BCBB?@@@C;@@?B@A;<5;;?@>ABCB=@AAAAAB@CCB?BB7;;B<BABBCCCCCCCBB@A;;;;.;BBCBI>BBBBBD>BBB<
@N9IO0:00846:05800
TACGGAGGATCCAAGCGTTATCCGGAATCATTGGGTTTAAAGGGTCCGTAGGCGGTTTTGTAAGTCAGTGGTGAAAGCCCATCGCTCAACGGTGGAACGGCCATTGATACTGCAAGACTTGAATTATTAGGAAGTAACTAGAATATGTAGTGTAGCGGTGAAATGCTTAGATATTACATGGAATACCAATTGCGAAGGCAGGTTACTACTAATTGATTGACGCTGATGGACGAAAGCGTGGGGAGCGAACAGG
+
CCCCACB?@AA;@;@BAA@CCC@A??@BABC>B?3></:858=4<B=??=B9@@9BDD9C@B?CCC<?AC;CDCC=@?C=B@;;B@>A<AA?BD?@>@EAE@CD?BBABBBA?A7;;AA>BB@E?BB?A@=@:A@B>BCCCB@CB:;;@>>8?>@;;:;CBG>A;;;?@@@AAA==:;00*0385506)/)/-55(-(///)363338;;8(/*//;4;566;=;:8819=::95:@@ACCC:BBBEC?;;;>
@N9IO0:00849:05763
CACGTAGGGGGCAAGCGTTGTCCGGATTTATTGGGCGTAAAGAGCTCGTAGGCGGCTCGGTAAGTCGGGTGTGAAAATCGGGGCTCAACCCCGAGACGCCACTCGATACTGCCATGGCTTGAGTCCGGTAGGGGAGCAGGGAATTCCTGGTGTAGCGGTGAAATGCGCAGATATCAGGAGGAACACCGGTGGCGAAGGCGCTGCTCTGGGCCGGTACTGACGCTGAGGAGCGAAAGCGTGGGTAGCAAACAGG
+
ABBCCCBDDD1BB?@9;:?@;@;?9;@D=CC:D>8@BBCD49555:555==8=C>:98?8@@<@?973(3@87373&3<<<<19757(---&-,,,-//)/33383338444.44>2:9.94444.5.//---&--,,,,(,(-(-(//)3::;:::9><>>7;;@BBB@@@BBB@@;==:?=@@@?C@BB?BBB<?9<800000;;??9>:>:??@@AAA@@@@AA?CCAAAC;B>=?=>9??AABB<;;;=
@N9IO0:00862:05793
GACAGAGGGTGCTAGCGTTGTTCGGATTCACTGGGCATAAAGCGCACGTAGGCGGCTGGGTTTGTTCGATGTGAAAGCCCCCGGCTCAACCGGGGAATTGCATCGAATACTGCCCGGCTCGAGGACGGTTGGGGTGAGTGGAACTCCTGGTGGAGCGGTGAAATGCGTAGATATCAGGAGGAACACCGGTGGCGAAAGCGGCTCACTGGACCGTTTCTGACGCTGAGGTGCGAAAGCTAGGGGAGCAAACGGG
+
CBB;<<CC=CCA@@A?::6:A?BC?BB9=CCBBA=A>999.99=>AAA??>9?@;@BDC=AB8;;=AAAACCCCE>BABAA.;6:ABB@C@CCC;C@C?A@BBBBC?BB;;;BB<B?AABBBB=BBA=A5;;;.;@AAA@=A>BBB>BD?BB:::?A<@:::59A@AAABABBBBAA>@@5;5;@A>B>BB>AAAA8A<;5<CCBCCG@BB@BBB=BBBBCBAA@@@<@CACCC?CCA@@DG9;<AAD=ABC>
@N9IO0:00825:05833
TACGAAGGGGGCTAGCGTTGTTCGGAATACTGGGCGTAAAGCGCACGTAGGCGGACTACTAAGTCAGGGGTGAAATCCCGGGGCGTCAACCCCGGGAACTGCCTTTGATACTGGTAGTCTCGAGTCCGGAAGAGGTGAGTGGAATTCCGAGTGTAGAGGTGAAATTCGTAGATATTCGGAGGAACACCAGTGGCGAAGGCGGCTCACTGGTCCGGTACTGACGCTGAGGTGCGAAAGCGTGGGGAGCAAACAGG
+
BBB;:6;BCB2CAA@BAA@BC?BA=A+00000/)55;::1:@B;;;AABD>BC@C@A@B<;7;B@?@@=0<9:9-9=?;???0=::00+0;;&//(/5:3558<<14438778<=889>=?>@AAA<@<@4::=<@@@===:>1638;@BBBBBB:99?;;;A6=6<=><<765;488*//(/37794=52567750558;7>====7818C?A?C@@;;:@AB@:::=?@@@@@6;;BAA?A3>:94;4>=>9
@N9IO0:00839:05846
TACGTAGGGTGCGAGCGTTAATCGGAATTACTGGGCGTAAAGCGTGCGCAGGCGGTTCGACAAGTCCGATGTGAAAGCCCCGGGCTCAACCTGGGAATGGCATTGGAAACTGGCGGGCTGGAGTGTGGCAGAGGGGGGTGGAATTCCGCGTGTAGCAGTGAAATGCGTAGAGATGCGGAGGAACACCGATGGCGAAGGCAGCCCCCTGGGCTGACACTGACGCCTCAGGCACGAAAGCGTGGGGAGCAAACAGG
+
CCCCIAAA=AB@CBBA@A=@:?><5>4;.5999;2?@@@@9@AA@BAAABA?BB;?;?@>?A;@AA>AAA:<:>=6@CBA1;>6BBBB@B@BBB<B7=B>;:;5;5:?5>@@7?DD?BCB=@@@@@D@C;;;BBAAB)BC@I?C=B?C;;;BBBB@@@C@@?;<9;A@@AB@@@BBB5>>.405;:7AC@@=@A@<B=@@@<AA>+;;>6;;?<<;;888844.3933-334<<>8=;;;>?>1A;;?>8<;;5
@N9IO0:00817:05868
TACGAAGGGTGCAAGCGTTACTCGGAATTACTGGGCGTAAAGCGTGCGTAGGTGGTTCGTTAAGTCTGCCGTGAAAGCCCCGGGCTCAACCTGGGAATGGCGGTGGATACTGGCGGACTAGAGTGCGGTAGAGGGTGGTGGAATTCCCGGTGTAGCAGTGAAATGCGTAGAGATCGGGAGGAACATCTGTGGCGAAGGCGGCCACCTGGACCAGCACTGACACTGAGGCACGAAAGCGTGGGGAGCAAACAGG
+
DAB;94;F<;;;E?B@AA@BBB@@=?3919@@@A>8;:FH?C@@?@;;:BCADD@C@BBB?=9B=BC>A:BCCFE=;;>>2==7=@@C@C@BBB?B7@@:BB>@@=@BBAAAACC@BB<AB??ABBD<>;;99:*9@<@A?D9:59C;A=BBBBBBBDCA@A<@=AABBACC????>8??<??AAAAA:::?AA??C<??<?599?CC>AB@A::::888777338;2<=<>>A:@9::AAA6A;;;B;;;;<
@N9IO0:00831:05885
TACGTAGGGAGCAAGCGTTGTTCGGATTTACTGGGCGTAAAGGGCGCGTAGGCGCCTGTCAAGTCAACTGTGAAATCTCCGGGCTTAACTCGGAACGGTCAGTTGATACTGTCAGGCTAGAGTGCAGAAAAGGGCAATCGGAATTCTTGGTGTAGCGGTGAAATGCGTAGATATCAAGAGGAACACCTGAGGCGAAGGCGGGTTGCTAGGCTGACACTGACGCTGAGGCGCGAAAGCCAGGGGAGCAAACGGG
+
BBBCCBAB;;;;A;@BBA@BB@CC>AAA>AACCL?CCDCC=BC=@A@BAAA@;;9>@BBBB?BBDC@BBB;;;B<BBBB>AA<@B=B>AABC@D>??<>=A@A=A?BBB;::@;;4:???<<:4483333&33(3828<<<<8=<??<?<@@::88828:<=6<BAA999?A?>8<488:7=8=>B?AA??9=74-47;:;4:+///:93=?885<::8;???::<<8<BCB@@700-00>:0:009D<BBG;
@N9IO0:00831:05905
TACGAAGGGGGCTAGCGTTGCTCGGAATCACTGGGCGTAAAGGGTGCGTAGGCGGGTCTTTAAGTCAGGGGTGAAATCCTGGAGCTCAACTCCAGAACTGCCTTTGATACTGAAGATCTTGAGTTCGGGAGAGGTGAGTGGAACTGCGAGTGTAGAGGTGAAATTCGTAGATATTCGCAAGAACACCAGTGGCGAAGGCGGCTCACTGGCCCGATACTGACGCTGAGGCACGAAAGCGTGGGGAGCAAACAGG
+
BBBA?9?A?A,AB@AABBABBBCC@D@BBBBBAA9A>??@0:4,4::A??=:9994:@?D=C?BB@@@BB8AAAB<BG@==9<??==>,337179@;@??=8>D8??A>????8@979A59:@B@CCC=BBCB?A=<>=<5:5:AA@@@@>>>A==>;>??E9?<??>====:929<<B=;:6:@A;AB@A?@AB;B?00,0@000;;5;B9AA@B@@@BBABBBBA>@@@;;;0;BAAAA@699<?@;?;;5
@N9IO0:00839:05901
TACGGAGGGGGCTAGTGTTGTTCGGAATTACTGGGCGTAAAGGGCGCGCAGGCGGCCTGGCAAGTCGAGTGTGAAATACCTTGGCTTAACTGAGGAATGGCGCTCGAAACTACCTCGCTGGAGGGCGGGAGAGGGAAGTGGAACTCTCGGTGTAGGGGTGAAATCTGTAGATATCGAGAGGAACACCGGTGGCGAAGGCGGCTTCCTGGCCCGTACCTGACGCTGAGGCGCGAAAGCGTGGGGAGCAAACAGG
+
BBCI@CCCCC1CC@@ACC@CB?BBAD?C?AAAAA<ABBBD8;:69@@?@A;7495:=BB?BB?C>?>::?ABBCD>AAA@C?B???=?ABBB@><>?BB?B???BBB?5;@BB7B<<BBC?>>=8?@@;AA@BD38059=:?;?;:::<6:@:::;;1;CCD>AAAC99:ABAA;;::9;)/*/777<7//,8A@:>;??385;>1556;>0888705;7855288=2;;>?AC:?BBBDCC;BBCCB>??@?
@N9IO0:00842:05894
TACGGAGGGAGCTAGCGTTGTTCGGAATTACTGGGCGTAAAGCGCACGTAGGCGGCTTTGTAAGTTAGAGGTGAAAGCCCGGAGCTCAACTCCGGAATTGCCTTTAAGACTGCATCGCTTGAATCCAGGAGAGGTGAGTGGAATTCCGAGTGTAGAGGTGAAATTCGTAGATATTCGGAAGAACACCAGTGGCGAAGGCGGCTCACTGGACTGGTATTGACGCTGAGGTGCGAAAGCGTGGGGAGCAAACAGG
+
FDCC@FCF>CAAB:;:BB?BB@BB?B@D@DDBBB<BBBDD>C@@@@::;AB=AA?AAB<BCC?AA;=999277;808<;*7,7?AA@B?BBC?C>@=@43:9AD=C?BBB>???B=::B7497BBABB?AAA@499AABA@F?B?B@B:99BCCBBB?CBBC:@<???=??AAA>AA?C>??<?BA<A???>?>>8=5:;9888==AA:>ACC@CBB@CEAA@A:::>:99999.9>?<===0==?=>6=<<8
@N9IO0:00843:05875
TACAGAGGGTGCAAGCGTTGTTCGGAATTATTGGGCGTAAAGCGCGTGTAGGCGGCATGGCAAGTCGGGTGTGAAAGCCCTCAGCTCAACTGAGGAAGTGCGCCCGAAACTGCTGTGCTTGAGTGCCGGAGAGGGTCGCGGAATTCCCCAAGTAGAGGTGAAATTCGTAGATATGGGGAGGAACACCGGTGGCGAAGGCGGCGACCTGGACGGTAACTGACGCTGAGACGCGAAAGCGTGGGGAGCAAACAGG
+
BCCABADD=BB>?<????>BA=BB5;6;=AA=B<6?@999/788<<BBABA?BB?BBBB@CB=AB999,:BCBAA>ACD?CCCBBAAC@CBBBB@C@B@@@A@@99:9/:=AA@???@B7B?<8:@<@<??ABB=BBBAA>A;?7?<@/B7<<<CBD>>>AC.537<99977@@@BB6>><>9?9?=@=BF<>:9/53775672=5:>6;;<7;:4;;;9>>>=<==>>DDFJJ?C9;;BBB9BCCCC=@??;
@N9IO0:00843:05880
TACGGAGGGCGCAAGCGTTGTTCGGAATCATTGGGCGTAAAGCGCGTGCAGGCGGCTTGGTAAGTCGGGTGTGAAATCCCGGGGCTCAACCCCGGAACTGCACCCGATACTGCCTCGCTCGAGTCCCGGAGAGGATGGCGGAATTTCCGGTGTAGAGGTGAAATTCGTAGATATCGGAAGGAACACCAGCGGCGAAGGCGGCCATCTGGACGGTGACTGACGCTCAGACGCGAAAGCGTGGGGAGCAAACAGG
+
BBBC>BCC<CCBC@BBBC?@@ABB@C@EBBB=B@4:9:?=5=88:@@A@;;5;;5;D:@:=C:BC@@;4BBBCCD>CCC=CCC9CCCC@DDD8B?B?CCCCBBB<BA@ABBBB@BBBB@@@AAA@@9@=AABA?BAB6;;2;8@A<B?C@;;;CB<<9;CCC=C@CDDCBBBCCCD@B@B7;7;@@?DBAA@BBB?BAA@=@>???@??BBB?BBBAA???A@A@AAAABA@@A28:7>???0>>>??8?@@=
@N9IO0:00848:05884
TACGAAGGGGGCTAGCGTTGCTCGGAATCACTGGGCGTAAAGCGCACGTAGGCGGATCTTTAAGTCAGGGGTGAAATCCTGGAGCTCAACTCCAGAACTGCCTTTGATACTGGGGATCTCGAGTCCGGGAGAGGTGAGTGGAACTGCGAGTGTAGAGGTGAAATTCGTAGATATTCGCAAGAACACCAGTGGCGAAGGCGGCTCACTGGCCCGGTACTGACGCTGAGGTGCGAAAGCGTGGGGAGCAAAC
+
BBCCC?CCCC5CCCFAAB?BBBBC@D>BBDCCBC=;;;CC<A<<:CABAAA@AC:BCBBB<A=A??:9995;BBB=AA>A@=@?A@BB?C@A>@BB=@@BB?BB=BDCCEDCDC;CBBBBB@@@@>AA:BBBB>BAABBC@C@@A@BBBCCBBBABB?BDFE>C?BBBB@@;;:7:@@B9<A@BA@=AB::4:@=:=<00(096;;7759=3A7B<<<;CBBAB>?>9>A>@@@799CBBBB9??@==5;
@N9IO0:00849:05883
TACGGGGGGGGCAAGCGTTGTTCGGAATTACTGGGCGTAAAGGGCGCGTAGGCGGTTGGATAAGTCAGCTGTGAAAACCACGGGCTTAACTCGTGGCCTGCAGTTGAGACTGTCTGGCTTGAGTGTGGGAGAGGAGAGTGGAATTCCTGGTGTAGCGGTGAAATGCGTAGATATCAGGAGGAACACCGGTGGCGAAGGCGGCTCTCTGGACCACAACTGACGCTGAGGCGCGAAAGCTAGGGGAGCAAACAG
+
DCEDEDEDDD"A@4;;A@=AJ@GFBF@C@CBBBB<@:;;C>CC=BBCCBBB?@@=@<?<@BB?BBBBB=BB<AACC9C:>?B?6AB>@>ABBB=B?B8B@?8B=6:447<A@888<6AB?AAA9:9BB=ABBB<@@@@@=8=<>=A=??9>>>@>>><AAAE9878>><;:;;:7::8<<3;3;994>86<29573838<5>?@=>>C<@>6;::19:::8:;97774787222'2:?AABB5>>A;;189=
@N9IO0:00855:05883
AACGTAGGACGCAAGCGTTATCCGGAGTTACTGGGCGTAAAGGGCGGGTAGGCGGGGTCTCAAGTGGGCTGTGAAAGCGCCCGGCTTAACCGGGCGAGGCCAGTCCAAACTGAGGCTCTGGAGGGCAGCAGAGGTGCGTGGAATTCCGGGTGGAGTGGTGAAATGCGTAGAGATCCGGAGGAACACCAGAGGCGAAGGCGGCGCACTGGGCTGTACCTGACGCTGAACCGCGACAGCCAGGGGAGCGAACGGG
+
A9AAACCAC;::A49:@??ABA?B?9::=??@AA;A@@@C<AA;::<.9@@:AB?A4@@@CC@ABBJ?HCBBB@=3;@@??4<:99469=9??8@>00+0*00A@;@C8;;9>@5>A555499<4<=====>>;=BBBAA?@=?7@@DC>CB=????<?BBB>BCDDBCBB@@;;;>;>>:=9@@@?BBBB@CCC?C>@C@CBAAABB>8BBB@@@<@??@?@>@=9=6;8=@;933.3=;;/A;;==8<=<3
@N9IO0:00856:05879
TACGTAGGGGGCAAGCGTTGTCCGGAATCATTGGGCGTAAAGAGCGCGTAGGCGGCCAGATAAGTCCGGTGTGAAAGTCACAGGCTCAACCTGTGAATGCCGCTGGAAACTGTTTGGCTAGAGTCCGGTAGGGGCGAGTGGAATTCCTGGTGTAGCGGTGAAATGCGCAGATATCAGGAGGAACACCAATGGCGAAGGCAGCTCGCTGGAACGGTACTGACGCTGAGGCGCGAAAGCGTGGGGAGCGAACAGG
+
BCCCCCCCCC1DE@BAAA?B=B:=;?9AB;;99?7CCCDC>C@A@BAC?:9278193:AAAB?BCC@D?A@BCEE>BBCBCCC?BCCC@C@CB@A?<;;:?CCDC7::7;???@9@>AABADCCC@B@BBBCC9BBBBCC@CACAC@GCADCCCB@;9;>>@8@@>>666;;<;;;:8<<8<8:::7<7<@<@@B7;8<DCBBBBBBB@C@CC@CCCCCC@@@BABA>@ABCCD?@ABBDDD9ABCCGA@@@?
@N9IO0:00860:05890
TACGTAGGTGGCAAGCGTTGTCCGGAATTATTGGGCGTAAAGGATGCGTAGGTGGTCCTTTAAGTGGGATGTGAAATCCCTGGGCTTAACCCAGGAATTGCATTCCAAACTGGAGGACTAGAGTGCAGGAGAGGAAAGTGGAATTCCCAGTGTAGCGGTGAAATGCGTAGAGATTGGGAGGAACACCAGTGGCGAAGGCGGCTTTCTGGACTGTAACTGACACTGAGGCATGAAAGCGTGGGGAGCAAACAGG
+
BDCBBAA=AC?A@>@AAB?AAB@D@F@C@CDACC7A?>?=8B9BCE<;;@=;00+0=;@A@E:AABB=@@CBBBD=CFC?CDD>BC>@;@C;AA?B?C=@?CC@B?BD=?@?<?<8945;A@BBBBAB?@@=C5;;0:;?9?;@=@B=AABBBAAAA?ACCE=@@@A@@@@AAA=BC;?@5979AA=B:;:6;A@@A@;;5;AC8>;969???@@<@BBBBBB@?9929;9595,599999;0;<@CF=@AB=
@N9IO0:00815:05917
TACGGAGGGGGCCAGCGTTGTTCGGAATCATTGGGCGTAAAGGGCGCGTAGGCGGCTTGGTAAGTCCGTTGTGAAATCCCTCGGCTCAACCGAGGAACTGCGACGGATACTGCTTGGCTTGAGTCCCGGAGAGGGTAGCGGAATTCCCAGTGTAGCGGTGAAATGCGTAGATATTGGGAGGAACATCGGTGGCGAAGGCGGCTACCTGGACGGGTACTGACGCTGATGCGCGAAAGCTAGGGGAGCAAACAGG
+
AAAC;;:;:;*;=@<BBB?BBACC:C@DCAA?AB<BCBBC>CC=CBBBBAA;:;5;C<?;@C?CCC@CC?CAAB=5A;=7BBC=@ACC?A::;C?C?BAA<=ABB?AAAAAA@A@C@CD?@?>>B=5B<A797?6?73736A:>;?B=BBCCAA@BD:DBB=7BBBC999?AAA<@@8@>:?;AAAAA=AC8B>D=@?AB@@AAC<>>:?>>@7>CBCB======;;;>>A@@@;@BCCCFD9;;CCB=;;;?
@N9IO0:00839:05952
TACGGAGGGTGCGAGCGTTGTCCGGAATCACTGGGCGTAAAGGGCGCGTAGGCGGTCTGCTAAGCGTGCGGTGAAAGCTCGGGGCTTAACCCCGAGTCGGCCGTGCGAACTGGCGGACTGGAGCACTGTAGAGGCGGGTGGAATTCCGGGTGTAGCGGTGGAATGCGTAGAGATCCGGAAGAACACCGGTGGCGAAGGCGGCCCGCTGGGCAGTGGCTGACGCTGAGGCGCGACAGCGTGGGGAGCAAACAGG
+
BCCB@BFE>CBC@@@ABB?BBB?B?B?B@@@>??<?BCCC=BB=BBBBB?>9>?;=>=>=::5;BAABBC@CAB@:>????CC9A?9<1898-9>@A;;7:?BCFBCC?CBB@BC?AAAA<??@?@??=@@:;4:@A5AB?B@B@BAGE>:9;@@;;4;B4926:A@AAAA@A:;8<494883;=<;>;:;,00:*/)/839;8;C<AB=CCA@A?;99@@@AA@@@>BBBAAABHHGEFEH=BBBBC<;;;<
@N9IO0:00860:05935
TACAGAGGTGGCAAGCGTTGTTCGGAATTACTGGGCGTAAAGGGCGCGTAGGCGGTTCGATAAGTCCTGTGTGAAATCCCTCGGCTCAACTGAGGAACTGCACGGGAGACTGTCGGGCTTGAGTTCGGGGAGAGGGAAGCGGAATTCCGGGTGTAGCGGTGAAATGCGTAGATATCCGGAGGAACACCGGTGGCGAAGGCGGCTTCCTGGACCGACACTGACGCTGAGGCGCGAAAGCTAGGGGAGCAAACGGG
+
GGC;;:C@BB@BB?B>>?49:;@A>A?C@BCBBB=A?@CD>DC=CC@?@9979C?D=@?A::4;AB?BCCBCCCC>CCC=C@@>@BCC?BBB::6:=@@@@AAAA<@@@CCBBBBC>BB?A>===9999&3888:3;5::??B=A<A9>>8?AA:99B?BCDC>@@ACCCBB@BBB?A=@@<@=A@@=A;;:6;AA5:8:C?AA>A>AB=??;?BAAAAABBAAABBB8AAB9:9+37@<@:;1<BB@=3=CF>
@N9IO0:00816:05986
TACGGAGGGTGCAAGCGTTATCCGGATTCACTGGGTTTAAAGGGAGCGTAGGTGGGTTGGTAAGTCAGTGGTGAAATCTCCGGGCTTAACTCGGAAACTGCCGTTGATACTATCAATCTTGAATATTGTGGAGGTAAGCGGAATATGTCATGTAGCGGTGAAATGCTTAGATATGACATAGAACACCGATAGCGAAGGCAGCTTGCTACACAATTATTGACACTGAGGCTCGAAAGCGTGGGGATCAACAGG
+
599<7555)55996;=//)//0)/)/93/37899.4:(44(4:(44554<<89;;0:396;<8A;?@BBA;A;:;09@@B5;;/557F9><A<<F@6B?<<7;@8;>@A>>:@:>5:<<2699BA?6;;;.;9.5>;>BB?B?BC@@@@@;;;@@??=?BCD<AAAB?BDBBCDBCAAABBB?AAA;;;CCA@BA6;6;AA@@=@CCC@@@B@C=@@9:9BAC@B;;29==>@C>C@AA>><3>@00+0/0:
@N9IO0:00829:05998
TACAGAGGTGGCAAGCGTTGTTCGGAATTACTGGGCGTAAAGGGCGCGTAGGCGGCCCGTCAAGTCCCGTGTGAAAGCCCCCGGCTCAACCGGGGAACGGCGCGGGAAACTAGCAGGCTTGAGTTCGGGAGAGGGAAGCGGAATTCCGGGTGTAGCGGTGAAATGCGCAGATAATCCGGAGGAACACCGGTGGCGAAGGCGGCTTCCTGGACCGACCACTGACGCTGGAGGCGCGAAAGACTAGGGGAGCAAACGG
+
BBCCBBA=AB??A>@9::39?8;<;=.944994<7=<<<D>EE=CBBBCAB>;;5;A9?C::5:><;5=?@>:45(5<>>>+>:><?A7;4:@A-:-37-7:999(33(4:;9;9924:.449@.444)4@==>094=95.5.5./)//)//////7)555>2546555////)//)/)//294555.56;<4555.56::.55.5.55./936--(-----::///)/727/4444(44388888+8:8880433
@N9IO0:00831:06007
TACGAAGGGTGCAAGCGTTAATCGGAATTACTGGGCGTAAAGCGCGCGTAGGTGGTTCAGCAAGTTGGAGGTGAAATCCCCGGGCTCAACCTGGGAACTGCCTCCAAAACTACTGAGCTAGAGTATGGTAGAGGGTGGTGGAATTTCCTGTGTAGCGGTGAAATGCGTAGATATAGGAAGGAACACCAGTGGCGAAGGCGACCACCTGGACTGATACTGACACTGAGGTGCGAAAGCGTGGGGAGCAAACAGG
+
55555.55)55@<5:5//272///)/)/5;<;AA<AABBD?CAAAAABBCGACC@C<A@B;;7;D=A=@@6;;BD>CCCC7AA7;;@A=B>A@E=B=A@AA?BB@DDD9?:9:??979???AAAABB?AABBBA=BB?BC@C@BB>B@BBB@:;;BB=A;:9/:>>@ABBBB@;;;?B>A?B?BCC:;;CC?BCG8:8:A@@=AA>@A?AAAA@:9;;;;;??;;9A;>>@:::.:>==AAA8B@A@G>BAA<
@N9IO0:00833:05962
TACGGAGGGTGCGAGCGTTGTCCGGAATCACTGGGCGTAAAGGGCGCGTAGGCGGTTCGTTAAGTCGTTGGTGAAATCCCGGGGCTCAACTCCGGGGCGGCCAGCGAGAACTGGCGGGCGCCGAGGACACCGGTAGAGGCAGATGGAATTCCCGGTGTAGCGGGTGGAATGCGTAGATATCGGGAAGAACACCAGTGGCGAAGGCGTTCTGCTGGGCCGTTGCTGACGCTGAGGCGCGACAGCGTGGGGAGCAAACAGG
+
BCCC@CCC=CC@A@@@@@=A@@<A>B>AA@@;;9,9>;:;.4<09494=9;5;A:A=@@A?C?DA@@@;?9A<==4444(3:<&3333-338599:.9917,33/////(/6837;=5--,(,--(,,--(/38744459455==8=8:399)/)//////33(3:6;2443983////////(/1784;;:8=;;;9<@@:>?:96:>957333(3289433344444373348333448:;<<???2<<BBB999;;
@N9IO0:00837:06008
TACGTAGGGGCTAGCGTTGTCCGGAATCATTGGGCGTAAAAGCGCGCGTAGGCGGCCCGGTAAGTCCGTTGTGAAAGTCAAAGGCTCAACCTTTGAAAGCCGATGGAAACTGCCGGGCTAGAGTCCGGAAGAGGCGAGTGGAATTCCTGGTGTAGCGGTGGAATGCGCAGATATCAGGAGGAACACCGATAGCGAAGGCAGCTCGCTGGGACGGTACTGACGCTGAGGCGCGAAAGCGTGGGGAGCGAACAGG
+
BC;;;;;<<.5<==9;;4;;;.4.97C@9@.55)333733&388::9995<5?:399);44?244:27<,//77<30//55)55:95;45.5<09@;)5549:<<7<>2669:7;<3:///---5(-(/)///)/89:9917187A8AC?595333;7==8?:>>=====???5558544.3488?7==9=;8;7,3,388;;;77389/8:94998888////33;488<>B=5<AA@AEE7@B@00+0003
@N9IO0:00842:05985
AACGTAGGAGGCGAGCGTTATCCGGAGTTACTGGGCGTAAAGCGCGTGTAGGTGGTTCTGTTGCGTCTGCTGTGAAATGTCCCGGCTCAACCGGGACTAGGCGGTAGATACGGGCAGACTAGAGGGTGACAGAGGAGCGTAGAATTCCGGGTGTAGTGGTGAAATGCGTAGAGATCCGGAGGAATACCAGTGGCGCAAGCGGCGCTCTGGGTCGAGCCTGACACTGAGACGCGAAGGCATGGGGAGCGAACGGG
+
B:BCCCC@A?<?@@@?AB>BBB?B?>:819@==><@?@CF?CCBBBAAB??599)/)/777)657///////559<,666DD9D6:977278<;*98<;?=@@=A?>@@?;;;0;@A@BBAB;;;0;@@@@ABB>BBAIDCBB@B@C@CD>CBCCCBB?BCCD>CC@@@A@@????;?>::2919>>=AACC>@@BA=@::6:@?@AABB=AAABCC@E;;;CAABBCCCCACB8:7;@@BBC;BCCCCAFDD<
@N9IO0:00845:05978
TACGTAGGGTGCAAGCGTTAATCGGAATACTGGGCGTAAAGCGTGCGCAGGCGGTTTTGTAAGACAGAGGTGAAATCCCCGGGCTCAACCTGGGGAACTGCCTTTGTGACTGCAAGGCTAGAGTACGGCAGAGGGGGATGGAATTCCGCGTGTAGCAGTGAAATGCGTAGATATGCGGAGGAACACCGATGGCGAAGGCAATCCCCTGGGCCTGTACTGACGCTCATGCACGAAAAGCGTGGGGAGCAAACAGG
+
BBBBCCCB=AA@B?===@+0-0@:6A000>A==8;:;BB=BBBBBCDAAA@CC?BBB:BCCDAAA????>>>?F<BBBB:@?3/00/*/60///&/(/39:;>A9?799B@==@,0*0@@<@@@@AB@CC@;;;;;*;;;5;=@5;5;@=9995>>>@@C?A<@000<<@@AA@@@@;>B@C@BDD=??B?<?99499?>>BBFD9ABE>B:::AAAAAA;;99?@@A?=?;:::&:>>:999*9559>5?@A@
@N9IO0:00847:05967
TACAGAGGTGGCAAGCGTTGCTCGGTATCACTGGGCTTAAAGGGCGCGTAGGCGGTGCGGTACGGTTTCGGTGAAATCCCTCGGCCCAACCGAGGAACAGCCGGGGCTACGGCCGCGCTAGACGGCATCAGGGGACAGTGGAACTCCCGGTGGAGCGGTGAAATGCGTAGATATCGGGAGGAACGCCGGTGGCGAAAGCGACTGTCTGGGGTGCCTGGTGACGCTGAGGCGCGAAAGCCAGGGGATCAAACGGG
+
C@C::9B@AA>@B>@@@A5;;@@@;@:::ACBCC>BB=??9?A9AA@@@AA?AC@CCCC@A@@C>BB>BCACCBD<AAA8A::2:C;A4;69?;6;=>CC>@CDD7:6ABB?B?;;:A@@ABDB@BA???@AA6@@AB@@<>999:9*88;>=>=>=@BDED<AABECA?>>AA@@C=@@=>9><=9?:??>B@@@:AA???AABBBCED:A9:4::399:9BCBBAB?BA@?==599399AA5?85<9,2255
@N9IO0:00851:05984
TACGTAGGGCGCAAGCGTTGTCCGGAATTATTGGGCGTAAAGAGCTCGTAGGCGGCTTGTCACGTCGATTGTGAAAGCCCGAGGCTTAACCTCGGGTCTGCAGTCGATACGGGCTAGCTAGAGTGTGGTAGGGGAGATCGGAATTCCTGGTGTAGCGGTGAAATGCGCAGATATCAGGAGGAACACCGGTGGCGAAGGCGGATCTCTGGGCCATTACTGACGCTGAGGAGCGAAAGCGTGGGGAGCGAACAGG
+
ICCCDAAA<ABBB@BBCC?BBC@C@B@C@CDACB<>=99:/9=???@BC@@=@@;@@=@@CCAA@A>>>6;;BBC<A@D=B@A>AC?B?C@BBBC>BAAABBAAAABDCCCC>CCBBBB@>>>9::?<??ACC:AABA:::;AE@D@DD@CCCCCBB=A;:9.9@>@??@BBB@A@@=@A>A?CBB@C@BB?BA?:?>AA?BCCA@ADE>B?AA?BB:::@@@@@@@?BBBBBB=B???BDD:B@:;;=;;;>
@N9IO0:00856:05984
TACAGAGGTCCCGAGCGTTGTTCGGATTCACTGGGCGTAAAGGGTGCGTAGGTGGCATGGTAAGTTTGATGTGAAAGCTCAGGGCTCAACCCTGAAATGGCATTGAATACTACTGTGCTGGAGGTTTGGAGGGGGGACTGGAATTCTTGGTGGTAGCAGTGAAATGCGTAGATATCAAGAGGAACACCAGTGGCGAAAGGCGAGTCCCTGGACAACACCTGACCACTGAGGCACGAAAGCTAGGGGAGCAAACAGG
+
EHBBACB@DDD@B@@@AA=AB?AB?BB@A@@CEE=;;;BB;A@;>@9:;><8<=8989@=@A?AAA7:9@@@@@@8??@BBBB=BACC>AB<:95A6AB9BBB?BB?989BABA99:???;?D@CC>B?@??=?='=@AB>=8=6A=;=5//)/:95589><>5>::9:9;8>A=9<188:4:1;9;2<=<=156=<07/5222555,57065505==5::22,266666122255808:92222)26<<B:@>>8
@N9IO0:00816:06012
TACGGAGGGTGCAAGCGTTGTTCGGAATTACTGGGCGTAAAGCGCGTGTAGGCGGTCGGGTAAGTCAGATGTGAAAGCCTTCCGCTTAACGGAAGAAGGGCATTTGAAACTACCTGGCTAGAGTACGGGAGAGGAGAGTGGAATTCCCGGTGTAGAGGTGAAATTCGTAGATATCGGGAGGAACACCAGTGGCGAAGGCGGCTCTCTGGCCCGATACTGACGCTGAGACGCGAAAGCGTGGGGAGCAAAACAG
+
CCA@9;:90;?CD=C@A@>BB=@=@>1:04==<A;?@@AA<A@@@BBBBCC?;;8;BBC=BBACCICCC955999)555:5<9>;@7A9<@4?6;916@6@=BC=BCC:9:AB=@@?BC;;<CCCDBB=BCCCAA@AB?@>??A=@@9;900/;>=?:>BBD>DAF?>??AAA?>?@8@?;?;?CC@CA@?<@AA;>:;;5:7::<<A=AA:AD>::<=---6---8<=>@999,:>>::=</<>8888&899
@N9IO0:00816:06014
TACGGAGGGGGCTAGCGTTGTTCGGAATTACTGGGCGTAAAGCGCACGTAGGCGGCGATTTAAGTCAGAGGTGAAAGCCCGGGGCTCAACCCCGGAATAGCCTTTGAGACTGGATTGCTTGAACATCGGAGAGGTGAGTGGAATTCCGAGTGTAGAGGTGAAAATTCGTAGATATTCGGAAGAACACCAGTGGCGAAGGCGGCTCACTGGACGATTGTTGACGCTGAGGTGCGAAAGCGTGGGGAGCAAACAGG
+
ABCC?CBDDD2DCEEBBBACE?BB@C=@=A?>>@::;:CD;;;A@B@AA;:8;B=B;;;C?D?BBC@@@@;@ABB=BBB<CCB7A::98<<<2<;<;=>???CD>CBBBCCD@BA>@AC?BE@BBBBB?@@;;5;@?@@A>B?C@D@DBBBB@@@>?9?;:::&96=;@B@@BA@<@A4:39:<<ED@CAAA?BB@:@800+0@=@@BC=AACCD?DCACCEGFCBAA?BBA;::.;@@@ABB9@@BDG>@A@@
@N9IO0:00817:06032
TACGTAGGGTGCGAGCGTTAATCGGAATTACTGGGCGTAAAGCGTGCGCAGGCGGTTCGCTGTGTCCGATGTGAAAGCCCCGGGCTCAACCTGGGAATGGCATTGGAAACTGGCGGACTGGAGTGCGGCAGAGGGGGGTGGAATTCCGCGGTGGTAGCAGTGAAATGCGTAGAGATGCGGAGGAACACCGATGGCGAAGGCAGCCCCCTGGGCCGACACTGACGCCTCGAGGCACGAAAGCG
+
BBCEDBCC>AAACAAABBAC@CBB?B497<AA@B=AB@CD>EA@AB:;;CC@CC@D>A@@?ABCCD?C@@AABCC=@@@@.;;0;:;>5=59?>7>>BB=BAC7:89A9@??4??;?A==;??@?==8<>=;<??A?(>??A=A=@<@:83:938><<553677.../7577:;>=@>?79<2<39675=<<;3//.2705655555(58=0=02225622275505...50335666.688
@N9IO0:00819:06024
TACAGAGGGTGCAAGCGTTGTTCGGAATTATTGGGCGTAAAGCGCGTGTAGGCGGTCCATCAAGTCGGGTGTGAAAGCCCTCGGCTCAACCGAGGAAGTGCGCCCGAAACTAATAGACTTGAGTGCCGGAGAGGGTGGCGGAATTCCCGGTGTAGAGGTGAAATTCGTAGATATCGGGAGGAACACCAGTGGCGAAGGCGGCCACCTGGACGGTAACTGACGCTGAGACGCGAAAAGCGTGGGGAGCAAAACAG
+
BBC;;;CC=BB?=8=:996::?CC?C>A99:ADD>AA@@?34748@9::BB@:;7;A<?@AA>AB;;;/;AABBC=AAA<ABC?BCCC6;7:??=@8<<;;999054;.49949;;@@C7;<A;;<5;9>?@@@=@B?BB@B?B<@@0;5;;A@BBB?BBBB=B@AAACB???AAAA<AB?B?BA@;??<<8<98188=?8<8??9?@<@AB>AA?BAAAB@>>>898><>8865&589:777)579888&588
@N9IO0:00821:06053
TACGAAGGGTGCAAACGTTGCTCGGAATCATTGGGCGTAAAGCGCACGTAGGCGGCGCTGCAAGTCGGACGTGAAATCCCTCGGCTCAACCGAGGACGTGCATCCGAAACTGCAGTGCTCGAGTATGGAAGAGGGTCGCGGAATTCTCGGTGTAGAGGTGAAATTCGTAGATATCGGGAGGAACACCAGTGGCGAAGGCGGCGACCTGGGCCAATACTGACGCTGAGGTGCGAAAGCG
+
BB:<:6;A;BBBBB<;;;?CCBABAC8;;@>39<273788(3333;544;;538-38;33394:===8=>?>?A@4>::4:<<9?;?E?B=A;<7<A@??@@A@?ABF>C:::AAAA????9::@C@=A=ABBB<BBBBA?B?A?AAAA=:;;@:::?BBBC>D@AA???>9;;@@@89919:?=<;>><<8>>=3=<90*00//3///)/5;555555;;999999455599=)559
@N9IO0:00823:06041
TACAGAGGGTGCGAGCGTTAATCGGAATTACTGGGCGTAAAGCGCACGTAGTCGGCTTTGCAAGTCGGGTGTGAAATCCCCGGGCTCAACCTGGGAACTGCATCCGAGACTGCATTGCTAGAGTATGGGAGAGGGAAGCGGAATTTCTGGTGTAGCAGTGAAATGCGTAGATATCAGAAGGAACATCAGTGGCGAAGGCGGCTTCCTGGACCAATACTGACGATCAGGTGCGAAAGCGTGGGGGAGCAAACAGG
+
@AC;;:CD=9:8?<<78:4;=?AC@C@C@CCBBB<@?@??7??BBCAAAAAA::7:DD<@?C@CCCDD>@AACCC<BBBB7@@;ABBC@C@BBC=B?BBCCB??;?9:9?:::DC????:::ABB;;;6;BAAA8;8;BC?B@CM=AAB=@?D???@@@AA@<;;;BBA@A;;;;@@>;@<?;@BB;;;BD@AAA5;5;;5;B;<600+00:@;888:39444498838::8:;244444444$4459:1:<=8
@N9IO0:00828:06038
TACAGAGGGCGCGAGCGTTAATCGGAATCACTGGGCTTAAAGCGTGCGTAGGCGGATGTGCAGGCATGTTGTGAAATCCCATGGCTCAACCATGGAATTGCTTCGTGAACCGCACATCTTGAGGCAGGTAGGGGCGGTCGGAACGATAGGTGGAGCGGTGAAATGCGTAGATATCTATCGGAACGCCAAAGGAGAAGTCAGGCCGCTGGGCCTGTCCTGACGCTGAGGCACGAAAGCGTGGGTAGCAAACGGG
+
BBBBAACJ?BCBBA@:;;5;5;;@:?::>:CBAB=BC=A@8::??>@@?@?<@@:?@@888BA?=@@@?=?@??@9??>9?>::?AAB@C@EBC=@=@8;:B>??@AA=A498@ABABB>A9929991:AABB9BB?BBB:;7;B@?@A=AC<@@BB?BBAA<A???AAAAABBAA@@@A=A=;:;=AA:B7;;B::9BAB?C@CEGED<A::;@A?BCCBBBB;;;5;;;;;:.9@?@AA<:;;???9@B@:
@N9IO0:00839:06012
TACGTAGGGAGCAAGCGTTGTTCGGATTTACTGGGCGTAAAGGGCGCGTAGGCGGCAAATTAAGTCAGCTGTGAAATCTCCGAGCTTAACTCGGAACGGTCAGCTGATACTGATCTGCTAGAGTGCGGAAGGGGCAATCGGAATTCTTGGTGTAGCGGTGAAATGCGTAGATATCAAGAGGAACACCTGAGGTGAAGACGGGTTGCTGGGCCGACACTGACGCTGAGTGCGCGAAAGCCAGGGGAGCAAACGGG
+
CCBBCAAA8A@@B>BBBB@CD?AC6;::7;@BBB<AA@CC>CC=BBBDCBB?A@:>AB:@;@=@@@AAB@A@A@C>BBA@=<<:==+0-0??@=A6:@<BA??>@9=;??BA?A???CB::?:339A;?39::(:A<ABB?C?C?BA;?9?<888;;4;>>>7=>@A@?;;;;;:A>ABB?B?BCB?CC;;6;A@=@A;;;0;=;;;CB=CABCBCBA@@A@A@@?@???B?@@@69929=??5??@AB9ABB9
@N9IO0:00851:06058
TACGAAGGGGGCTAGCGTTGTTCGGAATTACTGGGCGTAAAGGGCGCGTAGGCGGTGCCTCAAGTCAGGCGTGAAAGCCCCGGGCTCAACCTGGGAACCGCGCTTGAGACTGGAGTACTAGAGTTCGGGAGAGGATGGTGGAATTCCCAGTGTAGAGGTGAAATTCGTAGATATTGGGAAGAACACCGATGGCGAAGGCAGCCATCTGGACCGACACTGACGCTGAGGCGCGAAAGCGTGGGGAGCAAACAGG
+
BB@;92;@@@0ACCFCBBBBB?BC@D@C@CCBBC<9;;FE?DE>CCCBAAA?@?;?@>=@BB@CCCCE?@@?888-9=AB6BC<;<;C@C>@@@9A=A>ABBBB?AA@@@@@?@B@@CC>CCCE:>C@8>CA@>@CC@CB@B@C?BB=BDCBBACAA=AAAB<A?AB??@ABAA?BC?C@BB?AA@<>><<:<BB?B@BAAA@BBBBB??>;?@@@>?:99>>@>??:?@>==?8????BHK:AAABB=A??;
@N9IO0:00853:06055
TACGGAGGGGGCTAGCGTTGTTCGGAATTACTGGGCGTAAAGCGCACGTAGGCGGCGATTTAAGTCAGGGGTGAAAGCCCAGTGCTCAACACTGGAACTGCCCTTGAGACTGGATTGCTTGAATCACGGAGAGGTGGGTGGAATTCCGAGTGTAGAGGTGAAATTCGTAGATATTCGGAAGAACACCAGTGGCGAAGGCGGCCCACTGGACGTGTATTGACGCTGAGGTGCGAAAGCGTGGGGAGCAA
+
CCBB?BCCCC5CCCCBBB@CC?CC?C=@;=?:::0;A@CC>CBABD?@@BB@BC@CBBAC;@;@?@>>>?2?@?@<A@A9@AB?@??B?99:AA<@<>9:9=5>39:>@@AA>BB?BCD:?>=@AABB?A??A;??A;A?;@=A=A<@=>>AA::8:2:==<2=<<<=@?>>>E<>>;?:7818=>9=:88188908;??<AA7;;@A;@@>>>===5;;===>>;:7:AAABA9?>===>>/;75<<
@N9IO0:00863:06025
AACGTAGGAGGCGAGCGTTATCCGGATTCACTGGGCGTAAAGCGCGTGCAGGTGCTCGGTAAGTTGGGCGTGAAATCTCCCGGCTCAACTGGGAGAGGTCGTTCAATACTACCGAGCTAGAGAGCAGAAGAGGAAGATGGAATTCCCGGTGTAGTGGTGAAATGCGTAGATATCGGGAGGAACACCAGTGGCGAAGGCGATCTTCTGGTCTGTTTCTGACACTCAGACGCGACAGCTAGGGTAGTAAACGGG
+
;.;>?@B:A@=@A@@:::=@AA=A<?@=?BBCFC=;;;;;0;<>@CAB@AA=995@55.6B?BD>AA<@AAABB<;;;DI>C<BBCC?BBCG<@@??;?ACA>CB?BBA????C9:9BAAACA@@A??;?BB?B?BBAA>@?B?CB>B?CBBBBAA=A:89-9@BBAAABAAB@AB=BCAEABBB@BCCC?BBB>B>BCDHCC@B;;6;;;AAC7<;B@@AABBB@@@@@;;;BBBBBCC=@AA?CD<BBA:
@N9IO0:00820:06066
GACGTAGGGCGCGAGCGTTGTCCGGATTTATTGGGCGTAAAGAGCTCGTAGGCGGCTTGTCGCGTCGACTGTGAAAACCCGCGGCTCAACCGTGTGGTCTGCAGTCGATACGGGGCAGGCTAGAGTTCGGTAGGGGAGACTGGAATTCCTGGGTGTAGCGGTGAAATGCGCAGATATCAGGAGGAACACCGGTGGCGAAGGCGGGTCTCTGGGCCGATGACTGACGCTGGAGGAGCGAAAGCGTGGGGAGCGAA
+
CDBBB9:90;;;;@A;;;?BAB@E;;;C>CD?CC=<;;AB;A>A@A;;<;;5;;5;D@BCBCBBBC;;;CBBCCBB-99(37948833-3497887179337488433334444&4<<8=>@@?AA<??=?=?@@3=@=::448496:?@@@<A><<;:>5::;<5::>87334393:88183/3,3??;A>9:39;@;@29:<583339>958>9;944<77//////)//59;7378)34444::+387::5
@N9IO0:00831:06081
CACGTAGGAATCGAGCGTTATCCGAATTTACTGGGCGTAAAGCGCGTGCAGGCGGTTTGGTAAGTTGGATGTGAAAGCTCCTGGCTCAACTGGGAGAGGCCGTTCAAAACTACCAGACTTGAGGACGGTAGAGGAAGGTGGAATTCCCGGTGTAGTAGTGAAATGCGTAGATATCGGGAGGAACACCAGTGGCGAAAGCGGCCTTCTGGACCGTTTCTGACGCTAAGACGCGAAAGCTGAGGGAGCGAACGG
+
BBBBCAA>A?BCB:;:;;AAAA?AA?BB>BCECC>A@@BA=A@@@BAA@>?;?@;>@<A=@@ACA=?=:>?<<<=6<<;<7;;8;<<<7;?C?4?@;@7;8;;85733&3:<<8BA@AA=A@@<@CB?BBBBB?C?B?BB>@<@;?A;A?CCCBBBBA@??>9>?@@@A@??@@@@A6;;=B=A;;7:AA?=A;;;0;BB?B@C@FCDACC@DGL>BBCCBBBBA>A?=?@;99/:977799,444:;7444
@N9IO0:00839:06087
TACAGAGGGGGCAAGCGTTATTCGGAATTATTGGGCGTAAAGGGCGCGTAGGCGGCTTGGCAAGTGGAAGGTGAAATCCCTCGGCTTAACCGAGGAACTGCCCTCCAAACTGCTTTGCTTGAGGCCGGGAGAGGTGAGTGGAATTCCCAGTGTAGCGGTGAAATGCGTAGATATTGGGAGGAACACCAGTGGCGAAGGCGGCTCACTGGACCGGTTCTGACGCTGATGCGCGAAAGCGTGGGGAGCAAACGGG
+
DCCCBABBBA1@@8;:BB@CC@CB@B?B?@AADE>??:9:/:<6<@?BAAA@9949:<@<9:6:AC?C@C>BABF>CCC>CBB>A@>B>B?BBC?B@CDDDE>?>;>>7<AAA@A6;;@7:;G@D@CC=BBBC@BB;;;CAG?B?AH?BBBC@;;;A=A;;;0:9@@BAAABAB7;;6:><@=AAB?BBCC?B@@<@=@@=@BBABCC>BB=A=B;;<DEBBBCCBB@???:::-;;ABBDE;<;;BB<@AE>
@N9IO0:00853:06064
TACAGAGGTCCCGGACGTTGTTCGGATTCACTGGGCGTAAAGGGTGCGTAGGTGGCATGGTAAGTTTGATGTGAAAGCTCAGGGCTACCAACCATGGAAGCATTGAATAACTACTGTGCTGGAGGTTTGGAGGGGGGGACTGGAATTCTTTGGTGGTAGCAGTGAAATGCGTAGATATCAAAGAGGAACACCAGTGGCGAAGGCGAGTCCCTGGACAACACCTGACACTGAGGCACGAAAGCTAGGGGAGCAAACAG
+
CCCCB@C=A==+0+0//:5==:<=<AA@AAAAA@8:9;?<(44(4:9?:9549D=><9;69B>B@B:BBAC99::15538755(----(-(-(-55(-(/5:;4//)/0)/:99AB;9554.4:7:<2B44444444"4:@?9>.9.444(4533-4:??>>><<=588==<<887;;377(399396<AA<A?99.332+2,2552233(38.3..(.66.22.//668/3,/////;299;;:==1<;;??3;;=
@N9IO0:00853:06075
TACGTAGGGTGCGAGCGTTGTCCGGAATTATTGGGCGTAAAGGGCTCGTAGGCGGTTTGTCGCGTCAGGAGTGAAAACTCGGGGCTTAACCCCGAGCCTGCTTCTGATACGGGCAGACTAGAGGTATGCAGGGGAGAACGGAATTCCTGGTGTAGCGGTGAAATGCGCAGATATCAGGAGGAACACCGGTGGCGAAGGCGGTTCTCTGGGCATTACCTGACGCTGAGGAGCGAAAGTGTGGGGAGCGAACAGG
+
CCCCCB@A::;9@@B@@@?BCC@C@C?B@BE@CC<9;:AB>BD?FBCB@@@=@@8??9@A@@@@ABBB?@@@AAAA:BBCCDD<BB>B4;;;.;@@?=AAAD@CCCBAABBE=BCBAA?@A::8:BBCBABDD:A@@=>?;?=@=B@BB@BA@ABAA>AA@@<AAAAAA@C@@???>4:;4;5;;A=A?@@=@;:5:?AB@G>AABBBC=CCC?BC?B999AAA@AA=????@@9@BCDCJF;;;;ED@:::;
@N9IO0:00861:06090
TACGTAGGTGGCAAGCGTTGTCCGGATTTACTGGGCGTAAAGGATGCGTAGGTGGATATTTAAGTGGGATGTGAAATACCCGGGCTCAACTTGGGTGCTGCATTCCAAACTGGATATCTAGAGTGCAGGAGAGGTAAGTGGAATTCCTAGTGTAGCGGTGAAATGCGTAGAGATTAGGAAGAACACCAGTGGCGAAGGCGACTTACTGGACTGTAACTGACACTGAGGCATGAAAGCTGGG
+
BBAAC<;7;B?AA?@BCD?BCB>A7;;C>BAAAD>ABACD?DACBBAA@BB@BE?BBB@B<A=@@CC>BBAAAAD>BBBB=BE<AABA7899?>7?>AAAB>C@D?CC=BCB?BB??@AAA@ABBAA@>@=::18<:=?A7>7>8?8?>==>::733,3333(330:6;00/68233-7637,7;738=//(///(/499::@>BBBB<??AB>?<?@@AA888:88-67=@@C8BB;?;9
@N9IO0:00862:06065
TACGGAGGGGGCTAGCGTTGTTCGGAATTACTGGGCGTAAAGCGCACGTAGGCGGCTTTGTAAGTTAGAGGTGAAAGCCCGGGGCTCAACCCCGGAACTGCCTTTAAGACTGCATCGCTTGAACGTCGGAGAGGGTAGTGGAATTCCCAGTGTAGCGGTGAAATGCGTAGATATTGGGGAGGAACACCAGTGGCGAAGGCGACTTTCTGGACGGTGTCTGACGCTGAGGCGCGAAAAGCCAGGGGGAGCCGAACGG
+
CCCC@CCGEG5CCCCCBB@BBABB@CFGAAA@@A8;;9::1<;;;ABBBBC?AB>@A@;@BB>AB>BBAA@AAAB<??A7>;<0==896;==1<9B?BAAB>@A6@=@:83333D:;?B<?@<@::@B8A<AAC:=??@=4:8C@DE>C?9:9@@AA=AAAB=;;;@B@@A@=<.377&4<7=8==@5=449.4;@=B6::???C>BBB?AAA=A::9?==?>;;:00+/;;6;;;+;9433737$/--(--3889
@N9IO0:00862:06103
TACGGAGGGTGCAAGCGTTAATCGGAATTACTGGGCGTAAAGCGCACGCAGGCGGTCTGTCAAGTCGGATGTGAAATCCCCGGGCTCAACCTGGGAACTGCATTCGAAACTGGCAGGCTTGAGTCTTGTAGAGGGGGGTAGAATTCCAGGTGTAGCGGTGAAATGCGTAGAGATCTGGAGGAATACCGGTGGCGAAGGCGGCCCCCTGGACAAAGACTGACGCTCAGGTGCGAAAGCGTGGGGAGCAAACAGG
+
@@DC@CCC=;;9C>BB@B;?;@BC>A5:7:AABC>AB@@@;@@@@BBBBBC@BC>AA@?@??;@AAA<AABBBBB>BBFF;CC>CCBB@B@CCL@F@BAA@@@=ACBB6BBB?BBA?CC@BBBBBB>A@BAAABBBB(?9:35:5:>@A<A@A>??B?AABA9:::@ABBCBB;;<>;==3:39==8?=AA@CCB>@=;;5;;<;'4==@BCC8CBAB=BB:66==@<@@BBC?6@A@@B@@9ACCCI?CCC@
@N9IO0:00814:06130
TACGGAGGGGGCTAGCGTTGTTCGGAATTACTGGGCGTAAAGCGCACGTAGGCGGCGATTTAAGTCAGAGGTGAAAGCCCGGGGCTCAACCCCGGAACAGCCTTTGAGACTGGATTGCTTGAACATCGGAGAGGTGAGTGGAATTCCGAGTGTAGAGGTGAAATTCGTAGATATTCGGAAGAACACCAGTGGCGAAGGCGGCTCACTGGACGATTGTTGACGCTGAGGTGCGAAAGCGTGGGGAGCAAACAGG
+
CCBA?BDJJJ5CCCCFCC@CC?BB@C@CACBBBD>:;;CC;@BB@@@AAA@=;;4;@>?B6;5:?=?@@@>@CBB5:0<3:>>0:---(---&-(-386885==4<<=?65;>@@:>@?<;;6;@ABB=;;;;5;A@AAA?B@C@C@BBABA?@@;;5;@>?9@?A@ABBBAAA>BB@B8:;?AAA?AAAA>AAA:@<00,0@000A@;@@:;;ACC@CCGCDCBBB?BAB;:;6;@BBBCC;;;CCE=BCB?
@N9IO0:00815:06134
TACGGGGGGGGCAAGCGTTGTTCGGAATTACTGGGCGTAAAGGGTTCGTAGGTGGCCTGCTAAGTCACACGTGAAATCCCTCAGCTTAACTGGGGAACTGCGTGTGAGACTGGCGGGCTTGAGTGCAGGAGAGGAACGCGGAATTCCAGGTGTAGCGGTGAAATGCGTAGATATCTGGAGGAACACCGGTGGCGAAGGCGGCGTTCTGGACTGCAACTGACACTGAGGAACGAAAGCCAGGGGAGCAAACGGG
+
;;;AAAAAAA"@A599BB?BCACCAFBC@CCB@@8@@A@C=CC<@=@CA@A?@@9@7<9@CC6;:AA@@?@@:99,<:9,9<?9;9:>5:=BDF;A<@00///77?@BA???=?@>9>?=ABAAAA::6:@AA?B@CAAB?B8;8;@BB?BBABBBC@CBBB=;;;;;BB;;;ACBA?A@=@?:::=A?AB?CCD?CABC@CDC?DCC@CACCCC?AAAABDB@:::6:6:AAA=@?<??AA6AABBF>DCC>
@N9IO0:00826:06115
TACGGGGGGGAGCGAACGTTGTTCGGAATCACTGGGCGTAAAGGGCGTGTAGGCGGCTGGATAAGTGGGATGTTAAATCCCCCGGCTCAACCGGGGACCTGCATCTCATACTGTTCAGCTCGAGCACATCAGAGGAGACTGGAATTCCCGGTGTAGCGGTGAAATGCGTAGATATCGGGAGGAACACCAGTGGCGAAGGCGAGTCTCTGGGATGATGCTGACGCTGATGCGCGAAAGCCAGGGGAGCAAACGGG
+
AB9::;:;:#;55997@;;96=9==9<<AABBBBC=;;9BC=CC>CDCBBA@=>=:?@@;@CB??@?C=@??@;@A9ABBBB1;6;B@><@;@@@5@??BAAA??????@BA??:?9:9??A@@@CCCAB@@@@;;;;ABB=@;@6:9/:<==?AA>>:>?><9?A9::??>>:55:<5<<:C????;CB=><==B<D:=<<<@@@>?@@7=BB@?@>>>:956=CCFEGAA<<@6==:@@@@1;;CDD7CB>6
@N9IO0:00833:06136
TACGTAGGTGGCAAGCGTTGTCCGGATTTACTGGGCGTAAAGGATGCGTAGGCGGATATTTAAGTGAGATGTGAAATTCCCGGGCTTAACTTGGGAGCTGCATTTCAAACTGGATATCTAGAGTGCGGGAGAGGAGAATGGAATTCCTAGTGTAGCGGTGAAATGCGTAGAGATTAGGAAGAACACCAGTGGCGAAGGCGATTCTCTGGACCGTAACTGACGCTGAGGCATGAAAGCGTGGGTAGCAAACAG
+
CCCBB;<5<;5:B?@BAB?;;;<C8;;;)9;<;;,;9;CC>C@BBBBCB;;5;A<@?@A@;A=@@@BB@;8:BBC<D@BB;@@5998<<9727;3:?<CBAAAC>BBB>BBB@B@@@@@AAA@;;;@A;@>>B;@:;;;C@E?B?BABA@@AAAA;:7:GJJ?BBACBCBBBA>799295==8>A@?BBBB<;;;4549::<6;?<994??:@@@>BCCCBB==<;;5995=>>7;@ACA@:@??>>>14:5
@N9IO0:00839:06148
TACGTAGGGTGCGAGCGTTAATCGGAATTACTGGGCGTAAAGCGTGCGTAGGCGGTACGCCGTGTCCTGTGTGAAAGCCCCGGGCTCAACCTGGGAATGGCATGGGAAACTGGCGCACTGGAGTGTGGCAGAGGGGGGTGGGAAGTTCCGCGTGTAGCAGTGAAATGCGTAGAGATGCGGAGGAACACCGATGGCGAAGGCAGCCCCCTGGGCCAACACTGACGCTGAGGGCACGAAAGCGTGGGGAGCAAACAGG
+
BBBBACDD>BBAA?BBBA=A<@@B=A6;8;BABC>;;;@A7;<AAA;;:@@=@A?===00+/96;?A?@?AA@BC@BBDF:BC=A:99<A<@CC<B>@?:<=89727?3@AB7@?>?>9=;A>??A@:@A??;@@@@(@;>6<)//.50765559==:;:<<<;448:??=@?:::?AA=AB@CABAA=@>=?5:9=9=<@BBBCCC1@??8>:?<=898>=>99897;;5;<=333(33338:;+58>><8=<?9
@N9IO0:00849:06140
TACGTAGGTGGCAAGCGTTGTCCGGATTTATTGGGTTTAAAGGGTGCGTAGGCGGCTTTGTAAGTCAGTGGTGAAATATGGCAGCTCAACTGTCAGGGTGCCATTGATACTGCAGAGCTTGAGTACAGATGAGGTAGGCGGAATTGACGGTGTAGCGGTGAAATGCTTAGATATCGTCAAGAACACCGATAGCGAAGGCAGCTTACTGGGCTGTAACTGACGCTGAGGCACGAAAGTGTGGGGATCAAACAGG
+
CCABBBB?BH@EF@ECBD@CBC@C?CCE>FFBDI=B=083(3:099:A?@A?BA?AAA=AAA>BBBABBB?BCCC>CB;:1:666;<<:>>>A;?@B=BBA=@A<;;;@@@AA@@B?????9::A@@AA???A6<<=8=B8B@C574<<7BCBBB8879?@C<AAAA?C?????88<AC4886=@=7@ACACBCC@C?BBB<;4;9:;;,9::@C<AB<<;CC955;7433555)55<<<==0;99>>595:2
@N9IO0:00852:06144
TACGGAGGGTGCAAGCGTTATCCGGATTCACTGGGTTTAAAGGGTGCGTAGGCGGATAAGTAAGTCAGTGGTGAAATCTCCGGGCTTAACCCGGAAACTGCCGTTGATACTATTTGTCTTGAATATTGCGGAGGTAAGCGGAATATGTCATGTAGCGGTGAAATGCTTAGATATGACATAGAACACCAATTGCGAAGGCAGCTTACTACACAATCATTGACGCTGAGGCACGAAAGCGTGGGGATCAAACAG
+
CBBHBABA>ACA<8<0//)//;39248-3::333(4:(44(4;244499;;49;5;9=5>5505B;;9>A=A<<<0;99A=AC>A;<?<@@8>:>>466;>056265<==<=<>459>>2557@=949?B?;;8:A=@AB?A?C?:55<@@@??>>?2<897*3344.4::874888:899>9=;=6?:@6:988-3-33333033988;8:6::;:6=;:433333,33334=298<::::*9339>6=:;
@N9IO0:00844:06193
TACAGAGGGTGCGAGCGTTGTTCGGAATTATTGGGCGTAAAGCGCGTGTAGGCGGCTTAGCAAGTTGGGTGTGAAAGCCCTCGGCTTAACCGAGGAAGTGCGCCCAAAACTGCTTGGCTTGAGTACCGGAGAGGGTGGCGGAATTCCCGGTGTAGAGGTGAAATTCGTAGATATCGGGAGGAACACCAGCGGCGAAGGCGGCCACCTGGACGGATACTGACGCTGAGACGCGAAAGCGTGGGGAGCAAACAGG
+
CBB::6<<4<>=:::4440497;@?C9?=?D@CC=BA@@@:A@@@BBCC?@:@@<@@<?CCC@CCBHJ>BC==<@5<<<055;:=B@D@D@EBB?B>@?BBCCC<A@@6@???B@B?CC?@@@BAA?@9?@;<<0;B>?@<@9>9>=,96:CEBBCC@DBFD>C@CDAAA;;;BBBB>CC@FACCC:;:?=8=9919<994:=AA@CC@CCC?AAA@@?AA?@@559944;59;/9=>AACC9CBBBD>BBBA
@N9IO0:00845:06162
TACGGAGGGTGCAAGCGTTGCTCGGAATTACTGGGCGTAAAGCGCGTGTAGGCGGCCTTGCAAGTCAGATGTGAAAGCCCTCGGCTTAACCGGGGAAGGGCATCGTGAAACTGCTCGGCTCGAGTACCGGAGAGGGAGGCGGAATTCCCAGTGTAGAGGTGAAATTCGTAGATATTGGGAGGAACACCGGTGGCGAAAGCGGCCTCCTGGACGGATACTGACGCTGAGACGCGAAAGCGTGGGGAGCAAACAGG
+
AABA>=A96599=495669>>>=B>B?B9BBABD>;;::;0;9438:;7--0--(-(-(--37;:888:999:::3::91933.7A6;7<7=>=/;287.6////.388,90//66606586/..773:677555)296;=;E0805:3:772222568<=<<3>:<<875622:2<>0671569;;4=4=@;??@E<A@CACABB?BC@BBB>;99:=?;;;9599<<BB@;;;/55;;D@@2666?@8>??4
@N9IO0:00845:06198
TACGGAGGGAGCGAACGTTGTTCGGATTCACTGGGCGTAAAGGGCGTGTAGGCGGTCTGGCAAGTCAGGGGTGAAATACCGCGGCTCAACCGTGGAATTGCCTTTGAAACTACCGGACTTGAGGCCGTGAGAGGAGACTGGAATTCCCAGTGTAGCGGTGAAATGCATAGATATTGGGAAGAACACCAGTGGCGAAGGCGAGTCTCTGGCACGGTTCTGACGCTGATGCGCGAAAGCTAGGGGAGCAAACGGG
+
CDCG@CBC:<;;C@=CDC=;;8;<5<?:=?>@@@9?@@@C<BB<AA<D@@@<??;?@A?<;;4;@@>AA@7A@@?<@CD@CDC?BBDJAIADCC@C?B?@><CD>CDM>BBBB?B=@@A>A@@<@?BBBDBAA=@;:;AB?B?B?BB<@@?>>>?=?<?AAD>AAABB>??@;@?CC<C?>?:??>;:::B>BBB=A=@9::@@?@@D@;:;C?C?BBCC@@@BBAAA;<;;;;0;A;;;B@3A;::A:BBB=
@N9IO0:00846:06189
TACGGAGGGTGCAAGCGTTATTCCGGTGATTCACTGGGTTTAAAAGGGTGCGTAGGTGGGCAAGTAAGTCAGTGGTGAAATCTCCGGGCTTAACCCGGAAACTGCCATTGATACTATTTGTCTTGAATACTGTGGAGGTCAGCGGAATATGTCATGTAGCGGTGAAATGCTTAGATATGACATAGAACACCAATTGCGAAGGCAGCTGGCTACACAAATATTGACACTGAGGCACGAAAGCGTGGGGATC
+
666>9<<<0659975//-3-,(,(,(,**,(,--///(//(///&//(//////7179<19904885:<0//>@<A9::/3?@?>BB9AB7C8C<(:,:3(3@@@?BB7443?AA?>?7?=??;B@6ADB:;;?:976:?=?==9=8=<72259>>5555;5:?<>7>@>@<@@>>@@@@@@A???<?;A.5.79<>:;1918<>>==:=???@@AK;>>>4<<>99:<//*.7;@AB7=;:;==</<<8
@N9IO0:00859:06186
TACGAAGGGGGCTAGCGTTGTTCGGAATTACTGGGCGTAAAGCGCACGTAGGCGGATATTTAAGTCAGGGGTGAAATCCCGCAGCTCAACTGCGGAACTGCCTTTGATACTGGGTATCTTGAGTATGGAAGAGGTTAGTGGAATTGCGAGTGTAGAGGTGAAATTCGTAGATATTCGCAGGAACACCAGTGGCGAAGGCGGCTAACTGGTCCATAACTGACGCTGAGGTGCGAAAGCGTGGGGAGCAAACAG
+
DCB<:4;@A@,@<966BC@BC@CB>A=@>A?AAA8<;;@D=BBC;;;;;BB>BC@BBAAB<B=@@A@@@@3@@@@9:<>3;566<===8=;9:A@C?BCBB>?@8=<==::9<8>?@>?8>?>@B@<9::>00)0)//9;6:6:0/0<88/33;73749??=7B><<A;;33332899994848;=6:<==8==B6A>97/3;<255738<.25;.25=?;;;><;;5;=;;;D6=;;;===/;;??B7;:6
@N9IO0:00817:06245
TACGGGGGGAGCAAGCGTTGTTCGGATTTACTGGGCGTAAAGGGCGCGTAGGCGGCCACCGCAAGTCAGTTGTGAAAGCTCTGGGCTTAACCCAGAAAGGTCAACTGATACTGCGGGGCTAGAGTGCAGAAGGGGCAACTGGAATTCTCGGTGTAGCGGTGAAATGCGTAGATATCGAGAGGAACACCTGCGGCGAAGGCGGGTTGCTGGGCTGACACGTGACGCTGAAGCGCGAAAGCTAGGGGAGCGAACGGG
+
@@999999$;<;A9CCBB?BEAED7?AD=BBCDD>BBBCG=AB>AC=@@@>;00)016=,00D=??CBCB6@ACCC8??BBBBB<BC;<:?B8??AA<@>B==;>BABBB?>>99:9&3;>?;;;;=<<:.797,7=4?:A272616625,5?>=>;;7;?@B:@@AA888<<<;<<><773:5;==9@>>><@?>/5.266(24258??8?A;:87...5535555516689777/9=;:;AA6AAA??<??A9
@N9IO0:00817:06252
TACGTAGGGTGCGAGCGTTAATCGGAATTACTGGGCGTAAAGTGTGCGCAGGCGGCGTCGCAAGTCGAGTGTGAAAGCCCGGGCTTAACTTGGGAATTGCGCTCGAAACTACGGTGCTGGAGTATGGCAGAGGAAGGTGGAATTCCACGTGTAGCGGTGAAATGCGTAGAGATGTGGAGGAACACCGATGGCGAAGGCAGCCTTCTGGGCCAATACTGACGCTCATGCACGAAAGCGTGGGGAGCAAACAGG
+
BCBBBCCD>999AADAAA@B?@@D@D@B@BCCCC>BBBCC=CCCABBCC>>;>?:?@@ABBB>BBB>??@BBA??5989+7;1=>5=4<:6:B=B8=14488::<<>5;;<::5<8?@A>ABAC>>7;;88<3</70783>9@:>5>>@A<ABBCD@CCCC>CCBCBC;;;BBBBC6;;5;29957?BAC>AAB=A=@A@A4:499==5>5><B995554<<=<A;:949;44(3=@ABFF;CABBB>A@@9
@N9IO0:00820:06254
TACGGAGGGTGCAAGCGTTATCCGGATTTACTGGGTTTAAAGGGAGCGCAGGCGGACTGGTAAGTCAGTGGTGAAAGCCTTGAGCTTAACTCGAGAACTGCCATTGATACTATCAGTCTTGAATGTTGTTGAGGTTTGCGGAATGGGTCATGTAGCGGTGAAATGCATAGATATGACCCGGAACACCTATTGCGAAGGCAGCAGGCTAAACAAATATTGACGCTGAGGCTCGAAAGCGTGGGGATCAAACAGG
+
BBBC@EFF=CCBB@BA@@ABBC?C?BAC>BBAA?8<>*77*9;6:AABAAA?BB?BBBB?BB?BC@@@999:CCE=CA=?;??:::6;6;CBBBBB@CBBB@CB=?>BBB?@>=998=<8=?<@@A>@@<?@@=AM>BCC?A=@BB=A>??A??@:;5;BBB=@@???AAB@AAA:;;/55:7@@@=@@B?AAA?.5.59=BAA6?===4;;<6@BB>BBA@A?=9:39;=<??7?@@?BCC9AACAA9@@@=
@N9IO0:00822:06221
GACGAAGGTGGCTAGCGTTGCTCGGAATTACTGGGCATAAAGCGCGCGTAGGTGGTCCTGTAAGCGGAGGATGAAAGCCCATGGCTCAACCCATGGAACTGTCCTTCGGACTGCAGGGCTGGAGGGCGGGAGGGGAGAATGGAATTCCCGGTGTAGCGGTGAAATGCGTAGATAGTCGGGAGGAACGCCGGTGGCGAAAGCGATTCTCTGGCCCGTTCCTGACACTGAGGCGCGAAAGCTAGGGGAGCAAACAGG
+
B@BBA4:66C7?@AAABB@CBBBD?A?B8:9A??9=>?@?9??A???BAAA?9:6:@=;;;A>@@?<;:49>?<=5:==6<<?<?=77-3:1:;<<@@999?>:?:>?:>;9:>BBD>B@@:>==5999,5955&9594:B;@?BACG>D@B@@@CCC@ABBK?DCCCBAAB@;;;BBC=BB>@=;;;9>?;;7:CCB>CBBBC?CBBBB?BA;@@;?:@@??@@?A::5:?=999,9>:<<>>.<@@@@89999
@N9IO0:00823:06226
GACAGGGGGCCCGAGCGTTACTCGGAATCACTGGGCGTTAAAGGGTGCGTAGGCGTCGCGCAAGCGTCTTGTGAAATCCCCGGGCTCAACCCGGGAACGGCAGGGCGAACTGCGCGACTTGAGGAAACTAGAGGCCGGCAGAACGGTAGGTGGAGCGGTGGAATGCGTAGAGATCTACCGGAATGCCAAAGGTGAAGACAGCCGGCTGGGGTTTTCCTGACGCTGAGGCA
+
BAB99999(;F;DBC:::<89973-72;33/69:1///)//(//(/7:=@BC:::4=>=88A;@@@@@@6:;BDD=@@CB7BB;@9@<.55)590;9>>:>=<<4<9945555;;949>456=:DD6955:::7;:>?B;;904@239B4559=CBB@BA<?;9:99:?==;;>?8958<7<7333-33(32888288444<5;.43333&399+9499;;3333/8367
@N9IO0:00824:06216
GACGTAGGGGGCAAGCGTTGTCCGGATTTATTGGGCGTAAAGAGCTCGTAGGCGGCTCAGAAAGTCGGGTGTGAAACCTCCAGGCTCAACCTGGAGACGCCACCTGATACTGCTGTGGCTAGAGTCCGGTAGGGGAACACGGAATTCCCGGTGTAGCGGTGAAATGCTTAGATATCGGGAGGAACACCAGTGGCGAAGGCGGTGTTCTGGGCCGGAACTGACGCTGAGGAGCGAAAGCGTGGGTAGCAAACAGG
+
BBBBBABB@@,;;5:@@@<@>@:@:;;;6;>9>>8<<;>>4:::?<:;:?>:=A<BAACCDD<??@==3444<A<5<6<<1783:??B9?489<???>>?;??=AECDDD;::???A=@BBAAB>>4<6AA@@?5:6?A??>B@B?BC<A<898???A?BBBB=AAAA?ABABAA@AA987189888=@@??<<;;=B=DD:?@B====>7A>B=A;?:;9?@@?@AA=AA@???/:9??@C=@??CEG>?A@=
@N9IO0:00827:06248
CACGGGGGGAGCAAGCGTTGTTCGGAATCACTGGGCGTAAAGGGCGTGTAGGCGGTCCGGTAAGTGAGATGTGAAATCCCTCGGCTCACCCGAGGACCGGCATCTCAAACTGCCTGACTCGAGTACGGGAGAGGATGTGGGAATTCCTGGTGTAGCGGTGAAATGCGTAGATATCAGGAGGAACACCGGTGGCGAAAGCGCACATCTGGCCCGATACTGACGCTGAGGCGCGAAAGCTAGGGGAGCAAACGGG
+
@@:;9;9;$;BBB?C:;;9B=9C@<@;>=A<;BA9;66>>4=?6;?;;<@?=A@>A?=B89;<@?@<@@???A@@9999.7<>;AA;::;038:5384363988==?A7:9=:.444444;:69BCCD>@@AB?B@BBBF>B?A?A?::27=88:::5:479.77<@@AAAAB@@@<2557?5=@:5:549.9:9959=?ACBB9::B=?>5>;8<<:;;;:94:9=49:;BCC;A;000A@5@@@BDDBA@9
@N9IO0:00830:06223
TACGTAGGGTGCGAGCGTTAATCGGAATTACTGGGCGTAAAGTGTGCGCAGGTGGCCGCGCAAGTCGAGTGTGAAAGCCCCGGGCTTAACTTGGGAATTGCGCTCGAAACTACGTGGCTAGAGTGTGGCAGAGGGAGGTGGAATTCCACGTGTAGCGGTGAAATGCGTAGAAATGTGGAGGAACACCAATGGCGAAGGCAGCCTCCTGGGCCAACACTGACACTCGATGCCACGAAAGCGTGGGGAGCAAAC
+
DDCCCBBB::;;BCD;;;>A<@@A<B@C@BBBBB<:99@@8A;@@AAB;;;=@=5;5;?9;;877777793338818:<=/??6>>0747?<AC;A6<@CBBBB<>9:298<8?8>6?AAAA@;0//(//6;==7?A?BC?C8;6;495<<;=<<5525<BC=CBCC=ABCE>00/@:0/)/)/::::4//)///(/38333298489=/40357733386895------(-5::;23338777&39999/8
@N9IO0:00834:06228
TACAGAGGGTGCGAGCGTTGTTCGGAATTATTGGGCGTAAAGCGCGTGTAGGCGGCCTAGCAAGTCGGGTGTGAAAGCCCTCGGCTTAACCGAGGAAGTGCGCCCGAAACTACTAGGCTTGAGTACCGGAGAGGGTGGCGGAATTCCCGGTGTAGAGGTGAAATTCGTAGATATCGGGAGGAACACCAGCGGCGAAGGCGGCCACCTGGACGGATACTGACGCTGAGACGCGAAAAGCGTGGGGAGCAAACAGG
+
ECCCAAAA8A@=A?@?@A=AB?CC@D@C?BB@GE=BA::;0:;>@@ABAAA;00+02<///B=AB;::,;;:@DL>BB@=C=B4696?7?69;A<A?B>C<AAB>CBB=BBBBB;:::B8BB==B=9C?BBBCB>CFABB?BAC@CC>B>;<<A:6;ACDC@8C<B=@@@AABAAAD<@@=A?BAA?AA@CAB??;?<;;5;5;;;@@<@@B6;;B<:;AABACAA;;;;A;<<<&:;;?=>=0::555)5;;>
@N9IO0:00837:06220
TACAGAGGGTGCGAGCGTTAATCGGAATTACTGGGCGTAAAGCGCACGTAGTCGGCTTGTCAAGTCGGGTGTGAAATCCCCGGGCTCAACCTGGGAACTGCATCCGAAACTGACTTGCTAGAGTATGGGAGAGGGAAGCGGAATTTCTGGTGTAGCAGTGAAATGCGTAGATATCAGAAGGAACATCAGTGGCGAAGGCGGCTTCCTGGACCAATACTGACGATCAGGTGCGAAAAGCGTGGGGAGCAAACAG
+
CBB;:9CC=>>;??>977-3-33:5:.525<;;=49<377*3888999944=5506>7><==,/0/::/677787)7777*33(398;2;4;;80868<<<:9945@@6>??>>@49:A@@@@@A@CI>BABCC;A:;;I@E@BB=BAA<ACB;;;A@@@>@60000009:?BAA@@@=@=B6;;:::@::6:CC?C=A@;??;>;??99=9=6;;<:99955545=74444444&4;<<<?=&55555)5;;
@N9IO0:00840:06252
TACGTAGGGTGCGAGCGTTAATCGGAATTACTGGGCGTAAAGTGTGCGCAGGTGGCTGAGCAAGTCGAGTGTGAAATCCCCGGGCTTAACTTGGGAATTGCGCTCGAAACTACTTGGCTCGAGTGTGGCAGAGGAAGGTGGAATTCCAGGTGTAGCGGTGAAATGCGTAGAGATCTGGAGGAACACCGATGGCGAAGGCAGCCTTCTGGGCCAACACTGACGCTCATGCACGAAAGCGTGGGGAGCAAACAGG
+
BCCCAABF>AA@BAA@AA>A>@@A@B=A=AA@@F?@A@FE<A@BBBBBBCC@CC@BBAAAAC?BBB899BBBBBC<?>>>4?=:@C?B=AA?AB<B>@>@@A@A::@?5BBCBB6@6697:9:6988/899==6=393995=:?6=6<;2;9A@;8:=BBBB:>;889;:=?;;;=A?@A<A>AAB>BBBB@BBB9999CBD;?7?@@@:A>B=BC=@@@9595559;;;;:;;3>879;;;-::;:?6;;;=
@N9IO0:00824:06271
TACGTAGGGTGCGAGCGTTAATCGGAATACTGGGCGTAAAGCGTGCGCAGGCGGTTGTGCAAGACAGATGTGAAATCCCCGGGCTCAACCGTGGGAACTGCATTTGTGACTGCACGGCTGGAGTGCGGCAGAGGGGGATGGAATTCCGCGTGTAGCAGTGAAATGCGTAGATATGCGGAGGAACACCGATGGCGAAGGCAATCCCCTGGGCCTGCACTGACGCTCATGCACGAAAGCGTGGGGAGCAAACAGG
+
CCCGDBBB<@B@B@A@CC?B>B@>;A,00>>>=8B@BCD>BCDBBB@@::49@=@?AAA@@9=>><98:@@>AA9>???2=?9997>,3,3399193/////33(3;89;=;;;5538?A<?@BDBB?BA?:::;:);@@?BAE@C@DCDD@@@AAAACCDJ?:;;CA@@B@@@@@>>;;7;=@CC?CCBB@BCC@B@;;;<@EE7@@@;A?BBBBB@<;000000:AA?A99939>>@AAA6???AC=AAB<
@N9IO0:00830:06308
TACGGAGGGTGCGAGCGTTGTCCGGAATCACTGGGCGTAAAGGGCGCGTAGGCGGTTCGTTAAGTCGTTGGTGAAATCCCGGGGCTCAACTCCGGGGCTGCCGGCGAGACTGGCGGGCTCGAGCACGGTAGAGGCAGATGGAATTCCCGGTGTAGCGGTGGAATGCGTAGATATCGGGAAGAACACCAGTGGCGAAGGCGTTCTGCTGGGCCGTTGCTGACGCTGAGGCGCGACAGCGTGGGGAGCAAACAGG
+
CBBB=B@B:AA@CBBBBB>AAB@DAC?BACBCCD>9:9CC?CG@<<;AC@@?::6:=A;:7;=BABBC@B@CCCC<AAD>CCC9BBCB<>>A8???6?=9;5:5@@@AB@?>8987(3/////>BAB?C@???=@AAAAA?A=A=@C=C?BCBBBBA=@@<>9>???>>>?=>?@@@<@>AA@BBB@CBBB>BBB?C@DCCACBBABBB<B@BC?BBA;;;AA@???>AAA:;;AA@@@@@@5@AAAA;;;;=
@N9IO0:00831:06262
TACGTAGGGCGCAAGCGTTGTCCGGAATTATTGGGCGTAAAGAGCTCGTAGGCGGTCTGTCGCGTCGGATGTGAAAGCCCGGGGCTTAACCCCGGGTCTGCATTCGATACGGGCAGACTAGAGTGTGGTAGGGGAGATCGAATTCCTGGTGTAGCGGTGAAATGCGCAGATATCAGGAGGAACACCGGTGGCGAAGGCGGATCTCTGGGCCATTACTGACGCTGAGGAGCGAAAGCGTGGGGAGCGAACAGG
+
CCCCCBBB;<<:A>AA@@5;;B<A>DAC@CC?BB<@@99:/998;@@@@00+00,0>@@@FC@@@@@?B;;;BBB9BA@8A@@3BD?D@CCD<CF>BB;;;;B=BBBBDDHJ?CA@@AAABAA;;;@=@@@DD;@<<;000;@;?;BB?BBBBBBB@BCEB>BB>?>??@AA?@@@5::5;5;A@=A@BB@C@?=??BB?BBBAB@@@<A@BB>BBA>>??@@@@@=?==:::.;999999-:===@>;;;@
@N9IO0:00832:06273
TACGTAGGGGGCAAGCGTTGTCCGGATTTATTGGGCGTAAAGAGCTCGTAGGCGGTTGGGCAAGTCACGTGTGAAATCTCCACGCTCAACGTGGAGGCGCCACGTGAGACTGCCCTGACTCGAGTCCGGTAGGGGAGTGTGGAATTCCCGGTGTAGCGGTGAAATGCGCAGAGATCGGGAGGAACACCCGTAGCGAAGGCGGCACTCTGGGCCGGTACTGGACGCTGAGGAGCGAAAGCGTGGGGAGCAAACAGG
+
CCCCCAABAB5BD@BBBA?C==:=9>A>6;?5;>6;;;;;3////88::::6::6??CA<??<@A988:9:;??81;;<@<@?>?88=48888233.3376?@::><==//-33,--..5559>A@<A:87798-8<;::>:;6;/65,56=;=>===:675<3>7:6<8//---...'/7175445;4;<=>===6:<>B8A??>>887)7<>6;66//(/68;;B<B>A777=@9@ABBCHK9?@CCB=AC@<
@N9IO0:00834:06283
TACGTAGGGTGCAAGCGTTAATCGGAATTACTGGGCGTAAAGCGTGCGCAGCGGTTCGCTAAGACCGATGTGAAATCCCCGGGCTTAACCTGGGAACTGCATTGGTGACTGGCGGGCTAGAGTATGGCAGAGGGGGGTAGGAATTCCACGTGTAGCAGTGAAATGCGTAGAGATGTGGAGGAATACCGATGGCGAAGGCAGCCCCCTGGGCCAATACTGACGCTCATGCACGAAAGCGTGGGGAGCAAACAGG
+
BBBBBBDC>:<;B=ABBB>B@@@@?B5;5;A;:9)59555)5<C99995544939.44;992555.59:99999)5999&//)/7)/)/4:;<3<49A9;558<8<>B;:;<;;;.;BB;;;;@BB5;;B<;;;;;$.5505(-(-(-558:AAAAABCBAB=CA::5AAAA>CBBC8??;?8<A=:=@:;699@7@.9555555$599)5.56<=;;;@B;;9:559>@BCAA<BAAACBC9A@@AF>CBB?
@N9IO0:00839:06302
CACGGGGGGAGCAAGCGTTGTTCGGAATCACTGGGCGTAAAGGGCGTGTAGGCGGTCGAGTAAGTGGAATGTGAAATGCCGGCTCACCCGGGGACCTGCATTCCATACTGCTCGGCTCGAGTATGGGAGAGGATGGAGGGAATTCCTGGTGTAGCGGTGAAATGACGTAGATATCAGGAGGAACACCGGTGGCGAAAGCGCTCATCTGGCCCAATACTGACGCTGAGGCGCGAAAGCTAGGGGAGCAAACGGG
+
CCAA@@@@(ABDE4666655<8=B;C?;:;A;;;05599909<1:;:549?64;5949449;7ABC9=9890=;=30-.(-(-7====+000&4438<99:.9:>9737333387889:98<<:99*78791333,333(31;1;1881373339;53//916-----/887783447;<:>:>9:497:<8B977*3733333:;;;6::+/)/6;:>?A????AC<:::AAA0;:8<<>>-8777=5<;<8
@N9IO0:00847:06293
TACAGAGGTCCCAAGCGTTGTTCGGATTCACTGGGCGTAAAGGGTGCGTAGGTGGTGAGGTAAGTCGGATGTGAAAGCTCCGAGCTCAACTCGGAAATGGCATTGGAAACTACCTTGCTCGAGGGTTTGAGGGGGGACTGGAATACTTGGTGTAGCAGTGAAATGCGTAGATATCAAGTAGAACACCAGTGGCGAAGGCGAGTCCCTGGAAAACTCCTGACACTGAGGCACGAAAGCTAGGGGAGCAAACAGG
+
BBC::9A=ADD>D?A@@E>@@=@B>@@?A?AABB<?@@CB=BC=ABBBBBC@CCACDDCACCACCCB?BBBBBBC8BA?@?B;?ABCC@CCDC@CC=BB@BBB<D<E@6>CGJ;F9<AC@@@@@:@C;AAB@@A@)A@B@@B@AAAC@CACCCGCC;:;AAC=;66;;<:;;CB@@=@@BBA>BBC@AA::6;@@5;4;?@=89919;5:>A155>:>>BB???=::28<745>5;696>CC6AACAA<@@@;
@N9IO0:00863:06297
TACGTAGGGTGCGAGCGTTAATCGGAATTACTGGGCGTAAAGCGTGCGCAGGCGGTTGTGCAAGACAGGTGTGAAATCCCGGGCTTAACCTGGGAACTGCACTTGTGACTGCACAGCTGGAGTGCGGCAGAGGGGGATGGAATTCCGGCGTGTAGCAGTGAAATGCGTAGATATGCGGAGGAACACCGATGGCGAAGGCAATCCCCTGGGCCTGCACTGACGCTCATGCACGAAAGCGTGGGGAGCAAACAGG
+
CCCBBA@?8A@>AABA@A=@>AAC?E9;49C@@A<@@@BD=B@@;;;A@@@<?@<@?CBCBB>B@@AB@CBBBAA9:9:29?8<<.8/71;8=696<>897=6/;5AABBBB??:;;:52=:22852::>>?@@@/?>@;B:?9?8?:@@9;;<897>>@AB8>>A?888;</.-47)..3509?B<ABBB?BBB>B?AA;????+9;:/:;@BBAAAA>:555565<<=966C8><;;;::*99;??8B@A4
@N9IO0:00825:06311
GACAGAGGAGGCAAGCGTTGTTCGGAATCATTGGGCTTAAAGGGCGTGCAGGCGGCGGCGCAAGTGTCGAGTGAAATCCCATCGCTCAACGATGGAACGGCTCGGCAAACTGCGTCGCTTGAGGTCGGTAGAGGTGCTCGGAACTCTAGGTGGAGCGGTGAAATGCGTAGATATCTAGAGGAACGCCTGAGGCGAAAGCGGGGCACTGGGCCGATTCTGACGCTGATACGCGAAAGCGTGGGGAGCAAACAGG
+
BBC:;:F@:9:8A<?>??=?@=AA>A=@@CC:BC;AA4::59=4<=BCBBA=@B4:9495AC=B>>>@@??@@@@9@@@8=?>@@BBE@CAAAC>@=@B?ABBB?BCC=@@@CDCCCCD@ABAAFCC?AA:;;?BCAAAA7;7;BBBAA?BB9;:BB@BCBC>A@AB@@@@A@AAB?=?@6:6:AA?CCCC?CBEC<?@AAA2@?@999.9;@=<9>;<====:97897;9>:>5B969>??2=AAAC:>@C?
@N9IO0:00840:06335
TACAGAGGGTGCGAGCGTTAATCGGAATTACTGGGCGTAAAGCGCGCGTAGGCGGCTTTGCAAGTCGGGTGTGAAATCCCCAGGCTTAACCTGGGAACTGCATTCGAGACTGCATTGCTAGAGTATGGGAGAGGGAAGTGGAATTTCCGGTGTAGCGGTGAAATGCGTAGATATCGGAAGGAACATCAGTGGCGAAAGCGACTTCCTGGACCAATACTGACGCTCATGTGCGAAAGCGTGGGGAGCAAACAGG
+
BBBAAACC=BA>?<<79829:=@B?B@D@CBBBB>?>>BA399::@;;;AA=<;5<BB8A@C?ABBCB=AB@:::9<CJJ<CB@BC?CAC@CJJ?CAC;<<BB?B@BAAC;;;CB?ABAAA@ABACCC<AACCE>A>ABB>B?BB<B@C?::;;;@C@CDDF?;<<B;;;CB@@@C?B?A=@=;;;CCCDC@C;;<0;C@AAC?C>BB@BB?B@;;;<;;;AAA@@@A@@;;9C:?@??@@@3?@@CC<@??3
@N9IO0:00849:06343
TACGGAGGGTGCAAGCGTTATCCGGATTCACTGGGTTTAAAGGGTGTGTAGGCGGGCTGTTAAGTCAGTGGTGAAATCTCCGGGCTCAACCCGGAAACTGCCATTGATACTATCAGTCTTGAATTTTGTTGAGGTAGGCGGAATATATCATGTAGCGGTGAAATGCTTAGATATGATATAGAACACCGATTGCGAAGGCAGCTTACTAAGCAAATATTGACGCTGAGGCACGAAAGCGTGGGGATCAAACAGG
+
C@BB=;9;/;B=@=AA@@?BBB?C?AB=??>?@@;@@,:5/5>4::?@ADB@BCE=CCCC@C?AACCDBA=ABBB?CCCC<@A=ADCC@DD>C?BB@C@@@@CC?BB@@@CBABB<?;;49=9@;=.=94;89.7;;2<8486<;<8>8:<;=?=99/999;3333>8>@A???==9;8>AC?B@@15.9)...5.3.32227278550589;3::=5=9>>;2222+22222=/7:<8766'7529>7=;:3
@N9IO0:00823:06367
TACGGAGGGTGCGAGCGTTGTTCGGAATCACTGGGCGTAAAGCGCGTGTAGGCGGCCCATTAAGTCTGATGTGAAAGCCCGGGGCTCACCCCCGGAAGTGCATTGGAAACTGATGGGCTGGAGTCCCGGAGAGGAGGGTGGAATTCCTGGTGTAGCGGTGAAATGCGTAGATATCAGGAGGAACACCGGTGGCGAAGGCGGCCCTCTGGACGGTGACTGACGCTGAGACGCGAAAGCGTGGGGAGCAAACAGG
+
BBBC@BBD><<;CBC;:;<?A?BC@C@BBDCBBB:@@:9:/;@?@??@@??:99.33(3A=A>BBBAA@BBA?A;3=<81;<<.?@@;;;;;,=<A7?>BCCD>A>AC5:9A:79A287815=;AA<A;==;:5:;:/:>:=5;4:48918>;;;==:<==D9>>;;;??::;;55;59@<A9@@@9=8=>:?>B@B@BB@BC>CAAD=A??;?@A@ABA???EBBBBBBCCCC79999CCC:AA@AA;@A@>
@N9IO0:00828:06365
TACGGGGGGGGCAAGCGTTGTTCGGAATTACTGGGCGTAAAGGGCTCGTAGGTGGCCAACTAAGTCAGACGTGAAATCCCCAGGCTTAACCTGGGAACTGCGTCTGATACTGGCGAGCTAGAGTTCGGGAGAGGGTCGTGGAATTCCCAGTGTAGAGGTGAAATTCGTAGATATTGGGAAGAACACCAGTGGCGAAGGCGGCGACCTGGACCGATACTGACGCTAAGGCGCGAAAGCGTGGGGAGCAAACAGG
+
CCDDEDEDDH"CC9<;BB@BC@DD@C@C@CCCCC>CCBBD7;;7;BBCCA@=;:4;>B>BBB@AAC@@@@@@DEE>CCCB6;;<@?;?<?@BCG>C@B?????A@@>@?@@@=C@@@?A?@@@A<ADD=BBBCD>CCCBC?C>@>@@:@B@BBB@@@=@BBC>C?AACAAABBB?BD>B?BB?A@A?ABBD>@AB<>8>>9>BBB?BB?B@?B>><>???BCBB@>B@@??777.8@@<AED6>>>AA8A=:5
@N9IO0:00838:06383
TACGGAGGGTGCGAGCGTTGTCCGGAATCATTGGGCGTAAAGGGCGCGTAGGTGGCCCAGTCAGCGTGCGGTGAAAGCTCGGGGCTCAACCCCGAGTCGGCCGTGCGAACTGCTGGGCTCGAGCACTGTAGAGGCAGGCGGAATTCCGGGTGTAGCGGTGGAATGCGTAGAGATCCGGAAGAACACCGGTGGCGAAGGCGGCCTGCTGGGCAGTTGCTGACACTGAGGCGCGACAGCGTGGGGAGCAAACAG
+
BCCC=AAF>CCCC;;:@@?ABB@C@C;;;BIAJJ@?A@@?9?C>ABAAAAA?:::<>=ACCC@@@BBBBC@CECC<BB:66@@2GFDC7;;;0;;AABF7;19;BA=@9@99@;;;4:@===666B;:>A@@@<@;;=AB?C@B<?<?=8?A@BCCD:CG@BABDABAABBBA@;:C=A2668ACC?C?;;4<<D?B?::4;.3:<;=8188;>4@@9948A@@=::4;@@CA@:;;:;;DG9?@A@@9@99
@N9IO0:00861:06371
TACGAAGGGGGCTAGCGTTGCTCGGAATCACTGGGCGTAAAGCGCACGTAGGCGGATCGTTAAGTCAGGGGTGAAATCCTGGAGCTCAACTCCAGAACTGCCTTTGATACTGGCGACCTTGAGTTCGGGAGAGGTGAGTGGAACTGCGAGTGTAGAGGTGAAATTCGTAGATATTCGCAAGAACACCAGTGGCGAAGGCGGCTCACTGGCCCGATACTGACGCTGGAGGTGCGAAAGCGTGGGGAGCAAACAGG
+
B@C:97<CCC5CCBCAA@@BCC@@<?=@?BA;::0;4;<>6@@@@A??@CB>BB;?@@CC?A>AB@?@FG9BBCF>BC?BB?DAABAA=A@@<@@@?CAA@@CD=BBBBDBC?BCCFAHACA@A@CCC>BBAA>BDCA@@?B?BBCB:;;CBBB@@@?BAAC=C?A@BBBBD@@=@@AB9=BA??@?BB;A?AA@=@?99/9<<>>>>293(3@@9:38<7::00(/9)//8@:?18393733&37>:<3;7:5
@N9IO0:00869:05783
TACGGAGGGTGCAAGCGTTATCCGGATTTATTGGGTTTAAAGGGTCCGTAGGCGGGCCTGTAAGTCAGTGGTGAAATCTCATAGCTCAACTATGAAACTGCCATTGATACTGCAGGCCTTGAGTAGATTTGAAGTGGCTGGAATAAGTAGTGTAGCGGTGAAATGCATAGATATTACTTAGAACACCAATTGCGAAGGCAGGTCACTAAGATCTAAACTGACGCTGATGGACGAAAGCGTGGGGAGCGAACAGG
+
CCAA;B@B8B@@@=A@@??BBB@B@BBC=AA?A@9?@.:939;1;;755;;79:80>7459C6;;@;;;B:=CCC=@@ACCC:;;==C;A;;;BA@8CCCC?BB>BA@@BAAB@@=@>B?CCCCCBCBE?BB>@AB?BCB?A=@@=@AABB@@?;957<;<<5<@;;@CBBBBA6;9<7@=@5<@@5;50+0000+/168869/:8=@8;=93333(3?A<B<BABB::6:?@>@<ABBBCGF;@@@AA;;;;>
@N9IO0:00873:05790
TACGTAGGTGGCAAGCGTTGTCCGGATTTATTGGGTTTAAAGGGTGCGTAGGCGGCCCTGTAAGTCAGTGCTGAAATATCCCGGCTTAACCGGGAGGGTGGCATTGATACTGCGGGGCTAGAGTACAGATGAGGTAGGCGGAATTGACGGTGTAGCGGTGAAATGCTTAGATATCGTCAAGAACACCTATAGCGAAGGCAGCTTACTAGGCTGTAACTGACGCTGAGGCACGAAAAGTGTGGGGATCAAACAGG
+
BBCCC9949A=AB>BBBB@CCC>?>ACC>CCADE=BB.89.97/7??@><@=:95;C>BBCB>BABBBBBB@@@D>:;;CC>B<AA8<6<.55)5B<4CE@BBB<C>?CCEBBABC9@ABBBBBBCCCCBAAI@BBCACCAC?B>BA@@=@B???BA=A@@@<@BBB@BCCB:;:AAAA=@@@?@@@CAAAAAAA?A?B@@AC@DCCCC?AA@9949@@@BCBBCBB>AAB99:9&9<=@@@A6@?@=?97974
@N9IO0:00873:05809
TACGGGGGGGGCGAGCGTTGTTCGGAATTACTGGGCGTAAAGGGTGCGTAGGCGCTTTCTAAGTCGGATGTGAAAACTCTGGGCTCAACCCAGAGCCTGCATCTGAAACTGGAGAGCTAGGGTTTTGGAGGGGAAAGCGGAATTCCAGGTGTAGCGGTGAAATGCGTAGATATCTGGAGGAACACCGGTGGCGAAGGCGGCTTTCTGGACAAATACCGACGCTGAGGCACGAAAAGCTAGGGGAGCAAACAGG
+
BCCCCCCCCC"CBCC@@@>BCACB=@@EACCBBB:@AAAB=BD>BBCBBBB?995@<3;;?=A@BB?BB??::::,00>=>>8A@@D8>>8=?<=<8<7733337;;)77?;@:93<A?@B:ABA6A3:98<+==3;77.3489<637,39666/.(.55907@BCCCC?::3855278/5/5771729<4=>>7<798197:)525055770///38//333325+2523333&49;;=B=6;:?>:3:A@;
@N9IO0:00886:05798
TACGGAGGGGGCTAGCGTTGTTCGGAATTACTGGGCGTAAAGCGCACGTAGGCGGCTTTGTAAGTTAGAGGTGAAAGCCCGGGGCTCAACCCCGGAATTGCCTTTAAGACTGCATCGCTTGAACGTCGGAGAGGTGAGTGGAATTCCGAGTGTAGAGGTGAAATTCGTAGATATTCGGAAGAACACCAGTGGCGAAGGCGGCTCACTGGACGACTGTTGACGCTGAGGTGCGAAAGCGTGGGGAGCAAACAGG
+
DEFEACCECE5CBBCCCC@CC@CD=C@CAAAA@@:@BACC?CCCAAABBCC@:99:BC>BBB@EE?B@@@@AAAC>BBB<BCC9B>???BED:B8958-7318?.=;><<7;;>AABDE@CB@CCBAA?BD9:8:A??@B@F@C?C@BBB899A@AA>AAAA:?:?A99:@A@@;?>;>;;=:;;;7;:>?8;;:1::88.8>>>??A<>;:;@A??:==<>>@<>>:::;>>>9>CA=><;.99999/9<<8
@N9IO0:00891:05795
GACGAAGGACCCAAGCGTTATCCGGATTCATTGGGTTTAAAGGGTGCGTAGGCGGGTTGATAAGTCAGTGGTGAAAGCCCAACGCTTAACGTTGGAACTGCCATTGATACTGTCGATCTTGAATGTGTTTGATGTGGGCGGAATATGACATGTAGCGGTGAAATGCTTAGATATGTCATAGAACACCGATTGCGAAGGCAGCTCACAAAGCCACTATTGACGCTGAGGCACGAAAGCGTGGGGATCAAACAGG
+
EDCBB8:6:BB<B?B@@?=@BB?B?BB?CCA599-9<5=>6=@9@@@>???=?CE>D?BBBB@DCBB@@@>ABCD<;:D>CADCBB?A=?@@<@=@?CAAB???5::@@@A:::AA@>@;00,000==@9AABBBBC=AA=A=@@@@A;;:99<<::6:BCC8::@A=AAA@A@;99@?AAA=A??8<8813333-3-33333::444(44399944.4;===;;;;69;989:044444<>/666=@6<<<8
@N9IO0:00904:05803
TACGGAGGGTGCAAGCGTTGTTCGGAATTACTGGGCGTAAAGCGCGTGTAGGCGCCTTGCAAGCCAGACGTGAAAGCCCTCGGCTTAACCGGGGAAGTGCGTCTGGAACTGCTCGGCTCGAGTACGGGAGAGGGAGGCGGAATTCCCAGTGTAGAGGTGAAATTCGTAGATATTGGGAGGAACACCGGTGGCGAAAGCGGCCTCCTGGACCGATACTGACGCTGAGACGCGAAAGCGTGGGGAGCAAACAGG
+
BBDDAAAA<AA?B?B@@@@BB?BB@C>A>ABBBC>>?@CE=??CBB@@???;9954;7;;?29559@@:69ED@3999,9AA>AB=A5;5;?@3A>CBA@@?ABC@IAGBBBCCC?BBC@@@AD:::7;AABD>BB@BA?B8:8:D>CCBBCCAAA?AAAC>C@ABABBA@@@<@@8???C?AAA4949=9=>?@9?AC?A>AA@DD@BB@BBBBBABAAB@??@B@@@@:9:.;;;;CFD;CCCBB=BBB?
@N9IO0:00908:05784
TACAGAGGGTGCAAGCGTTGTTCGGAATTATTGGGCGTAAAGCGCGTGTAGGCGGCTTAGTAAGTTGGGTGTGAAAGCCCTCGGCTTAACCGAGGAAGTGCGCCCAAAACTGCTTGGCTTGAGTACCGGAGAGGGTGGCGGAATTCCCGGTGTAGAGGTGAAATTCGTAGATATCGGGAGGAACACCAGCGGCGAAGGCGGCCACCTGGACGGATACTGACGCTGAGACGCGAAAGCGTGGGGAGCAAACAGG
+
CCF:;:BB<BBAA<?:::5:;@CC?B=@<@@?BB<ABACE99:?@BBBB;;6;@;@D?;9;505;6;=4;99==?6CC?7==?7;;9A=A<?@B?B<A=CB@AD0;;;6;BBAB>B>BA?B@@@@B?@=ABAAA;AB>@@<A>A=AC0;7;BAAABB>BBBB>B@DD;;:AAAABBC>BB?B@AAA=?????A??8>;::5;5;;@AA=@CD>;<<A@@CECBB??>9999599,45<===>4>>@?D<AA>9
@N9IO0:00913:05784
TACAGAGGGTGCGAGCGTTGTTCGGAATTATTGGGCGTAAAGCGCGTGTAGGCGGCTTAGCAAGTTGGGTGTGAAAGCCCTCGGCTTAACCGAGGAAGTGCGCCCAAAACTGCTTGGCTTGAGTACCGGAGAGGGTGGCGGAATTCCCGGTGTAGAGGTGAAATTCGTAGATATCGGGAGGAACACCAGCGGCGAAGGCGGCCACCTGGACGGATACTGACGCTGAGACGCGAAAAGCGTGGGGAGCAAACAGG
+
CCD999BB=AABAA@@?><@@?@@>A=@<@C>AA<AA@@@:@@@@CCCCBB?AA>AE@BB@A<AB@CD?BBBCCC=CCE=A<<:BB?C@C@CBC@C?@;>@??=5@>@2?=?;:6;>@?<@@AABB?B=??;;;0;@<@@@DAGADD>B@BDECBAA?ABDD>B@BBBAAAB@@ABE?DE>B>;;;=@B::6:@@<@<;;5;=AA5;;=@AB5;;@;:9CAA@?99599955999,9<<B>>>0=;>9909972
@N9IO0:00870:05821
TACGGAGGGTGCAAGCGTTATCCGGATTCACTGGGTTTAAAGGGTGCGTAGGTGGGCAGGTAAGTCAGTGGTGAAATCTCCGGGCTTAACCCGGAAACTGCCATTGATACTATCTGTCTTGAATACCCTGGAGGTGAGCGGAATATGTCATGTAGCGGTGAAATGCTTAGATATGACATAGAACACCCATTGCGAAGGCAGCTCACTACGGGAATATTGACACTGAGGCACGAAAGCGTGGGGATCAA
+
@BCCABBB;AABB>BAA@?;;;6;59@:?ABBBC>DC>E>6@?;@A<B:@@7<;B8@@?;59.5;@BB@?;A;;;)555A=AB8@=.5.5:)5.59)44::.459=555==:44/7///,//7<<=@4=>;00)/:///;8<7<@<:::99::44596::::23339-3399=???9444436;?AA7?=98888-3-388879877;;881828895::::;<;33.333:3;,3333;9;.:=<;9
@N9IO0:00890:05853
TACGAAGGGGGCTAGCGTTGCTCGGAATTACTGGGCGTAAAGCGCACGTAGGCGGTCTTTTAAGTCGGGGGTGAAATCCTGGAGCTCAACTCCAGAACTGCCTTCGATACTGGAAGACTTGAGTCCGGGAGAGGTGAGTGGAACTGCGAGTGTAGAGGTGAAATTCGTAGATATTCGCAAGAACACCAGTGGCGAAGGCGGCTCACTGGCCCGGTACTGACGCTGAGGTGCGAAAAGCGTGGGGAGCAAACAGG
+
AAB;;7;CCC5CCCC:;:@BCCEC@D<@?@@@AC>;;<@>0=AB;;5;;CCACC8@<:::-;:A@A@ABC3BBBD?CC=??4>8:8>?879C7A9@8?9393@>??>@A????C>@>>C@C@@@C?CB?BBBB?BBAAAC@C?B@@?>>=ABAB@;;7:??A:A<>>?;;;@AA:9::?;;;6;BC?BAAA@BCE?C?;;8;AC@AAA5;;0;>@@@ADCBBBBBBB=@B?:;:;*;9>AA@@2A=AC>26:?;
@N9IO0:00891:05827
TACGGAGGGAGCTAGCGTTGTTCGGAATTACTGGGCGTAAAGCGCACGTAGGCGGCTACTCAAGTCAGAGGTGAAAGCCCGGGGCTCAACCCCGGAACTGCCTTTGAAACTAGGTAGCTAGAATCTTGGAGAGGTCAGTGGAATTCCGAGTGTAGAGGTGAAATTCGTAGATATTCGGAAGAACACCAGTGGCGAAGGCGACTGACTGGACAAGTATTGACGCTGAGGTGCGAAAGCGTGGGGAGCAAACAGG
+
BCCCADDD=CCBBBCBBC?CD=BB@D?B?BBBBC=9::DD>AAAAA>?>::4:;5;??=AAA?ABA@@??=?CCC=?>=8<<<2=9991;;;+79>6;?@@383,7?<1<8@@<>:99BCCB@:::@B?AA9:89BBBBE?B?B?B????@?BABBC>AACF=A>????>@@?A<?><A:9:59@A@@ABA=A=@;@;??AA@@AAAC@CCC@CCCC@CBBAABABA@A@?999,;ABBCCC;BBBCF>BBC@
@N9IO0:00895:05824
TACGTAGGGGGCAAGCGTTGTCCGGAATCATTGGGCGTAAAGCGCGTGTAGGCGCCAGATAAGTCCGCTGTGAAAACTCGAGGCTCAACTTCGAGCTGTCGGTGGAAACTATCTGGCTAGAGTCCGGAAGAGGAGAATGGAATTCCTGGTGTAGCGGTGAAATGCGCAGATATCAGGAAGAACACCCCGTGGCGAAGGCGGTTCTCTGGGACGGTACTGACGCTGAGACGCGAAAGCGTGGGGAGCGAACAGG
+
BBB;9;BBBB0BB=A@A>;@9;.559@C?;;4:@2C:9;@3>99;A;@@AB;00/)/999A=A@@<@@;<;;;;;.;?AC@@<?BAA6;;>AAAB@B?@;;5;B@@B=BC??>AA=????????<@=A=@@B>@@A?A@<@>A<@=@A>BBCCCCCAGIGD?BBAA@;;BB@@@@>9C?@@;=9;<<&4@B:B9:79=AA>B=??AAAA<ABA?ACBB@@;;;@@@@AA?=<<<-99==BBB8BB@@@@;<<5
@N9IO0:00896:05819
TACAGAGGTCCCAAGCGTTGTTCGGATTCACTGGGCGTAAAGGGTGCGTAGGTGGTCGGGTAAGTCTGATGTGAAATCTCCGAGCTTAACTCGGAAAACTGCATCGGATACTATTCGGCTCGAGGGTTGGAGGGGGGGACTGGAATACTTGGTGTAGCAGTGAAATGCGTAGATATCAAGTGGAACACCAGTGGCGAAGGCGAGTCCCTGGACAACTCCTGACCACTGAGGCACGAAAGCTAGGGGAGCAAACAGG
+
=@:;;A?9::9,9.59558>>454.3;23338;;5;>=@<5><9<BCCCBC?CC@BCCD>CB@BBCCB>>::;;;5;?:>8<;;:<5939;55.555&5<<;;;<=2666=@BB:>>9CCBBCC?:@9@;9999999";4@?<>@B@@;8A9A@AAAA:95===5858;?;=<<?A@@;=96(/(///(/86<176;(/(///////(38,337,337355.0)/669/3-38<==:2:?888??3>A@@@9=993
@N9IO0:00903:05856
TACAGAGGTCTCAACCGTTGTTCGGATTCATTGGGCGTAAAGGGTGCGTAGGCGGTCGCGCAAGTCGGATGTGAAATCTCAGGGCTCAACCCTGAAACTGCATTCGATACTGCGTGGCTAGAGTGCTGGAGGGGAGACTGGAATTTACGGTGTAGCAGTGAAATGCGTAGATATCGTAAGGAAGACCAGTGGCGAAGGCGAGTCTCTGGACAGCAACTGACGCTGAGGCACGAAGGCCAGGGGAGCAAACGGG
+
BCDAB;<8;ABBC?B6;;=@@>AA>AA>BCC@CG=AA???9?A;??;9;@@;?C;@A@AAAB?BAAB=A@@;6:>=A@ABAAA<???<:CC<;;;>8>?;;BB=AAABBBCA??986:<=@?@;;;>?54;44&49BBAA@B=@@:AB>:@@@?>=<<===?7@@==<<;=<<@;:<<7<9<;>B?;AA?@7?>@;@9<=<<<<?::<7<;;;=A9BB???B@@@5505:::;.4.4399==.:;;@<4<@A:
@N9IO0:00909:05816
GACAGAGGCCCCAAGCGTTAGGCGGAATCACTGGGCTTAAAGCGCGTGTAGGCGGATCGTTAAGTGCCTTGTGAAATCCTGCGGCTCAACCGCAGAACTGCTGGGCATACTGGCGGTCTTGGGCCACTCAGGGGTCACTGGAACAAAGCGGTGGAGCGGTGAAATGCGTAGATATCGCTTGGAACGCCAAAGGTGAAGACAGGTGACTGGGGGTGTGCCGACGCTGAGGACGCGAAAAGCCAGGG
+
CBC;;;<5<AA0A99;55.55899.:29==?AAB=AA;><*3979<?>:;;?BA9BBBAD?B=ABAA=A6:99><29:255552:@?E=C49:7336;848::=7>BBBA;A=??<??@>A@9??@?>??>=>4====9927<799*73<8=C<@A@C@CBBC<@@A@@?A@<000000*0*02>BB@>@7>466>7::<9;4;;;9ABDDE199@@@?:;99<9949.44443444&44.4:::
@N9IO0:00873:05890
TACGTAGGTGACCAGCGTTGTCCGGATTTACTGGGCGTAAAGAGCGCGCAGGCGGTCGTTCAAGTCGAGTGTGAAAGCCCCCGGCTCAACTGGGGAGGGTCACTTGATACTGATCGACTCGAAGGCAGGAGAGGGAAGCGGAATTCCCGGTGTAGTGGTGAAATGCGTAGATATCGGGAGGAACACCAGTGGCGAAGGCGGCTCCTGGCCTGTCTTGACGCTGAGGCGCGAAAGCTAGGGGAGC
+
CCCCB??6;;A@@CFCCC@CBB@C?BBE>CCICC>BBCCC=@@@BBAAB??<?C<AAA@=@C@CCCDCCBBCCCE<A@AAA0A=@@@C??AABB7???9?@@BA?::9:5<>A;B?>@ABAC7B=?B?/88AAA9@<@==28281;9.5.2228856+2788(58579;6//-----'--(.(22728988488649563----)-,0627--./(/..5333./(.7<666-7>?9@==+:62
@N9IO0:00879:05893
TACGGAGGGTGCAAACGTTGCTCGGAATTATTGGGCGTAAAGCGCACGTAGGCGGCCGACTAAGTCGGGTGTGAAAGCCCAGGGCTTAACCCTGGAAGTGCACTCGAAACTGGTCGGCTTGAATATGGAAGAGGGTCGCGGAATTCCCGGTGTAGAGGTGAAATTCGTAGATATCGGGAGGAACACCAGTGGCGAAGGCGGCGACCTGGGCCAAATATTGACGCTGAGGTGCGAAAGCGTGGGGAGCAAACAGG
+
CCDE@;:;7;<;DC=CCCACAAAE?B?B@BB>BD7A?>==/9943=>;=98533-3499<;?;@@??>8@??;??:BBC8BAF?@@>@@EE=CC@C=BBABBCCBC>>4B:96:BB=BC@BB?BB@@=@<@@AB<ABBBB?C?A?AL?DAABAAA::8:AAC>C@CBB>>?>AAABC>BB=A599=;>=<?;8838869@8@;;;355:3:-98(3<<588;@>=?AA>ABBBCB=BBCCCCC6;;;;A8ABB=
@N9IO0:00883:05883
TACGTAGGTGGCAAGCGTTGTCCGGATTTATTGGGTTTAAAGGGTGCGTAGGCGGCTTTGTAAGTCAGTGGTGAAATATGGCAGCTCAACTGTCAGGGTGCCATTGATACTGCGGAGCTTGAGTACAGATGAGGTAGGCGGAATTGACGGTGTAGCGGTGAAATGCTTAGATATCGTCAAGAACACCGATAGCGAAGGCAGCTTACTAGGCTGTAACTGACGCTGAGGCACGAAAGTGTGGGGATCAAACAGG
+
AAAA=00,0@9@@<BBCC@BBD?B?CEG>CCACC=BB8:9/:?;@ACBBAB?::5:BB9@@A>A@@@BBC@CCGD>999@8B<C@BCB@CBB@@@>>:@AA?AB?B@@@@@CCC@AAAD@@??BBA???AA@@9>?@>A@;A@C<>@;B>BBAAABB@CBCF=B??@@BCCCC?><8::5::7AA><ABAAB=@>:>:@@@BB=@>@@?8;55AB?CCCBBBBB::87;;;;99,5@995>>.>:;;@8@>@;
@N9IO0:00889:05907
TACGGAGGGGGCAAGCGTTATTCGGAATCATTGGGCGTAAAGGGCGCGTAGGCGGCTTGGCAAGTCAAAGGTGAAATCCCTCGGCCCAACCGAGGAACTGCCTTTGAAACTGCTTGGCTTGAGGCCGGGAGAGGGTAGCGGAATTCCCAGTGTAGCGGTGAAATGCGTAGATATTGGGAGGAACACCAGTGGCGAAGGCGGCTACCTGGACCGGTTCTGACGCTGAGGCGCGAAAGCGTGGGGAGCAAACAGG
+
BBCD?A@A@A0BC6>AA@=AC?BCAD@CCBB:=@8ECBBC=BC=BCBBCAA?996:B6;6:A8=;9993:?BBCD<AAD=BAA?BB>B?B>CAC@B@?9:9=@@:??C>C@@?A<?<?A?@:949?AA9??@@@8ACCCC>A>A?BC;A?@@@???;:@?@?:AB997@AAA>>2;;6;94:4>>A=A@@@<@@@<A=;95;=;;5;?7;;=E<A:>=877@@?>??=?ABAAB8=:99999(7;<;>5:=83
@N9IO0:00897:05893
TACGTAGGCAGCAAGCGTTGTTCGGAATTACTGGGCGTAAAGAGTGTGTAGGCGGTGCTCTAAGTTTGGTGTGAAATCTCCCGGCTCAACTGGGAGGGTGCATCGAAAACTGGAGTGCTCGAGGGTGGGAGAGGTAAGCGGAATTCCTGGTGTAGCGGTGAAATGCGTAGATATCAGGAGGAACACCTGTGGTGTAGACAGCTTACTGGACCACTTCTGACGCTGAGACACGAAAGCGTGGGTAGCAAACAGG
+
///9877350/0727//;5>=8=A;>;>;>>===6<<<<</55<9>:<BBA?BB?A;BCBCC?BBB6B8AA@>><2//0>;5;:@BBD@BBBB>BBC>??>???>;69+9>A152998><===>4;;:3ABBBIGC?BAB>B?C?B?AC@CDBCCCC?ABBB=BCCCBBBCCCBDBB=??=@?AAA>@B@@=AA@@?@9::::?BCCD?@A@CBA?A@@@AAAA@@@BBB@@@@8A=?;::5;AAABD>@@@?
@N9IO0:00913:05873
TACGGAGGGTGCAAGCGTTATTCGGAATTATTGGGCGTAAAGGGCGTGTAGGCGGCCAGACAAGTCAGATGTGAAAGCCCAGGGCTCAACCCTGGAAGTGCATTTGAAACTGTTTGGCTTGAGTGCGGGAGAGGAAAGCGGAATTCCCAGTGTAGAGGTGAAATTCGTAGATATTGGGAGGAACACCGGTGGCGAAGGCGGCTTTCTGGACCGACACTGACGCTGAGGCGCGAAAGCGTGGGGAGCAAACAGG
+
CBDJ@<:;8;@AC:@;;;?BB?BB>?=?@CD@BC=AAAA@<@B>??>>@;;6:@;?ABBBBB<@?@>>>@@?BBG7;;@;@GD?D;;;@DD?;;9;7;;@AA@@=@BB=BABAA<A=@@?CCC@AAFM?@@@C@CJ?CCB@B?B?BD>;;;AAAD@A=ABBB;@=@B@A@;;;A=AA<BA?A?:::@D>@@?AAA<?;9:5:;;0;@@?BB?BD;;;@@@@DBBB;<9<CCCGE>C;=;@DD9AACCC=;<;=
@N9IO0:00873:05943
TACGGAGGGTGCAAACGTTGCTCGGAATCATTGGGCGTAAAGCGCACGTAGGCGGACTGTTAAGTCGGATGTGAAATCCCTCAGCTTAACTGAGGAAGTGCACTCGAAACTGGCAGTCTTGAATATGGAAGAGGGTCGCGGAATTCCCGGTGTAGAGGTGAAATTCGTAGATATCGGGAGGAACACCAGTGGCGAAGGCGGCGACCTGGGCCAATATTGACGCTGAGGTGCGAAAGCGTGGGAGCAAACAGG
+
CCCC@CBB>BBBCC=9;:7;;AAB?B9;<@@7?D>?@?BB:?::;D;::CC@BB?BBA?A;?;@@@@;@@@@AAB<AAB;AA?AAA7;7;CCAB@B?BBC;;;FDDFL>AA@>AAA@@B?BB@LF@@>@=@@AA;AAAAA<@=@?BD>C@CBABB:;7:@CD>C@BBCCCCCBAAAB6;;<A?BCE?A;9;=B@@<@@@A=@;;;=:::/:4:.9<<;@@@A?>>::4:>;;BC5:9B9;:.3<373(//83
@N9IO0:00882:05910
TACGGAGGGTGCAAACGTTGCTCGGAATCATTGGGCGTAAAGCGCACGTAGGCGGACCGCTAAGTCGGATGTGAAAGCCCTCGGCTTAACCGAGGAAGTGCATTCGAAACTGACGGTCTTGAGTATGGAAGAGGGTCGCGGAATTCCCGGTGTAGAGGTGAAATTCGTAGATATCGGGAGGAACACCAGTGGCGAAGGCGGCGACCTGGGCCAATACTGACGCTGAGGTGCGAAAGCGTGGGGAGCAAACAGG
+
CDCIABAA<BCCDD>:;:?A@A@B@B?BA;<.44)33877*3888<55:B=8==758-34488??@A;;97499:.444,4>@.493<3<3>@C?B=;;;BAB>A;99,;>>;BB?BBB?BBBBBBC@B8=B==6=>?;;7;7:5:;)4.4;;;:::5::BA=C?:5:::?<<;<>=7>?<B?ABC:????:?AA>B@BB?BBBB?BBB>C@C?AABBA>>;<<<:95;;=>>B9@>CCA;;-?>9?907775
@N9IO0:00886:05942
TACGTAGGTGGCAAGCGTTGTCCGGATTTACTGGGCGTAAAGGGTGCGTAGGTGGATATTTAAGTCAGATGTGAAACCCCTGGGCTCAACTCAGGGACTGCATTTGAAACTGGATATCTGGAGTGCAGGAGAGGTAAGTGGAATTCCTAGTGTAGCGGTGAAATGCGTAGAGATTAGGAAGAACACCAGTGGCGAAGGCGACTTACTGGACTGTAACTGACACTGAGGCACGAAAGCGTGGGTAGCAAACAGG
+
BBCB@?>:9:4:B>AABB@BAB@B?AAA=@B@BB=BAAA@<AA<AAABA::7;B?AAAAA=@;????AB???BBA=A@@3???5??@@=ABBBBF>BBBBAAAE>GDC=BCB@BBAAAAA=AA@@@BA?@@@D@CB?B9979<@<@?ABAAAAAAAB?BCED>BA999A@@???>?A>A>@@:???:??@<4;;B>A>BBCCCABCCC@@@@BBB?BCAA@??>A==9>@???A9?9::AA<?@@EEG>ABA@
@N9IO0:00896:05929
TACAGAGGGTGCGAGCGTTGTCCGGAATCACTGGGCGTAAAGGGCGCGTAGGCGGCTTTTCAAGCGTGCGGTGAAAGCTCGGGGCTTAACTCCGAGTCTGCCGTGCGAACTGGGAGGCTTGAGTCTGGTAGAGGTCGATGGAATTCCGGGTGTAGCGGTGGAATGCGTAGAGATCCGGAAGAACACCGGTGGCGAAGGCGGTCGACTGGGCCAGTACTGACGCTGAGGCGCGACAGCGTGGGGAGCAAACAGG
+
CCDDCCCC>BBBB@??AB<AAB@C@C@CCCBBBB>B@@?A7>>8@BBCA??;00+0@@@5@A<ACBBA@A??@@B6;<:;@@A6AA?B?BBC@?@@@AA@@=@BBAAC>A@??8;;5;B@CDFCCAB=@??9969@>@BC=A?A@CADJ>CC;<;;;5;B5;7;ABB@@@BAA@A?B=B=<;5;;;5;5:;>B??7;5;B5;;BBCBBC>CABCBB@@AAAABA@CA=@AABBCBBBDBBAB9@@@BC;A@@:
@N9IO0:00899:05925
TACGAAGGGTGCAAGCGTTACTCGGAATTACTGGGCGTAAAGCGTGCGTAGGTGGTTGTTTAAGTCTGCTGTGAAAGCCCTGGGCTCAACCTGGGAATTGCAGTGGATACTGGGCGACTAGAGTGTGGTAGAGGATAGTGGAATTTCCGGTGTAGCAGTGAAATGCGTAGAGATCGGAAGGAACATCTGTGGCGAAGGCGACTATCTGGGCCAACACTGACACTGAGGCACGAAAGCGTGGGGAGCAAACAGG
+
BBB>@8<<-00=@9>B@@?BCCBD@C=?=?AAAA;@@@@@;@BABBB@@@A=@@8;7;BB=C?CC:;;ACCCCIM=A@?7CC>7CCBB9<:=B=6=8<8<;:9@A?@@@ABBD<AAABBBBCCAAAA>ACA@A?B?????=?@CC9;79?B??ABB@AB@BA<ABBBBCCB@=000+0*/4:6???@A:::=BAA?B?B99:BA;?997/36=4:43399===@???<@@B???8=>>3333&3;;>;18>A9
@N9IO0:00907:05931
TACGTAGGGTGCGAGCGTTAATCGGAATTACTGGGCGTAAAGCGTGCGCAGGCGGTTGGCAAAGTCAGCTGTGAAAGCCCCGGGCTCAACCTGGGAATGGCGGTTGAAACTAGTCGACTAGAATTTGGCAGAGGGGGGTGGAATTCCACGTGTAGCAGTGAAATGCGTAGAGATGATGGAGGAACACCGATGGCGAAGGCAGCCCCCTGGGCTGGAATTGGACGCACTCGAGGCACGGAAAAGCGTGGGGAGCAAACAG
+
CCGBBBCE>AB@@?@?@@@CABBB@D<@?@@@@C=CEBBB<AA@@@@@A9:8:B?C?B?BBD;@;;;:939899:+//;;.::2;<B<4949=>5=:9;29A?C?@@@:<<<<887933833-4;(4.444444444#4:3717)-(---7---/////5<<0;;:99555559555;4;;9=7344043::63447:-34;;;;<+99<2;;:1615(-(-,,*,,,-,250,,--(---&-/33333&3988837::
@N9IO0:00871:05961
TACGGAGGGGGCTAGCGTTGTTCGGAATTACTGGGCGTAAAGCGCACGTAGGCGGCGATTTAAGTCAGAGGTGAAAGCCCGGGGCTCAACCCCGGAACTGCCTTTGAGACTGGATTGCTTGAACATCGGAGAGGTGAGTGGAATTCCGAGTGTAGAGGTGAAATTCGTAGATATTCGGAAGAACACCAGTGGCGAAGGCGGCTCACTGGACGATTGTTGACGCTGAGGTGCGAAAGCGTGGGGAGCAAACAGG
+
CCCC?CBDDD3BCBDCBB?@@=@C?C?C=@:::@:@AAAC8;;BBCABABB?A@=?;;;?0;5;A@?@@A?ABCC=BBB>BCC9A0009===*0+/;;00/:@A9BBBB????::49;B=AA?CBBCB>@@;:3:@@@@A?B>C6;6;;;:AAAA@>:=:;;0;=??ACBBBBC>@@<@<@A=AAB>AABB@CCC?B@;;5;CBBBBD?;;;EE@CCABBBCCCCCB?AAC<;;6;BAABEE;BBCCC>BBB=
@N9IO0:00881:05967
TACGGAGGGTGCAAGCGTTAATCGGAATTACTGGGCGTAAAGCGCACGCAGGCGGTCTGTCAAGTCGGATGTGAAATCCCCGGGCTCAACCTGGGAACTGCATTCGAAACTGGCAGGCTAGAGTCTTGTAGAGGGGGGTAGAATTCCAGGTGTAGCGGTGAAATGCGTAGAGATCTGGAGGAATACCGGTGGCGAAGGCGGCCCCCTGGACAAAGACTGACGCTCAGGTGCGAAAGCGTGGGGAGCAAACAGG
+
CCCC?CCC>BBBC@BBBB??>?CB=?4929>=@A<@@?CC>CBBBBB?ADD@BB?@@@@A@@=@@CC@D:;;CCG?ECDE<CC>BAA@<A=;;;0;>@ABBBB?BBBB8BBB?BBB?BBBBBA???=AAACCBBBBB)@@AC?B?A@DC@?@@@BCC@CCCC>AB@@@BAAA@@@A@9=?;?<?BC@C@BB?A@?;@=;;5;BBB0@@>BBBF?C;<;BBB;;;@@B?BCCDCC=BCCCEII;CCCBC>DGD@
@N9IO0:00885:05982
TACAGAGGGTGCGAGCGTTGTTCGGAATTATTGGGCGTAAAGGGCGCGTAGGCGGTGCGGTAAGTCACCTGTGAAACCTCTGGGCTTAACTCAGAGCCTGCAGGCGAAACTGCCGTGCTGGAGGGTGGGAGAGGTGCGTGGAATTCCCGGTGTAGCGGGTGAAAATGCGTAGATATCGGGAGGAACACCTGTGGCGAAAGCGGCGCACTGGACCATTTCTGACGCTGAGGCGCGAAAGCTAGGGGAGCAAACAGG
+
CCCAAACC>BB@@?=899=@B=A@=A<@=AA=AB=BAABB<BB=BCBCBAA>@EAEDDD=::6;CA@@=AAABBB=B>BCCCH>CC?A?BBA@@@AA;>@B@B==B>@49995:==;:/0*///(//:.78883873333-34828<08283339333(33333&733<;AA>88333=1346;4:89438886:A?;5?:=7===?ABB@BC@AAA;@@@@BCC:;9B5544444)4@>9999*9@@@B<@@A?
@N9IO0:00900:05968
TACAGAGGGTGCAAGCGTTGTTCGGAATTATTGGGCGTAAAGCGCGTGTAGGCGGCTTTGCAAGTCGGGTGTGAAAGCCCTCAGCTCAACTGAGGAAGTGCGCCCGAAACTGCAGAGCTTGAGTGCCGGAGAGGGTGGCGGAATTCCCCAAGTAGAGGTGAAATTCGTAGATATGGGGAGGAACACCGGTGGCGAAGGCGGCCACCTGGACGGTAACTGACGCTGAGACGCGAAAGCGTGGGGAGCAAACAGG
+
CCCDCBBB<BA?=<?989=@A=AA@B@B?BA=@@;?@A@C8:9;;BAAACC@AA>BCC=AAB>@?:::6;DBBBE?CCC?CCAA@CBC@CBBBC@CABAAAA@@589:,;333:?DCCB9BAA::A<A?ABBBC<AA>BC?B>B>@A@4>;?BBBBB?B?AD8?;>AAA???;;;AA2=>9?;;553=<AA<;;;5::==8=:?>8=>:>>B=AA<@@>>=@@?@?>>>BCFCE;;;;;DEF;DCBBB<@A?9
@N9IO0:00902:06003
TACAGAGGGGGCAAGCGTTATTCGGAATTATTGGGCGTAAAGGGCGCGTAGGCGGCTTTGCAAGCGACGGGTGAAATCCCTCGGCTTAACCGAGGAACTGCCTGTCGAACTGCTTTGCTTGAGGCCGGGAGAGGCGAGTGGAATTCCCAGTGTAGCGGTGAAATGCGTAGATATTGGGAGGAACACCAGTGGCGAAGGCGGCTCGCTGGACCGGTTCTGACGCTGAGGTGCGAAAGCGTGGGTAGCAAACAGG
+
DCCCCCCCCC1:;=A@AA?CD?C=9?<:?CA;C@398?=>7>C<???BA@?=7849AA9A@@=@@??<>?9?AAD>BBD=BBC?AA?A?B@BBB@C@BAAA?AACAAA?BBBBDD>BBA?@::7;?AA;AA@@<@BABBA=?9=9>?9?AAA@@@;96:A@@<ABAA???CBBC?CC>BA=@=@?@=AABB?CCC?B??@<@BBBCBB>BB>B>B?BACBBDBC@@@?AAACBB9??A:::5;AA@AA=AAA?
@N9IO0:00912:05992
TACAGAGGGGGCCAGCGTTATTCGGAATTATTGGGCGTAAAGGGCGCGTAGGCGGCCATGCGTGTCTTCCGTGAAATCCCTCGGCTTAACTGAGGACGTGCGGAAGAAACTGCAAGGCTCGAGTCCGGGAGAGGGGGGTGGAATTCCCAGTGTAGCGGTGAAATGCGTAGATATTGGGAGGAACACCGGTGGCGAAGGCGGCCCCCTGGACCGGTACTGACGCTGAGGCGCGAAAGCGTGGGTAGCAAACGGG
+
AADB@::999*;;AAACC=AA?@@=?@B?AB<??:?BBCB=BD>BAAA??>;00+09=00;A@@@BE@B@BBBBD>BBB=BBB@CC@D@EEBBC@CCB@??B>A<@@@9@AABB=@=@;;:=A??4;;/8>@ACCCC)A@=@5;6;C7;;ECBCC;;6;AAC;BACB@A@CBAA=BB0;;;A;;;:=B<@@=A@@6929929999'9929>9?;@@@@@AA@??99929??>@A0;;A:::.999555)55;2
@N9IO0:00913:05991
TACGTAGGGTGCGAGCGTTAATCGGAATTACTGGGCGTAAAGTGTGCGCAGGTGGCCGCGCAAGTCGAGTGTGAAAGCCCCGGGCTTAACTTGGGAATTGCGCTCGAAACTACGTGGCTAGAGTGTGGCAGAGGAAGGTGGAATTCCACGTGTAGCGGTGAAATGCGTAGAGATGTGGAGGAACACCGATGGCGAAGGCAGCCTTCTGGGCCAACACTGACGCTCATGCACGAAAGCGTGGGGAGCAAACAGG
+
AABBBBCC=999BAAAAA?@?C@@>@@C@CCAA@<@@@@@<@@@AAABB>><>?8>;A@@@B?@@@BABBBA@AC<A@A@6@A;AA=A>AB?BD?A<A589AAA>>A@:@?=?;=;9BBCB@@>>=<8<<99:<@<@:>><B?B?B@BCBBBBBBBB@CDBB<AA@AA@???ABAAA>AA?B?AAA@CDDD>ABC@B<@?A@=A=A@BC=@?A;@===><@@@??=<>?>@@@?8@A@=>=>2>?>@A;@@>2
@N9IO0:00872:06016
TACGTAGGGTGCGAGCGTTAATCGGAATACTGGGCGTAAAGCGTGCGCAGGCGGTTGTGTAAGACAGGTGTGAAATCCCCGGGCTTAACCTGGGAACTGCGCTTGTGACTGCACGGCTAGAGTACGGCAGAGGGGGGTGGAATTCCACGGTGTAGCAGTGAAATGCGTAGATATGTGGAGGAACACCGATGGCGAAGGCAGCCCCCTGGGCCGATACTGACGCCTCGATGCACGAAAGCGTGGGGAGCAAACAGG
+
CC<<;;;;0;;;AAA;;;5;;@@=7@000@@@@<;9;A@;@@@@BAAAAA<?B>A?BB????B@@@A?BBBBBD>CAAC:CD<??1709;>><3;179777991=9???@>>>?A=AAA>==>?==9=887:9999%98493:1639//(/5597:774CCD59:BAABBBCE@?@B99:?B>BBC?BBBB?@@@>@<@@;;;;;*:99,9;=>?A@<>8.-.(-.--6:<;;55605<<<AAA49;;;C;B;;4
@N9IO0:00874:06047
TACGGAGGGGGCTAGCGTTGTTCGGAATTACTGGGCGTAAAGCGCGCGTAGGCGGCTTTGTAAGTTAGAGGTGAAAGCCCGGAGCTTAACTCCGGAACTGCCTTTAAGACTGCATCGCTAGAATCGTGGAGAGGTGAGTGGAATTCCGAGTGTAGAGGTGAAATTCGTAGATATTCGGAAGAACACCAGTGGCGAAGGCGACTCACTGGACACGTATTGACGCTGAGGTGCGAAAGCGTGGGGAGCAAACAGG
+
BBCC>;9999.<CCCDCC?CC@BB?B@E@BBCCF>AA@CC=B9;:BBCCBB??>:?@@9@BB?CC@BBBB<??@C7:9B<A?B@A@4959A@=@>A=A?A??CC5959@@799ABA:ABBCB?BBA<<;?:AA?BBBABD::4:0:55BBBBBBBBD>B;;>6;;><>>>?>@A<>><A;::4:>>9=>6738:D<A<?@CBBAA@@C>???BBBBB?BBAA@?@>>9>>?98829@@?@@@5??@@@;@874
@N9IO0:00875:06016
TACAGAGGGTGCGAGCGTTGTTCGGAATTATTGGGCGTAAAGCGCGTGTAGGCGGCTTGGCAAGTCGGATGTGAAAGCCCTCGGCTTAACCGAGGAAGTGCGTTCGAAACTGCCTGGCTTGAGTACCGGAGAGGGTGGCGGAATTCCCGGTGTAGAGGTGAAATTCGTAGATATCGGGAGGAACACCAGCGGCGAAGGCGGCCACCTGGACGGATACTGACGCTGAGACGCGAAAAGCGTGGGGAGCAAACAGG
+
BBCBBBBB<AA?A@@>>>9?@?BD@C?C>@A=@C=AA@A@:@@@ACBCCED@CC@BB?A=AC?BBBB=A@ABBBB>BDD=BBB:BB?B@C@BBC?C?@@AFBA=A98959AAC@BB?CB@B@@@;;7<>BBBCB>CC@CC@C@C?CB<@<@BAAABB?BCDD?DABBBBAABAA@@C?CCADACCD@BAAA?BBB?B?AA?A=@@>AA?CCD>@@A<;;BBB@?=?9999=9999&94<>:<<.::999)55:5
@N9IO0:00882:06045
CACGGGGGGAGCAAGCGTTGTTCGGAATCACTGGGCGTAAAGGGCGTGTAGGCGGTCAGGTAAGTGGGACGTGAAATGCCTCGGCTCACCCGAGGAGCGGCGTCCCATACTGCTTGGCTTGAGTACGGGAGAGGATGTGGGAATTCCTGGTGTAGCGGTGAAATGCGTAGATATCAGGAGGAACACCGGTGGCGAAGGCGCACATCTGGCCCGATACTGACGCTGAGGCGCGAAAGCTAGGGGAGCAAACGGG
+
AB;<:<:<%95994@@BA=BA<B>:=?AAA;;;@;@A@CB=BC>BCBCCBC@BB?BCCB?CB:B=B=7C==;::4/4::7@AA?BB=CEK<@>B?BAAA8@0//:26:>ABABB?B?BB?BAA@B>AB=>;<<8<:;;>A:D?B?B>BA?B@@@B@?;?@==7?A@CDDBCCBBBAB?BB@C?BAA>B@BA?C;97:;?AAAAB??@A=@@<@AAAA@@@A@@@@A@@BCBBBD=A?A@@AA8BBCCC=B@@9
@N9IO0:00889:06034
TACGGAGGATCCAAGCGTTATCCGGAATCATTGGGTTTAAAGGGTCCGTAGGCGGTTTAGTAAGTCAGTGGTGAAAGCCCATCGCTCAACGGTGGAACGGCCATTGATACTGCTAGACTTGAATTACTAGGAAGTAACTAGAATATGTAGTGTAGCGGTGAAATGCTTAGAGATTACATGGAATACCAATTGCGAAGGCAGGTTACTACTAGTGGATTGACGCTGATGGACGAAAAGCGTGGGTAGCGAACAGG
+
BD;<5<C4@9A4:45;:<>;95.5.36=:<A7:</44(3;1::/486:>:<8;>7A@9@@?>38:???@@=AACC<A@@49:A=;;33-4<399-3-3;6813317><=>98:>99:@@5::4:<=>??@8>9?::5:?;;;=AA@@ABBCBBA@@@=@;<;0959=6??;;:?4:4:55.5.5;:4=8>+//9>)9.949296;<5555<555.55.555=955<<<=A@;;;9&94;499)55559>@ABB@
@N9IO0:00896:06017
GACAGAGGGGGCAAGCGTTGCTCGGAATTACTGGGCGTAAAGGGCGCGTAGGCGGGATGGCAAGTCAGTCGTGAAATCTCTCGGCTCAACCGAGAAACGTCGGCTGATACTGCCGTTCTTGAGGGATGCAGAGGAGACTGGAATTCCCGGTGTAGCGGTGAAATGTGTAGAGATCGGGAGGAACACCGGTGGCGAAGGCGGGTCTCTGGGCATCTCCTGACGCTGAGGCGCGAAAGCGTGGGGAGCAA
+
BAAAA<9999*:A6;A@<=A@A@A=A>A@BBAA@8<>9;;0;:6?=9:9?C?@@@69::5;A=A@B@@?A@B?@?;?@?@B;;9;BBC@C@C;;;A;;9:AB=ABAAACAA@C=:;6:@<@@@D<BBB@??AA<@@:;;@=@?C@CC@CABB@????=ABBB>BBABBA@?997373(3:285;<<6<75505:>8>:;;;4;>@@:;:.99@@>A9=544::::44.444444)4:99999&45599
@N9IO0:00903:06010
TACGGAGGGTGCAAGCGTTATCCGGATTCACTGGGTTTAAAGGGTGCGTAGGTGGGTTGGTAAGTCAGTGGTGAAATCTCCGGGCTTAACTCGGAAACTGCCGTTGATACTATCAATCTTGAATCTCGTGGAGGTAAGCGGAATATGTCATGTAGCGGTGAAATGCTTAGATATGACATAGAACACCGATAGCGAAGGCAGCTTGCTACACGAGTATTGACACTGAGGCACGAAAAGCGTGGGGATCAAACAGG
+
695;699606BC><@@==8<B?.428>7::A99855>5==6<>7>B<>BBB?BCE>D;;:;>:A=BCBBA=A;;;05=@B;AA=BA:D:CCBB8@<6BCCC@CC?B@@@C@@A@A.944.493449@@?@:>;7?C@CBB9@=@@99;AA;;;@@??=???D>;;;C=A@AAA:;;@@@AAA>@@@6:;B;<;BD?B@CBBBD@CCECCBBBDCAAC@BBBCB@@AA;;;;;;;;&99<@>??/;:;><4@@@8
@N9IO0:00906:06015
TACAGGGGGTGCAAACGTTGCTCGGAATTATTGGGCGTAAAGCGCACGTAGGCGGTCTGTTATGTCGGATGTGAAAGCCCTTGGCTTAACTGAGGAAGTGCATCCGAAACTGGCAGGCTAGAGTACGAAAGAGGGTCGCGGAATTCCCGGTGTAGAGGTGAAATTCGTAGATATCGGGAGGAACACCGGTCGGCGAAGGCGGCGACCTGGGTCGATACTGACGCTGAGGTGCGAA
+
ACCCCCCC1ABBCC<:;;=@;;;;7;=A=BB?DD?BBBBB7::99A?@???9==4?A@@@AD???CC@BAAA@@@;@@B:B?C@BB?B?CCCCC?B?B@AABAD@DEF?CBB?AAA>BBBBBC=BA;;;6;=@A=CD>>C@B9C@D>6A9AEBABBA@BBBB=B?CC>>88;8337:3992617695:1///4--/(-(--3---,(,,,'**,,,,,,---.....5059=886
@N9IO0:00912:06013
TACGAAGGGTGCAAGCGTTACTCGGAATTACTGGGCGTAAAGCGTGCGTAGGTGGTTCGTTAAGTCTGATGTGAAAGCCCTGGGCTCAACCTGGGAATGGCATTGGAAACTGGCGACCTAGAGTGCGGTAGAGGGTAGTGGAATTCCCGGTGTAGCAGTGAAATGCGTAGAGATCGGGAGGAACATCCGTGGCGAAGGCGACTACCTGGACCAGCACTGACACTGAGGCACGAAAGCGTGGGGAGCAAACAGG
+
ABB<97;J>BBBC@BBBB@BBB??<>?B=@B???<>@?CC=CAA@A@@@@@?AA>B@BBEACACDCCCCCCCCC?46:=6BB>5BBAB9A:HH@6C:BC:CCC>@=BA=B@@;ABBB@CCA@@BAA@=?@@;;;6;@B@A?B?A>AF>F@BCAAA@@@AAAD>CBBBBBAA?799?A8?@<@=@@@C@CCB@BBD@B@BDBABBB>AC?BB=AACACCCDBCBB;;;<@ACCGI?EBB<;<<.;@AAA8BA=>
@N9IO0:00873:06098
TACGTAGGTGGCAAGCGTTGTTCGGAATTATTGGGCGTAAAGGGCGCGTAGGCGGTTTGTTAAGTCGGTCGTGAAAGCCCGGGGCTCAACCCCGGAGGGTCGACCGATACTGGCAGGCTAGAGTACAGAAGAGGTAGCTGGAATTCCCGGTGTAGCGGTGAAATGCGTAGATATCGGGAGGAACACCTGAGGCGAAGGCGGGCTACTGGGCTGATACTGACGCTGAGGCGCGAAAGCTAGGGGAGCAAACGGG
+
>>@@>00+0<8<@<@@FF?@@?@@?CAHACCACD?:::BB9@A<?>@BAA@=??;=A9??=?>?B:;5;@@;;;?0;;?6>>;6;BBB?BBB3A;;;:)599<<?@A9:55549@B@BAABA@@@?;:>:C;;;;DBAAA?A?A8A=8?=955==?D@BCBB<A::9AB@??A@@??5=91;2<@@=ABBB>BCF7B7AB<6==<?ABB:<<AA=88732622:?9;6;>@BBB>CC@@@BB7AAA@@9>@@8
@N9IO0:00875:06072
TACGTAGGGTGCGAGCGTTAATCGGAATTACTGGGCGTAAAGCGTGCGCAGGCGGTTTTGTAAGACAGGTGTGAAATCCCCGGGCTTAACCTGGGAACTGCGCTTGTGACTGCAAGACTCGAGTACGGCAGAGGGGGGTAGAATTCCACGTGTAGCAGTGAAATGCGTAGAGATGTGGAGGAATACCGATGGCGAAGGCAGCCCCCTGGGTCGATACTGACGCTCATGCACGAAAAGCGTGGGGAGCAAACAGG
+
BBCCCCCC?AA@B;0000,0+/:93;*0*0<<<<3>=?AB9;;9???@AAA>;;5:AB6ADD>A>?>;;<BB=BC;;=;;)00)//072969>D>D:>:66<>C:>=<B:98AA=@BB?:844438:4<778<8889%99;>6?69389///8:::;;555:088:::::<==555<5:@?A?>BB8<@<@8<;;697@555:::$55909<:;;><;;<4444888::<:7999&4389444&444::1444:
@N9IO0:00881:06102
TACGTAGGGTGCGAGCGTTAATCGGAATTACTGGGCGTAAAGCGTGCGCAGGCGGTCTTGCAAGCTGGGTGTGAAAGCCCCGGGGCTCAACCCTGGGAGTGCATTCAGACTGCGAGGCTGGAGTGCCGGACCGAGAGGGAGGTGGAATTCACGTGTAGCAGTGAAATGCGTAGAGATGTGGAGGAACACCGATGGCGAAGGCAGCCTCCTGGGCCGACACTGACGCTCATGCACGAAAAGCGTGGGGAGCAAACAGG
+
BBBBB::;/<;;BA<<00+0)/;;7>8A>;;;:9)5<444/499=9>?:>>5@@755/56:6+//99:1//553=187@@+:99&7737,3;.777(33378896<333;8333883833,2552.(-(--(----,6'--,-.(*((((((((()(**566.22'2256766....377366.5/8455::>@=@AA?B800::+00+/00(0)/:799:::::9;44:9:>=9999&999=;==0;;;=F7BBB?
@N9IO0:00883:06065
TACAGAGGGTGCGAGCGTTGTCCGGAATCACTGGGCGTAAAGGGCGCGTAGGTGGTTTTGTAAGTCGGGGGTGAAATGCTGCGGCTCAACCGCAGCGCTGCCTTCGAGACTGCAAGACTGGAGCACGGTAGAGGCCGATGGAATTCCCGGTGTAGCGGTGGAATGCGTAGAGATCGGGAAGAACACCGATGGCGAAGGCAGTCGGCTGGGCCGTTGCTGACACTGAGGCGCGACAGCGTGGGGAGCAAACAGG
+
BBB:;:BB<BBCBBA???<9;:<@5;6;;@A@@@9997??5995;A@@@CC@CC@CDC;CBD>B9;;DEE5@AAI?;;;BA;;7;BBC>B>BBC@@@BBBA>B@@@@ACBBAAA>;;:@A=;;;:9B?AB@??2929@@@>A>@<?C;A>???BBBB@BC@C@CCCBBDAA??@@@A9?<?A?AAA?@A::4:AA4979BBBBC@DBAB>B@BB@BBBBBBBAA??@?B;>BBBB>>;;;;;.9>A:=35886
@N9IO0:00891:06070
TACAGAGGGTGCGAGCGTTAATCGGAATTACTGGGCGTAAAGCGCGCGTAGGCGGCTTTGCAAGTCGGGTGTGAAATCCCCAGGCTTAACCTGGGAACTGCATTCGAGACTGCATTGCTAGAGTATGGGAGAGGGAAGTGGAATTTCCGGTGTAGCGGTGAAATGCGTAGATATCGGAAGGAACATCAGTGGCGAAAGCCGACTTCCTGGACCAATACTGACGCTCATGTGCGGAAAGCGTGGGGAGCAAACAGG
+
BBHCCBBB9;;A@??@AA?B@AAA@C?A>ABBBD>A:;:C9?:::CAAAAA>;;5;::)9?B;A==CG>B=BBBB,5599+9:5<<7;6;9<@B<B=@BBACA=B@;99>@?BB@6::?AAA:99@@?9@@@@A6:7;AB>B5;;0;;@;ABC;;;E@CCCG>IC;;;BBC@@@BB>@=@<@>;;::;:999;;99///)/7//)/)55.59.5.599:70/////:=:9://)/:1////444&4<333(3334
@N9IO0:00897:06076
TACAGAGGGTGCTAGCGTTGTTCGGAATCATTGGGCGTAAAGGGCGTGTAGGCGGTTTGTTAAGTCATGTGTGAAATCCCTCGGCTCAACCGGGGAACGACGCATGAAACTGGCAAGCTAGAGTACCAAAGAGGGGGGTGGAATTCCCGGTGTAGCGGTGAAATGCGTAGATATCGGGAGGAACACCTGTGGCGAAGGCGGCCCCCTGGTGGAGTACTGACGGCCTGATACGCGAAAGCGTGGGGAGCAACAGG
+
CDCCBA??4::>??A@?@798?BB?B?BCBB?BC<AA@?@;AC=@@AA@CD=>>8=>5?@;@>@BFBABBCBBBC>BDD>CCA?B;AE?C@B@@2@;@=====>BB@C>BAA?AC?BCAAA@@A?A=@:5@>B@ABB(BA@C>?>@D>D?CBC:;;B?AA;@6>>?>>>==>;:6=@7=B:A:AAB@CCAA?ABB>B=BE;AAA<,8:*,,(,,,***2,--(-(-7788888888(4444444&4333-//::
@N9IO0:00903:06105
TACGAAGGGTGCAAGCGTTACTCGGAATCACTGGGCGTAAAGCGTGCGTAGGCGGTTCGTTAAGTCTGCTGTGAAAGCCCTGGGCTCAACCTGGGAACTGCAGTGGATACTGGCGAGCTAGAGTGTGATAGAGGATGGTGGAATTCCCGGTGTAGCGGTGAAATGCGTAGAGATCGGGAGGAACACCAGTGGCGAAGGCGGCCATCTGGATCAACACTGACGCTGAGGCACGAAAAGCGTGGGGAGCAAACAGG
+
A@B;97;G?CDAB=A9;;>A@:@C=@8::BBBBA<@@A@A9@AAAAAAA@@=?B9C:BB=4616?;;;BCCB@@<066=6CC@7BBB@:C6@@<3@,//8;@=?@5>@@<@?9?@?@?AAA;A?A@A@?A>9959@>=@A>@6D588588<88BCCB?B??A<@BBBABAAA@<8==6==7<8:::6:;;<7<=C8C8@<7B7?::<<7:7794:7779=:7;:9:>9<<=8888'8836888)..:==1?>>;
@N9IO0:00908:06070
TACGGGGGGAGCAAGCGTTGTTCGGATTTACTGGGCGTAAAGGGCGCGTAGGCGGCCACCGCAAGTCGGTTGTGAAATCTCCGGGCTTAACCCGGAAAGGTCAACCGATACTGCGGGGCTAGAGTGCAGAAGGGGCAACTGGAATTCTCGGTGTAGCGGTGAAATGCGTAGATATCGAGAGGAACACCTGCGGCGAAGGCGGGTTGCTGGGCTGACACTGACGCTGAAGCGCGAAAGCTAGGGGAGCGAACGGG
+
BACCCCCC*AA@D?BBCC7@??@@5@AD=BABBB=BBAFE>BB>BC=@@=>;00+039=9?=C=A@@@6?4??@@B<BBBB>BB;BD?B=BD>E@BB=A?A?>7@9AABD@@AACDC:BB@@@@@@AAAA=@@A6AB?BBB@D@B?BA:;6;>=>>00+0>@@<BBBCBBBBBA@@@BA993:29?@?ACA@=@??9?7CCB<C?BAABD>CBBB>=89;;737889288::BBC5=BBBCDD;CCBBC@A@@<
@N9IO0:00864:06153
TACGTAGGTGGCGAGCGTTGTTCCGGATTTACATGGGACGTAAAGAGCGCGCAGGCGTCGTACAAGTCGCGTGTGAAAGCCCCCGGCTCAACTGGGGAGGGTCACGCGATACTGTTCGACTCGAAGGCAGGAGAGGGAAGTGGAATTCCCGGTGTAGTGGTGAAATGCGTAGATATCGGGAGGAACACCAGTGGCGAAGGCGACTTCCTGGCCTGTTCTTGACGCTGAGGCGCGAAAGCTAGGGTAGCAAACGGG
+
>=0//=@4>7258.-,,,(*,(,08(,-5(,,--66(--::::5;<BBBAB>>>:;;:>BBBBA98::79333393A3BBCCC1=<??@A=A@?>>0;;<7>@@AA@B899@?<?>BAAA@>3959=AA@?A@99:(9,7;=:@=@8?=5:7BAB?AA=9=@@@9===>>>>AAB@@??3;;097@BB<BB=B?BA@7@:;;;=>6;7;>9B@CGIGCC?BBB?@ABBB=BBB;;;0:A99?=6996@@<0;><4
@N9IO0:00866:06131
TACGTAGGGTGCAAGCGTTAATCGGAATACTGGGCGTAAAGCGTGCGCAGGCGGTGATGTAAGACAGGTGTGAAATCCCCGGGCTTAACCTGGGAACTGCATTTGTGACTGCATCGCTGGAGTGCGGCAGAGGGGGATGGAATTCCGCGTGTAGCAGTGAAATGCGTAGATATGCGGAGGAACACCGATGGCGAAGGCAATCCCCTGGGCCTGCACTGACGCTCATGCACGAAAGCGTGGGGAGCAAACAGG
+
BBBCCBEF?<;;B?B>BB=B>AAA<A5;;;:A>896;DD=A@@@C>==944;><995<<<@7>>9:=6:???==6:9:9*7<5<A?B?A?C==/8+..-.::<4?099@A@CBB99:BB=?:::DC?B;;;@BBB2DCC@C?B?B@DCCCBBBBBBBCCCD>;<;BCCC@A>@000800*0*0<<;?@BB<@@?<??CC@@A@A3@@A9A=AABBB@;:000000089==888-8<<<=??2:::9C=CBC?
@N9IO0:00874:06152
TACGAAGGATCCAAGCGTTATCCGGATTTATTGGGTTTAAAGGGTGCGTAGGCGGACTATTAAGTCAGTGGTGAAAGCCTGCAGCTTAACTGCAGAATTGCCATTGATACTGATGGTCTTGAGTACATTTGAGGTGGGCGGAATGTGTCATGTAGTGGTGAAATACTTAGATATGACACAGAACTCCATTGCGAAGGCAGCTCACTAAACTGTCACTGACGCTGAGGCACGAAAAGCGTGGGGATCAAACAGG
+
BBC;;6;;AA@2925AAB@CCDACACCC=BC@DA/:9*:9.9;9ABBBAAB<::6;@@A??A=@@;98>?:<>@<:=A=BA@>>?>9<7A@995:;390557<<8>><9000000+;?@<;;99999=A;@@C>:::,9:;@=999BCBC;;;CC@@8;;A?6<?@@=@@@AAA@<;;BA@@:;;;988-3334.4.44:<555<<9:1////7778444:::<<<7::<5595&54499==+:::99,5=>7
@N9IO0:00876:06131
GACAGAGGGGGCAAGCGTTGCTCGGAATCACTGGGCGTAAAGGGCGCGTAGGCGGGATGGCAAGTCAGTCGTGAAATCTCTCGGCTCAACCGAGAAACGTCGGCTGATACTGCCGTTCTTGAGGGATGCAGAGGAGACTGGAATTCCCGGTGTAGCGGTGAAATGTGTAGAGATCGGGAGGAACACCGGTGGCGAAGGCGGGTCTCTGGGCATTTCCTGGACGCTGAGGCGCGAAAGCGTGGGGAGCAAACGG
+
0/<0/5>999(9C;A;;;;A@@BB?B:;:==@@A<ABBCA6CB<BC@AAAB?BDF<9<;@CD6;;;:89???@@B=AAAAAAA?@@AC@C@DBBBB=@?@AA;??@??=@@993898=><?@@@9?>?:9::A59:?>;:3;5:?CC@C@BBCBAA@<??@@9>??@>==?873333(33-325447;.44.44:7=9>??8=<A><<<6<@@>1>800*0><000==2=@=>==59:444<=.<@?>;5999
@N9IO0:00881:06136
GACAGAGGGGGCAAGCGTTGCTCGGAATTACTGGCGTAAAGGGCGCGTAGGCGGGATGGCAAGTCGGTCGTGAAATCCCTCGGCTCAACTGAGGAACGTCGATCGATACTGCCGTTCTTGAGGATTGCAGAGGAGACTGGAATTCCCGGTGTAGCGGTGAAATGTGTAGAGATCGGGAGGAACACCGGTGGCGAAGGCGGGTCTCTGGGCAATTCCTGACGCTGAGGCGCGAAAGCGTGGGGAGCAAACAG
+
A;99A;>?@@+CB<ABAB:B??CC?C4;054448@??@C;=<9<<///9:;A@@6@00*/81789=8=B>:>>A<?AB=BBA>@BBA<=>;00*06=9;:097AAA?::4//477(--(--616:6;=::8;5//////(/5A7==5>8=B8?>:?68343(3;<8<=:78@=7:9(3;6A7BBB>A>AA183B?B>BBA:A?89788*394:<A9@////533374575555,5555<::.627?906<9
@N9IO0:00883:06133
CACGTAGGGACCAAGCGTTGTCCGGATTCATTGGGCGTAAAGAGCTCGTAGGCGGCTCAGTAAGTCGGGTGTGAAACCTCCAGGCTCAACCTGGAGACGCCACCCGATACTGCTGTGGCTAGAGTCCAGTAGGGGAGCGTGGAATTCCTGGTGTAGCGGTGAAATGCGCAGATATCAGGAGGAACACCAGCGGCGAAGGCGGCGCTCTGGGCTGGAACTGACGCTGAGGAGCGAAAGCGTGGGGAGCGAACAGG
+
BCCCBCCC>CF@C@BCBB?BBB=@<?@=@AA;??9?@=@A=BABBBBABBB?CC8BBBAC994;@;;;09:9ABD=B8A@7@@=@BCDAG:CC<999>;96;;;39@@A<;;@@@@@?AA<<:?:A7?9?>;;=0?@ABBC8C8B?B@BB7>>><;=B8AA<=6B@AA@@<<=;;:BC?CB?C?CBB@BBDB@CAA?A@CC?@A@@@;;;.:447=;<<AA@@@CB@@=@BBCBB<B;;;;;;-;:@>??::;@
@N9IO0:00886:06130
GACGTAGGGCGCGAGCGTTGTCCGGATTTATTGGGCGTAAAGAGCTCGTAGGCGGCTCATTGCGTCAACCGTGAAAACCAGCAGCTCAACTGTTGGCTTGCGGTTGATACGGGTGGGCTGGAGTTCGGTAGGGGAGACTGGAATTCCTGGTGTAGCGGTAGAAATGCGCAGATATCAGGAGGAACACCGGTGGCGAAGGCGGGTCTCTGGGCCGATACTGACGCTGAGGAGCGAAAGCGTGGGGAGCGAACAGG
+
CCDABACF<;;;@@@;;;>ABC@D@CCC=BC=@@<ACCCC>BBBA@>A?;;5;;5;BBBC=A:;;BB?B>@@BBBB8B?@@@@@?@@A6::?@?A8::>??A?B?BBBBBBC<@@C;A??;=?>;??=@<===1=@9938185:-303:9:455>><:0//::288:@::9::A@?@:6AA>B>CCD?C?CC?DBB?B?AAB=B??@BBC=C>A????;;;;000@@@<A99:??8?BBAAAA6A@@?=69:>;
@N9IO0:00887:06145
TACGTAGGGCGCAAGCGTTGTCCGGAATTATTGGGCGTAAAGAGCTCGTAGGCGGCTTGTCACGTCGATTGTGAAAGCCCGAGGCTTAACCTCGGGTCTGCAGTCGATACGGGCTAGCTAGAGTGTGGTAGGGGAGATCGGAATTCCTGGTGTAGCGGTGAAATGCGCAGATATCAGGAGGAACACCGGTGGCGAAGGCGGATCTCTGGGCCATTACTGACGCTGAGGAGCGAAAGCGTGGGGAGCGAACAGG
+
CCCCCBBB=BB@B?BABA@CCC@C?C@C@CBADC????BB=A@@AAA@@9959=9@?<@?AA@@AA:;;6;;ABB=BAA;A;905=5:7=:AADF>CCBCEBBBBB@=A???9?AAA>BA??@;::;7:9===*49?;99.57=9>:>CABB<<<<@;@<:9/9<<>??@@@?@>;4.4439.45A=@;?@=B;:8:9?@<A>:?@BDD=C?AA>ABABBAABB:;;?BBBCCC=BAA????2==@??=:9;=
@N9IO0:00893:06153
TACGGGGGGGAGCGAACGTTGTTCGGAATCACTGGGCGTAAAGGGCGTGTAGGCGGCTGGATAAGTGGGATGTTAAATCCCCCGGCTCAACCGGGGACCTGCATCTCATACTGTTCAGCTCGAGCACATCAGAGGAGACTGGAATTCCCGGTGTAGCGGTGAAATGCGTAGATATCGGGAGGAACACCAGTGGCGAAGGCGAGTCTCTGGGATGATGCTGACGCTGAGGCGCGAAAGCCAGGGGAGCAAACGGG
+
8:.-.-.-."/////2<>@?B@89526;?CA;;;A6@@4;:/;>9?A@BB@@<@A=@@@@@@@@AAAD?CAAB<@@8@????)91989@9@=BAA6??<??A?@@BBBAAAB??;????AAA:;;CBB@?;;;;2;49ABB:C<A<A?:??855::8;28373(3;398BABB:::::14505:>BC:CB=<8<<<8<8<;<<@>>>??>7;;;;:::<::;;;>>>A8<;555;05304<==156>==7==B9
@N9IO0:00909:06125
TACAGAGGGTGCAAGCGTTAATCGGAATTACTGGGCGTAAAGCGCGCGTAGGTGGTTCGTTAAGTTGGATGTGAAAGCCCCGGGCTCAACCTGGGAACTGCATCCAAAACTGGCGAGCTAGAGTACGGTAGAGGGTGGTGGAATTTCCTGTGTAGCGGTGAAATGCGTAGATATAGGAAGGAACACCAGTGGCGAAGGCGACCACCTGGACTGATACTGACACTGAGGTGCGAAAGCGTGGGGAGCAAA
+
:;99:;AA6?A::39<:93:3:;=5:4:09@BCD?AAABD<@@B@CBBBCC?CCBD?BBB?C>BB?B@BBCBCBC<BA<<.<<6<>>E@C@CCC7;45<<<A:978==.A;A7:999999==?>??85::@;:=58?9??>??AA8?4=8<@@BCBC?BBA>3CA22227:88785.8/79=8>?>3:;==8=>A>A>A@@@6?@=AB;??A@@=987777777;7=17>>>>>8=999@AA6A?>;@7
@N9IO0:00912:06132
TACGGAGGGTGCAAGCGTTATCCGGATTCACTGGGTTTAAAGGGTGCGTAGGCGGGTAAGTAAGTCAGTGGTGAAATCTCCGGGCTTAACTCGGAAACTGCCGTTGATACTATTTATCTTGAATATCATGGAGGTAAGCGGAATATGTCATGTAGCGGTGAAATGCTTAGATATGACATAGAACACCGATAGCGAAGGCAGCTTACTACATGTTAATTGACGCTGAGGCACGAAAGCGTGGGGAGCAAACAGG
+
BABB=;:;0<A@B@BA@@@@A@>B>9917;8337*9;0>:3>>4559<A??<?BB<BB?BBB:BBBBBCC@CCCE>BBBC@CC<AB<D;BCBC:C>8CCCB?BB=@ABBAB@@@;@ABA<@?@AB@BA8979:59@2:9:6:=@ACCBBB999:::B?AAAF>???A>A@@@A@@@;;;@BA=ABB7;<BBB@??5;5;AAACACBBDDB@@@>A>A6;;BCCAB;;4:@BBAD:<;BBDLE;CBCCC=;;;?
@N9IO0:00868:06169
TACGGAGGGGGCTAGCGTTGTTCGGAATTACTGGGCGTAAAGCGCACGTAGGCGGCGATTTAAGTCAGAGGTGAAAGCCCGGGGCTCAACCCCGGAACAGCCTTTGAGACTGGATTGCTTGAACATCGGAGAGGTGAGTGGAATTCCGAGTGTAGAGGTGAAATTCGTAGATATTCGGAAGAACACCAGTGGCGAAGGCGGCTCACTGGACGATTGTTGACGCTGAGGTGCGAAAGCGTGGGGAGCAAACAGG
+
BCCB?A@A@B0@CCCCCC?BAACC@C?B@BBBBJ>:;:BB9;;CCAABBAA;;;5;;;;E=C?BCBAB@@=@BBC;@?A0;;;-:9:3-333&3-35:::;8=>6===B??@?DB<@@B=@@<@?>AA<>:;;4;@@AAB@C@C@C@C@@@A?@@;;5;>==9?=@ABBBB@@@>AB>A8:;@BBA?@@@@=@BB=A>;;5;A@?@@A?BBAAB@BEAIKDDDCCBB@A@@@AA;ABBBBCC6;;@@@;AAA=
@N9IO0:00868:06200
TACGGAGGATCCAAGCGTTATCCGGATTTATTGGGTTTAAAGGGTGCGTAGGTGGAAGAGTAAGTCAGAGGTGAAAGCTAGCAGCTTAACTGTTAAATTGCCTTTGATACTGCTTTTCTTGAGTATAGTTGGCGTTGGCGGAATGTGACATGTAGCGGTGAAATGCGTAGATATGTCACAGAACACCGATCGCGAAGGCAGCTAACGAAGCTATCACTGACACTGATGCACGAAAGCGTGGGGAGCAAACAGG
+
BBBBABB?AAC=A=ABBB@CBC?A?@BB=BC?BB;@?39858=4::>BBCC?BA6:4;=@=@<A@?A@;;5;A==3@@<<===@=>:?<>@AA:@@8@5;;=BC;@A?@AAAAAAA7@A>A@@?A@@AA8;8;AD=A:;<4;<;9;BB@@::9?=:;5;AAC>BBBBBBBBAABB@@@BCAB>A@C?BBBBABBB6;9;BBCAA?A@A69;@BDBCBBBABBAA;A:;;?;733(3;@@BCD;?@??G>AAB=
@N9IO0:00869:06179
TACAGAGGTCCCAAGCGTTGTTCGGATTCACTGGGCGTAAAGGGTGCGTAGGCGGTCGGATAAGTCTGATGTGAAATCTTCGAGCTCAACTCGGAAACTGCATCGGAAACTATTCGGCTAGAGGATTGGAGGGGAGACTGGAATTCTCGGTGTAGCAGTGAAATGCGTAGATATCGAGAGGAACACCAGTGGCGAAGGCGAGTCTCTGGACAATTCCTGACGCTGAGGCACGAAAGCTAGGGGAGCAAACAGG
+
BBCCCCC>AAC<B@C@AAADC@CC@??=@AACDD>AB@@@;@D<ABCBBAD@AA?A@?=@995;A@AAB@@@@BC?;;:@BBBA@CA@<@CCDACC=@9;:@ABC:B>6>9;;?;;6;CCAAA?:;1:7<<AB7@@@AA??B7:9;CBB=B?B@@;BABABB>BCCFCCCBBBBAAA<<A@B@CBB?D??>:@9;8:8ABBBBCAAAC@BBB?B@C?AABA@A>:;;4:;B?@@;@B@@?@A8@@BBD>C@@=
@N9IO0:00885:06183
TACGAAGGGTGCAAGCGTTACTCGGAATTACTGGGCGTAAAGCGTGCGTAGGTGGTCGTTTAAGTCCGTTGTGAAAGCCCTGGGCTCAACCTGGGAATTGCAGTGGATACTGGGCGACTAGAGTGCGGTAGAGGGTAGTGGAATTTCCGGTGTAGCAGTGAAATGCGTAGAGATCGGAAGGAACATCTGTGGCGAAGGCGACTACCTGGGCCAGCACTGACACTGAGGCACGAAAGCGTGGGGAGCAAACAGG
+
<>>00,0;4>=AB:B;;;=A@A;;591919@@?F>:;;BA9@@AAA@@@AB@BB?AD@@@<<:>>@;@C?AAA?A)555)3::0>@BC;D9CCA6B8<46:BBBC?CBBB???:>?@@@@@@A@@AB>BBAAAE>GBAAC@C?AA=C?C?BBCBBAAACFEE>BA@@???@@>C??4;.46;8==??>DCC@CCC@B>BBC@;;D?BA=6@8<=>>>>BBBBCAAAB9A=?AA=5@=@@@==0>=AAB<AAA5
@N9IO0:00899:06204
TACGTAGGGTGCGAGCGTTAATCGGAATTACTGGGCGTAAAGCGTGCGCAGGCGGTTGTGTAAGACAGGTGTGAAATCCCCGGGCTTAACCTCGGGAACTGCGCTTGTGACTGCACGGCTAGAGTACGGCAGAGGGGGGTGGAAGTTCCACGGTGTTAGCAGTGAAATGCGTAGATATGTGGAGGAACACCGATGGCGAAGGCAGCCCCCTGGGCCGATACTGACGCTCATGCACGAAAGCGTGGGGAGCAAACAGG
+
CCCCCCCC>AA@BBBBCC@C>AA@<@-0,0@@@A>@@@DD;@?B@A?B;;;5;@=?:@::898????@<?@9978(7=>=2>?)0/)0*0)0//6.6388/33381=8979>>:87949578658;=:69/../....#.539.55/5/5772:55.788888;;;188<A???@A@99:@599?A?B@@<@@AB>@@@?B7::AA@AB3BAC<B=???BB@@A@000000===999?8?@A@BBB.;;;AA6ABB>
@N9IO0:00903:06169
TACAGAGGTGGCAAGCGTTGTTCGGAATTACTGGGCGTAAAGGGCGCGTAGGCGGTCTTCTAAGTCTTGTGTGAAATCCCTCGGCTCAACTGAGGAACTGCACGGGATACTGGATGACTTGAGTTCGGGAGAGGGAAGCGGAATTCCGGGTGTAGCGGTGAAATGCGTAGATATCCGGAGGAACACCGGTGGCGAAGGCGGCTTCCTGGACCGATTACTGACGCTGAGGCGCGAAAGCTAGGGGAGCAAACGG
+
BCCCE@@>9947?8<7::;???CCAE?C?A@99:,;?B@A<AD<@@@BBBBA@A?ACC?BB?;=?>>9??AA@@@<AAA;A@@<@B@@<@CCBB>A;A;:;A@DE?CCCCCB?BBBCBC@CBCB?BCF>AACCC:B>A@@=B=A=A=@@8;:;?=<A>ABCC>CBBCCBBCBABC;::;>:D>@;<5923:-8<:6;<==;0/+/3997:?8:33.333?;77<9339,7???AC788@8===1BAAA=0889
@N9IO0:00904:06165
TACGGAAGGGGCAAGCGTTGTTCGGAATCATTGGGCGTAAAGGGCGCGTAGGTGGTTCTGTATGTCTACTGTGAAAGCGTACAGCTTAACTGTATTTTGTCGGTAGAAACTGCAGGACTTGAGGCTGGGAGGGGCTGGTGGAATTCCCTGTGTAGCGGTGAAATGCGTAGAGATGGGGGAGAACACTCGTGGCGAAGGCGGCCAGCTAGACCAGTTCTGACACTGAGGCGCGACAGCGTGGGGAGCAAACAGG
+
BB;;5;4;;;.;F8CCAA=@C?A@5>=@@AA4=:1@>@AF>DD>C@?ABAB?BB?C>BAB<9;5;<@CAB@@:;>/5;<A<<@;;9+0+/>>><??>2;<39.9AAA;58>AABB@BBB<@@B774:=6BB>?125;4>=;?9>;>F:@>=>;;;;;<@?A=3A?/..///633;=>=*;2202888755552534827838,338;==9>8999233398779=>>9:97733=<?<@@BB5><:?>7>>>:
@N9IO0:00905:06199
TACGGGGGGAGCGAACGTTGTTCGGAATCACTGGGCGTAAAGGGCGTGTAGGCGGCTGAATAAGTGGGATGTTAAATCCCCCGGCTCAACCGGGGACCTGCATCTCATACTGTTCAGCTCGAGCACATCAGAGGAGACTGGAATTCCCGGTGTAGCGGTGAAATGCGTAGATATCGGGAGGAACACCAGTGGCGAAGGCGAGTCTCTGGGATGATGCTGACGCTGAGGCGCGGAAAGCCAGGGGAGCAAACGGG
+
BB:;9;9;$;ABCC@AA@>AA?CC;C@CCBBBCC>AB@@@=@C>DCCBB@@<@A=?;;:>?B?AAAC>BBBC?CC>BA@@@.;6;AAA<@;@AA6AC?BBBBBBCBBBBBB@@=@798@@??@@@@CCCBBAA<9;;CCB?B?A5::/9<==@AA@@>@8:9.9?998???@@>994(4=8B?BBCABBBB@BCC@C@CCC??==CEC?6BCB;;9@;445556<>C<@<00)/:)//6::==156<;C8B<=8
@N9IO0:00907:06188
TACGAAGGTGGCAAGCGTTGTTCGGATTTACTGGGCGTACAGGGAGCGTAGGCGGTTGGGTAAGCCCTCCGTGAAATCTCCAGGCTTAACCTGGAAAGTGCAGAGGGGACTGCTTAGCTAGAGGATGGGAGAGGAGCGCGGAATTCCCGGTGTAGCGGTGAAATGCGTAGAGATCGGGAGGAAGGCCGGTGGCGAAGGCGGCGCTCTGGAACATTTCTGACGCTGAGGCTCGAAAGCGTGGGGAGCAAACAG
+
BBA;92;<AC@CFACA@@?@@<AA6::D;B???A9?<;;;;;;0;B@??996:B=B?BB>BC=@@@:@B<??BCC<CA::5;@<@C4;79:CB?DC<@@A@@AB@><066665<6<;<;B@@@@B@AA<@BCC@AACBBC@C7979B;C<@@CBBBC@BBB>8BBB@@@@??@8444)4;5<8=9=:?7;A?B==<CABC?AABBBBC9<75555)5::@A<?=9==9999999,9444444&49=BB;555
@N9IO0:00881:06245
TACAGAGGGTGCGAGCGTTGTTCGGAATTACTGGGCGTAAAGCGCGCGCAGGCGGCCTTTTAAGTCTACCCGTGAAATGCCGGGGCTCAATCCGAGCACCGCGGGGGATACTGGGAGGCTGGAGACAGGTAGAGGCAAGCGGAATTCCGGGTGTAGCGGTGGAATGCGTAGAGATCCGGAAGAACACCTGAGGCGAAGGCGGCTTGCTGGGCCTGTTCTGACGCTGAGGCGCGAAAGCGTGGGGAGCGAACAGG
+
CCCCB@@@:A@?BAAAAA?AA;??;@5:6;@??B>A@ABB8>?A???BC@C?::5;;A?@3@9@A@@CBB=BCABB;??=2999.;AAA?AA;??;?>>9;77878'7@AAABB=AA?AAC?AABAAB?BCCBA?AA799C?B?B@B?BB>@@@CCBB?BB@B?BCCBBA????@@=@=@<@@=ABB@CCBB?BBE@CACC?CB?@A99979?B?@?@BBCCDBD@9:6:A?ACC;@>@::::.;???@<@@B>
@N9IO0:00884:06210
TACGAAGGGTGCAAGCGTTAATCGGAATTACTGGGCGTAAAGCGCGCGTAGGTGGTTCAGCAAGTTGGATGTGAAAGCCCTGGGCTCAACCTGGGAACTGCATCCAAAACTACTGAGCTAGAGTACGGTAGAGGGTAGTGGAATTTCCTGTGTAGCGGTGAAATGCGTAGATATAGGAAGGAACACCAGTGGCGAAGGCGACTACCTGGACTGATACTGACACTGAGGTGCGAAAGCGTGGGGAGCAAACAGG
+
BBB:94;C;<<;B>BA@@?B>@@@@A2919=:::59::BA<BDBBA@AABA=AB>A>BBCCC@BCAC;;:CCCDD;;9;79B@7BBBB:D:CC?6;7;AA;<BB@CBB9BBAA@::59@??BAAAAC>A?????9=AA>><@@CC>C@CBCCBB@?=8=999/:>=>@?::;AAA@=?=@=A>@@@;AA?@<?BA=?=A???ABB?BB@CB@AABBA:;;AAAABAA>BB;;;@8A@@@DIK;BBBBE?B@@>
@N9IO0:00884:06234
TACAGAGGGTGCGAGCGTTAATCGGAATTACTGGGCGTAAAGCGCACGTAGTCGGCTTTGCAAGTCGGGTGTGAAATCCCCGGGCTCAACCTGGGAACTGCATCCGAGACTGCATTGCTAGAGTATGGGAGAGGGAAGCGGAATTTCTGGTGTAGCAGTGAAATGCGTAGATATCAGAAGGAACATCAGTGGCGAAGGCGGCTTCCTGGCCAATACTGACGATCAGGTGCGAAAGCGTGGGGAGCAAACAGG
+
CCCBB;;;9;CBA??::9:>4:;A=A?B?AC?>?9:::?C=BABBC;;;;;;;<7;DG6;;9@CBFGF>9:;CBD?CDII;AA>@BAA7;:;AD>D<AAC;:9A59:??A???AA=:::999???BCC699===,92994.45=:0::<044::;;9::>;<4555<@9/////;;;;8=><554:9999:=AA?;@7::;=>*.)--(-050///5---////33-33548>24444444&4999;4;9;4
@N9IO0:00902:06249
TACGTAGGTGGCGAGCGTTGTCCGGAATTACTGGGTGTAAAGGGCGTGTAGGCGGGGTATGCAAGTCAGAATGTCGAAATACCGTGGCTTAACCGCGGGGCTGCATCTGAAACTGTGCTTCTTGAGTGCTGGAGAGGAAAGCGGAATTCCTAGTGTAGCGGTGAAATGCGTAGATATTAGGAGGAACACCAGTGGCGAAGGCGGCTTTCTGGACAGTAACTGACGCTGAGGCGCGAAAGCGTGGGGAGCAAACAGG
+
BGCCCBB?B@>BB?AABA=ABB>A>B@C?BABBF>BBBBB=BE=CBABBAC<;;;;.;:949=5=:>@<:2:@;495>3:;;8<<=?==9=8;>@9989.88::<<BBBAA<B?@?DAA=@@-0/8///DD>@@??>@B<B;;8;?B@B@ABBBBB?AAB?AABB<;;;CBBBCCBB?B@=>@<@>@;;44@?=800039300)0::.<DD@BBBBCC?A@@@>>>989?8??=AAA;9;;BDEF;CBCCD>B@@=
@N9IO0:00903:06256
TACGAAGGGTGCAAGCGTTACTCGGAATTACTGGGCGTAAAGCGTGCGTAGGTGGTTCGTTAAGTCTGATGTGAAAGCCCTGGGCTCAACCTGGGAATGGCATTGGAAACTGGCGACCTAGAGTGCGGTAGAGGGTAGTGGAATTCCCGGTGTAGCAGTGAAATGCGTAGAGATCGGGAGGAACATCTGTGGCGAAGGCGACTGCCTGGACCAGCACTGACACTGAGGCACGAAAGCGTGGGGAGCAAACAGG
+
ABBBA=AE<ABCC@CBBA?B@A::69;=9?BBBB>@A@CC=BA@?@@ABAA>AE@D?BBD?B@CCCCB?AAAB@=06;90=A;4ACCD<C:EB>6C;CC<B@@9=2;90<?@;ABCB=CCBBCBBBCABBB??@:?AA@A=A>A<@E>E@CCA@???==>?@:@CBBBBBCB@?@?A9@@=A?BB@@@BBB=@@C?B?CCDCBBDFFC@DD?AACBBA?CBB@>55539;;595059;>ABB7@ABCI?AAB=
@N9IO0:00908:06241
TACGGAGGGGGCTAGCGTTGTTCGGAATTACTGGGCGTAAAGCGCACGTAGGCGGCGATTTAAGTCAGAGGTGAAAGCCCGGGGCTCAACCCCGGAACAGCCTTTGAGACTGGATTGCTTGAACATCGGAGAGGTGAGTGGAATTCCGAGTGTAGAGGTGAAATTCGTAGATATTCGGAAGAACACCAGTGGCGAAGGCGGCTCACTGGACGATTGTTGACGCTGAGGTGCGAAAGCGTGGGGAGCAAACAGG
+
BBCCACCCCC1BBBCCCC@CC@CC@C?B?B9::C;:;;CC>BBBBB:;;<;5;;5;;;;B;A<BBAAA;;8<ABG<BAB>BDC9@000:;;;)0*/396676<@4A?@ABAA=;;5;;@=@A<B@@AA@BA@@:@??AAA@C?C@C@CBBBA?@@;;7:ABC>C?CCCBBBCAA;??=?;@@=@@@=A@@@<@A@>@;;:5;AA@@BA=ABBBB?CCAGIGCCCCCC?B@@;::.;ACCDIF9AACCE>BBB>
@N9IO0:00885:06305
TACGTAGGGCGCAAGCGTTATCCGGAATTATTGGGCGTAAAGAGCTCGTAGGCGGTTTGTCGCGTCTGCCGTGAAAGTCCGGGGCTCAACTCCGGATCTGCGGTGGGTACGGGCAGACTAGAGTGATGTAGGGGAGACTGGAATTCCTGGTGTAGCGGTGAAATGCGCAGATATCAGGAGGAACACCGATGGCGAAGGCAGGTCTCTGGGCATTAACTGACGCTGAGGAGCGAAAGCATGGGGAGCGAA
+
AA@@A9::.;;;C=@@AD@@@A?B?C?B7;;=@A8=997=6=@@;:;AA??=?B=BD8;;@@@;;;BA>;:98=<6<<838<<&558;6;00*/27//5445=BBB<A@@CA=?@?AAACAAAA@@@@?;;;;.:B@@@B<@=B=B=BB<?;;<<<@8<;@@:?AAB;66BBCABAB=B@=A=ACB?B@@@4:99.47:::::<5;:AA;B;;4;=@>;:9;9595=5@;=CB>6B;;;@@@7A<;0=;
@N9IO0:00894:06268
TACGGGGGGGGGCAAGCGTTGTTCGGAATTACTGGGCGTAAAGGGCCAGTAGGCGGCCAACTAAGTCCGACGTGAAATCCCCAGGCTCAACCTGGGAACTGCGTCGGATACTGGATGGCTTGAATTCGGGAGAGGGATGCAGAATTCCAGGTGTAGCGGTGAAATGCGTAGATATCTGGAGGAATACCGGTGGCGAAGGCGGCATCCTGGACCGACATTGACGCTGAACGGCGAAAAGCTAGGGGAGCAAACGGG
+
BBBDDDDDDDF"BA6;;5;.597>?=A?C?CA@@B=;;;AA,;;,:<@?;9909:499B7B@?49:B5;;;99AAC6;;9:*99.99:?9?<???4?+00/0000@@BBBCCD>AAC@BB>BB7;8;BB;AAAEF>CBAAAAB?B?B>@@=@B@@A?@=@AAA=BB;;;@@BABBBBA6::>@?@AA>A?AB<@?@5;4;924>885:<0559>C>CC<A?999B=B:@B759999&9=<5595*555D@6>>>6
@N9IO0:00897:06290
TACGTAGGTGGCGAGCGTTGTCCGGAATACTGGCGTAAGCGTGACGCAGCGGTGATGTAAGACAGGTGTGAAATCCCCGGGCTTAACCTGGGAACTGCATTTGTGACTGCATCGCTGGAGTGCGGCAGAGGGGGATGGAATTCCGCGTGTAGCAGTGAAATGCGTAGATATGCGGAGGAACACCGATGGCGAAGGCAATCCCCTGGGCCTGCACTGACGCTCATGCACGAAAGCGTGGGGAGCAAACAGG
+
BBBBBDCACE;9;CBBBB?BDD?@,.*---,,0-///)/77//44944444.4444://)///;;6;B;A@A;????6?A=CD=?>@?AAA9@5;;;;@@A<BBBBCCBCBBBCBCD=??AA@@;=>>:;;;;*;@A@B@C>@=@DAAAC@AAA@B@@@:;;;BAAAABBBBAA?;;:;@ABA>BBBB?BCA>A@CC?AADD:@@@<@>ACCCCAAA;::@;99A@AABAB<C??==@@2?@?BA;?<=9
@N9IO0:00900:06271
GACGAGCCACCCAAACGTTATTCGGAATTACTGGGCTTAAAGGGTGCGTAGGCTGTGCAGAAAGTTGGATGTGAAAGCCCTCGGCTCAACCGAGGAATTGCGTCCAAAACTACTGTGCTGGAGGGAGGCAGAGGTGAGCGGAACTAATGGTGGAGCGGTGAAATGCGTTGATATCATTAGGAACACCAGTGGCGAAGGCGGCTCACTGGGCCTCTCCTGACGCTGATGCACGAAAGCCAGGGTAGCGAACGGG
+
CBCD;;:?A>A6BB=;9;:@B=BDAC@C@BBBBD?CE?BB=BB<BCBB@@@<@@@@@@>@?A<AA>A>AAAAABC:@@A6B==9BBCC:C7BADAD?B?C@=BD?CDE:A9:8>88:@??:?@?8?B@??@CC?BAAABB?B;A@@;AA=AB=AAB?7@D>>6ABBGCADDBBBB@A>@@=@?BAA=AB@A?BBC>A???=@@@>>778/92=@@@=AA@ABBCBBA@=>>777*9=3::B=?@@BBB?BA?9
@N9IO0:00867:06318
TACGGGGGGAGCGAACGTTGTTCGGAATCACTGGGCGTAAAGGGCGTGTAGGCGGCTGGATAAGTGGGATGTTAAATCCCCCGGCTCAACCGGGGACCTGCATCTCATACTGTTCAGCTCGAGCACATCAGAGGAGACTGGAATTCCCGGTGTAGCGGTGAAATGCGTAGATATCGGGAGGAACACCAGTGGCGAAGGCGAGTCTCTGGGATGATGCTGACGCTGATGCGCGAAAGCCAGGGGAGCAAACGG
+
BB;;9;9;$;;;A@;@CI>AB<BB<BADBBAAAB=@A@BB;AA<ABBCC??;@@<@BE@CBB@AA@C=CCBB@BC>BBBBB2A=@AAB?B?ADD9BB?@?BAAABB???BBAA?B>?>CAA???CBCBCC@?>4:;@AAB@C?A?AD>D@DBAAABB?BCCE>CB@@?B???@::8:3:;7B@BCB@CCCC9=@@7;9=;;<????>>@6<@BA??@<;;;@??BBBBHCCAAA6?A<AADD79:BFE=BBB
@N9IO0:00867:06340
TACGTAGGTGACAAGCGTTGTCCGGATTTACTGGGCGTAAAGAGCGCGCAGGCGGTCGTTCAAGTCGAGTGTGAAAGCCCCCGGCTCAACTGGGGAGGGTCATTCGATACTGATCGACTCGAAGGCAGGAGAGGGAAGTGGAATTCCCGGTGTAGTGGTGAAATGCGTAGATATCGGGAGGAACACCAGTGGCGAAGGCGACTTCCTGGCCTGTTCTTGACGCTGAGGCGGCGAAAAGCTAGGGGAGCAAACGG
+
0<7//5@;AAA;;7;>>@?CA@<>8AA@6:;CCC;A;;;;0;>=@@BBBCCACB@BA>>9:<5:99C@A@@@?@?69:999'47@=<@7<:===0999.7<;;2>B@?@@@@@@AA?@?BBB3939??8?@@@@8?378C=A?B<??8?>>>>>>::4;:::/:8767587987667(68186::<5<=//(../(.278BBC?C?@@>??AAC@BB@C?@@@;;00:00*00000&0844444&4:;;>4:87
@N9IO0:00872:06321
TACGGAGGGTGCAAGCGTTGTCCGGATTTATTGGGTTTAAAGGGTGCGTAGGCGGTCTTTTAAGTCAGCGGTGAAATCCTCCAGCTTAACTGGAGAACTGCCATTGATACTGAAAGACTTGAGTACAGACGAGGTAGGCGGAATTGACAGTGTAGCGGTGAAATGCATAGATATTGTCAAGAACACCGATTGCGAAGGCAGCTTACTAGACTGTAACTGACGCTGAGGCACGAAAAGTGCGGGGATCAAACAGG
+
CC??:99:,;@>B=AAA@>BAB@B?BBD=AB:>=5;>*77.8A5??B@?;>900+0//:70<:@AB@@@C@CDDF>BA>AB=@@@@5;5;@A=@BB8BCBB=@D;AA69599;>6==CC@CGEBCAAA@>>995;@@;?@?B?A@CBBAABAABBBB@B;;;8;BCBBCCCCCD=@;;;=@C@CBB?BBA7:9?>396:@@@A?B?@?CCCC;:;?CA@;:;00000)///////&/445;==2>;;?A=<@C<
@N9IO0:00875:06350
TACGTAGGGTGCGAGCGTTAATCGGAATTACTGGGCGTAAAGTGTGCGCAGGTGGCCGCGCAAGTCGAGTGTGAAAGCCCCGGGCTTAACTTGGGAATTGCGCTCGAAACTACGTGGCTAGAGTGTGGCAGAGGGAGGTGGAATTCCACGTGTAGCGGTGAAATGCGTAGAGATGTGGAGGAACACCAATGGCGAAGGCAGCCTCCTGGGCCAAACACTGACACTCGATGCACGAAAAGC
+
@BCCCBB@:9;9BBB;;;@C?C@@<A>B?BBBEE?@@@EE?BBABCEEBBB?AA<@9?A?9968>>?;><9---5(--66+66(//(/(3;499.757,3378A?A::599>@0//1:BA@@@0//=6:?@@CD>BB?BB>C<A<@5;44558:<<<7<;<<4>?:;;;<<<:;;>>9<<9<;A@@4:444.444.45:;<@>==9=<<1;1:;)4;;:<6//>>0/0//4;8:8<<+8;
@N9IO0:00884:06339
AACGTAGGAGACAAGCGTTATCCGAATTTACTGGGCGTAAAGCGCGTGCAGTGGTCCGGCAAAGTGGAATGTGAAATCTCCCGCTCAACTGGGAGGGGCCGTTCCAAACTGCGGGACTAGAGGGCGGTAGAGGGAGGTGGAATTCCCGGTGTAGTGGTGAAATGCGTAGATATCGGGAGGAACACCTGTGGCGAAAGCGGCCTCCTGGACCGTACCTGACGCTCAGACGCGAAAGCTAGGGGAGTGAACGGG
+
I;CABCB;AAAAC7<:88;>33-3828:1:<9><6;;794(4<44477/////)//)/)//;(---05(--//78/,---8(---,-(-777)////&/5::4<.55)5555:;1////9:;@6>>9665<<<3;;:=A;E@C>;;4:8=<;;;=<<@A@A<ABBBBBBA?????B<AA?B?@@AADBBB>@???9@??=??BB@BB<@@<???A?A984>?<;=@ABB??>C7<999?>>(789999;AA7
@N9IO0:00885:06346
TACGTAGGACCCAAGCGTTATCCGGATTGACTGGGCGTAAAGAGTTGCGTAGGTGGTTTATTAAGCGAATAGTGAAATCTTGTGGCTCAACCATAAGGCTATTATTTGAACTGGTAGACTCGAGAGTAGGAGAGGCATCTGGAATTTTTAGTGTAGGGGTAAAATCCGTAGATACTAGAAGGAACACCAATGGCGTAGGCAGGATGCTGGCCTATTTCTGACACTGAGGCACGAAAGCGTGGGGAGCGAACCGG
+
CCAAACC@BEF<@=A@@@?AAA>A=AA7;;BBBB=;:;?>8?59:.:::99:89939D>CB?B@BA@B6977<AAA>???6?>?473;=6>173?.8548=;48>818:577=6;77;;?22288229;3;>8:3968855,24>===*?A><;9977-78>=.=A<??A?=<559882/53888667?49>4>@@??:==<462589>2>;>AAA7;;;@DAAAAAA=AAA@@@9@@?@?@A8ABCBB?B;?;
@N9IO0:00898:06349
TACGTAGGGGGCAAGCGTTGTCCGGAATTATTGGGCGTAAAGAGCGTGTAGGCGGTCCGGTAAGTCGGCTGTGAAAGTCCAGGGCTCAACCCTGGGATGCCGGTCGATACTGCCGGACTAGAGTTCGGAAGAGGCGAGTGGAATTCCCGGTGTAGCGGTGAAATGCGCAGATATCGGGAGGAACACCTATGGCGAAGGCAGCTCGCTGGGACGTTACTGACGCTGAGACGCGAAAGCGTGGGGAGCAAACAGG
+
AAACCCCCCC1BB:A@;:6:<<7@9A@D@DC@GC?;<;AA9@@A?@?@@@A=:73935:7<B>@B>>=?CCB@AA<A???BBB=BBBE?CB>BAA;?:::7@9BCCDBBDB;;7;;@:AAABBB?BC@A=@A@=??ABCC?B?B7<<0;=???BC@@=@AAC>@@@BC@@@BBBCBE?CC@C?:::?:::A?AA@3:4:@@=@?9:;A@9AAAB?B;;;AAA@;;;;;:A@>=>5=000;88+9<<=?;<?@=
@N9IO0:00902:06357
TACGGGGGGGGCAAGCGTTGTTCGGAATTACTGGGCGTAAAGGGCTCGTAGGTGGCCAACTAAGTCAGACGTGAAATCCCCAGGCTCAACTTGGGAACTGCGTCTGATACTGGATGGCTTGAATTCGGGAGAGGGATGCAGAATTCCAGGTGTAGCGGTGAAATGCGTAGATATCTGGAGGAATACCGGTGGCGAAGGCGGCATCCTGGACCGATATTGACACTGATGAGCGAAAGCCAGGGGAGCAAACGGG
+
BCCCDDDDDD"DE9:9AA=ACACF@CBC>B@@@@<A@CCC>AA>@BBCBBA=;;5;?B?BCD?AAD@@@CCABCC=@ADE:@A?@CCC=???BB=B=???@BBC@@@CCCBB>@@B@CC@CC>@<@BB<CCCCF>BBB???@?@?B?BB=BBA@B@A=ADDD>CCBBBCCBCBB@@?9>?=A>@AA?B>AB=@AA9=9::4;A@@?CC?DA?BBCCC?BABBBBCBB@@@ACBB9;;@DBBC7<;;BB;@A@;
@N9IO0:00905:06339
GACAGAGGCCACGAACGTTGTTCGGAATCACTGGGCTTAAAGAGTCCGTAGGCGGCATGTTAGGTGAGGTGTGAAATCCCCCGGCTCAACCGAGGAATTGCGCTTCAAACCGGCGTGCTTGAGGAAGATAGAGGTGGGCGGAACTGATGGTGGAGCGGTGAAATGCGTTGATATCATCAGGAACACCGGAGCGAAAGCGGCCCACTGGGTCTTTTCTGACGCTGAGGGACGAAAGCTAGGGGAGCGAAGCGG
+
CCCBBAC>A>BBB@=:;:<@@?BC@D@AAFCCBC>BB6;:6;:9;A559BA?@@=@C::9=???CCAA798?899+9::::(98:73@6B7BBC?B?B<??BAA47<;)3,33689=8707:=:@<876;888<A@B9>>=B=A@=A@B?:98997A>>>=C=999AA>AB:99BA?>993920009;;/0/9;;48<<8:A187;;?7==>@A2?????;;;==CD9=888A8?????DD;@::;;+//68
@N9IO0:00909:06329
TACGTAGGGTGCAAGCGTTAATCGGAATACTGGGCGTAAAGCGTGCGCAGGCGGTGATGTAAGACAGGTGTGAAATCCCCGGGCTTAACCTGGGAACTGCATTTGTGACTGCATCGCTGGAGTGCGGCAGAGGGGGATGGAATTCCGCGTGTAGCAGTGAAATGCGTAGATATGCGGAGGAACACCGATGGCGAAGGCAATCCCCTGGGCCTGCACTGACGCTCATGCACGAAAGCGTGGGGAGCAAACAGG
+
BCCCGDDE>9:9B?B@@@?C@@@@?B6:;AABD>AABIJ>B@B@BABA;;49?8?AAABBC?@@@AA?AABBBB>BCCE9BB=BB>B>B?ABC=C9;:::CCC>CCBBBBCAAABBBBB>BBBBAB=@?>?????,??A=B?B@B?CCBB@AABAAACBDF?AA@BBBBBBAB??>;>>;>;?AA5::AA=AAB?C?CD?@@CC8CAA<A@BBBCCCAA000>000@???:::2:@@@@A@6???@A;AAA>
@N9IO0:00912:06358
TACGAAGGGTGCAAACGTTGCTCGGAATTATTGGGCGTAAAGCGCACGTAGGCGGCTTAGCAAGTCGGAAGTGAAATCCCTCGGCTCAACCAAGGAAGTGCTTTCGAAACTGCTGAGCTTGAGTACTTAAGAGGATCGCGGAATTCCCGGTGTAGAGGTGAAATTCGTAGATATCGGGAGGAACACCAGTGGCGAAGGCGGCGATCTGGGAAGATACTGACGCTGAGGTGCGAAAGCGTGGGGAGCAAACAGG
+
B@B;92:B;BBBCE?AAA@BBBBB?C@B@BC?CC>BBCBC=A???CC@@??<?A7?=9<BBC>A???;?;@ABBG=BCC=C@@=@BAB@C:;;;@C@A;;<@@4BBB=7=ABB@@AA;:69@AA@AA5;4;;;5;AAABC@B?B?BC<A?BBAAA@@;@:::5:?ABAA@@@@;;;B99:393:@@>A:;;>@CC@D?;;:;BBBBBFD?EGCC@ABBABDCCCCCJACCCBBB;@ADBBBB9AACCC:B::4
@N9IO0:00867:06368
TACGTAGGGACCAAGCGTTGTTCGGATTTACTGGGCGTAAAGGGCGCGTAGGCGGCGCGGTAAGTCACTTGTGAAATCTCTGAGCTTAACTCAGAACGGCCAAGTGATACTGCAGTGCTAGAGTGTGGAAGGGGCAATCGGAATTCTTGGTGTAGCGGTGAAATGCGTAGATATCAAGAGGAACACCTGAGGTGAAGACGGGTTGCTGGGCCAACACTGACGCTGATGCGCGAAAGCCCAGGGGAGCAAACGGG
+
CCABAADC=BB@B:;<CC@CC?BB=>>>9==?AA=@@@AA<AB9@@BDCCC?BBACC9;5;A5;00/7;+/////)555559999<7A=BB@A@B?@@=@?C=A9;;9=?@BBBBB@@@ABA@;;;;5;<A@A6A@=@?@@D@E>@??B?BBBBA??<@A@92A?@A>>?AA>=89/4:A@K?AAB?A@;:09<<388333(3-34;@@7A5:89<?;44/0/00///5<;::;0387(3333&3833858AA9
@N9IO0:00867:06392
TACGGAGGGTGCGAGCGTTGTCCGGAATCACTGGGCGTAAAGGGCGCGTAGGTGGTTCGGTAAGTTGCTGGTGAAATCCCGGGGCTCAACTCCGGGGCTGCCGGCAAGACTGTCGGACTTGAGCACGGTAGGGGCAGATGGAATTCCCGGTGTAGCGGTGGAATGCGTAGATATCGGGAAGAATACCAGTGGCGAAGGCGTTCTGCTGGGCCGTTGCTGACACTGAGGCGCGACAGCGTGGGGAGCAAACAGG
+
@@AC?BBC>DCCCCCBBB@BBB@C@C@CAAA:;;8;BBCC>AA>ACAAABB=:969=AA?DE@CC?BBBB@CAAA<??B0:::.;@AB@CBD7<<<.<AAA=B?BB@DBBB@@@A>@BB@;;;BBBB@B@@@@7ABBBBC?C@B?BC7B8B?::944.5905?DCCCDBBA@@=999085:<?C<B??>:>><<=9<9<=<6:::BCBC>C>AAAEGA?;;;9?@?A;ABDAAAAA;;;CDD;DECBA<A@?=
@N9IO0:00869:06368
TACGGAGGGTGCGAGCGTTGTTCGGAATCATTGGGCGTAAAGCGCGCGCAGGCGGTCTGGGAAGTCTATGGGTGAAATGCCGGGGCTCAACTCCGAGCGTGCCCAGGATACTCCCAGGCTGGAGACATGTAGAGGCGAGCGGAATTCCGGGTGTAGCGGTGGAATGCGTAGAGATCCGGAAGAACACCAGAGGCGAAGGCGGCTCGCTGGGCATGATCTGACGCTGAGGCGCGAAAGCGTGGG
+
DDBB?AAB<BAABBBBCD9;;ABB<B@BAAA@CB6?>>?A8@::::?BCAA?AB?A@@@@5?<AB;89CB?7?AAA<AAB@CC>2<<<93:/0)/77/555==4<<9>=665<:19;:ABB>BECCC;;;>000*0:>79A6:6:9=+00+0//7:;><9;468<AAB;?@B@@;=9>:>:=B@BBA9B<==9AA@9=600)///:9B??6<=444::<888993338,3387>;.77<3333
@N9IO0:00878:06376
TACGTAGGGTGCGAGCGTTAATCGGAATTACTGGGCGTAAAGTGTGCGCAGGTGGCTGAGCAAGTCGAGTGTGAAATCCCCGGGCTTAACTTGGGAATTGCGCTCGAAACTACTTGGCTCGAGTGTGGCAGAGGAAGGTGGAATTCCAGGTGTAGCGGTGAAATGCGTAGAGATCTGGAGGAACACCGATGGCGAAGGCAGCCTTCTGGGCCAACACTGACGCTCATGCACGAAAGCGTGGGGAGCAAACAGG
+
AA9:9=@?8@?@C@@@@@?B@BBD?C?B@BBCCC>@@AAA8@@@9::AACC@CC@CCCCCDC@CF@@@BBA@A@@9@@BB9BC<AA?B>BA@CD>C@C=ACBBBBBBB>B99:A<?;@BCA98:A??9999AB@D@C=AB?B?B>B?BB>??;;;;?8=;A@;@CBAB@@?AC@?@C7;;0;09=:?BBBA9B==885=CCA6:6:=<<6=9<8=?99;:0//667333;355<4<999CDD6:;ABD>AA@?
@N9IO0:00898:06374
TACGGAGGGAGCTAGCGTTGTTCGGAATTACTGGGCGTAAAGCGCACGTAGGCGGTTACTCAAGTCAGAGGTGAAAGCCCGGGGCTCAACCCCGGAACAGCCTTTGAAACTAGGTGACTGGAATCTTGGAGAGGCGAGTGGAATTCCGAGTGTAGAGGTGAAATTCGATAGATATTCGGAAGAAACACCAGTGGCGAAGGCGACTCGCTGGACAAGTATTGACGCTGAGGTGCGAAAGCGTGGGGAGCAAACAGG
+
BBCC>BBC6;;BCCCCCC@CC?BB?B@C@CCBBD=9:;BC<ADC;9:@BBB?AA?B?B@@?B?BAB@@;;5;=?=5>9<1<>=2?8847;;</3.36;77334;2444/5:?C?CBBBAA=@<:993:3<?@@=@ABA@>8>6:6:?BCBBBCBBCB>BABC9A;<98777;77859849(///(/66079894:::6<8=BBBBB??@B?AAB@DCCBACCCBCBBAA=@AA;::.;@@@AAA7AABBB<@@@?
@N9IO0:00899:06372
TACGTAGGTGGCAAGCGTTGTCCGGAATTATTGGGCGTAAAGCGCGCGCAGGCGGAAGCTTAAGTCTATCTTAAAAGTGCGGGCTCAACCCGTGATGGGATAGAACTGGTTCTTGAGTGCAGGAGAGGACAGTGGAATTCCAGTGTAGCGGTGAAATGCGTAGATATTGGGAGGAACACCAGTGGCGAAGGCGACTGTCTGGACTGTGTCTGACGCTGAGGCGCGAAAAGCCAGGGTAGTGAACGG
+
B@B;;0@9..(..(--//)554.43949755.55)388881989;BAAABB=@@?B<?:90727?<;7744.4::+<555>>4449439909459555)5999<25//)/)//)/-/////7)---:)////,,(,(-(-(-889CDAA@7;833(38<=?@A==<8-33(395;8;<@3444/2///)/2////5555<<7@@;;;55555<<=@@@=@+/////00&/9499=09;4449.448
@N9IO0:00904:06390
TACGTAGGTGGCGAGCGTTGTCCGGATTTACTGGGCGTAAAGGATGCGTAGGCGGATATTTAAGTGAGATGTGAAATACCCGGGCTTAACTTGGGTGCTGCATTTCAAACTGGATATCTAGAGTGCGGGAGAGGAGAATGGAATTCCTAGTGTAGCGGTGAAATGCGTAGAGATTAGGAAGAACACCAGTGGCGAAGGCGATTCTCTGGACCGTAACTGACGCTGAGGCATGAAAGCGTGGGTAGCAAAACAGG
+
CDBA?;;7;B?BCBBCCC@CCC?A7;;B7;;ACD=;;<CE>F@CBA@@@A@@AA?ABBBD:@=@:::@??8=CCA:::99)8?*988?4777CB;BCC:9:70?7@@?700/5:<;>>@><:99::DB;@???<?CC?BB?B?C@C?B8897;3322,28;<7559@989<;;;600*06>>;;;;:>A@@9999333996=8;98569>>6<6:7::5222662222697773(398///(///////&-584
@N9IO0:00918:05772
TACAGAGGGGGCAAGCGTTGTTCGGAATTACTGGGCGTAAAGGGCGCGTAGGCGCCTTCTAAGTCGAACGTGAAATCCCCGGGCTCAACCCGGGAACTGCGTCCGATACTGGAAGGCTTGAATCCGGGAGAGGGATGTGGAATTCCAGGTGTAGCGGTGAAATGCGTAGATATCTGGAGGAACACCGGTGGCGAAGGCGACATCCTGGACCGGTATTGACGCTGAGGCGCGAAAGCCAGGGGAGCAAAGCGGG
+
ABC;;;BCCC5BB@BBBB@BC@CB?B@B?BABBE>?@@BB<BC>AA@BB;;49;;:@=@ED?@ABBA=:;;A@D=AAAA7BA<BBBHADF?FF?DACCCBBBC?@@AB@AA=@@BACC@BB?BA6;;0:B9;;097>>>9?;@=?<@D@CCAA@00)/67:3555<<=<BAA@;;<8==9=9<<;7=7BA7BCD?B?BBBBC==;>C>BC?B@BBB?BAABB@@@@9=<=;==5<;57988*7;<>A<AABD;
@N9IO0:00927:05786
GACAGAGGGTGCAAACGTTGCTCGGAATCACTGGGCGTAAAGGGCGTGTAGGCGGGCAGGTAAGTCGGGCGTGAAATCCCTGGGCTCAACCCAGGAACTGCACTCGAAACTACTTGCCTTGAGTACCGGAGAGGAAAGCGGAATACCTGGTGTAGAGGTGAAATTCGTAGATATCAGGTGGAACACCAGTGGCGAAGGCGGCTTTCTGGACGGTAACTGACGCTGAGACGCGAAAGCGTGGGGAGCAAACAGG
+
DCB:;<CC>CCBCC=AAA8::>?A<A<?99:@@?9?AABB=BC>CBBAA?>=88839<<599<@B99:5:@>@@C7::@9==?9?>?A>AA=?@;@?:;;??===@??9?BAAA?AB@C=@A@AAC?C:;;BB>BB=BAB?C@CCCACC?AAAAA;;6;BBB=C@@@@BAB@@@A;;5;@=@;===;?=@@899948=AD?@??:?BB;??B=A@>AA899AA@>??>?BA@??8@;;;;AA7BCCCC;;;;=
@N9IO0:00943:05763
TACGTAGGGTGCGAGCGTTAATCGGAATTACTGGGCGTAAAGCGTGCGCAGGCGGTTCGCTGTGTCCGATGTGAAAGCCCCGGGCTCAACCTGGGAACGGCATTGGAAACTGGCGGACTGGAGTGCGGCAGAGGGGGGTGGATTCCGCGTGTAGCAGTGAAATGCGTAGAGATGCGGAGGAACACCGATGGCGAAGGCAGCCCCCTGGGCCGACACTGACGCTCAGGCACGAAAGCGTGGGGAGCAAACAGG
+
BBFB@;;:0;;;AAACAA;@<@AA=A<A<;;;A?;?999=5<==<:0/0774:B9B@BBCBBBBBC@CCAAAB??2?A?@5>>800//6:5:??585;>;=BB>B9BC>@@@==?9???A<??;@??:?77799999$//)//(/388333<;;;>====>8=C@A;;;;??@@;;6;A>B=?9927;9929=>;@>AC@@@@@0???9?=??@::9:?:::??>?:@?@<<<3;:?::==.54477)//::
@N9IO0:00947:05769
TACAGAGGTCCCGAGCGTTGTTCGGATTCACTGGGCGTAAAGGGTGCGTAGGTGGTCGGGTAAGTCTGATGTGAAATCTCTGAGCTCAACTCAGAAACTGCATTGGATACTATCCGGCTTGAGGAGTGGAGGGGGGACTGGAATACTTGGTGTAGCAGTGAAATGCGTAGATATCAAGTGGAACACCAGTGGCGAAGGCGAGTCCCTGGACACTTCCTGACACTGAGGCACGAAAGCTAGGGGAGCAAACAGG
+
CCC;;;B?CDD:@:499;9?>8B><?C?CC;;;D=A@@AA=A>88>95;BCADG>:;;C=AA;==<9;;455@>C=?@;95;833;3505:<<<<<4:999:=3>5:<AA@@@=>A?@@8;:?8BBBBABCDJGD*BA<?:>9>A<<9=9=<:///77:/55)5;;9;;;>888--(---38178<7:44/16//)/17///433(3:2885559>:>>?A:::;:<3884333(3:334;;+:4444(449<
@N9IO0:00949:05771
GACAGAGGGTGCAAACGTTGTTCGGAATACTGGGCGTAAAGCGTGTGTAGGCGGTCCCGAAAGTCGGAATGTGAAAGCCCTGGGCTCAACCCAGGAAGTGCACCCGAAACTACGGGGCTAGAGTATCGGAGAGGTTGGTGGAATTCTCGGTGTAGAGGTGAAATTCGTAGATATCGAGAGGAACACCGGTGGCGAAGGCGGCCAACTGGACGAATACTGACGCTGAGACACGAAAGCGTGGGGAGCAAACAGG
+
BBB;;;@A8@A<>>6=:9200*/:16)///:77344;94(49444<<:;;?BB>BBD8;6=45559.5.5555::1555)333(38::288034.4.9:??<@C>BBB>BBBBBCC8AABB@@@AA@@>@BBB?C?B?BC@C@C?A@;;4;<<;;;B:;;DD=@?@CC@@@BB@AAAAAA?A????;=89:39975?5887?6;6;33,33992335;9955577777///99<3::55555&59444/4;;7
@N9IO0:00950:05761
TACGTAGGTGGCAAGCGTTGTCCGGATTTACTGGGCGTAAAGGGCGTGCAGGCGGTCTGTTAAGTGCAGGGTGAAAGCTCCCGGCTCAACTGGGAGAGGTCCTTGCATACTGGCGGACTCGAGGGAGGCAGAGGAAAGTGGAATTCCCGGTGTAGTGGTGATATGCGTAGATATCGGGAGGAACACCTGTGGCGAAGGCGGCTTTCTGGGCCTTACCTGACGCTGAGACGCGAAAGCGTGGGGAGCGAACCGG
+
B@DAA?@;;;5;A=ABCC?CCB=A=:::7;AABB>BDBBB>BC=AAABACC>BB@CCBBB?B;@?B@@@C;8::9.///00+048@BB8BAC:27:00+/:5@6@@ABBBBB?BB9;;BBBCDD:;:=@@AAA>AA;AAA;?:>8==5<9<==AAAA>AAAA@@@AA@CAABBAB>>5:::?;>==;>??@7??D7?7?>8@<>4994;)4.559;7=88:@>@@?::8B??>=45:AABAA8@@@@@?B>B:
@N9IO0:00951:05784
GACAGAGGGGGCAAGCGTTGCTCGGAATCACTGGGCGTAAAGGGCGCGTAGGCGGGATGGCAAGTCGGTCGTGAAATCCTTCGGCTCAACCGAAGAACGTCGGCCGATACTGCCGTTCTTGAGGGATGCAGAGGAGATTGGAATTCCCGGTGTAGCGGTGAAATGTGTAGAGATCGGGAGGAACACCGGTGGCGAAGGCGGGTCTCTGGGCATCTCCTGACGCTGAGGCGCGAAAGCGTGGGGAGCAAACGGG
+
DCGCCCCJDJ3DC?A:;;=@@B9969=@@CBCAC>ABABE=A@<@?::9??<@CB;?::59939>@A=BBA??@C=CC797:B=AAB@>A<>@8@C6?:99@:@8>997;<8938>:@A=@ACC<???A???B?BBAB>A=@>A@BE>C@CBC@@@B@BEDC<BBBC???@@>>999+9A<A<?@C@D???;?AA;?=?EE=::9@==>6<<;@@@<@@BBAA@@993::9989*8773===.33388.7999
@N9IO0:00917:05815
TACGTAGGGGGCGAGCGTTATCCGGAATTATTGGGCGTAAAGGGCGCGTAGGCGGATATTTAAGTCAGGTGTGAAAACCCAGGGCTCAACCCTGGATCTGCATCTGATACTGGGTATCTTGAGGACAGGAGAGGAAAGTGGAATTCCTAGTGTAGCGGTGAAAATGCGTAGATATTAGGAGGAACACCAGTGGCGAAGGCGACTTTCTGGACTGTAACTGACGCTGAGGCGCGAAAGCGTGGGGAGCAAACGG
+
>CBBBCDCCC5BBBBBCC@;;;?A>B>B=AA5;;0:9:99-:B;:99@@@A<AB=@@BBA9@<@@BBDACCB@AA@3AA8ABE;ABBCADI?AA00000<;?@BAAABBCABA::99@@499B<@ACC@CCCC=B@8>?@;@<@?B?@@@BBBBBBB>B;;;<*;9:@@BBBBBCACC?AA9;9;DA>BB@@=@AA6:6:AAAAA=@@@?CCCCBB?BC;;;CBCA@A=<<;;<;0;===BCC9A@@CC<@=6
@N9IO0:00925:05858
TACGAAGGTGGCAAGCGTTGTTCGGATTTACTGGGCGTACAGGGAGCGTAGGCGGTTGGATAAGCCCTCCGTGAAATCTCCAGGCTTAACCTGGAAAGTGCAGAGGGGACTGTTCAGCTAGAGGATGGGAGAGGAGCGCGGAATTCCCGGTGTAGCGGTGAAATGCGTAGAGATCGGGAGGAAGGCCGGTGGCGAAGGCGGCGCTCTGGAACATTTCTGACGCTGAGGCTCGAAAGCGTGGGGAGCAAACAGG
+
B@AA=295;A?BF@B@@@=>@=@@>ABD<@?CDE>BB:;;@@@9@A@B@9949A;B?B?ABB<AAB>BB?AABBD=B;;;8;B>AA6;4;;AA=BC25;AB?@@>>>/<<::><>>>ABCCCCADCCC>ICCB?BBBABFAM@CACD<C>BBAAABIIDCBG<@@AAA;;5@9555=3;;:>8=9=8=8<A8B==:A?AA<:::>::94964444(3334:44/6661//////(//33333&3;==?999:3
@N9IO0:00930:05854
TACGAAGGGGGGTTAGCGTTGCTCGGAATCACTGGGCGTAAAGCGCACGTAGGCGGATTGCTAAGTCAGGGGTGAAATCCTGGAGCTCAACTCCAGAACTGCCTTTGATACTGGCGATCTTGAGTCCGGGAGAGGTGAGTGGAACTGCGAGTGTAGAGGTGAAAATTCGTAGATATTCGCAAGAACACCAGTGGCGAAGGCGGCTCACTGGCCCGGTACTGACGCTGAGGTGCGAAAGCGTGGGGAGCAAACAGG
+
CAA;:4;;<;<#94955>>?BCB;;6:;@@B@;;;/9A@BE=CCBBBBCCBC@BB?BA>AA::4;B@>=??5?AAB<AD?CC@C;;;9C@ABD>@@@=@@??:?;4<B???BD=??BA@@;A9::?<@@<>?=A=AAAABC@E?BBB?????>=@000:=0000&93@>:AABBBB793<;/326?AC7;87>:?>;:=985/25555;=5;;1;;<886>>9;:>>>>;?>;;;<4::;:;>?2==?=>4>888
@N9IO0:00938:05852
TACGTAGGGTGCAAGCGTTAATCGGAATACTGGGCGTAAAGCGTACGCAGGCGGCTTTGCAAGACAGGTGTGAAATCCCCGGGCCTAACCTGGGAACTGCATTTGTGACTGCATAGCTAGAGTCTGTCAGAGGGGGGTGGAATTCCACGTGTGAGCAGTGAAATGCGTAGAGATGATGGAAGAACACCGATGGCGAAGGCAGCCCCCTGGGATAAGACTGACGCCTCATGTACGAA
+
BBCCBAAA8;;;@9@@@@<@<@A@;A000AAAA<:9:DD>CCBBHA@A@?=;;494<(4:@8??;DD?BCA???<?CCD9BA<C=@A=A?BDC>C?BBA@???2::=>@@>>CAAABAB@;:::///9=9258585%2:.::=7:4=737;;;:=66//.33,56822277////..</5/591877<??>@<?@?;>;9333333$39=5===7=;<<=>?@@=>=;;;;77733
@N9IO0:00939:05833
TACGAAGGGTGCAAGCGTTACTCGGAATTACTGGGCGTAAAGCGTGCGTAGGTGGTTCGTTAAGTCTGATGTGAAAGCCCTGGGCTCAACCTGGGAATGGCATTGGATACTGGCGACCTAGAGTGCGGTAGAGGGGTGTGGAATTCCCGGTGTAGCAGTGAAATGCGTAGATATCGGGAGGAACATCTGTGGCGAAGGCGACACCCTGGACCAGCACTGACACTGAGCACGAAAGCGTGGGGAGCAAACAG
+
BBA;94;A9@A@B>A@@@?BBBBA>@5929@:::/;?;;;6;AAACBBCCCACC@C?BBB>B?AB@CCCBBBCC?8<A@8DFA6DCDD9B:?G@7;7;>8BBB?A=ABBCCC?@ABE@CBA@@;;;@=@??;:::.;@A??C?A?AF>EABBBCAAAACBBB>BBBBBBBC@@@CDD>BC?B@@AAA@@?@9@@@=A>ABAB?@?:?A=AB=AAA@?:>CB?==@/0/889=B9=;=9999(7>:::1:;;
@N9IO0:00947:05839
TACAGAGGGGGCCAGCGTTATTCGGAATTATTGGGCGTAAAGGGCGCGTAGGCGGCCATGCGTGTCTTCCGTGAAATCCCTCGGCTTAACTGAGGACGTGCGGAAGAAACTGCAAGGCTCGAGTCCGGGAGAGGGGGGTGGAATTCCCAGTGTAGCGGTGAAATGCGTAGATATTGGGAGGAACACCGGTGGCGAAGGCGGCCCCCTGGACCGGTACTGACGCTGAGGCGCGAAAGCGTGGTAGCAACGG
+
CCCBBBCDDD1C@BAABC?BA>AA<?=A?BB>BD>BBBBB<@A<@BCAA@@<7729;>?A@@;;;DC?A<?>@>?8@@@9@;:6:B=B?BCBBC@CCCCBBA=A=@@@9@BAAB6;6:???>?>@4::.7<==@@@@'@@;@:@;@C<ABEBAAA;;7;;;C=CCCB@A@AA;;6;D9@A5;4;;;;?>AB7;:D6949A;@@@@1A@;@A>C=;;;ABCCCAA<<<5;;;;CC700@00+00009295A
@N9IO0:00956:05813
TACGGGGGGGAGCGAACGTTGTTCGGAATCACTGGGCGTAAAGGGCGTGTAGGCGGCTGGATAAGTGGGATGTTAAATCCCCCGGCTCAACCGGGGACCTGCATCTCATACTGTTCAGCTCGAGCACATCAGAGGAGACTGGAATTCCCGGTGTAGCGGTGAAATGCGTAGATATCGGGAGGAACACCAGTGGCGAAGGCGAGTCTCTGGGATGATGCTGACGCTGATGCGCGAAAGCCAGGGGAGCAAACGG
+
BB99:9:9:#:55<<=@BB=A?<?@<@9@@CBCCC>;66==3>;4;@=@@A@=@@?B@@=@@@?@@@B=@@@C?CC=CEDDE1:8:AAA=A>ACC:BB@CBBAA@@99:@A0009:0//;8079:AAAACCBAA:;;BCCB<C?B>BE>C@A;<@?AA:?=??9?@???C@?@?:?@A<@>;C@CCC?CBBC?CCC:D:C>????>>@@?8???@;;=<555556>>@BBCBBB@:@@=AA@@4@@@BB<BCB
@N9IO0:00916:05900
TACGAAGGGGGCTAGCGTTGTTCGGAATTACTGGGCGTAAAGGGCGCGTAGGCGGTGCCTCAAGTCAGGCGTGAAAGCCCCGGGCTCAACCTGGGAACCGCGCTTGAGACTGGAGTACTAGAGTTCGGGAGAGGATGGTGGAATTCCCAGTGTAGAGGTGAAATTCGTAGATATTGGGAAGAACACCGATGGCGAAGGCAGCCATCTGGACCGACACTGACGCTGAGGCGCGAAAGCGTGGGGAGCAAAACAG
+
CB<9<?ACCB2B:;99;;?BB?@@=A=C>B;;;B9A@@BC>DC?CCABA;;6:B6;;@?;;;>B?@@@297=777*4444&44(444<3:5;;>4<0504555@=>@@:9;B5;;:@@BBCCCC@CBE8;9BB>BAA=BB8=8=3>:3556==BAC>:654=19-44:88898828:3:6:;6;33.38;;68==>A>A?::6:<ABC<9839///7////6669;;3877333(399<=?=+333333&333
@N9IO0:00924:05864
TACGAAGGGTGCAAGCGTTACTCGGAATTACTGGGCGTAAAGCGTGCGTAGGTGGTGGTTTAAGTCTGCTGTGAAAGCCCTGGGCTCAACCTGGGAATTGCAGTGGATACTGGATCACTAGAGTGTGGTAGAGGGATGCGGAATTTCTGGTGTAGCAGTGAAATGCGTAGAGATCAGAAGGAACATCCGTGGCGAAGGCGGCATCCTGGGCCAACACTGACACTGAGGCACGAAAGCGTGGGGAGCAAACAGG
+
BBB;97:D=AAAC?B9::?CBBBB@B=?>@CBBB?9;;BC<B;;;A@@@BC@CC?BC@CD;:;;CJCDCAAABBC<AA?7CC@7CCCD;C<CC@7B:B8<BBAAB@CBBBBB@DCBBBBBA@A@@AC?A@>9990;A?=>:>:>?:AAC?BBBBBBBBBBBB=ABBCCBCD@@@>>884:?B=??DC?BBB?A@A?B?BC@CBAB>AA@9B<@<AAAABBB@@@A;;7;BBAAB<A:::@@@5@@BCC?BAA@
@N9IO0:00924:05884
GACGTAGGGGGCGAGCGTTGCTCGGATTTACTGGGCGTAAAGAGCGCGTAGGCGCCAGGGAAGTCCGGTGTGAAAGCCCTCGGCTCAACCGAGGACCCGCATTGGAAACTCCCTGGCTTGAGTCCAGGAGGGGAGGGTGGAATTCCCGGTGTAGCGGTGAAATGCGTAGAGATCGGGAGGAACACCTGTGGCGAAGGCGGCCCTCTGGAATGGTACTGACGCTGAGGCGCGAAAGCTGGGGGAGCAAACGGG
+
A@A:6;?@<@+=@BBABB@CCCBC44;;)9=>=<5@ABCC>CCBBBA@987:8832333(37=4313488?;;=6=BA:@??;?@@@<@<?;<8998-8@@@9A?BD<A@AA7;:8AA>@@@@@=AC<@ACC;BBF>BB?B;@2::.97956;;==9===>6<<B?@@AB@?><@@8<<7<8AAA=@A<<<?>?:>?BB=AB7=BBC@C?BB@BBAAAA;99@?>?>A@@A@A<ABBBDDD3BBBBB<ABB=
@N9IO0:00933:05904
TACAGAGGATGCAAGCGTTATCCGGAATGATTGGGCGTAAAGCGTCTGTAGGTGGCTTTTTAAGTCCGCCGTCAAATCCCAGGGCTCAACCCTGGACAGGCGGTGGAAACTACCAAGCTGGAGTACGGTAGGGGCAGAGGGAATTTCCGGTGGAGCGGTGAAATGCGTAGAGATCGGAAAGAACACCAACGGCGAAAGCACTCTGCTGGGCCGACACTGACACTGAGAGACGAAAGCTAGGGGAGCGAATGGG
+
CCB:;:A<@AB@B?BBBB@?@A?B?B8::;?9<A8B=B=B759>;B@=@AA>;;7<BBBC3B?BBE>@A<BCBBB=A@B0;;;)5A:B?BA<@B5;56:09@@CC:BL7CC<<5>15;BB9><AACE@CBBEC9CDBB=@7C:CD>F@B@BB=?@BB:>>>>7<@=A<<<<;:;::8<>6;;8=;:7;8==:==>@7><;;=>;;?BBB<C?CCEBBBBB;;;@@@BBCCCCCE=CBBBCHD9@@;;;=@@A;
@N9IO0:00936:05908
TACGAAGGGGGCAAGCGTTGTTCGGAATTACTGGGCGTAAAGGGCGCGTAGGCGGCTTATCAAGTCAGGCGTGAAATTCCCGGGCTCAACCTGGGGGCTGCGCTTGATACTGATGAGCTTGAATGCGGGAGAGGATAGTGGAATTCCCAGTGTAGAGGTGAAATTCGTAGATATTGGGAAGAACACCAGTGGCGAAGGCGGCTATCTGGCCCGTAATTGACGCTGAGGCGCGAAAAGCGTGGGGAGCAAACAGG
+
CC@;94:BBB0BC8BA@@>;A:CC9B=@<@ABBB=B?A@E?CC=BCCCCBB?AD?BB?AAAC<BBB=B7333:>@8A>BA299.8;==?B@BBDEE177@:>@>;87:?;<>?=??9;;?BB=;;;BD=BBBB?BA;;;A>A?B=AB<AAAAAAB;;7<BAA;A=:;;BBBBCB?BB093:@:@AA=A<<;5;;;5;<;;2;ABAA;:299,9@B=B>AAAAACCCD?BAA;;::-;@ACBCC;A@A@C=@@@7
@N9IO0:00939:05903
TACGAAGGGGGCTAGCGTTGCTCGGAATCACTGGGCGTAAAGCGCACGTAGGCGGCTTCTTAAGTCAGGGGTGAAATCCTGGAGCTCAACTCCAGAACTGCCTTTGATACTGAGGAGCTTGAGTCCGGGAGAGGTGAGTGGAACTGCGAGTGTAGAGGTGAAATTCGTAGATATTCGCAAGAACACCAGTGGCGAAGGCGGCTCACTGGCCCGGTACTGACGCTGAGGTGCGAAAGCGTGGGGAGCAAACAGG
+
@AC<;5<BB@2AAACBAAABBBBB@D;;;CCBCD>BA@@@9@@@@A@AA@@<@B?BC@BB>A=???<<<<2=99:/:><@A>ABBB>>9?@@;@DC=A??>=@@7?>BAA::::4:@@A?BAA@C;>>:>???<AA=>AA<A;>>>A???A:;;;;:<ADDD8@<@@;;:>>>@=??>B?BB?CBB@DBBC?CCC?B=::6;CBABBA6;;6;>;;;BBBBCBB;;;?BAA@AA=@CCCBCB;BBBBE=BBD@
@N9IO0:00956:05867
TACGGAGGGTGCAAGCGTTATCCGGATTCACTGGGTTTAAAGGGTGCGTAGGTGGGCAGGTAAGTCAGTGGTGAAATCTCCGGGCTTAACCCGGAAACTGCCATTGATACTATCTGTCTTGAATACCCTGGAGGTGAGCGGAATATGTCATGTAGCGGTGAAATGCTTAGATATGACATAGAACACCCATTGCGAAGGCAGCTCACTACGGGAATATTGACACTGAGGCACGAAAGCGTGGGGATCAAACAG
+
CCEF@CCG=BBBD@BBCC@BBB>A>??;@@?@AA;AC=C>8BA<;@@A@@@>AAB=BBC?CC@C@AABBB=BCCC=CCCCADD<;;?B5;;05.5>2;=@@7558B==BBBCBCCD:;;9;;;@;;;.;A=;;5;>@9:B?B?A@@AA;58@:;333-8<<>6933<5:9BAABC?@?AAAA:?9:9+9=8;=??2919<<=;8=>=@@@@;@:==?/737=<<933,379887)33==>>>2:7333(333
@N9IO0:00956:05883
TACAGAGGGTGCAAGCGTTGTTCGGAATTATTGGGCGTAAAGCGCGTGTAGGCGGCCTTGCAAGTTGGGTGTGAAAGCCCTCGGCTTAACCGAGGAAGTGCGCCCAAAACTATGAGGCTTGAGTACCGGAGAGGGTGGCGGAATTCCCGGTGTAGAGGTGAAATTCGTAGATATCGGGAGGAACACCAGTGGCGAAGGCGGCCACCTGGACGGATACTGACGCTGAGACGCGAAAGCGTGGGGAGCAAAACAG
+
CCCCBCCC>AA@A<??>?<?A=AA@C?A>@@?BD=BBBBA59:??B@@@A@=@@<@?B:CCB@BB@DE>AABBBC>BBD?BBB?AA@C@CAA:979?AAADCEF>???3?A>=?@@<?A=>=?@@?9?>A?@@C>CB@DF?B>B>BD>D?BCBBB@?:>@@A:B=BBAAABBA;;;E9;;@C@CDC5;;;<5<AA>A@BA?D?@@<?B<??@=??????AA?>??>????AAA@<@A????<2=>9888(9==
@N9IO0:00959:05887
CACGGGGGGGAGCAAGCGTTGTTCGGAATCACTGGGCGTAAAGGGCGTGTAGGCGGCCAAGTAAGTGAAATGTGAAATTCCTCGGCTCACCCGAGGACCTGCATCTCATACTGCTTGGCTTGAGTACGGGAGAGGTTGTGGGAATTCCTGGTGTAGCGGTGAAATGCGTAGATATCAGGAGGAACACCGGTGGCGAAAGCGCACAACTGGCCCGATACTGACGCTGAGGCGCGAAAGCTAGGGGAGCAAACGGG
+
@@9:9:9:9":59;7BB@?896:@B:C@BA@BAAB<@A@MG>CC=BBCBB@B?99::?B?CCC?@?AA@:@B@@AB=A=@=?::89>AABD<A>><>:7@@AAB@A?=>AABBBB>@<?>8?;><><<<8??@B?B@?@?C=A>B=A=@@6>?<<?>=:<999/9ABBBCBBBB@?>@49:=A<AB@=@=@>9?:78*9@?@AAB=A@B6;:5;@>@@999ACCCAAA=??>?@@6@=<<>@@6??ABD>CCD=
@N9IO0:00919:05910
TACGTAGTGGCGAGCGTTGTCCGGATTTACTGGGCGTAAAGGATGCGTAGGCGGATATTTAAGTGAGATGTGAAATACCCGAGCTTAACTTGGGTGCTGCATTTCAAACTGGATATCTAGAGTGTGGGAGAGGAGAATGGAATTCCTAGTGTAGCGGTGAAATGCGTAGAGATTAGGAAGAACACCAGTGGCGAAGGCGATTCTCTGGACCATAACTGACGCTGAGGCATGAAAGCGTGGGTAGCAAACAG
+
CCCHC999E>BAA@ABB@CCC?@>ACD=DCBBB=@@?BB0;5:A@>?@@@>AB>@ADBE?D>??A@999;883;3;<8;1377<=7B8=E?BA27388>@CCD;?>E<AAB=A@@9777333333;=6=;BB?CCB?BB;@<@6?2;==@===0//(/8;@8@AABBBBBB>=:00)/0693;//*3@?@/73717333225:;=;@;><8:00*/;<;??;9977,773=>;(373333,3<=CCC8>88
@N9IO0:00920:05952
TACGTAGGGTGCGAGCGTTAATCGGAATTACTGGGCGTAAAGCGTGCGCAGGCGGTGATGTAAGACAGGTGTGAAATCCCCGGGCTTAACCTGGGAACTGCATTTGTGACTGCATTGCTGGAGTGCGGCAGAGGGGGATGGAATTCCGCGTGTAGCAGTGAAATGCGTAGATATGCGGAGGAACACCGATGGCGAAGGCAATCCCCTGGGCCTGCACTGACGCTCATGCACGAAAGCGTGGGGAGCAAACAGG
+
CCCCCCCC=AAACCBBCB?B?AAA=A6:5;@@@@9<>>@@-00<;:;?A9959B?@???AA@=AA@@@@CBBCDC>BBBB9BE?CC?C?C?ABD9@:::;;;;B<A;;;CDBCBC>AA@@=@@ABCC>A@A@@@@@,AAA@B?B?B>BBAAABBBBB@@@AA<ABBBCCCCCBCBCC?A@<?<???=ABAB?BBB?B<?=:====2===6=:=BA@@@AA:99AAA???@@99929===@@@5??@BB=BBB<
@N9IO0:00922:05920
TACAGAGGTGGCAAGCGTTGTTCGGAATTACTGGGCGTAAAGGGCGCGTAGGCGGTTCTGTAAGTCCCGTGTGAAATCCCCCGGCTCAACTGGGGAATGGCACGGGAGACTGCGGGGCTTGAGTTCGGGAGAGGGAAGCGGAATTCCGGGTGTAGCGGTGAAATGCGTAGATATCCGGAGGAACACCGGTGGCGAAGGCGGCTTCCTGGACCGACACTGACGCTAAGGCGCGAAAGCTAGGGGAGCAAACGGG
+
DCDB@@>89927?=@=9:5<C?BB@C@C?CCCDC<@>:::6;B;BBBBBBB?AB?C;;:CBB<AABB;BCC@A@D=BBDDD5C@BB@@;@ABBB8B=@@=BBBBC=CBBC@@;;;;.;@>BBCC>BAA<AAAAA=B?AAB@C@B?B@DD>CBBBBBC@BCCE>C@@@A@BBBBAA=A>@@6;8;BB?C?;;7;@B=BACC@;;8;=@@>@A@BB;;<;;;ABAAA8;7:BBBBF<@@BBCCC9AA???9?AA9
@N9IO0:00924:05912
TACGGAGGGTGCAAGCGTTAATCGGAATTACTGGGCGTAAAGCGCAACGCAGGTGGCTGAGTCAGTCGATTGTGAAAGCCCTGGGCTTAACCTGGGAATTGCAGTCGATACTACTCAGCTAGAGTATGGGAGAGGGTAGTGGAATTCCCGGTGTAGCGGTGAAATGCGTAGATATCGGGAGGAACATCAGTGGCGAAGGCGGCTACCTGCCCAATACTGACACTCAGGTGCGACAGCGGTGGGGAGCAAAACAGG
+
@BB@?ACA>AB@D>B;;;>A;A>92:+0)/9=99585;@C7@0//0)///342992445@==ABBB@AB@16;;<=3?CC89/<.77)/*-0558/606(-/7<9;<==@AAB@AC@;95:4444??>:39:=AA9A=:4:046?8==3>6=>>B?83/3=9:2///:9AAA@=7333(55.57<;55/7/0+//9393/40944>7555=7=8<<9993338333;49973333338.33==/=877:9.9655
@N9IO0:00935:05919
TACAGAGGGTGCAAGCGTTGTTCGGAATTATTGGGCGTAAAGCGCGTGTAGGCGGCTTAGTAAGTTGGGTGTGAAAGCCCTCGGCTTAACCGAGGAAGTGCGCCCAAAACTGCTTGGCTTGAGTACCGGAGAGGGTGGCGGAATTCCCGGTGTAGAGGTGAAATTCGTAGATATCGGGAGGAACACCAGCGGCGAAGGCGGCCACCTGGACGGATACTGACGCTGAGACGCGAAAAGCGTGGGGAGCAAACAGG
+
CBC::9::/;A?@<@@891:@?BB@B@D?AB@CD>BBCBB<??ABBCBBAB?@B@BC@BBBB<AB?B?=BBCBBC>BBA8B=B8<B<B>B?BBB?B=@@ADCCE<@@@7@AAB@=A>@@?@@BCCCAD@CBBBB;BA>BB=A>A=@B;@<@CAABBB>@?DD>C?BB@@??A@:::D>BB?D?BCB@CDCC>ABA?B>;;9;>AB=AA?BAB6;<<@@@BCC@?:::;;;9::::*:=:9555&5555;)55;7
@N9IO0:00936:05922
CACGTAGGGGGCGAGCGTTGTCCGGATTTATTGGGCGTAAAGAGCTCGTAGGCGGTTTCGTAAGTCGGATGTGAAAACTCCAGGCTCAACTTGGAGACGCCATTCGAAACTGCGATGACTTGAGTCCGGTAGGGGAGTGTGGAATTCCTGGTGTAGCGGTGAAATGCGCAGATATCAGGAGGAACACCGGCGGCGAAGGCGGCACTCTGGGCCGGTACTGACGCTGAGGAGCGAAAGCGTGGGTAGCAAACAGG
+
CCCBBCCDDE5BB@@@AB>BBC?B<@@A9??<@@;?CCCC>B@@<;;AA00+00,00+0<>@;>>BB?@@@@@@=@4?AC?AC@AA@C@DC@D@;;;ACC?CH@CCBB>BBCCCCCCBCB@CBAAA<A<@A@AB9?@?BAB?B?C@C=@@?CDCAAAA>ABBC>BBA@@B@@@?==??6::=A=AAA=@=:;6;CB5;6;;5;?@A@@?B0;5;<?AB;;;;BBBCCCGAAABBC=C@AACF=@AEBBB=;;;>
@N9IO0:00938:05925
TACGTAGGGTGCAAGCGTTAATCGGAATTACTGGGCGTAAAGCGTGCGCAGGCGGTTCGCTAAGACAGATGTGAAATCCCCGGGCTTAACCTGGGAACTGCGTTTGTGACTGGCGGGCTGGAGTGCGGAAGAGGGAGGTGGAATTCCACGTGTAGCAGTGAAATGCGTAGAGATGTGGAGGAACACCGATGGCGAAGGCAGCCTCCTGGTCTAGCACTGACGCTCATGCACGAAAAGCGTGGGGAGCAAACAGG
+
CCCBBBBB<BB@@<@@??=@=>AB9?2;5;BABC>BBBDG?IBBA@?A>>>;>=9?=BABAB>@@??B@:::???9?BDD9AA9?=:=8=<@@@9?<@9877AA;CCBBBAA=ABC>BCB=;;8><=9>=@ACG>BB@CA=@4:39;>@@?@ABBBBCCCDD>CBBBCCBBBCBBBB?BB>B?@@@>A@?@<@@C?C<@@@@=@C?BB@@@BBBBBBCCBBCBBBCA@AAB;;;;.<@@ABCC;BBACC>BAB?
@N9IO0:00938:05930
TACAGAGGGTGCGAGCGTTAATCGGAATTACTGGGCGTAAAGCGCACGTAGTCGGCTTTGCAAGTCGGGTGTGAAATCCCCGGGCTCAACCTGGGAACTGCATCCGAGACTGCATTGCTAGAGTATGGGAGAGGGAAGCGGAATTTCTGGTGTAGCAGTGAAATGCGTAGATATCAGAAGGAACATCAGTGGCGAAGCGGCTTCCTGGACCAATACTGACGAGTCAGGTGCGAAAGCGTGGGGAGCAAACAGG
+
BBCBB@AA:??=@?=9::4:4;<;7;@D@CBAAA<AABBD=BA@@BABBCCCBC=B@A<AAC?CC;:;8;AABCD=BCBB;AD>CBBA?C?CCG=A>CCEBBBC>@@@@CAAA@@=:;;@AA@ABBBB=BBBCC>C@DCC@CAIH>ABC?B@@ABBABFCCC>CAAAAABCB@@@@@@;A<@;AB<;::CC>CCC6;994::20:00*0;8;8>BA<;99:990///)/////;.5559:::+::445/5<<6
@N9IO0:00941:05913
GACAGAGGCCACGAACGTTGTTCGGAATCACTGGGCATAAAGCGCACGTAGGCGGCTAGGTCCGTCCAATGTGAAAGCCCCCGGCTCAACCGGGGAATTGCATCGGATACAGCCTGGCTTGAGGACGGTTGGGGTGAGTGGAACTCCTGGTGGAGCGGTGAAATGCGTAGATATCAGGAGGAACACCGGTGGCGAAAGCGGCTCACTGGACCGTTACTGACGCTGAGGTGCGAAAGCTAGGGGAGCAAACGGG
+
EFC;;<C@C@CCCC@AAA7;:=BB@LACCCCCCC=BBBDD<ABBCC:;;@@=:;5:AAA?ED?CBA=?<???==?5;=:99):7===C>C>B==1A;@9<=?8974>>?=BCB?BE@DD>;::<:::<@<@@@5==;;;B<@<???<>>=??:A===:?>>?788855<99<===>@;=<9<9=<=<A7<979:890;5;6>;;;ABB:===CD:=>A>>=>=A=:;6;;;==</;======/=====5=>=4
@N9IO0:00942:05945
TACGGAGGGTGCAAGCGTTGTCCGGATTTATTGGGTTTAAAGGGTGCGTAGGCGCCCGTTAAGTCAGTGGTGAAAGCCTCCAGCTCAACTGGAGAACTGCCATTGATACTGACGGGCTTGAGTACAGACGAGGTTGGCGGAATTGATTGTGTAGCGGTGAAATGCATAGATACAATCAAGAACTCCGATTGCGTAGGCAGCTAACTAGGCTGTAACTGACGCTGAGGCACGAAAGCGTGGGGAGCGAACAGG
+
CCDD@A@A:@A@A<@@BC?BBC@C@BCC>BB@CC<@@588-8?8@@??@:95:9;A=AB?B?BAAAA;;5;BAA6;9?BB=AA@@@B?BBCABAA@D;;;@;:3;@AAAAABAAA9@@<@@AACCIBBB;;<ACBF?BB=A<A>CCC;::BBBCCC>B;::/9<<?AB??@A9;47?@:@@>AAA?BBB7;;@?;;5;BABBC?BC;;6;AABB?BBAABCCCCBB>BBB?@@0;;@@CCC:DCBBC?;;<@
@N9IO0:00950:05947
TACGTAGGTGGCAAGCGTTGTCCGGATTTATTGGGTTTAAAGGGTGCGTAGGCGGCTTTGTAAGTCAGTGGTGAAATATGGCAGCTCAACTGTCAGGGTGCCATTGATACTGCGGAGCTTGAGTACAGATGAGGTAGGCGGAATTGACGGTGTAGCGGTGAAATGCTTAGATATCGATCAAGAACACCGATAGCGAAGGCAGCTTACTAGGCTGTAACTGACGCTGAGGCACGAAAGTGTGGGGATCAAACAG
+
CCGCCAA=AB?AB?B>@@?;;;>@;@@@;@B=BA;BB;AA<AC>CBABBBD@BC@CCC?C@@>A;;;@;;50000+0000*0//<<=A9A9;;;;;@:?CC<BB?AA@@@@::9?AABB>A@C:::>?<;899,33</337=6;<@A@@>???A:99<>;;;5<987,77777883333318866659=55577//)/)---88(///77)///44.4::9;;;44436/////7.77//5>>.::444)44;
@N9IO0:00952:05945
TACGTAGGGTGCGAGCGTTAATCGGAATTACTGGGCGTAAAGTGTGCGCAGGTGGCCGCGCAAGTCGAGTGTGAAAGCCCCGGGCTTAACTTGGGAATTGCGCTCGAAACTACGTGGCTAGAGTGTGGCAGAGGAAGGTGGAATTCCACGTGTAGCGGTGAAATGCGTAGAGATGTGGAGGAACACCGATGGCGAAGGCAGCCTTCTGGGCCAACACTGACGCTCATGACACGAAAAGCGTGGGGAGCAAACAG
+
BBBA@@AD8;;;AACA@A@C@CCC@D?C?ABBCD=AAAEE<A@@?@???@@=???C>C@@??599@AA???@?A@80000+0>500)/*/94:;5;*/*.=>>@AABB9@:;:>;;5?BBBBBA==>8<;6551939667.;=A4;49:<;=::9848<<AB=AAAA@>>>B??A<<7:92829;:=@@?A=@;;8=7955=7<25/99(/)/)////674448833333333333&345==>=1:999908::
@N9IO0:00917:05997
TACGTAGGGGGCAAGCGTTGTCCGGATTCATTGGGCGTAAAGAGCGTGTAGGCGGTCAGGTAGGTCGGTTGTGAAAACTGGAGGCTCAACCTTCAGAGGTCGACCGAAACCCCCTGGCTAGAGTCCGGGAGAGGAGAGTGGAATTCCTGGTGTAGCGGTGAAATGCGCAGATATCAGGAAGAACACCCGTGGCGAAAGCGGCTCTCTGGAACGGTACTGACGCTGAGACGCGAAAGCGTGGGGAGCGAACAGG
+
CCCCCCCCCC1CD>@@CC?@??:?=??=@BB@CD>CCCCC>BBAB@?@?>>9>A<ABCB@CAB??@?=B;>>@@@@7@==:00,00@@<A<B?B;;;<7<CCCG?CCC>CCAA0:949??@C????BC>@AAA>AADBBB@F@B?B?@A=ACCBBBC@CCCC>BBBBBBAABBBBBB@BADC@CDCD=B@A=ABAA<AAA=AAA;;;B?A=AA=@@A@@@@@;;;;;;::@:;;.:?>?BGF9DC:9949=?:
@N9IO0:00921:05997
TACGTAGGGTGCGAGCGTTAATCGGAATTACTGGGCGTAAAGCGTGCGCAGGCGGTTCGTTAAGTTCGTTGTGAAAGCCCCGGGCTCAACCTGGGAATGGCAATGGAAACTGGCGGGCTTGGAGTGCGGCAGAGGGGGGTGGAATTCCGCGTGTAGGCAGTGAAATGCGTAGAGATGCGGAGGAACACCGATGGCGAAGGCAGCCCCCTGGGCCGACACTGACGCCTCAGGCACGAAAGCGTGGGGAGCAAACAGG
+
CCCBBCCC<???A@AABB?C?A@@=@;@<@ABCC?CCCCC=BBB@@?@???<@B>B@BBB@B?@A<??@=AA@@@999DC6AB<???B?B?@BB:?;???CB=@@:==8=?>:;;8.55.51555=6708>><====='==9=7<8<8=<<<<>//(/333=AE:AA;;:AAAA><=66/55161?AA?AA??=?AA?C<@@99999)7>>8?8?997=8;8;//(/668178BBCC<@A@BCDC:CDBAA=ABF=
@N9IO0:00924:05988
TACGGAGGGTGCAAGCGTTATCCGGATTCACTGGGTTTAAAGGGTGCGTAGGTGGGGTGGTAAGTCAGTGGTGAAATCTCCAGGCTTAACTTGGAAACTGCCATTGATACTATCATTCTTGAATACCGTGGAGATGAGCGGAATATGTCATGTAGCGGTGAAATGCTTAGATATGACATAGAACACCAATTGCGAAAGGCAGCTCGTTACACGAAATATTGACACTCAGGCACGAAAGCGTGGGGATCAAACAGG
+
A@=?<;;:,9?CA<BBBA=@@@4948?<?ABA@A5>>5==5=;8<@AA=BB>BFDE;BB?AC@CABBB::4;;;;0;A@B5;;5;A=A=BCBC@DD>CBBE?CB@CDBBB@@@@@@<@@6;;=AA?788=4=?@;:;AAA>A>A@;;:;;@?:;;BB@CBBB6;;:>;@@AAA?9:99:><<69998<8;188899(76;?ABBBBB>=<;;898(7<<8=>????>?@;???>>=/9:9;;;;-;:;?B;;;;;
@N9IO0:00925:05993
TACAGAGGGTGCGAGCGTTGTTCGGAATTATTGGGCGTAAAGCGCGTGTAGGCGGCTTAGCAAGTTGGGTGTGAAAGCCCTCGGCTTAACCGAGGAAGTGCGCCCAAAACTGCTTGGCTTGAGTACCGGAGAGGGTGGCGGAATTCCCGGTGTAGAGGTGAAATTCGTAGATATCGGGAGGAACACCAGCGGCGAAGGCGGCCACCTGGACGGATACTGACGCTGAGACGCGAAAGCGTGGGGAGCAAACAGG
+
CCCCCBBB:@@=@@?>@A8::@CC@C?B?BB@DD>BBBBA;@AAACBBBBB>@@=@C?@@?@;@D;@@;@B@@AA<ABC<BAA<@@>B>B@EDD?B@AAAAA@B9@@@7@AABB@C@CC@CBBBCC@C?DDCCC=CB@CC@D@C@CC=B?BCBABBB?BBCD=C@BBAA@?@@???B>BB?D@BBB?BAAA?@@@>B?@@=@=@A@CC?BBC8;;AA@BCCFBBCCBAAAB;;;0;;C;;:;-;@?@@;@BB@
@N9IO0:00942:06003
TACGAAGGTGGCAAGCGTTACTCGGAATTACTAGGCGTAAAGGGCAGGTAGGTGGTTTGGTTAGTCTGTTGTGAAAGCTCCTTGCTTAACGGGGAGAGGCCAACAGATACTGCCAGACTTGAGTATAGGAGAGGGTACTGGAATTCCCGGTGTAGCGGTGAAATGCGCAGAGATCGGGAGGAACACCAATGGCGAAAGCAGGTATCCTGGACTAGTTACTGACATCTCAAGCTGCGAAAGCTAAGGGGAGCAAACAG
+
CCA<;7;>CB?BA=@:;;<@999:3;292;>?@A>BDBBB>BC=BAA?ACG@AB>BA<A?B@CCCCA?@=><;<;-777=7?6;>B>B>BBDD8BCBB?B?B?CCAABBCCCD?BCBDF>ACCABCBB>AC;;;6;CCAA=?<@=?A:@=AACACBB=A??>9?A@AAAAA???;;;0;C>B?BDC?B?BB>B;;;0;<00:>0//6<<499>6667:@;;000/////577;=;;;>6;//0)000+//77;(//:
@N9IO0:00943:05962
TACGTAGGTGGCGAGCGTTGTCCGGATTTACTGGGCGTAAAGGATGCGTAGGCGGACATTTAAGTCAGATGTGAAATACCCGAGCTTAACTTGGGTGCTGCATTTGAAACTGGGTGTCTAGAGTGCAGGAGAGGTAAGTGGAATTCCTAGTGTAGCGGTGAAATGCGTAGAGATTAGGAAGAACACCAGTGGCGAAGGCGACTTACTGGACTGTAACTGACGCTGAGGCATGAAAGCGTGGGGAGCAAACAGG
+
CCCCC;::;B=BB@A@AA?BCC@C;;;D=AABBB<BBABB;@<@??@?@@@=@C?CBBAA<@9??@@@AABBBBC>BBCE>BB@AA?C?>>9>@8:;;??;CCD>99959@@A;??>A>9:<<;::==8<<994:<9>66189=8>;>@?BB@A==><?@@B8??;;;>>>>@?:<=5:5:<:@@C:>>>>;>>C@C@CCCCC@CDCC@CCAAAC>B@AAAA@@A:96:A@@@B=BCCCDDD;CBB@@:>??;
@N9IO0:00945:05981
TACGTAGGGTGCGAGCGTTAATCGGAATTACTGGGCGTAAAGCGTGCGCAGGCGGTTTGATAAGACAGGCGTGAAATCCCCGAGCTTAACTTGGGAATGGCGCTTGTGACTGTCAGGCTAGAGTATGTCAGAGGGGGGTAGAATTCCACGTGTAGGCAGTGAAATGCGTAGAGATGATGGAGGAATACCGATGGCGAAGGCAGCCCCCTGGGACGTTACTGACGCTCATGCACGAAAGCGTGGGGAGCAAAC
+
DCBAABBC=CCAB?@@BB@D@DA?=@6:5<;;;@9;;;BC=C99:@>>=9939=9=@;>@??:?@AAB?BBBBAC:????2><<??:?;AB=BB:?186/5728.7758;7:====9888>????A>=<=<887878%8=<:5:4:7:7777725+2665557-55222599<?;888<465.517>=19;881876-61758=@@A*9?>7?><A:852588766///66>?===5<=>8888)888/:1:
@N9IO0:00950:05967
TACGTAGGGTGCAAGCGTTAATCGGAATTACTGGGCGTAAAGCGTACGCAGGCGGTTTGCAAGACAGGTGTGAATCCCGGGCCTAACCTGGGAACTGCATTTGTGACTGCATAGCTAGAGTCTGTCAGAGGGGGGGTGGAAATTCCACGTGTGAGCAGTGAAATGCGTAGAGATGATGGAAGAACACCGATGGCGGAAGGCAGCCCCTGGGATGAGCACGTGACGCCTCGATGTACGAAAGCGTGGGGAGCAA
+
FCBCBCCC<A@@@=@??@5;20:<*0*0)0:@BF>BB;;;6;C@@ACCCCD???4;;,7;;.54444.48890*//6(//(/)/-(-366616(/////3>173387//8///6666<733333337<79:9:9:"38,33(3,3,3333/86///8///:;3387AB@@@===9=;;*0*-3-8.0*/6693//)/)/(/33888+988/8/--------5-/371333883333333(33789;<1=;878
@N9IO0:00922:06012
TACGTAGGTGGCAAGCGTTGTCCGGAATTACTGGGCGTAAAGGATGCGTAGGCGGTGATTTAAGTGGGATGTGAAATACCCGGGCTCAACTCGGGAATGGCATTCCAAACTGGATCGCTAGAGTGCAGGAGAGGAAAGTGGAATTCCCAGTGTAGCGGTGAAATGCGTAGAGATTGGGAGGAACACCAGTGGCGAAGGCGACTTTCTGGACTGTAACTGACGCTGAGGCATGAAAGTGTGGGGAGCAAACAGG
+
CBBBBB@>BA?AA=A?BA?@@@?C>B>B?BBBAC;@@:::0;<@AB?@@;;9;A=AAAAA<?<?CFE>AAAABCD=BBBC<@@:@@@@>ABCCF@E<??;@AA?B@DC=AAC=CCCCBA@??>899??:?AAA=@B=ABA=A3818:/=>AAA???B?A@AC<A@@@A898><<289*9A?B?BDD?BAAA?AAA>B?BBBCBC8@@@<??D@AB?AAABCCCCBBB?BA@ABB9AA?@<<</::===7>=95
@N9IO0:00926:06018
GACAGAGGAGGCAAGCGTTGTTCGGAATCATTGGGCTTAAAGGGCGTGTAGGCGGCGGCGCAAGTGTCGAGTGAAATCCCATCGCTCAACGATGGAACGGCTCGGCAAACTGCGTCGCTTGAGGTCGGTAGAGGTGCTCGGAACTCTAGGTGGAGCGGTGAAATGCGTAGATATCTAGAGGAACGCCTGAGGCGAAAGCGGGGCACTGGGCCGATTCTGACGCTGAGACGCGAAAGCGTGGGGAGCAAACAGG
+
BECA@@B?B@=?B>@ACB@BB@CC@C?CBAA>BB<?@299.9A9@ABBDBA?>>29929:@@:@AAABDBBCBCD>CBE@CB?@@CDC@CBAAA?A=AA=BBBB@CFF?BBBCCBBBAA7;;@;@BB7;;B@@<?A@@@C<?<?AAABBACC?BBBC>ABBB=;;;C@@@CAAABB@@?@<@???;:555:39999)44444&55599:095:44.44498444/////:88:;3;///799+:<?>@7>==2
@N9IO0:00942:06051
TACAGAGGGTGCGAGCGTTGTCCGGAATTACTGGGCGTAAAGGGCGCGTAGGCGGCTTGGTAAGTCGGGGGTGAAAGTCAGCGGCTCAACCGCTGGACTGCCTTCGAGACTGCCTGGCTTGAGCATGGTAGAGGCTGGCGGAATTCCCGGTGTAGCGGTGGAATGCGTAGAGATCGGGAAGAACATCGGTGGCGAAGGCGGCCAGCTGGGCCATTGCTGACGCTGATGCGCGACGAGCGTGGGGAGCAAACACGG
+
CCCB@@CC>BBBB????@>@AC?C@B?C@CBBBC>AAABB<AC=@@?@@AA?AD<@@495;?;?C@?@AA2ABDE>BB>@@00-0@@D@D@BBBA>ABAAA?B?B@@@@@AAB?BB?BC?BBBCCCC@CECDC@BBB>BB>A>A>AA;A>@AAABBB@CE@C?CAAABAAB@??==?5:3:<7455::55615<<5:7;9496;<<>@B=B99;AEEDAAA@000>00/;><44333999;==155==>465557
@N9IO0:00944:06018
TACGGAGGGTGCAAACGTTGCTCGGAATCATTGGGCGTAAAGCGCACGTAGGCGGTTTCATAAGTCGGGTGTGAAAGCCCTCGGCTCAACCGAGGAAGCGCATTCGAAACTGTGGGGCTAGAGTACTGGAGGGGGTGACGGAATTCCCGGTGTAGAGGTGAAATTCGTAGATATCGGGAGGAACACCAGCGGCGAAGGCGGTCACCTGGACAGATACTGACGCTGAGGTGCGAAAGCGTGGGGAGCAAACAGG
+
CCCKABBB=@@?BB=:::=@@A@@;@6;;@@=@C>BBCCC<A@@@C@AAAB???=?F>BCBB>AABBB=@@@BBD=CBB=ABB;AA::6;?ABB?B?AACCCC@BAAA>ACBCCCC:C@@AAACCCCC?DDDDD1AAABC@C@C?@D>F@@@@BA@@<@AAA<B?AAA@@?@BAAAD>AA>A>AAA?A>>>=>???C?BB?BBBB?BC?BBB??@DBBBCCAAAAB>;=>=>>D7=ABAA@A6?>?@A=A@A=
@N9IO0:00949:06058
TACGAAGGTGGCAAGCGTTACTCGGAATTACTAGGCGTAAAGGGCAGGTAGGTGGTCTGAAAAGTCTGTTGTGTAAGCTCCCGGCTTAACTGGGAGAGGTCAACGGAAACTGTCAGGCTTGAGTATAGGAGAGGGTACTGGAATTCCCGGTGTAGCGGTGAAATGCGCAGATATCGGGAGGAACACCAATGGCGAAAGCAGGTGCCTGGACTATTACTGACACTCAGCTGCGAAAGCTAGGGGAGCAAACAGG
+
BBBB@=A>@@;@@<@:;;@CCBCB>?=?@CBBBB>A@A@A9@@9@@@<ADC@EE@BBBBBAB8BBBBBC?BBBBB6;;ABB8A?CB?BFCFHJ>ABBD@BBB@CC@EE?D;;:BBA?BB>A9::BCCC?AA@@@8??@@@<??C?BB=B?@@@DBBB@AAAC>CCBBA@@BBB;;;;0;@=A>AAB<@<>@=@999,99==9=9916>9@>@>C>BBBBBCDA@@@@@;;;ABD=@@@;;;;.;@@?@6;;B;
@N9IO0:00950:06026
TACGAAGGGTGCAAGCGTTAATCGGAATTACTGGGCGTAAAGCGCGCGTAGGTGGTTTGGTAAGATGGATGTGAAATCCCCGGGCTCAACCTGGGAACTGCATCCATAACTGCCTGACTAGAGTACGGTAGAGGGTGGTGGAATTTCCTGTGTAGCGGTGAAATGCGTAGATATAGGAAGGAACACCAGTGGCGAAGGCGACCACCTGGACTGATACTGACACTGAGGTGCGAAAGCGTGGGGAGCAAACAGG
+
/77/5.55)5554.4944.437//)/)/16949:,::;AC=BBB@@ABBDD@CCACI>F@DB@AA@B?BDB;;;D>CCDD;AA9@@00-07A;;)/)/559:;;956505;;@<???ABA;::A????@AAAAA6=;177/4.44(4.44388:33328344(4;:;;BCCBCCCD?D:;:;?CCC?CBBB=A@@5;5;AAB:<;ADD@BBAA@BB;;;@A;;;@@C?@AA;;;0;;;;CCC7B;;;B=ACB=
@N9IO0:00951:06039
TACGTAGGGGGCTAGCGTTGTCCGGAATCATTGGGCGTAAAGCGCGCGTAGGCGCCCGGTAAGTCCGCTGTGAAAGTCAAAGGCTCAACCTTTGAATGTCAGCGGATACTGCCGGGCTAGAGTCCGGAAGAGGCGAGTGGAACTCCTGGTGTAGCGGTGGAATGCGCAGATATCAGGAAGAACACCAACGGCGAAGGCAGCTCGCTGGGACGGAACTGACGCTAAGGCGCGAAAGCGTGGGGAGCGAACAGG
+
AB999CCCCC3CCCCBBB<@@@?B?B>AABB@BD=?@@AA5;;A;;;@@BC>;;;;0;<A@=AAA=BBA@@ACF;BA@@@:@9@CBB>B?BB=BC?;;;D@@@B?CBBCB@?>@D>AAABAAAB?B?C@CBB@CBBBBB@C@CCCABB>BABABBB@BB?B@AA@BBB@@@@@A;;6;?AA>CBC@C@BA=?@>9@=AAABBBBBBBD<@@B=@<@CAAADCBB@C@BA@;;;0<;<;<<<.;;;CC?;;;?
@N9IO0:00958:06055
TACAGAGGGTGCGAGCTTTAATCGGAATTACTGGGCGTAAAGCGCGCGTAGGCGGCTTTGCAAGTCGGGGTGTGAAATCCCCAGGCTTAACCTGGGAACTGCATTCGAGACTGCATTGCTAGAGTATGGGAGAGGGAAGTGGAATTTCCGGTGTAGCGGTGAAATGCGTAGATATCGGAAGGAACATCAGTGGCGAAAGCGACTTCCTGGACCAAATACTGACGCTCATGTGCGAAA
+
<;<55955)558888444(3-33928283:::;;4:<437*9:9:;;:=9:4;?>9:9)595.595555&595555)5/;;&//)//)/)/)/55)5.55;;<=9=>=6666559;5954444444444)4:::=6=466>6;166)55:4;;;666D?>?;F966>>@@9995::97<7:.4.555555:9)////)//555<8>:==8<<.55)559994//77///98844444
@N9IO0:00963:06013
TACGTAGGGGGCAAGCGTTGTCCGGAATTATTGGGCGTAAAGAGCATGTAGGCGGATTTTTAAGTCAGGTGTTGAAACCTCCGGGCTCAACTTGGAGCGTGCATCTGATACTGGAAGCTTGAGGGTATGAGAGGAAAACGGTATTCCTAGTGTAGCGGTGAAATGCGTAGATATTAGGAGGAACACCAGTGGCGAAGGCGGTTTTCTGGCATACAACTGACGCTGAGATGCGAAAAGCGTGGGGAGCAAACAGG
+
CDA@@:9:9:*;D?C@@A?AAB@D@C@C@CC@CC>A@??B;ABB:::AA?>;>A?BBBBB3B@BB@>?:99939=?8??BB?CC<B8986;>2927;8@@?;:;;>::::;;<8=6:5;<>777(3;33373/(///&/-(---(-(-9;;<>>><<9<@CC=;;;B@CBCCBC?BC?BB>B>B@@=@?@?=B@@=@?BB?BA?2?9959@AAAB>CCBCCB@A;;;@@AA<;;;.;C;;:CC8BB@@@3>>@9
@N9IO0:00916:06097
TACAGAGGGTGCAAGCGTTGTTCGGAATTATTGGGCGTAAAGCGCGTGTAGGCGGCCTTGCAAGTTGGGTGTGAAAGCCCTCGGCTTAACCGAGGAAGTGCGCCCAAAACTACGAGGCTTGAGTGCCGGAGAGGGTGGCGGAATTCCCGGTGTAGAGGTGAAATTCGTAGATATCGGGAGGAACACCAGTGGCGAAGGCGGCCACCTGGACGGTAACTGACGCTGAGACGCGAAAGCGTGGGGAGCAAAACAG
+
BBB;;:BA8AA?@<@???=AA?BA?C>@?@@@DF>ABBBA78:89A@AAAC=::7;=B;BCG?CB@CC=BABCCF>CCD>CBCACCDF@B?BAA=A?BBC<;;C?CCC:C?@?A;:6;?;?@AAAA?B>AABBB=BCAGD?C@A?@D=B?BCCCBBB?AAEF>CACCBBB@@@;;;D<@A@B@CBB;@@??9@@?9???@;????;??5:9B=@@>AAAAAA@?????@@A???8?@@=??=2>@8787&875
@N9IO0:00923:06063
TACAGAGGGTGCAAGCGTTGTTCGGAATTACTGGGCGTAAAGCGCGCGCAGGCGGGTCCTGTAAGTCGGAAGTGAAATTTCGGAGCTCAACTCCGAAGCTGCTTCTGATACTGCGGATCTAGGGACCGGTAGAGGCTGGTAGAATTGCAGGTGTAGCGGTGGAATGCGTAGAGATCTGCAAGAATACCCGTGGCGAAGGCGGCCAGCTGGGCCGGGTCCGACGCTGAGGCGCGAAAGCGTGGGGAGCAAACAGG
+
//<99===6==A@<@@@?<@@>AC>B6;5:ABBE>BBBCC<B;;:B@@@BB>BCC=BB>BCAA=BAAB?B@BBCCE>BC<B@<?>>?AB?@AA=A@9>>??>C?BBCBBAB>?>B?BBBBBBC;AA?B>A??7849@A<ABBC?B?BCCC>=;A@A@A:5616:==<=:;;>?@;;;@AA=AA;===>7>==8<A>5:58818:=:;;=>3;7;D:@A<@B??>?===:>;:;;:3;A@>>>>2>>>>>7><=5
@N9IO0:00925:06085
TACGAAGGGGGCAAGCGTTGTTCGGAATTACTGGGCGTAAAGGGCGCGTAGGCGGCTTATCAAGTCAGGCGTGAAATTCCCGGGCTCAACCTGGGGGCTGCGTTTGATACTGATGAGCTTGAATGCGGGAGAGGATAGTGGAATTCCCAGTGTAGAGGTGAAATTCGTAGATATTGGGAAGAACACCGGTGGCGAAGGCGGCTATCTGGCCCGTAATTGACGCTGAGGCGCGAAAGCGTGGGGAGCAAACAG
+
BBB;92;<;<*<C6;BCB?BC@CC@C@B@BBBCD=CBBCC?CC?BAAABBC?@?<?B?@AAA<??BBB78@>BBC>D?BC>BB????>@D@BBCCC2A99789>5>?@@@A@@?@@AAB?BB@>>=DD=@?@A?CCE???;?<>?BB<AB@@@>=;;6;?AA:@;>?::;>>>B=BD9A<@@7;;::<69959//).27738:9999959=0226164257:::758::88>??3<==8888)8:==>7;66
@N9IO0:00933:06094
TACAGAGGGTGCGAGCGTTAATCGGAATTACTGGGCGTAAAGCGCGCGTAGGCGGCTTTGCAAGTCGGGTGTGAAATCCCCAGGCTTAACCTGGGAACTGCATTCGAGACTGCATTGCTAGAGTATGGGAGAGGGAAGTGGAATTTCCGGTGTAGCGGTGAAATGCGTAGATATCGGAAGGAACATCAGTGGCGAAAGCGACTTCCTGGACCAATACTGACGCTCATGTGCGAAAAGCAGTGGGGGAGCAAACACGG
+
BBBAABBB<;<:A@@>@>3929@?9=2945@@@C>9::DA59:89>@A@AC?@A=@@A:@BC@B@@@B;BBBBBD;9999*557<<161579993;69=99;;5;B@AABBBBBD>@?;>0//;9::8+55>:<4=255<8=8=>6=?B?DDB@@?A=>?@A;BBBBBBCCA@@@@<>?D9>;>??=>>;@59999.995:55.5.55.5<7=9>>BBBAA>@@@@@?@@00000&/////////$//388033334
@N9IO0:00938:06098
TACGAAGGGGGCTAGCGTTGCTCGGAATCACTGGGCGTAAAGCGCACGTAGGCGGATCTTTAAGTCAGGGGTGAAATCCCAAGGCTCAACCTTGGAACTGCCTTTGATACTGGGGATCTCGAGTCCGGAAGAGGTGAGTGGAACTGCGAGTGTAGAGGTGAAATTCGTAGATATTCGCAAGAACACCAGTGGCGAAGGCGGCTCACTGGTCCGGCACTGACGCTGAGGTGCGAAAGCGTGGGGAGCAAACAGG
+
AABA@9ABBB0CCCC<;:?BBCBB?C?A@BC@@?9;;:?@;@@@@BBCBBB@CC?@@9994:<@BBCCCC;BBBB<AAA;@=@?BBBC@C?B@B?A<AAAA=AD<AA@@@:999-;@@A@BBCBB@DAD>BBC?BB;;;C@D=AA@@@@B@@@BA@@=@@@C>G@DCCCBBBAA=ABBB?BB@BBB@DB@@<@@>;==::5;A@@@BB=@A@BABBBBBBBBBB>==>@?>>??7><>?@AA8@@@@@:@@@;
@N9IO0:00941:06069
TACGTAGGTGGCAAGCGTTGTCCGGATTTACTGGGCGTAAAGGATGCGTAGGTGGATATTTAAGTGGGATGTGAAATACCCGGGCTCAACTTGGGTGCTGCATTCCAAACTGGATATCTAGAGTGCAGGAGAGGTAAGTGGAATTCCTAGTGTAGCGGTGAAATGCGTAGAGATTAGGAAGAACACCAGTGGCGAAGGCGACTTACTGGACTGTAACTGACACTGAGGCATGAAAGCGTGGGGAGCAAACAGG
+
CCCBA996:@9@D=@@BB@CCC?A?CDD>CBCCF>@@@BC=C@C@@:::@A?AB@BCCBC<@>@BCC<B===???8@@AD>DC=AABB>AA?CD>>>?BBAAA?B?BB>BCB?BBBBBBB????@@AA?AA>?;?A=AAA>A?B@B>A@AB>??==;4=9;:066:@:99:9=<177188993:9939>==7::?==8;;;??;?BBB:>=>>>@<@@@>>;;;:89089888B9?::;CFE5>>===3;:C:
@N9IO0:00952:06085
TACGTAGGCAGCGAGCGTTGTTCGGAGTTACTGGGCGTAAAGAGTATGTAGGCGGTTTTGCAAGTTCGGTGTGAAATCTCCCGGCTCAACTGGGAGGGTGCGCCGAAAACTGCAAGGCTAGAGTGTGGGAGAGGAAAGCGGAATTCCTGGTGTAGCGGTGAAATGCGTAGATATCAGGAGGAACACCGGCGGTGTAGACGGCTTTCTGGACCATTACTGACGCTGAGATACGAAAGCGTGGGGAGCAAACAGG
+
ADDCBAA=A;;:B@@@<@9==8=?:;;@7:@BAA:B====6<:::C;5;AA=?>4=;;+49B=AA?BC@CBCAA@:BDCBB=B?BBBA7@99606@@4<B@;9.5999.;;><A;@659<;=<@@>@<:<ABB@BC>@AA=@7>8=7;;:BCCCCCC:>A;;3;<<@BCBB@@@@?A=@A<@5@@A?B?@A<A>:94444.5<=4CBA=A<9@@=??>?B;;<<>?8<<83333(3334888+444::)49;2
@N9IO0:00955:06101
TACGAAGGGTGCAAACGTGCTCGGAATTATTGGGCGTAAAGCGCACGTAGGCGGCATTGCAAGTCGGATGTGAAATCTTATGGCTTAACCATAAAAGTGCATCCGAAACTGCAGTGCTTGAGTACTTAAGAGGATCGCGGAATTCCCGGTGTAGAGGTGAAATTCGTAGATATCGGGAGGAACACCAGTGGCGAAGGCGGCGATCTGGGAAGATACTGACGCTGAGGCGCGAAAAGCTGAGGGGAGCAAAC
+
B@BA?4;;,59A;;1000///;>:>@C>A@5;;09@999/333434@@@?=?@3:9=2;;;6:BAB?BBCCECD:;:;=@;;4994>9>;@;:::-559;8;<2999-94444:<<<<:>;;;<<:3939::555555:.5.5.5@6@=:955@5969>AB=CBCCCCCBB@@;;:.7?1818<:5:<5949>@8@;?A:@>@@@BC@8@>?DBA:99;<@AAAAA-//:----'------88&--888/9
@N9IO0:00917:06141
AACGTAGGAGACAAACGTTATCCGGAGTTACTGGGCGTAAAGGGCGTGCAGGTGGTCTGTTAAGTCTGGCGTGAAAGCTCTCGGCTAAACCGGGAGAGGTCGTTGGATACTGGCGGACTAGAGGACGGTAGAGGCGAGTGGAATTCCGGGTGTAGTGGTGAAATGCGTAGAGATCCGGAGGAACACCAGTGGCGAAGGCGACTCGCTGGGCCGTACCTGACACTAAAACGCGACAGCATGGGGAGCGAACGGG
+
D;CCCCC@;;;CDD>BAA;BCB@C@;<;=@;;<B=;:;CD<BC>BC@A@AF>AA?BB???>A=@@@>?;?BAAAB799BBBAB?A:::5;=?A<AABB=AA;:7;@CCCCGF@CC@BBBCCCCACBB?A?A::7:@@A>@=@=A>B@CC=BDDCCAA>ABCC>CBAAA@@A?9;;>A;AA>A>;;;?BB@A>@BF=A?BGBCBFCB:::6;>CB@@<@AB;;;BCCC;CFDECBCCBCBBCA6;:;AA@CDE?
@N9IO0:00919:06140
TACAGAGGGGGCAAGCGTTATTCGGAATTATTGGGCGTAAAGGGCGCGTAGGCGGCTTTGCAAGTGATGGGTGAAAGCCCTCGGCTTAACCGAGGAACTGCCCGTCAGACTGCATGGCTTGAGACCGGGAGAGGTGAGTGGAATTCCCAGTGTAGCGGTGAAATGCGTAGATATTGGGAGGAACACCAGTGGCGAAGGCGGCTCACTGGACCGGAACTGACGCTGAGGCGCGAAAGCGTGGGGAGCAAACAGG
+
DBC;;;;;;;*;C<@ACC?BB?;;6:=A<AA>AD>BABAC9??9???A=AA@::8;DD;BBC=@@BBCCD7;;CD?AAA<AAA=AB>A=@?@@@>@@C?AAA:?@@@@@@@@AAAAAAA7::==@5;;0:A=@>A@@@@@?@=?=?C=??@;;;@AA?BA??9:::?@A?A?:;.;4(44.;<BBC@CD>C?CCCAC>AA?A@BBCAA7A@:?9>:ABBBCCBBBBB@BBCCCC=B@B@@@@3@@AAA;A@@;
@N9IO0:00925:06117
TACGTAGGTGGCAAGCGTTGTCCGGAATTATTGGGCGTAAAGGGCGTGTAGGTGGGTAATTAAGTCGTGTGTCTAAGTGCGGAGCTCAACTCCGTATGGGCGCAGGAAACTGGTTATCTTGAGTGCAGGAGAGGAAAGTGGAATTCCCAGTGTAGCGGTGAAATGCGTAGATATTGGGAGGAACACCAGTGGCGAAGGCGACTTTCTGGACTGTGTCTGACACTGAGGCGCGAAAGCTAGGGGAGCGAACGGG
+
CEBB@@@;:94:A?AABB@BBE?B?CBG@CC@CC>BBBCC>CC>AAACBBB?BBB>BB@C>A=ABB@AACCAAAC>BAAAAA?@@BBC?CBB>AABBBD@A@@BBADE?BAAACADFCDFBAABB@@A?:9;A@CG<B;;7;>A?AC?ABBBBBBB@=A@?>9?C@AAAAA@CC?@A<@@<A>BBB?CCCB@CCC?C@BBBBBB>BBC@==BBBCCAAAFBBBBA;;6;@?:;;6;BAAADD9;8:BA<?@?9
@N9IO0:00939:06127
GACGTAGGGTGCAAGCGTTGTCCGGATTTATTGGGCGTAAAGAGCTCGTAGGCGGCTTGTTGCGTCGACCGTGAAAACTCACCGCTTAACGGTGGGCTTGCGGTCGATACGGGCAGGCTAGAGTTCGGTAGGGGAGACTGGAATTCCTGGTGTAGCGGTGAAATGCGCAGATATCAGGAGGAACACCGGTGGCGAAGGCGGGTCTCTGGGCCGATACTGACGCTGAGGAGCGAAAGCGTGGGGAGCGAACAGG
+
ABCCCCCC=AA;;6:=@@?CBB?A?AAA;@A6@@4>;==:199<<<588>@>AA?@A<@@=?@=@949=249==@=7@B@@A@AAB?B?CI@CAC>AC@CBC?CB<;;;:;;0;;;5:BABCDC@BB@@;;;;-;@@AAC=?=?=?;?C???????B?B@A@;@AAAABA@AA???@;>=<@:;;;>A>@B>A;:69<<=?9?AAACCD>D@D@??A?::9@A;;9@@CCCDEC7;:998??3@B@@@=:::8
@N9IO0:00939:06142
TACAGAGGTCCCAAGCGTTGTTCGGATTCACTGGGCGTAAAGGGTGCGTAGGCGGTCGGATAAGTCTGATGTGAAATCTTCGAGCTCAACTCGGAAACTGCATCGGAAACTATTCGGCTGGAGGATTGGAGGGGAGACTGGAATTCTCGGTGTAGCAGTGAAATGCGTAGATATCGAGAGGAACACCAGTGGCGAAGGCGAGTCTCTGGACAATTCCTGACGCTGAGGCACGAAAGCTAGGGGAGCAAACAGG
+
BAB;;;B@CDE?D?BBCG@BC@BD?CA?;::BBE>AAABB=CC>CBAAAAA>@B?A@@>@AAACBAAA@@A@AAA8@AA?BBCCCCCC@BDCC@DC=B:;;BBBC7A;3AAA@>AB?B@@?CB>@A;C:?CCC9@ABDCC:@;G@BCBBABBCBB@A@BBBE=CCCCCBBBBAABBB=BD?B7<@B?CBBC?C@A?A@FE@@AC@@@A=?;;8;@C@CCBABA;;;A<ABBABB8;;;;;BB:BCDCC=BA@=
@N9IO0:00941:06118
TACAGAGGGTGCGAGCGTTAATCGGAATTACTGGGCGTAAAGCGCACGTAGTCGGCTTGTCAAGTCGGGTGTGAAATCCCCGGGCTCAACCTGGGAACTGCATCCGAAACTGACTTGCTAGAGTATGGGAGAGGGAAGCGGAATTTCTGGTGTAGCAGTGAAATGCGTAGATATCAGAAGGAACATCAGTGGCGAAGGCGGCTTCCTGGACCAATACTGACGATCAGGTGCGAAAGCGTGGGGAGCAAACAGG
+
BCBBC@@@:AA>ABB???=?=?CC@D?A>@???A9@><<<6<<=@@@BBECCCC?BB?AACC@BBAAD>CBBBBB<AACC:CD<??A@9?<?@@9A=@:;:@@BADED?CCDBCB@BDDBCCCBB:::6;@@BE<B><<<5<7;D=BBB=BCBBBBAD;;;@6?@@@@@A;;;@@ACCAD@D>@@AAAA??<?BA<@=??;??;?<@A=AA?B=AAC@@@A;;;;@@;@BBABC;@@CBAAA3AA;;;0;AA=
@N9IO0:00958:06148
TACGTAGGGTGCGAGCGTTAATCGGAATTACTGGGCGTAAAGCGTGCGCAGGCGTCTTTTAAGACAGGTGTGAAAGCCCCGAGCTTAACTTGGGAATTGCGCTTGTGACTGGAAGGCTCGGAGTGCGGAAGAGGGAGCTGGAATTCCTGGTGTAGCAGTGAAATGCGTAGAGATCAGGAGGAACACCGATGGCGAAGGCAGGCTCCTGGGCCAGCACTGACGCTCATGCACGAAAGCGTGGGGAGCAAACAGG
+
BCCCGBBB<@AACBBBBB>B?@@C@D:=9:BCCC?BBBDD>ECC;<;@<@@?00/?@;@.?<?BBCC?BBBBBA8??<=+;;7;80927C>CC>C>B5>>BBB6@:BAA@A=A5979ACB=@@@@@A=A=A@AA;@ABCD@CAD@C>BB@BCBDCCBBEFDE=CCCDAAAB@@@@AB<@@?B>AAB7;;@A9>@?;@:@=@799949@;6@@BBBB@@??:9:??>:9:=>;;;0;@AACEE;AB@BC?CCC@
@N9IO0:00958:06155
TACGAAGGGTGCAAGCGTTATCCGGATTCATTGGGTTTAAAGGGTGCGTAGGCGGGGCGGTAAGTCAGTGGTGAAATCCTGCAGCTTAACTGTAGAATTGCCATTGATACTGCCGCTCTTGAGTACGCTCGACGTGGGCGGAATGTGCCGTGTAGCGGTGAAATGCTTAGATATGGCACAGAACACCGATCGCGAAGGCAGCTCACGAGGGCGAAACTGACGCTGAGGCACGAAAAGCGTGGGGATCGAACAGG
+
>>>00,0A6AABB@BCCD@BBB<@;??;?AA<BC9@@*9:,7;.9:BBCBB?CCAC9BC@BB?BBA@@@@<@BBC>CD;;;@@@AC4966KJGCCC@C9BB@CD@DBBBBBBB@BBAA?>A?@@?BDA<CA@;<=BB=BB@C@AA?=>7;=B=888=7BBBB<@@BB=?>BBBBB=@BB???598A8>?;///66(/(/68996766655'2585.7758;9=222726689<99,9:=;;;<-688==8:;;6
@N9IO0:00922:06196
TACGTAGGTGGCAAGCGTTGTCCGGAATTACTGGGCGTAAAGGATGCGTAGGCGGTGATTTAAGTGGGATGTGAAATACCCGGGCTCAACTCGGGAATGGCATTCCAAACTGGATCGCTAGAGTGCAGGAGAGGAAAGTGGAATTCCCAGTGTAGCGGTGAAATGCGTAGAGATTGGGAGGAACACCAGTGGCGAAGGCGACTTTCTGGACTGTAACTGACGCTGAGGCATGAAAGTGTGGGGAGCAAACAGG
+
BCBCCCC=AA=?C?BBBC?BBB?B@CBF@CCCCF>9::BB<B@CBB;;:CD@BB?BBCCD=B=BCCE>???@@A@<??@C>BB=BBBD?AAABD?C>BA=ABA=A=@@9@??=ACCCBB?A@?9:9??=@@AB>A?:@>?:?7879D=B;;;BABAB?BAAA=?@?BB@@@@AA<@@:AB?B@ADD@C???>ABC?C@899BBB=BAA>A@@???<@AABBBBBBBC?A@@@@@<ABBBFEF9????D;A::4
@N9IO0:00928:06194
TACAGAGGGTGCGAGCGTTGTCCGGAATCACTGGGCGTAAAGGGCGCGTAGGTGGTGGCTTAAGCGTGCGGTGAAAGCTCGGAGCTCAACTCCGAGTCGGCCGTGCGAACTGGGCTCACTGGAGCATAGTAGAGGCAGGTGGAATTCCGGGTGTAGCGGTGGAATGCGTAGAGATCCGGAAGAACACCGGTGGCGAAGGCGGCCTGCTGGGCTATGGCTGACACTGAGGCGCGACAGCGTGGGGAGCAAACAGG
+
BBCCCCDD>BBABA>8::6:;;=A:@<?@C@??C=@@??>5>C=AAA:;:?;@A=@?;;;6;<>CC@@;;5;;:;4;@:A?<?@?AAA=A;;6;BA@AD6;5;:;;:@=B@@B8B??@A>A;@@@ABCCBBBCC@BAA=@@<?>A?D@DH<?@BBB??=?B>A@BBAAAAA@A?@@?B@D@CB?AAA<@;@@>@AC=?=?C=A=ACCAAA<@A????AB???@@989939@????AACCBBBB8>??AB;AAA5
@N9IO0:00935:06177
TACGGAGGGTGCGAAGCGTTATCCGGATTCACTGGGTTTAAAGGGTGCGTAGGAGGGCAGGTAAGTCAGTGGTGAAATCCCCAAGCTTAACTTGGGAACTGCCGTTGATACTATCTGTCTTGAATACCGTGGAGGTGAGCGGAATATGTCATGTAGCGGTGAAATGCTTAGATATGACATAGAACACCAATTGCGAAGGCAGCTCGCTACACGAATATTGACTCTGAGGCACGAAAGCGTGGGGATCAAACAGG
+
999>9B>98>@0/07:822(---(-(/;5;<@994)44)44)44)444::;;69@:8;@?;@?;?=A@A@?;<889.8888.:7<BC8B9=B9BB<B?A???=@@?ABECGCBCCA@@CDAFEACCC666C:CB:BBBBBC@C@BCBBBBCBB<BB?@:@@?@9@=@C?BBBBBA@@@??@???BBB?B@D;;;BC<@>@AAAA???AAABBBC@BBB?A@@C=??:96:??:33(3=?>>@@2>@???7?BB7
@N9IO0:00944:06184
GACGAACCGTGCGAACGTTGTTCGGATTCACTGGGCTTAAAGGGCGCGTAGGCGGCCGCTCAAGTCGGGGGTGAAATCTTGCCGCTTAACGGCAAAAGAGCTTTCGATACTGGGCGGCTGGAGGGAGGTAGGGGTGCGCGGAACTTCCGGTGGAGCGGTGAAATGCGTAGATATCGGAAGGAACGCCGGTGGCGAAAGCGGCGCACTGGACCTCCACTGACGCTGAGGCGCGAAA
+
ABBBB>B>B;;9@@<=9:39:<@=<:@;?CCBCD;A@5;<04;29:@B@><800+0,00=@B8CBAA@A@,;;<C;CAB7:;;A==4:49==9;;;.;>?@@D=BBBBA@@@A9@@<@9939:9/8@;@;;:;-9@=?=?=<659<B9B?BB<@A@@<@AAB=999??><@94449.3-3-3-33828588388880944.49===@@?BCACC?CCB@@A@;9999259;5555
@N9IO0:00947:06205
TACGTAGGGTGCAAGCGTTAATCGGAATACTGGGCGTAAAGCGTGCGCAGGCGGTTCGCTAAGACCGATGTGAAATCCCCGGGCTTAACCTGGGAACTGCATTGGTGACTGGCGGGCTAGAGTATGGCAGAGGGGGGTAGAATTCCACGTGTAGCAGTGAAATGCGTAGAGATGTGGAGGAATACCGATGGCGAAGGCAGCCCCCTGGGCCAATACTGACGCTCATGCACGAAAGCGTGGGGAGCAAACAGG
+
AABBB;;;055595;=BB<@<@@<;A,000//;1<5;9;0;@CAB@BB;<9<@=A=??@:;7:DD;@AC@A?AC;9444&44)48.5.55;?A8@;:9::49058=<@BB@>??C<BBCBA@@@?@:=@A@ACCCC(?99717-75<;888?@?AAAC?@@9:::?@@?@@@@ABB7;;?B?@@B?@A@@;;:;=A;@@?>@>@,>>@,92929==?BA000>>@;99A544;2:5555;>+5666>7><=:
@N9IO0:00949:06187
TACAGAGGTCCCGAGCGTTGTTCGGATTCACTGGGCGTAAAGGGTGCGTAGGTGGTGAGGTAAGTCGGATGTGAAATACTGGAGCTTAACTCCGGAACGGCATTGGAAACTACCTTGCTAGAGGGTTGGAGGGGGGACTGGAATTCTCGGTGTAGCAGTGAAATGCGTAGATATCGAGAGGAACACCAGTGGCGAAGGCGAGTCCCTGGACAACACCTGACACTGAGGCACGAAAGCTAGGGGAGCAAACAGG
+
BBCCC9999AB8@9;:AA=AA@BB@BCADBBCCD=BBACE?EH?@@<9;DC@FC?ABBB@BB@BBBB@B==?BCE>CBAAA7@???4717@B6B6A6??5>BB>D?BB>>:>>=B=BA>>=<<;1;8;4<<<<<<&<>>A9?;?;>AAA?A=;;:<<==<<<5788;;?>BA;==@@@@>9>;>>>:=A=<8<==276:9>@<>>9>@:>>C=;;;8::///559/8.69=;9=2;=;;;ED;?>>AD;A@@4
@N9IO0:00918:06239
TACAGAGGGGGCAAGCGTTGTTCGGAATTACTGGGCGTAAAGGGCGCGTAGGCGGCCTGTTAAGTCGAACGTGAAATCCCCGGGCTCAACCCGGGAACTGCGTCCGATACTGGCAGGCTTGAATCCGGGAGAGGGATGTGGAATTCCAGGTGTAGCGGTGAAATGCGTAGATATCTGGAGGAACACCGGTGGCGAAGGCAGACATCCCTGGACCGGGTACTTTCACGGCCTGAGGCGCGAAAGCCAGGGGAGCAAA
+
:B?@@@@@@@,;;29999599455047>4=@99:/97344(4:3;;;>A@@:00+05:7:6=6<7<4959@??@>7=BBC7AA<;::>:>;6;>9C669;;<BC55955555.5<B=@A9=<7;;.44)4;;;>4:::::3838.4.43588899990333=/33;B>>:B<;;;;;7;;7:64447=6:86?<806(///////33(33,/8(//(/,,,,(,,,,,507933,333377.5;8<=?=+883333
@N9IO0:00923:06239
GACGGAGGAGGCTAGCGTTGTTCGGAATTACTGGGCGTAAAGCGTGCGCAGGCGGCCTGGTTAGTCGGAGGTGAAATCCCGGGGCTCAACTCCGGAACTCGCCTCCGAGACGGCTGGGCTTGAGCGAAGGGAGAGGAGAGCGGAATTCCCAGTCGTAGAGGTGAAATTCGATAGATATTGGGAAGAACACCGGTGGCGAAGGCGGCTCTCTGGCCTTTTGCTGACGCTCAGGCACGAAAGCGTGGGGAGCAAACAGG
+
BCAB?BC=B@>>@@B@BB@AA@A@;@+0*0000@<@@@CD<@?C?A>A=::18::=8;;88::<3931791777=8>9?9A=B1BBBA:@@@<@*0)/////07;5737333,2688,226::666;/88(56:817:8;@=7;)/(//'--///65556(----(-(-///33777717;)7/77/7<>6;679/>:;7<855058=?9:;4929?@6B@@??A====;;5;@AACB=BBCCDDD;D@@@A9A@@=
@N9IO0:00925:06219
TACGGGGGGGGCAAGCGTTGTTCGGAATTACTGGGCGTAAAGGGCGCGTAGGCGCTCGCTAAGTCGGGTGTGAAAACTCTGGGCTCAACCCAGAGCCTGCACTCGAAACTGACGAGCTAGAGTTCTGGAGGGGAAAGCGGAATTCCTGGTGTAGCGGTGAAATGCGTAGATATCAGGAGGAACACCGGTGGCGAAGGCGGCTTTCTGGACAGAAACTGATCGCTGAGGCGCAGAAAAGCTAGGGGAGCAAACAGG
+
BCCCCCCCCC"CB6;;A@<AC?CCAFACBCCBBB;@AA@@0;;0;AA@@AA@;<6B==ACB?CCCCC?CBBBB<<155=CDD4BBBC?A@9A@:9:;@@?>>BAAAD?BAAA???=@@@@????B@@6;777&33(3772<8C8C?BB@BAA@@0000>>>6=<<>>>@@@===>>9;:499=>>1:488.89<5=58:48?=1::>,//669<0;77522885558455222...&../55<</688;;37773
@N9IO0:00927:06218
TACAGAGGTCCCGAGCGTTGTTCGGATTCACTGGGCGTAAAGGGTGCGTAGGTGGTGAGGTAAGTCGGATGTGAAAGCTCGGAGCTCAACTCCGAAATGGCATTGGAAACTACCTTGCTTGAGGGTTGGAGGGGGGACTGGAATACTTGGTGTAGCAGTGAAATGCGTAGATATCAAGTGGAACACCAGTGGCGAAGGCGAGTCCCTGGACAACACCTGACACTGAGGCACGAAAGCTAGGGGAGCAAACAGG
+
BBBBA9999CC=BBBA@@>AA@BB<AA@CBCCDE>;;;CE7CC=ABBAAAA?BD@BA9:7:B=BBCB?BBABBBB=AAB@A5569<BC?AAA?CCC;<:@BBB:D9B=5:>BF:D8ABC?A9895:<@8;==><<%==??;@:=8==@C>AA???A@?ACBA57333399::BBBB>CBB795:AB????@<@98,23889:273(39+22:9>>>5<97:733937,38734<19;;8;;=3;;AAB>BAA=
@N9IO0:00931:06258
TACAGAGGGTGCGAGCGTTAATCGGAATTACTGGGCGTAAAGCGCGCGTAGGCGGCTTTGCAAGTCGGGTGTGAAATCCCCAGGCTTAACCTGGGAACTGCATTCGAGACTGCATTGCTAGAGTATGGGAGAGGGAAGTGGAATTTCCGGTGTAGCGGTGAAATGCGTAGATATCGGAAGGAACATCAGTGGCGAAAGCGACTTCCTGGACCAATACTGACGCTCATGTGCGAAAGCGTGGGGAGCAAACAGG
+
AB@BA;<;0;A>A9::::<@;@?A=?;@=@99:@<ABDDG>E@??B@@@@@=;<5;?>0=@>7@959><A==AAG8??>>0<<=AB=A;F>BBC?C@BCBCBB?B;;;CCCC@@?8::A@?????AAB7;;CDE=B@EBB?B>BB=B@B@BB;;;@@=@BBB=ABACAABBCCCCC@C?A?A=@@@@ABBB=BAAA:ABBAAA=A=A@=@C?CAAAABA@<;;@;;:@@@AAAA8>:49999*9<999,9<;6
@N9IO0:00943:06258
TACGAAGGGGGGCTAGCGTTGCTCGGATTGACTGGGCGTAAAGGGCGCGTAGGCGGTTTGTACAGTCAGACGTGAAATTCCTGGGCTCAACCTGGGGGCTGCGTTTGATACGTGCAGACTTGAGTTCGGAAGAGGGTCGTGGAATTCCCAGTGTAGAGGTGAAATTCGTAGATATTGGGAAGAACACCGGTGGCGAAGGCGGCGACCTGGTCCGATACTGACGCTGAGGCGCGAAAGCGTGGGGAGCAAACAGG
+
CBCCB299999#955555549555<799.55554;2=@@??.;;04449A@>:@A?AB=BBBB@@@@@@A97:?@B=B?B=@@@;@CCD?C?BBAAB2BBB@A@C0;;99=>@>@<=@;<55?@@=;;79?CBCC?DBCBC?D@C?BC=BBBBAAA5:.9??=1>755:@AAAAA=AA9?;?A=A@@?B899?BCC@C?BB@AAAB?BB@<;5;;=999/--------(-88@AA5<@;;;<<+:>9;5)4446
@N9IO0:00952:06258
TACGTAGGGGGCAAGCGTTGTCCGGATTTATTGGGCGTAAAGCGCTCGCAGGTGGTCCGATGCGTCGTGCGTGAAAGACCCCGGCTCAACTGGGGGGCGTCGTGCGATACGGTCGGACTGGAGGCCAGTAGGGGGATGCGGAATTCCGGGTGTAGTGGTGGAATGCGTAGAGATCCGGAGGAACACCAGCGGCGAAGGCGGCATCCTGGACTGGTCCTGACACTCAGGAGCGAAAGCGTGGGGAGCGAGTCCGG
+
@ACCBCGGGG1AA;@@B@<A@B=@=ACF?CC@CG=B@A??5??@A@BBBCF?AA@BB=AB@@@BCBBBB@@@?@@9?AAAB:C=BA@B?BBBBCCC)CCD:::AAB@??=?9?=?<?AA?89839??@@ABBBB3B?A@A=A<@;>;?C=BB@BCDD7;B?B?787A<B@@@A?>4>2;82828A>8==9758>>:>=>>:87760:;=A@??:;:27967=<99;>2<=>88:357622::+5595///5274
@N9IO0:00954:06215
TACAGAGGTGGCAAGCGTTGTTCGGAATTACTGGGCGTAAAGGGCGCGTAGGCGGTTCGATAAGTCCCCGCGTGAAAGCCCCCGGCTCAACTGGGGAACTCGCGGGAAATGACGGACTTGAGTTCGGGAGAGGGAAGCGGAATTCCGGGTGTAGCGGTGAAATGCGTAGATATCCGGAGGACACCGGTGGCGAAGGCGGCTTCCTGGACCGACACTGACGCTGAGGCGCGAAAGCTAGGGGAGCAAACGGG
+
CCBBBAA9>>9::6:=00*//)//)/185<@@@<8:@>>?4?=6@=@@A;;6;A>?:>9:99249:::&5599555)55555$5.55<@6@;<==0<:===>=<</44)49944.444.44443444(4::;<7=8<;:-3-3-/5::2/--5---(/8:;2:=77//////336;6<<,3333-328:288:-4-39333,/0/-(--3----//89:=;;;;;6877333(38888;;.;<<<>8>==4
@N9IO0:00944:06282
TACGGAGGGTGCAAGCGTTATCCGGATTCACTGGGTTTAAAGGGTGCGTAGGTGGGCAAGTAAGTCAGTGGTGAAATCTCCGGGCTTAACCCGGAAACTGCCATTGATACTATTTGTCTTGAATACTGTGGAGGTCAGCGGAATATGTCATGTAGCGGTGAAATGCTTAGATATGACATAGAACACCAATTGCGAAGGCAGCTGGCTACACAAATATTGACACTGAGGCACGAAAAGCGTGGGGATCAAACAG
+
CDCB>BBB;BEBB?BBBA=AA>3:59:699:<<;3<>/55/5>1;<===BB<@@?8;;5;;@7@B;;;BB?BAAA:A@;=9>>-004:399)/)/;.77/969=8;;<>GCFE?7CBA>7;;7:::<@AB>AA=A?@><B?B9BBBABBBAA;3333.3>AA=97:A;??AAAAAAAA???A=AAC:<8=377;;579>7779/(////888;5;CB>BBB=@?88;15723733&3389<A?0;88;:3933
@N9IO0:00946:06263
TACGGAGGGGGCTAGCGTTGTTCGGAATTACTGGGCGTAAAGCGCACGTAGGCGGCTTTGTAAGTTAGAGGTGAAAGCCCGGGGCTCAACTCCGGAATTGCCTTTAAGACTGCATCGCTAGAATTGTGGAGAGGTAAGTGGAATTCCGAGTGTAGAGGTGAAATTCGTAGATATTCGGAAGAACACCAGTGGCGAAGGCGACTTACTGGACACATATTGACGCTGAGGTGCGAAAGCGTGGGGAGCAAACAGG
+
CCBB?BCCCC1CCCCCCC@CC@CC@CAC@AAAAC=9:9CC=CBAABBBBBBACCBBBB=BBB?BC@BBAB=A=?>5==?9?@A8ACBB89:@9?9?=@=BA?CC>C>AAA?<;>@556;BAA?B695<8<<==:>>;>==9<9<:?6:;@A?=<<<<7665>7<7;::95845?588?B?BB>AAC>AABC>?@B?B?B:;;C?BBBE@BBAAABBB>@@?@@@@?@=>>>999.7;?==??3?@@CA=AAA?
@N9IO0:00949:06277
TACGGAGGGTGCAAGCGTTATCCGGATTTACTGGGTTTAAAGGGTGCGCAGGCGGATATGTAAGTCAGTGGTGAAATCTCTAGGCTTAACCTGGAAATTGCCGTTGATACTATATATCTTGAATGCTGTGGAGGTAAGCGGAATATGTCATGTAGCGGTGAAATGCTTAGATATGACATAGAACACCTATTGCGAAGGCAGCTTACTACGCAGATATTGACGCTCATGCACGAAAGCGTGGGGATCAAACAGG
+
BCAB?AGJ>CBCD?BBBB@CCC@C?@@@<?@@A@9?A5;;6;>9>@CCBBB@CC?BCBCB@@7ABCCCCD@CCCC>CCCCCBB?AA894:?AA?AE>C>AA@EE>AABBBCBCBBDABB=@??9:;BBAA?BB@BB@A@@7;6;BBCA@@AABABAA;A@@:3;;:;7;@BBBBA959>99:;@@@=@@<,000A*0)0777@8=ACCCCCB>>>BC?BCBBB@=<>?==9444(4@B;;;;-;;99C>BBB@
@N9IO0:00954:06284
TACGTAGGGGGCGAGCGTTATCCGGAATTATTGGGCGTAAAGGGCGCGTAGGCGGATATTTAAGTCAGGTGTGAAAACCCAGGGCTCAACCCTGGATCTGCATCTGATACTGGGTATCTTGAGGACAGGAGAGGAAAGTGGAATTCCTAGTGTAGCGGTGAAATGCGTAGATATTAGGAGGAACACCAGTGGCGAAGGCGACTTTCTGGACTGTAACTGACGCTGAGGCGCGAAAGCGTGGGGAGCAAACAGG
+
CCCCCCCCCC5CCBBBCC@AAA>@<A@C@CCBCC>>>>BB<BD>BC@@?BB@BB??BBCD694:>>>@<@@@;;;;*9G6BBD>BBCG@EH?FCACAAADB@A???@@@AAAA9;;;?@=@AD@FDCC@CFBB>BB=BCC?@<@=A=ABCCBBBDBB=B@AA8AA;;;BBBBCC@CC?@@?B?BCC=A@@?;??>9??BAABBB>BBC@CCCABB@BABBBBCBCCC?@@B9::6:?@@CBB9BAAAA<A@@;
@N9IO0:00961:06305
TACAGAGGGGGCAAGCGTTATTCGGAATTATTGGGCGTAAAGGGCGCGTAGGCGGCCCTTCAAGTGGTAGGTGAAATCCCTCGGCTTAACCGAGGAGCTGCCCGCCAAACTGAAGAGCTTGAGTCCGGGAGAGGTGAGTGGAATTCCCAGTGTAGCGGTGAAATGCGTAGATATTGGGAGGAACACCAGTGGCGAAGGCGGCTCACTGGACCGGAACTGACGCTGAGGCGCGAAAGCGTGGGGAGCAAACGGG
+
@AABCBCCCC3CC9;;@@;@?6668A?B9::=@@9@===?9?@9A@ABB@?<9939>6=<@@<@@A=?@C@A@AE=@AE?CAB@CD?C?D@BBA=AAA=?@B6==3:9/999>@CABBC=@?BBA?BB=A@@@=@@@@@B>A>A<@@;;;;B@;99@=>@@>6>>:99ABBBBB?BB<@@=A>ABB@BCBB?BCC?B=@@=@@A@A;;5;@=A?B?BBBA;;;@ABB@BAA;;;0;@ABCEF;:::AB799D9
@N9IO0:00963:06272
TACGTAGGGTGCGAGCGTTAATCGGAATACTGGGCGTAAAGCGTGCGCAGGCGGTTGTGTAAGACAGCTGTGAAATCCCCGGGCTCAACCTGGGAACTGCGGTTGTGACTGCACGGCTAGAGTACGGCAGAGGGGGGTGGAATTCCTGGTGTAGCAGTGAAATGCGTAGATATCAGGAGGAACATCGATGGCGAAGGCAGCCCCCTGGGCCGCTACTGACGCTCATGCACGAAAGCGTGGGGAGCAAACAGG
+
CDCCCAAA7000@>>>BA<A=@@B<A-0/>==95?;?BF?DCCB@@@A@@<@B?B?BBBCB=@=9::?@@@?A@6:999-:D9:::A?B>AAC>B@BC@@@<@>?@@@@AACB??<?A@@A??>@A=A@@?????@'@B?B@C@C@CC?BBC@@@@ABBCC>:;;BBBBBB@;;;A=??5;5;<;@@AAB?@@@=A6;;;CCDD2DDF?JAGAAA;;;BB@AB;;<;;<;;;;0;@>ADDD;BBBBF@CCB?
@N9IO0:00927:06312
TACGTAGGGTGCAAGCGTTAATCGGAATTACTGGGCGTAAAGCGTGCGCAGGCGGTTCGCTAAGACCGATGTGAAATCCCCGGGCTTAACCTGGGAACTGCATTGGTGACTGGCGGGCTAGAGTATGGCAGAGGGGGGTAGGAATTCCACGTGTAGCAGTGAAATGCGTAGAGATGTGGAGGAATACCGATGGCGAAGGCAGCCCCCTGGGCCAATACTGACGCTCATGCACGAAAGCGTGGGGAGCAAACAGG
+
CCCCC@AA<ABAD@CCBB?B@CC@;@,0)0>>>A<AA@CC>B@@@AAAA9969@;@?BBBCF>BBB?BBBB>@@A4>BBB:BA;@A694;?BBD>B;?BC@@A?B@BBBCBB=AAB<DBB@@@A@?@<??@;<<<<<%<00)/)/)/17;<<BBBBBBBCCCE>BB@A?CBBBBABBB<@@>B?BCC@C;;;6;?B2:2:666>?@+>>>8>:B:CC666CC;;:;99559=334/4?ABCCC8@@AAC>ABB>
@N9IO0:00939:06344
TACGAAGGGTGCAAGCGTTAATCGGACTTACTGGGCGTAAAGGGTGCGTAGGTGGTCTGTTAAGTCGGATGTGAAAGCCCCGGGCTCAACCTGGGAATGGCATCTGATACTGGCGGACTTGGAGTCTTGGAGAGGGTGGTGGAATTCCTGGTGTAGCGGTGAAATGCGTAGAGATCAGGAGGAACACTAGTGGCGAAGGCGGCCACCTGGCCAAAAGACTGACGCTGAGGCACGAAAAGCGTGGGGAGCAAACAGG
+
CC@B@:?>5?A9;5;99:9D7?9909AA59:CCC>DCCCC=DE@BB;;;AA@;;8;BBBB@F=;=AC>BBB@>@>69;<<0B@8C@CB?B@BAA;?7:;05AA@AB@@?BBA=AA89:B=@<A?:::?A?@@>??8?A6@@5=5??D@B=7;@9878:39==>8777@???A?99:;B5;;?B?BBBBB@=>;=993;=@@4;6:@=?>2<2777&7;;;<A?=>998A<@@@::::&97798:;.;;BB?99993
@N9IO0:00946:06356
GTACAGAGGGGGCAAGCGTTGTTCGGAATTACTGGGCGTAAAGGGCGCGTAGGCGCCTTCTAAGTCGAACGTGAAATCCCCGGGCTCAACCCGGGAACTGCGTCCGATACTGGAAGGCTTGAATCCGGGAGAGGGATGCGGAATTCCAGGTGTAGCGGTGAAATGCGTAGATATCTGGAGGAACACCGGTGGCGAAGGCGGCATCCTGGACCGGTATTGACGCTGAGGCGCGAAAAGCCAGGGGAGCAAAGCGG
+
/0<97755555$5B=@@@@7:;=@=8;6:2;;;;;5455<>6<>6<<;:=9:28;9:@<@BA=?AB9;594444;24999*5;099552998;>4C?AAAB@9A45;;;59=7<:<@GD?B=<;:7<<0888@?8?>@==:>;?2928?:<9?@=9:17399,9448:@?<@=<A==8<;9=8<<<9=8=>8B==7=7==58=?<63813?;:8<B;7=BBBB@?8;68=88;==+73,3333&38///(//99
@N9IO0:00947:06322
TACGAAGGGGGCAAGCGTTGTTCGGAATTACTGGGCGTAAAGGGCGCGTAGGCGGCTTATCAAGTCAGGCGTGAAATTCCCGGGCTCAACCTGGGGGCTGCGCTTGATACTGATGAGCTTGAATGCGGGAGAGGATAGTGGAATTCCCAGTGTAGAGGTGAAATTCGTAGATATTGGGAAGAACACCAGTGGCGAGGCGGCTATCTGGCCCGTGATTGACGCTGAGGCGCGAAAGCGTGGGGAGCAAACAGG
+
CCCCE29999*;B7<BBB9AA7@@.;.9.44;<B85444<)4:-44445;;9?E>BB@BA@@=@:>37,3;79991>8><*87(3336494/////$//89788.33333337788=@B6;;=995:>4;;;>:>666:?7>=A?CC=BBB@@@@@?;?@?<9??999B@AACC?BC6:6:=:=AA>A;;06000/)//)/455999.55)6>=>@@CCDDAA;::>;;:9A@0;;A@??A49999<29993
@N9IO0:00961:06311
TACAGAGGGTGCGAGCGTTGTTCGGAATTATTGGGCGTAAAAGCGCGTGTAGGCGGCTTGGCAAGTCGGATGTGAAAGCCCTCGGCTTAACCGAGGAAGTGCGTTCGAAACTGCCTGGCTTGAGTACCGGAGAGGGTGGCGGAATTCCCGGTGTAGAGGTGAAATTCGTAGATATCGGGAGGAACACCAGCGGCGAAGGCGCCACCTGGACGGATACTGACGCTGAGACGCGAAAGCGTGGGGAGCAAACA
+
9><@A;B@=9;:@@?:9939<699245:38:3990444944&4555=666@@<CF@CD296:A><=>>-0000999)494)4447::7@?C<BBC>A=:55?C>=>433(33485<<7<A7>:>6:57?7?695=245.55.5.5.5<)5.599@<;@?ACCG=C@CD;?>9559::<6=><>:>>>9;;:<8:::8<6///48848;:;:?:9999555@@@><::9555544)4445:<<+<<<::1:5
@N9IO0:00962:06355
GACAGAGGGTGCAAACGTTGTTCGGAATACTGGGCGTAAAGCGCGTGTAGGCGGCTTGGCAAGTCGGGTGTGAAAGCCCTGGGCTCAACCTAGGAAGTGCACTCGAAACTGCTTCGCTTGAATGTCGGAGAGGAAAGCAGGAATTCTCGGTGTAGAGGTGAAATTCGTAGATATCGAGAGGAACACCGGTGGCGAAGGCGGCTTTCTGGACGATGATTGACGCTGAGACGCGAAAGCGTGGGGAGCAAACAGG
+
CCC:<;CC>ABBBC>BAA=?@:==9=+00:::7.94:BB6;:BBABCCBB@BB@AB=A9C@6969990;<<>>>7===6;;@7CCCC@C?@@?:?499>:>:;<<BD<@A?;<63333233-37<;;;>?8000>5;00/(/(/(//37178:;;;;8;@@D>B>AABBBB@@@AAAAAA?A@BBB?B?BB@BBB<?=?B?ABC9???<@@@@@?@@@BB@:::::@@ADA:::5:@@@@@@5;;;AD;;<<=
@N9IO0:00920:06368
TACGGAGGTGGCGAGCGTTGTCCGAAGTTACTGGGCGTAAAGCGCGCGTAGGCGGGTAGGTAAGTGAGGGGTGAAAGGCTGAGGCTCAACCTCATGTTTGTCCTCTCATACTGTCTATCTTGAGTGAGGCAGGGAGAAGTGGAATGGCTGGTGTAGCGGTGAAATGCGTAGATATCAGTCGGAACACCGGTGGCGAAGGCGGCTTCTTGGGCCTTTACTGACGCTGAGGCGCGAAAGCTGGGGGAGCGAACGGG
+
BBCD=BA=A@<@B>@@BD@CCE@BA>A??B@@@G?BAADE>BBA@@@A@@@@BBB>BBB9:9?BABBCDD;AACA=A=BBCCB@BBBB@C?B@@;;9:(79?>ABAABBDFB?;:?99=>-778944A????C>BBC?A??=?8AA8;BB@BBCBBBB?BBB=6BBBB???@@A?:?999:45057A5=62202:B<?<?A?9:59C?CF>C<@@7AA??=9=????@<?????C5BBDBDDD3ABAAA>@??8
@N9IO0:00920:06392
TACGTAGGCAGCAAGCGTTGTTCGGAGTTACTGGGCGTAAAGAGTATGTAGGCGGTTGGGTAAGTTTGGTGTGAAATCTCCCGGCTTAACTGGGAGGGTGCGCTAAAGACTGCCTGGCTCGAGTGTGGGAGAGGAAAGCGGAATTCCTGGTGTAGCGGTGAAATGCGTAGATATCAGGAGGAACACCTGCGGTGTAGACGGCTTTCTGGACCATAACTGACGCTGAGATACGAAAGCGTGGGTAGCAAACAGG
+
CBBB@:96:;;9C>ABBB@AB@AA;@AA8;;CCC>;;;BB;@A@@A;;;AA?AA?B=AB=BB@DCC=B@B???AA99797A9B<>==B>BBDD<@@@9@@?@@944)4::;;A?;;4:AABAA<;;CC>CBBB@EE>DBB@B@C@C@CC@CCBBBBC@CCCD>CCCCCCAAACB:999>>1:5:??;>???=@@>;;;993:AA/;;A5::6::A?C@@@ACBBA@@CCB???B<AABBBB<AAAAAA<;;;>
@N9IO0:00937:06363
TACGTAGGGTGCAAGCGTTAATCGGAATTACTGGGCGTAAAGCGTACGCAGGCGGCTTTGCAAGACAGGTGTGAAATCCCCGGGCCTAACCTGGGAACTGCATTTGTGACTGCATGGCTAGAGTCTGTCAGAGGGGGGTGGAATTCCACGTGTGAGCAGTGAAATGCGTAGAGATGTGGAAGAACACCGATGGCGAAGGCAGCCCCCTGGGATAAGACTGACGCCTCATGTACGAAAGCGGTGGGGAGCAAACAG
+
CCCCCDEF>9=;C@BBBB<@<@@A;A5;.9@AAC>BBBCF>BBBBCBBBCC>;;5:4:1:?A;@?AAA=ACCCCC<?@AA9AC=B<@??B@BBE>B>AA@:;?>78:A?=??CBAB>@AA9938777;<75555555$5=+8-6+2+3;@@ACB>?@8222::-58>99?@>52288:,2,29/3:9?BABB=:834=8>@@?===+88>6=BB>A==<?>???:88738832255'22.(.688.....8'--5
@N9IO0:00941:06366
TACGGGGGGGGTAAGCGTTGTTCGGAATTACTGGGCGTAAAGGGCTCGTAGGCGGCCAACTAAGTCATACGTGAAATCCCTCAGCTTAACTGGGGAACTGCGTGCTGATACTGGATGGCTTGGATTTGGGAGATGGGATGCGGAATTCCAGGTGTAGCGGTGAAATGACGTAGATATCTGGAGGAACACCGGTGGCGAAGGCGGCATCCTGGACCAACATTGACGCTGAGGAGCGAAAAGCCAGGGGAGCAAACGG
+
BB:;;;;;;;";C555666;=7=>49:;?AA@?>8;@AAA6@@8AC>A=@=:00,0;@;@@D?AB@A;;:::<>?8BBB<?;;:<=8<5:::88+>7@<>00000><>>959?:;//)//38)/38066.66////(///66)3-/)/)--(---//68(///8.///38888;?A>>>C@CD?B?BCC>@=@C>ABA>A@AA>@@AA79:=?A=B=ACC?BBCBBB@@@=@@A;;<<*<>499;9.5=?@<5544
@N9IO0:00942:06395
TACGGAGGGAGCAAGCGTTACTCGGAATTATTGGGCGTAAAGGGCGCGTAGGCGTCTGTGCAAGTTGGCTGTGAAAGCCCGGGGCCTAACCCCGGAAGTGCAGCCAATACTGTATGGATTGAGTTCCGGAGAGGAAGATGGAATTCCCGGTGTAGCGGTGAAATGCGTAGATATCGGGAGGAACACCAGAGGCGAAGGCGATCTTCTGGACGGATACTGACGTTGAGGCGCGAAAGCCAGGGGAGCAAACGG
+
CCCC@CCC<BBAC?BA@@?D9;;C@B?B?CC>BA5BAACD>BB=AA@;A;;69::?@B@?@C8:;>A=??BBBCD::::5:@@6A;==3:99-::=;>@CA@@@=@=@BBA;;;@A=AA=ABBB?C?B?BAAA;@:>@?@6;7;=BB;B?BBBAABA=AA@A<AAAAAAABBBBBCC=BB6;6;AA>;;;C?CBB@B>BBAAAC@DAB?ABD=AAAA@ACCCC?BAB=;;;;;;0;B5;;DD5::@?B,:77
@N9IO0:00949:06372
TACAGGGGGGGCAAGCGTTGTTCGGAATTACTGGGCGTAAAGGGCTCGTAGGCGGCCAACTAAGTCACACGTGAAATCCCCAGGCTCAACCTGGGAACTGCGTGTGATACTGGATGGCTTGAATTCGGGAGAGGGATGCAGAATTCCAGGTGTAGCGGTGAAATGCGTAGATATCTGGAGGAATACCGGTGGCGAAGGCGGCATCCTGGACCGACATTGACGCTGAGGAGCGAAAGCTAGGGGAGCAAACGGG
+
CCBCCEEEEE#DG?@9:96;A=BD@B@B@CCCCC=BCCDD<@@<@BBCBAA?@><@>A@BBB?BB@@@B:;9BCE>BBCA8@@<@A@A?B<??@=@>AAAABBB@A@BCCCC@BAA=A@=BB>B>BDD>BBBJJ=BAAA@@B?A>A=::6:A@@@AA=ABBB=BA@@@BBCDCBCBB>AA?B>@AA9?<@A?BAA<@<@A>BBDD@CC?AA=AA;;;=@@CBBB@@@=@A@;;;6<BCCCCC;CCBED=A@@9
@N9IO0:00950:06363
TACGGAGGGTGCGAGCGTTGTCCGGAATCACTGGGCGTAAAGGGCGCGTAGGCGGCGCGGTAAGTAGGGGGTGAAATCCTGCGGCTCAACCGCAGCATTGCCTTCTAGACTGCCTGCTCAGCACAGTAGAGGCAGACGGAATTCCCGGTGTAGCGGTCGGAATGCGTAGAGATCGGGAAGAACACCGGTGGCGAAGGCGGTCTGCTGGGCTGTTGCTGACGCTGAGGCGCGC
+
B@AA:@?A8AB@@;;:@@?CCC@C@E>BABBBBB=?@@AA<AB>BBABABD@BB>BCCC?BA?A@@@BBB2BCCC?CD?BB:917=79084:?BBBBB<>??A=AB@989=;;*-------////8-,,--(--77793818*//(/(/---,*((***(*(*,,---,,,,*266/2(,-(,,*(,(,,(,,,,2,2616687./.3,377715552225=77889;==?9
@N9IO0:00960:06391
TACAGAGGTCCCAAGCGTTGTTCGGATTCACTGGGCGTAAAGGGTGCGTAGGTGGTGGGGTAAGTCGGATGTGAAATCTCCGAGCTCAACTCGGAAATGGCATTGGAAACTACCCTGCTAGAGGGTCGGAGGGGGGACTGGAATACTTGGTGTAGCAGTGAAATGCGTAGATATCAAGTGGAACACCAGTGGCGAAGGCGAGTCCCTGGACGACTCCTGACACTGAGGCACGAAAGCTAGGGGAGCAAACAGG
+
CCE<;;CACEC=B?A@@B>@@?@B@AB?A@A@@@:@BA@A<AD>ABBBBBB?BB?BBID:CC@CCAA<?AB@ABB=;;;@=;<;@BAD@CB??:>B7=C:B@K<E:C@7=BCC>8BBBBB@@?@8A;<5;A@A@B%B<BC=C?BBBA9B<CCDDDBBBBCCD=AB@;;>A@ABABA?BCB<>=?AA<A?==5<==1749@@AABC@BB?BBCCBBB?BB:99?>A@@;@A???C=AABCCGE9BBBCC>A@@;
@N9IO0:00976:05785
TACAGAGGGTGCAAGCGTTGTTCGGAATTATTGGGCGTAAAGCGCGTGTAGGCGGCCTTGCAAGTTGGGTGTGAAAGCCCTCGGCTTAACCGAGGAAGTGCGCCCAAAACTACGAGGCTTGAGTGCCGGAGAGGGTGGCGGAATTCCCGGTGTAGAGGTGAAATTCGTAGATATCGGGAGGAACACCAGTGGCGAAGGCGGCCACCTGGACGGTAACTGACGCTGAGACGCGAAAGCGTGGGGAGCAAACAGG
+
CCCCCCCD>C@>?>A999?BC>BB>A?A?BB>AA;>@99:5:@@ACCBBBB???=@@C=@@B@BCAEE>??@???=@CD>CCC@CC@C?C?B@A=A?BBBCCCD?CCC:BAAABBC@BB?BBB@@@?B=@@ACD<CB@BA?B>@?AD=C@BCBBBCCACCDD?C?A@@@@;;;AAAA<BB@CACBB@AA@@=@BA=A>AB?C???=?C>AAB?BB?AA@@??9:9?<;;=A>=?8????ABB9BB>>>9==;9
@N9IO0:00984:05808
TACGGAGGATCCAAGCGTTATCCGGAATCATTGGGTTTAAAGGGTCCGTAGGCGGTCTTATAAGTCAGTGGTGAAAGCCCATCGCTTAACGATGGAACGGCCATTGATACTGTAGGACTTGAATTAGTGGGAAGTAACTAGAATATGTAGTGTAGCGGTGAAATGCTTAGATATTACATGGAATACCAATTGCGAAGGCAGGTTACTATCACTATATTGACGCTGATGGACGAAAGCGTGGGGAGCGAACAGG
+
DCCC@CE@BCC=A=ABCC@CCB@I@D?BBBB8;;2:;088(33(3:054=>75505@@=ABD?CDCBBBB@BBBC9;9@9>99:?@5:39;;>?<?@AA?B<?@@BBAAAA@@;;6;AA@DB?B?BBBDC;@<@;;7;@DCD?@?;;;AA@AAB;;;<@??C;;99?8=??>>?;999;;4;=A@@=@:@6:;>C2949::<A=>?>>999@@>@@B?CBC;;;BBAA=CCBCB8;;B@@@@7;;;AC?BCC>
@N9IO0:00991:05798
TACGGGGGGAGCAAGCGTTGTTCGGAATCACTGGGCGTAAAGGGAGTCTAGGCGGTTTGGTAAGTGGGATGTGAAATGCCCGGGCTCACCCCGGGACCTGCATCCCAAACTGCTGAGCTTGAGTACAGGAGAGGGTGGGGGAATTCCAGGTGTAGCGGTGAAATGCGTAGATATCTGGAGGAACACCGGTGGCGAAGGCGCCCACCTGGCCTGCTACTGACGCTGAAGCTCGAAAGCTAGGGGAGCAAACGGG
+
AA;<;;;;%959;7<<;;96;:??<?<@CC;;=C>A@AEF>DD:;;@??AA?@@=@@;@<>@9@?@?9??>A@AA<A>@A;BA=@?@0000)0>+0/+/0>B;;:.9;6@969<A@@@B=ABBBCCBC=A@AB@:<C>>?+>9?9<9<><C>;;;65.5544)444=<<<<955<<=8=>:>;@>>9>:;@7@==5>:@@>:3:>8;;9;:CBCB===<ABAAA@?>??@CCCD=BBBCCCD9??@@@<@AB=
@N9IO0:00995:05773
TACGTAGGTGGCAAGCGTTGTCCGGATTTACTGGGCGTAAAGGGTGCGTAGGTGGATATTTAAGTCAGATGTGAAACCCCTGGGCTCAACTCAGGGACTGCATTTGAAACTGGATATCTGGAGTGCAGGAGAGGTAAGTGGAATTCCTAGTGTAGCGGTGAAATGCGTAGAGATTAGGAAGAACACCAGTGGCGAAGGCGACTTACTGGACTGTAACTGACACTGAGGCACGGAAAAGCGTGG
+
ABA@A@@=@B?AB?B;;;?;::<@4595,5>=>>8>AAAA=BA=BB;;;AB=BB>BBCHI?F@CCAA@@@@@@==6=>=2>??8;<;C@DDCBFI>BAABCCCC?CCD7;;;5;A@0000*0;000>?:?9993<=.34=8<8<1808????A<>::5:?@@;;;;;:????:0*0>*0*0/)/:;295//)///)/)/-579)////49677//)/:889:;9999+//88)///&488:::
@N9IO0:00997:05775
TACAGAGGTCTCAAGCGTTGTTCGGATTCATTGGGCGTAAAGGGTGCGTAGGCGGCGCGGTAAGTCGGGTGTGAAATTTCGAGGCTTAACTTCGAAACTGCATTCGATACTGCCGTGCTTGAGGACTGGAGAGGAGACTGGAATTTACGGTGTAGCGGTGAAATGCGTAGATATCGTAAGGAAGACCAGTGGCGAAGGCGGGTCTCTGGACAGTTCCTGACGCTGAGGCACGAAGGCCAGGGGGAGCAAACGG
+
DCC:;:;7;@ADC@C;:;<@@@BC@AB>AAC?C>7B@@@@8@>8>B@@@AA?BB?BCCB?BB@BAAAD>AA:98@:?A9?;;;;>?-000?;>;;:1:>?>AA;?@@@@@@@@599??A299?<??AA5;999/688??@=B@BB=BBB?BBBBBA@=??@@;@ADDDC@BBBB>>?A@C@C@A>=9==<=6=;;5;8=>>4<=;:8A088>@>495799@@@ABBBACBABB@C<@<@@@@@,;;9AA;;;;
@N9IO0:00967:05858
GACAGAGGGTGCAAACGTTGCTCGGAATACTGGGCGTAAAGCGCGTGTAGGCGGTGCCGCACGTCCGGTGTGAAAGCCCAGGGCTCAACCCTGGAAGCGCACTGGAAACGACGGCGCTGGAGTCCTGAAGAGGAGGGCGGAATTCCCGGTGTAGAGGTGAAATTCGTAGATATCGGGAGGACACCAGTGGCGAAGGCGGCTCTCTGGACAGGAACTGACGCTGAGACGCGAAAAGCGTGGGTAGCAAACAGG
+
CCCBAADH>BABBC>DDC9;:A>?;>3:48???<BBBAA39899@@AA@@=AA;AAB7;;@>?BC@CA966@>@6=>>6@@?<@>>><EA7<<9=6;666<9;97<:09555<7<<<<;7555<8==>466=8@?@8>>5>=B5;;69<?AAB;;97;>>=5<?:59=9999?===300)0///)//44.555.5555.9;@@;A?295=9.5.5555=>===B@@@@BBBDD;:;CBBB;@@@A@B7::@=
@N9IO0:00971:05825
TACGGAGGGTGCAAGCGTTGTTCGGAATCACTGGGCGTAAAGCGCGTGTAGGCGCCTCCTCAGTCTGGTGTGAAAGCCCGGGGCTCACCCCCGGAAGTGCATTGGATACTGGGAGGCTGGAGTACCGGAGAGGAGGGTGGAATTCCTGGTGTAGCGGTGAAATGCGTAGATATCAGGAGGAACACCGGTGGCGAAGGCGGCCCTCTGGACGGATACTGACGCTGAGACGCGACAGCGTGGGGAGCAAACAGG
+
BBA?:A@A8;;9C?BBCB@CC@BB?A99:CCBBB<@@;;;0:@=@ABCBBB?;:57;;6<@BBBBBC@BBBCCC>CDE>CCB9AB@@@AAA2A@C?CAA@AA?@=AAACBBD>??=?AA;??AAC?C@CBBB=AAD=CC?C?C?C?@@@CBBBBCCACCCE?:;;CC@@@@A@@>A<??>@?@??<A?@?=?CC9?=?@;?A<@AAC?BBB@@@@@@@@BBBCCAAAB@@@A:::BBAAAA9AAACC=BBB?
@N9IO0:00974:05810
TACGAAGGATCCAAGCGTTGTCCGGATTTACTGGGTTTAAAGGGTGCGTAGGCGGACTTTTAAGTCAGTGGTGAAAGCCTGTAGCTTAACTATAGAATTGCCATTGAAACTGAAAGTCTCGAGTGTGGTTGAGGTAACTGGAATATATCATGTAGCGGTGAAATGCTTAGATATGATATAGAACACCAATTGCGAAGGCAGGTTACTGAGCCATTACTGACGCTGAGGCACGAAAGCGTGGGGATCAAACAGG
+
CBB;:4<;@AB4;59BBC?CCD@C@CCC>BBBBA;AC;@B<AA<ABBAA@@<@@=ABBCC;C?BADCDCCACCCC;;9=??@>?=?<?;@ACBBBC@C?BB@BB999B>BCBBC>C@@@AA@@@A;:6;?BAC@BB>BBB7;8;@@ACBB;;;A@;;5;ABB=CCBB?BBBBC@@@ABB;;;7;;B6;4::999:299=9=9>=A@BB?>?:>>?@>@@B@@@BC;;9<CB@AB:;:BBBBC;;;;CD=@@@?
@N9IO0:00975:05856
TACAGAGGGTGCGAGCGTTGTTCGGAATTATTGGGCGTAAAGCGCGTGTAGGCGGCTTGGCAAGTCGGATGTGAAAGCCCTCGGCTTAACCGAGGAAGTGCGTTCGAAACTGCCTGGCTTGAGTACCGGAGAGGGTGGCGGAATTCCCGGTGTAGAGGTGAAATTCGTAGATATCGGGAGGAACACCAGCGGCGAAGGCGGCCACCTGGACGGATACTGACGCTGAGACGCGAAAAGCGTGGGGAGCAAACAGG
+
<<>666<<06699;:4440458;<7<;>9==:=<09?944)49;;<BBCCD@EH?;;1::;C>A;?@89;BBAAA<AA=4<<@7;@>@?@@CCB@E@A?@B;:0559@=???C>AA>@@=@B@@@A>B=@@BAB;@@?BB@C@B@BF>C@CCCC:;;@BBCF>A@ACCDBBD;999<3>?<??BCD?BCBB@????B?@A6;5;?;?@<>@B::59:::==A?;:::=9955999&44;;;==095559)55;5
@N9IO0:00982:05826
TACGGAGGGTGCGAAGCGTTATCCGGATTCACTGGGTTTAAAGGGTGCGTAGGTTGACCGGGAAGTCAGTGGTGAAATACTCTCGCTTAACGAGAGAACTGCCGTTGATACTATCGGTCTTGAATACGGTGGAGGCGGGCGGAATGTGTCATGTAGTAGTGAAATACTTAGATATGACACAGAACACCTATTGCGAAGGCAGCTCGCTACGCCGTCATTGACACTGAGGCACGAAAGCGTGGGGATCAAACAGG
+
599:75//)/70//27:66(///)/)/;599=;99,49)44)44)444;ACC?C?CCC99979>ABBAABC@BBBA=???AABA>>>>?;@AA@@AB@CBBB>AA>A@BBBABA@@<@A@6::=@ABD@CB@BB@BCE=BA?A>89:AA@@AA???A@@@BBC>BBAA8::AAA@A@BBBBBB@CBC@CCC@CCDC=A=ABBBBBBBCBBBC8;;;;;=@@@A@@B::5:@A@@B:A?AA@@@9AABCD=:;;=
@N9IO0:01006:05842
TACAGAGGTCCCGAGCGTTGTTCGGATTCACTGGGCGTAAAGGGTGCGTAGGTGGTGGGGTAAGTCTCGTGTGAAAGCTCGCAGCTTAACTGCGAAAAGTCACGGGATACTATTCTGCTGGAGGCTTGGAGGGGGGACTGGAATACTTGGTGTAGCAGTGAAATGCGTAGATATCAAGTGGAACACCAGTGGCGAAGGCGAGTCCCTGGACAAGACCTGACACTGAGGCACGAAAGCCAGGGGAGCAAACAGG
+
CCFCBAB>BCC=B@A@@@>@A<@A=CB?@@@AAC=A@@@>8@=4=@??A?A?AB?BBCD:BC@AAAAAABBBBBB?AACBCFCBBB?B>BBBB@@@@2<>000>@9>>ABBAA>:::BAA=AA=@?;=;999999%9@AA?C>@@CC@C????AA@AAAAAC=@A@B<;;BABBBB?B;;8<=ABE>ABCC?;;;5;=A;;;9;;.;B=BBB@BCC?CBBBAAA@;;7;AB=@@8@@:;;;;-;9?=B7B::2
@N9IO0:00974:05860
TACGGAGGGGGCTAGCGTTGTTCGGAATTACTGGGCGTAAAGCGCACGTAGGCGGCGATTTAAGTCAGAGGTGAAAGCCCGGGGCTCCAACCCCGGAACTGCCTTTGAGACTGGATTGCTTGAATCCGGGAGAGGTGAGTGGAATTCCGAGTGTAGAGGTGAAATTCGTAGATATTCGGAAGAACACCAGTGGCGAAGGCGGCTCACTGGACCGGCATTGACGCTGAGGTGCGAAAGCGTGGGGAGCAAACAGG
+
CCBD?BCGED1FCBBCCC?BC@CC?C;A;BA?@C=:;;CD:;;BBA@C@BB?@@<@;;;G;A>AA@AB;;9;BBE;@<A<A@=0:..,06:::,.*-6:8:7<BC4>=<?@@A?BB?CCC@BB@DD@EE<@@@@=ACABBB?A>A>A?A;;;@AA@CA>AABC9A9?844?>>?B=@=6>900)/;=:@@A@>ABB?B?BA>@@???>>;?B?B@AAA?@@BA@A;;;=??@;;;0<@CCCCD;@@@BC;@@B?
@N9IO0:00980:05879
TACGTAGGGTGCGAGCGTTAATCGGAATTACTGGGCGTAAAGCGTGCGCAGGCGGTTCGTTAAGTCAGATGTGAAAGCCCCGGGCTCAACCTGGGAACTGCATTTGAAACTGGCGGGCTTGAATGCGGCAGAGGGGGGTGGAATTCCGCGTGTAGGCAGGTGAAATGCGTAGAGATGACGGAGGAACACCGATGGCGAAGGCAGCCCCCTGGGCCGACATTGACGCTCGAGGCACGAAAGCGTGGGAGCAAACAG
+
CDCDCCCC>AAABBBBBC@C?BA@?@+0,0>==A<BBBCC=CCCBAA?>9:29?;?>????B?BBAAABCCBB==58?>=1B=5:::B?B;@@@+9,3377<<@6>;8,33;6:::27927=5@855.522255555#2239.8/76?>:;:853.3..(.8880:=>777::222...7(..).)//37=;;A7==87;=BBB@AAA179A8@877839,337778333838=?>:=5A??999,389;9299>
@N9IO0:00996:05870
TACGTAGGGTGCGAGCGTTAATCGGAATTACTGGGCGTAAAGCGTGCGCAGGCGGTTCGTTAAGTTCGTTGTGAAAGCCCCGGGCTCAACCTGGGAACGGCAATGGAAACTGGCGGGCTCGAGTGCGGCAGAGGGGGGTGGAATTCCACGTGTAGGCAGTGAAATGCGTAGAGATGTGGAGGAACACCGATGGCGAAGGCAACCCCCTGGGCTGACACTGACGCCTCAGGCACGAAAGCGTGGGGAGCAAACAG
+
ABCCCBBD>:;;@@A@:;6;=BA@8C8;29;;99,944@>6@AB@:::;@?;AB<?9?@>;=7<<8;A<@BBBBC7:8DD6@B:?>=A;@<AFK>E???;?A8==8>>5>886;==;449?<@@ABC@AAA?::9:9&8816+5.75?99999..).755599022255566....27.57.5,7AA9A?9:4:???C?@A;@@@@.@BA<@AAAABB?;;00/69///*339<;=5A<<=@@@299CCA;??;
@N9IO0:00997:05881
TACAGAGGGGGCAAGCGTTGTTCGGAATTACTGGGCGTAAAGGGCGCGTAGGCGCCCGCTAAGTCGAACGTGAAATCCCCGAGCTCAACTCGGGAACTGCGTCCGATACTGGCGGGCTTGAATCCGGGAGAGGGATGCGGAATTCCAGGTGTAGCGGTGAAATGCGTAGATATCTGGAGGAACACCGGGTGGCGAAGGCGGCATCCTGGACCGGCATTGACGCTGAGGCGCGAAAAGCTAGGGGAGCAAACGG
+
<0/0/09999)97499;:294.44.35:59444?1899@<3<<6<<>>@==7:344(4<431/668860////:./949&4994445.5:;9=57)0///5883</--7--(---(-60,-(--(-9,568::/8::44.4.4.45;;3//////;6;;=>7;:4438343;<;78288-7-388244(44.449393:>8=<::344.4:5:55458;898///:7(-////77*7:94///&///;;)//:
@N9IO0:01008:05864
TACAGAGGGTGCGAGCGTTAATCGGAATTACTGGGCGTAAAGCGTGCGTAGACGGTTATTTAAGTCGGGTGTGAAAGCCCCGGGCTCAACCTGGGAATTGCATTCGAGACTGAATAGCTAGGGTACGGTAGAGGGAAGCGGAATTTCCGGTGTAGCGGTGAAATGCGTAGATATCGGAAGGAACATCAGTGGCGAAAGCGGCTTCCTGGACCAGTACCGACGTTCAGGCACGAAAGCGTGGGGAGCAAACAG
+
BCCBBABE>CCBB??899:>;>?A=A=A>BBABD>999CC<AAA::9AADCC??=??@AB=B?CACCC<BBA?=?599BB9BD=@@ABAE@BBB>@>AABAAA?AAACCCBCB@BBCBCBBF>;;;D@CCCCDD>F@BBD8<8<A;A>C?;;;;;AA>ACCD>CCCAAABB@A@==292:;>>ABBBBBBA>@:;:09>@<AB?C@??=?A7::???>ABBBB?B@A<@@A999299:ABBB8AA:00+0==
@N9IO0:00987:05927
TACGGAGGGGGCTAGCGTTGTTCGGAATTACTGGGCGTAAAGCGCACGTAGGCGGCTTTGTAAGTTAGAGGTGAAAGCCCGGGGCTCAACTCCGGAATTGCCTTTAAGACTGCATCGCTAGAATTGTGGAGAGGTAAGTGGAATTCCGAGTGTAGAGGTGAAATTCGTAGATATTCGGAAGAACACCAGTGGCGAAGGCGACTTACTGGACACATATTGACGCTGAGGTGCGAAAGCGTGGGGAGCAAACAGG
+
BBCC@CCCCC1BCCBBBA@CC@BC?B?C=@:;:A<AABDE>CBBBB@BA@@<@?;@CC>CDD?BB@A???@??>D=BAA=ACA2CABD<>>?9=28398?8=BB6B?BBABAB9;;BBBCCCAG9:9A>???@=AA=AAB;?<??B?BCCCAAAABB>AAAF>B?BA????ABB=AA=@=AA>AAA@CB??<?BB?@=AACCC?BBBB?A????BBA?BB>?>AA@@;@@=<<<299@?ABB9::CBD=BB@<
@N9IO0:00989:05910
TACGGGGGGGGCAAGCGTTGTTCGGAATTACTGGGCGTAAAGGGCTCGTAGGCGGCCAACTAAGTCAGACGTGAAATCCCCAGGCTCAACCTGGGAACTGCGTCTGATACTGGATGGCTTGAATTCGGGAGAGGGATGCAGAATTCCAGGTGTAGCGGTGAAATGCGTAGATATCTGGAGGAATACCGGTGGCGAAGGCGGCATCCTGGACCGACATTGACGCTGAGGAGCGAAAGCTAGGGGAGCAAACGGG
+
BAA@?@=@=@"A@2;;AA=AC@CD@CAC@DCBKMGEABAB=BB=BBCCHCC@;;9;?A@BA@=@BCAAA@@@@BB=BCBB3;<5;=AA?B?BCC>CACBBCBCCAAAAAAAA=AAA?BC@CC@C@BBB<A;::B;B@B:::A=B>BACC?CBBBBBC?BBCC?CCBBAAACCCBBAA>??=?@BBB@D@BB?@AA<@<@B?DBBD@BB?BB@CAAAB?AABAAA@@@;?A@;;;0;AAAADC;BBBBL=A@G@
@N9IO0:00989:05921
TACGAAGGGGGCTAGCGTTGTTCGGAATTACTGGGCGTAAAGCGCGCGCAGGCGGTTCTTCAAGTCAGTGGTGAAAGCCCGGAGCTCAACTCCGGAACTGCCATTGAAACTGTAGAACTTGAGGACGAGAGAGGTGAGTGGAATTCCCAGTGTAGAGGTGAAATTCGTAGATATTGGGAAGAACACCGGTGGCGAAGGCGGCTCACTGGCTCGTTTCTGACGCTCAGGCGCGATAGCGTGGGGATCAAACAGG
+
ABB@@9@@@@,@;;;BBB<@@>@B?B?C:;;;CC=CA@@@9@@B::9@@?=:=@9=9=;500,0;:<@@?558:<5A?>8>00/0?@@;@9:492:2999:;AA=@AC>CCA@@CC8;;>A@@5;;;BBBBDC@BBBB;;5;=A5;;0:CC;;;;:@;@@??9@=@@@@BBDAB>BB7;6<A>BBB@C@CC?BBC@EALI?<;9@999=B:99==5=;;:<B?>:99;>=<000999<<><<.:4444)4=?<
@N9IO0:01004:05930
CACGGGGGGAGCAAGCGTTGTTCGGAATCACTGGGCGTAAAGGGCGTGTAGGCGGTCAAGTAAGTGGAATGTGAAATCCCTCGGCTCACCCGAGGACCTGCATCCCAAACTGCTTGGCTTGAGTACGGGAGAGGATGGAGGAATTCCTGGTGTAGCGGTGAAATGCGTAGATATCAGGAGGAACACCGGTGGCGAAGGCGTCCATCTGGCCCGATACTGACGCTG
+
DCCEDHFH*;;;C@CBAB@;;:;C?B?BBEAAAD?CBBCC>CC?CMGAA@B>@@<@@A<???=ABA?B<:::@@@9@AA;A9849BBBBB>BBA>AB?BBBEB@@<@@7@000@=?;?B@B>?;=888)8>88187>:?><@:=:><AD8::<<<5738==C8?687;;;==::;=;9;=8=;;:;9>5;;5:<<5;29@AA=B8;:?:>@4688;;78755553
@N9IO0:00966:05982
GACGAACCGAGCGAACGTTGTTCGGAATCACTGGGCTTAAAGGGCGCGTAGGCGGGTGCTCAAGTCCGGGGTGAAATCCTCCAGCTCAACTGGAGAACTGCCTCGGATACTGGGTGCCTCGAGGGTGGTAGGGGTATGCGGAACTATCGGTGGAGCGGTGAAATGCGTTGATATCGATAGGAACTCCGGTGGCGAAGGCGGCATACTGGACCACATCTGACGCTGAGGCGCGAAAGCCAGGGGAGCAAACGGG
+
B@BBB=A@C::8CD>:::?CC?BB@C@CC@@@B@;?A6:;6;D=BBBCCCCACCC?:;9@@@;AAB?BFF9CBBC>CD?CC?BBBBCC@CA@>999>ABBB@BCC?BAA??>A8999?BCBBBC;BB?CBBBB8AA@@@@>@=@@@@AA?BB?BBBA<@@AA<ABBCC@BBBCBBBB@@@<B=@AA?A=@?>?;;5;=@@=@CCBBBD=AB=AABCBB;;;AAAABA<@@@;:;/:=8<??@5@@CCD>CCB=
@N9IO0:00975:05975
TACAGAGGTGGCAAGCGTTGTTCGGAATTACTGGGCGTAAAGGGCGCGTAGGCGGTCCGATAAGTCCCGTGTGAAATCCCTCGGCTCAACTGAGGAACCGCACGGGAAACTGCCGGGCTTGAGTTCGGGAGAGGGAAGCGGAATTCCGGGTGTAGCGGTGAAATGCGTAGATATCCGGAGGAACACCGGTGGCGAAGGCGGCTTCCTGGACCGACACTGACGCTGAGGCGCGAAAGCTAGGGGAGCAAACGGG
+
CBGBBBB???<>A=A@??<@B?BC?A>@?AB@@@;@C@AA=AB=BB@CCB?;?@<@B?CBB@499??:@@BCBBB>BCD=C@?>?BBB@DDC9959;?<@ABBCC>BB>BCBC?BC>CC?BBBB?@@@:@BAAA8=9<<<8<9><??BB>BCB>=>;9>??@7??BBBBBB>=>>;><@A=A<?>><>?CC???B@A===6:;8=9=E:>>=A@==;;:==<===:;5;<<<==4=B;;;BC:BBCGF>DEG>
@N9IO0:00975:05983
TACGGAGGGTGCAAGCGTTATCCGGATTCACTGGGTTTAAAGGGTGCGTAGGTGGGCAGGTAAGTCAGTGGTGAAATCTCCGGGCTTAACCCGGAAACTGCCATTGATACTATCTGTCTTGAATACCCTGGAGGTGAGCGGAATATGTCATGTAGCGGTGAAATGCTTAGATATGACATAGAACACCCATTGCGAAGGCAGCTCACTACGGGAATATTGACACTGAGGCACGAAAGCGTGGGGATCAAACAGG
+
CBCB?CDE=BBCB@BBCC@BAA>A>>><?BBABB<@@<AA<BC>BBCC@@@@CCF=B@E>CCADCBBCBB?B@BA<AAAC?CC<?@=A;@@6;6;G<A@@@?AA@CBCBBBBAB@B:;;?BB?A@@@9>A=@@<@A9::B?B>BBA??999?>@=8849ABC=>???<?@BBBCCAAAA@@@<>>CC<@@<?===3:2:>@@@?BA999CD8?;?@@:;<9==?>8818>=@@D599>:99928==AD98888
@N9IO0:01004:05968
TACGTAGGCAGCAAGCGTTGTTCGGAATTACTGGGCGTAAAGAGTGCGTAGGTGGTTGGCTAAGTTTGGTGTGAAATCTCCCGGCTTAACTGGGAGGGTGCGCCGAAAACTGGCCGGCTAGAGTGTGGGATAGGGAAGCGGAATTCCTGGTGTAGCGGTGAAATGCGTAGATATCAGGAGGAACGCCTGCGGTGTAGACGGCTTCCTGGACCATGACTGACACTGAGGCACGAAAGCGTGGGTAGCAAACAGG
+
CBAA@@@=@;;:A@AACB@BB@CC@D?C@CC@@@;@@?CC=BBAAA@@@@@=?>9=9@<@BB@BBD>D@BCBBBD>:;9BB=A?BB@E@BBBB>ABA=AAACD@BBBB8A@?=@<A>ABBBBBBBCCC=BBBBB<B>B<<:<==9>=>D?CCCCBBCACCCC>AAABBBBBBB@?A@;@@:@=BAA>ABCC?BAAAA@@@<@B?B?BB@CC?AADBBBBBABAAA@?<?CA@AB6:9@?AA<BDDGEF?A@A>
@N9IO0:01004:05980
TACAGAGGTCCCAAGCGTTGTTCGGATTCACTGGGCGTAAAGGGTGCGTAGGTGGTCGGGTAAGTCTGATGTGAAATCTCCGAGCTTAACTCGGAAACTGCATCGGATACTATTCGGCTCGAGGGTTGGAGGGGGGACTGGAATGCTTGGTGTAGCAGTGAAATGCGTAGATATCAAGCGGAACACCAGTGGCGAAGGCGAGTCCCTGGACAACTCCTGACACTGAGGCACGAAAGCTAGGGGAGCAAACAGG
+
CCCBB@A?@DD<B=@@@@=@@@CD@CB@CBCBBB=BA@@@;@B;ABA@@BB?@@?ABFE?EC@BCBBA@99:ABC=9::A=@@@@A?A?BCCC@BB>BCCBBBBB?BAAABBB@BB?BBBA;;;0;5;5;BBCBC(BAAA?A?AA9:9;?ACAB@???BCCC>AABCBBABBB?>?6C@@<?;???39:@@;>>>394:>@@::9,9@;>??;?BB>AABBAAAA??:;=;??A8??@@@@A8BBBCC>>>?=
@N9IO0:00964:06012
TACGGAGGGGGCTAGCGTTGTTCGGAATTACTGGGCGTAAAGCGCGCGTAGGCGGCTTTGTAAGTTAGAGGTGAAAGCCCGGAGCTCAACTCCGGAATTGCCTTTAAGACTGCATCGCTTGAATCATGGAGAGGTGAGTGGAATTCCGAGTGTAGAGGTGAAATTCGTAGATATTCGGAAGAACACCAGTGGCGAAGGCGACTCACTGGACATGTATTGACGCTGAGGTGCGAAAGCGTGGGGAGCAAACAG
+
FFBB?BCDEF1CCAAABB?CB?CC?CAEABBAAA:@BAAC=C@@@C@@@AA>AB>BBB<@A@?BB@CBAA>@??C;@=C;C>A>?>BB?BBB?A?A9?7:9?BD<A>AAAADAAA<;:A7376B:99A<=??<;@BB@AA=B;?;?=ABBBCBB>BB;==<C9@<>>;;A@??D;>><@;<=9>>>9=<::5;>=:>:==AACAA?>??B??>AABA?BBA@@@@>>8=?>9<?2::B===?5?;>>A4=88
@N9IO0:00976:06045
TACAGAGGGTGCGAGCGTTGTCCGGAATCACTGGGCGTAAAGGGCGCGTAGGCGGCTTGATAAGTAGGGGGTGAAATCTCATGGCTCAACTGTGAGGCTGCCTTCTAGACTGTCTGGCTTGAGCACAGTAGAGGCGAGTGGAATTCCCGGTGTAGCGGTGGAATGCGTAGAGATCGGGAAGAACATCGGTGGCGAAGGCGGCTCGCTGGGCTGTTGCTGACGCTGATGCGCGAAAGCGTGGGGAGCAAACAGG
+
BCC;;;DM@CCBB::;@@=;;;?B?B>@ABCDDD>AABBD<AA<@@@BBBB@CC@BB@BAAA>BB99999)9;;;0;@@@@@C@BBBB?CECBBBB?BBBB@B@CBCBBBAAABBB?BB?BAA@BCDAAABBB?B;<;AA=A=A=AC>CAED@;;>=+006;7?CCCCBA@@@@@AB<B@CC@CBBBB@;;:;ED@B@BCAAAAAAAAA;AC@@=AACCBBCBCBBBCDDCBBE>B@@;;;;.;>@?B<ABB<
@N9IO0:00983:06018
GACAGAGGGGGCAAGCGTTGCTCGGAATCACTGGGCGTAAAGGGCGCGTAGGCGGGATGGCAAGTCGGTCGTGAAATCCTTCGGCTCAACCGAAGAACGTCGGCCGATACTGCCGTTCTTGAGGGATGCAGAGGAGATTGGAATTCCCGGTGTAGCGGTGAAATGTGTAGAGATCGGGAGGAACACCGGTGGCGAAGGCGGGTCTCTGGGCATCTCCTGACGCTGAGGCGCGAAAGCGTGGGGAGCAAACGG
+
AABBBBCCCC5CC@BBCB@CAA@C@C;;;BBBCC=BB@@@;?D;AAABAAA;@@@9@@@?BE?BBCC?DCCBBAB=??:?=AA?BCBD?B?BB?BB@?>?9949>A@?????>;?B>AB?A@@B<@@AA@@@A?=>>A?B@B>B@CD>B?AAABBBB?BBBC;BBCBBBA@==>>AC>BA?B>>??@C@BB@BAA>A@BBB>B>99<<<5<<<>986:@BBAA@@9929<=>?A5<999999+9:>:=1799
@N9IO0:00997:06010
TACAGAGGGTGCGAGCGTTAATCGGAATTACTGGGCGTAAAGCGCGCGTAGGCGGCTTTGCAAGTCGGGTGTGAAATCCCCAGGCTTAACCTGGGAACTGCATTCGAGACTGCATTGCTAGAGTATGGGAGAGGGAAGTGGAATTTCCGGTGTAGCGGTGAAATGCGTAGATATCGGAAGGAACATCAGTGGCGAAAGCGACTTCCTGGACCAATACTGACGCTCATGTGCGAAAGCGTGGGGAGCAAAACAGG
+
CDCC@BBA:@@???@?@@5;5;;;5;<@<@AA@C<AAABB9@;;;<<AAAB>;;5;;;)59@7966@@:A<ACEC9;;BB3AA<A@5:5:5559)95@A@CDC?CA;;;;CBBCA<?@@ABB@@?;;;0;?@AB>C@CCCAC@CC=C?B>BC;;;;C?BBBC=@@ACBBBCCBABB>A>A@C@:9955955.5555)455955.54995;;7;@?>?@@000>>=>@@A@BAAB09;79999-7<7777&7335
@N9IO0:00998:06022
TACGTAGGGTGCGAGCGTTAATCGGAATTACTGGGCGTAAAGCGTGCGCAGGCGGTTCGTTGTGTCGGATGTGAAAGCCCCGGGCTCAACCTGGGAATGGCATTCGAAACTGGCGGGCTGGAGTGTGGCAGAGGGGGGTGGAACGTCCTGGTGTAGCAGTGAAATGCGTAGAGATCAGGAAGAACACCGATGGCGAAGGCAGCCCCCTGGGCCAACACTGACGCTCAGGCACGAAAGCGTGGGGAGCAAACAGG
+
CBBBBBBB:@@?@AACB@=A>@@A@D=@?@AA@B>BBBCC>CCDBBA@???9=A<A>BBB?BA@@@@;>>A@@??;@>>8+<=.<<=?9?=@A@;@:?=1@@@<@ABB<BAB?CCC>CBB9::BBA?:><9:99999%9@;@::9:A>AA?BF?@@BBBCBBB<ABA;;;AAA;<<<A=B=A@=@BB@CABB>BBB>B7;;BBBAB,;;;0;;@>ABBBAA@@;:;;;4;@?@AB=BBAAACC;AA@@@9@AA=
@N9IO0:01003:06039
TACGAAGGGGGCTAGCGTTGTTCGGAATTACTGGGCGTAAAGCGCGCGCAGGCGGTTCTTCAAGTCAGAGGTGAAAGCCCAGAGCTCAACTCTGGAATGGCCTTTGAGACTAGAGAACTAGGGTACGGGAGAGGTGAGTGGAATTCCGAGTGTAGAGGTGAAATTCGTAGATATTCGGAAGAACACCAGTGGCGAAGGCGGCTCACTGGCCCGTTACCGACGCTCAGGCGCGACAGCGTGGGGAGCAAACAGG
+
CCB:979CBC1CCCCBBB@CC@BB?C@C@ABAAB=9:9EE=CCA@@?A???;::5;?AB?CC@A@@BB@@=@BCC>BCB=BA:;;BBB?BBCBC?B???=??BC:A???@?@@AAA=BBBBB>CCCCC>CCCC@;:;DCE@B@B@C?BBBCCCC@@@???@E=C?BBCCBBBBB?@A>B=@@@BBC?CBBB@BBC=A=9:6:?=@@??<@E>BB@BB?BBBCAAA9939?>@BBBBBBBBCC4:8?@@;@@A=
@N9IO0:01012:06031
TACGGGGGGGGGCAAGCGTTGTTCGGAATTACTGGGCGTAAAGGGCTCGTAGGCGGCCAACTAAGTCAGACGTGAAATCCCCAGGCTCAACCTGGGAACTGCGTCTGATACTGGATGGCTTGAATTCGGGAGAGGGATGCAGAATTCCAGGTGTAGCGGTGAAATGCGTAGATATCTGGAGGAATACCGGTGGCGAAGGCGGCATCCTGGACCGACATTGACGCTGAGGAGCGAAAGCTAGGGGAGCAAACGGG
+
AA;<:;:<;;;":F599;:?CEBJFDJ@B@CCBB@=B;;;B.;:,9>>@A9:4::296?6?:929?@::;:448=@50000)/0)0;<@;A=@@@9@299::@AC@@@BBBAB=A@AACC@CB?B?CBE>DCCCC>B<;;BBB@M@C?BB@CDABBAB@BCCC>CBBBAAACCEEDDC>AB?B?AAA?C?BB?AA@6<600,0@>>:A@=?@=?@C@@;??>9:;;;;?@@@:;;6:CC>@?@4>@ABB=BCD>
@N9IO0:00973:06070
TACGGAGGGTGCAAGCGTTGTTCGGAATCACTGGGCGTAAAAGCGCGTGTAGGCGGCCACCTAAGTCTGGTGTGAAAGCCCTGGGCTTAACCCAGGAAGGGCATTGGATACTGGGTGGCTGGAGTACCGGAGAGGAGGGTGGAATTCCTGGTGTAGCGGTGAAAATGCGTAGATATCAGGAGGAACACCGGTGGCGAAGGCGTCCCTCTGGCCGGATACTGACGCTGAGACGCGAAAGCGTGGGGAGCAAACAGG
+
@A;;5;;;0;AA@=@;;;4;;39904-3:>8:9:2:@4944&4<@49;BBAA?@A=B<AA=A?6><955.59955505<>4===7<<:>:>@8<<7<.55)5;;.515>>@DDC:9;:;BB>B<<<;5;=BDDC@;;;8;B?@=@;@8992949@@@B:9:9;:&78889@;;=;:=<;:8:4:9=<=:>;@@=>??4:49@@AC?BBAB>@5;59<=<=99999999@95399::(4484444&44444)4999
@N9IO0:00980:06070
AACGTAGGAGACGAACGTTATCCGGAGTTACTGGGCGTAAAGGGCGTGTAGGCGGTTTGTTAAGTCTGGCGTGAAAGCTCTCGGCTAAACCGGGAGAGGTCGTTGGATACTGGCAAACTAGAGGGTGGTAGAGGCGTGTGGAATTCCGGGTGTAGTGGTGAAATGCGTAGAGATCCGGAGGAACACCAGTGGCGAAGGCGACACGCTGGGCCATACCTGACGCTAAAGCGCGACAGCATGGGGAGCAAACGGG
+
G<CCCCC@;:;A@>;@BB?CCC@D@A@@=@@=?@9?A@AD>BB=BBBBAAA>>>9<C7><=@==@@>>7>A?@@B=BCCA@@?9>?>?6@@AB;@@BD?CCCB=A?BBCDEEACCC=B@@?@?D;9989@@AA@CCCCCE@C?A=@<AA:@B9:9BB@BDDD=BBCBAAAB@@@@=A=AB?B?BBC@CBBB@AAA?B?A@@BBABCA@@;@5<;@@<>?@CBBBBB<AA<BCCCBCBC@@@@5??@AA<AAA<
@N9IO0:00980:06087
TACGAAGGGGGCTAGCGTTGCTCGGAATCACTGGGCGTAAAGGGTGCGTAGGCGGGTCTTTAAGTCAGGGGTGAAATCCTGGAGCTCAACTCCAGAACTGCCTTTGATACTGAAGATCTTGAGTTCGGGAGAGGTGAGTGGAACTGCGAGTGTAGAGGTGAAATTCGATAGATATTCGCAAGAACACCAGTGGCGAAGGCGGCTCACTGGCCCGATACTGACGCTGAGGCACGAAAGCGTGGGGAGCAAACAGG
+
BBBB@=BCBC5CCCCAAA@BBBCC?B<BBECCCC?B@?AA0:;09?8@@AA?AAB=A@@D=A?BA;;8;?/@BBB>BB@::670//6@9>>><A:<>BAAA@CC<A@?=?:993<===?9;8>:49>?6=><<:5;;;AA<@5;:68886<>??>>><??BD;E;?////...374695;5;>9=AC=B?@@?AAA<@<00,0<<@0;;29A9A@AB;;:ACCCDB??:=>?9::.;@;;;AA8:;;DC=BBB>
@N9IO0:00988:06100
TACAGAGGGTGCAAGCGTTGTTCGGAATTATTGGGCGTAAAGCGCGTGTAGGCGGCTTAGTAAGTTGGGTGTGAAAGCCCTCGGCTTAACCGAGGAAGTGCGCCCAAAACTGCTTCGCTTGAGTGCCGGAGAGGGTGGCGGAATTCCCGGTGTAGAGGTGAAATTCGTAGATATCGGGAGGAACACCAGCGGCGAAGGCGGCCACCTGGACGGTAACTGACGCTGAGA
+
BBBBB@@A:@@>A<?>?>59:=AA=A?A?BB?BB<AA@@@5:::;B@@@@A=::6;B@A@?B@BC?BC>BBCDCC>AA@8CCD7;@?C@C?BBC?A=@;9;=@B8???7@;;:C@C@AA@AAAB@@5;59A=9>3>@=@@7@>;:@@8=:===;?::8555<7>9;;;==444444;3994969:918788233429.49.4.443997<<83=>5>??>@@B<:779
@N9IO0:01002:06067
TACAGAGGGTGCGAGCGTTAATCGGAATTACTGGGCGTAAAGCGCACGTAGGCGGCTTTGCAAGTCGGGTGTGAAATCCCCGGGCTCAACCTGGGAACTGCATTCGAGACTGCATTGCTCGAGTATGGGAGAGGGAAGTGGAATTTCCGGTGTAGCGGTGAAATGCGTAGATATCGGAAGGAACATCAGTGGCGAAGGCGACTTCCTGGACCAATACTGACGCTCAGGTGCGAAAGCGTGGGGAGCAAACAG
+
CCC;;:CD?DDBAA@;::=?;@@B@C@C@BAAAC=??@@@5;:;:AABBBA@;;7;BB;@@B@CCDDD>;<;;;;7;CCC9BC=BBBB?C@BBM>C@CCCC;:6:@@@@BBBBBB@AAAB::;BBBBB>BDDCC?C@CCC@CACD>DBG@AAA;;;C?BAAA<;;;BBBBCCCBCB?A>A>A>A@@@@@@@?BBB@D@BABA@=@=@B=BB>B?BCC@AAA@@@;;;?@@@@AB6;;<<>>?4???>A9?:9
@N9IO0:01004:06071
GACAGAGGGGGCAAGCGTTGCTCGGAATCACTGGGCGTAAAGGGCGCGTAGGCGGGATGGCAAGTCAGTCGTGAAATCTCTCGGCTCAACCGAGAAACGTCGGCTGATACTGCCGTTCTTGAGGGATGCAGAGGAGACTGGAATTCCCGGTGTAGCGGTGAAATGTGTAGAGATCGGGAGGAACACCGGTGGCGAAGGCGGGTCTCTGGGCATCTCCTGACGCTGAGGCGCGAAAGCGTGGGAGCAAACGG
+
CCD<;;CCCC5CB?BBAA;@@><>9<-/0>00/?<@??AB5::5:@???>B?BCC>:::?BB>BA@:9:::;CHF>BCBBBCD@BBBBAG?AABCC<;::?@<@???BBAAAC7;<=@@=@<;;0;>?@@@@@>AAAD@@=@=@<@B=B@@@@B@??<@@@A9?@BBAAAA@@><==6::49:>9929<9929;>5>=@@@:BCBBBCC>BBBBBD?@@BBBA@@;;5;@BBBB7;;=000+000>9399:
@N9IO0:00972:06111
TACGTAGGGTGCGAGCGTTAATCGGAATACTGGGCGTAAAGCGTGCGCAGGCGGTGATGTAAGACAGGTGTGAAATCCCCGGGCTTAACCTGGGAACTGCATTTGTGACTGCATTGCTGGAGTGCGGCAGAGGGGGATGGAATTCCGCGTGTAGCAGTGAAATGCGTAGATATGCGGAGGAACACCGATGGCGAAGGCAATCCCCTGGGCCTGCACTGACGCTCATGCACGAAGCGTGGGGAGCAACAGG
+
;CCFCAAA<AA@CBCBBB@C@BBA?@-00=000)4<@=:3::>:>>A@@@>AA699;<@9:4:??AB?BBAACC>CDDD9BB=AA=?=@5:;B9@5;;:;?@C=BBBCCCABAB?AECB?AADCBC@A@A@BDDM5@AB>B>B?B?BBBBCCCDCCCCGHF?AAAB;;;::::@>@=@@<?=@>@99:@C?BAA=@=@?9==>>2<A<<<9>BAA?@?>00000//88::00*--/////&/633,38<4
@N9IO0:00978:06124
TACGAAGGTGGCAAGCGTTGTTCGGAATTACTGGGCGTAAAGCGCGTGTAGGCGGCTCTTCAAGTCAGGCGTGAAAGCCCTGAGCTCAACTCAGGAACTGCGCTTGATACTGTCGAGCTAGAGTGTGGAAGGGGCAATCGGAATTCCGTGTGTAGCGGTGAAATGCGTAGATATACGGAGGAACACCAGAGGCGAAGGCGGATTGCTGGGCCAACACTGACGCTGAGACGCGAAAGCCAGGGTAGCAAACGGG
+
BAB:9497:D?BB@BABA@BC@BD?B=?=?BBBF>?@@CC;@?@@B@@?>>:00+0@@@>AB@BBBBB>@@@<=<6===6@AAACBBB?BBB@A?@?CC@AAAC8::BBCBBBCC@@@BA@AACBCC>B?BFF9BB@CCC@D@C@CACBBCCBBBDD?B@AB;ABCCAA@@@BAA<C<;;=A:@@B;A@BA9@@B8<:>>:>>:>666<4@1976>@@?@@B@@:99BBA@AA@9@A4;;A6@@ACCF>DDD;
@N9IO0:00985:06141
TACGTAGGGTGCGAGCGTTAATCGGAATTACTGGGCGTAAAGTGTGCGCAGGTGGCCGCGCAAGTCGAGTGTGAAAGCCCGGGCTTAACTTGGGAATTGCGCTCGAAACTACGTGGCTAGAGTGTGGCAGAGGAAGGTGGAATTCCACGTGTAGCGGTGAAAATGCGTAGAGATGTGGAGGAACACCGATGGCGAAGGCAGCCTTCTGGGCCAACACTGACGCTCATGCACGAAAGCGTGGGGAGCAAACAGG
+
@A:;;BBC>;;;CCBBBC6;7;@>:B=B?A@AAA=A@>@>8::<<<:?@?A:==2804<:7869A@@ABBBBCCB9:9:,3;/8=5<4;A7BB>B?A=@@>=;9888178<80//*0@?AAA870@)//:565<18055+9.9.9<@<<<5555448:3994&4::88:;:9:;<<=9<<7;0444.44446<::5:9<<<=05454=@5<:>:>9=?@?BBAAAA::::;;@A<?@@;;;;-:789C>CDD?
@N9IO0:00990:06126
TACGGGGGGGGCAAGCGTTGTTCGGAATTACTGGGCGTAAAGGGCTCGTAGGCGGCCAACTAAGTCAGACGTGAAATCCCTCGGCTTAACCGGGGAACTGCGTCTGATACTGGATGGCTTGAATCCGGGAGAGGGATGCGGAATTCCAGGTGTAGCGGTGAAATGCGTAGATATCTGGAGGAACACCGGTGGCGAAGGCGGCGATCCTGGACCGGCATTGACGCTGAGGAGCGGAAAGCCAGGGGAGCAA
+
B@::9;9;9;";B4555529;;BB@C@CACCCCE>BBBBF8CC=BBCCFBB=;;4;;@;A@@=@@CBBCBCBBBD:@@@9@AA@CC?B?B?ABA3@5;;;;BACBCCBBBBD=@@@=?B?BB@DC?A@9??=??377BBA>B6:8?;>?:?A:999:28?>=78=BBBBBBBA>???/33,7,7;;8@>?C>C9845155+....-(-7(--).).894222553388,////(/6.695;=?=1::333
@N9IO0:00967:06194
GACAGAGGCCCCGAGCGTTAATCGGAATTACTGGGCTTAAAGGGTGCGTAGGCTGATCCGAAAGTGCTTCGTGAAATCCCCCGGCTCAACCGGGGAACAGCGGGGCATACTGCGGATCTTGAGGCAGGTAGGCGCCGAGGGAACAGTAGGTGGAGCGGTGAAATGCGTAGATATCTACTGGAACGCCCGATGGTGAAGACGCTCGGCTGGGCCTGTCCTGACGCTGAGGCACGAAAGCGTGGGGAGCAAACAGG
+
CCCCC@A:?B>3@A;;9:<B=BBB>B>BGCCCCD=BA:==,:;.;A>@@ABACBBAA?:888388::@?;;;BJE?CCCCC2A?ABBB?CABDF;D@BCCCCKF=C;;;BAAAC@BBCC@BBB?B@@=AAA=ACA=ACBI?K@CAA:;;?BC>BBBC@BBAA<@@@@;;;@@@CEBAAAA<@:=:::*7<<=4773,33799:?:6=>?>8=900/0)///;;;=>>@:???===6=<=<AAA6AA@AA;?@@=
@N9IO0:00978:06199
TACGTAGGGTGCGAGCGTTAATCGGAATTACTGGGCGTAAAGCGTGCGCAGGCGGTTGTGTAAGACAGGTGTGAAATCCCCGGGCTTAACCTGGGAACTGCGCTTGTGACTGCACGGCTAGAGTACGGCAGAGGGGGGTGGAATTCCACGGTGTAGCAGTGAAATGCGTAGATATGTGGAGGAACACCGATGGCGAAGGCAGCCCCCTGGGCCGATACTGACGCTCGTGCACGAAAAGCGTGGGGAGCAAACAGG
+
CC@AABBB:ABAA@A@BB@B@CBB@C7;5;BA@@8@A;;;0;9:==>B000+0>6:;=CCCE?BBAA@>BB@@@A299==+::,9</7173733(349=;37873>839:>???=?:9:5;==<;5618?@<=<<<<'<=<@5:3637//(/./-060//<<<8@AABBBBBBAC9999?@291:>=8>?>><?@@?B=@?:;;;;):@B<B9;;;;;@@@@::9>=>>>@@:999&999:>?A7:9:CA;B@A9
@N9IO0:00979:06189
TACGGAGGGGGCTAGCGTTGTTCGGAATTACTGGGCGTAAAGCGCACGTAGGCGGCTTTGTAAGTTAGAGGTGAAAGCCCAGGGCTCAACCCTGGAATTGCCTTTAAGACTGCATCGCTTGAACATCGGAGAGGTAAGTGGAATTCCGAGTGTAGAGGTGAAATTCGTAGATATTCGGAAGAACACCAGTGGCGAAGGCGACTTACTGGACGATTGTTGACGCTGAGGTGCGAAAGCGTGGGGAGCAAACAGG
+
BCCHABABAB1BCCDCCC>@@@BB@CBD@CBBBD>BBBBF?CBBBD@A@>>:9949CC=CCD@CC=BBBB?CCCC<BAC>BBB>CBBB?BA;AA5:887?;>BB<@;@@@::9ABBBBC?AA?CBBBB????@<@A;?=?8?:A;A?B@A???BBAA>@@@@8>8=?>>>BAA?:=>;?:>>:==>:886=8=;;2:;===AA8<=;;5;==;:1;;:<>>=>=>>>;8::AAA7@9<;ACC28:?=>3;998
@N9IO0:00980:06169
TACGGAGGGTGCAAGCGTTGTTCGGAATTACTGGGCGTAAAGCGCGTGTAGGCGGCCCTGTAAGTCAGATGTGAAAGCCCTCGGCTTAACCGGGGAAGTGCATCTGAAACTGCTTGGCTTGAGTACGGGAGAGGGAGGCGGAATTCCCAGTGTAGAGGTGAAATTCGTAGATATTGGGAGGAACACCGGTGGCGAAAGCGGCCTCCTGGACCGATACTGACGCTGAGACGCGAAAGCGTGGGGAGCAAACAGG
+
C@BBACCC>;;9B>BCCC?BB@AA=@<@>ABBBC9<<::9,;><@?BBBBA=??29:.;@@B;A<CGGCB<9///)//7.<7>4BAAG@CACCC:B?BFHFCDDCCCC=B@;;;?C@DC@AAAADBBB>BBCDD=BB>BB>B?C?CB=BBBBABA;;6;@@@=C?@??BBAAAA9?=6<=9?;?CC>A>??;??DD=???>A=AA>AA=@@?B@@@CBAA@@@B@@AACBB<;<0;<;;BBB8BBBCC=BBB8
@N9IO0:00981:06208
TACGTAGGGTGCAAGCGTTAATCGGAATACTGGGCGTAAAGCGTGCGCAGGCGGTAATGTAAAGACAGTTGTGAAATCCCCGGGCTCAACCCGTGGGAACTGGACATCTGTGACTGCATTGCTGGAGTACGGCAGAGGGGGATGGAATTCCGCGTGTAGCAGTGAAATGCGTAGATATGCGGAGGAACACCGATGGCGAAGGCAATCCCCTGGGCCTGTACTGACGCTCATGCACGAAAGCGTGGGGAGCAAACAGG
+
CBBBCCCC<;<;@=A@AA?B>BBB?B<@@@A@A8A@A@@4@>@;:5<?995;@<??8<>:;:(4@988:8=====7<<<</;;4374=8==6:::;.7144/)////:::<<<==B?@@@C@?@?99:@BB?BDBAABBC2BBC<@<@9>-/0:9=?BBBBAABBD>??>BA@@@999@BA;@@,8,222+357=6:=<1:0?A<999926::-7/22277?A@7668558:=;8822).///;;=,//>BD8===9
@N9IO0:00983:06185
TACAGAGAGTGCGAACGTTGTTCGGAATCACTGGGCTTAAAGCGCACGTAGGCGGCATCGTAAGTGTCTGGTGAAATCCCACGGCTCACCCGTCGGAACTGCCCGGCAGACTGCGATGCTCGAGTGTGGTAGGGGAGAACGGAACTCCTGGTGGAGCGGTGAAATGCGTAGATATACAGGAGGAACACCGATGGCGAAGGCAGTTCTCCTGGCCGTAAGCTGACGCTGGAGGAAGCGAAAGCGTGGGGAGCGAACAGG
+
CCDGDBBBB@@@BC?@@@<??;@B@C@CCBBBCC;@@5:9-;998AAB@>=:00)/=;;@@@4:8@???G@BBBC>BCA574:59;999;(39891727=?<>8C?@@?BCDCCA?>99599==9=9;4:5555'555.5<9=8<<=5964//)//-/)///:.//4448;:97////9)/5:>5;;;69999.559497<55/3//-(--(,(-55(-///79784/)//)/)////:18355:::+44444.4443
@N9IO0:00988:06169
TACGTAGGGCGCAAGCGTTGTCCGGAATTATTGGGCGTAAAGAGCTCGTAGGCGGCCTGTTGCGTCGGCTGTGAAAACCCGGGGCTCAACCTCGGGCCGGCAGTCGATACGGGCGGGCTGGAGTCCGGCAGGGGAGACTGGAATTCCTGGTGTAGCGGTGAAATGCGCAGATATCAGGAGGAACACCGGTGGCGAAGGCGGGTCTCTGGGCCGGTACTGACGCTGAGGAGCGAAAGCGTGGGGAGCGAACAGG
+
DCCCCCCC;:;;;7;ABB@@@A>B@C?B@CD@DC=@>:::58=<><@ABBB?AB?B?BBC?@@CB??;:;;;;;;;.:A6A@B7;9:B=B>C<;;7:;@5>@@@@@>@??BB<BA@9A;;59@9=7@7>:9:9-5A@@AB?B?C@C@DB@CCBBBBB@BAAA<AAAAA@;;;A@@@@=@@5:5:??>A=@@?ABB?C?AA@:@@CCABB=B?B=A@@@@BAAB:::?@CCCBDD=A:9:@@@6AA@?=:;;;5
@N9IO0:01009:06196
GACAGAGGTGCCAAGCGTTAGGCGGAATCACTGGGCTTAAAGCGTGTGTAGGCGGAAGCGTAAGTGCCTTGTGAAATCCCACGGCTTAACCGTGGAACGGCTGGGCATACTGCGTTTCTTGAGCCAGCCAGGGGTCGTCGGAACAAACGGTGGAGCGGTGAAATGCGTAGATATCGTTTGGAACGCCAAAGGCGAAAGCAGACGACTGGGGCTGAGCTGACGCTGAGACACGAAAGCCAGGGGAGCAAACGGG
+
==C96;D9D;:-3-399;7::8;C9>466@ABB?6BB9<<4<@;;;@D@CC<BB:B8BB>>C:>B;A9B8<<C??6BB@6A;B8@C8@8<75555:5:=8:;:<5<<;;;544;<<4<=:;;;;9;::7;;<</<:99//)/)/::2:<8;;9<=>>:<>>>7;<<CBBAB@@@BA@:3@5=49AA5B<3A7@CDA7CB?:?=555B>>>2CBA@;@<<<<BC;;;<<<<>>B=66646>>>'6599;0;;=4
@N9IO0:01010:06165
TACGGAGGGTGCAAGCGTTGTTCGGAATTATTGGGCGTAAAGCGCGTGTAGGCGGTTTCTTAAGTCTGATGTGAAAGCCCCGGGCTCAACCTGGGAAGTGCATTGGAAACTGGGAGACTTGAGTACGGGAGAGGGTAGTGGAATTCCTAGTGTAGGAGTGAAATCCGTAGATATTAGGAGGAACACCGGTGGCGAAGGCGGCTGCCTGGACCGATACTGACGCTGAGACGCGAAAGCGTGGGGAGCAAACAG
+
@BB<:B@<6>CBD7<A?@5>B8<@7?6?8AA7B;4??=?;4@?:??>:@@>3:;05>8=B:B;C@;@CBBBCCB>4@;;;0C>7@@DD:@:CC@6<8<;5;A=7@7;>7=C=?7==?;;:>>>:<;=@6=====4<<>;;169=9=9<AAB@;;B:B=BDC>7B=9=B=BCCB<9A<8>?498:::9=9<<9<;C2615@796658<<5;;5;555<:977/////7A<?=99:24:4?@;;/55<B>5=@>
@N9IO0:00968:06230
TACGTAGGTGGCAAGCGTTGTCCGGATTTACTGGGCGTAAAGAATGCGTAGGCGGATACTTAAGTCAGATGTGAAATACCCGAGCTCAACTTGGGTGCTGCATTTGAAACTGGGTATCTAGAGTGCGGGAGAGGTAAGTGGAATTCCTAGTGTAGCGGTGAAATGCGTAGAGATTAGGAAGAACACCAGTGGCGAAGGCGACTTACTGGACCGTAACTGACGCTGAGGCATGAAAGCGTGGGGAGCAAACAGG
+
BCECB;;7;B=BCACCBC@BBB?A;BBB;AAABB=BB@AA<BC@BBBCBBB@BD@BBABA;>:>>=@@A:59?AC<AAAG;:97?>>>2;?8<;3;783897?A;A?C;BBBB>B???>7///0/888.66:94:<5:6708485:4888;;::8<:7777://......62221662718:1:<909758175927,339372977=9??:@8:57>>>744<88:7<BA@?B3;;<7789(87;;;.///3
@N9IO0:00976:06233
TACGAAGGGGGCAAGCGTTGTTCGGAATTACTGGGCGTAAAGGGCGCGTAGGCGGCTTATCAAGTCAGGCGTGAAATTCCCGGGCTCAACCTGGGGGCTGCGCTTGATACTGATGAGCTTGAATGCGGGAGAGGATAGTGGAATTCCCAGTGTAGAGGTGAAATTCGTAGATATTGGGAAGAACACCGGTGGCGAAGGCGGCTATCTGGCCCGTAATTGACGCTGAGGCGCGAAAGCGTGGGGAGCAAACAGG
+
CCDAA>ACCC5CEACC@@?AK@CC9B@C?BBBCG@?@@BB=BE>BBCCCBBA??=?B?AABB?BAABA88;????9??BE>CC=BAAA@C@BBBBB2?@A8>?A;??:9:??@AD>>A@?B@=?@@@@:AACB@CB;;;A>A?B?BB<AABBBAB@@>ACDC>C@9::BABAAA?AF>C?AA???@?C=@@?ADC?B?BC?BBBECBB@AD>BBDAD@BAA@@@;;;?BBB;;:.;AAABIG7C@;;;,9??;
@N9IO0:00994:06221
GACAGAGGGGGCAAGCGTTGCTCGGAATCACTGGGCGTAAAGGGCGCGTAGGCGGGATGGCAAGTCGGTCGTGAAATCCCTCGGCTCAACTGAGGAGAGTCGGCCGATACTGCTGTTCTTGAGGGATGCAGAGGAGACTGGAATTCCCGGTGTAGCGGTGAAATGTGTAGAGATCGGGAGGAACACCGGTGGCGAAGGCGGGTCTCTGGGCATCTCCTGGACGGCTGAGGCGCGAAAGCGTGGGGAGCAAAC
+
CBBBCCCHHD5BB@C:;:@CBBBC?C@CCB@AAC=CBCCD>BC=AA???BC@EDD<@@C?AA?BBCC@CCCDAAA=CEE<A??;?ABB?CB>>=@BAAAABB?C>BABBB898AAA>AA7?>>>89<=>;;;D:>=>@==;>5=5==093888BDBB?A;:=5==A;=B???B:5:C9>91:08877@:>>4>:?:@<;;7057555;;/787=96025+/./(/567949<9;<=8==AABBA2>>AED;8
@N9IO0:00995:06216
TACAGAGGGTGCAAGCGTTGTTCGGAATTATTGGGCGTAAAGCGCGTGTAGGCGGCCTAGCATGTCGGGTGTGAAAGCCCTCGGCTTAACCGAGGAAGTGCGCCCGAAACTACTAGGCTTGAGTACCGGAGAGGGTGGCGGAATTCCCGGTGTAGAGGTGAAATTCGTAGATATCGGGAGGAACACCAGCGGCGAAGGCGGCCACCTGGACGGATACTGACGCTGAGACGCGAAAGCGTGGGGAGCAAACAGG
+
DCAAAEEE>CCBB=AA8979C?CF?C?C?BB?CC?BCBBB<ABAACAAA00+00*/3999<BAABCBE>@??BAD:;:<4@892998@8@@CBB?B?@@B@BAB:@B>6>>C;<<B>BD9@@;@FD:DACC:;;8;B?BB=@>@9@>6A@BBBBBCC>A?B=6B>B=AAA?@@ABBC<???B?BCD?BA@@=99:<@<9:6:=@A<@@?BBD8;;A@@@BBABBAA;;;;:>@?8??@@AA@3@@;99)5:<7
@N9IO0:00998:06257
TACGGAGGGTGCAAGCGTTGTTCGGAATTACTGGGCGTAAAGCGCGTGTAGGTGGCCCTGTAAGTCAGATGTGAAAGCCCTCGGCTTAACCGGGGAAGTGCATCTGAAACTGCTTGGCTTGAGTACGGGAGAGGGAGGCGGAATTCCCAGTGTAGAGGTGAAATTCGTAGATATTGGGAGGAACACCGGTGGCGAAAGCGGCCTCCTGGACCGATACTGACGCTGAGACGCGAAAGCGTGGGGAGCAAACAGG
+
CCCCACCC>CCBC?BBBB@BD@DG@C?B?BBBDD<@A:::5;AAADB@>>>*00*0/)/<<>7;;;;AACFCCCF;;:D=BCC@CC8:4;?ABB9B?BBBA@@@@@@C<CDAAA?C>BB?BBBBBCCE>BBBBB=CC?BB@C=A<@@;ACA@@AAAA?ABCC;?;?A>??ABBB>BE=BB?B?A??;?;??=A@FE>CBB>A8;;>AA?BB@BBBAAAAABB;;;@@A@ABAAA=BA;;;CD;CCDCC?DBB>
@N9IO0:01001:06227
TACGAAGGGTGCAAGCGTTACTCGGAATTACTGGGCGTAAAGCGTGCGTAGGTGGTTCGTTAAGTCTGATGTGAAAGCCCTGGGCTCAACCTGGGAATTGCATTGGATACTGGCGGGCTAGAGTGCGGTAGAGGATGGCGGAATTCCCGGTGTAGCAGTGAAATGCGTAGAGATCGGGAGGAACATCCGTGGCGAAGGCGGCCATCTGGACCAGCACTGACACTGAGGCACGAAAGCGTGGGGAGCAAACAGG
+
CECB?:?A8@@@D@D;;;@AA@@A:?;?;?AABC=@@@AA9ABB@@?B?@@?AA<A=AAC>A>ACCCBBCCBCDG8;@?7DHA7CBBC<C<DD@4?7;05:CB=B>B@@B@@=@B@<BCCCCCAAAB?@@@AA>AAA<@@<?=@=AB=B?DGBCCIBBABCD?CCCCAA@B@;;;@A8A@;?;@A@?<?@@7<BB?B?AA?A?BBDCC?BB=AAAAAABDCA>;;00*069>@>8<>??>>>-99AAC>BAA?
@N9IO0:01001:06249
GACAGAGGGTGCAAACGTTGCTCGGAATCACTGGGCGTAAAGGGCGTGTAGGCGGGAAGGTAAGTCGGGCGTGAAATCCCTGGGCTCAACCCAGGAACTGCACTCGAAACTACTTTTCTTGAGTGCCGGAGAGGAAAGCGGAATTCCTGGTGTAGAGGTGAAATTCGTAGATATCAGGAGGAACACCAGTGGCGAAGGCGGCTTTCTGGACGGTAACTGACGCTGAGACGCGAAAGCGTGGGGAGCAAACAGG
+
CCC:<<CC<BB@@@9@@@6:::?A;B>BBAAAAB<BAABC>BC>BCA@ABB???@8A=B?BC?BBBBB<BB@@AE>CCD>CCD=B;<9@CC?GCAEACB;;9:;444;099>9999+9=:@@BA@@=A@@@;;8;A;BBA<A=A<@?BB?@@@A@CC?AB@C=C@@AACEFCCCCBB=@A?B?CDD?AACC@AB=:@:;;5;AA<@@@>@@@>BA@AA;;;CC;0000/://4808445===.;655=3;;<9
@N9IO0:00970:06265
TACGTAGGGTGCGAGCGTTAATCGGAATTACTGGGCGTAAAGCGCGCGTAGGTGGTTCAGCAAGTTGGATGTGAAAGCCCCGGGCTCAACCTGGGAACTGCATCCAAAACTACTGAGCTAGAGTACGGTAGAGGGTAGTGGAATTTCCTGTGTAGCGGTGAAATGCGTAGATATAGGAAGGAACACCAGTGGCGAAGGCGACTACCTGGACTGATACTGACACTGAGGTGCGAAAGCGTGGGGAGCAAACAGG
+
BCAAACBC=AAACCCBBB?B=@@A@C6:6;CBAB=@@@GM?CBBCB?A@CC@BB?B<@??@A>AB?B8::A?>?C>@AB@6@@497CF@D?BBB>D783:A>@@=@@@8AAAB999=@A999>?>AA=A????A9AA;8819==>5@70//>66:6839;>=5>A?@A@@;::;;A>B?C@B@BCD>@ABB?BA?;?;?@CBBBB@BB@BBBBACC@:::@@@ABBB?AAA;;;0;;<ABCB7AAAAC=@@@=
@N9IO0:00970:06280
GACAGAGGGGGCAAGCGTTGTCCGGACTGACTGGGCGTAAAGCGTCCGCAGGCGGCGCGACAAGTGTGGTGTGAAAGCGCCCGGCTTAACCGGGCGAGGCCACCGCAGACTGCCGCGCTCGAGGGGTGCAGAGGCGGGTGGAATTGCCGGTGTAGTGGTGAAATGCGTAGAGATCGGCAGGAACACCAAGGGGGAAGCCAGCCCGCTGGGCACACCCTGACGCTCAGGGACGACAGCGTGGGGAGCGAACCGG
+
BCCBBBBCCC5CF@BBBB@BCC@D?BBBBBBCCC>B@A@A;@@BAB;@AAB=;;.;9>>BCC@CBCCC?CC?CB?3;94490939<8=8=9==5A<<?7?:A@=AAA@@@A@@9=@@@ABBBBDD:AB@@?AA;CC@7=B<C<F:>>:>@CC?C?>C<=BDD>CCCDCCCBBBBBA=@@@<@;@CB@I@CBBB5B<A@=A@@@9@BAAB=CCBDCC>BBBBBCCCCBD=BB;;;AAABBBBB7BBBBC?D@C@
@N9IO0:00974:06292
TACGTAGGGTGCAAGCGTTAATCGGAATACTGGGCGTAAAGCGTGCGCAGGCGGCTTTGCAAGACAGATGTGAAATCCCCGGGCTCAACCTGGGAACTGCATTTGTGACTGCATGGCTGGAGTGCGGCAGAGGGGGATGGAATTCCGCGTGTAGCAGTGAAATGCGTAGATATGCGGAGGAACACCGATGGCGAAGGCAATCCCCTGGGCCTGCACTGACGCTCATGCACGAAAGCGTGGGGAGCAAACAGG
+
CC@A@99:.;;;B9@@;;6;?CA@;A-00AAAA8@>:;;6;ABB@?@A@@;;;5<??6?;;5;@@ABB=<;:9:(3777&3;1888?9>9>@D>F?CA@@999/:??@BCDCC??;?@@;??@@AA9;;;;CCCD1;;A?B=B@B?BBBBBA;;;ACADCG>;;;CCCAAA@A@AB>;;5;5;@@=@@CD@CCB?B?<;5;AAA2@@@9@>BBA@??@@000>;;;A@@:::@9@???BBB5:9?BC>DCF>
@N9IO0:00984:06290
TACGAAGGGGGCAAGCGTTGTTCGGAATTACTGGGCGTAAAGGGCGCGTAGGCGGCCGATCAAGTCAGGCGTGAAATTCCCGGGCTCAACCTGGGGGCTGCGCTTGGATACTGATTGGCTTGAATGCGGGAGAGGATAGTGGAATTCCCAGTGTAGAGGTGAAATTCGATAGATATTGGGAAGGAACACCGGTGGCGAAGGCGGCTATCTGGCCCGTGATTGACGCTGAGGCGCGAAAAGCGTGGGGAGCAAACAGG
+
BBC;:6<CBC0BB7@;;67;<:D@:B<@<=::9:6:AAAE?DE=B==B;>?8>@7A4::?@B4>:@;;488::?;3>1;7.7718:??>C<=><<<,7777///(/(/89:;ABC@C?BB?BB<>?BAB=999A?@?::::6<7=7==2833333::<7=<=>5=33.///....5389'2+2+2.579273776=BB>C@CC?AAACBDC???:?BB@A?@@@AABBBB@<;;;;;;*;:>?>CC59995<4<:=8
@N9IO0:00987:06266
TACGAAGGGTGCAAACGTTGCTCGGAATTATTGGGCGTAAAGCGCACGTAGGCGGCATTGCAAGTCGGATGTGAAATCCCTCGGCTTAACCAAGGAAGTGCATCCGAAACTGCAGTGCTTGAGTACTTAAGAGGATCGCGGAATTCCCGGTGTAGAGGTGAAATTCGTAGATATCGGGAGGAACACCAGTGGCGAAGGCGGCGATCTGGGAAGATACTGACGCTGAGGTGCGAAAGCGTGGGGAGCAAACAGG
+
B@A<:2;B;ABCCB<<<;;A;9;A=B<@<@B;AB<><==>/7849>><??=;93-34<7BBD7<A>>7:5559990;@@=ACC?B@=@6A8B8B:C8@@AB@@=;=@:19///;>>?AB9;<CABCC?B?A;;6;CBABB@CAHADD>D@BBA?@::6;BAC>C?BBDC;;;@@;;;09=8=<@@=9==:<8>>=5=:9;4;?@?=?==6=:@>>>>656;>@BBBC9;;A;;;0;AABCCC9AABBB<@@C>
@N9IO0:00989:06293
TACGGAGGGGGCTAGCGTTGTTCGGAATTACTGGGCGTAAAGCGCGCGTAGGCGGCTTTGCAAGTTAGAGGTGAAAGCCCGGAGCTTAACTCCGGAACTGCCTTTAAAACTGCATCGCTAGAATCGTGGAGAGGTGAGTGGAATTCCGAGTGTAGAGGTGAAATTCGTAGATATTCGGAAGAACACCAGTGGCGAAGGCGACTCACTGGACACGTATTGACGCTGAGGTGCGAAAGCGTGGGGAGCAAACAGG
+
BBBB=B@A@B1BCBDCBB@CC?CC?C@E@CCCCC>AAAAD<@AAA@@@BAG?;;7;?=6@AA=AA>AA@?<?AAA:9998:=??@C?C?CCC?B>A>@@BC4;;0;;;.;;5:;;D@BABBB=BCCBB;;;;;4;B@@@CAC@C@C?A@@@BAAA:;49BBC=C@BBBBAAAAA=BC@B=@?8:>=:?@9;299>5@49:@@BB@@AD?BCBCCCDD?CD=BCCBBA=BCB;:96;BCABBB7;;BCC?BBB@
@N9IO0:00999:06301
TACAGAGGGTGCGAGCGTTGTCCGGAATCACTGGGCGTAAAGGGCGCGTAGGTGGCTGGGTAAGCGTGCGGTGAAAGCTCGGGGCTCAACCCCGAGTCGGCCGTGCGAACTGTCCGGCTTGAGCACTGTAGAGGCGGGTGGAATTCCGGGTGTAGCGGTGGAATGCGTAGAGATCCGGAAGAACACCGGTGGCGAAGGCGGCCCGCTGGGCAGTAGCTGACACTGAGGCGCGACAGCGTGGGGAGCAAACAGG
+
GGCCCCCC>CCB??????;?@@?C<A=AACBBBD>?>>AC<DC;CC@ABCD<@A?BBBD>BB?BBBBBCC@CBAA9@;;;?AA8ABCC=AA@7@?@@AC6;9;CCBAA>AAABB@CADC@@@@::;>>;;;;<5;BB=BE?C@B?C>BB=@@;;;;;5;A<?<@ACC<;;BAA@C@C<@<A@<@@@<?<>A;@?@=@>@C@HKGCCBCE?A@@BBBBAAABC@@@@@@@A@?@@@@<@<<<<,000==3=>@>
@N9IO0:01008:06300
TACGTAGGGTGCAAGCGTTAATCGGAATTACTGGGCGTAAAGCGTGCGCAGGCGGCTTTGCAAGACAGATGTGAAATCCCCGGGCTACAACCTGGGAACTGCATTTGTGACTGCAAGGCTGGAGTGCGGCAGAGGGGGATGGAATTCCGCGTGTAGCAGTGAAATGCGTAGATATGCGGAGGACACCGATGGCGAAGGCAATCCCCTGGGCCTGCACTGACGCTCATGCACGAAAGCGTGGGGAGCAAACAGG
+
BBCCCCCC>AAAD?BBAAAD@C@>6>+0)0>==>8B9;;D=BAB@@?ABA?=:;6:9>5>CE;;<;;BA?999==6;;@@5@@800//:09)//;5=7=BB99:H>CBBBAAAAA>A?A@@=@99:@@=AABDCECC5AAB5;5<5;>BD;;;BB@@;;;;;;,9:@88889:;<8886..*.-55369:;7;>>:C<?A?@BGD8@@A;@<AAA@BBCB;;;;@@;;;BBBAB;A;:;AAA3<;;BB<BBB>
@N9IO0:00965:06318
TACGTAGGGTGCGAGCGTTAATCGGAATTACTGGGCGTAAAGCGTGCGCAGGCGGTTCGTTGTGTCGGCGGTGAAAGCCCCGGGCTCAACCTGGGAATGGCCGTTGAAACTGGCGAACTGGAGTGTGGCAGAGGGGGGTGGAATTCCGCGGTGGTAGCAGTGAAATGCGTAGAGATGCGGAGAACACCGATGGCGGAAGGACACCCCCTGGGCTGGACACATGGACGCCCTCGGAGCACGAAAGCGTGGGA
+
CEAABCCJ?BACCCCBCB@C@AA@?CAB?@A@@@6@?:9;0:4;<<@@?;;5;A=B:=9838>@??@;<<399:8(3333&38/89370728AA:B;>?4?>AA497A9?<=2;?84:;@/48>?==:>>978><><&7<57/3,/)0//(/30...22.3...'......35//-9672//.0333279:97--(-,2(--36788)33;.5-,(,(((((*(*****'*--(---23222'25888=05
@N9IO0:00990:06310
TACGGAAGGGGCAAGCGTTGTTCGGAATCATTGGGCGTAAAGGGCGCGCAGGCTGTTTTGTGTGTCTGCTGTAAAAGCACACGGCTCAACCGTGTAAAGTCGGTAGAAACTGCAAAACTTGAGGCTGGGAGAGGCTGGTGGAATTCCCTGTGTAGCGGTGAAATGCGTAGATATAGGGGAGAACACTCGTGGCGAAGGCGGCCAGCTGGACCAGTCCTGACGCTGAGGCGCGACAGCGTGGGGAGCAAACAGG
+
@ABC?C@CCC<CC?AA00,//5;<7=7>=BB:A@6B@<::)55)5BAAAB=7544999+84448;:83333:???8AAAABBC?BB@@;?5<<??@@9?>><6<<9::/;??@ADD9A@<@::3:=>>5?A@A>@??;;;2:.4.55)5::=BBBCC@CBBD=;;;BBBCCCCCCCCC7B;;5;@@?;;;C@CCC=?=?@=@??????=?@?A::99:::@?@@A@A??@@BAAACAA;;;;.;AABD?@@A>
@N9IO0:00995:06352
TACGGAGGGTGCGAGCGTTGTTCGGAATTATTGGGCGTAAAGCGCGTGTAGGCGGCTCCTTAAGTCTGATGTGAAAGCCCCGGGCTCAACCTGGGAAGTGCATTGGAAACTGGGGAACTTGAATACGGGAGAGGGTAGTGGAATTCCTGGTGTAGGAGTGAAATCCGTAGATATCAGGAGGAACACCGGTGGCGAAGGCGGCTGCCTGGACCGATATTGACGCTGAGACGCGAAAGCGTGGGGAGCAAACAG
+
BABB>BBC;;<:ABB@@@>AA:;;@C@C@CCBGD?@@?AA38955??AABB?<<7;559>:=:=?@@<@>????A8<<>@2@@8@@<<7;:<<<4:344445=8=9>>8666>>2<9<<;<<9<====299333(399;=6<8;:=:==:BA@@A<=;9:@;0@?4;?<B<B;:5=@900)/)/7:4@=BB=@AC4:.5<;>?>A5;;<@A@CBAAD@FCBCBB;;;@?==888-9=99;>>2=>::9-999
@N9IO0:01002:06353
TACGGAGGGGGCTAGCGTTGTTCGGAATTACTGGGCGTAAAGCGCACGTAGGCGGCTTTGTAAGTTAGAGGTGAAAGCCCGGGGCTCAACCCCGGAATTGCCTTTAAGACTGCATCGCTTGAACGTCGGAGAGGTGAGTGGAATTCCGAGTGTAGAGGTGAAATTCGTAGATATTCGGAAGAACACCAGTGGCGAAGGCGGCTCACTGGACGACTGTTGACGCTGAGGTGCGAAAGCGTGGGGAGCAAACAGG
+
ABCC?B@B@B2BCCCCCC?CCACC@C?B?BAAAC>9;;FE?GBBBB@B@BB=AA=ADG?DCC@CC@CBBB?BBBD<??C=DDD8AAAB@DCC9C<@<@9B<9=D>C>AAB:?@BB<<BC>BB@C=B=B8@@@:5@:84:5597A8A>A?>>>?A?@??A?@C<B@CB???@B??5=<8??DC>A<<594<=<@??,2+2608>?>@@@<>>>>@D==9==;<=>688<;;;@@@:@CCBBBB5@>>>?;?@@<
@N9IO0:00967:06399
GACAGAGGCCTCGAGCGTTAGGCGGAATCACTGGGCTTAAAGCGCGTGTAGGCGGATCGTTAAGTGCCTTGTGAAATCCCGCGGCTCAACCGCGGAACCGCTGGGCATACTGGCGGTCTTGGGCCACTCAGGGGTCACTGGAACAAGCGGTGGAGCGGTGAAATGCGTAGATATCGCTTGGAACGCCAAAGGTGAAGACAGGTGACTGGGGGTGTGCCGACGCTGAGACGCGAAAGCCAGGGGAGCAAAACGG
+
B;;<;;;5;.:BBBCBAA@;;6;B>B@DBBC;;;6;@=@A<ACA@;;9?:C9>D7?=;00+0*/88;6=8;9;9:,00>3<00)06/0)/)/993:6:6<<BCC=BBBBBCG?BB?????AA=C>A?BBCDCC9BAABEE@B>A>;>><<=>9>0/0)/;;817=BBCCEBBA9::=<9>9=9==>298+09;//)/999<79==;87777'3;?AB597AAA::88:8BBBDF<@@;9999*877887&7>;
@N9IO0:00989:06384
GTACGGAGGGTGCGAAGCGTTATCCGGATTCACTGGGGTTTAAAGGGTGCGTAGGAGGGCAGGTAAGTCAGTGGTGAAATCTCCAAGCTTAACTTGGAAACTGCCGTTGATACTATCTGTCTTGAATACCGTGGAGATAGCGGAATATGTCATGTAGCGGTGAAATGCTTAGATATGACATAGAACACCAATTGCGAAGGCAGCTCGTTACTACGAATATTGACTCTGAGGCACGAAAAGCGTGGGGATCAAACAGG
+
/////)/88/9=0//49;772444.4.5<8<==<;<<&//)//)//)//-65..*/,,(,,.(-.)-88@CCC@C@AA<@A@?:@:?;;171774A:;<3;@@?337.33@@B@?ABA>@@A9795:9;,226388<B888927,3322......6:6?>BCDC<A??@7?987=:5522266=5A9=1917.5888,2388>@>?9;6>522255.56<16<AABB@??;9839444&49@ACCC;@@;:<5===;
@N9IO0:01000:06368
TACAGAGGGTGCGAGCGTTGTCCGGAATCACTGGGCGTAAAGGGCGCGTAGGCGGCTTCTCACGCGTGCGGTGAAAGCTCGGGGCTTAACTCCGAGTCTGCCGTGCGAACGGGGAGGCTTGAGTCTGGTAGAGGTCGATGGAATTCCGGGTGTAGCGGTGGAATGCGTAGAGATCCGGAAGAACACCGGTGGCGAAGGCGGTCGACTGGGCCAGTACTGACGCTGAGGCGCGACAGCGTGGGGAGCAAACAGG
+
CCC@@;::.;;>A????A49895:=B<@@CBCDD>AABBC<@@<@B@@@@A;?>;?@:@@?@AAA@@@AB@DECC:;;BBAAA6AA>A>ABC?AA@@?:;;5;@@AA?;;;;;.9@:@A?BABBBBC?A@@A@>AAADDDAG?B?B=@A;?B<BB<@=BC@C@CGGCCCCCB:658<5;5;=8=BD@D@;<29;>:A@@@=@@:949@<3@?@:438;888;33333.3@@A?>?>9:3<::.?A@@=5=?C?
@N9IO0:01002:06364
TACGTAGGGTGCGAGCGTTAATCGGAATTACTGGGCGTAAAGTGTGCGCAGGTGGCCGCGCAAGTCGAGTGTGAAATCCCCGAGCTTAACTTGGGAATTGCGCTCGAAACTACGTGGCTCGAGTGTGGCAGAGGAAGGTGGAATTCCACGTGTAGCGGTGAAATGCGTAGAGATGTGGAGGAACACCGATGGCGAAGGCAGCCTTCTGGGCCAACACTGACGCTCATGCACGAAAGCGTGGGGAGCAAACAGG
+
@ABBBBBC>::;BBC;;;=@=?AA=B?B@BCBBE>;;;BB=B@@@@AAA@@=@B?B?A?>9939?<<=@8::99<5=???2?@@@?6;69A:D?8C<@=@@@@BACBB<BA@;::;5;=9=:::??A>>>>>><@6919=672@4?6CC944BB;:@=AAAA;87888C<==B>=8=8==?B?BBB?AABB>@AG@C@CA@?4;29=>=,:29<??@@000//9777=998944(4@?;;;;-;?BBC=AAA4
@N9IO0:01002:06384
TACAGAGGGTGCGAGCGTTAATCGGAATTACTGGGCGTAAAGCGCGCGTAGGCGGCTTTGCAAGTCGGGTGTGAAATCCCCAGGCTTAACCTGGGAACTGCATTCGAGACTGCATTGCTAGAGTATGGGAGAGGGAAGTGGAATTTCCGGTGTAGCGGTGAAATGCGTAGATATCGGAAGGAACATCAGTGGCGAAAGCGACTTCCTGGACCAATACTGACGCTCATGTGCGAAAGCGTGGGGAGCAAACAGG
+
BBB;;:CF=BB@B@=8889=<?@C@E@C@CBA@@:??>AA9?:::;;><<<;00,000+0>@=CCCCMG=;;AAB=CCBB7;;8;C?C@CAGIJ?CACBBBCC>BB;;:BCCCDB@BBB????BAAAA;?@==>9@=A@C@D@CC=C@C?BB@@@AD@CCCD>CCCB:;;CCCCDC@B?A>A?AAAAACAA?ACDC>AAABBB>B@DB@BMACAFHECCAAABC@BAAAA@ABA9@A@@ADB7@@@@@8=::3
@N9IO0:01015:05799
TACGTAGGGTGCGAGCGTTAATCGGAATACTGGGCGTAAAGCGTGCGCAGGCGGTTGTGTAAGACAGGTGTGAAATCCCGGGCTTAACCTCGGGAACTGCGCTTGTGACTGCACGGCTAGAGTACGGCAGAGGGGGGTGGAAGTTCCACGGTGTTAGCAGTGAAATGCGTAGATATGTGGAGGAACACCGATGGCGAAGGCAGCCCCCCTGGGCCGATACTGACGCCTCATGCACGAAAAGCGTGGGGAGCAAACAGG
+
CCAAA>>@:@A>@@CC@@>@89:?=A,00@<;;395:BB<AAAAAAA?9819?<@=AC:99@BA????A?9:3>1798*3;1;;1:)0(0//;3>0:555556.5559656///737;;=<9==881562297778&8A<A5::1637//(/..(/788985;8,37>A>BC???=:9=,//5:5@AB@BBBB?ABB>B@BBBCEEEC)AAA;@9>??A?==<000*0000??=99959&559@@;<0569A?66697
@N9IO0:01018:05803
TACGAAGGGTGCAAGCGTTACTCGGAATTACTGGGCGTAAAGCGTGCGTAGGTGGTCGTTTAAGTCCGTTGTGAAAGCCCTGGGCTCAACCTGGGAATTGCAGTGGATACTGGGCGACTAGAGTGCGGTAGAGGGTAGTGGAATTTCCGGTGTAGCAGTGAAATGCGTAGAGATCGGAAGGAACATCTGTGGCGAAGGCGACTACCTGGGCCAGCACTGACACTGAGGCACGAAAGCGTGGGGAGCAAACAGG
+
CCC;92;@9@@AB=B@AA@BBDCC@C999:A@@C>:;:BB=BBBBC9;;AA?;:5:@;;;0:9A>><@C;@B;;;,9AA9@AA9@ACB?BABBB=BAE?BAAAAC?BBBBAAL>BBBBBAAAABBBB?BCCBBB<BAABC@C@CD>E?B@BBB??@@@CBBE>CB@@@CACB@AAA7:7;@C?CCEDCCAC?CAA>B@BCBBBBC@BCB=B<@@BBA<=ABA<<@>@5<9:495/4:@ABAA6?@BBB<@@@<
@N9IO0:01024:05761
TACGTAGGGAGCAAGCGTTGTTCGGATTTACTGGGCGTAAAGGGCGCGTAGGCGGCCTGTCAAGTCAACTGTGAAATCTCCGGGCTTAACTCGGAACGGTCAGTTGATACTGTCAGGCTAGAGTGCAGAAAGGGCAATCGGAATTCCCGGTGTAGCGGTGAAAATGCATTGATATCGGGAGGAACACCAGTGGCGAAGGCGCCCATCTGGCCTAATACTGACGCTCAGGCGCGAAAGCTAGGGGAGCAAACAGG
+
A@??><=?9:;;B@BB@@=@B=?@7:;C=CAAAE>@@@CD>DD>@@@C@<<:00+08<<ABC>BBAB?ABCBBAA=::9@3:9/9@:?<@CCC@D@??>@BBBB?A@@@@:::B::49>?000000<000+9?5<=8<9925<@;@C:@<@>>>@@?;@9;;;*:55@@AEE??9999,5>5@5995:444939>9.529==C8A877>1818?;<>?>:99<:77//)/:778:38::::::+545>?6<=<6
@N9IO0:01026:05763
TACGGAGGGTGCAAGCGTTATCCGGATTCACTGGGTTTAAAGGGTGCGTAGGAGGGCAGGTAAGTCAGTGGTGAAATCTTCGAGCTTAACTCGGAAACTGCCGTTGATACTATCTGTCTTGAATACCGTGGAGATGAGCGGAATATGTCATGTAGCGGTGAAATGCTTAGATATGACATAGAACACCAATTGCGAAGGCAGCTCGTTACACGAATATTGACTCTGAGGCACGAAAAGCGTGGGGATCAAACAGG
+
666;9<<>669C?9==//)/00)/)/838:@9:9.;E0;;9;=9>@A@@@B?BAA;A9;4;@;@=@BBBB>BCBC=BB@9:;99=?2:5:AAA?BC>C:;;=@@7<;BBBBBBCBBBBB?AA@CCC;;;CACBB;;;@@@<@>ABBACBA?@ACCDD?B@@@;@A??;?AAAA@@@>;54<<044;.927-3488.405;<=>6659=6:6;=8<957;:9@:??;;5;?=;444&449;@AA3;:;@@8>@@<
@N9IO0:01030:05803
TACGTAGGGTGCGAGCGTTGTCCGGAATTATTGGGCGTAAAGGGCTCGTAGGCGGTCTGTCGCGTCGGGAGTGAAAACTCAGGGCTTAACCCTGAGCCTGCTTCCGATACGGGCAGACTAGAGGTATGCAGGGGAGAACGGAATTCCTGGTGTAGCGGTGAAATGCGCAGATATCAGGAGGAACACCGGTGGCGAAGGCGGTTCTCTGGGCATTACCTGACGCTGAGGAGCGAAAGTGTGGGGAGCGAACAGG
+
BBBCBEBC=9;;@@B;;;>@@BAE@D@C@BCAJD>ABACJ<AA>ACBBCBB>::59?ABCCBBBBAAA6;9@ABCC;DAA@DC=BB@C@BE=AA@;;8;BBC<A=AAAACEE?BAACCBBBB@<00000<<<<3?@@9:;4;?B@BAFFABBCCCEA=A@@@:@AAB@@@BBBAAAB8;;>B6;;@>B@BA>BA@=A?AB@B?BBCCDD=BAB>?@@@??@@@A::;>A??:;;6;BCBDEE;AACDC@?@?>
@N9IO0:01031:05799
TACGAAGGGGGCAAGCGTTGTTCGGAATTACTGGGCGTAAAGGGCGCGTAGGCGGCTTATCAAGTCAGGCGTGAAATTCCCGGGCTCAACCTGGGGGCTGCGCTTGATACTGATGAGCTTGAATGCGGGAGAGGATAGTGGAATTCCCAGTGTAGAGGTGAAATTCGTAGATAGTTGGGAAGAACACCGGTGGCGAAGGCGGCTATCTGGCCCGTAATTGACGCTGAGGCGCGAAAAGCGTGGGGAGCAAACAGG
+
AAAA@=ACBC1CC;;:CDADC@DD@C@C?@AADD=@;;;C<BE@;;:@@::6::3:@=??>C<??CAB:?8;;??8>;@@,99)7<=>;?;;=>>>(737778:6;787377=>?89;;?DD=A@@BC>CDBB?AB@?8839:?;@@5>>?==>>490555;5B9665<=:>///3:;)/+/:54445:54505:::>8<<469;=D?A=AC=@>@;@,0/;?9955579955499&4:40/77&////;399<8
@N9IO0:01036:05772
TACGAAGGGTGCAAGCGTTAATCGGAATTACTGGGCGTAAAGCGCGCGTAGGTGGCTTGATAAGTTGGATGTGAAATCCCCGGGCTCAACCTGGGAACTGCATCCAAAACTGTCTGGCTAGAGTGCGGTAGAGGGTAGTGGAATTTCCAGTGTAGCGGTGAAATGCGTAGATATTGGAAGGAACACCAGTGGCGAAGGCGACTACCCGTGACTGACACTGACACTGAGGTGCGAAAGCGTGGGGAGCAAACAGG
+
BCB;94;C;ABAB@B?@?=@=@@@;?=@=@ABBB=??>>@9@AABCBBCCC@BB@CC@BCFF?BB?B>@;;;BCI>CCDD;BB<@@@B?B?BAB<B=@@AADCB@BBE9BBCBB?><@A@@AA@@@@=@AA>??:>CCCB<A?BD=B>??@@@@@@?29999*7?=>?C::;AA;@7;6;@C@CCC?BBBB@CCC@C?AAB>=000,00///;=:;;=;<<=>CBCBB=@@@@@@8?899ACC:BBBAB;:;;;
@N9IO0:01036:05787
TACGGAGGGGGCTAGCGTTGTTCGGAATTACTGGGCGTAAAGCGCACGTAGGCGGCGATTTAAGTCAGAGGTGAAAGCCCGGGCTCAACCCGGAACTGCCTTGAGACTGGATGCTTGAATCCGGGAGAGGTGAGTGGAATTCCGAGTGTAGAGGTGAAATTCGTAGATATTCGGAAGAACACCAGTGGCGAAGGCGGCTCACTGGACCGGCATTGACGCTGAGGTGCGAAAAGCGTGGGGAGCAAACAG
+
ABCHACCGFL5CBBBB@@;00+0/)/494<666A4959BC>CCBCB<;;@@=@B@A;;;;,;5:>:>?::29494(3//(/6.////166(/)/38-//(/(/8866660///8:;?B@BB?AA<@@@?9<<==99196<6<67:48899;;=8<<<<4;254;:97833.396;,33,333,38876:8827333,3335222.24.45::<466===A@@@:9:99999&9;@B@BB6@999;)559
@N9IO0:01040:05779
TACAGAGGTCTCAACCGTTGTTCGGATTCATTGGGCGTAAAGGGTGCGTAGGCGGTCGCGCAAGTCGGATGTGAAATCTCGGGGCTCAACCCCGAAACTGCATTCGATACTGCGTGGCTCGAGTACTGGAGAGGAGACTGGAATTTACGGTGTAGCAGTGAAATGCGTAGATATCGTAAGGAAGACCAGTGGCGAAGGCGAGTCTCTGGACAGTTACTGACGCTGAGGCACGAAGGCCAGGGGAGCAAACGGG
+
CCCAAAA?ACBBB@B=A@9;;?CC?BB@CBA>AB<ABBDB=BD>?A@A@@@>@@;??@?@@A>ABBB=BCCCCCJ?@@ACCGG9BBBCBDEF;DDE>CAA@@?7;@:@A@><@@00+0@@>@?;A<AB8;A@@>:::AAA?B@CC>CBB@CB;;;::::<CB>BBBBBBBA@AA847A?C?D?@???A@=<8<89278=;<8888=;?=B?A@C@CCA:::BA;;;A=@A@@B5;5<5;;@?.;;;CD>CCC=
@N9IO0:01043:05768
GACGAAGGTGGCTAGCGTTGCTCGGAATTACTGGGCATAAAGCGCGCGTAGGTGGTCCTGTAAGCGGAGGATGAAAGCCCATGGCTCACCCATGGAACTGTCCTTCGGACTGCAGGGCTGGAGGGCGGGAGGGGAGAATGGAATTCCCGGTGTAGCGGTGAAATGCGTAGATATCGGGAGGAACGCCGGTGGCGAAAGCGATTCTCTGGCCCGTTCCTGACACTGAGGCGCGAAAGCTAGGGGAGCAAACAGG
+
AA>00+04>979@ABBBB<A>@A@;?;?<@@9:8/7=:99/9999=AA@AA>AA=@@4:;;;5;?@=BC@@??>?5<@A7::A?A??@@@9@@B=@<<;;;;5;4;;>;;99<<<>6>>?666A055905555&555.59494;7;?4>:<969?BB?BBCD=;;;BABBBB@??CC4955:3333-3533-38::1:;333-383744;>778/7/338886:<00)0::;9>3>9;;@@B6::ABC<AAB>
@N9IO0:01045:05778
TACGTAGGGTGCGAGCGTTAATCGGAATTACTGGGCGTAAAGTGTGCGCAGGCGGCCGCGCAAGTCGAGTGTGAAAGCCCCGGGCTTAACTTGGGAATTGCGCTCGAAACTACGTGGCTAGAGTGTGGCAGAGGGAGGTGGAATTCCACGTGTAGCGGTGAAATGCGTAGAGATGTGGAGGAACACCGATGGCGAAGGCAGCCTCCTGGGCCAACACTGACGCTCATGCACGAAAGCGTGGGGAGCAAACAGG
+
CCABACCC>999@@B@?@=B?@BD@D@D?CBBBC>9:9CD>CCCBBBCA@@;<=:=9==;==8:87?@???AAAA:?>BC6@A:@A>A=AB@CC>E?B<??A@A??8<3<AAAA?>;>BABBBAAAB<@>=:99*8<4881;<@=@@CABCAABB@@=?ABB=BDBBBAA?A<??@D6:9<@9@@@?BDCB?BAA=@5;;@A=@@?AAA;@=@>AA@@@@;;<A<;;;;?@@@@9@@?;;;;.;BBBF>BBB7
@N9IO0:01047:05762
TACAGAGGGTGCAAGCGTTGTTCGGAATTATTGGGCGTAAAGCGCGTGTAGGCGGCCTAGCATGTCGGGTGTGAAAGCCCTCGGCTTAACCGAGGAAGTGCGCCCGAAACTACTAGGCTTGAGTACCGGAGAGGGTGGCGGAATTCCCGGTGTAGAGGTGAAATTCGTAGATATCGGGAGGAACACCAGCGGCGAAGGCGGCCACCTGGACGGATACTGACGCTGAGACGCGAAAAGCGTGGGGAGCAAACAGG
+
B@BB@;::.;;7>;9733-385:<:>9<85905:288333(378;@@@ABB><;5;2449443;9334/4=;<=A6BBC>BCB@BC@D@D@;;9:B89:;@A@B9;;<05CBBCBB>B@9:55<>9395:A@A=6@A>AE@D?B>@@:@>BABBBBB?BBBB>B?BCCBBAA????@99:59=ABB?BCBB?AAA<@?@@<@<@@<@@?@@@=;;;AA?>@:9445;55555444&4599<==2=>===5<;;5
@N9IO0:01047:05805
TACAGAGGGTGCGAGCGTTAATCGGAATTACTGGGCGTAAAGCGCGCGTAGGCGGCTTTGCAAGTCGGGTGTGAAATCCCCAGGCTTAACCTGGGAACTGCATTCGAGACTGCATTGCTAGAGTATGGGAGAGGGAAGTGGAATTTCCGGTGTAGCGGTGAAATGCGTAGATATCGGAAGGAACATCAGTGGCGAAAGCGACTTCCTGGACCAATACTGACGCTCATGTGCGAAAGCGTGGGGAGCAAACAGG
+
DBBB@;;;0;@?BAAADC<@<@;;6;?B?BA???9??A?A.;;;;;;A@AA<;;5;@@.:;@=CCABB>AAABCI>BBBB7;;4:B<@;@=;;;8;?BBBBBB?BABB@ECBAA??>?@;;;;;;<;;0;?@AB>C@BBD?B?AA=A@DACHIBAAC?BBBB<@@@BBBBCBBBBC@C?C?C@CBBCCA@@<@@A@;AA?AA@;@6::?ECAE@CCD@@AA@@@@@@AAA;;:B9>?=<<<<2<<>??9???8
@N9IO0:01050:05763
TACGGAGGGTGCAAGCGTTATCCGGATTCACTGGGTTTAAAGGGTGCGTAGGTGGGCAGTTAAGTCAGTGGTGAAATCTCCGGGCTTAACCCGGAAACTGCCATTGATACTATCTGTCTTGAATGCCGTGGAGGTGAGCGGAATATGTCATGTAGCGGTGAAAATGCTTAGATATGAACATAGAACACCAATTGCGAAGGCAGCTCACTACACGAAAATTGACACTGAGGCACGAAAAGCGTGGGGATCAAACAG
+
BDCC@CBF>CBAA<ACBB@AAA<@<?@??@???=6<=5>>4?>5<?@@9::@BCC>BBAA=B<@AAA@AA<??AA;BAA@+00*0<8<277)/)/7)///98=:8>=<<AAA?445=;@59:<@=>6494849.5=A?:>7<7:;;;;;<5439933,33333&378:5;:>0--,,(,6--/96;;B8B?@000==*0*/<<;?;66///996666.639;::8////(/689;<<.8333788+787==3:;;
@N9IO0:01052:05794
GACGAACCGTGCGAACGTTGTTCGGAATCACTGGGCTTAAAGGGCGCGTAGGCGGGCTGTCAAGTCTGGGGTGAAATGCCGCGGCTCAACCGTGGAACTGCCTCAGATACTGACGGCCTCGAGGGAGATAGGGGCGAGCGGAACTGTGAGTGGAGCGGTGAAATGCGTTGATATTCACAGGAACTCCGGTGGCGAAGGCGGCTCGCTGGATCTTTTCTGACGCTGAGGCGCGAAAGCTAGGGGAGCAAACGGG
+
IC@A<+0+00/0778733389@AA?>695@A;;;6:?9?@9?>8@>@@ABB>BAC=B;;;AB>A@@@BCC<@ABC=CCF@CBE:;;BA?B@CCC@B@B;;<?BCCCC;;;@AAAC?A?A???AB>>>>ABAAB9BBBBBB@D@D:::?@?@A?AAAA<999B;???BA?@AAAA>A@9:9;?=?BB=B?BB=@AB7;8;B?ACBCCBB=A@@@@@7@AABA@@C;;;5;;;;;;/;B;9:ED7AAAAA<ABA9
@N9IO0:01057:05786
TACAGAGGGGGCCAGCGTTATTCGGAATTATTGGGCGTAAAGGGCGCGTAGGCGGCCATGCGTGTCTTCCGTGAAATCCCTCGGCTTAACTGAGGACGTGCGGAAGAAACTGCAAGGCTCGAGTCCGGGGAGAGGGGGGTGGAATTCCCAGTGTAGCGGTGAAATGCGTAGATATTGGGAGGAACACCGGTGGCGAAGGCGGCCCCCTGGACCGGTACTGACGCTGAGGCGGCGAAAGCGTGGGTAGCAAACGG
+
AACB??????0@=BCBBB@BB;@@?@=??@A?AB>BBBED<A@<@CBCC@@;00+0;=00:?;:;BB@C=@A;;:0;?A9A@@<@C@C@CCBAA=@BAACCB?C>???9?@;=@,0,0009>>>?2999&3::<====%;<:>7:7;>4:@EAA@BBB=;;;C;BABA;<<BA;;4;?8>=2929998<::@495>0505<8====*<<2669A=>@???@=>;<97<*00)//..*-/////)/79555)599
@N9IO0:01060:05799
TACGTAGGGTCCGAGCGTTGTCCGGAATTATTGGGCGTAAAGGGCTCGTAGGCGGTCTGTCGCGTCGGGAGTGAAAACACGGGGCTTAACCCCGTGCCTGCTTCCGATACGGGCAGACTAGAGGTATGCAGGGGAGAACGGAATTCCTGGTGTAGCGGTGAAAATGCGCAGATATCAGGAGGAACACCGGTGGCGAAGGCGGTTCTCTGGGCATTACCTGACGCTGAGGAGCGAAAGTGTGGGGAGCGAACAGG
+
DD<69;;:1@@.5555557<<<8<;B=B?AB@CC=:9:98/3?4@???<>@?9:59?999@AAAA@@@59;<;;;;.;;:=>=3=@6926@@1<ACDA@@@C?B6;;BAAAC=CCBBAAAA;;5;;;B>::::-9::3;?5;5;@B@BC@A<;;@BB>A;::9*:?@@ABAAA@@@@@4<:<@<@;;5;=AC?A;:6:6::>B?AABAAA<ABB=AA?::::BBB@A@?A@@;;;0;AA;;;;.;;AB@?:::;
@N9IO0:01022:05849
TACAGAGGGTGCAAGCGTTGTTCGGAATCATTGGGCGTAAAGGGCGTGTAGGCGGTTTGTTAAGTCATGTGTGAAATCCCCCGGCTCAACCGGGGAACGACGCATGAAACTGGCAAGCTAGAGTACCAAAGAGGGGGGTGGAATTCCCGGTGTAGCGGTGAAATGCGTAGATATCGGGAGGAACACCTGTGGCGAAGGCGGCCCCCTGGTTGGATACTGACGCTGAGACGCGAAAGCGTGGGGAGCAAACAGG
+
BBBBBACC=BB??9====9?@?BB<@6;;@=3::3;?:?@8@<9==99==?;==:>=/791919:<9;;BC@@AC@CCFFD5C?A?;A<B;@@A6A=AAAAA??@DBB=;;;?AB<@@AAA@@@@@:?@6;:BDDDD)CC@B?B=BA;B?;;;@@@D?BBBB<;;;BBBCCCCCAAA>@B@F@CBB@CCDCACCC@C>BD5;;;;*;@9=:@=AA@;;=>=??:::595:<<AB<@@AAADE;B@@CC=BAA<
@N9IO0:01024:05849
GACAGAGGGGGCAAGCGTTGCTCGGAATTACTGGGCGTAAAGGGCGCGTAGGCGGGATGGCAAGTCGGTCGTGAAATCCCTCGGCTCAACTGAGGAGCGTCGATCGATACTGCCGTTCTTGAGGGATGCAGAGGAGACTGGAATTCCCGGTGTAGCGGTGAAAATGTGTAGAGATCGGGAGGAACACCGGTGGCGAAGGCGGGTCTCTGGGCATCTCCTGACGCTGAGGCGCGAAAGCGTGGGGAGCAAACGG
+
BBBAABGGGG5IHACAA@?A;;;;5:3=394444)9;@<>6BB<BB@??A@<A@@5@00,0<:<A?C?C:95@>D>BBD>BBB>@@AA<@@@??:??<?;>>=@?A;:000001;829;6;98=7;737@B>A8>:::876=49,77)3178;AA>@>@::99&7::??A@AACBBAD;97.7,7==;?<<>4?==6?;997+389>@BB8@:9;:91558898;777/7<<800)///////&/69;=5:::
@N9IO0:01033:05823
TACGGAGGGAGCTAGCGTTGTTCGGAATTACTGGGCGTAAAGCGCGCGTAGGCGGTTACTCAAGTCAGAGGTGAAAGCCCGGGGCTCAACCCCGGAACTGCCTTTGAAACTAGGTGACTAGAATCTTGGAGAGGTCAGTGGAATTCCGAGTGTAGAGGTGAAATTCGTAGATATTCGGAAGAACACCAGTGGCGAAGGCGACTGACTGGACAAGTATTGACGCTGAGGTGCGAAAGCGTGGGGAGCAAACAGG
+
CCCE@CCC>AA@B@@>?@=@B@CC@D?A=AC:;;6;;:@@8@:::AAAAAC?@@=??AAA>@<@@@@BDC?@AAA99::(7<:+:9884:::/828693335:A6BCD>B997>BCBABBCB=?>>9?;@A@@>AA???C>A=A>A?BBC@@@AA@@<@??<6<8878??<;>A>A@:=:00*0==9=@??599C>@=;000==<=@@;?@@:?@BB=BBBBBBBBB>BCC;;;/;;A;;;;-:9:9:,9=<8
@N9IO0:01039:05834
GACAGAGGGGGCAAGCGTTGCTCGGAATCACTGGGCGTAAAGGGCGCGTAGGCGGGTCCGCAAGTCGATCGTGAAATCCTTCGGCTCAACTGAAGGGGGTCGGTCGATACTGCGGGTCTTGAGGGATGCAGAGGAGACTGGAATTCCCGGTGTAGCGGTGAAATGTGTAGAGATCGGGAGGAACACCGGTGGCGAAGGCGGGTCTCTGGGCATCTCCTGACGCTGAGGCGCGAAAGCGTGGGGAGCAAACGGG
+
FCCBBBCDFD5BC@BBDC?BAA@A>B8;;AAAAA<AAACC>CC=@@::9892;AB<@@>@CG?CABBBCAB?@?C;@@8:9;C?BBBB@CBAA5;<;;(9>@7@@96;BBBCABB=ABA?BBBB=BDA????<29;@@@@=@?C?CB=BACBBBB?><?BCD>BBBBBB@A???@CB=BB?B>@@@?B>;<;<EGAE@DDD?DC;;;AA;AA@BAA>A@BAC?A;;;5;@@A@A6;;@AAAA.;;@AA9AAA;
@N9IO0:01016:05902
GACAGAGGGTGCAAACGTTGCTCGGAATTACTGGGCGTAAAGCGCGTGTAGGCGGCTCCGTAAGTCGGGTGTGAAATCCCTCGGCTCAACTGAGGAAGTGCACTCGATACTGCAGAGCTAGAGTACCGGAGAGGGTGGTGGAATTCCTGGTGTAGAGGTGAAATTCGTAGATATCAGGAGGAACACCGGCGGCGAAGGCGGCCACCTGGACCGGATACTGACGCTCAGACGCGAAAGCGTGGGTAGCAAAC
+
CCC;:<CB;BB??=6<992778;?8=18-37>>@<BAACC7:;B;;;:;AA?B=8==<455@;?@BBC>CCBBA?8889-:==:=8886<8899>A49:@AAACCCBBBBAA@;;;;@@BBBBBBB=B=AABBB=BB@IH?B?A@D@BB@DDEBBBB@DBBC<A?;;:=?><<>><<6:=+0)/0>6>087?B>>595//(/(//3683//(/36555///6658///:::3;?>0//;///)2;77;<33
@N9IO0:01020:05872
TACAGAGGGTGCAAACGTTGCTCGGAATCACTGGGCGTAAAGCGCGTGTAGGCGGGACGGAAAGTCGGGTGTGAAATCCCTGGGCTCAACCCAGGAACTGCATCCGAAACTACCATTCTAGAGTGTCGGAGAGGAAAGCGGAATTCCTGGTGTAGAGGTGAAATTCGTAGATATCAGGAGGAACACCGGTGGCGAAGGCGGCTTTCTGGACGACAACTGACGCTGGAGACGCGAAAGCGTGGGGAGCAAACAGG
+
BCB<;;DF>AA@@@9?==39934>8=388;?@>@;A<??A5;;@@@@BB<;7:A<8<BB8BB<@@ABC<BBAAAC>CCH?DBC=B@@@9@@69949:CDCCBBB>@AF>BBBB?;<8<DBDBABB@@@=@@@B=BB<BBA?B?B@C@@@<@@@@A@A=@>>>8?=AAACCCC<::@D<99197>9;8>7;;9<>;05.5<7599)9<<7@;A;??:995999999.5595::444(4445>>>2<===?3;994
@N9IO0:01027:05867
TACGTAGGGTGCGAGCGTTGTCCGGAATTATTGGGCGTAAAGAGCTTGTAGGCGGTTTGTCGCGTCTGCTGTGAAAATCCGGGGCTCAACCCCGGACTTGCAGTGGGTACGGGCAGACTAGAGTGTGGTAGGGGAGACTGGAATTCCTGGTGTAGCGGTGAAATGCGCAGATATCAGGAGGAACACCGATGGCGAAGGCAGGTCTCTGGGCCACTACTGACGCTGAGAAGCGAAAGCGTGGGGAGCGAACAGG
+
B@:;9AAB<;;;B@@@BB?BCC?B?B@B@BBACE=:;;BA8B;;;B=B@AA@CC@CG?CCCCCDCBCBA?==7878-9>>@BB:BBBB?BDE9B?BBB9:;BBDCH<AA@@C=BBCFGECCCC@A@B?B;;;;.;@BBBB?B@C@CFCC@CDDDC@A?ABDD>;:;B@@@BBABBBB=BB?B@CCB@DCCC?BBB@B@BBC?CAAAAAB;@<@B@@@CBBAAA@0000+0=@@A<A@@@EEE;@ACBB@BBB>
@N9IO0:01036:05901
TACGTAGGGGGCAAGCGTTGTTCGGAATTACTGGGCGTAAAGGGCGCGTAGGCGGCACGGCAAGTCGGGAGTGAAAGCCCGGGGCTCAACCCCGGAGGGTCTCTCGAAACTGCCGAGCTAGAGTGCGGAAGAGGCAATCGGAATTCCCAGTGTAGCGGTGAAATGCGTAGATATTGGGAAGAACACCGGAGGCGAAGGCGGATTGCTGGGCCGACACTGACGCTGAGGCGCGAAAGCCAGGGGAGCAAAGCGGG
+
CCCCB@@AA@1@D=A@A@?BC?BB:CAC?BBAAA<A@@@D?CE=AAAAAAC?@@?@ACA:CC=@@:94/4>9@GD<??F>CCD:????=@DA6?=?BB;BADBBAAB=5B>8>7BB??;8;<877BC>B?BCF?BB>BB@;@;@=AA=ABBABCC>>:<879-;=<>@BBAAAC8B=5545<8<BB>B>7948==7C?BB7A@6@=??C=A;A;333;;99:;773:5==A;=;3;;5;<<<0=787=1339;2
@N9IO0:01036:05904
TACAGAGGGTGCGAGCGTTGTCCGGAATCACTGGGCGTAAAGGGGCGCGAGTAGGCGGCTTCTCACGCGTGCGGTGAAAGCCCGGGGCTTAACTCCGGGTCTGCCGTGCGAACGGGGAGGCTTGAGTCTGGTAGAGGTCGATGGAATTCCGGGTGTAGCGGTGGAATGCGTAGAGATCCGGAAGAACACCGGTGGCGAAGGCGGTCGACTGGGCCAGTACTGACGCTGAGGCGCGACAGCGTGGGGAGCAAA
+
CCC==;CC;;;9;99@:>;95;?@;=:00/////(4448:(444&4::3344997<<799498743:::9:?@?BBCC=AAC=BCB:BC@E@CDC@CD?AA@AB?<<<CABACCCC9BB=A@>@:::@AA>@@>>=;::;@??=@>?<@?DC>;;;BB@@?@CAD@CDCBAAAB@;;;?A=A<;;7;@A@F@;;9;AA=AA;;9;CB@ABCE>C@@@@A@@@@@DCCBCB?BBBAAA???ABBBB9@@A@@7
@N9IO0:01045:05880
TACGGGGGGGTGCGAGCGTTGTCCGGATTCACTGGGCGTAAAGGGCGCGTAGGCGGTCGTGTCAGTCGGGTTTGTAAGTGCGGGGCTCAACCCCGTGATGGACTCGGGACGGCATGACTGGGGCGCGGCAGAGGGAGACGGAATGCCGGGTGTAGTGGTGAAATGCGTAGAGATCCGGCGGAACACCGGGTGGTGAAGGCGGTCTCCTGGGCCGGAGGGCCGACGCTGAGGCGCGAGAGCGTGGGGAGCGAACCGG
+
??:<;;;<;"5;;;6;:CC:=;E@C?;;7;<;ABB=BBABC?BC>@@ABBBD@CCACC@A@BBCBB@@@<@E>BCD@@@@AAAA8A@@B=@@@7@?;;:>;==>==@9??=6?AAAACBCCC:B:7459@????8?@=BA>B>BBB>AA<;;9@@@><<>;@388=?AAABBAAA?C@CC@C=:99298(393:;=7=8<A;<CBB7;77(3,3,///(/(/8//-66;;*//:99>AA883899+9:73717174
@N9IO0:01045:05904
TACGTAGGGTGCGAGCGTTAATCGGAATTACTGGGCGTAAAGCGTGCGCAGGCGGTTGTGTAAGACAGGTGTGAAATCCCCGGGCTTAACCTCGGGAACGGCGCTTGTGACTGCACGGCTAGAGTACGGGCAGAGGGGGGTGGAAGTTCCACGGTGTAGCAGTGAAATGCGTAGATATGTGGAGGAACACCGATGGCGAAGGCAGCCCCCTGGGCCGATACTGACGCTCATGCACGAAAGCGTGGGGAGCAAACAGG
+
CDCCCCCC=9:;CBAA;;7;499<8D6;.9@:9;6;>A@>8BB@A@94:@@<@A>A=A@?????@:::>@A?>=C;?@@@5@>5::*0+/3////(-055(//663=6<8;8;>>??:985;9828888(672855353$5;7;+///6.63>28/.///688;<<255B?>??@A@@@AA3993:2:>>9=?AA=;;9=A;=?;;;;;);?B6?<??@AA@@>@000000@@9=555)5=99@@@4@BBAC>BBB?
@N9IO0:01051:05895
TACGGAGGGTGCGAACGTTAATCGGAATCACTGGGCGTAAAGCGCGCGTAGGCGGTCCGTTAAGTGGGATGTGAAATCCCCGGGCTTAACCTGGGAATTGCATTTCAAACTGGCGGACTAGAGTGCGGTAGAGGGAGGTAGAATTTCCTGTGTAGCGGTGAAATGCGTAGATATAGGAAGGAATACCAGTGGCGAAGGCGGCCTCCTGGATCGACACTGACGCTGAGGCGGCGAAAAGCGTGGGGAGCAAACAGG
+
CCCC@B@B::;9CC>AAB@C8;;A=@6::CCACB<@@@A@8?<9;?;99>>=@B<@A9;;?C@CCDF>AAAABAD>BBDD<CM<;6:=9=:===7B@C@BBBBG>CCC>BCB@CC@BBBABBAAAAA?BBBADD:??=??BC@BB>C@B?988<>AD?BBB@6999999?A@?@AC=B=A4:4:>A9A;:;9===9=899.49=>8@<8:55544=9:944499999588288899+3333:<</;;:;;18<;<
@N9IO0:01052:05878
TACGGAGGGTGCGAGCGTTATCCGGAATTACTGGGTTTAAAGGGTGCGTAGGCGGCTATGTAAGTCAGGAGTGAAAGTTTGCGGCTCAACCGTAAAATTGCTTTTGATACTGCATGGCTGGAATTAGGATGAGGTCAGCGGAATGTGGCATGTAGCGGTGAAATGCATAGATATGCCATAGAACACCAATTGCGAAGGCAGCTGGCTAGACCTGGATTGACGCTGAGGCACGAAAGCGTGGGGAGCGAACAGG
+
BBCC=AAA<@CBDCCBAA@AAA@B@CAC@BBBCD=BD=CC<CC=BBBCBAA=::4:@@@@?B?B????=????BB>CBC>B><7>A??=?;??ACA5?7:9?AA5??A??>A@?@B=@@@<@<>:<=:??AAB?B@@???=@?A@A@:?=9:9=<<?<A;?A8@<<<???;;<:::188=??;B@@5:5;18889181:<=>>=:><@@AA=>>:>>8888>>BB::6;@@888-:8::???2@@?@@?;;;@
@N9IO0:01015:05946
TACAGAGGGTGCAAGCGTTGTTCGGAATTATTGGGCGTAAAGCGCGTGTAGGCGGCTTGGCAAGTCAGATGTGAAAGCCCTCGGCTTAACCGAGGAAGTGCGTCTGAAACTGCTGAGCTTGAGTCTCGGAGAGGATGGCGGAATTCCGCAAGTAGAGGTGAAATTCGTAGATATGCGGAGGAACACCGGTGGCGAAGGCGGCCATCTGGACGAGCACTGACGCTGAGACGCGAAAGCGTGGGGAGCAAACAGG
+
CCJAAABB;@@AA<A?>?>AA?CC@C?B?BC@CC=@@??@9?@BCCAA@@@=@B?BC@C?BC@CCBBBCCCBCCC=CCC=BBB@BC@D@C@CBC@B@BCCCBBAAAAA<AAABBBAAAB?B???AAAB?BBBB?B=>9=<8=5:6;@CBC?@??AAA=ABEC>C@BBBBBBAAA@::6:@<@=AAA?B>AA?AA@>A>A@;?;>??AA@BBBACBBBA???@@@;;;ABBA;;;0;@@@BCB8BBBBB<;;;5
@N9IO0:01019:05926
TACGTAGGGTGCAAGCGTTGCCCGGATTTATTGGGCGTAAAGGGCGCGTAGGCGCTCGGCACGTCCGTTGTGAAATCGCCCGGCTCAACTGGGCGGGGTCGGCGGATACGGCCGAGCTGGAGCAAGCTAGGGGGTAATGGAATTCCCGGTGTAGTGGTGGAATGCGTAGATATCGGGAGGAACACCAGTGGCGAAGGCGGTTACCTGGAGCTTTGCTGACGCTGATGTGCGAAAGCGTGGGGAGCGATCCGG
+
CCCCCCCC>@@@F?CCBB@BBC<B??A@;@@?BB<@A@AB<BC>@@@CA?>:88:AAA?AAADBB?BB=??A@@<A@@@C<B>BBCD@FAAA>ADDD;D;;;;D@CAAAC@CACBB@9989@@C@BAB@@@@@0@A?AB?B@B@BG>C@BBAAABC@CC?B@BB@@@BAA@@@@AA:@A=B?BBB?BBBC@DEE@CACB>B=BB>AB=@@@@B<BBBEDBBBFCBA:;;????9@@AAAAB9AACAABB?B?
@N9IO0:01021:05923
TACGGAGGGTGCAAGCGTTGTTCGGAATTACTGGGCGTAAAGCGCGCGTAGGCGTTTGCTCAGTCAGATGTGAAAGCCCTCGGACCTTGAACCGGGGACCGGTGCATTTGAAACTGGCAGACTTGAGTATTGGAGGGGGTGGTGGAATTCCCGGTGTAGAGGTGAAATTCGTAGATATCGGGAGGAATACCGGTGGCGAAGGCGACCACCTGGCCAAATACTGACGCTGAGGTGCGAAAGCGTGGGGAGCAAACAGG
+
ICCC?;::8;@@C@CBBB@BC@BB?B<>9>?:::-:?=?@9@;;;A@BBBC<;;;;,;>@5559555;;;<@CD<AA@9?00,00+0,0.(-3:7:+--(/399/54;4444/5<<7<@BBBB@DBCCBB?B=@@BCC5CC@CC@C?A?AD>CAFCDBAAB@BA@C>D@CCCCBBCBBBBE<;;?B@CCC?B?<;7<@A>C@DA@A?AA=AB=A=AA<BABBCCBBBB;;;>@@@;;;0;;@A@BB7@;;:B:ABC<
@N9IO0:01026:05944
TACGGGGGGTGCGAGCGTTGTCCGGAATCACTGGGCGTAAAGGGCGCGTAGGTGGTCTTATAAGGGTGTGGTGAAAGCCCGGGGCTCAACCCCGGGTCGGCCGTGCCGACTGTAAGACTAGAGTGCTGTAGGGGCAGGCGGAATTCCGGGTGTAGCGGTGGAATGCGTAGAGATCCGGAGGAAGACCGGTGGCGAAGGCGGCCTGCTGGGCAGATACTGACACTGAGGCGCGACAGCGTGGGGAGCAAACAGG
+
CCCCCBBB)BB@BA>>@@=@AA=@?DAGCDDCCC?CBBAA9??9?@@@@BA<??=?AA@CCD?DD>BBBA9??@@8??C@CDD8A@@@?CDE8AA:@@A;@<@@:94:@AABBB<??AAB=@@@<==BABABB:;;;@JE?C@B@B?BB=BBBBBBCBCC@C@DCCCCCBCCBBCAE@@@6;5;@@=B7<;9;BE@B@@@?@:;;CBBB>BBBCCB:;;A@??@A@@<@CCBBC;;;BAAAA7ABBCC?BBB@
@N9IO0:01028:05933
TACGGAGGGTGCAAGCGTTGTTCGGAATCACTGGGCGTAAAGGGCGTGTAGGCGGTCTGTTAAGTCTGATGTGAAATCCCTCCGCTCAACGGAGGAACTGCGTCGGAAACTGGCAGACTCGAGTACCGGAGAGGAAGGTGGAATTCCCGGTGTAGCGGTGAAATGCGTAGATATCGGGAGGAACACCGGTGGCGAAGGCGGCCTTCTGGACGGATACTGACGCTGAGACGCGAAAGCGTGGGGAGCAAACAG
+
CCCC@CCD<BBBD=@A?@=@C@CC@C@BAAABCE>@@ADE>BB=BC@@@AA?@@=@AAAA:?;@@AABCBBBDCH?JCC>CL?BABBD@CD=;;5;9@@@AABAA=@A;AAA@CA@??BABBBCBC@C????A>@>A?@B?D;=<>F>B@BBBBB>><>AAB=AAAAAAABBC><9A99:8:>@BB>C=;:7;BB?B@BB?B=A=@AB6;:A<@@@@BBAABA:::@???A@@A799:@D>?1;@<?818:<
@N9IO0:01029:05918
TACGTATGTCCCGAGCGTTATCCGGATTTATTGGGCGTAAAGCGAGCGCAGACGGTTGATTAAGTCTGATGTGAAAGCCCGGAGCTCAACTCCGGAATGGCATTGGAAACTGGTTAACTTGAGTGCAGTAGAGGTAAGTGGAACTCCGTGTGTAGCGGTGGAATGCGTAGATATATGGAAGAACACCAGTGGCGAAGGCGGCTTACTGGACTGTAACTGACGTTGAGGCTCGAAAGTGTGGGTAGCAAACAGG
+
ABBCCC;<;BB=BA@A@A@ABB?B?BBB;BD5::09:9==/78<@@:::AAACC@C@BCB<@<@@AABB;;;BBB9AA?8A;>@AB@@=A;;8;>C>AB?ACC?B@BB;AA?6:8<@CC@IAA@@;;;;BC??<??8?>>8@=ABC@DCCBBBBCCB@CCAB?BBBBBCBBBBBBDD@CACC@CCC?AA@>9>;:4;>AB?CCACCCCACBBECC9::BB;;;?A@@=@@<<@@,00>>@><?CCCCD>@AA>
@N9IO0:01041:05914
TACGGAGGGTGCAAGCGTTATCCGGATTCACTGGGTTTAAAGGGTGCGTAGGAGGGTAGGTAAGTCAGTGGTGAAATCCCCGAGCTTAACTTGGGAACTGCCGTTGATACTATCTATCTTGAATATCGTGGAGGTGAGCGGAATATGTCATGTAGCGGTGAAATGCTTAGATATGACATAGAACACCAATTGCGAAGGCAGCTTGCTACACGAATATTGACTCTGAGGCACGAAAAGCGTGGGGATCAAACAGG
+
BABC@CCD>CCCB?@CA@?ACD?B8::17<<;;<-94(4:1:<4556>>CC>@@@<@BE?BB@BCCAA@A=@:;;,96<<0>A<BC9C:CC<CE>C=AAA@:;;=AAABA@@@:9==;A69;8BBA9:9?1;;09::<AB@C@AACC@@@@??@<;;@DCCG>C@??<@>>??;:9=??@??:::8).),(,,,-(-(-899<6:8887;;77/773179;=<BBBB>BAA@AA?6?:::?AC9:9<AE@BCB@
@N9IO0:01042:05958
TACGTAGGGGGCGAGCGTTGTCCGAAGTTACTGGGCGTAAAGCGCGCGTAGGCGGCTCTCTAAGCCCGGGGTGAAAGGTCCACGGCTCAACCGGGACAGTGCCCTGGGGACTGGAGGGCTGGAGGCCGGCAGGGGGGGGGCGGAATTCCCGGTGTAGCGGTGAAATGCGTAGATACCGGGAGGAACACCGATGGCGAAGGCAGCCCCCTGGGCCGGTACTGACGCTGAGGCCGCGAAAGCGTGGGGAGCGAACGGG
+
CCCDCBBBBB1@@@?@@@=ABA=AB8;:<?;;;@9@ABAC>CCBAA@B@==:==399A??@@<??A<ACC6@;;;+0+00+//>6;:??=A=AA;AA??>AAC9A@A@6ABA?=8882:>@<9959;@;=999999999"99;;3:>AC>B<>?899>?;>CBD@CBB@>>>AAAB@CC;@@1819AA?@;;;3AAA=A=ACCBBCB.;;=6=:>:;:;=;77776689)/)/869>0;;==>>>2===973;<<4
@N9IO0:01049:05959
TACAGAGGGTGCGAGCGTTAATCGGAATTACTGGGCGTAAAGCGTGCGTAGACGGCTATCTAAGTCGGGTGTGAAAGCCCCGGGCTCAACCTGGGAATTGCATTCGAGACTGAATAGCTAGGGTACGGTAGAGGGAAGTGGAATTTCCGGTGTAGCGGTGAAATGCGTAGATATCGGAAGGAACATCAGTGGCGAAAGCGACTTCCTGGACCAGTACCGACGTTCAGGCACGAAAAGCCGTGGGGAGCAAACAG
+
DDCAA@CD?DBBBBBAAA<@=@BB?B?B>B@??D>A@AED<BBCAA@AAAAA@@<@A@AC;;8;ABAA=ABA;;;7;@CC3AA0;;;;?C@BCF>C@C?ABACADGAAAD;<;@CAAAA;;;0;C;;5;@@@A@;A>;;;?B5;;7;?B@CBBA@@A@??@D?AAAA???BCAAA@<@<>9=:00///66<38889/83739:6=7<=67747==<=8=;;;>67;=/7382...&./(.3333)36888-556
@N9IO0:01060:05947
TACGGAGGGGGCTAGCGTTGTTCGGAATTACTGGGCGTAAAGCGCACGTAGGCGGCTTTGTAAGTTAGAGGTGAAAGCCCGGGGCTCAACCCCGGAATTGCCTTTAAGACTGCATCGCTTGAACGTCGGAGAGGTGAGTGGAATTCCGAGTGTAGAGGTGAAATTCGTAGATATTCGGAAGAACACCAGTGGCGAAGGCGGCTCACTGGACGACTGTTGACGCTGAGGTGCGAAAGCGTGGGGAGCAAACAGG
+
CCB@;99999*;BBABCB@BB@BB=BAGAC@@@B=A@ABD89;CBBABBAB?@@<@@A<ABB@CC@CABB@BBBB<@@B>CCC8ABBB?AAA6@29299?=;>?7?>A@?>==>AA@BD@CCADCBBB?AC??9?@>?>B@C<?==7<>@788@ABB>@@BB<A>ABBA???BB>AA@?:=><>>>7::<<9=8708:8819;;@A@@<@;;;;?>?:>>>>?><=A<;;;ABC:??@??@@2=::9=49894
@N9IO0:01019:06009
TACGAAGGGGGCGAGCGTTGTTCGGATTTACTGGGCGTAAAGGGCGCGCAGGCGGCTTTGTTTGTCAGGCGTGAAAGCCCCGGGCTCAACCTGGGAATTGCGCTTGGGACGGCAGGGCTAGAGATCGGGAGAGGAGAGTGGAATTCCCAGTGTAGAGGTGAAATTCGTAGATATTGGGAAGAACACCGGTGGCGAAGGCGGCTCTCTGGACCGAGACTGACGCTGAGGCGCGAAAGCGTGGGGAGCAAAACAGG
+
CBAAA?BFDF5BBBBBFG@BB?@>9;;;0;@@@C=@AACC=BG=@@A;;9?8::09==4<A@;@@ABB@CB@@@@0;;@@7@C>DBBB>A=???9??A?B:::D@DB>B@@<?AAA<AAAAA>>>888-9B@A=?>BBBC?A>A<??8??889BBBB?CCCC=B<??A:;:>@@8=>7=<AA;8889=8;A8865051781778999=6?<7988>AA?;;===A??;>==888*9><8888)6:==>?2?<<9
@N9IO0:01020:05967
TACGGAGGATCCAAGCGTTATCCGGAATCATTGGGTTTAAAGGGTCCGTAGGCGGTTTAGTAAGTCAGTGGTGAAAGCCCATCGCTCAACGGTGGAACGGCCATTGATACTGCTAGACTTGAATTATTGGGAAGTAACTAGAATATGTAGTGTAGCGGTGAAATGCTTAGAGATTACATGGAATACCAATTGCGAAGGCAGGTTACTACCAATTGATTGACGCTGATGGACGAAAAGCGTGGGTAGCGAACAGG
+
CBCC@;:7;BD?D?CACA<ACC@H@BDDBBC@BA=AB<BB=BC=BB=@?BB@;;7;B9;;BB@B@@?C;;6;AAA<BBF>BCC;;;@@<@A<<?595:A?C@BCAAA?@@;:;@AAAAB7<;<@>AB>BC>D>@ACACCCCC@BB;;;BAABBBBCC@BAAA8;;;C?CDCCBC?A;;;:5;>ACC@D@C;;;AB<@<@@?>B>;;;@A=A?B=@@A?BA@??@@@AB=<;;;;;&;<<@@A9@<4494455;4
@N9IO0:01020:05992
TACGGAGGGTGCAAACGTTGCTCGGAATCATTGGGCGTAAAGCGCACGTAGGCGGCTCGTTAAGTCGGGTGTGAAAGCCCCAGGCTCAACCTGGGAAGTGCACTCGAAACTGGCGAGCTTGAATATGGAAGAGGGTCGCGGAATTCCCGGTGTAGAGGTGAAATTCGTAGATATCGGGAGGAACACCAGTGGCGAAGGCGGCGACCTGGGCCAATATTGACGCTGAGGTGCGAAAGCGTGGGGAGCAAACAGG
+
BBDD@@@?6?@9::0;AC<A@BBB@B?BB;;6;A<???AC=B:::CBA??><9939@??C>@?@BBDD=9::BBB=CCCC;BB@BBCCAD?BBF=A=ABBABBAAA@@9@;;4;@:;:C?BB?CCCC?C?@BBB8:9BBB@C=A<AC;A>BBBA;;:>@@EF>C@AAABBBBBAA@C>BB?B?BAA<????<>995:?AB?>??C;>>?8?=C;999?AA@@@@@?>;>B>>>?5<<<8999-:=877-7<;:
@N9IO0:01027:05992
TACGGAGGGCGCAAGCGTTGTTCGGAATTACTGGGCGTAAAGCGCGTGTAGGCGGCCTGACAAGTCGAATGTGAAATCCCGGAGCTCAACTCCGGAACTGCATACGATACTGTTAGGCTCGAGTCTCGGAGAGGATGGCGGAATTTCCGGTGTAGAGGTGAAATTCGTAGATATCGGAAGGAACACCAGTGGCGAAGGCGGCCGTCTGGACGATGACTGACGCTGAGACGCGAAAGCGTGGGGAGCAAACAGG
+
GDFC?AAA<AA@D;@@@@<@A@BB?C5;5;AAAA<BB@DF=BCC@A@BBBB?AA<?;?@@????@@::5:AA@@@:@BC;B?B?????9=??9?:@8@?<>@?@ABBBBCCCD@CB?;;;BCBBBCCC=A?;;4;;A>;;6;?BB<B>B>BB;<<<<5;:BB;B@CCBDCB;;:;;4:29=??BBB>BAA@=A;:79>AC@C?BBBCC?AA:::ABAAAA???B@@@CCBCBBB=B?@?EEG;BBBCC=AAA<
@N9IO0:01030:06000
TACGGAGGGTGCAAGCGTTATCCGGATTCACTGGGTTTAAAGGGTGCGTAGGTGGGCAGGTAAGTCAGTGGTGAAATCTCCGGGCTTAACTCGGAAACTGCCGTTGATACTATCTGTCTTGAATATCGTGGAGGTTAGCGGAATATGTCATGTAGCGGTGAAATGCTTAGATATGACATAGAACACCCATTGCGAAGGCAGCTAACTACACGATCATTGACACTGAGGCACGAAAAGCGTGGGGAGCAAACAGG
+
A@AA?AAB9;;;A=@BBB@CCC>B;:9=A9:;@B0:;6;E=CC=BBCBBBB>@@D;BAB@BD@BBCCCCCADBBB<@@@@<@G/:;6;29?@A;BC=::;D69;<@BBBAAA@@?@??A<?@??>?BA??9::19:?98717-7833//////879:7555;08444.949=949995?9999=999,9;7:=5925.5555994965577/////7)/4899<;;<7<?=9999&8778;?A3?<?>>6=9:2
@N9IO0:01031:05991
TACAGAGGGTGCTAGCGTTGTTCGGAATTATTGGGCGTAAAGCGCGTGTAGGCGGCCTTGTAAGTTGGGTGTGAAAGCCCTCGGCTTAACCGAGGAAGTGCGCCCAAAACTGCTCGGCTTGAGTACCGGAGAGGGTGGCGGAATTCCCGGTGTAGAGGTGAAATTCGTAGATATCGGGAGGAACACCAGTGGCGAAGGCGGCCACCTGGACGGCTACTGACGCTGAGACGCGAAAGCGTGGGGAGCAAACAGG
+
CCECB9:96:?799AAAC9::?BD@C@C@CC@DC=AA;;;0;;;;CCCCBB?;;4;>B?BBB@BB@CJ>BBBCBD=AA@<@A?<@C>A>BACB@=@>@:;;BCF?DDD;C;;;@@>;?A?;;:CCC?C?AA:9939=;@@<A=@;@C7979CBBBBB=A9992:=ABCAA:::@>>?9??<?@A?=77///)///)/7=>:>:::48808::4;AA@@ACEEBBBBB@@@A;;;/;@B@@AA3AA@@A<;;;>
@N9IO0:01041:05999
TACGTAGGGTGCGAGCGTTAATCGGAATTACGTTGGGACGTAAAGTGTGCGCAGGTGGCCGCGCAAGTCGAGTGTGAAAGCCCCGGGCTTAACTTGGGAATTGCGCTCGAAACTACGTGGCTAGAGTGTGGCAGAGGGAGGTGGAATTCCACGTGTAGCGGTGAAATGCGTAGAGATGTGGAGGAACACCAATGGCGAAGGCAGCCTCCTGGGCCAACACTGACACTCATGCACGAAAGCGTGGGGAGCAAACAGG
+
CCCCCCBB900000/0;;6;49905@*,),***(*5(,,,,55,79;:::BAA@=AA>@?CDC>=:>?@?@@@BBAAD;?===2<>8<<9?:?B?CD>B;>:=AA@A><<;7=::=9<;6ABABB>8:8>9<<????8=>8<<6?=A<@=@CAABBB@AA>ABBB>BECDCC?A@???@B7:><?9?@B@B?AA=A@@=??A@==89923881;)0*0/::=?A@BBBA:00@000A9@@AACCC9999AA9AAA8
@N9IO0:01051:05982
TACGTAGGGTGCGAGCGTTAATCGGAATTACTGGGCGTAAAGCGTGCGCAGGCGGTTTTTTAAGACAGGCGTGAAATCCCCGGGCTCAACCTGGGAACTGCGCTTGTGACTGGAAGGCTAGAGTACGGCAGAGGGGGGTGGAATTCCACGTGTAGCAGTGAAATGCGTAGAGATGTGGAGGAACACCAATGGCGAAGGCAGCCCCCTGGGTCGATACTGACGCTCATGCACGAAAGCGTGGGTAGCAAACAGG
+
CCCBBICF>A@@A@@@@@<@@CAA>B4;5;CACD=@A@BB=ADA@@?A?::59919====&???????;=?@799(7<??2>=5<;?A<A<ABF>B?BCB@?>D@CBBCBAA=B6:5;@AA@A@BGGACBBCBBBBB*BB@C>B>B?BBCBBBBBAABBDDF>AAAABBBF@@@AAA<@@>A>9::;@<@A;@??9?5;;@?A@A,@@@:@BBBBCBBBCCBCCBBABDCCAAA:@??@BB<ABABAA9A?>;
@N9IO0:01060:05999
TACAGAGGCCCCGAGCGTTAATCGGAATCACTGGGCTTAAAGGGTGCGTAGGCGGACCAGCAAGTGCTTTGTGAAAGCCCCCGGCTCAACCGGGGAACCGCGGGGCATACTGCTGGTCTTGAGGCAGGGTAGGGGTCGCCGGAACAGTAGGTGGAGCGGTGAAATGCGTAGATATCTACTGGAACGCCGAATGGGTGAAGACGGGCGGACTGGGCCTGGACCTGACGCTGGAGGCACGAAAGCGTGGGGAGCAAACAGG
+
CECCE;:8:CD3@;;:@@@D?BA@=A?BBBDCCB=AA5;;/;;0;A;;;AB>AA>AB=BB00+08::>>*/00/6(/////$/56///060666*638383333&377778888828@;5:>>8=899+78799.6=79294937:95662886;>68.6<==08:AA=>==588557?AA?A<::;:><8889*/683/---2,--(-568;'2+22+22+.6------(,602-./6919;;::@@5??@@@3;;=5
@N9IO0:01061:05977
TACGAAGGGGGCTAGCGTTGTTCGGAATCACTGGGCGTAAAGCGCACGCAGGCGGATCGTTAAGTCAGGGGTGAAATCCCGAGGCTCAACCTCGGAACTGCCTTTGATACTGGCGATCTTCGAGTCCGGGAGAGGTGAGTGGAACTCCGAGTGTAGAGGTGAAATTCGTAGATATTCGGAAGAACACCAGTGGCGAAGGCGGCTCACTGGCCCGGTACTGACGCTCAGGTGCGAAAGCGTGGGGAGCAAACAGG
+
BBC@?:?@@@1BCCCCCC?BB@BB?B@DDBB???:@A@BD>C:::BACAAB?BB?@??CC?B?BCC?>>>8>?BC<BB@:?9949>?@<@599B>A=A??>=AA<ACCBBCD@CBBCBB?BBBBBE?BB>BCCC?CCBBBC@C?BBB=BB@@BBB@BB=@>@@:A?BBCCBBCEC=@@<A=AB?CBB=A@;;6;AA=@?;;7;AAB@;;5<<0<@BBAC@@AAAA;;;=@A@@BB<@@A@@@A8@@?@B<@?@=
@N9IO0:01015:06015
TACAGAGGGTGCAAGCGTTGTTCGGAATTATTGGGCGTAAAGCGCGTGTAGGCGGCCTAGCATGTCGGGTGTGAAAGCCCTCGGCTTAACCGAGGAAGTGCGCCCGAAACTACTAGGCTTGAGTACCGGAGAGGGTGGCGGAATTCCCGGTGTAGAGGTGAAATTCGTAGATATCGGGAGGAACACCAGCGGCGAAGGCGGCCACCTGGACGGATACTGACGCTGAGACGCGAAAAGCGTGGGGAGCAAACAGG
+
BBC:;:DC=ABA@<?@:;6:>:=:7;7>:;<7<=978777*33:;A9;;==900+0)/99:B@@A@@@9::5ABC;@@C>CCC@DC@D@C@CBC@C@BCBBAAD:@>?7=DDAAAB@DC<BB<<>:5:8>AAAA<AC>AA?A:?9>:7:8BCBBBBE?BBBB:@=>:?>??>??@A@:@C<A=AAA>BADD@@@A?A@AB?B@CE@CC@CBB?AAB@@?@@@@??>@@@@;9999&5<<<<>>1<<?=@8@>@<
@N9IO0:01022:06039
TACGAAGGTGGCAAGCGTTGTTCGGATTCACTGGGCGTACAGGGTGTGTAGGCGGTTTGGTAAGCCTTCTGTTAAAGCTTCGGGCCCAACCCGGAAAGCGCAGAGGGTACTGCCAGGCTAGAGGGCGGGAGAGGAGCGCGGAATTCCCGGTGTAGCGGTGAAATGCGTAGAGATCGGGAGGAAGGCCGGTGGCGAAGGCGGCGCTCTGGAACGTACCTGACGCTGAGACACGAAAGCGTGGGGAGCAAACAG
+
?@B:;5;4;A=@@;@A;;5;<;?B5=?<>@@;;;0;;;@?;;;/;@AAABC?AA=@B;@@BC@CCIGADCBB?CB;B@@;@?B<BB=B?CC;A<@>5::>@@?@BC=AA@;;<<AB@BABBCCC@CCC>CCBB@BBBBBB?B@C>AA:@;?@>;;;B>BCCD>CDCCCCCBBBBBBC=BB>@>@?B?B6;;6;@A=AADD@CCC;99C?@=BA@AB?AA@@A@@999B??=99:.9@@:999*9=:99,994
@N9IO0:01038:06013
TACGGAGGGTGCGAAGCGTTATCCGGATTCACTGGGTTTAAAGGGTGCGTAGGTGGGCAAGTAAGTCAGTGGTGAAATCTCCGGGCTTAACCCGGAAACTGCCATTGATACTATTTGTCTTGAATACTGTGGAGGTCAGCGGAATATGTCATGTAGCGGTGAAATGCTTAGATATGACATAGAACACCAATTGCGAAGGCAGCTGGCTACACAAATATTGACACTGAGGCACGAAAAGCGTGGGGATCAAACAGG
+
9@@:;;00)/:0//37522(---(-(/;5;;;444)44)44)44)4998:<<8:@?9<=:=;?288;>??B?A>?>:?DBA<@A9==9=,33(3,37.787;8;:5:===BA??838;7=68:5@;AAB;;7;B7;;B?>?7;6:<=<;>=>?>;::8.8552'26687>>A:;;;;:>;>>@=C??06084:855.24=?<=<>5>575<7:727976777:>998828;55755)7527766(5;89939<=;
@N9IO0:01041:06044
TACGAAGGGGGCTAGCGTTGTTCGGAATTACTGGGCGTAAAGCGCACGTAGGCGGATACTTAAGTCAGGGGTGAAATCCCGGGGCTCAACCCCGGAACTGCCTTTGATACTGGGTATCTCGAGTCCGGAAGAGGTGAGTGGAATTCCGAGTGTAGAGGTGAAATTCGATAGATATTCGGAGGAACACCAGTGGCGAAGGCGGCTCACTGGTCCGGTACTGACGCTCATGCACGAAAGCGTGGGGAGCAAACAGG
+
CCCCC?BBBB0BAA;;;A<:;69<7@2:29====5>@>BD?CBBDFCCC::6:@=@@@@@+0,0<<::<<0@>@A;>==.988*3<;<8<<?3?;@>A:9;=@@8@@@@<>@@8000==9:9<=</7/717;=8:>A?9808*.*.).88:?AA??@:@>>>8<1700000;;;=6<;;>;195:;?:>889;?AA:>9;;5888<:88/7B=A?B@@@BAAAABBBB@@@C???9@:;;BBB8@@BCB=A;;7
@N9IO0:01057:06022
TACGAAGGTGGCAAGCGTTGTTCGGATTTACTGGGCGTACAGGGAGCGTAGGCGGTTGGGTAAGCCCTCCGTGAAATCTCCAGGCTTAACCTGGAAAGTGCAGAGGGGACTGCTTAGCTAGAGGATGGGAGAGGAGCGCGGAATTCCCGGTGTAGCGGTGAAATGCGTAGAGATCGGGAGGAAGGCCGGTGGCGAAGGCGGCGCTCTGGAACATTTCTGACGCTGAGGCTCGAAAGCGTGGGGAGCAAACAGG
+
BBA:92:5;@;@FACCCC@A@<@A?AAB<AA@BB<@@@@AAAB<@@???;;6;A=BACF?CC@BB@<@@>?AAAC:@???;?@;??5;5;?BB@CI=BACBAACCFD9;;;:;@;A@@@BBBE?C@@@=@DBC?AACCCD@C?B@CE>C<@@@@@@A@CCCD>BA@@@BAAA;;;;;0<C?B@B@DAD@BB@CFKFFAICACCCA@@B<@<@@@B8@@AACA@@;;;5;@@AAA<B@@@AAA7AAAAA<@??=
@N9IO0:01058:06028
TACAGAGGGGGCAAGCGTTGTTCGGAATTACTGGGCGTAAAGGGCGCGTAGGCGCCTGCTAAGTCGAACGTGAAATCCCCGGGCTCAACCCGGGAACTGCGTCCGATACTGGCAGGCTTGAATCCGGGAGAGGGATGCGGAATTCCAGGTGTAGCGGTGAAATGCGTAGATATCTGGAGGAACACCGGTGGCGAAGGCGGCATCCTGGACCGGCATTGACGCTGAGGCGCGAAAGCCAGGGGAGCAAACGGG
+
CCCBBBDDCC1CC>??@A=??<@B>@=@;@@?@@6@?@@C<BE>BBBCBB?;9:;59>BBA8:;AA@;9;;@@C>CCDC=BD=BBBA;AA,00+0+00AAABH@CCCCBBB>@@@@BB?BC@BB?CC>CBBBF>BBBCC@C@B>B>AA?BCBBBBC@CCCC>BBAAABBAABBBBA=A?9@;???;@;A@=?>=:=:00,0@=@<BD?BB?B>BBB>BBBCBB;;;=BAC;;;/;A=;;;;.;@@A@<A>@9
@N9IO0:01061:06012
TACGGAGGGTGCGAGCGTTGTCCGGAATCATTGGGCGTAAAGGGCGCGTAGGTGGCCCGGTCAGTCTTTGGTGAAAGCGCGGGGCTCAACCCTGCGTCGGCCAGGGATACTGCCGCGGCTGGAGCACTGTAGAGGCAGGCGGAATTCCGGGTGTAGCGGTGGAATGCGTAGAGATCCGGAAGAACACCGGTGGCGAAGGCGGCCTGCTGGGCAGTTGCTGACACTGAGGCGCGACAGCGTGGGGAGCAAACAG
+
BCCC>BBC=A@@AA@@@A<@;;7:;@=CCCC4;;)7=:AB>BF>BB@@@??;;;5;C;A<@BA@>;;;)99CDDI?CCC<;<<-9@>>9?>9@BCBCBHAC@BBB=DBBBBBB?;;;?B@@<?@989ABABCBD@BBB?BB?B?D@D?BB>BBABBAA>AB?@?AA9::??@@@A@<?<?:;<5;A@=A<;;6;BC>C?;;8;=B@B@AA;@;;;7<<<@@?@@>000*0==@@A@A@A;;::-959@<8@A@
@N9IO0:01061:06033
TACGTAGGATCCTAGCGTTGTCCGGATTTACTGGGTGTAAAGGGTGCGCAGGCGGACTTGTAAGTCAGGGGTGAAATCTCGCCGCTTAACGGCGAAACTGCCTTTGATACTATAGGTCTTGAGTTTGGTAGAGATCCGTGGAATTCCGAGTGTAGCAGTGAAATGTGTAGATATTCGGAAGAACACCAGTGGCGAAGGCAGCGGATTGGGCCAATACTGACGCTCAGGCACGAAAGCATGGGGATCAAACAGG
+
CBCCCAA>ABC?CCCBCC>??B?B@BBD=BCDDD>BBA@@8@A9A@AAABB@BB?BAA>?>><???AACC9BBBC<AAABBB?BAA9>9?@;???D>BAAA@BD>;;;BBBCCAA>@@@<@@BBC?C@BCBBBBA@=A98298=<@=ABBCCBBBBBBBBBC>C@A@?@@AA;;5;@>A>AD@CBE?B?@?<?AA>B?CDDDC>AA=@@;A?B8;;BBBABA@@@;;5;ABAAC=BBCABGK;BA@DD?CCB?
@N9IO0:01028:06065
TACAGAGAGTGCAAACGTTGTTCGGAATTACTGGGCTTGAAGCGCACGTAGGCGGCGTTGTAAGTGTCGGGTGAAATCCCACGGCTCACCCGTGGAACTGCCCGGCATACTGCGATGCAGAGTGTGGTAGGGGAGAGCGGACTCCTGGTGGAGCGGTAGTGAAATGCGTAGATAATCAGGAGGAACACCGGTGGCCGAAGGCGGCTCTCTGGTCCACAACTACGCTGAGGTGCGAAAGCTAGGGGAGCAAACGGG
+
GICCBBBBBAB;;;0;999@A:?A@B?C?@?9::5;>:@B>BBBCA=>@00,0>9>AC@DDGABDBBBBI?BBBC>BCC=BAC70/--99(---(-(-9:<</4.4///////::4443/66///96:;;;;/887833,3/--(--(--(-6,.*/6///8:2:7??6:/.-20--..(.7(.(.22+..35(.(./(/(/;4:::@>?=9992977/33673333331333555,5:44999*9:;;;5;=<6
@N9IO0:01032:06066
TACGAAGGGGGCAAGCGTTGTTCGGAATTACTGGGCGTAAAGGGCGCGTAGGCGGCTTATCAAGTCAGGCGTGAAATTCCCGGGCTCAACCTGGGGGCTGCGCTTGATACTGATGAGCTTGAATGCGGGAGAGGATAGTGGAATTCCCAGTGTAGAGGTGAAATTCGTAGATATTGGGAAGAACACCGGTGGCGAAGGCGGCTATCTGGCCCGTAATTGACGCTGAGGCGCGAAAGCGTGGGGAGCAAACAGG
+
CCCBB?AFIL5DE@BB:;7;D?AC?B=@=@B@@A=@;;;B<AB=@@@BCBC@DC@DC?AAAA>ABBBB?????<=5=9=>,99+8997;A<AAAAA173<;>>@987AB?@???BA?AA?@@=@AABC=BAAA@BB;::A=A>A>AC<A@@@==@00-0<<@9A?;;:CCCBBB<@D,:6:>9>?@:@=:;6;@?;@=@@<@A@@BBD<@@;@AC=A<@?@@@@@AA>;;9999,9995999+;9;;@066;4
@N9IO0:01037:06081
TACAGAGGGTGCGAGCGTTGTCCGGAATTACTGGGCGTAAAGGGCGCGTAGGCGGCCTGATAAGTCGGGGGTGAAATTCAGCGGCTCAACCGCTGGACTGCCTTCGAGACTGTTAGGCTCGAGCACGGTAGAGGCTGGTGGAATTCCCGGTGTAGCGGTGGAATGCGTAGAGATCGGGAAGAACATCGGTGGCGAAGGCGGCCAGCTGGGCCGTTGCTGACGCTGAGGCGCGA
+
==99:@@@;@@BBBBBBB:;;E@B@BAC@CBBBB=::9@@5<<5==949498;<9=269:<9.49;;;;;,;<;;3<*00/00)/56==B=?;;:6:;?><9=+00///7;40)//)//33:8:::;7;455;7;;<9==8@7>.99(4.44548>?8?=9<8899<??@>?>:9<<3>5:=055:55.55.555.5755.54555;;?6?266865497////7//)/:888
@N9IO0:01043:06081
TACGGAGGGTGCGAGCGTTGTTCGGAATTATTGGGCGTAAAGCGCGTGCAGGCGGTTTGTCAGGTCCGATGTGAAAGCCCCGGGCCCAACCCGGGAAGTGCATTGGAAACCGGCAGACTTGAATACGGGAGAGGAGAGCGGAATTCCTGGAGTAGGGGTGAAATCCGGTAGATATCAGGAAGAACACCGGTGGCGAAGGCGGCTCTCTGGAACGATATTGACGCTGAGACGCGAAAGCGTGGGTAGCAAACAGG
+
CCCD@A@A<A@>CCC@@@@CB@CC?B=B@DD?CC>@@??@<@AACCAAA??<?B?AC=@@ABB?BB?CCAA@@@B8::::-;B>CC?C=??9?@9@9????@A>A?CC>C@C@CBCCBB@BE>BBAAB;ACBB?BBBBBD@D>@>@?CB?BCCECFE7??AA9>>-0*0>8==AA=AA8:8:??AAB?A=??<?BB>A?@@=@BB@@@C@C@BBBCCC?BBABBBAAACCCCCCC=BAAABB;AA;;;A8@AA>
@N9IO0:01047:06101
TACGGAGGGTGCAAGCGTTATCCGGATTCACTGGGTTTAAAGGGTGCGTAGGTGGGATGGTAAGTCAGTGGTGAAATCTCCAAGCTTAACTTGGAAACTGCCGTTGATACTATCATTCTTGAATCTCGTGGAGGTAAGCGGAATATGTCATGTAGCGGTGAAATGCTTAGATATGACATAGAACACCGATAGCGAAGGCAGCTTGCTACACGAGCATTGACACTGAGGCACGAAAGCGTGGGGATCAAACAGG
+
CCCB>BCC=CC@@?ACCC@BABAE@AA=A@?@??9>>3@@6A<<<ABBBBB>:;;/;AA5A@@BBBBCCC@@BBE>CCCC@C<AAB>B?BC@C?BB<@BBB9:;<C@CDDECCCBB@CC;<;@BAA:;;A>BB?BC@DBB@B@BC;;;@@@@@@@AA?BBCD=A@@B>AABBBAB@;;;BBB>ABB6;;B@@@BB<B>@AAAA>ACCBBBDCBAACC?CCBBBBB;;5;A@AAD=CBBBAAA3A@@@C=CB@7
@N9IO0:01056:06085
TACGTAGGGTGCGAGCGTTGTCCGGAATTATTGGGCGTAAAGAGCTTGTAGGCGGTTTGTCGCGTCTGCTGTGAAAATCCGGGGCTCAACCCCGGACTTGCAGTGGGTACGGGCAGACTAGAGTGTGGTAGGGGAGACTGGAATTCCTGGTGTAGCGGTGAAATGCGCAGATATCAGGAGGAACACCGATGGCGAAGGCAGGTCTCTGGGCCACTACTGACGCTGAGAAGCGAAAGCGTGGGGAGCGAACAGG
+
BBCCCCCC?@@@C@A@DC@CBC?C@C@C?@@<@?8?BBBB=CAA@C>BAAA>AA<@C>BBDDCCCCA@?@@@999:-9A39:9-9:9@2;9;&09=:<+00<;>BA9;:;@?8?@A@ACBBBCBBBB=A<;;<.<AAA;;5;;A=B@CC@CCCCJBB?BAAA<;;;A;;;BBB;<;;7;;>B<@@B>ABAB7;;B>A?BAA>@;;:@CB=C@CB;;;BAAAAA@???@?A=:::59BC;;;;.;AC@A=AAB@
@N9IO0:01052:06148
TACGGAGGGTGCAAGCGTTATCCGGATTTACTGGGTTTAAAGGGAGCGCAGGCGGACTGGTAAGTCAGTGGTGAAAGCCTTGAGCTTAACTCGAGAACTGCCATTGATACTATCAGTCTTGAATGTTGTTGAGGTTTGCGGAATGGGTCATGTAGCGGTGAAATGCATAGATATGACCCGGAACACCTATTGCGAAGGCAGCAGGCTAAACAAATATTGACGCTGAGGCTCGAAAGCGTGGGGATCAAACAGG
+
CBBB?CCC>BBBCACCBB?BBB@C@CCC>B??@?8?B0::.;;6>@BA@BB?BD?BAAA=@@=AB@@BAA>ACCC>CB?B>?@@?>=@=ABBBCCCACCBB?A@7::@@A@AAB?????<A@=;;;6;<@B@A=@B=BCDAD@DEK@A@?AC@?A;;7;CCC=;;:??AABCCAA@@@;@>A?ABB@CCC=AAA@=@>ABCC@A=C;;;7;BC=CCD@CCCEC@@::39:;?@A;A???A@A6:;;@D>::;@
@N9IO0:01052:06153
AACGTAGGAGGCGAGCGTTATCCGGAGTTACTGGGCGTAAAGCGCGTGTAGGTGGTCTGTTGCGTCTGCTGTGAAATGTCCCGGCTCAACCGGGACTAGGCGGTAGATACGGGCAGACTAGAGGGTGACAGAGGAGCGTAGAATTCCGGGTGTAGTGGTGAAATGCGTAGAGATCCGGAGGAATACCAGTGGCGCAAGCGGCGCTCTGGGTCGAGCCTGACACTGAGACGCGAAGGCATGGGGAGCGAACGGG
+
;.;ACCA;AB?CCBCABB?BBB=A=79819>:;:.;=?@?8@AACA@@@@@=AB>@BBCC@CCCBCAAACCCBBC=:;:AD<B@BBBA>A<@A9??999<9859BA??@?@@9@@ABAA@?;;;0;A@AAABB?;;;JHEAB?B?B?BB=BBCBCBB@BBBD>CBBBA@@@A:::=@>::2:4:@@?CECC=AA@?;?@@=@?@@??AA9???AAB?B@@@BA??@@CA@@@@6;6;@@BBD;CBCCE@DDE<
@N9IO0:01053:06133
TACGGAGTGTGCAAGCGTTACTCGGAATCACTGGGCATAAAGCGCACGTAGGCGGAAATGCATGTCCGGGGTGAAATCCCCCAGCTCAACTGGGGAACTGCTTCGGAAACTGCATTTCTTGAGGACGAGAGGGGAGAGTGGAACTTCTGGTGGAGCGGTGAAATGCGTAGATATCAGAAGGAACACCGGTGGCGAAAAGCGACTCTCTGGCTCGTATCTGACGCTGAGGTGCGAAAGCTTGGGTAGCAAACAGG
+
CBBB?;;;;;CAB>BBBB@CCCCC@B>@@AABAA<A@?></5944?999=>:00)0:5::?<BBBA<@@@8@CBD=AA@@@.???ABB@BBBCC5>=@;;;A>@A@@B<>000@@<5@C?AAB?BA?AADDDD:AA@@@B?B?BD>AAB@BC;@@@A>AAAA<;;;;BB@AA@A@;;;@DAD?DDC@GAHC@AA?AA6ABBBBBBBBBB@CBCBBDBAA;;<<@AAA@5;;;;;B<BBDACD?CCCGEE>;<;@
@N9IO0:01014:06183
TACGAAGGGGGCAAGCGTTGTTCGGAATTACTGGGCGTAAAGGGCGCGTAGGCGGCCGATCAAGTCAGGCGTGAAATTCCCGGGCTCAACCTGGGGGCTGCGCTTGATACTGATTGGCTTGAATGCGGGAGAGGATAGTGGAATTCCCAGTGTAGAGGTGAAATTCGTAGATATTGGGAAGGAACACCGGTGGCGAAGGCGGCTATCTGGCCCGTAATTGACGCTGAGGCGCGAAAAGCGTGGGGAGCAAACAGG
+
A@=9:16>>>+GG:BBCC:CC:CC:B:C;CC@@;4@AAA=3::3:::B<;;754047B;;<>8::<<<9<AACD=4A9<=4::58:@<8?8==<<;+33:8;?8488@::8>8B7E6:<8==5=8<;<1?887333388;6=5:6::3:888:888=6=;;:3938///96688379'-(-(-(-4;293776<<<6;7:>8:::<=9:59:2:994:053843388854444333&348::::+:944909:@5
@N9IO0:01015:06188
TACGAAGGTGCGAAGCAGTTAATCGGAATTACTGGGCGTAAAGCGCGCGTAGGTGGTTTGGTAAGTTGGATGTGAAAGCCCCGGGCTCAACCTGGGAACTGCATCCAAAACTGCCTGACTAGAGTACGGTAGAGGGTGGTGGAATTTCCTGTGTAGCGGTGAAATGCGTAGATATAGGAAGGAACACCAGTGGCGAAGGCGACCACCTGGACTGATACTGACACTGAGGTGCGAAAGCGTGGGGAGCAAACAGG
+
-.-/0)/)/>--.0@----(-(,,,(-(/49/555)5>;;4)4>>@@BBCBB:BC9@;8@9<F8AA9B9CBBBC=?549==1B?6==BC6:4393,3499:@B?<58==1C8>?7BB=BC:7377@:61<<=;?:3?@4?@6A6A;0@5@@@:@>@??5;BA=0@><8?>A>822>93<3=2=3>=>/77<=2=AD6@6:C=B8BB7BE7==:@::@>6555555>5705<=>8=-8:55999.9922;3?<>2
@N9IO0:01027:06205
TACGGAGGGTGCAAGCGTTATCCGGATTCACTGGGTTTAAAGGGTGCGTAGGTGGGTTGGTAAGTCAGTGGTGAAATCTCCGGGCTTAACTCGGAAACTGCCGTTGATACTATCAATCTTGAATATTGTGGAGGTAAGCGGAATATGTCATGTAGCGGTGAAATGCTTAGATATGACATAGAACACCGATAGCGAAGGCAGCTTGCTACACAATAATTGACACTGAGGCACGAAAGCGTGGGGATCAAACAGG
+
DCAA;@@B8BAAC@CEDD@BCB=A59903;;<=>5=>/55/4;1::;>>CC@BCB>B@C@@@<@>>AABA=BBBD?CCCC?BB/<;59.5>>C?CC8;9>>49;7<<BBBB=B<<8<>>7;<:@@A759=5:9.5>;=@@=@=@A;90==0//;:/85897?9?849<@==:9:99999444.4<@055BAA@BB?C?BAABB?BBBBBBBB@BB?B;;;CC>0000+.8.00/*//;;>@@2<AA@D8999=
@N9IO0:01034:06188
TACGTAGGGACCAAGCGTTGTTCGGATTTACTGGGCGTAAAGGGCGCGTAGGCGGCGCGGTAAGTCACTTGTGAAATCTCTGAGCTTAACTCAGAACGGCCAAGTGATACTGCAGTGCTAGAGTGTGGAAGGGGCAATCGGAATTCTTGGTGTAGCGGTGAAATGCGTAGATATCAAGAGGAACACCTGAGGTGAAGACGGGTTGCTGGGCCAACACTGACGCTGATGCGCGAAAGCCAGGGGAGCAAACGGG
+
CB:;9BBB<BC=@=ACCC@@@=@A<@?@=?@9:93:AABB>BE>BBBBABB?AB?ACCC@CC899A@??6;;AAB9;;<AACCFGHAC@CBBA=>:;;5;<@<@@A@CB@@@@AA@@@ABABA?@?@9?;@AA8AD?@@?@F?B?AC?C?CBBBBBB=@<<>8?A??>??BAC@@@>AAA?B@BBB?AC??=?9927:8<<98137?>>9@4:8:AB???>@>;;3::?AA@AA9::38<??398BBF@BCC>
@N9IO0:01046:06166
TACGGGGGGGGCAAGCGTTGTTCGGAATTACTGGGCGTAAAGCGCGTGTAGGCGGCTCTTCAAGTCAGACGTGAAAGCCCCGGGCTTAACCCGGGAACTGCGTTTGATACTGTTGAGCTAGAGTGTGGAAGGGGCTACTGGAATTCCGTGTGTAGCGGTGAAATGCGTAGATATACGGAGGAACACCTGCGGCGAAGGCGGGTAGCTGGGCCAACACGTGACGCTGGAGACGCGAAAGCCAGGGTAGCAAACGG
+
CCCEGGGGGG"CC999BB?BC@CIGJ?B?ACCCF@CA@@C:;;A@BBC@@@@;;:;BBD@CC?BBBBBBAA@@AB<BBCC:BB7::=A;?A;?C<C<@:<3333(37778;??8@???BA@@BBCBB<?<??@6@@@AAA?B@C?>;>>???==:::98888-8<9<=A77-----6.3339079:=@?;;:>76/81867(2555=;;.8)-)-2---767;;00)/35233<?<,37777<3<<<>BB;@@A
@N9IO0:01052:06179
GACAGAGGTCCCGAGCGTTAGGCGGAATCACTGGGCTTAAAGCGTGTGTAGGCGGAGTGCTAAGTACCTTGTGAAATCCCACGGCTCAACCGTGGAACTGCTCGGTATACTGGTTCTCTTGAGCCACCTAGGGGCAACCGGAACAAACGGTGGAGCGGTGAAATGCGTAGATATCGTTTGGAACGCCAATGGTGAAAACAGGTTGCTGGAAGTGTGCTGACGCTGAGACACGAAAGCCAGGGGAGCAAACGGG
+
BC>BCCC:B>?6=;;@;;:==:=>8B7@;>>C=@8CC465/5::;BBBCCC9BB:DB=CBBB9AABD9B888BB=5BC=/84?4?AAA7C194A6C7AA<AABA8?;@<>BA9C:=C>C;;9669A;6;5555&5<5:7<8=8===6C>:<@7<B9:29CB>666;B@;@CCCB<;9909495>:;9><??:;<<@@2=??<@9=BB=:=<?CCCCBB;;;====?>A====<>/5403:::+445?;4<B=8
@N9IO0:01016:06228
TACGGAGGGAGCTAGCGTTGTTCGGATATACTGGGCGTAAAGCGCACGTAGGCGGCGCGGTAAGTCAGGGGTGAAATCCCGGAGCTCAACTCCGGAACTGCCTTTGAAACTGCTGCGCTAGAATCCTGGAGAGGCGAGTGGAATTCCGAGTGTAGAGGTGAAATTCGTAGATATTCGGAAGAACACCAGTGGCGAAGGCGACTCGCTGGACAGGTATTGACGCTGAGGTGCGAAAGCGTGGGGAGCAAACAGG
+
BBCC>@A?8;;;ABBCCD@DC@CB@CBBBC????8???>>599?@AAAA@A=:;7;@?@>AB=@@CBBBB9BAB@;:::6;?ABBBAB>BBC?B>@;@?@@=AC=BBB<@:;:@@@ACBCAA?BA=AB6BB9757AABBB>B?B>A=@@BBCBAFEE?AAAB>B?B>>====>@:>>>D=;:7;@D<AA>><>>A=B<@@BCBBBB@@<@@???CBC@BBBBAAC@?<@B??AD6::@>==?5??@AA9??@<
@N9IO0:01017:06255
TACGTAGGGTGCGAGCGTTGCCCGGATTTATTGGGCGTAAAGGGCGCGTAGGCGCTCGGCACGTCCGTTGTGAAATCGCCCGGCTCAACTGGGCGGGGTCAGCGGATACGGTCGAGCTCGAGCAAGCTAGGGGGCAAGTGGAATTCCCGGTGTAGTGGTGGAATGCGTAGATATCGGGAGGAACACCAGTGGCGAAGGCGGTTGCCTGGGGCTTTGCTGACGCTGATGCGCGAAAGCGTGGGGAGCGATCCGG
+
CCCBBBBB=9:;AAA::;<::;6;9@@C=BB?BB<AAACC>CC=;;;A@@@;?A@?@@<:;;@?=9@@6;;BBD=@;;;B<A?BCCE?CCCD;;;;;.;CCABA?@BBCC?@AC;;;AAA@@@A?BC;<:BBB1A?<=871::?287*3889:;<==:>=8=9BC@?>???@@@ACC>CC?B?@@@=ABBB?BCB>B>BB>B;;:ICCCC;CCC?DCCBBBCCD@@@A::;AAB<BBBBBBC:BBBBCBB@CA
@N9IO0:01021:06215
TACGTAGGGTGCAAGCGTTAATCGGAATTACTGGGCGTAAAGCGTGCGCAGGCGGTTGTGCAAGACAGGTGTGAAATCCCCGGGCTTAACCTGGGAACTGCACTTGTGACTGCACGGCTGGAGTACGGCAGAGGGGGATGGAATTCCGGCGTGTAGCAGTGAAATGCGTAGATATGCGGAGGAACACCGATGGCGAAGGCAGTCCCCTGGGCCTGTACTGACGCTCATGCACGAAAGCGTGGGGAGCAAACAG
+
BCACABBB<BCBA>@0..*.*..6060618@@@@=BBBBC;@@B;<;CBAB?AA@B<@@@AA=@@A??<?A@>??:?BCC9BB=AA?A=A=@@@6=9==>>>??399?888<AAAB@CBB>AA@A??>?AA@ACDD2B@@:?39292929@AA?@?@AAA@BB=989;;;==888>>>:88185;;;;>??A<>>><>=B@;;;BB5;;;3;=;;;>86/5666----655....'--..666+33566.578
@N9IO0:01021:06249
CACGGGGGGAGCAAGCGTTGTTCGGATTCATTGGGCGTAAAGAGCTCGTAGGTGGCTCTGTAAGTCGGATGTGAAAGACCACGGCTCAACCGTGGAAACGCATTCGAAACTGTGGAGCTTGAGGCTGGGAGAGGAGATCGGAATTCCTGGTGTAGCGGTGAAATGCGTAGATATCAGGAGGAACACCGGTGGCGAAGGCGGATCTCTGGACCAGTTCTGACACTGAGGAGCGAAAGCTAGGGGAGCAAACAGG
+
BCBCBBBB);;;B9@@@@@BA9BC=?@<@;;5;C=B;:;C<A;:<;;BBCC@CB@CAA@>??9??@@=A;;<BBD=<;;>BAB?B@AA@F?@AC@>?6@@@@C=C:;;09===@:=BCC?@AB@BCDC>GGCC@CBB<;:4;;A>A?BC@CCCCBBB@DBBB=9:;CCCBCCCBACB<@@5;4;@A?B?BB5;;92829@:=;;;?=?8<>:>;;6;?CB998899929888<<0=883333&388<<5<<<8
@N9IO0:01031:06224
TACAGAGGGGGCCAGCGTTATTCGGAATTATTGGGCGTAAAGGGCGCGTAGGCGGCCATGCGTGTCTTCCGTGAAATCCCTCGGCTTAACTGAGGACGTGCGGAAGAAACTGCAAGGCTCGAGTCCGGGAGAGGGGGGTGGAATTCCCAGTGTAGCGGTGAAATGCGTAGATATTGGGAGGAACACCGGTGGCGAAGGCGGCCCCCTGGACCGGTACTGACGCTGAGGCGCGAAAGCGTGGGTAGCAACGG
+
;>=;69B>==+B8BB@BB8;B5550:7D8B=9=>7CBBB=8C=8A<ABAAA879-4283339445;;7A58@<=:3:9<195505=8=9;;;;;:;;8<<?;7@7@?<4;999<-3-3794<<:@7<;2;8::3333#3>-9-47==4:;CC:::55.:44;3::A;555CC??9;?4;:7<3>34.328A.44;.406;8=>>?+;;7;:8=7::95544444444.559544)499555)/9///)//:
@N9IO0:01036:06221
TACAGAGGGGGCAAGCGTTGTTCGGAATTACTGGGCGTAAAGGGCGCGTAGGCGCCCGCTAAGTCGAACGTGAAATCCCCGAGCTCAACTCGGGAACTGCGTCCGATACTGGCGGGCTTGAATCCGGGAGAGGGATGCGGAATTCCAGGTGTAGCGGTGAAATGCGTAGATATCTGGAGGAACACCGGTGGCGAAGGCGGCATCCTGGACCGGCATTGACGCTGAGGCGCGAAAGCTAGGGGAGCAAACGG
+
B<<@<BC<<<+@>6A@<B8B@:B=:B9B9BBBB?7>?@A;5A<6ABBCBBB88933(7847,338994333444(9>::+;>:@<A=8C=BE@8E:@@@ABBB:C@CCBBB<CC@8CC<BC:B>;@@8=<<<>7;;;C>8@7?7;9BC7@@A@@@B:CBC>6?:>?9?<=88444?7;<7;7:AA4:7:<7@<C;><B=:=A;;7::7<A7<7;;<9=;;;8854559<<<@<6==BBD@A2>BA::15;4
@N9IO0:01058:06215
TACGAATGGGGCAAGCGTTGTTCGGAATCACTGGGCGTAAAGCGTGTGTAGGCGGTGTATCAAGTCAGGAGTGAAATCCCAGGGCTCAACCCTGGAATTGCTCTTGAAACTGATATGCTAGAGTACTGGAGAGGTTAGCAGAATTCCGAGTGTAGAGGTGAAATTCGCAGATATTCGGAGGAATACCAGTGGCGTAAGCGGCTAACTGGACAGTAACTGACGCTGAGACACGAAAGCGTGGGGATCAAACAGG
+
>A;;91;B<<0B@8B@==8B<5;;5@4>9<>?:91:3344(4B;<@BA:9509;3:>555;@6;>>>@:===C@@8===7B>@266665A;3@;4A5@15:A??4:>909:45A@A;@@@?@::A:::9=?;?9=9;:9:37.36;6:::=888==B444A=1=48887@:6<9033288)/).9828>;<2;7224=35.736)/.93777>>>59>9?9?@5558;=>:55=3?=;5722&222<:073=4
@N9IO0:01058:06255
GACAGAGGGGGCAAGCGTTGCTCGGAATTACTGGGCGTAAAGGGCGCGTAGGCGGAATGGCAAGTCGGTCGTGAAATCCTTCGGCTCAACCGAAGAACGTCGATCGAAACTGCCGTTCTTGAGGATTGCAGAGGAGACTGGAATTCCCGGTGTAGCGGTGAAATGTGTAGAGATCGGGAGGAACACCGGTGGCGAAGGCGGGTCTCTGGGCAATTCCTGACGCTGAGGCGCGAAAAGCGTGGGGAGCAAACGG
+
CCC:;<BAAA0BA=@@@@<ABBBC@C?B@BBBBB<@@@CD=CC>ABAAABC@CC@C=@@?AD>BBBB?BBF??>D>FF<?<?B@CCBB?B>AA?CD?BBBBAAA???@;@999=@A=AA79:B?BD?CCBBAA>ABAAAB?B?A>A@<A>@@AAAAA?ABAA=A@??9::AAABBCB=BA>A>:::<A=AA?BBC?C@@@@8@@000>>7>97=7A<?:;;====;;5:>=8888(986<<>@5A@@==6;=;
@N9IO0:01026:06270
TACGGAGGGTGCAAGCGTTGCTCGGAATCACTGGGCGTAAAGCGACCGCAGGCGGCCTGACAAGTCGGATGTGAAAGCCCTGGGCTCAACTCAGGAACAGCATTCGAAACTGGTAGGCTTGAGTACGGGAGAGGGGGGTGGAATTCCTGGTGTAGGGGTGAAATTCGTTGATATCAGGAGGAACACCGGCGGCGAAGGCGGCCCCCTGGCCCGCAACTGACGCTCATGGTCGAAAGCGTGGGGAGCAAACAGG
+
CCCC=A?A:;;9B?CBBB?A@@994:=@ABDDED=???BB<A@@@C8::AC?CB?B?AA@AA5:::??BBBBBBA;:9929AA;AB??;?B@@A?B?BCCAAA?@??>8?AB<??B>A?9???@@AAA=AA;;;;;;%:@=B=@?BAEB?C@@9;;;.;BBC>D@BBB?BBAAAA;;7::<@;@A>;@799.9@@2:2:99A?@@+B>9=>4=>?;;<=AA>@AB??A4:999>0=333333&34444(4:<7
@N9IO0:01027:06297
TACGGAGGGAGCTAGCGTTGTTCGGAATTACTGGGCGTAAAGCGCACGTAGGCGGCGATTTAAGTCAGAGGTGAAAGCCCGGGGCTCAACCCCGGAACTGCCTTTGAGACTGGATTGCTTGAATCCTGGAGAGGTGAGTGGAATTCCGAGTGTAGAGGTGAAATTCGTAGATATTCGGAAGAACACCAGTGGCGAAGGCGGCTCACTGGACAGGTATTGACGCTGAGGTGCGAAAGCGTGGGGAGCAAACAGG
+
CCDDACCC>BB@CBABCC>??@CC@C@B?C???B=BAADD@CA@?=9;;00,00,00000+;9===>A::8:A@@8900,0==0:..-3788&-(-05-//(33(377;=?@<:949@C?CC@AA=@?;><<@<?<>>;84=?B?C>BBBA@??>>?>AABC<C<<<<>?=;<B<@>;A67938??;=<<<8>=@<@;=<;;<;==7818@@@@C@@<@AA;;;@@@?BA@;;;/<BBACCC:BBDCC>BBB@
@N9IO0:01030:06260
TACGGAGGGTGCAAGCGTTATCCGGATTCACTGGGTTTAAAGGGTGCGTAGGTGGGCAAGTAAGTCAGTGGTGAAATCTCCGGGCTTAACCCGGAAACTGCCATTGATACTATTTGTCTTGAATACTGTGGAGGTCAGCGGAATATGTCATGTAGCGGTGAAATGCTTAGATATGACATAGAACACCAATTGCGAAGGCAGCTGGCTACACAAATATTGACACTGAGGCACGAAAAGCGTGGGGATCAAACAGG
+
DCCC@AAA:B@@C@CBBB?CDD=?;??;>@A???9@B9@@9@<9@AABABB@BCD>CB@BCC?BBCBBCC@CAAB=ABBC;??:@@=A<@@;@;:;09>>@=A=8==>CCC@@?4@@:;:>>;DBB;;8B>AA?AAAA::7:?BABBCBBBBB<>??;?BBC>87:B?B@@@@A@@???AAA=AAC=?<@799@@4929@@@?>2;;;8<=?=<CBB?AAABB?:8712223777+78>?BDD6??9992:::<
@N9IO0:01031:06296
TACGAAGGGTGCAAGCGTTAATCGGAATTACTGGGCGTAAAGCGTGCGTAGGCGGTTCGTTAAGTCTGTCGTGAAAGCCCTGGGCTCAACCTGGGAATGGCGATGGAAACTAGCGAGCTAGAGTGCGGTAGAGGATGGCGGAATTCCCGGTGTAGCGGTGAAATGCGTAGAGATCGGGAGGAACATCCGTGGCGAAGGCGGCCATCTGGACCAGCACTGACGCTCAGGCACGAAAGCGTGGGGAGCAAACAGG
+
BBBAA;AC=CBBB@DBBCAC@BBB?B=?=?BCBB=?@@??:@AAAB?@?@@;>A=A?BBC@C@CCCCHCCBAB@@.;95)5@;2@AAB9C:BB=7=:>B:BBABB@CD?CCCCBCCBAA?@@@AAAD>@@@AA?BCC?CC@E=?=?A<A=A@?@@;;7;CCC<C@BDABBCAAAABB=AB?B?AAAB@BBC@BBB?B?BB>B@BA@@B=@@?BCBABBCBBBCCCDB@BBBBBB<BBBBDEC<CFCCC>BBB=
@N9IO0:01035:06279
TACGAAGGTCCCAAGCGTTATCCGGATTTATTGGGTTTAAAGGGTGCGTAGGCGGGCTATTAAGTCAGTGGTGAAAGCCCCAAGCTTAACTTGGGAACTGCCATTGATACTGATGGTCTTGAGTACATTTGAGGTGGGCGGAATGTGTCATGTAGCGGTGAAATGCTTAGATATGACACAGAACACCGATTGCGAAAGGCAGCTCACTAAACTGTAAACTGACGCTGGAGGCACGAAAAGCGTGGGGAGCAAACAGG
+
BAB;94;5;BB9B=AAAAACCC@C@BBB>BC=A@9>@/99/9A9???CCBB?BAA<ACCC@C?BBC?>?C@B?AB-;:::-;:?@@=@?BB@ED?CACBBB?BB?CBCBBBBBBC?AA@499A@AABBB9A@@=@@D=BB@B?AA;::@AA?>==:929>BB=AAAB?@@;:;@?@?@998?:><;6:0/(////6.6(//773338333(33339=18887853//(//4//33333&4334:<<.<<;<<4:::7
@N9IO0:01059:06290
TACGGGGGGGGGCAAGCGTTGTTCGGAATTACTGGGCGTAAAGCGCGTGTAGGCGGCTCTTCAAGTCGAGTGTGAAAGCTCCAGGCTTAACCTGGGAATTGCGCTCGATACTGTTGAGCTAGAGTGTGGAAGGGGCTACTGGAATTCCGTGTGTAGCGGTGAAATGCGTAGATATACGGAGGAACACCTGCGGCGAAGGCGGGTAGCTGGGCCAACACTGACGCTGAGACGCGAAAGCTAGGGGAGCAAACGGG
+
>A000000000"0@,//<78=@AEJBI?B?ACCCC>BABAC=BABBBCBCCC@BB?BBCB=?@<@@???ABBBBCB<A????BA?CC=?=??BCC>B=B7::::CCAAABBCCC=?:79A>AAB8=?C?C>BB@6@A?==?3:29:?>ABBBA@:998.3>AB=AAACBBBBAAA@BA>AB>B>ACC@@AAB?BAA=A8@@A:B@;@BAB:B6;7:AAABBAAAA@@@@@=?;;;0;@;;;BB8@@ACC=BBB6
@N9IO0:01017:06322
TACAGAGGTCCCGAGCGTTGTTCGGATTTATTGGGCGTAAAGGGTGCGTAGGCGGCGGAGTAAGTTGGGTGTGAAATCCCGGGGCTCAACCTCGGAATTGCATTCAATACTGCTTCGCTCGAGTACTGGAGAGGAGGCTGGAATTTACGGTGTAGCAGTGAAATGCGTAGATATCGTAAGGAAGGCCGGTGGCGAAAGCGAGCCTCTGGACAGTTACTGACGCTGATGCACGAAGGCCAGGGGAGCAAACGGG
+
BBB;;;<8;FE>CCAAAB<@@?@@6;<C;AA<@@;?@@AB=BB=@??EB@@?9938?<@@AB=???CC;@@;;;B=AAA;AAA5<;CA=@=@CCAD@EAFBBB@BB?BCABAAA>@@@ABA;;;CBBB?B>>>900+0=98::=E5BCC@A@@@@@AAAAAA<AAAAABAA@@@@@@A=@=C5;8;=B>;;5;A>=9?AAADF@:::A>A999A=@@@99:???@?==@@;;;5:4:;<;??344??B4@@>=
@N9IO0:01017:06350
TACGAAGGTGCGAAGCGTTAATACGGAATTACTGGGCGTAAAGCGCGCGTAGGTGGTTGGGTAAGTTGAATGTGAAAGCCCCGGGCTCAACCTGGGAACTGCATCCAAAACTGCCCGACTAGAGTACGGTAGAGGGTGGTGGAATTTCCTGTGTAGCGGTGAAATGCGTAGATATAGGAAGGAACACCAGTGGCGAAGGCGACCACCTGGACTGAATACTGACACTGAGGTGCGAAAAGCGTGGGGAGCAAACAGG
+
-56-/)-*-5---09866092----(-(/5:7444)4?9:;.9<=AAB@AAB?A?<?3883:A?AA?@B<>=;?@>:AA>>1C=6BBBC?B?BBB<B6BA;=?:000?@0A///:269?@@@799;95289@@9:05;7;=9>188-83==??;;;;:57>;80855558;=33...2626.3.39827553.3./(/5999:522,3;17897/)00/....335:8:5:==8888&558;=>>2>:;;?5<==9
@N9IO0:01036:06334
TACGGAGGGTGCAAGCGTTGTTCGGAATCACTGGGCGTAAAGCGCGTGTAGGCGCCTTCTCAGTCTGGTGTGAAAGCCCGGGGCTCACCCCCGGAAGTGCATTGGATACTGGAAGGCTGGAGTACCGGAGAGGAGGGTGGAATTCCTGGTGTAGCGGTGAAATGCGTAGATATCAGGAGGAACACCGGTGGCGAAGGCGGCCCTCTGGACGGATACTGACGCTGAGACGCGACAGCGTGGGGAGCAAACAGG
+
BBCC?AAE>;;;C?CCBB@BC@CC>?>??AA??=69;::9,48;AA;;;AC8@66269=ABA@@BCC@CICBBB>AAM>KGL;B@@@CABB5C@C@CCBCBB?A=@@ABA@=@9?;@@@<@@@@B>A>ACBA?@@A<@@<@@C?C@BB@BBBCCDCBCBBB=9;<AAABBA@A@AC<???A?@?@>A?BC?@@@7:7:A=AC>BBBC>??D?:::;;;;;@@@@@AA;99;>777;83333&388==8==B@
@N9IO0:01046:06358
TACAGAGGTCCCAAGCGTTGTTCGGATTCACTGGGCGTAAAGGGTGCGTAGGTGGTCGGGTAAGTCCGATGTGAAATCTCCGAGCTCAACTCGGAAACTGCATCGGATACTATTCGGCTCGAGGGTTGGAGGGGGGACTGGAATTCTCGGTGTAGCAGTGAAATGCGTAGATATCGAGAGGAACACCAGTGGCGAAGGCGAGTCCCTGGACAACTCCTGACGCTGAGGCACGAAAGCTAGGGGAGCAAACAGG
+
BBBBA@B>@AB:A=A@BA=@@@CC@BB?AA@BBB9@C:::7;A<ABBCAAB?BB?@BCF?GD>BBCACC@@ABBB>BA@A@C@@@;@@<ACCD@DD=CBBBBBBBABBBBA??<?A???==9<<6;17-33:::;%>??B;@29199998?978@@@@BEBE>CBBBA@@C99:@@@AAA=A=AAA<ACBC?BA?=??@???998.9A:==?;@@?>?@AABA????<?@A@@@5:9@@@AB6@A???9???=
@N9IO0:01047:06353
TACGTAGGTGGCAAGCGTTGTTCGGAATTATTGGGCGTAAAGGGCGCGTAGGCGGTTTGTTAAGTCAGCTGTGAAAGCCCGGGGCTCAACCCCGGAGAGTCGGCTGATACTGGCGAACTGGAGTACGGAAGAGGTAGCTGGAATTCCCGGTGTAGCGGTGAAATGCGTAGATATCGGGAGGAACACCTGAGGCGAAGGCGGGCTACTGGGCCGATACTGACGCTGATGCGCGAAAGCCAGGGGAGCAAACGG
+
BBCCB??;9:4;D>BABB@CC@BB?CAD@CC@CD>BB?=?5=>5>@=B?9927818@9?<=?<:;:@@@BBBBBC;;9C=CCC;BBCC@CCC<D@CAAACCC@BBB@@@BCC?BCB?CDC?BBBBBB?B>B;;5;AA@AD@C@C@CI>A?ACCABCC?BBBB=BBCAAACACC@@?C:@@=?=?AA?CBBB?@AA6:6;AB;ABBBBED>CAB;;;;;<CDCBCBAAAAAA;;;/;@<AACC7;;;@@8:;:
@N9IO0:01050:06337
TACGTAGGTGGCAAGCGTTGTCCGGATTTACTGGGCGTAAAGGGCTTGTAGGCGTTCGCTAAGTCCGGTGTGAAATCTCCCGGCTCAACCGGGAGCGGCCATCGGATACTGGCGAACTAGAGGTGGGCAGAGGAAGGCGGAATTCCCGGTGTAGCGGTGAAATGCGTAGATATCGGGAGGAACACCAGTGGCGAAGGCGGCCTTCTGGGCCTACCCTGACGCTGAGGAGCGAAAGCGTGGGGAGCAAACCGG
+
BBAB@994;;5<B?BCCD@CB@;?9:;;0;BABB=AA@DI?CC?CC?BBAA=99:=?AABB=??D@C>???@@B<;;;CD=B@CDCB@C?CC;@@:929-33;<7;A@A997:BB@BBABBB?BBC=BB@@@>A;@9@9485:49=1>:>@>:>;A:=7::39??@AAA@@:55::3:;9>;===8@@6:69@B7@<@;7;:@:=BCA8K@BBBC=BB@@>?=??A;@;;;;;0:@@@B>>1;@@?>4=?A=
@N9IO0:01062:06336
TACAGAGGTCCCAAGCGTTGTTCGGATTCACTGGGCGTAAAGGGTGCGTAGGTGGCGTGGAAAGTTCGATGTGAAAGCTCCGAGCTCAACTCGGAAAATGCATTGAATACTACCATGCTAGAGGATTGGAGGGGGGACTGGAATTCTCGGTGTAGCGGTGAAATGCGTAGATATCGAGAGGAACACCAGTGGCGAAGGCGAGTCCCTGGACAACTCCTGACACTGAGGCACGAAAGCTAGGGGAGCAAACAGG
+
CBC;;:B>BCC=C?;;;A?AA=BB@?@<?@@?CA;?>@C=6BD>:;;;@00-0@?=@AC@DD=BB@CCCHGEAA@3;=;94:;;;=BB8AC@@=?CC8966=C8AB<BBBDCC=A;;<BBCHIADG@D?AA@A@A(?BBD@D@B@CCCD@BBBBBAA>ABBC>BBDBBBBA;;;>@@@<;509>00-0A>@;A::89>A??@:::/9@3::B?@@@@CBBB??<?9939=@==@9@????DE::;BBA:::;:
@N9IO0:01015:06369
TACAGAGGGTGCTAGCGTTGTTCGGAATTATTGGGCGTAAAGCGCGTGTAGGCGGCCAGGCAAGTTGGGTGTGAAAGCCCTCGGCTTAACCGAGGAAGTGCGCCCAAAACTACCCGGCTTGAGTACCGGAGAGGGTGGCGGAATTCCCGGTGTAGAGGTGAAATTCGTAGATATCGGGAGGAACACCAGTGGCGAAGGCGGCCACCTGGACGGATACTGACGCTGAGACGCGAAAGCGTGGGGAGCAAAACAG
+
CCDBBACC=AB@?@BAAA>AA?BB?B@C@CC?CC<@??AA6;;?BBBBBBA;997<=BBACD@CDACC>BBBCCD=BBC?CAA?AD?C?B?CBB?B?BBBBBBB=@@@6@::;B=B?BB@@@@BCE@B=@@:::5;A>BC@C?B@BE>B>BCCBBBC?BCCG>C@AAABB@AAAAAB;@@@CACCC:;;;;=A<;8;@DA@C?@@;@@<??A?AAAAA@CBA??@>??=@@9::,9@@?@A@6>><;=;0?>?
@N9IO0:01018:06364
TACGTAGGGTGCGAGCGTTAATCGGAATACTGGGCGTAAAGCGTGCGCAGGCGGTTTTGTAAGACAGGCGTGAAATCCCCGGGCTCAACCTGGGAACTGCGCTTGTGACTGCAAGGCTAGAGTATGGCAGAGGGGGGTGGAATTCCACGGTGTAGTAGTGAAATGCGTAGAGATGTGGAGGAACACCGATGGCGAAGGCAGCCCCCTGGGCCAATACTGACGCCTCATGCACGAAAAGCGTGGGTAGCAAACAGG
+
BB;;<CDC=;;;@@@>@@=@<A@B?B9;;CCBE?CA@CB<BBBAA??B;;6:A=ADC:DDC>@@@BB?B?>8>A7;?A@+99+97<@8=6?=92:4=73937:6;;:?777BB>A>@BBB==;?@D9@AA>@@?@?&@A8=8?8:6:00)/69:@AA<====6:;:;<<<<;;559C45;?A;>@?::=>?:@@@>A>@@;;;;;)<<<5<9<7<@@0//7--(----;9/55555&5;<==@7;@;ACC=BBC=
@N9IO0:01019:06390
TACAGAGGGTGCGAGCGTTGTCCGGAATCACTGGGCGTAAAGGGCGCGTAGGTGGCTGGGTAAGCGTGCGGTGAAAGCTCGGGGCTCAACCCCGAGTCGGCCGTGCGAACTGTCCGGCTTGAGCACTGTAGAGGCGGGTGGAATTCCGGGTGTAGCGGTGGAATGCGTAGAGATCCGGAAGAACACCGGTGGCGAAGGCGGCCCGCTGGGCAGTAGCTGACACTGAGGCGCGACAGCGTGGGGAGCAAACAG
+
CCFBBACC?CDBAB?@??9???<A=A7::@ACCE>???BB9??9>@@@@@@<:;6;@?A;AA?:::::8>;@>=<-99444:;.;A@C5;<<.;<<@@@+0-0A@ADC7::@@@=@?BC?;;;<<;@@;;;;;2;;:,9C9@:A=B>BB=;:9?=59.9A==:>@@B?<@:54446<.4.44.344.3-44.44:.506>:>?7=A@CE=C;9:?@???@@A9::??@??????98893333&44444(444
@N9IO0:01028:06363
TACGTAGGTGGCGAGCGTTGTCCGGATTTACTGGGCGTAAAGGATGCGTAGGCGGATATTTAAGTGAGATGTGAAATACCCGGGCTTAACTTGGGTGCTGCATTTCAAACTGGATATCTAGAGTGCGGGAGAGGAGAATGGAATTCCTAGTGTAGCGGTGAAATGCGTAGAGATTAGGAAGAACACCAGTGGCGAAGGCGATTCTCTGGACCGTAACTGACGCTGAGGCATGAAAGCGTGGGTAGCAAACAGG
+
DEBBB::4::2;A=AAAA=@BDGD;;;D>BBCCF=;;;GC>CADBABAA@@<@C@CCDED<@<::::::BBBBCD>B99929@8?>?D?BB@BB=AA@:99>@@9@@@80008<?@?>>???BBBBDD<AA??;?CC?BB>A>A@C?A@00/=66684<?BC>BCBBA@??==<478298>@:@:928@AA;99::=8@@BC@BAABB?BB@B?><?A??;;;A???;;;???B9A@@::9*8;<;>=6789>
@N9IO0:01028:06367
TACGAAGGGTGCAAGCGTTGTTCGGAATGACTGGGCGTAAAGGGCGCGTAGGCGGTTTTGTACGTTTGATGTGAAAGTCCTGGGCTTAACCTGGGGACGGCATTGGATACGGCAAGGCTAGAGAGCGAGAGAGGAAGACGGAATCGAGCGTGTAGAGGTGAAATTCGTAGATATGCTCGAGAACACCAGAGGCGAAGGCGGTTTTCTGGCTCGCAACTGACGCTAAGGCGCGAAAGCGTGGGGAGCAAACAGG
+
AAC;92;;0;;;A;A;;;?BB=AAAC?BAA?998-9>;;;0;=8>@9;:CB=995:AA-;;B@?@A6;;BCBBBM>BBB<CC?7BB@C@C@BBBB:B@@>@CD?B@BBCBB?BC?B6;:@@AABBBBCCCBBB?A?C@@@?B<@@AAA:9:?>????:?;;;0;88:=@BB@:966==B@@@:BDC@CA@?=B;@9>9=C@BGF;BBC:BC<<=B?BBEC@A@CC@B=A>?;;5)5;AAABB9BAA>?6<BA8
@N9IO0:01043:06371
GACAGAGGGTGCAAACGTTGCTCGGAATCACTGGGCGTAAAGGGCGTGTAGGCGGATAGATAAGTCGGGCGTGAAATCCCCAGGCTCAACCTGGGAACTGCACTCGAAACTGTTTGTCTTGAGTATCGGAGAGGAAAGCGGAATACCTGGTGTAGAGGTGAAATTCGTAGATATCAGGTGGAACACCAGTGGCGAAGGCGGCTTTCTGGACGTTACTGACGCTGAGACGCGAAAAGCGTGGGGAGCAAACAG
+
CCCABACE<BB??<6=:927=:;><A<>>AA???:?AAAC:??9??>@A@B?BB@B@;>>00+0<:<=9@@??AD;BBBA6::39??@=A?BBB<A=C???BBB999F=BABAC7:9@@<A@@@BCCD@BBA@=@B;@?@=@?@@@<@A>ABCCBCBADDCC=C>ABBAA@BCBA@A=;;5;=;;;>CC;;;;BG@C@DC@BCC;;;B?B::9388<>>;::9989<3333333&3=<;;88/8=BBC<777
@N9IO0:01050:06387
TACGTAGGGTGCGAGCGTTAATCGGAATTACTGGGCGTAAAGCGTGCGCAGGCGGTCTCGTAAGACAGGTGTGAAATCCCCGGGCTTAACCTGGGAACTGCGCTTGTGACTGCGAGGCTGGAGTGCGGAAGAGGGAGGTGGAATTCCACGTGTAGCAGTGAAATGCGTAGAGATGTGGAGGAACACCGATGGCGAAGGCAGCCTCCTGGTCCAGCACTGACGCTCATGCACGAAAGCGTGGGGAGCAAACAGG
+
AABBA@@@6;;:BBBBBB@B@BBC?C9;8:CCBC>BBBDD;@:;;;;@B??;::5;?@B@AB?AB???<?A?>@?9?AAA6AA5=?4:39<===8=5;?>>>BB7B<BABBBBBBB@EED444;?@@@B?==;=0//*/:38/3.52::;8:8>>BBBFCDC=?>>>:??AC?;8>A/7928,38878=>A<@@B?B=??@A<?@@BB?BA7?A:99;;9:4495559=@=555)5>@==;;0;;;>C=AAA>
@N9IO0:01058:06385
TACGGAGGGTGCAAGCGTTGTTCGGAATTATTGGGCGTAAAGGGCGCGCAGGCGGTCTGTTAAGTCTGATGTGAAAGCCCCGGGCTCAACCCGGGAAGTGCATTGGAAACTGGCAGACTTGAGTACGGGAGAGGGTAGTGGAATTCCGCATGTAGGGGTGAAATCCGTAGATATGCGGAGGAACACCGGTGGCGAAGGCGGCTACCTGGACCGATACTGACGCTGAGGCGCGAAAGCGTGGGGAGCAAACAGG
+
ABBC>BAB>BAAFACCCC?AA>BB@D>?>@C?CD>8:9::59A;::;DBAA?@A?ACBBB@D@?@@ABBAA?=@909;55&5>4ABBA=@C=CC=B?BBBBA@=A?CB=BBGABBCBBB>ABAA@BCC>BBCCC=@?DBB>B>@>A@BBBBBBBBBB8=>>B=AA>ABBBBBBCC=848<5:6<AB7B4448>==8B<?;05229/551673222>;72228=;722,2>>?@B:B><>?99+>>8A;39982
@N9IO0:01063:06378
TACGGAGGGAGCTAGCGTTGTTCGGAAATACTGGGCGTAAAGCGCACGTAGGCGGCGCAGCAAGTCAGGGGTGAAATCCCGGGGCTCAACCCCGGAACTGCCCTTGAAACTGCAGTGCTAGAATCCTGGAGAGGCGAGTGGAATTCCGAGTGTAGAGGTGAAATTCGTAGATATTCGGAAGAACACCAGTGGCGAAGGCGACTCGCTGGACAGGTATTGACGCTGAGGTGCGAAAGCGTGGGGAGCAAACAGG
+
BBBB>A@@8@BABA@ABB@CC?B@:>>5@@@@AB=;;9CE<BAAABBCCBB@CB?ABB@@@A@BCCDEHE;BAAA5;;B9@@A2A9987?BB/B:?08433;5;6898*7997;<<<@ACAA=@A>;;6;@@A?BCCCCC?C>B>B7;<BBBBABBB?AACC>E@BBAAA;;;C=A>9@900,0>>:@@AA>BBD@C@CE@@?:::BC=;;;D?AAB@;;;ABA;;;?AAC;;;6;@@AABA6A;;;@:?@B=
@N9IO0:01070:05774
TACGGAGGTGGCAAGCGTTGTTCGGAATTACTGGGCGTAAAGGGCGCGTAGGCGGCTAGGCAAGTCAGGTGTGAAAGCCCCGGGCTTAACCCGGGAATTGCATCTGAAACTGCTGTGCTTGAGTTCTGGAGGGGGTAGTGGAATTCCCAGTGTAGCGGTGAAATGCGTAGATATTGGGAGGAACACCTGCGGCGAAGGCGGCTACCTGGACAGAAACTGACGCTGAGGCGCGAAAGCTAGGGGA
+
CCCC@CC=>>;>@=AAAD?BB@BB?A?A=@??@@9;;:@@8@A9@@ACCBC@BC?A?@@?A@6::;;A=@@@ABD;;;;;6;C>DDADADG>CC>C@C@C:::CBBBD>AAAB@@@@??;><<@:<00,0====0=?BBB?C@CADG<AACCBBB??=@CDE?BAAAA@@@BBB?BD=??=?=AAB>A;;;?AAA@D@AB=;9:A>@@;AAA;;;0;AABBBBCCBB>BBBCEE>B;;0<<<3<
@N9IO0:01078:05806
TACAGAGGGTGCGAGCGTTGTCCGGAATCACTGGGCGTAAAGGGCGCGTAGGCGGCTTGACAAGCGTGCGGTGAAAGCTCGGGGCTCAACCCCGAGTCGGCCGTGCGAACTGTCAGCTCGAGCACAGTAGAGGCAGATGGAATTCCGGGTGTAGCGGTGGGAATGCGTAGAGAATCCGGAAGAACACCGGTGGCGAAGGCGGTCTGCTGGGCGTGTGGGCTGACGCTGGAGGCGCGACAGCGTGGGGAGCAAAC
+
CCCAAACC=BBA??>:;:;@@@<@=@<@BA@??@;?:::C>CE>CC@@@@@900+00)/08<8>999@BCAECDE>A;;:ADD:BBBB@BBB6>=A@;:49<B??@::6:;AAA;;:944====>@@@@A;;6;BA;95494949.55)55:::;;.444)47;:797/----(/;)/,/7<>665545(--(---(-(-80//555555)5449444)494//////)/63//3/////////99.3338828
@N9IO0:01080:05769
TACGTAGGGTGCGAGCGTTAATCGGAATACTGGGCGTAAAGCGTGCGCAGGCGGTTTTGTAAGACAGGCGTGAAATCCCCGGGCTCAACCTGGGAACTGCGCTTGTGACTGCAAGGCTAGAGTACGGCAGAGGGGGGTGGAATTCCACGTGTAGCAGTGAAATGCGTAGAGATGTGGAGGAACACCGATGGCGAAGGCAGCCCCCTGGGCCGATACTGACGCTCATGCACGAAAGCGTGGGTAGCAAACAGG
+
CCBBACDC=9::BBBAAC?C?B@@;>-000=<<5?;@BB<A@@@@@@@@@;<=;=@@6@?B=AAABA=@@998@9@AAA9BD;@@?=8<;==?8?<@@AA@AC<?=ABBA@?>8>8=ABBBAAABB?A???>>?>@'??AC?B>A=@A:99?AAAAABCCB>BBBBBBBCBBBBCB>@@?B???@=@???<@AA?B?=@;;;;;);AB<BACCCC@@@BA;;;BBBAA;;;;;0:A@BCC>BAAADD>CCC@
@N9IO0:01084:05779
TACGAAGGGGACTGAGCGTTGTTCGGAATCGACTGGGCGTAAAGGCGCAACGTAGGCGGATATGTCAGTCAGGGGTGAAAGTCCCGGGGCTCAACCTCGGAACTGCCTTTGATACAGCATATCTTGAGTCCGATAGAGGTGGGTGGAATTCCTAGTGTAGAGGTGAAATTCGTAGATATTAGGAAGAACACCGGTGGCGAAGGCGGCCCACTGGATCGGTACTGACGCTGAGGTGCGAAAGCGTGGGGAGCAAACAG
+
;;950*.-.&-,,,,,,,-(/>7<:372///////;1/55:<09.444:.45=;:5@=74/////898<>@==>2B@BD;69BA7A>>/55557:5:;9-3-33//)//(////6//37;;9991388885:;;@ABB>;;;.;;49:@<A>BDBBB;:;@@@AAAA7;6;BBC;;;BA=AA>A>;;5;AA5;5;;4:=?8A<@C@CC?BBAA<@@@=9>??>>A<;:9333-3AAACC;??8<A:;1BCAA<1333
@N9IO0:01085:05804
TACGAAGGGGGCTAGCGTTGCTCGGAATCACTGGGCGTAAAGCGCACGTAGGCGGACTCTTAAGTCGGTGGTGAAATCCTGGAGCTCAACTCCAGAACTGCCTTCGATACTGGGAGTCTCGAGTTCGGGAGAGGTGAGTGGAACTGCGAGTGTAGAGGTGAAATTCGTAGATATTCGCAAGAACACCAGTGGCGAAGGCGGCTCACTGGCCCGATACTGACGCTGAGGTGCGAAAGCGTGGGGAGCAAACAGG
+
CCCCF@CCCC1CCBCAA@?@CFCD@D=@@@;;;@;@@@DE>B@??CACB::6:A=@::9>2;5<ABB?@@=@@??9?A?@@?BA@@@C=@AA=@@A?AAAA>A=@@@?99:AA=AAAAA9::AA>@AA9A@AA>@A???B??;?????@@?@??>@@@@???8?9??A???BBB?BBA=8;:4:;;9?==<==6/*/7//)//56579:??7??=9:;;///56=>D<;;;=BB9?BAAAA@2>?:99,:9:;
@N9IO0:01087:05805
TACAGAGGGTGCAAGCGTTGTTCGGAATTATTGGGCGTAAAGGGTGCGTAGGCGGTGCGGTAAGTCTTCTGTGAAATCTCCGGGCTTAACTCGGAGCCTGCAGGGGAAACTGCCGTGCTGGAGTATGGGAGAGGTGAGTGGAATTCCCGGTGTAGCGGTGAAATGCGTAGATATCGGGAGGAACACCTGTGGCGAAAGCGGCTCACTGGACCATTACTGACGCTGATGCACGAAAGCTAGGGGAGCAAACAGG
+
CBBBEBBB<998A<==>>4::=@B?C?C@CC@CC>A?999-9A9ABBCBBA?@@9@AAA?BC@CBBBAEBA@ACC?CDDIACC?CC@C?BABA=;;:<@@A;;;;.;;0;A@B49:CCCB@CCCBBCC=BA;;5;@AAAA7;:;?CD<@?@DDBBBBACCCC?BBBDCCCCCB@@@B=BA@B?C@@<@AAA?BBBB>C@?=?B???AA=AA=AA799:@???ABBBB999AAAA9@@AAABB7;;<@A=;;;@
@N9IO0:01092:05769
TACGGAGGGAGCTAGCGTTGTTCGGATATACTGGGCGTAAAGCGCACGTAGGCGGCGCGGTAAGTCAGGGGTGAAATCCCGGAGCTCAACTCCGGAACTGCCTTTGAAACTGCTGCGCTAGAATCCTGGAGAGGCGAGTGGAATTCCGAGTGTAGAGGTGAAATTCGTAGATATTCGGAAGAACACCAGTGGCGAAGGCGACTCGCTGGACAGGTATTGACGCTGAGGTGCGAAAGCGTGGGGAGCAAACAGG
+
ABCCADDM>;;;CBAACC?BB>BB;@@BABBBBC>@?@AA9????C:::AC@BD@BBBB@BB@CBB@A@@7ABBB;:::.;=A@BCBB@BBC?C?C?BBBA=A@;;;:6;B@??AAAABBBB@BA>@C6<<??;?A<>>C>A:A=@489=;979AAA<979@:@<<99::;;;@:=>=A<@@<>>@<>>>@;@@@<@<AABBB@A@@C=A@@@=AAA@CCBBBAABB@CBBBBB>BBC@AAA8@@ACB=@@@<
@N9IO0:01105:05793
TACGGAGGGTGCGAGCGTTGTTCGGAATTATTGGGCGTAAAGCGCGTGCAGGCGGTCTGTTAAGTCTGATGTGAAAGCCCCGGGCCCAACCCGGGAAGTGCATTGGATACTGGCAGACTTGAATTCGGGAGAGGAGAGCGGAATTCCTGGAGTAGGGGTGAAATCCGTAGATATCAGGAAGAACACCGGTGGCGAAGGCGGCTCTCTGGACCGATATTGACGCTGAGACGCGAAAGCGTGGGTAGCAAACAGG
+
BBCC@CCC>BBBCBBAAA?BB?BB@B@D@BC=@A8==:9:5;ABBBBCBCC?BC?BB@?A4;4;BAABCCCCCCC>@@@@8@B<BB=B=@@;@C;B7;;A?;<5;>ABBDCC?CAAABA=?=495:@A9AAAB;??AAAB@D?B?B?BB?BBA??>>1@ABF?CC@AAABBA@@@??;??@@=AA@<?69829@@9<49:<@>@A@9939A;AABBB;??B>??BBBBA@@@@@<ABBBCD:@>?777)9:93
@N9IO0:01112:05783
TACAGAGGTCCCAAGCGTTGTTCGGATTCACTGGGCGTAAAGGGTGCGTAGGTGGTCGGGTAAGTCTGATGTGAAATCTCCGAGCTCAACTCGGAAACTGCATCGGATACTATTCGGCTCGAGGATCGGAGGGGAGACTGGAATTCTCGGTGTAGCAGTGAAATGCGTAGATATCGAGAGGAACACCAGTGGCGAAGGCGAGTCTCTGGACGATTCCTGACGCTGAGGCACGAAAGCTAGGGGAGCAAACAGG
+
CCD999B=BAC>C@B@AA@BB@BD@BB@A??889-8B;:9,;868:<A@@?;>@;@@BB=BC@CBAA?@AABBFD?CCBC?BBB@?AC?A<;@<@@7CCCB@AAA>ABAAA::399399:<;:5344;4?<AA5:;;ABB?B;@<@AAA@BBBB;;<9;B@@9@@@A@AB@?>0//////)/)/772779@9A;;557<;66;BAAAE@AAB??;??@AAAAA@@AC>@A?989/7<989>>6@@A@C<AAB?
@N9IO0:01065:05837
TACGGGGGGGGCAAGCGTTGTTCGGAATTACTGGGCGTAAAGGGTGCGTAGGCGCTTTCTAAGTTGGATGTGAAAACTCTGGGCTCAACCCAGAGCCTGCATCCAAAACTGGAGAGACTAGGGTTCTGGAGGGGAAAGCGGAATTGCCTGGTGTAGCGGTGAAATGCGTAGATATCAGGAGGAACACCGGTGGCGAAGGCGGCTTTCTGGACAGATACCGACGCTGAGGCACGAAAGCTAGGGGAGCAAACAG
+
B@@@@@@@@A"@A;@ABC@CD@CCACAD@CCBBB=B;;;B=BB;@@@@@AA@:;9CC>??@?BB?D?CBCBAABB5::BAAA=AADD@ED=AA9776<;;<?A=@AA8>>:=@@0000@=?A<<499:17777(3;2==@<@;?0//5==7=;=7--,(,,,,(,-,-----,,,,,,(-2,3....(....(...262694222)27=/55;====?5;:=898>8818>>>@A<ABBBBED9BBBBB<<<<
@N9IO0:01069:05841
GACAGAGGTGCCAAGCGTTAGGCGGAATCACTGGGCTTAAAGCGTGTGTAGGCGGACTTGTAAGTACCTTGTGAAATCCCCACGGCGTCAACCGTGGAACTGCTTGGTATACTGCTTGTCTTGAGCCACTTAGGGGCTACCGGAACAAATGGTGGAGCGGTGAAATGCGTAGATATCATTTGGAACGCCAATGGTGAAAACAGGTAGCTGGGAGTGTGCTGACGCTGAGACACGAAAGCCAGGGGAGCGAACGG
+
DCCC@?=9>:718;<?@C69;:;;5;5;?@@;;;0;B4;;044<;A;;;00+00+///)//516=@@<C:@@;;;00000&//:3//49939.44;0405;:9@<@:>?@@@??;;5;@??5;;;;=@@A>;<<;.;<9@3:391:@B9>?::;5:?;;5;ABB<AAAB;;;A@AAA;;;0;4;4;AA=@=;;7;CAAD9:;;?B@@@???9@@AAAC@@@A;;;@@@@A@@@A@@6A?;@@BC5;;AAA<;99
@N9IO0:01071:05848
TACGAAGGGTGCAAACGTTGCTCGGAATCATTGGGCGTAAAGCGCACGTAGGCGGCGCTGTAAGTCGGACGTGAAATCCCTCGGCTCAACCGAGGACGTGCATCCGAAACTACAGTGCTCGAGTATGGAAGAGGGTCGCGGAATTCTCGGTGTAGAGGTGAAATTCGTAGATATCGGGAGGAACACCAGTGGCGAAGGCGGCGACCTGGGCCAATACTGACGCTGAGGTGCGAAAGCGTGGGGAGCAAACAGG
+
CCC:;6;B9BA@@B4;::=B@@@?<@>?@;<.5;1=>?=;5=977?:9:AA=AB??@?:::C=??BB?AA???AB=BCB<??B?AABB?B?B??<?@@@ABBBB?BBC>BCB@@@CB@@AB?@?CCDADABAAA<BBCCD@E@D@@@AB@CBBA:::<A???:??CBBBBB??@:::.9839=AAA=?@><;9:93=89=89944.4<=6=8<85555544445555.555555)55:5555&5595;1;992
@N9IO0:01071:05858
TACAGAGGGGGCAAGCGTTATTCGGAATTATTGGGCGTAAAGGGCGCGTAGGCGGCTTTGCAAGTGGCGGGTGAAATCCCTCGGCTTAACCGAGGAACTGCCTGCCAGACTGCATGGCTCGAGACCGGGAGAGGTGAGTGGAATTCCCAGTGTAGCGGTGAAATGCGTAGATATTGGGAGGAACACCAGTGGCGAAGGCGGCTCACTGGACCGGAACTGACGCTGAGGCGCGAAAGCGTGGGGAGCAAACAGG
+
ABC;;;@AAA,@A99ABC?BC?BB?A@B@BC?AD>CAA@@:@@:@A@@?AA<??<?BF<AAB>AAA>BCC>AAAD=BBD>BBB=A>6:4;>ABB?B>@0009<<@=A?>A::;@AA>BAAC;;;A5;:.<@@A?BCCBBA9;7;?BC>CBCB;<;CC>BAAA8@@@@A@@BBCB?BB=;;5;=@BB?CCCCACCB?C?;;7;;;ACBB=AA?A>A>ABBBBCBGBBB@@@@BCB;@@@AACB5;;CCC>CA@=
@N9IO0:01078:05844
TACAGAGGGGGCAAGCGTTGTTCGGAATTACTGGGCGTAAAGGGCGCGTAGGCGCCTGCTAAGTCGAACGTGAAATCCCCGAGCTCAACTCGGGAACTGCGTCCGATACTGGCAGGCTTGAATCCGGGAGAGGGATGCGGAATTCCAGGTGTAGCGGTGAAATGCGTAGATATCTGGAGGAACACCGGTGGCGAAGGCGGCATCCTGGACCGACATTGACGCTGAGGCGCGAAAGCCAGGGGAGCAAAGCGGG
+
ECCAAADDDD1BB?BBCC@CC@@A>?>A?BBBBC<?@@CD<AB>BBBBAA?=88;6:@AAB>@@C@=?;<;AAC=B@AA7A@@@AAD;9;ADD7;9;;;;@BC@CC;;;@@<:;;;@@>BA?BA?BC=BA???9?::;A?A>C?B@DE@CBB?????BBCC<>?BBBAAAA@A@@B?@?=@>@@@@C?BC?BCCAF@BC@CCCB?CC@BA>A@@;;7;BCCCBBBA?BBC<;;0;<5;;;;.9<>>A0//<<3
@N9IO0:01081:05838
TACAGAGGGTGCGAGCGTTGTCCGGAATTACTGGGCGTAAAGGGCGCGTAGGCGGCCTGATAAGTCGGGGGTGAAATTCAGCGGCTCAACCGCTGACTGCCTTCGAGACTGTTAGGCTCGAGCACGGTAGAGGCTGGTGGAATTCCCGGTGTAGCGGTGGAATGCGTAGAGATCGGGAAGAACATCGGTGGCGAAGGCGGCCAGCTGGGCCGTTGCTGACGCTGATGCGCGACAGCGTGGGGAGCAAACAGG
+
CCCAAADF?CCBBAA>@?=;;;>A>A?B@CC???<@BBED=CC>@@@C;::?CB?B@ABBCB>A@9999:.:BCF>D@BAA;;6<@@B@C5;;543;<<=:>455;<599@?5;;5:==?:;;BCD?AAA@@=@EC@CG@C@B@BB>B@CCA??CB??@>@@CBBC@@@B;;;@A@8A?AA=A@@BB?AA?AAA;@;00*0*0==@BC<B>@B=>?@999949944:8:::954<:>3333&33444)4::7
@N9IO0:01088:05832
GACAGAGGGGGCAAGCGTTGCTCGGAATTACTGGGCGTAAAGGGCGCGTAGGCGGGATGGCAAGTCGGTCGTGAAATCCCTCGGCTCAACCGAGGAACGTCGATCGATACTGCTGTTCTTGAGGATTGCAGAGGAGACTGGAATTCCCGGTGTAGCGGTGAAATGTGTAGAGATCGGGAGGAACACCGGTGGCGAAGGCGGGTCTCTGGGCAATTCCTGACGCTGAGGCGCGAAAGCGTGGGGAGCAAACGG
+
CCCBA@BBBB2AB?BBBB?B@@@B?B?B?CCCBD>BBBAA:@?:???AABB@BED=????BB>A@CC?BAC@@BC<@@B;=>C>?AAB?B?CBB@B@B=>>BBBAA@@?@<<<@@@>BC>BBC?BB@BB@>==;BAA===<@=B=AC;B;???B@AA>ABBF>BB???A???BBB>B7AA?B?@;>;D=>;:;@@<A<@@@9@@;;;BB7>=<A<@:==>>@@@@;<9<>===>5;:;=AAA5A;:;=6878
@N9IO0:01097:05844
TACGGGGGGAGCGAACGTTGTTCGGAATCACTGGGCGTAAAGGGCGTGTAGGCGGCTGGATAAGTGGGATGTTAAATCCCCCGGCTCAACCGGGGACCTGCATCTCATACTGTTCAGCTCGAGCACATCAGAGGAGACTGGAATTCCCGGTGTAGCGGTGAAATGCGTAGATATCGGGAGGAACACCAGTGGCGAAGGCGAGTCTCTGGGATGATGCTGACGCTGATGCGCGAAAGCCAGGGGAGCAAACGGG
+
>>999999$<:;CC@DBB?BCADD?B?BCDCBBD?ACBCC=CC>CCA@@@@<@B?AAB?B@@<@ABB<BCCB?AC=AACCC3B?B??@?B>BBB9BC@CCBBBBBB>>>AA>>;???>ABB@@@CBBBBBBBC?BBBBBB@C?A8::5:?BBAAABA;@;::59@@AACBBB??;;;6;G?B?BCB@BBBB?CBB?B@CAABDCCBCCC=BBB;;;BB;;:?@BBBBBBAABBH=AAACCBC9@@@BD=CBB;
@N9IO0:01098:05847
TACGGAGGGTGCGAGCGTTGTCCGGAATCACTGGGCGTAAAGGGCGCGTAGGCGGCGCGAGCAGTCGGCGGTGAAAGCCCGGAGCTCAACTCCGGGTCGGCCGTCGATACTCTCGTGCTTGAGCACTGTAGAGGCAGGTGGAATTCCGGGTGTAGCGGTGGAATGCGTAGAGATCCGGAAGAACACCGGTGGCGAAGGCGGCCTGCTGGGCAGTAGCTGACGCTGATGCGCGACAGCGTGGGGAGCAAACAGG
+
>?>?<?CC<AAABBCBBB:;;@>A>B?@BAB?>?9?@@@B>BC>CBBBBBC@BB?BCAACCCCBBBKABB?BCCC;AAA:B=BB=CCH@BA@@AA9@;;.;8>=8<<<<@>@@:48::?7<:::==BB?A?BB?BAB?BC@C?B?B>AB=999A@?B?BB8B@BCBBCBBBB99:?B?B?BB>BA@<@>:8-8:>7A;87178>9:5;6/<@9;;=:5599;:::99977=?>>;<AA?ACC285???6=>>:
@N9IO0:01104:05816
TACGGAGGGTGCAAGCGTTATCCGGATTCACTGGGTTTAAAGGGAGCGCAGGCGGACATGTAAGTCAGTGGTGAAATACCTGAGCTTAACTCGGGAACTGCCATTGATACTATGTGTCTTGAATATTGTTGAGGTTTGCGGAATGGGTCATGTAGCGGTGAAATGCATAGATATGACCCGGAACACCAATTGCGAAGGCAGCAGGCTAAACAAAGATTGACGCTGAGGCTCGAAAGCGTGGGGATCAAACAGG
+
BBBB=BBD9?@@?:>@A?<ABA?B?A@<<=<:;:.;B0;;0;=09;;@@AB@CC@CCECCAA?ABBBBAA=ABBB=C@@<@@@@BB?B>AA;;;6;>BBCC?AB?BABBBCC;;;AAAB79:=;;;69::@??;?>348A=A?BCD<?????=<;<C@BCCL>;<;D;;;;@@@ABBB>BAFADBC?B?B7;;@?;@?AABEBB?B8::-9??;ACC?AAA@@??@>9@???@A<ACCBCBC9A@@BC=<;;<
@N9IO0:01104:05849
TACGTAGGGGGCAAGCGTTGTCCGGATTTATTGGGCGTAAAGAGCGTGTAGGCGGCCAGGTAGGTCTGCTGTGAAAACTCGAGGCTCAACCTCGAGACGCCGGCGGAAACCATCTGGCTAGAGTCCGGAAGAGGAGAGTGGAATTCCTGGTGTAGCGGTGAAATGCGCAGATATCAGGAAGAACACCCGTGGCGAAGGCGGCTCTCTGGGACGGTACTGACGCTGAGACGCGAAAAGCGTGGGGAGCGAACAGG
+
@@@;;:ABBB5AA?@CCB>BBCAB@AAA>ACADE7BBCDC=BAAABBBCBB>;;5;9?>:;<?5>:555>>@A???0//9???@CBBB8B7===433?>>4:8=C;CC=B?CCCAA=@AA?>@@@?B?A=A;:7;B@AAGAL@B@B@BC<ABBBBBC?BBBB=BGCBBBCCBACC??8<<>=;?:::-:>@<@BA<C=::6:@@@ABBC>ABC@AAAC:::A@@?A;<<<A<;;;&;99;@GG8@<CCC:9996
@N9IO0:01106:05832
TACAGAGGGTGCAAGCGTTGTTCGGAATTATTGGGCGTAAAGCGCGTGTAGGCGGCTTGGCAAGTCAGATGTGAAAGCCCTCGGCTTAACCGAGGAAGTGCGTCTGAAACTGCTGAGCTTGAGTGTCGGAGAGGATGGCGGAATTCCGCAAGTAGAGGTGAAATTCGTAGATATGCGGAGGAACACCGGTGGCGAAGGCGGCCATCTGGACGACTACTGACGCTGAGACGCGAAAGCGTGGGGAGCAAACAGG
+
HDCBBBCC>BBAB<??AA<?@@CC@C?C@BB?BB;==:99/:>@@BCCBBA>;:6:A>A?BB?BBCAA@DDEBBB<@@@8@@A?BC@C?C=@??;@;@AAAA@AA;:95:@@@AACCBB@B>>>BBAA?AA@@=A>?:9:3;<@<@@DCCA??:99@<A@AA<A?BBBBBBB@@?:939>9=9?B@;@=??:?AA:?=>?<A:>@CCC?BBB??>@@@@AABABBCBBBBC>BA<BBBBBBB:B>BAA9@>?<
@N9IO0:01109:05848
TACGGAGGGTGCAAGCGTTGTTCGGAATTATTGGGCGTAAAGCGCGTGTAGGCGGTCTGTTAAGTCTGATGTGAAAGCCCCGGGCTCAACCCGGGAAGTGCATTGGAAACTGGCAGACTTGAGTACGGGAGAGGGTAGTGGAATTCCGAGTGTAGGGGTGAAATCCGTAGATATTCGGAGGAACACCGGTGGCGAAGGCGGCTACCTGGACCGATACTGACGCTGAGACGCGAAAGCGTGGGGAGCAAACAGG
+
BCBB=?@A:AA@C@EECD?BB@BC@C?B>A@=@?8=?899.::<?B@@@BB?BE@BBABB@C@B@A@BCBDC;;:8;>BB3AB<;;;B>AA=AB=B>AADFBB@B@CB=B@@=@AAABB@BBAA?:9939>?AB=BBBBB?B?B?@7;;@000>@@@6???C?CB?BBAABCBB@BB?BC?C=AAA?A=?A=??=6929@=>ABA>AC>@??AA@A@@?==??::9A@@@B;;;6;@@BCCC;BBBBD>BBB<
@N9IO0:01078:05875
TACGGAGGGAGCTAGCGTTGTTCGGAATTACTGGGCGTAAAGCGCGCGTAGGCGGTTACTCAAGTCAGAGGTAGCAAGGCCGGGCTACCACCCGGAACTGCCTTTGAAACTAGGTGACTAGAATCTTGGAGAGGTCAGTGGAATTCCGAGTGTAGAGGTGAAATTCGTAGATATTCGGAAGAACACCAGTGGCGAAGGCGACTGACTGGACAAGTATTGACGCTGAGGTGCGAAAGCGTGGGGAGCAAACAGG
+
BBBB=;9;.;;:BBBBBBBCD?BB@C@B?AA@@?6;;;;;0;??@;:;B@@=@@9?9?AA?@<@@@:///)////.08).*-9/---8(--5,5383=//:7=>5CC>443@;5A::@AAAA>AAB>A=@<::7:ABABA?A>A7B6;AD:98:?AB@CBD?6B;=8A@@????:?@9=9??:?AC?CBBB>AAB?B?B@AABAAABA<@@B@BCBC@EBBBBCBBB@DBB???:@ACCCDD;AAACF;BAA?
@N9IO0:01080:05893
TACGTAGGGGGCAAGCGTTGTCCGGAATCATTGGGCGTAAAGGGCGCGTAGGCGGATAATTAAGTCTGGTGTGAAAACTTGGGGCTCAACCCCAAGCCTGCATCGGAAACTGGTTATCTTGAGGACAGGAGAGGAAAGTGGAATTCCACGTGTAGCGGTGAAATGCGTAGAGATGTGGAGGAACACCAGTGGCGAAGGCGACTTTCTGGACTGTAACTGACGCTGAGGCGCGAAAGCGTGGGGAGCAAACAGG
+
B@AA?=>@@@0@E7B@@??BCB@BAM@CCBB@BC>CDCCC=CC>CC@>>><8::5;BB@C>@>@A@?A=?@@:;;;)/0;>;;/@?=>>AAA6B>??<@?983@@<@A;AAA>A@CCAB=??B??;;?;;:;?=AA9?:;5;7;8<:;::AA==;::5:>AA6;;>?===????<=;9::495:>A;@@@?8<985:<>??>>>9>>>=>>=@BB<@>===9:;?=<8=>999>9>BDAAAA5AAAAA75566
@N9IO0:01089:05868
TACGAAGGTGGCAAGCGTTGTTCGGATTTACTGGGCGTACAGGGAGCGTAGGCGGTTAGGTAAGCCCTCCGTGAAATCTCCAGGCTTAACCTGGAAAGTGCAGAGGGGACTGACTTAGCTAGAGGATGGGAGAGGAGCGCGGAATTCCCGGTGTAGCGGTGAAATGCGTAGAGAGTCGGGAGGAAGGCCGGTGGCGAAGGCGGCGCTCTGGAACATTTCTGACGCTGAGGCTCGAAAGCGTGGGGAGCAAACAG
+
CBBAB4:5;;5;B>BABB=@A?;;48@@9??999/9@>@A;;<09?;@A@@<@B?B@BC@CC>:;;09=9;:494(448=200:<<+0,/3<:)//)/599<;5555&555559;4556:::;=8====6===<9=5555948496;;3:6:4433445:8880844444/--------(-8398=:?:=7;;:;;<:>9>>:666=><:05.655=6>=>>=<;;955.4;444;)4444488+8;<<;4<55
@N9IO0:01066:05920
TACAGAGACTGCGAGCGTTATTCGGATTCACTGGGCGTAAAGGGTGCGCAGGCGGCCAAGTGTGTGAGGCGTGAAAGCCCGGGGCTTAACCCCGGAATTGCACCTCAAACTACATGGCTAGAGCATTGGAGAGGGTAGCAGAATTCATGGTGTAGCAGTGAAATGCGTAGATATCATGAGGAATACCAGAGGCGAAGGCGGCTACCTGGACAATTGCTGACGCTCAGGCACGAAAGCGTGGGGAGCAAAAGG
+
CCDDCBCB9::@AAABBB?AA=:989C?CBBCCC>CAA@@6996;B?@??@??;8=494:B?@@BAAA?B@BBCC>BAE>BAB9BA?A;===-:4;:?<?@@A9??@A8@AA=>>A;??A?????B?B=A@AA@8??8889829299=>8<::????C??BC>B>;;AA=<;:5668===8=<AAA:==;;5:><1807;4<>::7;::>8739<@A@@@B>?????:?@?=?A29:@@@@@6@AAA@@+9:
@N9IO0:01067:05937
TACGTAGGTGGCAAGCGTTACTCGGAATCACTAGGCGTAAAGCGCAGGTAGGAGGTTTAGTAAGTCTGTTGTGAAAGCTCCCGGCTTAACTGGGAGAGGTCAACGGAAACTGCTAGGCTAGAGTGCGGTAGAGGTAGCTGGAATTCCCGGTGTAGCGGTGAAATGCGTAGATATCGGGAGGAATACCTATGGCGAAAGCAGGCTACTGGACCGTCACTGACTCTGATCTGCGAAAGCTAGGGGAGCAAACAGG
+
CCCDDBB?BB?BD?BACB?B@@@A:A=BB@@@@A=;;6AA;A;;;BB=@@B?AA?AA8:8;<7?A?::A<@;===+0/0;>.:6:;2;2;<@@9AAAB?BBC>AA?BB>BCCBB>><>???C???AA8??AA@>BBAAAD>A>B@CC<@=?ABBABA<@:;:.:=9::A?B@@9;;B<BB@B@CDIADCDD@CCCE=AA::6:@@@@C?BB?A@@ABBCCCFEBBB@;;;;BCC=BB@;;;;.;:;BC<;;;=
@N9IO0:01069:05948
TACGGAGGGGGCTAGCGTTGTTCGGAATTACTGGGCGTAAAGCGCACGTAGGCGGCGATTTAAGTCAGAGGTGAAAGCCCGGGGCTCAACCCCGGAATAGCCTTTGAGACTGGATTGCTTGAACATCGGAGAGGTGAGTGGAATTCCGAGTGTAGAGGTGAAATTCGTAGATATTCGGAAGAACACCAGTGGCGAAGGCGGCTCACTGGACGATTGTTGACGCTGAGGTGCGAAAGCGTGGGGAGCAAACAGG
+
AACC=B@@@@0BBBBCCC?BB@CC@C>B>?@?@B<BBBCC>BBBBB@A@@@<@A;@?;;;0;<@@@@AAB?CACC9?:;3;=;0:---0666&-(-055883<=5<<>@:>=;:;5;@@<@A<@@@@@?AA::6:@@@BB@E@F@B?A@@@BCBBBC?@:;;9;?BBBB@A@;;5;@5;5;@<@@C?B;99=B?>:=<9929=9;:::4::CAB>BB?BBCFCCB@@=@AAABC=@AECCCC;@@@AA9@::5
@N9IO0:01073:05922
TACGTAGGGTGCGAGCGTTAATCGGAATTACTGGGCGTAAAGCGTGCGCAGGCGGTTTTGTAAGCCAGATGTGAAATCCCCGGGCTTAACCTGGGAATGGCATTTGGGACTGCAAGGCTTGGAGTGCGGCAGAGGAGACGTGGAATTCCCGGTGTAGCAGTGAAATGCGTAGATATCGGGAGGAATACCGATGGCGAAGGCAGGTCTGCTGGGCTGACACTGAGCGCTCGATGCACGAAAGCGTGGGGAGCAAACAGGA
+
AA@@@999/;@@AABDBC?B?B@>;>+0*0;;;@5:6<CC8;;AA@@@@AA=AA9???5>@@=?:48>>;=>?AB=BCCC9@@:@A;@8<1789*99>>8788;)83+3?><;?3939;17/38@8853888885>>=888:;A;?:AC7@99;=862525556.666<6>=>887228.22,248<=6<<88/65:6;179:5<<556:77/5555576.---***2(((((((**(('*,---66)23.22'22638
@N9IO0:01084:05936
TACGTAGGTGGCAAGCGTTGTCCGGATTTACTGGGCGTAAAGGGCGTGCAGGCGGTCTGTTAAGTCTAGGGTGAAAGCTCCCGGCTCAACTGGGAGAGGTCCTTGGATACTGGCGGACTTGAGGGAGGTAGAGGAGAGTGGAATTCCCGGTGTAGTGGTGATATGCGTAGATATCGGGAGGAACACCAGTGGCGAAGGCGGCTCTCTGGGCCTTTCCTGACGCTGAGACGCGAAAGCGTGGGGAGCGAACCGG
+
CCCCDBB?9:7:D=A@AB@BCB?B<?>>:@B@AA=ABAAA<AB<BBAAAAA?AB?ACBBB>A=?>===;>:>AAA5:::CC>G@BB??<?AAG:A@@@<@>;>193:?ACCC?BB?BB@>B@>C7>>:><<<<6<>@???=B?B?A@<@=@BBBCBD=A@CBABB@@?CBBBBBCDG=BA>B?@@@=AACC?ABB:;8;B?BBBCCCCC<B>AA;A=A@A@BBC:;;CDCAA@D>C@@@IMF<CC;<<?C5;7
@N9IO0:01088:05922
AACGGAGGGTGCAAGCGTTGTTCGGAATTACTGGGCGTAAAGCGCGTGCAGGTGGTCTTCTAAGTTTCGTGTGAAAGCCCTCGGCTTAACCGAGGAACGGCACGGAAAACTGGAAGACTTGAATACGGGAGAAGAGGGCGGAATTCCCAGTGTAGAGGTGAAATTCGTAGATATTGGGAGGAACACCGGTGGCGAAAGCGGCTCTCTAGACCGATATTGACGCTCATACGCGAGAGCGTGGGTAGCAAACAGG
+
J<GI;;;B?BBDC@CCBB>AB?AA<A<@=@B@@@9@AAAA;?@B@A?@?AA?AA=@B@=?BB598B;@@@>>?@@:AAD=C??=?A?A>@=A??=?=@C?BBBB?CCC8@@C?A?B@AA@BB?BBBAA<BAB=B@A@<@B>C?A?AE>AA@AAAA;94:A@A=C@CBBBBCC@@>@B;:;6;;>?@9@;;;6;BBB=BCC?AAABD@@@@@?CBBBB?BB;;;BAAAC;;:CA@@@@A???9?BCCED>AAA?
@N9IO0:01091:05956
TACGGAGGGGGCTAGCGTTGTTCGGAATTACTGGGCGTAAAGCGCACGTAGGCGGCTTTGCAAGTTAGAGGTGAAAGCCCGGGGCTCAACCCCGGAATAGCCTTTAAAACTGCATCGCTTGAACGTCGGAGAGGTGAGTGGAATTCCGAGTGTAGAGGTGAAATTCGTAGATATTCGGAAGAACACCAGTGGCGAAGGCGGCTCACTGGACGACTGTTGACGCTGAGGTGCGAAAGCGTGGGGAGCAAACAGG
+
CCCB=99999*;BABCCC?CC?CC@C?B?ACCCD=BBBCD=BBBB??A@>><;;7;DD>DCB?BB6;;@A>@AAA99::/:::-99:8/888(78<8?<@@>??*99939=@BCBBBAC?BB?AAA@@:@@9:6:B@@AB>B?B?B@CCBBBBBBB@>@BAC=B?BCC@@AA??;?A?A?CC@BBB?BBCC?;;;5;:00+0@@ACBB?ABBCCCBB>BBBBBBBBB=<<>@@B:ABBBBBB:BBBBB<BBB>
@N9IO0:01093:05923
TACGGAGGGTGCGAGCGTTGTCCGGAATCACTGGGCGTAAAGGGCGCGTAGGCGGCGCGGAAAGTCGTCGGTGAAAGCTCAGGGCTCAACTCTGAGTCTGCCGGTGATACTCCCGCGCTTGAGCTCACTAGAGGCAGATGGAATTCCGGGTGTAGCGGTGGAATGCGTAGAGATCCGGAAGAACACCGGTGGCGAAGGCGGTCTGCTGGGGTGAGGCTGACGCTGATGCGCGACAGCGTGGGGAGCAAACAGG
+
BCDC@BBC=:;9B@@?BA?BCA?C?B@BCCCCCE=AA@@@9@B;AAAA@?>9?@>ABBD<@@<@BAABBB<@???:>?ABBCC>BBBCACCCCCA@@AABC>B?@@@A@@BBC>CBBBB?B@@@CDCCAABCA@CCBBBD>B>B?B?BC=AAACCCC@BB@C@CCCCCCCCBBAA=A=A=AA<@@A=@<;;8;CC@E?BB?BAAACAA@@6@999<@A@AAB??>CBA@A@?>?ABCCCCDC5?????8??A<
@N9IO0:01096:05930
TACAGAGGGTGCGAGCGTTGTCCGGAATCACTGGGCGTAAAGGGCGCGTAGGCGGCTTCTCAAGCGTGCGGTGAAAGCTCGGGGCTTAACTCCGAGTCTGCCGTGCGAACTGGGAGGCTTGAGTCTGGTAGAGGTCGATGGAATTCCGGGTGTAGCGGTGGAATGCGTAGAGATCCGGAAGAACACCGGTGGCGAAGGCGGTCGACTGGGCCAGAACTGACGCTGAGGCGCGACAGCGTGGGGAGCAAACAGG
+
:;5>999?4@@@@?@@@?5;<<4;4;:::9>?>@<@@@DE>CC=BB;;;AA>;;5;@=;;;A?CDD;;;A<@?BB8@@;;9?@3@A>C@CCC?CAA@@;:98=99:99:>:99,9929@?@AABBCE?BAB:;4;@@A@B>@>A@B>BC69:==954.4;5:7<<:<?596;?CC:B8@=99499=3=7994=@?2949A;@69666BB=B>A==2955;95549994;;;>>699@99:::-:ABCE>@@@=
@N9IO0:01096:05954
TACGTAGGGTGCGAGCGTTAATCGGAATTACTGGGCGTAAAGCGTGCGTAGGCGGTCCGTTGTGTCTGCGGTGAAATCCCCGGGCTTAACCTGGGAATGGCCGTGGAAACTGGCGGGCTTGAGTGTGGCAGAGGGGGGTGGGAATTCCGCGTGTAGCAGTGAAATGCGTAGAGATGCGGAGGAACACCGATGGCGAAGGCAACCCCCTGGGCTGACACTGACGCTCAGGCACGAAAGCGTGGGGAGCAAACAGG
+
BCBBBBBB:@??B???CC@C?CBB?B?B>ACBBC<AA???5?A@??>AA??=?B@CD?BB@B===???@A=AAAA>ACCD8@@;@B=A>A@BBB>C@BB?B?BBB?BB<BCC@A@A8@?9899@A??<?A@@BBBBB)AAA<A>A>A?AAABAAABAAABBCC?CDCCBBB@@@A@:;6;C=C=A@?4;<;<5;:>:>8:929?AA2BCD=BAA@:9999AABB@@?D=A?>999,9<<>@BC9@@@AA<AAB?
@N9IO0:01101:05923
TACGGAGGGTGCAAGCGTTATCCGGATTCACTGGGTTTAAAGGGTGCGTAGGTGGGTTGGTAAGTCAGTGGTGAAATCTCCGGGCTTAACTCGGAAACTGCCGTTGATACTATCAATCTTGAATCTCGTGGAGGTAAGCGGAATATGTCATGTAGCGGTGAAATGCTTAGATATGACATAGAACACCGATAGCGAAGGCAGCTTGCTACACGAGTATTGACACTGAGGCACGAAAGCGTGGGGATCAAACAGG
+
BBDD@BAA=ABAD?BBBB@CCC>A=@A>@A@AAA<AA<AC=BB>BCCCBCC@DCC>C?B=A@=AABBBBB>BCCC>CCCC@CC<@ABCACCBB>BC=BECC@BB@CCCBBBBAAA=@BB;;:?BBBBBAB?BA>AA?A@@<@?@?@@@??@@@AA@@>@CCD>:;;B>AAABA@@@BBBCCC@CCB?BAB;;;@@5;7;@@@@=@AA@AAABDHCBB@BBBCC;;;;5;;;ACF<BAAABBB7AABAC=;;;>
@N9IO0:01103:05935
TACGTAGGGTGCGAGCGTTAATCGGAATTACTGGGCGTAAAGCGTGCGTAGGCGGTTCGCTAAGTCCTGTGTGAAAGCCCCGGGCTTAACTCGGGAACGGCATGGGAAACTGACGAGCTGGAGTGTGGCAGAGGGGGGTGGAATTCCGCGTGTAGCAGTGAAATGCGTAGAGATGCGGAGGAACACCGATGGCGAAGGCAGCCCCCTGGGCCAACACTGACGCTGAGGGCACGAAAGCGTGGGGAGCAAACAGG
+
BBBCCCCC=;;;@@@@AA>B=@@C?C@C?B@@@B=CBBCD=CBBAA?BB9979A>A>BAC@A=B@@=@AAABBBC>CCCG:CB59:4929===?8??AB=@?99:+9>8>:98?A879BC<??::9A=AAACADFDD)9959:>:?;=<AAA:::AAAACCD=@@@BAAAA;;;@;;5;B@C@@;;6;==@,00;393<<<<===+=CC=B?A=999669=@@99444)4<994<5995<=>>1;;=@@9959;
@N9IO0:01111:05926
GACAGAGGTGCCGAGCGTTAGGCGGAATCACTGGGCTTAAAGCGTGTGTAGGCGGATTTTTAAGTACCTTGTGAAATCCCATGGCTTAACCATGGAACTGCTGGGTATACTGGATATCTTGAGCCAACTAGGGGCTACCGGAACAAATGGTGGAGCGGTGAAATGCGTAGATATCATTTGGAACGCCAATGGTGAAAACAGGTAGCTGGGGTTGTGCTGACGCTGAGACACGAAAGCCAGGGGAGCGAACGGG
+
CCAAB@@;=>=9=?A@??7;<8<<8<:>66;CDD?BB>AB<ABA@@@BAAC=@@=@????,?9@@CC?E=A>AAA8;:;0;;;8;@@E?C8;;@5;5;BBCCCC>AAA@@CC6::A@@?>?==@6:5:BAAAA699;@?B=A=@@@:@B<BB=BAAA=A;<<0<@ABAAABBA@@;<;0;@B5;;B?C@CC@B;;;;.;@@=A;;;ACCB7@7;;:;B@@@@@@;;;@;;;;CC;@@6<<BA.<<BBE@GCD>
@N9IO0:01064:05994
TACAGAGGTCCCGAGCGTTGTTCGGATTCACTGGGCGTAAAGGGTGCGTAGGTGGTGAGGTAAGTCGGATGTGAAATCTCCGGGCTCAACCCGGAAATGGCATTGGAAACTACCTTGCTTGAGGATTTGAGGGGGGATTGGAATGACTTGGTGTAGCAGTGAAATGCGTAGATATCAAGTGGAACACCAGTGGCGAAGGCGAATCCCTGGAAAATACCTGACACTGAGGCACGAAAGCTAGGGGAGCAAACAGG
+
CCDDB::7:AA;A@AA;;6;A=BC?AA@ECBBBE=A@@BD<@@<AA@??AA=@@=@@9949@>BAAB>B???ABA<BBBB?@@6::00*0>7@=@C>C@@BBB@B@BD<@;:;>A=@@><>9839<@9>::9:9:%:928<>:778//16)///996333333(3337799::=:<<8::A@D@AA>=B=:956//)/7;7716==6@A;???2>;;69552::8922,26668837525255'5799;28<<7
@N9IO0:01086:05980
TACGGAGGGGGCTAGCGTTGTTCGGAATTACTGGGCGTAAAGCGCACGTAGGCGGCTTTGTAAGTTAGAGGTGAAAGCCCGGGGCTCAACCCCGGAATTGCCTTTAAGACTGCATCGCTTGAACGTCGGAGAGGTGAGTGGAATTCCGAGTGTAGAGGTGAAATTCGTAGATATTCGGAAGAACACCAGTGGCGAAGGCGGCTCACTGGACGACTGTTGACGCTGAGGTGCGAAAGCGTGGGGAGCAAACAGG
+
CDFD@BABAB2BCCCCCC?BC@CD?A>A?@@@BB<AAACD=BBABDABBCC@DB8::B=BCC@CC?AAAB?BBBB>BCC>CCC:BAAA?BDD:C=@<A@CD?AB>B?B>>>@@@A@@@B?BB?A@@@@=@@@?;??999A>A?B?B?@A@899@@@A>@@AB<@=@BBA::?==8==;>:>B<>>=<A???:;;:4:78818>?AAAA<???A@@>>:=>>>>@AAA;<<<>>>7>>>>@DD5A:::@9;<=;
@N9IO0:01069:06056
TACGTAGGTGGCAAGCGTTGTCCGGATTTACTGGGCGTAAAGGGTGCGTAGGTGGATATTTAAGTCAGATGTGAAACCCCTGGGCTCAACTCAGGGACTGCATTTGAAACTGGATATCTGGAGTGCAGGAGAGGTAAGTGGAATTCCTAGTGTAGCGGTGAAATGCGTAGAGATTAGGAAGAACACCAGTGGCGAAGGCGACTTACTGGACTGTAACTGACACTGAGGCACGAAAGCGTGGGTAGCAAACAGG
+
ADAAA00-0@9@@;@@BB@BCC@B?CCC>CBCCG>@@@CD<AB=ACABB??<?B?ABBBB=A<?>?>@@???AAC>CBB6?>>7??AA?BBBBBB>BCBBBCCD=BBD<ABC@C@@??::4:;:@@BB@CCCC>A?=@::5:?B?C?BAA@C???@@>ACCC=>>999AAAAAA?>>;><@@=AAA;@@@@<@?@<@?BBBCC?BBBC@BBBBBC@BBBB>????>?=>BBA?A<A9::CD9?AABCC=????
@N9IO0:01075:06021
TACAGAGGGTGCGAGCGTTGTCCGGAATCACTGGGCGTAAAGGGCGCGTAGGTGGCTGGGTAAGCGTGTGGTGAAAGTCCGGGGCTCAACCCCGGATCTGCCGTGCGAACTGCCGACTCGAGCAATGTAGAGGCGGGTGGAATTTCGGGTGGTAGCGGTGGGAATGCGTAGATAATCCGAAAGAACACCGGTGGCCGAAAGGCGGCCCGCTGGGCATTTGCTGACACTGAGGCGCGACGAGCGTGGGGAGCAAACAGG
+
@BBBBBDD?CGB@?>:::;:;;@D?B?A<;;@??9@@@BC<AB<AAABBBC@CC?AA@A9@@<@DBAAAC@BCDF=AAEADCC;BB@A=ADD.;5;;;;::;A@@BBC=ABBB8;;9>:9559<999995543444/5=9>:>>5=:73//)////61333(3-389555;;5525>8==A8983595057<<.4.449)4544.4;2;:;:<4:999)//7////////4.44//////66//333&39333/3;;6
@N9IO0:01078:06042
TACAGAGGTGGCAAGCGTTGTTCGGAATTACTGGGCGTAAAGGGCGCGTAGGCGGCCCACTAAGTCAGACGTGAAATCCCCCGGCTTAACCTGGGAACTGCGTCTGATACTGGAGGGCTTGAGTATGGGAGAGGGATGTAGAATTCCAGGTGTAGCGGTGAAATGCGTAGATATCTGGAGGAATACCGGTGGCGAAGGCGGCATTCTGGACCATTACTGACGCTGAGGCGCGAAAAGCTAGGGGAGCAAACGGG
+
DECB@>=99948A>A?BB?BC?CB@C@C?BBBBC=???BC=BC>@A@FCCB=9:5;;0:?@=5;A@<AABBBBBA;:9999(:?BC?C?BABCC>C@BBC:;:CCCBBBCCA6::@9@A?BBBCCDCE>CCAAA<ABCCBCC?B?B@BB?BB@@@@A=ACDD>BBBBBB>>>??>?==:96:=BAB?B?BC@BCC@C@CD@CBB?BAA=A@?BC?BAAAB;;;B@@@>AA@;;;;-;@??@ED:AB@@@9@AA<
@N9IO0:01078:06047
TACAGAGGTCCCAAGCGTTGTTCGGATTCACTGGGCGTAAAGGGTGCGTAGGCGGTCGGGTAAGTCTGACGTGAAATCTTCAAGCTCAACTTGGAAACTGCGTCGGATACTATTCGGCTAGAGGAATGGAGGGGAGACTGGAATACTTGGTGTAGCAGTGAAATGCGTAGATATCAAGTGGAACACCAGTGGCGAAGGCGAGTCTCTGGACATTTCCTGACGCTGAGGCACGAAAGCCAGGGGAGCAAACGGG
+
CCC;;;B?A@@6@;=@??;@@>A@4:9-38888=5:;;:A:B<6BB<9;BC@::6:@@?8@A?A@BBABAA@AB@;@CC@CC@CDCCC@CGAC@CH?D:;;CCBB>BBBBBBA?AA?AB9::A@B?;;:5B>D6AAAACC?A???@A>A=@A@BB;:5>???<?AABBBCACA@;:.4::.9.5;>5:@A@495:.57<<;ABCDDDC>>>999.7:>=@AAA::;@=BB;788-7<6;<:>.>>?CC>DDC=
@N9IO0:01094:06046
TACAGAGGGGGCAAGCGTTATTCGGAATTATTGGGCGTAAAGGGCGCGTAGGCGGCCTGGCAAGTGAAAGGTGAAATCCCTCGGCTTAACCGAGGAACTGCCTTTCAGACTGCTTGGCTTGAGACCGGGAGAGGTGAGTGGAATTCCCAGTGTAGCGGTGAAATGCGTAGATATTGGGAGGAACACCAGTGGCGAAGGCGGCTCACTGGACCGGTACTGACGCTGAGGCGCGAAAGCGTGGGGAGCAAACGGG
+
EDC@@@BBCB5BC8::BB?BB@::99?A;?A=@@;?A@@?<@A:@@@BA?>=884:>AB?CC>AAAAC>C@BBCC>CCC<@@D=@@>A>A>@AC@C@CAAA@CD@CBBB??@?C?C>A@?C@???;??9@B@@<@AAA@@?@=@>@A<@@@AAAA@>;?;;;0;@@AAABCBCCADE@CC@C@CCC@CBBB?BBB>B?BB?BBBBDBC?BB@C@CBBBBBBBBBBBB@BBABBB<@@CBBBB:AABBB>BCE?
@N9IO0:01108:06053
TACGGAGGGTGCGAGCGTTGTTCGGAATTATTGGGCGTAAAGCGCGTGTAGGCGGTCTTTTAAGTCTGATGTGAAAGCCCCGGGCTCAACCTGGGAAGTGCATTGGAAACTGGAAGACTTGAGTACGGGAGAGGGCAGTGGAATTCCTAGTGTAGGAGTGAAATCCGTAGATATTAGGAGGAACACCGGTGGCGAAGGCGGCTGCCTGGACCGATACTGACGCTGAGACGCGAAAGCGTGGGGAGCAAACAGG
+
B@DB2;:;/;;:;9:@@A>AB@CC@D@D@CB@BC>BBBCC8:;;;CABA@A<>>;@AAAA7B?BCCCHCCCCBB?3A>;;0@=4==BC@C@CDE?E?A<;<@B=B=AA<AAA?A>@9::;??;<A?AA<AABDD>BBBBB?B@D@D?BBCC@@@C@BBACCE>BB9:;DABBBB?BC>>><>?BBB?C?AA@BBC?A=@C7;;BB>BD?AA@DBAAAA;<<<;;CBBAA@?@@@9@BBBBCC8@@@@C=A@@<
@N9IO0:01073:06062
TACGGAGGGGGCTAGCGTTGTTCGGAATTACTGGGCGTAAAGCGCACGTAGGCGGCGATTTAAGTCAGAGGTGAAAGCCCGGGGCTCAACCCCGGAATAGCCTTTGAGACTGGATTGCTTGAACATCGGAGAGGTGAGTGGAATTCCGAGTGTAGAGGTGAAATTCGTAGATATTCGGAAGAACACCAGTGGCGAAGGCGGCTCACTGGACGATTGTTGACGCTGAGGTGCGAAAGCGTGGGGAGCAAACAGG
+
AACHAICCCC1;;ABC;;7:A=B@?A7:99@@@B=;::BC=BBBBB<;;;;5;B=A;;;;,;4:?B::9::?==>989937>>0889=8>>=(7-3/37<<5=>:?@@BAA?=:;49;B>AB>ABBBB?@@@@;@>?=@@=A?B@D?BA@@@AAA@@<?9;;0;>AABC@@@A@<@B?B=@@?ABB?CA@@>BCB?B@;;8;BBABBB=AA<;;@ECADCBBBDCBB?AAB;::6;BAABFC;BBBBC=BBB?
@N9IO0:01074:06097
TACGAAAGGGTGCAAACGTTGCTCGGAATCATTGGGCGTAAAGCGCACGTAGGCGGCTTAGCAAGTCGGATGTGAAATCCCTCGGCTCAACCAAGGAAGTGCATCCGAAACTGCTGAGCTTGAGTACTTAAGAGGATCGCGGAATTCCCGGTGTAGAGGTGAAATTCGTAGATATCGGGAGGAACACCAGTGGCGAAGGCGGCGATCTGGGAAGATACTGACGCTGAGGTGCGAAAGCGTGGGGAGCAAACAGG
+
CBA;;;)5;1;<595)5;;8B@>>>9;,/00/)/<5::9AC79:55=584==;=?<?C?=A@?7=>@@699@A@BC6BBB=BA@<ACBB=B;A;??C>;6;D;95.5?=6@999@>?A?@<=?>>>::29444:5:;;:>?:@@C@DC=A=@??>899179==9A?9999::?;::@C6981817<94:9599AA@;@;9:29;;;>?<@7>:=<<<666;<<<<BBC?BB;;:B;BBCCCCC:BBBBD?DDC>
@N9IO0:01076:06077
TACGAAGGGGGCAAGCGTTGTTCGGAATTACTGGGCGTAAAGGGCGCGTAGGCGGCTTATCAAGTCAGGCGTGAAATTCCCGGGCTCAACCTGGGGGCTGCGCTTGATACTGATGAGCTTGAATGCGGGAGAGGATAGTGGAATTCCCAGTGTAGAGGTGAAATTCGTAGATATTGGGAAGAACACCGGTGGCGAAGGCGGCTATCTGGCCCGTAATTGACGCTGAGGCGCGAAAGCGTGGGGAGCAAACAGG
+
BBB;;:;FFF5CC:CCBB@BBABB>B?B=ABAAA;@>???8>=9?@ABBBB@BB?BC@@@?B8:9@AA=@A::?:3@;>>)87.777?6A6??==='33;3//60///9//7@AA??BC@CE>ABBCG?CAAA@CBABAB?A@D=AA<AAABBBCBB?B@@@9@=@@@AABBBB@DG0;5;;5;?@;@6;;;?>?;@<@A>@@@BCBA=@@;@BB>B=@@@AAA@@A>;;;;;;0;?AADDD7;;:9@6=9:4
@N9IO0:01077:06100
TACGGAGGGGGCTAGCGTTGTTCGGAATTACTGGGCGTAAAGCGCACGTAGGCGGCGATTTAAGTCAGAGGTGAAAGCCCGGGGCTCAACCCCGGAACAGCCTTTGAGACTGGATTGCTTGAACATCGGAGAGGTGAGTGGAATTCCGAGTGTAGAGGTGAAATTCGTAGATATTCGGAAGAACACCAGTGGCGAAGGCGGCTCACTGGACGATTGTTGACGCTGAGGTGCGAAAGCGTGGGGAGCAAACAGG
+
BBCC?BAB@B2BCCCBBB?BBACC?C@C@CBAAC>BBBEM=CABCBBBBBB?;;6;;;;A;@<@BBAA;:7;ABB<@@@9@??2?9:98<<<*71368;;<7>>7CA@A??@@@@=@@B=AA?AABBC@@?:94:???@?>A?C?B@BBBBA@@???9=>??9??ABBCBAABB8;;<?;??=AAB?B@@@>AA=9=:00+0@B=BCB>BBCCC@BB@CCCCCC;;:@A??::9,;@BABCC;BBCCE>BBB@
@N9IO0:01079:06101
TACGGAGGGTGCGAGCGTTATCCGGAATTACTGGGTTTAAAGGGTGCGTAGGCGGCTATGTAAGTCAGGAGTGAAAGTTTGCGGCTCAACCGTAAAATTGCTTTTGATACTGCATGGCTGGAATTAGGATGAGGTCAGCGGAATGTGGCATGTAGCGGTGAAATGCATAGATATGCCATAGAACACCAATTGCGAAGGCAGCTGGCTAGACCTGGATTGACGCTGAGGCACGAAAGCGTGGGGAGCGAACAGG
+
CCCC@CBB=@@@BAA@AA??@?@C@C?B?BCBAD6:96:A;AC=BBCBCBB@BB?BCCBBBB>B@???7<>>>BD>BBD>C@>8?A9949?AAACC5?59:@DD6AA999?CB@AA?AAA?B?A?AA>@???@=@???BC?C?BBBB;?;;;;;;==;>BBF:>>>>===;;;<==188<;;5;@?5;5;198881808<<=:94:@@@@@=@A;??;;;;??CABB=@@A9:;.;?@@BBB9CCBBB?BAA?
@N9IO0:01089:06109
TACGTAGGGTGCGAGCGTTAATCGGAATTACTGGGCGTAAAGCGTGCGCAGGCGGTTCGACAAGTCCGATGTGAAAGCCCCGGGCTCAACCTGGGAATGGCATTGGAAACTGGCGGGCTGGAGTGTGGCAGAGGGGGGTGGAATTCCGCGTGTAGCAGTGAAATGCGTAGAGATGCGGAGGAACACCGATGGCGAAGGCAGCCCCCTGGGCTGACACTGACGCCTCAGGCACGAAAGCGTGGGGAGCAAACAGG
+
CDBBBECD>999?@@ABA?B@B@A>A6:6;@@AB>BBBDG?LAA@@?B?9959>8=;??@BC>?@?????BB@AA;@@@@2==,99<?=A9??@9@:@@=ABB=A@AE?DDC@BBB<A@@<@BBBBC>BA@;;;;;;%;A>C<@<@6;;;;CC@@@BBBADD?;;;BBAABACAAA@<@@=A????=AAAA>ABA?A<>=:::::):@@9@AA@A???@@>9:19@>@799CCCC>BA@????5?@ABC>BBC;
@N9IO0:01070:06132
TACGTAGGGTGCAGGCGTTAATCGGAATTACTGGGCGTAAAGCGTGCGCAGGCGCTCCTTAAGTCAGATGTGAAATCCCCGGGCTTAACCTGGGAACTGCGTTTGAAACTGGGGAGCTAGAGTGTGGAAGAGGGGGGTGGAATTCCAGGTGTAGCAGTGAAATGCGTAGATATCTGGAGGAACACCGATGGCGAAGGCAGCCCCCTGGGCTGACACTGACGCTCATGCACGAAAGCGTGGGGAGCAAACAGG
+
BBBB@9990;;;AA@CCC@C@BAB:@+0)0=>>>9@@AAA<AA@@A@?A@?9:;44<8><A>ACBBBC@>@B;=13933&39/8849494:@A=A=AABB?AB779=9;AB;;/8888333@AB==7;7;??DDDD(>=9@=?;?=@@>A@??@@652???9>>>AAAA@?<<=;;/554948;;=AAAB=B>>7:5:?@@AAA/AAE:A@;;;;;;85//////5558>>;A9A:8:>==/=885:/99A;
@N9IO0:01074:06140
GACAGAGGGTGCAAACGTTGCTCGGAATCACTGGGCGTAAAGGGCGTGTAGGCGGGAAGGAAAGTCAGATGTGAAATCCCTGGGCTCAACCCAGGAACTGCATTTGAAACTCCCTTTCTTGAGTGTCGGAGAGGAAAGCGGAATTCCTGGTGTAGAGGTGAAATTCGTAGATATCAGGAGGAACACCGGTGGCGAAGGCGGCTTTCTGGACGACAACTGACGCTGGAGACGCGAAAGCGTGGGGAGCAAACAGG
+
BEB:;;BB=BBBBC@AAA>@?BAC?B=@?@@=@?9?A@CE=BB>AAAAA?@=A@A6@9@:@>8>@?@AAB@@;;;0;BC<BBA=@@@B@FI>CC?A>BBBB=CD899949@@@;BC<BB=B@@@AAAA7<;CC@CK>BBD9;9;@C@BCAC;;;BA@<A;;;6;@BBBB@AABBBBC<@@6;5;;;5;5;@<@>B4:4::4:;:,9>?:?@??:929>990/000)0005;:<88(4944;;;.===>>45565
@N9IO0:01089:06133
TACGTAGGTGGCAAGCGTTGTCCGGATTTATTGGGTTTAAAGGGTGCGTAGGCGCCCTGTAAGTCAGTGCTGAAATATCCCGGCTTAACCGGGAGGGTGGCATTGATACTGCAGGGCTTGAGTAAAGTTGAGGTTGGCGGAATTGACGGTGTAGCGGTGAAATGCTTAGATATCGTCAAGAACACCTATTGCGAAGGCAGCTAACTAAGCTTTAACTGACGCTGAGGCACGAAAGTGTGGGGATCAAACAG
+
DCCCCDGA@@>@D<@?CC@CCC?B?BBB>BC@CC<BB=@?:?C<@?A@@??;99;C?C@@@AEBBCBBBBBCCB=AA@@@8@=@A<A;@4;;/;@=8=B>BBB?BBBBCCCBCCF>DC@DBAACD=BC@BBB?B=@=@B?B?C@BBCCADBBB;;;=@DDD=BB;:6:BB@@@@@@@@;?A=@@@?BBA=A@;:596<<?????AA@;?>==,;59@@>CCDCBBB>;;9@A@8A@>@@A?3???<<5<<<
@N9IO0:01093:06139
TACAGAGGGTGCGAGCGTTGTCCGGAATTACTGGGCGTAAAGGGCGCGTAGGCGGCCGGGTAAGTCGGGGGTGAAAGTCAGCGGCTCAACCGCTGGACTGCCTTCGAGACTGCCTGGCTTGAGCATGGTAGAGGCTGGCGGAATTCCCGGTGTAGCGGTGGAATGCGTAGAGATCGGGAAGAACATCGGTGGCGAAGGCGGCCAGCTGGGCCATTGCTGACGCTGAGGCGCGACAGCGTGGGGAGCAAACAG
+
AAGCBAAG@;;;F@A;;;599@:>:?0924:773(34:<>7>>7<?;>99:8>?;?<?C<AA899ACCCC1><<<066;>>@@AB@::6;;ABBB=A<<;B>B=BA:9:@@9@?@@;?B?A@@@AAC9AABBB?BCC@BB?B?B6;;0::<<999?B?BC@C@BC@@@BBBBCDBBB>B?BB<@@;;9<991:?A8?9??9<8=?<<?@9@:?>;@>>0//><<<==9>>?<@:::=A????2@A===/=;5
@N9IO0:01097:06141
TACGTAGGGCGCAAGCGTTGTCCGGAATTATTGGGCGTAAAGAGCTCGTAGGCGGCTTGTCACGTCGATTGTGAAAGCCCGAGGCTTAACCTCGGGTCTGCAGTCGATACGGGCTAGCTAGAGTGTGGTAGGGGGAGATCGGAATTCCTGGTGTAGCGGTGAAATGCGCAGATATCAGGAGGAACACCGGTGGCGAAGGCGGATCTCTGGGCCATTACTGACGCTGAGGAGCGAAAGCGTGGGGAGCGAACAGG
+
CCBBBABA9;;;@5:;;;499=887<;@=@@:==6<?9;;0;@@@@@?@AA=@@>AD>@@BC;;;;@@@:;;BCC7;;B<A?@=;;2;;A;A;;;0;@ACB;;=BAACCAAA<ABBAAA;;;;@@?B=A;;;;;*;=@@9929<B=@?BC?BBBAB;A=A;::5:@@@::;BAAABBB=AA<@<@@A?B@BB?A<:6:;?A?B@@@ABCC>B??@<?A@@@B@@>?;;5;@?;;;6;AAACDC8@@;;;7;BB?
@N9IO0:01065:06180
TACGGGGGGGGCAAGCGTTGTTCGGAATTACTGGGCGTAAAGGGCTCGTAGGCGGCCCACTAAGTCAGATGTGAAATCCCCAGGCTCAACCTGGGAATGCATCTGATACTGGTGGGCTTGAATTCGGGAGAGGGATGCAGAATTCCAGGTGTAGCGGTGAAATGCGTAGATATCTGGAGGAATACCGGTGGCGAAGGCGGCATCCTGGACCGACATTGACGCTGAGGAGCGAAAGCTAGGGGAGCAAACGG
+
GCBB???@@@"CC266A<:BE<CH9C<C<CCDC>7AAAA@6B=8CCA<<7<2/0)/;3::;D7;;@===??595>5@<<<.:>5;:<=9=:>C>5;7::9:;AAA?AA;@<9<<?8CC8B>9A9<==6===C>8<<<:55>9<9@:B=:CCBBAAA7BBB=6BC@@@B@@@=BB>?4=94?8=BB9B8:;7@@A7?7@;7;CG=8<<9<;8=;;;;9<;>><<;;;8;;?4;4)4;;====.:;99:19:9
@N9IO0:01080:06180
TACGAAGGGGGCAAGCGTTGTTCGGAATTACTGGGCGTAAAGGGCGCGTAGGCGGCTTATCAAGTCAGGCGTGAAATTCCCGGGCTCAACCTGGGGGCTGCGCTTGGATACTGATGAGCTTGAATGCGGGAGAGGATAGTGGAATTCCCAGTGTAGAGGTGAAATTCGTAGATATTGGGAAGAACACCGGTGGCGAAGGCGGCTATCTGGCCCGTAATTGACGCTGAGGCGCGAAAGCGTGGGGAGCAAACAGG
+
[truncated: 43,489,192 more chars]
