# Supplementary material for: Analysis of the rhizosphere bacterial diversity of Angelica dahurica var. formosana from different experimental sites and varieties (strains)
Source: PeerJ. 2023 Sep 6;11:e15997. doi: 10.7717/peerj.15997 (PMC10492537; doi:10.7717/peerj.15997)
Supplement: Supplemental Information 31 [file peerj-11-15997-s031.gz › peerj-11-15997-s031]

@N9IO0:00664:05773
TACAGAGGGTGCAAGCGTTGTTCGGAATTATTGGGCGTAAAGCGCGTGTAGGCGGCTCAGCAAGTCAGGTGTGAAAGCCCTCGGCTTAACCGAGGAAGTGCGCCTGAAACTACCGAGCTTGAGTACCGGAGAGGGTGGCGGAATTCCCGGTGTAGAGGTGAAATTCGTAGATATCGGGAGGAACACCAGTGGCGAAGGCGGCCACCTGGACGGCTACTGACGCTGAGACGCGAAAGCGTGGGGAGCAAACAGG
+
BABAC>>>:?@<?=?9999??>AA8;::?BBADD>BAA??5>?@@@?@@>>:9:4;BA@@?B<@AA>?;@AACCG=BBB9B998:C@D@D?B=A>A?A?A?A>=A@A<5BCBB?BAAAA8BAA<BC9B@BBBBB>BB@CC?@?A>AC<A>ABBABAA<??BB=B?BBBAA@@AAAAA<??<@<@@B;>=;;5;;;5;:??:?:;;5;;3:<>:>BAAAAABB??@AAAA@A;99.;@@BDDD;ABBCC<?AC?
@N9IO0:00688:05772
TACAGAGAGTGCAAACGTTGTTCGGAATTACTGGGCTTGAAGCGCACGTAGGCGGCGTTGTAAGTGTCGGGTGAAATCCCACGGCTCACCCGTGGAACTGCCCGGCATACTGCGATGCTAGAGTGTGGTAGGGGAGAGCGGAACTCCTGGTGGAGCGGTGAAATGCGTAGATATCAGGAGGAACACCGGTGGCGAAGGCGGCTCTCTGGTCCACAACTGACGCTGAGGTGCGAAAGCTAGGGGAGCAAACGGG
+
@?@;;;?@@;;;@C9A==;??=@B=A?B?BABBB<AA;?@5;:BBCBBB;:6:>9@AB=@AB5<;AACCC>CCCKGCBC>CAA>ABBACC=BBA=@;??@AA;A@C?;;;@>??@@@@BBD??:::B>@9999-8=;;AA=A79:A<:999B@CDBB?BBA@8AA@?AA8::?<8@;7AB?B8BBB=A=@A>=?CAF?BB@CCBBCCE>BA?BCB@BABACBAA:98?>:>ABA4@BBBCBB;A@@@G?CBC>
@N9IO0:00705:05789
GACGGAGGGTGCAAGCGTTGCTCGGAATCACTGGGCGTAAAGGGTGCGTAGGCGGTCTCGCAAGTCTGGCGTGAAAGCCCAAGGCTCAGCCTTGGAAGTGCGCTCGAAACTGCGAGGCTGGAGTGCCGGAGGGGAGAGTGGAATTCCCGGTGTAGCGGTGAAATGCGTAGAGATCGGGAGGAATACCGGTGGCGAAAGCGACTCTCTGGACGGCAACTGACGCTGAGGCACGAAAGCGTGGGGAGCAAACAGG
+
BBBB?AAB<@@@A>A;;;@BBCCEAC?BCGBBBC>CCBCE?DG>BBBBBCC@CC?BBC:;;C?C;;<C?BBBBBC:?@A<C@B@BDBBCB@B?B=A;@?????BBCBE>BBBBBBB?BBB?AA@@@=@>ABBB9BCCBBC=A<@=BA=B?BBBBBCC?BBCD=CCCCBB@@@>B;;;)4@9==@@@@D?999:CCC>CCCCBBBAA?@9?@@:@B@BBCEAAAB@@??BCBBBC?C?@??>>59:9AA;B9:4
@N9IO0:00706:05803
TACGTAGGGTGCAGGCGTTAATCGGAATTACTGGGCGTAAAGCGTGCGCAGGCGGCTCTTTAAGTCAGATGTGAAAGCCCCGGGCTTAACCTGGGAATTGCGTTTGAAACTGGAGAGCTGGAGTGTGGAAGAGGGGGGTGGAATTCCAGGTGTAGCAGTGAAATGCGTAGATATCTGGAGGAACACCGATGGCGAAGGCAGCCCCCTGGGCTAACACCTGACGCTCCATGCACGAAAGCGTGGGGAGCAAACAGG
+
BCBBBACC=9:;CC@CBB>B<@ACAD>@>@AAAA9@@@>>:@@@@BBCCCC@AA>BBA@@4;7;ABABDCBBB>=)4:88+880:>7<9<:>CC=B@C@B@@>C5::A=?AA9=BBBBBB8;?CCDC=?9<:99999#33,34A6A58??AB?=<9?@378@8@@:;8??AA?8656167383<<<9>>@A;?;;4<88558887(777,525+253.333...33.35769;7690;522566'5255=388<6
@N9IO0:00665:05813
TACGAAGGGGGCTAGCGTTGTTCGGAATTACTGGGCGTAAAGGGCGCGTAGGCGGTGTGTCAAGTCAGGCGTGAAAGCCCCGGGCTCAACCTGGGAACCGCGCTTGAGACTGGCACGCTCGAGTTCGGGAGAGGATGGTGGAATTCCCAGTGTAGAGGTGAAATTCGTAGATATTGGGAAGAACACCGATGGCGAAGGCAGCCATCTGGACCGACACTGACGCTGAGGCGGCGAAAAGCGTGGGGAGCCAAACA
+
ACC@?=@CCC3CBAA@BB>AA@CC@C?C?BBBBB<BCBBB=BC>CB@B>?=99949BCBBCG?AAAAC@CCBBAC6;;;;-<A9;:;C@C7;;@0;4;;@BA@A=A@;;599;;;;BCB@@A;;5;;:.4>::>@AA;?>:?:A=@@6>@@?A@B;;5;@A<9C=;::==<:;:.94(99@@<;;9294443944.4589//)/77771/4.4888=5:43////--(-/)/////&/339;==.=54-3:183
@N9IO0:00685:05837
AACGTAGGGGACAAGCGTTATCCGGATTTACTGGGCGTAAAGCGCCCGTAGGCGGCCTGATAAGTTGGACGTGAAAGCTCCCGGCTTAACTGGGAGAGGCCGTTCAAAACTGTAAGGCTAGAGTGAGGCAGAGGAGCGCGGAATTCCCGGTGTAGTGGTGGAATGCGTAGATATCGGGAGGAACACCAGTGGCGAAAGCGGCGCTCTGGGCCTAAACTGACGCTGAGGGGCGAAAGCGTGGGGAGCGAACGGG
+
>6AA@ABBC:CBC<A?@?<@AA?B?BCC>CC@@@<ACBCC<ABAAB:AAAB>AA<@@BBBCD?CC?C89;BA=@@,0//991947:4:49;@@6??;;8;?BB9;;;;.9949>=@?BBAAB@???@<@AAAB>BBBBBC?B>A=AA6:4:@@@ABF@BB@BACCCCDDBBA@@@@B=AA>A?BAA>B@;;8;ACE=G;;8;@;;;;;;0;5;99/9<999A>?????A3A???9@ACBBDD5;;<BB=ABA=
@N9IO0:00699:05829
TACGTAGGGGGCAAGCGTTGTCCGGAGTTACTGGGCGTAAAGCGTGCGTAGGCGGGAGGGTAAGTGGGTGGTGAAAGCGCTCGGCTAAACCGGGCGAGTGCCATTCAGACTGCCTTTCTAGAGGCGGATAGAGGGGTGCGGAATTCCGGGGTGTAGCGGTGAAATGTGTAGAGATCCGGAGGAACACCAGTGGTGCAAACAGGCCGCCCTGGGTCCGAAACTGGACGCCTGGAGGCACGAAAGCGTGGGGAGCGAACGG
+
ECCCB@@@??,;9.4955.5<;6;7555169:>>266;;<0977///99>>;@EE>CCC=BC@D@@@;@@9@A<C2:;A@??C?BBBB=A?AA=AA?AA??>?C?AA>884486C=1<;>=8939>8=@@>8999+9:876=8<:>5:;;/;::=<:;5;;<;/8797:682259;6?-524848@@;>>@@;??>88.....3(..7.355,22+233,3..(.7792==685398;<;@6=:97776'57:663898
@N9IO0:00673:05908
AACGTAGGAGACAAGCGTTATCCGAATTTACTGGGCGTAAAGCGCGTGCAGGTGGTGCGGTAAGTTGCTGTGAAATCTCCTGGCTCAACTGGGAGAGGCCGGGCAAGACTGCCGGACTAGAGGGCGGTAGAGGGAGGTGGAATTCCCGGTGTAGTGGTGAAATGCGTAGATATCGGGAGGAACACCTGTGGCGAAAGCGGCCTCCTGGACCGCACCTGACGCTCAGACGCGAAAGCTAGGGGAGTGAACGG
+
A6:;;AA>@@;@A:@?@?6:77-37-8;8;ABBA9==:::/;4:::?A;555;;9>>;B@BC?CC5;5555555)5999.55.544/2///:(////)4.44(4438333457=8999AAA@B=@@=<;8333(336==:D<@69;,47999584><?:9;4;:::>99:494444)//395://,/<;;5<569,9:99?:AC?CC6908>>00*0>>AA;9:9:@@@A;;;0;@::;A@3@:944.444
@N9IO0:00690:05887
TACGGAGGGTGCAAGCGTTATCCGGATTCACTGGGTTTAAAGGGTGCGTAGGAGGGCAGGTAAGTCAGTGGTGAAATCTCCAAGCTTAACTTGGAAACTGCCGTTGATACTATCTGTCTTGAATACCGTGGAGGTGAGCGGAATATGTCATGTAGCGGTGAAATGCTTAGATATGACATAGAACACCAATTGCGAAGGCAGCTCGCTACATCGAATATTGACTCTGAGGCACGAAAAGCGTGGGGATCAAACAG
+
///83444(49>;7<<55.5==.5.3:4:::=>=4<</43(3;09;BBBCC@BBC=BCC?BB?BBBBBA?=ACCC=JBAA?C46:;8<9=>9<8BC<AACC?BB?BBCCDBBBA55;>@;@@?ACD45558@=7;?@:9?;?>BBCCBB;A?::8882;=992?:AB=BABA@@00/6867?8>;?7?;??CCAB<?>???BA;88//////885//.2566:53600(/880///&/7;;<==2=<=66.6:<
@N9IO0:00695:05862
TACGAAGGGGGCTAGCGTTGCTCGGAATCACTGGGCGTAAAGGGCGCGTAGGCGGACTTTTAAGTCGGAGGTGAAAGCCCAGGGCTCAACCCTGGAATTGCCTTCGATACTGGGAGTCTTGAGTTCGGAAGAGGTTGGTGGAACTGCGAGTGTAGAGGTGAAATTCGTAGATATTCGCAAGAACACCGGTGGCGAAAGGCGGCCAACTGGTCCGAAACTGACGACTGAGGCGCGAAGACGTGGGAGCAAACAG
+
@B@;:7;BBC3BBBBAAA>BBCCC@C<;9BCBBB>BAAGD>DD?BBBCBBB>@A=A;;<<.;;::5<5;;<@??D8CCE=BCB=@ACCAE@8CB?@>@?B>:B@BB@@@AAAA<AAB@@889::=@@=@;>::4::=<??<@89??877??@>A???<???C=B?B???;;>;A<>=>B<==9:874=9883:222'2+26062<5>AA<@@=>A@<@A77373877372;7966(--,,,--(--/99/868
@N9IO0:00699:05867
TACGTAGGGTGCGAGCGTTAATCGGAATACTGGGCGTAAAGCGTGCGCAGGCGGTTGTGTAAGACAGGTGTGAAATCCCCGGGCTTAACCTGGGAACTGCGCTTGTGACTGCACGGCTAGAGTACGGCAGAGGGGGGTGGAATTCCACGGTGTAGCAGTGAAATGCGTAGATATGTGGAGGAACACCGATGGCGAAGGCAGCCCCCTGGGCCGATACTGACGCTCATGCACGAAAGCGTGGGGAGCAAACAGG
+
@@;;:??@9>?@A;;;@A=A=ABC@G7;;;;;@:;9;IF?E<;<CBBA?>:9:4:>BB@A@?BA@@?:@@@@@D=CCBB:BD=??<?9??AAA<>7;=797@<7B=BBBBA????<?AA???@@9:3997899999%9=:=55054;2505<8ABB?@?CFD=AACBBBAAAC@??A4::<@<@AA=>@;;5;@@=B>?@ACCCC3BDC>C?ABCBA<<>0000000AA::999,9==>CCC<BBBGI?GGDA
@N9IO0:00709:05890
TACGGAGGGTGCGAGCGTTATCCGGATTCACTGGGTTTAAAGGGTGCGTAGGTGGGTCTGTAAGTCAGTGGTGAAATCTCCGAGCTTAACTTGGAAACTGCCTTGATACTATAGATCTTGAATTTTCTGGAGGTAAGCGGAATATGTCATGTAGCGGTGAAATGCTTAGATATGACATAGAACACCAATTGCGAAAGGCAGCTTGCTACAGGAACATTGACACTGAGGCACGAAAGCGTGGGGATCAAACAGG
+
BAAB;:9:5;C:;9BBBA?CBB?B?A@:;;CCCD>BB;BA4;;4:@::555.9?A5;69???<??=B@A@?BCCD=@A@B?A:;;A:@;@B?A?B@<BCBB5;.555955:<@9:;;;=A@====0000+0/)//)///5<7555>654::94455.5999099454555995555555994999)/)-(-----(-(-7:7959454444.48<4526::<<;;>>9>>?<<<.89>===?5:::BC=;;;>
@N9IO0:00668:05917
TACGTAGGCAGCAAGCGTTGTTCGGAATTACTGGGCGTAAAGGGTGCGTAGGCGGTTGGGCAAGTCCGTTGTGAAATCTCCCGGCTTAACTGGGAGGGTGCGGTGGAAACTGCCCGGCTAGAGTGTGGGAGAGGAAAGTGGAATTCCTGGTGTAGCGGTGAAATGCGTAGATATCAGGAGGAACACCTGCGGTGTAGACGGCTTTCTGGACCACTACTGACGCTGATGCACGAAAGCGTGGGGAGCAAACAGG
+
BBCCCAA?ABBAA=AAA@?BC@CCAC@C@CBBBB=BCCCE?EE>BBBBBBB@BB?B@DE>BB799C?BB:??DDD>:;;BD=B=AA8;9;@EE7;;@:@@BC@BC?BE>C;;<D?FADCFBBBAA;::.;@>@@CE?DDE@B=?:>;?@>@@@@@??9?AAA=@@@AA@AB@@@AAA=::6:=@@@=@???:=>>:9;:92988-7;<<<=99878?>;<<879:999::ACCD899;?>?@6956=D499?<
@N9IO0:00671:05949
TACGTAGGCAGCAAGCGTTGTTCGGAGTTACTGGGCGTAAAGGGTGTGTAGGCGGTTCTTTAAGTTTGTTGTGAAATCTCCCGGCTCAACCGGGAGGGTGCGGCGAATACTGAGGGACTCGAGTGCGGGAGAGGAAAGTGGAATTCCTGGTGTAGCGGTGAAATGCGTAGATATCAGGAGGAACACCGGTGGTGTAGACGGCTTTCTGGACCGTAACTGACGCTGAGACACGAAAGCGTGGGTAGCAAACAGG
+
CBBBBA@=@;;:A<@@BA@CC?CD=@AA>BBBCD>AA@DF?CC>BBBCCAA;:;4;4;;;0959=98>A:?ABCC<<9;CD?G@CBBC@C@CG<@@A=A@@@?@@@=@A><=599,5@@@CCC@@@BB=ABAA?A@:BA@=A?D?C?BC@CCCCCBB@BBBA=@@@BBCDBABABA@=@?;?=?@@?C<@@?AAA@@@AB>BFD>BAB@DC@BBC@BBBBAA@@@BBACCCBCC<;:::DA=BBBCCD<@@@=
@N9IO0:00706:05913
TACGTAGGGTGCAAGCGTTAATCGGAATTACTGGGCGTAAAGCGTGCGCAGGCGGTGATGTAAGACAGTTGTGAAATCCCCGGGCTCAACCTGGGAACTGCATCTGTGACTGCATCGCTGGAGTGCGGCAGAGGGGGATGGAATTCCGCGTGTAGCAGTGAAATGCGTAGATATGCGGAGGAACACCGATGGCGAAGGCAATCCCCTGGGCCTGCACTGACGCTCATGCACGAAAGCGTGGGGAGCAAACAGG
+
BBBB@??A9:;<?3>@==5>8@>@;@-0)/777<5AA>A?0=;@ACB@AAB?BDFFCBBB@@<?@@BA@=ABBBE?CCCC:BB;AA??>??AAC9?;?:89?@AA?>?A:888@A999::4888B@A>ABBCCCCC3@@>;A4:894:8CBAABB=88=BCC<??AB:9:B?>???C<??@B@AAA@CBBB@BCB?B?BB@BCBE2;;<0;8?>@<<@==965=<<<BCB@@<<4@@A;;;;.;?@@A8AAA?
@N9IO0:00708:05911
GACAGAGGGTGCAAACGTTGTTCGGAATTACTGGGCGTAAAGCGCGTGTAGGCGGCTTGGAAAGTCGGATGTGAAAGCCCTGGGCTCAACCTAGGAAGTGCATTCGAAACTCCCGAGCTTGAGTTCTGGAGAGGAAGGCGGAATTCTCGGTGTAGAGGTGAAATTCGTAGATATCGAGAGGAACACCGGTGGCGAAGGCGGCCTTCTGGACAGTGACTGACGCTGAGACGGCGAAAAGCGTGGGGAGCAA
+
BBB@AABD=AA?CB=B>?=???AC?C@B?BBBBB<@?@?@;@@BAB@@?BB@BB@BD@C<AA;@B::2<@>AA@B9:;@499525A?A8C7@AA5:544@@?AABBBE=B@@?:@@@>A=@:;;6;;B=B@AAACGJABC?B>B?BBCC@CCCCCCC@BC>>7>?@<<;;;=AB@??@AA6;5;AA>@>::49>?=????9?<>7>BB>AA?=?@??<@@::89::7333-39:=?1>>A????0?00/9
@N9IO0:00709:05913
TACAGAGGGTGCGAGCGTTAATCGGAATTACTGGGCGTAAAGCGTGCGTAGACGGCTATCTAAGTCGGGTGTGAAAGCCCCGGGCTCAACCTGGGAATTGCATTCGAGACTGAATAGCTAGGGTACGGTAGAGGGAAGCGGAATTTCCGGTGTAGCGGTGAAATGCGTAGATATCGGAAGGAACATCAGTGGCGAAAGCGGCTTCCTGGACCAGTACCGACGTTCAGGCACGAAAGCGTGGGGAGCAAACAG
+
CCCCBBBB=ABAA>?899=@>@CC@E?B?AA@@@8@????8?>?>??A@?AB@@=@@?@BAA=AA@@@:@ABBAB>AAFE;CC<@@@A=A?CBE>C>@?@BBB?BB;<;BADCACBBBBBBA8;<;B?CDCCCC>C@BBB<@<@A9B=A?;;:=@A@899BE=;;;@?@A@ACA@@;@5:5?7@A@@@@::49@A?9A9:.38286<?6@B;??>>A8><<77,37718;AA<=6=?>A???5<<>;;189;
@N9IO0:00713:05950
TACAGAGGGTGCAAGCGTTGTTCGGAATCATTGGGCGTAAAGGGCGTGTAGGCGGTTTGTTAAGTCATGTGTGAAATCCCTCGGCTCAACCGGGGAACGACGCATGAAACTGGCAAGCTAGAGTACCAAAGAGGGGGGTGGAATTCCCGGTGTAGCGGTGAAATGCGTAGATATCGGGAGGAACACCTGTGGCGAAGGCGACCCCCTGGTTGGATACTGACGCTGAGACGCGAAAGCGTGGGGAGCAAACAGG
+
CAAACCBE>BB@?;=8993986=9=<6=>@@055(3:89:5:=5<?559??9@@;@=38:<@9?>??AA@><594(4;;0=99.444;394;<<0<<G?>D>@><AAC?BBD@CJ=B@@?==<8>=173(38<?@@@'?B=B5;4;>:=9BBB;;;A;@@;=6656=<<<;;;?@B>8BB@D@@@@@DA@A@@AA;@;ACICIDD3CCBCAC::;B;4554599444>>>>?AA<BBBBBIE;BBBCC<AAB=
@N9IO0:00664:06000
GACAGAGGGTGCAAACGTTGTTCGGAATTACTGGGCGTAAAGCGCGTGTAGGCTGCTCGGAAAGTCAGGTGTGAAAGCCCTGGGCTCAACCCAGGAAGTGCACTTGAAACTCCCGAGCTTGAGATCTGGAGAGGAAGGCGGAATTCTCGGTGTAGAGGTGAAATTCGTAGATATCGAGAGGAACACCGGTGGCGAAGGCGGCCTTCTGGACAGCATCTGACGCTGAGACGCGAAAGCGTGGGGAGCAAACAGG
+
BBB@@@>>6?;00;5=00+06166161929AAAB6@>;;;0;@B@@@ABBC=A9::A@@:?@9=?B@@<@A@BBB=BCC;A@@/978;4>;5;B=B9:;?@@993:==,9:?=.9;=?@69:AB:::B?@?@@6;5;>;;7:;?=@????A::;ABD>AA@A3:499ABCCDA@@BAA?B<?<?@A=A=AB@AA@;?9??9?<@;?@@4:999;@@@@@@A;;;BB<;;:99??6<<<7877*9<9:9-9>?:
@N9IO0:00677:05966
TACGAAGGGGGCTAGCGTTGCTCGGAATCACTGGGCGTAAAGGGTGCGTAGGCGGGTCTTTAAGTCAGGGGTGAAATCCTGGAGCTCAACTCCAGAACTGCCTTTGATACTGAAGATCTTGAGTTCGGGAGAGGTGAGTGGAACTGCGAGTGTAGAGGTGAAATTCGTAGATATTCGCAAGAACACCAGTGGCGAAGGCGGCTCACTGGCCCGATACTGACGCTGAGGCACGAAAAGCGTGGGGAGCAAACAGG
+
?A@;:5;BBB2BBBBABB@BBBBG@C?A@DCCCG?A@ABD=BB;@B@BAAA@BBB>@AAC?DBCCCCCDC9EA@@;A@4=B@;;;:@@;@@C@CDD?C?@??BB<@?ABA;;;=@@A@@9@?AA=ABC?DBCB?BAAACD@C>BBBB@@BBBBBAAA=ABCC=A?B?:::?>??7;;;B?AB?@@@<@BBB@BAA<@;00+0====@A=AA6?ABC;;9CBBBBA@@>AAA;;;;&:;;?;==+44;;;.;@@<
@N9IO0:00677:05969
TACGTAGGTGGCAAGCGTTGTCCGGAATTATTGGGCGTAAAGCGCGCGCAGGCGGTTCCTTAAGTCTGATGTGAAAGCCCCCGGCTCAACCGGGGAGGGTCATTGGAAACTGGGGAACTTGAGTGCAGAAGAGAAGAGCGGAATTCCACGTGTAGCGGTGAAATGCGTAGAGATGTGGAGGAACACCAGTGGCGAAGGCGGCTCTTTGGTCTGTAACTGACGCTGAGGCGCGAAAGCGTGGGGAGCAAACAGG
+
CCBBB@@=@@<?C<@:;;?BCDAKFE>A?BB=AA<:88<;(373388:7:::00)/5:2;494779;;;@;9:@;)5;555$56;<AB@C5;;;*9990>BDC:C:?@8DBBBB:B@CC?@@999>A@@<@AAA?BCCDC@B?C9?9>:87::;;00*0@@@<CBA@@@955<;;=>9;;7:7<45066559>;;7;8=>:>CCCC>C@BBABAB?BBAAABAA@AB?AAA;;;6;A@@@CC9;<BDE<A@@=
@N9IO0:00683:05985
GACGAAGGTGGCTAGCGTTATTCGGATTCACTGGGCATAAAGCGCGCGTAGGCGGCTCTTCAAGTCGGTGGTGAAAGCCCGCAGCTCAACTGCGGAACAGCCGTCGATACTGTCGAGCTTGAGTGCAGGAGGGGTGATCGGAACTCCAGGTGTAGCGGTGAAATGCGTAGATATCTGGAGGAACACCGGAGGCGAAGGCGGATCACTGGACTGCCACTGACGCTGAGGCGCGAAAGCTAGGGGAGCAAACAGG
+
@@B::8:ABB@BCAA@996;C@BCACC@CBCBBB>BCIDE>B<::<@A@AA=:9.4<?A>BDABBBC@CC?CCCC<AAD?CBABACCC@BBBA@=@>@@@C?BBBCAAAAABBBBBBBB?CBBBBABB@BBCC8CBCCCC>A>ABC?BB@BB@@?997:BBD<BACC;<;BBCBDAC;?=9;8789<?8995:@?9<5::9<>A>???=@@@@@;>;?9983388896977333(3:>=>?@5@@BBC;@@A>
@N9IO0:00688:05986
TACGGAGGATCCAAGCGTTATCCGGATTTATTGGGTTTAAAGGGTGCGTAGGCGGTAAATTAAGTCAGAGGTGAAAGCCTGCAGCTCAACTGTAGAACTGCCTTTGATACTGGTTTACTTGAGTACAGATGAAGTGGGCGGAATGTGACAAGTAGCGGTGAAATGCATAGATATGTCACAGAACACCGATTGCGAAGGCAGCTCACTAAAGTGTAACTGACGCTGAGGCACGAAAGCGTGGGGATCAAACAGG
+
CB:;7;?=?;;5;44?=@>AAB>A>??>4?C@DC>D>57717=3458B?????>9?@>6@<@?ACCCCBB?BDCG=@?@BBAAAAA@A?B?@@BAA>A@@?:>@8<=A@CBB?CD?CCD666BBCC>C@<<<<=BCE=CC@C9@??AABB?BBBB;;6;<@B<AAADBB@A@BA@A@@@@@@=B>B7??B265@@2;4:?????@?:::-9?@AC@DA???@>@?@A::44944)4@A@@@@7@A?@@4:>;=
@N9IO0:00691:05993
TACGGAGGGTGCGAAGCGTTATCCGGCATTTACTGGGGTTTAAAGGGTGCGTAGGTGGGCGAGAAAGTCAGTGGTGAAATCTCCGGGCTTAACCCGGAAACTGCCATTGATACTATTTGTCTTGAATACTTTGGAGGTAAGCGGAATATGTCATGTAGCGGTGAAATGCTTAGATATGACATAGAACACCAATTGCGCAGGCAGCTTACTACACAGTAATTGACACTGAGCACGAAAGCGTGGGGATCAAACAGG
+
44493444)44444.4<5/)///)/)//77.745555&59)55)5=4?>>ECCEAFFD=DDEDIE>BA@@BBA7;<BA;;;;@?A@9<<<@:==,0*/8.6/093835=89@?@@AA8@@=:0332?:79=3?<99.97387;,9/8>878>>A@AAA@@;?@><8=:@A?AAA?@@=444:999487;.9197>445?;7:8448-3;;>??ABCAA=A:?@A900@000@@>?A9?8:3999+8344<19883
@N9IO0:00694:06005
GACAGAGGAGGCAAGCGTTGTCCGGACTGACTGGGCGTAAAGCGCGCGCAGGCGGAAGCGGGCGTCGGTGCTGAAAGTCCACCGCTTAACGGTGGATGGCGTGCCGATACGCCGTTTCTGGAGGGTGGGCGAGGGTGGTGGAATTGCCGGTGTAGTGGTGAAATGCGTAGAGATCGGCAGGAACACCCGTGGCGCAAGCGGCCACCTAGCCCATACCTGACGCTGAGGCGCGACAGCGTGGGGAGCGAACTGG
+
ABB;;;B?CA???=?BBC=??C=@6:;;;@@BBE=9;:AA8=;99:9;;?C=CCAIAIIAD?A000>;=>BBBAC:;;@ABA?BCC@C?BB@CD<AAA=@BBA?<?A@@???:>@@9@BA=>?@:@BC<@BBBB=CC?@@>@?A=@C=@=?CA@AAA>AABD=BCBBBB@B?@::;;<@@9@5<55>4<@B<A<??5;;5.5.597<<9;;09<7715:445<<5668<<<::666<=@HFJ;=;BCA;@CC=
@N9IO0:00703:05991
TACGTAGGTGGCAAGCGTTGTCCGGATTTACTGGGCGTAAAGCGCGCGCAGGTGGACTGGTTAGTCCGGGGTGAAAGCTCACGGCTCAACTGTGAGTGGTCCCCGGATACTGCCAGCCTTGAGGGATCTAGAGGAGAGCGGAATTCCCGGTGTAGTGGTGGAATGCGTAGATATCGGGAAGAACACCAGTGGCGAAAGCGGCTCTCTGGGGATTACCTGACACTGAGGCGCGAAAGCGTGGGGAGCGAACCGG
+
BBBCC?@;?@;@A?AABC@BCC?A=@AA<A@@@A;AAAAA6;;CBCBBBCE@CC@AA@D@C@@@AB@CCC;CCCD:<;BBBBBAFAAA@CBBBBBBBB?AAAA3?3;;;;@<;5<BB?B?;;9D>DABABBAA=A?@@9929;@8@?:=<?@?@A>@=@A>B@CBCBAAACBCBBAC7978=7;89084387:?A<6>>96333877777+7<8;>2783733;777,3><CCF<@:7:888'58=>>==9=;
@N9IO0:00664:06048
TACGAAGGGGGCTAGCGTTGCTCGGAATCACTGGGCGTAAAGGGTGCGTAGGCGGGTCTTTAAGTCAGGGGTGAAATCCTGGAGCTCAACTCCAGAACTGCCTTTGATACTGAAGATCTTGAGTTCGGGAGAGGTGAGTGGAACTGCGAGTGTAGAGGTGAAATTCGTAGATATTCGCAAGAACACCAGTGGCGAAGGCGGCTCACTGGCCCGATACTGACGCTGAGGCACGAAAGCGTGGGGAGCAAACAGG
+
=>@;:8;DDD3BBBCBBB?BBCBB<A>BBBBCDH@HBA@A0;9/5<5;;@A=;::6:AAG=C?AA;;:@F2CCCC<BD=@<86:9;AB?AAA;:5<8???@?AB<@A???CBB=????=;<=8813;<6<;;;78@ABAB?B<?>AA@ABA?;;888=@AAG;B6;;75576660767>;AB=@@A>AB@@<@@@9=900,0@@@@;<5<A9@ABBA@@CCCCD;;;>;;;;::.;@@@AED;@@@BA=B@@<
@N9IO0:00675:06012
AACGTAGGAGGCAAGCGTTATCCGGATTCACTGGGCGTAAAGCGCGTGCAGGCGGTTCGGTAAGTTGGGCGTGAAATCTCCTGGCTCAACTAGGAGAGGTCGTCCAATACTACCGGGCTAGAGAGCGGTAGAGGAAGATGGAATTCCCGGTGTAGTGGTGAAATGCGTAGATATCGGGAGGAACACCAGTGGCGAAGGCGATCTTCTGGACCGTTTCTGACGCTCAGACGCGACAGCTAGGGTAGCAAACGGG
+
:-;@BBB9;;4:;.4;9;:AA@?B?@@;?C>;;<4966CC=BACADBB@@@=994:@BB?BB@CD@BB>B?@@CC<AABB@@@>@CBA<??A@=@AAA@B?>=B6A=AD9::@4;;,98:;:<;54@;@@@@D@C?CC;;9;:B9>@7><@?>BCAA=@AA@<AA?@?CAA>;8344(483:7<<B<CC@C;BAB>B=BCB=BC@CDE<AA:AAA6>CBBAAAA???A??@CC@A?BBBBF>CB@@AB<??A8
@N9IO0:00676:06059
TACGTAGGTGGCAAGCGTTGTCCGGATTTATTGGGTTTAAAGGGTGCGTAGGCGGCTTTGTAAGTCAGTGGTGAAATATGGCAGCTCAACTGTCAGGGTGCCATTGATACTGCAGAGCTTGAGTACAGATGAGGTAGGCGGAATTGACGGTGTAGCGGTGAAATGCTTAGATATCGTCAAGAACACCGATAGCGAAGGCAGCTTACTAGGCTGTAACTGACGCTGAGGCACGAAAAGTGTGGGGATCAAACAGG
+
;;:44::5;@?BB>AAAB?@@A@D@BCD?LC@CB;@@,84/4=4::>??<=;77-3::(44838::A@A@=@;;;0;@;;6;556<BB?CABBBBAB9;;9=9@29;@AA@@@BCA@@@8;:;:AAAAA??@?<??C8@B>A>A;??=C?BBCAA@@;>989.:@AB@DBBBA@:943349?8@@@6??BBBBBB?A=ABCCC@B<@>>4=999:24999><<655<7;::999:&55<@=?@2;<@CE>;;;?
@N9IO0:00685:06053
TACGTAGGGGGCAAGCGTTGTCCGGAATCATTGGGCGTAAAGAGCGTGTAGGCGGCTCGATAAGTCTGCTGTGAAAGTCCAGGGCTCAACCCTGGAAGGCCGGTGGAAACTGTCGGGCTAGAGTCCGGAAGAGGCGAGTGGAATTCCCGGTGTAGCGGTGAAATGCGCAGATATCGGGAGGAACACCAATGGCGAAGGCAGCTCGCTGGGACGGTACTGACGCTGAGACGCGAAAGCGTGGGGAGCAAACAGG
+
BBBBCBBCCB2@A7;;;;6;==5;7;.5;9:.59099;@<4<99;@>@BBB=8949@@@ACA?AAA;;::;;@?F@CCC@CCC>?>?C?CA7<<18298<>??::6;B<A::;GKD>BCCBBBBB?B?B?B@@=@@@@BB?B>A5;;0;?BBBAC@?=@BBA9:::@::;B@@@A@@8@A>A?;;;@D;;;AFECACACGDCCDGGCCC=;;;?BBCCCCCGCGBBBB@@A;;;0:>A@AAA:BDCCC=B@@<
@N9IO0:00689:06050
TACGAAGGGTGCAAAGCGTTACTCGGAATTACTGGGACGTAAAGCGTGCGTAGGTGGTCGTTTAAGTCCGTTGATGAAGCCTGGGCTCAACCTGGGAATTGCAGTGGATACTGGGCGACTAGAGTGCGGTAGAGGGTAGTGGAATTTCCGGTGGTAGCAGTGAAATGCGTAGAGATCGGAAGGAACATCCTGTGGCGAAGGCGACTACCTGGGCCAGCAACTGACA
+
<=<40*//(/////(/7998>@>>?<<8=4/////(/////8/8:8455;<?A@??5@=;;:458A>C=A80.----(--(/3:189:>9;6999/839)////6:288:444<(444449444444:.55555>05555<.3-33(35:534.483339<<:;443344445;:;?B65043934445.///-(---(-05///5<<.55<4:5:99:399;977
@N9IO0:00690:06014
TACGGAGGGTGCGAGCGTTGTTCGGAATTATTGGGCGTAAAGCGCGTGTAGGCGGTCTTTTAAGTCTGATGTGAAAGCCCCGGGCTCAACCTGGGAAGTGCATTGGAAACTGGAAGACTTGAGTACGGGAGAGGGCAGTGGAATTCCTAGTGTAGGAGTGAAATCCGTAGATATTAGGAGGAACACCGGTGGCGAAGGCGGCTGCCTGGACCGATACTGACGCTGAGACGCGAAAGCGTGGGGAGCAAACAGG
+
CBBB>BBD=::9A@?:;;>BC@CE@C@C?BC?BD=?BBFF9:9??@:::CA??@;@;;;;.;=CCCBDCBCAA>@699@@2C@7CCECAC@CBB=B7;@?@BB?B?BB<BBB9B:B@;;:A<BDCCCG7BCABA>ABABC:B:B:C<BBBCBBBC?BBBCCD=CC<@@CBCBBA=@A=??9>8AAB?B?BB>@@B@B?BC?BBDB@CC@CCAHCCCA@;;;@@ACBCAB@A???9??@@DDD:A@AEE=@@@=
@N9IO0:00690:06053
TACGGAGGGGGCTAGCGTTGTTCGGAATTACTGGGCGTAAAGCGCACGTAGGCGGCGATTTAAGTCAGAGGTGAAAGCCCGGGGCTCAACCCCGGAACAGCCTTTGAGACTGGATTGCTTGAACATCGGAGAGGTGAGTGGAATTCCGAGTGTAGAGGTGAAATTCGTAGATATTCGGAAGAACACCAGTGGCGAAGGCGGCTCACTGGACGATTGTTGACGCTGAGGTGCGAAAGCGTGGGGAGCAAACAGG
+
BBCB=A@CCC2CBBBBBA>AA?CC@B@B?BCBBC>9;:CE;;;BBD;;;?@<;;6;@@@B<A;@@@@B;;9;BCE=AAB;@AA3A;;9.999&4397=;;<<?D8CBBB;<;?CB6:;C?BC=A@@@@<=?::4;B@A@@<@@C@C@C::;AAAA;:6;A@>9@>ABBCBBBAA=AA?C>C@=@995:@??;@A@<?>;:5;ACABDC?A@AABACCADECBBCABA?BBB:997:CCCLFF<AAABB<A@@<
@N9IO0:00694:06035
TACGTAGGGGGCAAGCGTTGTCCGGATTTATTGGGCGTAAAGAGCGTGTAGGCGGCCATACAGGTCCGTTGTGAAAACTGGAGGCTTAACCTCCAGACGTCGATGGAAACCGTATGGCTAGAGTCCGGAAGAGGAGAGTGGAATTCCTGGTGTAGCGGTGAAATGCGCAGATATCAGGAAGAACACCCGTGGCGAAGGCGGCTCTCTGGGACGGTACTGACGCTGAGACGCGAAAGCGTGGGGAGCGAACAG
+
BCAAACBBAA0@>.49455:==:>9>>?8?@<@>7666=<)55;555::==:00*02799=AA=AA59<.95><>>166C7;A>AA=A?CACD@BBC;;:==>>>:>A8;7;>>>D>B:::::>=8=7;7?:@;@?@@==1;285:7=C=@A:::33.38882;;;;744=B=;:::4:48848:??6>8919?A>C:?@:=898>>BC<CBB@@@@A@@;;9<;;;888:337(379=@CC9BBB??9;==
@N9IO0:00678:06064
AACGTAGGAGACAAACGTTATCCGGAGTTACTGGGCGTAAAGGGCGTGTAGGTGGTTTCGTAAGTCTGGCGTGAAATTTTTCGGCTTAACCGGGAAAGGTCGTCGGATACTGCGGAGCTAGAGGACGGTAGAGGCGTGTGGAATTCCGGGTGTAGTGGTGAAATGCGTAGAGATCCGGAGGAACACCAGTGGCGAAGGCGACACGCTGGGCCGTACCTGACACTGATGCGCGACAGCATGGGGAGCAAACAG
+
D:AABBC?;;<FCC=;;;7@@A@C@;:::CAAAI?BCDCC>GI?CHFCABB@BB?BB>BBBD8A;;;B?@000::(////$/718:04558;=1::5:7<?A@@@9>=>99:=?;?@?@AA?@=@>C=@@@@A=@>=?95.5497==AB=B@BBB;;7<BBB:BBBAAAB@@@::7;798383898;?A?A=?@@=>5>?@ABBDCCCC>B@BDCF?A=<9@@@>>::;;:B@BBBBB;==?0?BA?>4@59
@N9IO0:00684:06090
TACGTAGGGAGCAAGCGTTGTTCGGATTTACTGGGCGTAAAGGGCGCGTAGGCGGCGTGTCAAGTCGATTGTGAAATCTCCGGGCTTAACTCGGAACGGCCAATCGATACTGACGTGCTAGAGTGCAGAAAGGGCAATCGGAATTCTTGGTGTAGCGGTGAAATGCGTAGATATCAAGAGGAACACCTGAGGCGAAGGCGGGTTGCTAGGCTGACACTGACGCTGATGCGCGAAAGCCAGGGGAGCAAACGGG
+
BBAAA@@@8;;;;49?@>;;:5;A9?@A9A;;;@9;;:AA:AF>BBCCCBCBAB?B@@@@@@6:;BAB@255555)6<<@9BC>CC@C@@A@B?B;C>;C@D699@@AA@A@B?>948?889;3338333(39/@A>BCC=A6@=A@8=7;B??<?84>CD=6B=BBB@;9;;97B>BBC@CACCA>0/0<2<<9=C@CCB<C<@AAB@?CCCCCA>@>=A;;;===>;;;555)55.4:::&555BB9@BC;
@N9IO0:00713:06061
TACAGAGGTGGCAAGCGTTGTTCGGAATTACTGGGCGTAAAGGGCGCGTAGGCGGTTCGGTAAGTCCTGTGTGAAATCCCTCGGCTCAACTGAGGAACTGCACGGGAGACTGCCGGGCTTGAGTTCGGGAGAGGGAAGCGGAATTCCGGGTGTAGCGGTGAAATGCGTAGATATCCGGAGGAACACCGGTGGCGAAGGCGGCTTCCTGGACCGACACTGACGCTGAGGCGCGAAAGCTAGGGGAGCAAACGG
+
CBBBB@@<@@=??8<<<?;???AD=B?A>AAABC>@AAEE=CB>@@@BBCD@BB@C?AB>AB?A@@>BDDECCDE:;;B<BBB>BB>B=B?966:>:=ABBBCBC<AABCCDC?DD=BA?B@>>9:;;0:B>?@6@5;;A>B?CAD:CC=DBBBBC;8E99605<BC;;;BB@AA<@8==4?9@@@:@=9:09BB?B>@?<==:B<@@699;<<@@A>>>>>=>;6605<A;;:,49>@@>>/>;@@:24::
@N9IO0:00665:06127
TACGGAGGGGGCCAGCGTTGTTCGGAATTATTGGGCGTAAAGGGCGCGTAGGCGGTCGGGTAAGTCTGACGTGAAATCCCTTGGCTCAACCAAGGAACTGCGTCTTAAACTGCCCGGCTTGAGTCCGGGAGAGGGTAGTGGAATTCCCAGTGTAGCGGTGAAATGCGTAGATATTGGGAGGAACACCGGTGGCGAAGGCGGCTACCTGGACCGGTACTGACGCTGAGGCGCGAAAGCTAGGGTAGCAAACAGG
+
BBAA>::;:;);=A>?@C<;@:BB<GAD@CCACIGBBAC@6BB=;66BBCB@AA>ABBA?CC?CCEAA;>>>>B>6A<>3@4:6;A@=9=,0+/5:3;0/8:9@B6::/:9:;B=A?BA>@@BBC@CC?BBBBB=BBB@B?C?B@BD>AA<;<BB>=:====6999@@BBCCDC?BC;??<@;==;1717719457;7;=:;??<8<@8AA<B?BBBBBB;;;;:;:4:@@@@B7AABBBC>CBBBCD>A@@?
@N9IO0:00667:06119
TACGGAGGGGGCCAGCGTTATTCGGAATTACTGGGCGTAAAGCGCACGTAGGCGGCTTTGTAAGTCAGAGGTGAAAGCCTGGAGCTCAACTCCAGAACTGCCTTTGAGACTGCATCGCTTGAATCCAGGAGAGGTGAGTGGAATTCCGAGTGTAGAGGTGAAATTCGTAGATATTCGGAAGAACACCAGTGGCGAAGGCGGCTCACTGGACTGGTATTGACGCTGAGGTGCGAAAGCGTGGGGAGCAAACAGG
+
AADD=@=@>@)<59;:4905>5:A:B:C:=BAA?6:66<<)5;9>=@?????BB?ACD>DBB@CB::<CC?BDDA6:;>AA><;;A;;6;@D=@@A?A;:;?EA958BA@:5:;@<888.444::8=B?BA;;5<@;:94057<7<7:>?@<;<9566664=3;7555:::@>>8;;5>445588<8;A@B?A@:5;:0/)/77//5:49?B<8<=@=BB;;ABA@AHEDCBAA9;;CBCCC:ABAA@;:;;@
@N9IO0:00684:06137
TACAGAGGGTGCGAGCGTTAATCGGAATTACTGGGCGTAAAGCGCGCGTAGGCGGCTTTGCAAGTCGGGTGTGAAATCCCCAGGCTTAACCTGGGAACTGCATTCGAGACTGCATTGCTAGAGTATGGGAGAGGGAAGTGGAATTTCCGGTGTAGCGGTGAAATGCGTAGATATCGGAAGGAACATCAGTGGCGAAAGCGACTTCCTGGACCAATACTGACGCTCATGTGCGAAAGCGTGGGGAGCAAACAGG
+
BBDAAACC=BB@@>>899;@6::D@D>B?BAAAF>BA?>>6<99999>AAA;;;4;@@5=@>3=?9>>3>;??@C=BCC>9BD?CC@B?B@CCC=D?C;:9A@>@A:9;;@@@CD@BBBCCBAABAA@9@@@@@9@>BBCAE@BB>C@C?AAA;;;B?CCCD>ACABAAACCBBBC@B?B=A=B@BBCCBB>@:;:.:@@@;;7:::;@CC@B?CDCB<;;;;B;;;@;;;;:@;@@@@CCC:BAABA<ABB<
@N9IO0:00686:06151
TACGTAGGTGGCAAGCGTTGTCCGGATTTACTGGGCGTAAAGAGCGCGCAGGCGTCGAATAAGTCGAATGTGAAAGCCCCCGGCTTAACTGGGGAGGGTCATTCGATACTGTTCGACTTGAAGGCAGGAGAGGGCAGCAGAATTCCCGGTGTAGTGGTGAAATGCGTAGATATCGGGAGGAATACCAGTGGCGAAGGCGGCTGCCTGGCCTGTTCTTGACGCTGAGGCGCGAAAGCTGGGGGAGCAAACGGG
+
CFCCCBC?@@=?>8>@;;5;;;5;;;;;,;@<;;0;;;;;0;99;:0000<8005;7<800+/><00-0>@@AB;?>?>?,?5;:;B=AECCC7;;;7;@@@@DBBBBABBA>ABBBC@BB?A@BBC>@?CCG>CB@@@CC7;6;C0;5:9>=:;B:CCCC>CBAAAA@@@@???A<AD@A?A@?<?CCC?CBE?B?BA?BBBC?BB?B@DCC@BA>ABB@@A@996:@@:;:/;@;;;;;*;;;@@6=@>6
@N9IO0:00702:06137
TACGTAGGGTGCGAGCGTTAATCGGAATACTGGGCGTAAAGCGTGCGTAGGCGGTCCGCGAAGTCTGATGTGAAAGCCCCGGGCTCAACCTGGGAACTGCATTGGAAACTAACGGGCTCGAGTGTGGCAGAGGGGGGTGGGAATTCCACGTGTAGCAGTGAAATGCGTAGAGATGTGGAGGAACACCGATGGCGAAGGCAGCCCCCTGGGCTAACACTGACGCTCAGGCACGAAAGCGTGGGGAGCAAACAGG
+
=@?;?AAA::<0@B00008<20/-(/)//;9995<<ABC/9;9959:;00+..*-8(-.-727;;;;>==669A7?C@G2<<6;;@>9A>@@@;@=BAACCB@C?CD?D;;6;BB9@@@B<;<A;;5;@@;:9:9:$999)4393737----68:<55499<1:9:>????AAACAA?@@=@=?9:69>@A;@@A=@;===:;?;1@BC<BAA8@BB???A98390/)//////(/333:::&3344;088:3
@N9IO0:00706:06158
TACAGAGGTGGCAAGCGTTGTTCGGAATTACTGGGCGTAAAGGGCGAGTAGGCGGCCTTCTAAGTCAGACGTGAAATCCCCCGGCTTAACCTGGGAACTGCGTCTGATACTGGGAGGCTTGAGTATGGGAGAGGGAGGTAGAATTCCAGGTGTAGCGGTGAAATGCGTAGATATCTGGAGGAATACCGGTGGCGAAGGCGGCCTCCTGGACCATAACTGACGCTGATCCGCGAAAGCTAGGGGAGCAAACGGG
+
BBBCBBB@BB?BC9?88859A=CB?D?B?CABBD=:99??:?C<BBBB@@@=996:?A>ABC?BBH@B@?@>???:?BCBC5C?BB@CAC?BBEGH?AABBBABBBA@@CCCB=:97:?=A?BBBBB@9?@>>>5>>:>@@@<@<@?AA?BDBBBBB8BAB;4ACBBBCCCA@?@A?;@A?@>AAA?D@A@>@CC>A>;;6;8AA>BC?DB>BBCBCCCCCCBBB@997;BA@@<ABACB>>2@@?@;4@BB=
@N9IO0:00708:06134
TACGGAGGGAGCTAGCGTTGTTCGGAATTACTGGGCGTAAAGCGCGCGTAGGCGGTTACTCAAGTCAGAGGTGAAAGCCCGGGGCTCAACCCCGGAACTGCCTTTGAAACTAGGTGACTAGAATCTTGGAGAGGTCAGTGGAATTCCGAGTGTAGAGGTGAAATTCGTAGATATTCGGAAGAACACCAGTGGCGAAGGCGACTGACTGGACAAGTATTGACGCTGAGGTGCGAAAGCGTGGGGAGCAAACAGG
+
@BBB?BCE>:;:CBBBCC?BB@CD@C99;;B@@F?:;;CC7<;9:;;;;BB@BB@B?CBBBE@@AABBAA=ABBD>BBB=BBB7BAAA?BBC;B@CHE@@@@CD>CCC=BBCC@AA@@@@@@===>9?=AB<;1:<<BBB>C@C@E>BBE;;;BB9;1:>;;4=7656<<<==C=BA>A>@@<@@C?AA@?<?AA?A?BAAA???@@D?@@A@CCCC?BAAABBCCC?CCCBBB<@@BBBDC;BCCBB;A@?9
@N9IO0:00673:06174
TACAGAGGGTGCGAGCGTTAATCGGAATTACTGGGCGTAAAGCGCACGTAGTCGGCTTTGCAAGCCGGTTGTGAAATCCCCGGGCTCAACCTGGGAACTGCATCCGGGACTGCATTGCTAGAGTATGGGAGAGGGAGGCGGAATTTCTGGTGTAGCAGTGAAATGCGTAGATATCAGAAGGAACATCAGTGGCGAAGGCGGCCTCCTGGACCAATACTGACGATCAGGTGCGAAAGCGTGGGGAGCAAACAGG
+
CD@@@@EG>AA>A>=899;?;??A=B4:05==>A=:::BC=B::9C::;B@@@C?BBD=AAA?CB?B@B?@@CBC=BBBB:BC=CDCBAC@CCC>B@ACBB@?@=@@/:::::BB?BC@??@A@@@CC<A@A@A9@@<@B@D@DE=BA@=@CBBBBCDBBAD=BB;<<BBCCCBA@@@?C@C?A@BBBBAA>@@@@C@CD?B?BB?BB>@@@D@ABAB@@@AABBBC?AAAABB=BAA@EEH9AA@CC=BCC@
@N9IO0:00679:06187
TACGAAGGGGGGCTAGCGTTGTTCGGAATTACTGGGCGTAAAGCGCGCGCAGGCGGTTCTTCAAGTCAGTGGTGAAAGCCCGGAGCTCAACTCCGGAATTGCCATTGAAACTGTAGAACTTGAGTACGAGAGAGGTGAGTGGAATTCCCAGTGTAGAGGTGAAATTCGTAGATATTGGGAAGAACACCGGTGGCGAAGGCGGCTCACTGGCTCGTAACTGACGCTCAGGCGCGATAGCGTGGGGATCAAACAGG
+
AAB:?;?<<<<%==:;6669@=:;;7;9<.49:;;/4944;)5555555//:5//)/5;;7<=89=;:9559<==@7>BC7;7:84=;C8ABB?B=B?B8:::?=1333(3334<<>7;;7<44555:<<BB@@<?@>>00*0)0)/:(//BB>>@;;.59990;:>@@>>>CCC9CC7B=???BAB6A55905=B<@=@B9@<ACBBB@BCBCB>;BB?;655@@>?:966559@<A@BBBB8BCCCC8:;B=
@N9IO0:00688:06174
TACAGAGGTGGCAAGCGTTGTTCGGAATTACTGGGCGTAAAGGGCGCGTAGGCGGCCATCTAAGTCAGACGTGAAATCCCCCGGCTTAACCTGGGAACTGCGTCTGATACTGGAAGGCTCGAGTTTGGGAGAGGGATGTGGAATTCCAGGTGTAGCGGTGAAATGCGTAGATATCTGGAGGAACACCGGTGGCGAAGGCGGCATCCTGGACCAACACTGACGCTGAGGCGCGAAAGCTAGGGGAGCAAAC
+
BABA@??:9:28?;>7::=@@=AC?C@B@BBBBA9@@9:;/;B9AAACB@?999299?C;;;=BA@@@BAA@BBB=BADDD.:7;C?BAC@BBC>DACCAAABBBBBCCBBA?D6;7;;??@ABB=BG>C@?@D>AA@??9907-37==4>BBCA@@@CDCE>@@@@@?????AAAC?BC=?=ACB@D?AB@BBC;?;;;5;A@@:@A5<;5;;@@@@AB@@@@@<;5<@?;;;/9==>@CD6?995@79
@N9IO0:00708:06186
TACGTAGGGTGCGAGCGTTAATCGGAATTACTGGGCGTAAAGTGTGCGCAGGTGGCTGAGCAAGTCGAGTGTGAAATCCCCGGGCTTAACTTGGGAATTGCGCTCGAAACTACTTGGCTCGAGTGTGGCAGAGGAAGGTGGAATTCCAGGTGTAGCGGTGAAATGCGTAGAGATCTGGAGGAACACCGATGGCGAAGGCAGCCTTCTGGGCCAACACTGACGCTCATGCACGAAAGCGTGGGGAGCAAACAGG
+
DB:;;BBC=<;;@AC@A@?B=@@?4@4;49A@@@:;99@:1;5559559A@;=@:;999;5506=<<<<555:<=6BACD:EC78;>B<??=@>8=<>8?9888@AB?5:<::A.7.38<==@998;4>:BB@>@?@>>?;;8>5:;>@8@AA@@AD77227/225:8>>:5885:=8<;9=85557::<=59::.4.555B?C;ABBB<A<@;@AB?@<0/0<<?455998885;744:==&37794(48<8
@N9IO0:00712:06185
TACAGAGGGTGCGAACGTTGTTCGGAATTACTGGGCATAAAGAGCACGTAGGCGCACCGCAAGTGTGGGGATGAAATCCCGCGGCTTACCCGTGGAACTGCCTGGCAGACTGCGGTGCTGAGAGGTTGGTAGGGGGAGAGCGGAACTCTTGGTGGAGCGGTGTGAAAATGCGTAGGATAATCAAGAGGAACACCGTGGCGAAGGCGGCTCTCTGGAACAATCCTGACGCTGAGGTGCGAAAGCTAGGGGAGCAAACGGG
+
:;:::;BD<;;8BA>=::697<@B?=9A:CDCB<6?@999,499==;??>>;00//:7;<>9;;;=A?A496?>@8>>>7@@>166155>066<8=8;;;<.55555555556=6;<://///75;6=96//<;;(/-----(-(////3:6<>4690/39------&-,.----(-**(**)((**/2(*,:)/374335497:@;ABCBAAA;@;:<7:<15654;;;95<855666<1<<?@AAA3AA@AA8@A@8
@N9IO0:00669:06219
TACGGAGGGTGCAAGCGTTAATCGGAATTACTGGGCGTAAAGCGCACGCAGGCGGTTTGTTAAGTCAGATGTGAAATCCCCGGGCTCAACCTGGGAACTGCATCTGATACTGGCAAGCTTGAGTCTCGTAGAGGGGGTAGAATTCCAGGTGTAGCGGTGAAATGCGTAGAGATCTGGAGGAATACCGGTGGCGAAGGCGGCCCCCTGGACGAAGACTGACGCTCAGGTGCGAAAGCGTGGGGAGCAAACAGG
+
@:;;?ACC;@@@@<@CAA=B?CBA>>39189@@A=???@C;A@@@B;:9C@=@@?BD<@@?B9;;@@@AB=B==@7?C@?2>>7>>>C>C@CCE>D666>?CCDDDBAAA;;6;<<@@B@BBB;;;B@@@@;;;;;*;:9@<B>A>BB@;;;BCCC@DAAD<00000BAA;;;;:A?BB?B?;;;>B?BC@CDH@C>BB4::::*;B?A@ADAAAAC@AAAAA@@@=A>A;;;.;AA:;;;&5999939997
@N9IO0:00671:06233
TACGGAGGGTGCAAGCGTTGTTCGGAATTATTGGGCGTAAAGCGCGTGTAGGCGGTTTGTTAAGTCTGATGTGAAAGCCCCGGGCTCAACCTGGGAAGTGCATTGGAAACTGGCAGACTTGAATACGGGAGAGGGTAGTGGAATTCCTAGTGTAGGAGTGAAATCCGTAGATATTAGGAGGAACACCGGTGGCGAAGGCGGCTGCCTGGACCGATATTGACGCTGAGACGCGAAAGCGTGGGGAGCAAACAGG
+
BA@B=:9:5;A?C>B;;:=@@7;:=??B?CB?BB=??889.:=<>@AA@BA???<@@:@@?B@CCBBBCBBBDD@6AAAA2E@6CBCB@C@CCD>D7<@BA??<@=A@;B?@5@AA?@A?CA@CCCCA6AB:8959@B<=9?=@=A@BCCCBB==<=BBBBB;@@>AAADCABB=@A=875:<B@@=@=A=;>>B@C@BB?AAA@>AB?BB?CAA??:?@C;;<CCCCCAA999.9=>AABB7AA@@@;@BB@
@N9IO0:00676:06239
GACAGAGGGGGCAAGCGTTGCTCGGAATTACTGGGCGTAAAGGGCGCGTAGGCGGGATGGCAAGTCGGTCGTGAAATCCTTCGGCTCAACCGAAGAACGTCGATCGATACTGCTGTTCTAGAGGATTGCAGAGGAGACTGGAATTCCCGGTGTAGCGGTGAAATGTGTAGAGATCGGGAGGAACACCGGTGGCGAAGGCGGGTCTCTGGGCAATTCCTGACGCTGAGGCGCGAAAGCGTGGGGAGCAAACGGG
+
?@?BB::999)<B>A@@@@CBBBC@C@C?BBBBF>AAACE>DH@AAAA@@@?BBC=BBB>BC?BBBFACCCCAB@<@B4:7;A=?@@A?A?A@>BB?C@@?CBAABA?@@AA@@@B?BBBA@A@BA=B@@@BB>??@A??<?>A?CB>B??979BAA?B@;>6>BBBACBBAAA:::5:A;?=@BB?C?@>;><;8;;@?@:A@A@@A?;7879>A:@>??@@@A7718?>>AA6:997755-:>@A=3>@@8
@N9IO0:00696:06242
TACGAAGGGGGCAAGCGTTGTTCGGAATTACTGGGCGTAAAGGGCGCGTAGGCGGCTTATCAAGTCAGGCGTGAAATTCCCGGGCTCAACCTGGGGGGCTGCGCTTGATACTGATGAGCTTGAATGCGGGAGAGGATAGTGGAATTCCCAGTGTAGAGGTGAAATTCGTAGATATTGGGAAGAACACCGGTGGCGAAGGCGGCTATCTGGCCCGTAATTGACGCTGAGGCGCGAAAAGCGTGGGGAGCAAACAGG
+
@>A;;6;CCC3DB;@>:92556;B:C@B@CBBBB>BCBBB<BC=AA;BBBA>;;4;@7@B@@:@AB@@7@BBBCC<B5:;0:9,989459<998888#3388AA@=@@:::<?@@@AACC>AA<AABA@;@CCD@DBCCA@<?=@=@B;A:::AAB;;9;BBA<B????AABBAA?AC8?699:=9:2;5::2:?@:@>AC?CBBBABD5;;6;@B@C?BCBAAAAAA=@@@;;;;&;999;>>/;666>39993
@N9IO0:00673:06301
GACAGAGGTGCCAAGCGTTAGGCGGAATCACTGGGCTTAAAGCGTGTGTAGGCGGACTGACAAGTACCTTGTGAAATCCCACGGCTCAACCGTGGAACTGCTTGGTATACTGTTGGTCTTGAGGCATCTAGGGGCAACTGGAACAAACGGTGGAGCGGTGAAATGCGTAGATATCGTTTGGAACGCCAAAGGTGAAAACAGGTTGCTGGGGATGTTCTGACGCTGAGACACGAAAGCCAGGGGAGCAAACGGG
+
>?@@@@B?BBB?A<?>@@<?@<996;=?@CCCCC=AA499,;?=>A@A@@@=@C:DCBCABC@CACC@C<???>C=A@@;@??=?BBC@F@C??=?8A@<AC@C?C@BBFDCC@C@ECC@B@A?ACBCCAAAA9BB?DAB?@=ABB=BB?BB=@@BB?BBEE@;<;CBBBC@AACBDD=@?@??@@=AA9@<AAADF8?@B@C?@AACDD9BCBB?CBBCC;;;B@@@A@@;;;0;9:==AA6@AABC;AAB9
@N9IO0:00675:06266
TACGTAGGGTGCAAGCGTTAATCGGAATACTGGGCGTAAAGCGTGCGCAGGCGGCTTTGCAAGACAGATGTGAAATCCCCGGGCTTAAACCTGGGAACTGCATTTGTGACTGCATGGCTGGAGTGCGGCAGAGGGGGATGGAATTCCGGCGTGTAGCAGTGAAATGCGTAGATATGCGGAGGAACACCGATGGCGAAGGCAATCCCCTGGGCCTGTACTGACGCTCATGCACGAAAAGCGTGGGGGAGCAAACAGG
+
CAB<<:AA7;9;<599992;0:BA9A>@@;;;;.:4;;;4>::;@@@@BA>;;4;55)5//)///;;;/0;>@=8>@DD8B@8=?2;:)4:9:9.48;456;<<5<=;<;;;==<<49:91/////94;BBCCEDA.333,42/)/1716////////4;;<=445?=7000/////;5;;8=89??<=>::5:??;@;>?<?BBB8@@@9@=@@@@=<<<000<00/:@999555&55555555$5;<<<4;;<8
@N9IO0:00675:06278
TACGGAGGGTGCAAGCGTTGTTCGGAATTACTGGGCTTAAAGCGCGTGTAGGCGGGATGCCAAGTGTCGTGTGAAAGCCCCGGGCTCAACCCGGGAATTGCGCGGCAAACTGGCGTCCTTGAGGCAAGTAGAGGTGACTGGAACGACCGGTGGAGCGGTGAAATGCGTAGATATCGGTTGGAACGCCGGAGGCGAAAGCGGGTCACTGGGCTTGTCCTGACGCTAAGACGCGAAAAGCGTGGGGAGCAAACAGG
+
A@BB?A@D=BB@@<??@@@BB@CCAC@C?BBBBA9@@299.9<=?A@@@@@?@@@;@@@@=A=A@@@BBAAACDD?A@DD9DD>ABBC@BB=BD=B@C<BCCC><CCD>BBB@CABA>CABAA?AB=BDC@@@>AA@A@A>A?BBBB?A=@A<??@@?B;::5:?AAABBAAABBB<@<@6;7;BB<@=@@>A;99+::>>6@AABBBB=AB<??@>??@?==>>3978789999&948<:>?2;;?;>5<@=8
@N9IO0:00685:06293
TACAGAGGGTGCAAGCGTTAATCGGAATTACTGGGCGTAAAGCGCGCGTAGGTGGTTCGTTAAGTTGGATGTGAAAGCCCCGGGCTCAACCTGGGAACTGCATCCAAAACTGGCGAGCTAGAGTACGGTAGAGGGTGGTGGAATTTCCTGTGTAGCGGTGAAATGCGTAGATATAGGAAGGAACACCAGTGGCGAAGGCGACCACCTGGACTGATACTGACACTGAGGTGCGAAAAGCGTGGGGAGCAAACAGG
+
A>899;:9,9?793333917-7994:.7-4?AAA=;;;CC6:;49@9;;@A>;:6;?BB@?B@BC=B?B;;;B@B8;;44&4>6?@>D?B?<;;0438:4;B=>4999-39>6ABBBBB@@@A>:947;;BBB=6BC@BB?B?BB=B?AA@BCBBBB?BBB=5933228;</..995<2@;>;>??<A?;;6;?C<?<?AA@6>?:?A;??BB@AA?7339878;:A49@?7788&9><>@DD5??BAA;@994
@N9IO0:00698:06277
TACGGAGGGGGCAAGCGTTGTTCGGAATTACTGGGCGTAAAGGGCGCGCAGGCGGCTGCTCAAGTCAGGCGTGAAAGGCCTGGGCTCAACCCGGGAATTGCGCTTGAGACTGGGCTGGCTTGAGTGCGGGAGAGGATGGTGGAATTCCCAGTGTAGAGGTGAAATTCGTAGATATTGGGAAGAACACCGGTGGCGAAGGCGGCCATCTGGACCGCAACTGACGCTGAGGCGCGAAAGCGTGGGGAGCAAACAGG
+
BCCB@BBBBB3BA:?>?>;@B:CD:D@E@CCBBB=BBBBB;BC=A;;AA@C@;;7;;;;BCC@ABBDD@AAACCD>B@B>=@@+0//7)//)5<2=:@;><<BC@CA???AAB<BBB?BC?@@@@99;A9@@AA=A@@=@B?B?B?BD<AAGA@@@::4:A@C=B?BBAA@@??@:?B0:3:9>9::>A?::59??9>=@@=A7;9@AA=AC9?>><@@@AAB:::::4:?@AAB;@@B::::-:?@??6?@@<
@N9IO0:00700:06273
TACGGAGGATCCAAGCGTTATCCGGATTTATTGGGTTTAAAGGGTGCGTAGGCGGTAAATTAAGTCAGAGGTGAAAGCCTGCAGCTCAACTGTAGAACTGCCTTTGATACTGGTTTACTTGAGTACAGATGAAGTGGGCGGAATGTGACAAGTAGCGGTGAAATGCATAGATATGTCACAGAACACCGATTGCGAAGGCAGCTCACTAAAAGTGTAACTGACGCTGAGGCACGAAAGCGTGGGGATCAAACAGG
+
A@;;5;:4;BA=A@B>??=>??5;5999)9@29:*33(33(33(3;AB=CC@??=?BC>C@D?@?@@@?@@BBBB7B@?ABB@???8839>?>ABB?BBCB@BB>BBCCCCC<@@4@@@8A@@<CB?AB@AA7@CDD=BA<@?@CABA@@=@BCBBB@CAEF>AAACCBAAAB@@@ABBBCC@AAA?CCC?@@BB7;8:@AA===@;9::&9:8=::>A??>==99;@5=88;44)4=BACED;@B@@@;A@@@
@N9IO0:00702:06296
TACAGAGGGGGCCAGCGTTATTCGGAATTATTGGGCGTAAAGGGCGCGTAGGCGCCATGCGTGTCTTCCGTGAAATCCCTCGGCTTAACTGAGGACGTGCGGAAGAAACTGCAAGGCTCGAGTCCGGGAGAGGGGGGTGGAATTCCCAGTGTAGCGGTGAAATGCGTAGATATTGGGAGGAACACCGGTGGCGAAGGCGGCCCCCTGGACCGGTACTGACGCTGAGGCGCGAAAGCGTGGGTAGCAAACGGG
+
ADC:;:CCCC5C@BBA@@@CC?BB?@?B?BB@CC>@AABC<@@<9:9B@CC@888;=99:?:9;CFAD>@@@@A<AAB=A@@>@C@KHGBC@@<BA@:::A?A?BAB=BAAAC=A8:;;;;;;@=@@8=<888989%9<8<1919?9?@BA?@A<;6;AAD=BBCB@@@DBBB@CE;@@7;5:@@595;C=@@D:;;;B@EDDD3BB:;;@E=@BAABAAA@A@::6:@BBCD<AAC;;;0;;?;;;)59@6
@N9IO0:00705:06275
TACGTAGGGTGCGAGCGTTGTCCGGAATTATTGGGCGTAAAGGGCTCGTAGGCGGTTTGTCGCGTCGGGAGTGAAAACCAGGTGCTTAACACCTGGCTTGCTTTCGATACGGGCAGACTAGAGGTATTCAGGGGAGAACGGAATTCCTGGTGTAGCGGTGAAATGCGCAGATATCAGGAGGAACACCGGTGGCGAAGGCGGTTCTCTGGGAATGACCTGACGCTGAGGAGCGAAAGTGTGGGGAGCGAACAGG
+
BBCCBAA@<;;:B@A;;9:@>A16.58@;BC?CB=??:99,;A9ABCBA@@978189-:>AA@AA@@@9;;<??@@8@=BE@CCCB@B@BBB?BA=@@8;:GG=BBBA@ACG>CCCBBBCBBC@C@A>@CFFG9A@A<:96;?A=A>@@=@DBECCB?BBBB=?????AAAAA>???;>>9?9??A?B=@?@CCB=?=?B=A=??BBBB=B>@@?@=?@BA;;:@?@;@@@???:@BCCEHL9DBBBC?@???
@N9IO0:00707:06281
TACGGAGGGGGCCAGCGTTGTTCGGAATTATTGGGCGTAAAGGGCGCGTAGGCGGTCGGGTAAGTCTGACGTGAAATCCCTTGGCTCAACCAAGGAACTGCGTCTTAAACTGCCCGGCTTGAGTCCGGGAGAGGGTAGTGGAATTCCCAGTGTAGCGGTGAAATGCGTAGATATTGGGAGGAACACCGGTGGCGAAGGCGGCTACCTGGACCGGTACTGACGCTGAGGCGCGAAAGCTAGGGTAGCAAACAGG
+
@@A=7;:999$45::@BA=@@:CC;D@C@CG7;609?>@B9DB>B=BCCCC?BB@BCCC>CB@BCBCD<<<===>7>>>45457AACC>A?A?B?B?B????==B3::5:A@BD?D:;:>@@ACC@CC>CCBBE=CB@AC=A?CGKM>CCCBAAA:939??=9?A???AAAABB<@?8=>2839==:=;:;5;:;4:;?B=;;;B>BB=@@=A=BAA;;;BAAAA;;5;CCCBC=@BBBAA=;;;@BB8;<;@
@N9IO0:00669:06353
TACGGAGGGAGCTAGCGTTGTTCGGAATTACTGGGCGTAAAGCGCGCGTAGGCGGTTACTCAAGTCAGAGGTGAAAGCCCGGGGCTCAACCCCGGAACTGCCTTTGAAACTAGGTGACTAGAATCTTGGAGAGGTCAGTGGAATTCCGAGTGTAGAGGTGAAATTCGTAGATATTCGGAAGAACACCAGTGGCGAAGGCGACTGACTGGACAAGTATTGACGCTGAGGTGCGAAAGCGTGGGGAGCAAACAGG
+
ABCC@CCC=;;;CBBBCC?BB?CC@C=@=AB@BB=9:9AB;A@>@A;;;AA>AA?B@BCCCC@CCBAAAA=ABBA;@>>:@@@7@A@A?BBB8B?B>A;;:>AB<BBC<AABD@BBABBBBB>BBB<A=BBA@=@CBBBB?B?B?B?BBE:<;BB@@=BBA>8D7;;@@@ABAA=@@>A=AA?ADB?BA??<???9>;>A?@@A@@@D?BBC?BCBC?BA@?@A@@@?B@@???:@ABBCCC;BBCCC=BBC@
@N9IO0:00672:06318
TACGTAGGGGGCAAGCGTTGTCCGGAATCATTGGGCGTAAAGCGCGTGTAGGCGGCTCAGTAAGTCCGCTCTGAAAGCCGGGGCTCAACCCCGGGAGGCGGGTGGATACTGCTGAGCTTGAGTCCGGAAGAGGCGAGTGGAATTCCCGGTGTAGCGGTGAAATGCGCAGATATCGGGAGGAACACCAATGGCGAAGGCAGCTCGCTGGGACGTGACTGACGCTGAGACGCGAAAGCGTGGGGAGCAAACAGG
+
BBCDBBBBBB1@?:>>;945::5<9?ACCDC<B=6BCBC=4;556<<@A@>800+06666:?8@AD=@@BBBAAA;@@;@@A9BC@@:??@0>@+00*0>>.>>@ABBBCCBAAAAAA?CA@AB;@;@>A@@>@:::?@:=;@=@B=B@BBDCDAA>ABDE>BBAAA@:99@?::9,9@<A?CBB@D@CB?BCC@C@BBBA@@@BBAD;:;BBCCCCCCEEBBAAAAAAA;;;0<ABBCCC:BB@@@:@@@=
@N9IO0:00679:06335
TACAGAGGGTGCAAGCGTTGTTCGGAATCATTGGGCGTAAAGGGCGTGTAGGCGGTCTGTTAAGTCATGTGTGAAATCCCTCGGCTCAACCGGGGAAGGACGCATGAAACTGACAAGCTAGAGTACCAAAGAGGGGGGTGGAATTCCCGGTGTAGCGGTGAAATGCGTAGATATCGGGAGGAACACCGGTGGCGAAGGCGGCCCCCTGGTTGGATACTGACGCTGAGACGCGAAAGCGTGGGGAGCAAACAGG
+
BBBBBCBE?@A?@?A>995:A?AA?B?A@AA7@<2??8:9/3808:<??>>;00*06//06A8?:@@@@@@@BBC=A@C=B;:4:55:5@7@==0=19.59555:9;;7:@@@CB=@@@:9;555<4993;<<?@@@&==<@7;9@=4=7;655<<<7655=4555:@>;33943;:39?4>=AAB@D@;;9<AA=A<AB@CDDD3CD>B=A=@:::>=848?<=;<>>>@@@B>BBBBBEE9?>>@A;@::4
@N9IO0:00686:06324
TACAGAGGGTGCGAGCGTTGTTCGGAATTATTGGGCGTAAAGCGCGTGTAGGCGGCCTAGCAAGTCGGGTGTGAAAGCCCTCGGCTTAACCGAGGAAGTGCGCCCGAAACTATTAGGCTTGAGTACCGGAGAGGGTGGCGGAATTCCCGGTGTAGAGGTGAAATTCGTAGATATCGGGAGGAACACCAGCGGCGAAGGCGGCCACCTGGACGGATACTGACGCTGAGACGCGAAAAGCGTGGGGAGCAAACAGG
+
?@A:;:CC=BBBACA9:9<?@?AB>AAD@BB?AC9@@@BB7;;CBBAB@;;4;@;C?B>@CD@CCCDD?:;;CBC<BCC;?;=7;@=C?D7;;@;@;B=@A<D>3:??9?@AC8AA<AB0449:@;7@<A@@@A;@A=@B?B@C@CC:;6;AA@@;;9;ACD8I<<<BBBBBA@;;;7;B?C@CCB@BB?>9>?>;?=<<9=:@@;?@?@BC>@@@965<;;;>;;;>==?:;;;&:;<C>@@2<<<<<4;AA@
@N9IO0:00694:06353
CACGTAGGCACCAAGCGTTGTCCGGATTTATTGGGCGTAAAGAGCTCGTAGGCGGTTCGGTAAGTCGGGTGTGAAAACTTTGGGCTCAACCCAAAGCCTGCACCCGATACTGCTGTGACTTGAGTCCGGTAGGGGAGTGGGGAATTCCTGGTGTAGCGGTGGAATGCGCAGATATCAGGAGGAACACCGGTGGCGAAGGCGCCACTCTGGGCCGGTACTGACGCTGAGGAGCGAAAGCGTGGGGAGCGAACAGG
+
:A@AA??=?BB?B=@?@@=@@B@B8;<C=AA>BA;@A;;;6;>AABCAABB?BC@B@CE@CC@CGGFC=BB=0000)//:1::5<@@>@CF>CC>CB@AAABBE<@BB:;<BC;;;A@>>;A;;;C=A<;;;@@.;;?@@@.;4;;><@@?CCC@CDC???7:6:@>=>@000@=@@A<@@@B@BDB?B?@@=@BB?B@CDC>AABBAAA9@495:@@B@@@CCBBBB>AAB@@@;@???AHD9AACAC?;;;>
@N9IO0:00713:06334
TACGAAGGGTGCAAGCGTTACTCGGAATTACTGGGCGTAAAGCGTGCGTAGGTGGTCGTTTAAGTCTGCTGTGAAAGCCCTGGGCTCAACCTGGGAATTGCAGTGGATACTGGGCGACTAGAGTGTGGTAGAGGATAGTGGAATTTCCGGTGTAGCAGTGAAATGCGTAGAGATCGGAAGGAACATCTGTGGCGAAGGCGACTATCTGGGCCAACACTGACACTGAGGCACGAAAGCGTGGGGAGCAAACAGG
+
@A@@?=?C<:;:B>A9;:?CBCCB?B=?<@@??=8==?=?6??@;;;@@B@?BC?CCBBB=B?BBCBCCCCCC><)6;605D@6BBBC;C:@?@4;7;5;BBCAC>AACCBBB=CCBCBBABBAAAC?AAA;:5;A?B??<?7A<6<8=8?:>BBAACBBBB>CAAABCBB:;;BB=@7;:B@CFCCCA?@:@AB<@=?CB==<;;985258=7=@@<BBBBB>><>4<:;@AB>BBBBBBB:BBBCC>BAA>
@N9IO0:00696:06366
AACGTAGGAGCCTAGCGTTATCCGAATTTACTGGGCGTAAAGCGCGTGCAGGCGGCTGAGTAAGTGGATTGTGAAATCTCCCGGCTCAACTGGGAGGGGACGGTCCAGACTGCTCGGCTGGAGGCAGGGAGAGGGAGGTGGAATTCCCGGTGTAGTGGTGAAATGCGTAGAGATCGGGAGGAACACCTGTGGCGAAAGCGGCCTCCTGGCCCTGACCTGACGCTGAGATGCGAAAGCTAGGGGAGCGAACGGG
+
;-;99=>7@?G@F@@?AA=@AB<;:7:F<BBBBC=>=8::5;;;;AAA@??=996:BCBCCCACCD@CC;;;CDD>@@@@@6;7;???599:;0:;4;&5@A9BD@CCBB9:9??@=?@B=??=????8A@@@?:7748A=B=A>AC>B@@@BBB??<?>>>7>?:;:;:;=;;;;A7==5;5:>>:??>>;>AAA9;:9:=:7738@<BB:@===<@;9;>9<<;:;55579:0::=6688+7;=>=6CAC6
@N9IO0:00708:06369
TACGGAGGGTGCGAGCGTTGTCCGGAATCACTGGGCGTAAAGGGCGCGTAGGCGGCCGTGTAAGTCACCTGTGAAATCCCGGGGCTCAACTCCGGGGCTGCAGGTGAGACTGCGTGGCTAGAGCACGGTAGAGGCGAGTGGAATTCCCGGTGTAGCGGTGGAATGCGTAGATATCGGGAAGAACACCGGTGGCGAAGGCGGCTCGCTGGGCCGTTGCTGACGCTGAGGCGCGAAAGCGTGGGGAGCAAACAGG
+
@@@@<?@B:@@?A;;:@@=ACB>B?B:<;CDBBB<AB@@A/;9)5;@?ACC=994;5;;BCD@BBCCC@AABCCC:?>>8>@@9BCCD?BAA>@CC;ABBBBB@CBBBCBA?@A@@;?@@@:;;@@C9??@?@<@AACBB?B?@>AG=B?@A@@@AB@CC6;9;;;CCDBCBBA<?=4<;;;2;BA=@=BC?BCB7;7;==@@>>;;;?6>8==8<<@?;:<<>9699<A=@A@00/99::<+9=99905997
@N9IO0:00725:05793
TACGGAGGATCCAAGCGTTATCCGGAATCATTGGGTTTAAAGGGTCCGTAGGCGGTTTAGTAAGTCAGTGGTGAAAGCCCATCGCTCAACGGTGGAACGGCCATTGATACTGCTAGACTTGAATAATTAGGAAGTAACTAGAATATGTAGTGTAGCGGTGAAATGCTTAGAGATTACATGGAATACCAATTGCGAAGGCAGGTTACTACTAATTTATTGACGCTGATGGACGAAAGCGTGGGTAGCGAACAGG
+
ABCB?;:5:@@5;6;AAA?CBB@C@D=@?BB:C>5?<4?:4>=4:>755==8>@<CE=BBAA=@???@@B?ABBE<@?D<BBA????@;@A=AA=@=::5:9???B@???AA@BBB@@@<@@;@A=A?@@=@8;;C?BBBBCAEC@@@BB@?@@?9:6:;<G=@@?A?A@:;;A?==@;;5;4;=::>8=249>>29.3883:7<<<B696:CD;;;4;A99::99<=9>=<=80=>=?@B=BBA@@@;@A@>
@N9IO0:00727:05762
TACGAAGGGTGCAAGCGTTACTCGGAATTACTGGGCGTAAAGCGTGCGTAGGTGGTTTGTTAAGTCTGATGTGAAAGCCCTGGGCTCAACCTGGGAATGGCATTGGATACTGGCAGGCTAGAGTGCGGTAGAGGGTAGTGGAATTCCCGGTGTAGCAGTGAAATGCGTAGAGATCGGGAGGAACATCTGTGGCGAAGGCGACTACCTGGACCAGCACTGACACTGAGGCACGAAAGCGTGGGGAGCAAACAG
+
BC@:94:B;;;:B@C:;;>AA@A@:?;?;?B?@?9?@?AB9@@@@@@CABB?BA?AC<DB?C?@BBBAA@BBBCA4A@;3@B=4AACC<G<CC@6<7;B9BBB@C9;;BCCB<@@A=@AABAAAABC?CBB;;:6:@@CC@C?@=@C=B?BBCBBBBBCCBD>CBBBBCCDAAAABF>DC@C?BBBDDBBB@BBB?A?ACCCCCEABB?CB?AABBBBBBAB@@:994?:7=>:4;>>AA?@5<>@AA9>>>
@N9IO0:00735:05778
TACGTAGGGTGCGAGCGTTAATCGGAATACTGGGCGTAAAGCGTGCGCAGGCGGTTCTGAAAGTCAGCTGTGAAAGCCCCGGGCTTAACCTGGGAATTGCGGTTGAAACTACAGGGCTAGAATCTGGCAGAGGGGGGTGGAATTCCACGTGTAGCAGTGAAATGCGTAGAGATGTGGAGGAACACCGATGGCGAAGGCAGCCCCCTGGGCTGAGATTGACGCTCAGGCACGAAAGCGTGGGGAGCAAACAGG
+
BB@@@BBD>BBBBBA:::=A=BBA>@-00><==395;@=4<666<>>>00+0<8<+0:977*3::9:;=BAAAA8::BA6AC:???A>A?AAA;@>@299:5;=AAE>DCBBBBA:@@??@?B@@@=?>=>>>>>>&?@=A<?=??BCCBABBBBBCDDCC=BBBCBCCC@@@BAB<@A>B=@??;::9@499@:=:=>9::::)9@@9@ACB@@@@BDCCAA@??;9999::/:=??>@@6@@@AA9:;;>
@N9IO0:00752:05801
TACGTAGGGTGCGAGCGTTAATCGGAATACTGGGCGTAAAGCGTGCGCAGGCGGTTATGAAAGACAGGCGTGAAATCCCCGGGCTTAACCTGGGAACGGCGCTTGTGACTCCATGACTCGAGTACGGCAGGAGGGGGTGGGAATTCCACGTGTAGCAGTGAAATGCGTAGAGATGTGGAGGAACACCGATGGCGAAGGCAGCCCCCTGGGCCGATACTGACGCTCATGCACGAAAGCGTGGGGAGCAAACAGG
+
CDABABBG@:;;CBA@AB=@?ADC?C9;;A@@@:AB>@A;ACBAAAEA::6:;2;@@@A@@8@DBABADCCBBB8;<BB3BB=BC?<8<8<<<4<7;;5;AA@89;9<<<@?@@;??;==;99>:<3@9:187838$333(3-85:?AAA::9<B<<=??DD=CBBB???BAA95:A29;5:29::?CBAB?????B?BBBCEDD1@@K>C=A?AB@0000000==<C>?>99;0;C@BABB9@@@@C>BBB>
@N9IO0:00761:05767
TACGGAGGGTGCAAACGTTGCTCGGAATCATTGGGCGTAAAGCGCACGTAGGCGGTCCAGCAAGTCGGGTGTGAAAGCCCTCGGCTTAACCGAGGAAGTGCATTCGAAACTACTGGACTTGAATACTGGAGAGGATCGCGGAATTCCCGGTGTAGAGGTGAAATTCGTAGATATCGGGAGGAACACCAGTGGCGAAGGCGGCGATCTGGACAGATATTGACGCTGAGGTGCGAAAGCGTGGGGAGCAAACAGG
+
BBCE?AAC>CCCCC>:;;?CCEDD@F?BACE>BB<AA@AC5:9::B@??@@784-3948:?A7;;=>?8;;<?C?7;;?6?6:26B=B?B8;;@<@=BBDCCCACCCC?DABABB@@@@@BB>BAABB@@A@A@BABBAA?B@B?BL>C@BBBB@??;????:@ABCBDBBBBA;;;0:A<A=BBB?BBBC?BCC?B?AA=AAAAABB>BCCBBCGCECCCCCHCCC?AA@BCC=AADDDED8@@CBB=B??<
@N9IO0:00763:05809
GACGAACCGTGCGAACGTTATTCGGAATCACTGGGCTTAAAGGGCGCGTAGACGGGCGACCGCGTCGATGGCTGAAAGCCCCCGGCTCGAACCGGGGAACGGGCCTCGAGACGGGTCGCCTCGAGGGGAGGAGGGGGACCTGGAACTGCCGGTGGAGCGGTGAAATGCGTTGAGATCGGCAGGAACGCCCGTGGCGAAAGCGAGGTCCTGGACTCTCACTGACGTTGAGGCGCGAAAGCCAGGGGAGCGAACGGG
+
ACCBC?B=@?@=@=;999>AD@BB?B@DCABBBC9AA6;;6;B=@@@BBCBBADD=C:;;9:;@AC:;;B@@@@DG9@<:B:*.*.6---38(///'/5>@<06.599<<BBCD=BAAA@BBBCCCC<CC?BACCC2BB?B<6;5?@<<8<9;@5@==@<=B>B=BAB>>9<<<A?;;9>BE:B9?;;<7@@@=;48919;@>??@?=@@<@@AA@AAA??<A@A<=9917;;7:919@49:>=*:;B@A?A@@8
@N9IO0:00729:05844
GACGAACCGTGCGAACGTTGTTCGGAATCACTGGGCTTAAAGGGCGCGTAGGCGGCTTGCCAAGTCGGGGGTGAAATACTTCAGCTTAACTGGAGAAGTGCCTTCGATACTGGCGGGCTTGAGGGAGGTAGGGGTCTTTGGAACTTCTGGTGGAGCGGTGAAATGCGTTGATATCAGAAGGAACGCCGGTGGCGAAAGCGAAGGACTGGACCTCTTCTGACGCTGAGGCGCGAAAAGCTAGGGGA
+
AA>:94:=@@A>@>;=994:??DC?A>AA@AAA@9@@5;;,4<4<<<=AA@>;;4;>7:;6;;@>@@@@@,@@AC=BABCA;;;CGAC@CCCBBBB?B@BB?B:=BCBCBBB?CBC>CGAGDCG>CBAAA@BB3A9::5:?A=AA>AAD>AA>@@BC=AABA<ACBBCA;;<BBBAAA;?5;7;;A>C=;;4;@CC7BB;;5:;=?@C>@A?;;;5;D;;;CB;;;<5:;?::::&955;;A;09
@N9IO0:00736:05850
AACGTAGGAGGCGAGCGTTATCCGGATTCACTGGGCGTAAAGCGCGCGTAGGCGGTTAGGCAAGTCGGACGTGAAAGCCCCTGGCTCAACTGGGGGAGGCCGTTCGATACTGCTTGGCTTGAGGGTGAGAGAGGGAAGTGGAATTCCCGGTGTAGCGGTGGAATGCGTAGAGATCGGGAGGAACACCAGTGGCGAAGGCGGCTTCCTGGCTCACCCCTGACGCTGATAGCGCGAAAGCGTGGGGAGCAAACGG
+
93;BABB?AA?@A@A@@@<@AA?B?AA=@CA@A@<AAABB8;:;;A?@?997:D:C;BC<CB?AABB?B@@A?>>5=?>>3?A0;;BC<CBC@@@+BB@B?DD@CCCCCCCCCC@C?BB=A;;<0;AA;;;ABA8?=@B@?B@B@BE=B?CBBBBCB?BD6;6;;;;BBCBB@@@@A=@@>A?BBB@BAAA>AAB?A?;:7:A=A7;;=ABBBFEE:CBCBCA@;;;;;BBDAAA<A;;;FFL;AABCB9;;;
@N9IO0:00740:05824
GACAGAGGGCGCAAGCGTTGTTCGGAATACTGGGCGTAAAGCGCGTGCAGGCGGATCTGTTTGTCCGTAAGTGAAATCCCGCCGCTCAACGGCGGGGCTGCTTGGGAAACGGCAGGTCTGGGGACCGGTAGAGGTCGGTAGAATTCCCGGTGTAGCGGTGGAATGCGTAGAGATCGGGAAGAATACCCGTGGCGAAGGCGGCCGACTGGGCCGGATCCGACGCTAATACGCGAAAGCGTGGGGAGCAAACAGG
+
BCCCBBCC<?@>?:>@::40@?BA?A-00>>>7395;A@.;5@@>@CBCB@AA?@;;;999.77<-73717<=??<@@A=AB=@@BAA?@@<?BBB;A@CCC?BB;AA9;;5;AB>;;;BBC9BA?BAA???A=@BB?BBBC?B>AB=A>???AA??<?B=?=?????AAA??@@@A<A8;;>A<;;0;;@=@AB;@;@A;A=AAAACF?C@C@CCD@C@AAB@A?ACDCA;;;0;@?@CCD:;;:AB;@@A=
@N9IO0:00740:05840
TACGGAGGGTGCAAGCGTTATCCGGATTCACTGGGTTTAAAGGGTGCGTAGGTGGGTTGGTAAGTCAGTGGTGAAATCTCCAGGCTTAACTTGGAAACTGCCATTGATACTATCAGTCTTGAATACCGTGGAGATGAGCGGAATATGTCATGTAGCGGTGAAATGCTTAGATATGACATAGAACACCAATTGCGAAGGCAGCTCGTTACACGAAATATTGACACTGATGCACGAAAAGCGTGGGGATCAAACAGG
+
CCA@;99:4;A>C>CA??@CCC<@===;=8:997-73(3809=<=BBCC::;:BC>C@C?B?7>ABBBAB?BBBC=BABE>BB9:67<9=B9D;>>:B@AB?AA?BCBCECCBAB=;5905;<BBB05594?A?BBCBCD@E?BAAAAA?:;;@@>@ABCCE=;;6;:6:;BB;:;>>;:=94>@A9?:<)////)/388;::A<;7<;93377(3999??AAA855:?@@?;444&48@?AAA6B@@@C<@@D?
@N9IO0:00744:05813
TACGTAGGGCGCAAGCGTTATCCGGAATTATTGGGCGTAAAGAGCTCGTAGGCGGTTTGTCGCGTCTGCTGTGAAATCCCGAGGCTCAACCTCGGGCCTGCAGTGGGTACGGGCAGACTAGAGTGCGGTAGGGGAGATTGGAATTCCTGGTGTAGCGGTGGAATGCGCAGATATAGGAGGAACACCGATGGCGAAAGGCAGATCTCTGGGCCGTAACTGACCGCTGAGGAGCGAAAGGGTGGG
+
BA?@@;9:-<A>A=BBCB?@ACAF@C?B6;;<@@8>>?@@9@AA??@@@:919@29:/77??@??>B@@:9:@:;4==:899:48B=C@B>?>=A3929:::00//(/////(5;88894488@AAB<;;;@@.;;@@5;4929:;:==.55<955/7//*/*0/09977>@:954.4;7;34443444<.444;)4.555///////;1:)/55.5555/)//::::,//;///,/;1::::
@N9IO0:00746:05828
TACGGGGGGGGCAAGCGTTGTTCGGAATTACTGGGCGTAAAGGGCTTGTAGGTGGCCAACTAAGTCAGACGTGAAATCCCTCGGCTTAACCGGGGAACTGCGTCTGATACTGGATGGCTTGAGTGTGGGAGAGGGATGCGGAATTCCAGGTGTAGCGGTGAAATGCGTAGATATCTGGAGGAACACCGGTGGCGAAGGCGGCATCCTGGACCATTACTGACACTGAGAAGCGAAAGCCAGGGGAGCAA
+
B@:::;:;:;"4<.4449<??=@A?A@B?BBBAC=;;<;D:@@;@B<<<<<600,0;@:@>@=@@BBAAABACCC<;;;0;BB?BC?B=A<AAA3A?BAAAGCCCBBBBBBB@EBA?AA@CCCEGCDD=C@@A@8@@A@@=A?A=B?AB;;;9:9;A@BCCE>CB@@@@@:::???=8=?;?9?AA?B?AA>@@B=@=;;5;@@A>@@=@C?BB>;;;AB@@@A@@@A7;;CCC8>=29555&5<;;;
@N9IO0:00747:05857
TACGTAGGTGGCAAGCGTTGTTCGGAATTATTGGGCGTAAAGGGCGCGTAGGCGGCTTGTTAAGTCGGCTGTGAAAGCCCGGGGCTCAACCCCGGAGGGTCAGCCGATACTGGCAAGCTAGAGTACGGAAGAGGTAGCTGGAATTCCCGGTGTAGCGGTGAAATGCGTAGATATCGGGAGGAACACCTGGAGGCGAAGGCGGGCTACTGGGCCGATACTGACGCTGATGCGCGAAAAGCCAGGGGAGCGAACGGG
+
<<@@<00*0/*/;3:A;;5;;69>;DAC>B@@DF=@@???6=@=:9:BA@@?997:B?AA?B=?@AB?ABA?;;;0;;:0999+9<<B5;;;.97959/9555;4:;;:BBB=BC9?;;;BB?;;593:8556?AA@A::67:=;>>:?:@@>;;;?=@;;;/;?B?@A@@@@::;:68;8=9?;;:00)/738/4.45:;;4>9999:9,9;@@@AB9:9D@?;696<:::9999&9;8<=C>654944.49;6
@N9IO0:00749:05824
TACGGAGGGGGCTAGCGTTGTTCGGAATTACTGGGCGTAAAGCGCACGTAGGCGGCTTTGTAAGTTAGAGGTGAAAGCCCGGAGCTCAACTCCGGAATTGCCTTTAAGACTGCATCGCTAGAATTGTGGAGAGGTAAGTGGAATTCCGAGTGTAGAGGTGAAATTCGTAGATATTCGGAAGAACACCAGTGGCGAAGGCGACTTACTGGACAACTGTTGACGCTGAGGTGCGAAAGCGTGGGGAGCAAACAGG
+
BBCC>AACCF3CB@@@A@;;:@CC?C>@>@AAAD?;<;ME=BCBBBA@@AA?@@>@BC?CBB@CF?B;;;5<BAB<BBB9A=@;;:=?:?BB>B@C>B65;4AD0;555999;<C;;@BBAB?B799?7966><>>?C<B?C@B9B9=C?>B==;<<<;<<@8??B@A;59::=5:>;A=:;5;;93:===8=??9?=@>@@C@BBDC?AAB>BACC@ABB:;;A@A<@B@@@A6;;C@@@@7@@ADC<BBB>
@N9IO0:00754:05840
TACAGAGGGTGCAAGCGTTAATCGGAATTACTGGGCGTAAAGCGCGCGTAGGTGGTTCGTTAAGTTGGATGTGAAAGCCCCGGGCTCAACCTGGGAACTGCATCCAAACTGGCGAGCTAGAGTACGGTAGAGGGTGGTGGAATTTCCTGTGTAGCGGTGAAATGCGTAGGATATAGGAAGGAACACCAGTGGCGAAAGGCGACCACCTGGACTGATACTGACACTGAGGTGACGAAAGCGTGGGGAGCAAACAGGGA
+
@@BACBAA<@@<@<>=99392;<:8<9=>@;::B<BB;::7;CBBC@9:;;5;;5:255;8<4;;297;CCCBBA;@@99+9909::@5;5444(45::<@<>=187*33@5339338//00//:;3///8<<333.3838,33(3177783333368889-55363..(.---...3.3.3.377,2277.5233(359:::6:A>=?9<<89<;A83383333//6(////;=:2??::688&//669.6/37(3
@N9IO0:00757:05811
TACAGAGAGTGCGAACGTTGTTCGGAATTACTGGGCTTAAAGCGCACGTAGGCGGCATCGTAAGTGTCCGGTGAAATCCCACGGCTCACCCGTGGAACTGCCTGGCAGACTGCGATGCTCGAGTGTGGTAGGGGAGAGCGGAACTCCTGGTGGAGCGGTGAAATGCGTAGATATCAGGAGGAACACCGGTGGCGAAGGCGGCTCTCTGGTCCACAACTGACGCTGAGGTGCGAAAGCTAGGGGAGCAAACGG
+
???AADCBCBBBA@=A@@<@A=;;5;<@5;;???8?@<@@0;;@@B;;;;B?;;7;C?:::@;?>@>@:@:@A@@<ACF>BBD?00000>6@=><>6;??@<@A?BCCBDCCCCB@AABCCBD<<<A<AABBB7BA@@AB=@=@DC?BB=@@=ABCC@CBBA<@@?@BAABB@@@BA=AA6;6:@@=A?;;6;@;17177-7<<=?;<89>*///)/00??=>9:4:844599:1///////&/8333(488
@N9IO0:00714:05892
TACAGAGGGTGCAAGCGTTGTTCGGAATCATTGGGCGTAAAGGGCGTGTAGGCGGTCTGTTAAGTCATGTGTGAAATCCCTCGGCTCAACCGGGGAAGGACGCATGAAACTGACAAGCTAGAGTACCAAAGAGGGGGGTGGAATTCCCGGTGTAGCGGTGAAATGCGTAGATATCGGGAGGAACACCGGTGGCGAAGGCGGCCCCCTGGTTGGATACTGACGCTGAGACGCGAAAGCGGTGGGGAGCAAAC
+
BBB;;;CC>@@?@9>>>>9?A?AB>A9:;BB7<<4;8373(3:199:?@@A>9929@==<;??@ABBCCCCBCCC=BBB<B??;;66=7<8>==+=1616;<<==CCC?AA@CBC>B@AABBBBBB?C;:AACDGDF*DB@B:;:;D>C?C@@@@<;9;C@A5:59;;::;;@@@A<5@A@B?BCB?B?BB?DDB?A=??5::::);?=A@B?BBBBB<;:00/<;:<=;87::0833,3777+33/6939
@N9IO0:00737:05879
TACGTAGGGGGCAAGCGTTGTCCGGAATCATTGGGCGTAAAGGGCGCGTAGGCGGATAATTAAGTCTGGTGTGAAAGATCAGGGCTCAACCCTGAGGGTGCACCGGAAACTGGTTATCTTGAGGACAGGAGAGGAAAGTGGAATTCCTAGTGTAGCGGTGAAATGCGTAGATATTAGGAGGAACACCAGTGGCGAAGGCGACTTTCTGGACTGTAACTGACGCTGAGGCGCGAAAGCGTGGGGAGCAAACAGG
+
@@;;;?????,@?.49>@=C=B9B9B7:;;;69C6CBBBC>BE;;;;BBBC@DE@CBB>A794;BC@B?B@;;;@0;4>AAAB:A<;A>AC>CBA<>7:4/8>+0+/;2;;;6;8AB=B578C>BA@@8787C>BB=@@@9?;?7B7BBC9::>>8518===6889BB>??ABA8:9/8=8=8?AA>AA88.8575A;A??;;;3:=<8<?;;;A=A:;<>>>AB><8<;;565,8@@@BBB:BDBBB=AAB?
@N9IO0:00737:05896
CACGTAGGGTCCGAGCGTTGTCCGGAATTACTGGGCGTAAAGCGCGCGCAGGCGGTCCATTTTGTCGCTGGTGAAAGCCCCACGCTCAACGTGGGAAGGTCCGGCGAGACGGGTGGACTGGAGGCAGGGAGAGGTCGGTGGAATTCCGGGTGTAGTGGTGAAATGCGTAGAGATCCGGAGGAACACCAGAGGCGAAGGCGGCCGACTGGACCTGACCTGACGCTGAGGCGCGAAGGCGTGGGGAGCGAACGG
+
BBCBB???5=>:?;;:;;5<AB>A?A4:6;B@AA;@A;;;0;;9;=@AA;;8;C?CD?AABC6;;@AA;;7;@@C;;<<<*::<999B=CAAAA9>9=1993:<@B?@ABEE?CD@@AAC?BB?@@@C;A@:;8;AB?CC@C@C?@?CC>BBBBBBB?ABBB<BBBBBBBB@@@@?B?AA=?=?C@?B@;;6;@A@G>AC@B?BBAA@>BB>BBCD:;;CCCAB;<;5;;@?=4929@9555'59:55.55:
@N9IO0:00740:05869
AACGTAGGTCACAAGCGTTGTCCGGAATTACTGGGTGTAAAGGGAGCGCAGGCGGGAGAACAAGTTGGAAGTGAAATCCATGGGCTCAACCCATGAACTGCTTTCAAAACTGTTTTTCTTGAGTAGTGCAGAGGTAGGCGGAATTCCCGGTGTAGCGGTGGAATGCGTAGATATCGGGAGGAACACCAGTGGCGAAGGCGGCCTACTGGGCACCAACTGACGCTGAGGCTCGGAAAGTGTGGGTAGCAAACAGG
+
>2@B@:;5;A?>=.;:;;55<<7B;E?B>CEHCC>AABBC=B>=;;;CCCC?CCD=BBB@987:@<B3938;9;:09@=BBBD>BBBD?BB=BBCC>B:8:?=4<<=<.4544:::'4425;>?@BBBBA??@=@::6:B?B@C@CC>C?BB@@@??;?A9?=@@@A@DB@@?@;;;09=2:2:::39;9?=@A?;A?:;6;<;;;ACC=BCC?C=BAABB;999004:9//)/;/979;;=4<<;;;=4<<=7
@N9IO0:00752:05869
TACGGAGGGTGCAAGCGTTGTTCGGATTTATTGGGCGTAAAGCGCGTGTAGGCGGTCTCTTAAGTCTGATGTGAAAGCCCTGGGCTCAACCCAGGAAGTGCATTGGATACTGGGAGACTTGAATACGGGAGAGGGTAGTGGAATTCCTAGTGTAGGAGTGAAATCCGTAGATATTAGGAGGAACACCGGTGGCGAAGGCGGCTACCTGGACCGATATTGACGCTGAGACGCGAAAGCGTGGGGAGCAAACAGG
+
@?BB?ABC=;;:A=@?;;6;B>BB=?AD=BB?CC=9::AA9??CAB>@@CC???=@AAAA;=8????@@:::AAA<BBA=B@@:?@@@<@@9@B?B?B@BCA?>A>???BAAB=:99AA@CC>AABDD8::AAA=BCCCG@G@D?A>BABBB@AC@BCBCCC=CC996<=>CCE<CCACB@B@BBB@E@BB@@?845.4878:;@=AB=@A>AA@@A=@@:.-..-5:8=:773*3987444&4?9:9-999:
@N9IO0:00756:05909
TACGAAGGGTGCAAACGTTGCTCGGAATTATTGGGCGTAAAGCGCACGTAGGCGGCATTGCAAGTCGGATGTGAAATCCCTCGGCTTAACCAAGGAAGTGCATCCGAAACTGCAGTGCTTGAGTACTTAAGAGGATCGCGGAATTCCCGGTGTAGAGGTGAAATTCGTAGATATCGGGAGGAACACCAGTGGCGAAGGCGGCGATCTGGGAAGATACTGACGCTGAGGTGCGAAAGCGTGGGGAGCAAACAGG
+
A@@:94:B;@@@BB=;::=AAA@@<@=@?BB?BC?>??BD7:9::C:>?A@<?=499B7AAC7A?@@7:BB??@90;;9,;BB;@@49165A5@16.;A@@A>A=>A=4;66ABABBAD?BABABBB>B=A@@=@@CABB?C>A>AD>B?BDBA@::6:AAC>B?CCBCBBAA;;;A=@@=A?BBB?CCAA>@@B@C?@@=@AABBBCD?C?B@A;;:;ABBCCCCCACBBA@@:AACCCHD<BBCCF?BBB@
@N9IO0:00762:05862
TACAGAGGGTGCGAGCGTTAATCGGAATTACTGGGCGTAAAGCGTGCGTAGACGGTTATTTAAGTCGGGTGTGAAAGCCCCGGGCTCAACCTGGGAATTGCATTCGAGACTGAATAGCTAGGGTACGGTAGAGGGAAGTGGAATTTCCGGTGTAGCGGTGAAATGCGTAGATATCGGAAGGAACATCAGTGGCGAAAGCGACTTCCTGGACCAGTACCGACGTTCAGGCACGAAAAGCGTGGGGAGCAAAACAG
+
ABBCBBBB=BBBA?==9819;>@@=A?@>A???A<:::CD:@???@:::ABAAB@C?BBB;@5;;@@@9@C?@@A9??BA6AB8::AK@E?ACC?D@F:;;@@=ABB@@@AAA?@@ABBBBE=BA;;5;;:9@@6@=@:;99ACC>DACA;;:BBBB?CCBB;A<;;;;;DAAHGB@B-0+0:00000<<=8==<=4555<<<7<853/3?334449,33889398817873///&///////&/73333&399
@N9IO0:00716:05934
TACAGAGGGTGCTAGCGTTAATCGGATTTACTGGGCGTAAAGCGTGTGTAGGCGGTTCGTTAAGTCGAGTGTGAAATCCCTGGGCTCAACCTGGGAATTGCATTCGATACTGGCGAGCTAGAGTACGGTAGAGGGCGGCGGAATTCCGGGTGTAGCGGTGAAATGCGTAGATATCCGGAGGAACACCGATGGCGAAGGCAACCGCCTGGGCCTGTACTGACGCTGAGACACGAAAGCGTGGGGAGCAAACAGG
+
CBBBBCCC>AA@BBB@@@@B?AAA7:;@9@AAAA9@==>>7?AA?AACAA@<@@<@=AAB?B@B@@@BB@A@?AA<ABF>CBE>@@ABAE@BBD?D@D?BBCC>B@@@B@A@<@@>>>@@B@@ABBB?;;;?BD9BB;;;@DAC@C@DC>BBBBB>B?B@??<?CCCAAACBAAB=@=@A<><?AB@BAACABBE@A>@D@D?AA?BCC<A=ABAABBCBBBA@@???@=>???8?@???BB9AACCC?CBB?
@N9IO0:00722:05956
TACGTAGGGTGCGAGCGTTAATCGGAATTACTGGGCGTAAAGCGTGCGCAGGCGGTCTCGTAAGACAGGTGTGAAATCCCCGGGCTACAACCCGTGGGAACTTGCGCTTGTGACTGCGAGGCTGGAGTGTGGCAGGAGGGAGGTGGAATTCCACGTGTAGCAGTGAAATGCGTAGAGATGTGGAGGAACACCGATGGCGAAGGCAGCCTCCTGGGCCAGCACTGACGCTCATGCACGAAAAGCGTGGGGAGCAAACAGG
+
AABBA@@@:@@@@AA:;:?B?CBA;@*0*0==>><@@AFH?CCD;<;C@@@:00+0;;><<D@BB:::=A=BBAD8;;=;5:>60000:)0/+/;;;1;(/-(----73//3;393::::6:<;9>;7736(///(/::18;)/3,3386;13333333398666::29;995:7;<755:=6=>;?=@??>B@@@?AAA>A?ACCF@CC?AAC=C?BBBBCBFC8::A@@?><<=9833&78<<ABB6A@@?@6?A?4
@N9IO0:00739:05950
TACGTAGGGTGCGAGCGTTAATCGGAATTACTGGGCGTAAAGTGTGCGCAGGCGGTCGCGCAAGTCGAGTGTGAAAGCCCCGAGCTTAACTTGGGAATTGCGCTCGAAACTACGTGACTGGAGTGTGGCAGAGGAAGGTGGAATTCCACGTGTAGCGGTGAAATGCGTAGAGATGTGGAGGAACACCGATGGCGAAGGCAGCCTTCTGGGCCAACACTGACGCTCATGCACGAAAGCGTGGGGAGCAAACAGG
+
BCAAAAAE>AA@BBA@@@=A=ABCAB@B?BCAB@:9;9AB<BA@AB:;:@@>BD@BBBBBBBACBBBAA@A@CED=AAAA6@A@>>:@<@BGIK>CAC?CCCBBBCEC=C:::AACCCA@<;;;B;969;;A@;>+0*00)/3>5@7A066;<;;<C?@AAA8;95;;;;;;;;;;;4899=4>A@>B@AA@CCC@C9;;@@9?;@?A?6@=A>BBBAABB@@==9599;9;;=4<AA;<<<.;9AAA:BBB>
@N9IO0:00724:05975
TACAGAGGGGGCCAGCGTTATTCGGAATTATTGGGCGTAAAGGGCGCGTAGGCGGCCATGCGTGTCTTCCGTGAAATCCCTCGGCTTAACTGAGGACGTGCCGGAAGAAAACTGCAAGGCTCGAGTCCGGGGAGAGGGGGGTGGAATTCCCAGTGTAGCGGTGAAATGCGTAGATATTGGGGAGGAACACCGGTGGCGAAGGCGGCCCCCTGGACCGGTACTGACGCTGAGGCGCGAAAGCGTGGGTAGCAAACGGG
+
?@@@@;;;;;);9@ABBBFDD@BB<@<A8>>198-7=9=A6BC>9;;B@@@;00+0*0//79337:=:@5::==90444)49<8=>9=7::99;=@C?;00)0*/16666.79889)/)///484942999&333::;;<%;=6949-33(39::?884:4:944)4;::>;?>>::.444&4=2927347>79?495;.4.44.4999'4405:9<86666=<<<<9944.499544)444455)5<4444)4:>2
@N9IO0:00724:05994
TACGTAGGGTGCAGGCGTTAATCGGAATTACTGGGCGTAAAGCGTGCGCAGGCGGCTTCCTAAGTCAGATGTGAAATCCCCGGGCTTAACCTGGGAACTGCGTTTGAAACTGGGGGGCTAGAGTGCGGCAGGAGGGGGGTGGAATTCCACGTGTAGCAGTGGAAATGCGTAGATATGTGGAGGAACACCGATGGCGAAGGCAGCCCCCTGGGCCTGCACTGACGCCTCATGCACGAAAGCGTGGGGAGCAAACAGG
+
CDBBACCD>9;:AB=ABB;@;@BC@B7:8;BBBE?@A?CC?CCCBBBBB==99:2;C>D?BB@BBBB<B;66@<<24<44&5<2<<9;7:7:=?9@9@@@???C549</444<<<<%<<<;;ABBAA<A::598A=?=(50-0)0)/)//:///::888//(/6.678;;@;<=8<<<C0378=65555@?>@;;;;=A<A?@@CCC1BBD>FACBA@@?AA@;;29==>ABCBAAF>CDIHCCC7@@A@A8@A@;
@N9IO0:00726:05969
TACAGAGGAGCCAAGCGTTGTCCGGATTGACTGGGCGTAAAGCGCACGCAGGCGGATGCGCGCGTGGGGTGTGAAATCTGGCCGCTTAACGGCCAGGCGCCATCCCATACGGCGCGTCTGGAGCCTTGCAGAGGTCGGTGGAATTGCCGGTGTAGTGGTGAAATGCGTAGAGATCGGCAGGAACACCCAGGGGGAAACCAGCCGACTGGGCAAGTGCTGACGCTGAGGTGCGAGAGCGTGGGGAGCGAACCGG
+
ACB@@@B??><8>9>=?@<??B?B=A?<?@@@CD=@A@BD=B;;;D=BAAB?AC?@@@@@@ABBBDEE;CBB9990<<;@=C?CBC@D@@@>@?BB@BCC@CCCE=A@A@@==696?>>><;;;9<7;;;;;;8<<<9==:A9>9;?7;9<>>>>==:==CC=A@@@@AA@??>@A>@@@=A=???A9@@=>>1?D6D@AAA@BBBBBC=@@=@00/9777;:::99395559999998;88+:<852,2164
@N9IO0:00747:05960
TACGGAGGGGTGCGAGCGTTGTCCGGAATCACTGGGCGTAAAGGGCGCGTAGGCGGCCCGGTAAGTAGGGGGTGAAATCTTGCGGCTCAACCGCAAGGCTGCCTCCTAGACTGCCAGGCTCGAGCACAGTAGAGGCAGGTGGAATTCCCGGTGTAGCGGTGGAATGCGTAGAGAGTCGGGAAGAACATCAGTGGCGAAGGCGGCCTGCTGGGCTGTTGCTGACGCTGAGGCGCGACAGCGTGGGGAGCAAACAGG
+
B@BB=;9;9&444:9::;@=A==:>:=9@@==:9904559<099099;:955.44.5:197<<7<00/::<*<<<<,//5.5;96@<B>9>7;;A7:5;<==8<A>A@<<C?881//)///>=:88999;@AAB@BCB?BB=A=?4:9,95>@AABBB?CC@C?A@9448888//////(/17939=966===8===8=7<<=@=<@CDFD?C@CC9@?;;95>==4555:99==:;;<===>>+5544808887
@N9IO0:00757:05968
TACAGAGGAGCCAAGCGTTGTCCGGATTGACTGGGCGTAAAGCGCACGCAGGCGGACGCGCGCGTGGGGTGTGAAATCTGGCCGCTTAACGGCCAGGCGCCATCCCATACGGCGCGTCTGGAGCCTTGCAGAGGTCGGTGGAATTGCCGGTGTAGTGGTGAAATGCGTAGAGATCGGCAGGAACACCCAGGGGGAAACCAGCCGACTGGGCAAGTGCTGACGCTGAGGTGCGAGAGCGTGGGGAGCGAACCGG
+
@@@::;A>>??;?8<<8:17886<8<=9;@@CDD><99A>466A<C55:AB9BB?CC?@>;;9555<=0=>@@@@66665055:?D@D?BB@C<@@:<//)//7;39<;>>:>=?;;>>?:666:>166;;;<8<<=166069=2699=:;<A===><@?GC>ABBB@@BAA@;??7@BB=@8?@@G;;;999'4;2<<B=C@CBBBA=59:3:=;89;::99;;3314<;<==8888>A@@199A@A8?8=6
@N9IO0:00759:05991
TACGTAGGGTGCAAGCGTTAATCGGAATTACTGGGCGTAAAGCGTGCGCAGGCGGTTTCGTAAGTCTGTCGTGAAATCCCCGGGCTTAACCTGGGAATGGCGATGGAGACTGCGAGGCTAGAGTTTGGCAGAGGGGGGTAGAATTCCACGTGTAGCAGTGGAAATGCGTAGAGATGTGGAGGAACACCGATGGCGAAGGCAGCCCCCTGGGTCAAAACTGACGCTCATGACACGAAAGCGTGGGGAGCAAACAG
+
BB@@BCCC><;;B?BBCC@B?BBC=@5;.4>?>@<@@@CF>BBB;;;BB;:6:B=BF>CCLD@A@;AAA@ABBBD=AB@A8AD>C<7<;A:;;;1>:>:5:<<<=8<::99998<86????ABBA=?;>?789=>?>'??BC<?587;:;9822288=22,/90...888:922222727908.887<?A@A=9:9<A>@@::===+;@=6B@@BA1>@?>;9?8777333399;B:??BA@@@5?990@5=76
@N9IO0:00761:06006
TACGTAGGACCCAAGCGTTATCCGGAGTGACTGGGCGTAAAGAGTTGCGTAGGCGGACAAGTAAGCGAATAGTGAAATCTGGTGGCTCAACCATCAACACATTGTTCGAACTGCTGGTCTCGAGAATGGTAGAGGTAGCTGGAATTTCTTGTTGTTAGGAGTGAAATCCGTAGATATAAGAAGGAACACCAATGCGTAGGCAGGCTACTGGACCATTTCTGACGCTGAGGCACGAAAAGCGTGGGGAGCAAACAG
+
:::;;CA?BBB<A>AA@A=A@D0529<<<>@>@G8666>@7<==?25555995:=8<=>8<<<255:>9<<<;::=5544<55525;>>9>9A85/)-----(--057823444<<7<<C:98<86;A6;///0)0//9@A>A500-0=:--(--(-539;;;;:///(/--////270-,(,(*(**209(--/:;;<6;:=8<<;:??49;:;<<0;99=8888877177/////&///5555&5<:::0944
@N9IO0:00717:06056
TACGGAGGGTGCGAGCGTTGTCCGGAATCACTGGGCGTAAAGGGCGCGTAGGCGGCCTGGTAAGTAGGGGGTGAAATCCTGCGGCTTAACCGCAGGGCTGCCTTCTAAACTGTCAGGCTCGAGCACAGTAGAGGCAGGTGGAATTCCCGGTGTAGCGGTGGAATGCGTAGAGATCGGGAAGAACATCAGTGGCGAAGGCGGCCTGCTGGGCTGTTGCTGACGCTGAGGCGCGACAGCGTGGGGAGCAAACAGG
+
ABCC@BCC>:99A@@?BB?BBB?B?B8;;BBCCC=9::DF;@A;AB@BB@?99:4;=AA=BB?AB>??=?0?BCC>AA?BB@@7;C:C:B;CCCCD=B?@??@@CBBC=B@@@B@;7:<<<;<ABCCC@??AB@BBA?CC@C<>;=@8@:?===>00,0@<?<@A@ABBAAABBBBB>B@BB?BBBBBAAA?>>?:?9::3:<@???AC:@ABB<?ACAAABA?>??=?@AAA???BBBBED:???BD:???@
@N9IO0:00728:06037
TACAGAGGGTGCAAGCGTTGTTCGGAATTATTGGGCGTAAAGCGCGTGTAGGCGGCTTTGCAAGTCGGGTGTGAAAGCCCTCGGCTCAACCGAGGAAGTGCGCCCGAAACTGCAGAGCTTGAGTACCGGAGAGGATGGCGGAATTCCCCAAGTAGAGGTGAAATTCGTAGATATGGGGAGGAACACCGGTGGCGAAGGCGGCCATCTGGACGGATACTGACGCTGAGACGCGAAAGCGTGGGGAGCAAACAGG
+
BCA::;A@8;;9?:=8:949?<?<471767:.5:18<==?9??@>@???::5;B>;<<7;AC?BA@@A=AA;;;A:@AA4A9999@BB=B=@@?;B7:;CCDDC;;:C;@:9::9;@@@@CCCB@B=@7;;AB@BCB@CB?C=?=?DF:C?CAA@::6:@BA8?<?AAADBBCBBEG;BC8:8:?=<@;::5:@A>A?BB@C@BBBBB?B@@=?AA@@@@BBBCBBB@@@B;;;6;ACCCDD;CCCCC=C@A=
@N9IO0:00743:06045
TACGTAGGGTGCGAGCGTTAATCGGAATTACTGGGCGTAAAGCGTGCGCAGGCGGTGAGTTAAGTCTGATGTGAAAGCCCCGGGCTCAACCTGGGAATGGCATTGGAAACTGGCTCGCTGGAGTGTGGCAGAGGGGGGTGGAATTCCGCGGTGGTAGCAGTGAAATGCGTAGAGATGCGGAGGAACACCGATGGCGAAGGCAGCCCCCTGGGCCAACACTGACGCCTCGAGGCACGAAAGCGTGGGGAGCAAACAGG
+
BBBBBABB=@@@AAA::;5;5;;0)0+0)/000=396;DD>CCCAAACCBB>::9:BAAD>@=@@@@::<BCDBD=?<==2=<6837<4:4:?=4<5447;AC<A=A@8>?@3393383317@????>@>>988888%8:4;9@9:47--)--)---63333390...66668//.97=5>@4>4>9>:???<6//.2646555>>>*7<;05/5485222997966/...(..8778/9=@8888&22533,3593
@N9IO0:00748:06036
TACGAAGGGGGCTAGCGTTGCTCGGAATTACTGGGCGTAAAGGGCGCGTAGGCGGATGTCTAAGTCGGGGGTGAAAGCCCGGGGCTCAACCTCGGAACTGCCTTCGATACTGGACATCTTGAGTACGGGAGAGGTGAGTGGAACTCCGAGTGTAGAGGTGAAATTCGTAGATATTCGGAAGAACACCAGTGGCGAAGGCGACTCACTGGCCCGTTACTGACGCTGAGGCGCGAAAGCGTGGGGAGCAAACAGG
+
B?@;:4<;;;*4;;;5;;?BCBBB@B@C@BBBBG?BBBDF>BB<BBAAABB@BC@::::::@<@AABCDD5;;;M=@@F>BBB;BAAA5;8;BC@C@CCBB?B@BAA@@@>>9=@?=?A;?>??BABC=BABB=<>>??B?B?ABB;?8>>>>?>??:===C9A:?:8;>>>?>8==8=5::5??>=@BAC78:94:.7==BBBC???=@@9@@8??==C886@9:94873CCC>BBB@@@@4?@@AC>AAB;
@N9IO0:00749:06049
TACGGAGGGGGCTAGCGTTATTCGGAATTACTGGGCGTAAAGCGCACGTAGGCGGCTTTGTAAGTCAGAGGTGAAAGCCTGGAGCTCAACTCCAGAACTGCCTTTGAGACTGCATCGCTTGAATCCAGGAGAGGTGAGTGGAATTCCGAGTGTAGAGGTGAAATTCGTAGATATTCGGAAGAACACCAGTGGCGAAGGCGGCTCACTGGACTGGTATTGACGCTGAGGTGCGAAAGCGTGGGGAGCAAACAGG
+
@@AC=@?@??,@BAAA@@>AB?BC@C?C@BBCCE>@A@CC8;;@ABCBBBB?@@<@BB=BBB@BBBCCCC@@A@D<@@??@=AAACDJACCC@BBB@CBBB@DD>AACC=A=BBBCBCC;:9:BA=BB=A@;;6;C<;:@:?6A;?;C;@@<>>??A?BBCC>C@BBBCCCBDFACCAC@AAACCC@DCCA=AA@9@900+0<000AA>ABCC@BCC@@@@BBBBAA>ACCBBB>BBBCDED9AABBB=A?>9
@N9IO0:00754:06030
TACGAAGGGTGCAAGCGTTACTCGGAATTACTGGGCGTAAAGCGTGCGTAGGTGGTTTGTTAAGTCTGATGTGAAAGCCCTGGGCTCAACCTGGGAACTGCATTGGATACTGGCTTACTAGAGTGCGGTAGAGGGGTGTGGAATTCCCGGTGTAGCAGTGAAATGCGTAGATATCGGGAGGAACATCTGTGGCGAAGGCGACACCCTGGACCAGCACTGACACTGAGCACGAAAGCGTGGGGAGCAAACAG
+
B@@:0*0@50/0@7<@C@ADBBBB=@6:28?DAD>A:::@3>:9:9;AABC@;;4;=59@<A8B=BBBB;65><<)5<;0=B>06;;?6>9BB<4<7;@@A?C<?7;<DDCB>?@=@@BB@:55:>@:?9B;@??6??::8>=C6;;695:=:@;@<ABA@A;AAABBBBBBBABAB=BD@D@CC;5999<4<>>9=4;988433,3=6:?8;;888:;@C8//9//-8--/:29987778.88;;;5???
@N9IO0:00758:06014
GACGGAGGGTGCGAGCGTTAATCGGAATTACTGGGCGTAAAGCGCACGTAGGCGGTGGTGTCAGTCCGTTGTGAAAGCCCCGGGCTTAACCTGGGAATGGCAAGGGCGACGGCACCACTGGAGTGTAACAGAGGACCGTGGAATTCCCGGTGTAGCGGTGAAATGCGTAGAGATCGGGAAGAACACCGATGGCGAAGGCAGCGGTCTGGGTTAACACTGACGCTCAGGGGCGACAGCGTGGGGAGCAAACAGG
+
BBBD?AAA<;;:C@A@@@=@=ABA>@5<2:?AAC=A@@BB=BAABC<;;@@;00,0=;@AACCBBA=AB6;;BBB9AABA9BE;@@5;5<5;A@8@=?@5AC?BB=AAACB?BAB>BBCG>AAABBB@A:;;;6:A?ABD@C>A>AB=C>A??????>AAB=6;;BB@@?@@@><<@4;5;<79;;?B@B@=@@C=A>;;:BB<@@?@@0;5:;@@?A>>?@???BBEE;CCCAAAAA;;;;.;@AEE;B@A?
@N9IO0:00732:06072
TACGTAGGGGGCGAGCGTTGTCCGGATTCATTGGGCGTAAAGCGCTTTAAGGCGGTTCGCTAAGTCGCGTGTGAAACCTCCAGGCTCAACCTGGAGACGCCACGCGATACTGGCGTGACTAGAGTTCGGTAGGGGAGTCACGGAATTCCTGGTGTAGCGGTGAAATGCGCAGATATCAGGAGGAACACCGGTGGCGAAGGCGGTGATCTGGGCCGACACTGACGCTGTAGAGCGAAAGCGTGGGGAGCGAACAGG
+
BDABB99999'<B??@@A>BBD?C?AA@BBB=@@<?CBCC=BAA@BA6;.4749057<<A;;5:>99;::@@;;;):.4:5::59:::5:5::8=>>BCB?AA6669=@A<<5;5;A>@A;999@8=?8=?@>?4944:<7939=A=B?BB?BA<AAAB=@;94)9@?@995@>@9595.55.54==<5<75515;?9>6>?=?@>?@>BB;@;?A:84=>><::9>794:8:;A?3@AA@???3:;;;B?;;;6
@N9IO0:00733:06084
TACGGAGGGTGCAAGCGTTATCCGGATTCACTGGGTTTAAAGGGAGCGCAGGCGGACTTGTAAGTCAGTGGTGAAATACCTGAGCTTAACTCGGGAACTGCCATTGATACTATAGGTCTTGAATATTGTTGAGGTTTGCGGAATGGGTCATGTAGCGGTGAAATGCATAGATATGACCCGGAACACCAATTGCGAAGGCAGCAGGCTAAACAAAGATTGACGCTGAGGCTCGAAAGCGTGGGGATCAAACAGG
+
@AAA>;;;6;AAB>BCBB=@@A7;5:@;>@@999/3:(33(3:188@AAA<7<A:?@@5:<<7<=<@@@@=AA@A:AB=7A:55;C?B?BAABB=B?A;9;8>?.9:;;A@BBA@5<;;59;>C;;5;;7;;A?BA=BBA?A6;<A9<<<000;:;A>:::=6===?>?=????@AAA<A?B?;;09=,0+0///)/6::;<;;8;==?6<<=5==>9=<<;;A?=><:::AAA9?9::AAA6:;:CD>??@?
@N9IO0:00733:06088
CACGGGGGGGAGCAAGCGTTGTTCGGAATCACTGGGCGTAAAGGGCGTGTAGGCGGTTCGGTAAGTGAGATGTGAAATCCTCCGGCTCACCCGGAGACCTGCATCTCAAACTGCCGGACTAGAGTATGGGAGAGGACAAGGGAATTCCTGGTGTAGCGGTGAAATGCGTAGATATCAGGAGGAACACCGGTGGCGAAAAGCGCTTGTCTGGCCCAAATACTGACGCTGAGGCGCGAAAGCTAGGGGAGCAAACGGG
+
AB;;;;;;;"98<83<?>>.446;<0926=BBBCC=;;9;;0:=6=CBCBAA>BBBE@CCBCC@BCDAAA???A@A::?<?@4=4=;<<<>6;9=:871738<@>??@@:ABAA=A=???A???@?>?A::9:A@CCEADC?C@B@B@BB?CBB;;;A=A;;;0;95BB@?C@:000/)//27277729344.44444&4;988044488.44(99(5;@9>A@A@<555.595595)5==>@CD:CBBCG>BAA;
@N9IO0:00736:06079
TACGGAGGGCGCAAGCGTTGTTCGGAATCACTGGGCGTAAAGCGCGTGCAGGCGGCTTGGTAAGTCGGGTGTGAAATCCCGGAGCTCAACTCCGGAACTGCACCCGATACTGCCTCGCTAGAGTCCCGGAGAGGATGGCGGAATTTCCGGTGTAGAGGTGAAATTCGTAGATATCGGAAGGAACACCAGCGGCGAAGGCGGCCATCTGGACGGTGACTGACGCTCAGACGCGAAAGCGTGGGGAGCAAACAGG
+
?>9:4;<@9@@>C?BBBB?@@@CD@C@BBBAEFF>BBBCC>CBBB@@@@;;5;A;AC<D:BB:BBCB?6@@@CCD=BBB6969?@@BC9;;C?B=A=A:9:AAA9BBBBBACB8:9AAAAA=?>B=2><?8?A>ABB?@A<@<?@8@?C?>=;@@0000=AA@C?CBB@;;;>=><8<380718877==><8<75-86<:1;7=9;9937889=?B??;;;D?::;B@==<?>>1:::8888'6:<<>7;;;:
@N9IO0:00751:06084
TACGTAGGGTGCGAGCGTTGTCCGGAATTATTGGGCGTAAAGGGCTCGTAGGCGGTTTGTCGCGTCGGGAGTGAAATCCACTGGCTTAACTGGTGGCTTGCTTTCGATACGGGCAGACTGGAGGCATGCAGGGGAGAACGGAATTCCTGGTGTAGCGGTGAAATGCGCAGATATCAGGAGGAACACCGGTGGCGAAGGCGGTTCTCTGGGCATGTCCTGACGCTGAGGAGCGAAAGTGTGGGGAGCGAACAGG
+
BCBBB>>>5;;;CAA;;;<@BFAC@B@B?CC?CB9??999,;B;BBBCCCC?BB>BC<AABB@A@CCC<;;;@@@9@B?BBBB=AA7;6:BB9>@:?B5;;BB;BBBCCCCC>BBBCCCC@BB>A?===9999*:@?:?F@C?B@C?BA?;;;BCBB?B@@A:;;;DCCCCCCBB@A=@@=?=@@@=B>AA@CBB5949A;@<@@A???:?BBBBD@FAAAAA@@@@?@@@;;;6<BCBCCD;CBBA?;??@=
@N9IO0:00753:06099
TACAGAGGTCCCAAGCGTTGTTCGGATTCACTGGGCGTAAAGGGTGCGTAGGTGGTCGGGTAAGTCTGATGTGAAATCTCCGAGCTCAACTCGGAAACTGCATCGGATACTATTCGGCTCGAGGATCGGAGGGGGAGACTGGAATTCTCGGTGTAGCAGTGAAATGCGTAGATATCGAGAGGAACACCAGTGGCGAAGGCGAGTCTCTGGACGATTCCTGACGCTGAGGCACGAAAAGCTAGGGGAGCAAACAGG
+
?@@::;A<<<;0;.449:4==9><6=??@==999/8;39;.44(4::>BBC?B?>B;;905>5:9@@?=>@<7;4(4::B:@?@@BAA7>9;;.55)5:@BABCC@A::7<=;:8837===9:3333:-33333$39;A:925=A<?@BB69;;;;@;559:5,59;=????A:97=9444.9594929;4:;::;157<B@A6;9@<B?BBAAA:?@B;;;>=<<<<8;@;7977&79=99:9-3<:@;4ABC:
@N9IO0:00755:06074
TACGAAGGTGGCAAGCGTTATTCGGATTTACTGGGCGTACAGGGAGCGTAGGCGGTTCGGTAAGCCCTCTGTGAAATCTTCAGGCTTAACCTGGAACAGTCGGAGGGGACTGCTGGGCTAGAGGACGGGAGAGGAGCGCGGAATTCCCGGTGTAGCGGTGAAATGCGTAGAGATCGGGAGGAAGGCCGGTGGCGAAGGCGGCGCTCTGGAACGTTTCTGACGCTGAGGCTCGGAAAGCGTGGGGAGCAAACAGG
+
CA>?=294:@;@@=A:;;?@A?BB@BBD>BB??@899:AAADF><<<CDCC?BB>A=BB>AA;;9;05::<=;;;6;>@9A@;=@A190/7>>7>6/00/0<3<@BB8CAA@?BC>6:><;::79==91=??B=A>>;9<17-3-33(333733338<<;8@2;;>?@=>>@844==3==03-4.4.4.4439:96;744.4445::<6;.4555)5554::44477)////)/7.7//55::+55444)44;8
@N9IO0:00730:06138
TACAGAGGTCCCAAGCGTTGTTCGGATTCACTGGGCGTAAAGGGTGCGTAGGTGGTCGGGTAAGTCTGATGTGAAATCTCCGAGCTTAACTCGGAAACTGCATCGGATACTATTCGGCTCGAGGGTTGGAGGGGGGACTGGAATGCTTGGTGTAGCAGTGAAATGCGTAGATATCAAGCGGAACACCAGTGGCGAAGGCGAGTCCCTGGACAACTCCTGACACTGAGGCACGAAAGCTAGGGGAGCAAACAGG
+
BBCAAAB?BBB<A>A@@A=@B@DC?:94:=<<>?9?BCCC?CE>@@@<BBB?BC@BA@@;@B?B=CBABAABA<>7555A=:;6@@=;:==>@2550555:>C@@<?>BCB;;26;5@CC>@@@9@5;5;44444#4>@C7;4:@@@5@7<@A@@??;?ABA5858::;998733=59?B=?=?@?<??>>9<>>393:<>;777)3;5;;<7=<;6;:33399833,39777;18<8;<;=1@;BB=6=<;7
@N9IO0:00725:06207
TACGGAGGGAGCTAGCGTTGTTCGGAATTACTGGGCGTAAAGCGCACGTAGGCGGCAATTCAAGTCAGAGGTGAAAGCCCGGGGCTCAACCCCGGAACTGCCTTGAAACTAGATTGCTAGAATCTTGGAGAGGCGAGTGGAATTCCGAGTGTAGAGGTGAAATTCGTAGATATCGGAAGAACACCAGTGGCGAAGGCGACTCGCTGGACAAGTATTGACGCTGAGGTGCGAAAGCGTGGGGAGCAAACAGG
+
>A@<<@@@9:9:@@A?@@=@@>AA?B6;49@@@A8;;;;<0:959=9999@;:;2997@<?A=ABB@@BB>BAAA9;<</;CB;C9;9????0=8947.--(-(-66.6:;<;@=AABABB@@>?;A=AA;;4:9>:<@@C@C@D@DEDCBAA@;;5;A@?9@;:99<;68----050-/)33/)////(//:0618344:;:<<@;@::6:>AA6::>@@@BAB>A@?;;<0;;??DDC6:;@@@:BBD?
@N9IO0:00734:06196
TACGAAGGGGGCTAGCGTTGTTCGGAATTACTGGGCGTAAAGCGCACGTAGGCGGGTATTTAAGTCAGGGGTGAAATCCCAGAGCTCAACTCTGGAACTGCCTTTGATACTGGGTACCTAGAGTATGGAAGAGGTGAGTGGAATTCCGAGTGTAGAGGTGAAATTCGTAGATATTCGGAGGAACACCAGTGGCGAAGGCGCTCACTGGTCCATTACTGACGCTGAGGTGCGAAAGCGTGGGGAGCAAACAGG
+
79:883888:):BBBBCC@CB@BA>B6;05@??B;;9;@?8?959C;<<CC@CCD>DBCC8;:;DBBCCC7AAAB;AAD;A@C;;;BC>A@BBC@E8<;;>5>>/55ABBBBB5@??4>955<==BB?A>A>?;?>?=9917=B>C@CCC:9:A@@A>?88@8@5;;7;>>@==98818@7=5;;=<A888====:=3887<==A>=:=A8>>:>=B@A888=8881688==>5>=>=<==/;;;:>6<<<:
@N9IO0:00736:06209
TACGGAGGGGGCTAGCGTTGTTCGGAATTACTGGGCGTAAAGCGCACGTAGGCGGCTTTGTAAGTTAGAGGTGAAAGCCCGGGGCTCAACTCCGGAATTGCCTTTAAGACTGCATCGCTTGAACGTCGGAGAGGTGAGTGGAATTCCGAGTGTAGAGGTGAAATTCGTAGATATTCGGAAGAACACCAGTGGCGAAGGCGCTCACTGGACGACTGTTGACGCTGAGGTGCGAAAGCGTGGGGAGCAAACAGG
+
@ABC>A@DDD1CCBB?@??AC@CC@C@B@BBAAD=ABBAA;@@@@BA@@AA>;:6;BB;BBC@CL>BBCC@CCDD<AAD>DDD;CBBB?BBC@C@B@C@CG@DD=C?BA@;;;@@<=BC=BBF:66HK:@@A?:CB<<@B:?:B>B>A>:>>@AA@A?@??C<A=AB?:9:?AA:?@6?;A:688=?BBBC?@@@8@?00/:=??CC>@=8???@B;><B>=B:;:=>=;<==9>BB@@@@4>>??C:>>??
@N9IO0:00741:06194
GACGAAGGTGGCTAGCGTTGCTCGGAATTACTGGGCATAAAGCGCGCGTAGGTGGTCCTGTAAGCGGAGGATGAAAGCCCATGGCTCACCCATGGAACTGTCCTTCGGACTGCAGGGCTGGAGGGCGGGAGGGGAGAATGGAATTCCCGGTGTAGCGGTGAAATGCGTAGATATCGGGAGGAACGGCCGGTGGCGAAAGCGATTCTCTGGCCCGTTCCTGACACTGAGGCGCGAAAGCTAGGGGAGCAAACAGG
+
?A=;:5;=?A8BBBABBA6;;A57,58=254=B=1=>9:9/7737:;?;<<=A@<==60000+0//279797333(333)39<<;;8789-849>A>9;;:;4::;:49999;=>>8>;=165<2596,5<<>066<=<@6>9=.95,57555<AAB@CCDC=CB@AAA@@;;<BAA<A@+0+00*0:>900,0>@?<BBBAB?@?@=>9=<9==6=9?9;;:88844.44444<2<<44444&4455<15555
@N9IO0:00756:06209
TACGAAGGGTGCAAGCGTTACTCGGAATTACTGGGCGTAAAGCGTGCGTAGGTGGTTCGTTAAGTCTGATGTGAAAGCCCTGGGCTCAACCTGGGAATGGCATTGGATACTGGCGACCTAGAGTGCGGTAGAGGGGTGTGGAATTCCCGGTGTAGCAGTGAAATGCGTAGATATCGGGAGGAACATCTGTGGCGAAGGCGACACCCTGGACCAGCACTGACACTGAGGCACGAAAGCGTGGGGAGCAAACAGG
+
???;:4;;0;@?B?B;;;=A@<@@8A5:,7;;8<79:9BC<AAA@@;;:@>><:6;>A?B>B>ABBBA;ABAAB<06;>6CD@7AACC;C:HHA8E:=A:BBB?C?BBBCFF@BBCBABBBBBA@@B?BABAA@@7@>@?;@5:5;A9A?CBBBBAAACCCF>DDBBBAACAAABBC=CD@C@@@@AA@A@<@AA>A>BBBCBDD>CC@CD>@AD@A?<BAA<9///)/9//5>38887733&38??@599:;
@N9IO0:00717:06258
TACAGGGGGGGCAAGCGTTGTTCGGAATTACTGGGCGTAAAGGGCTTGTAGGCGGCCAACTAAGTCACACGTGAAATCCCCAGGCTTAACCTGGGAACTGCGTGTGATACTGGATGGCTTGAATTCGGGAGAGGGATGCAGAATTCCAGGTGTAGCGGTGAAATGCGTAGATATCTGGAGGAATACCGGTGGCGAAGGCGGCATCCTGGACCGACATTGACGCTGAGGAGCGAAAAGCTAGGGGAGCAAACGGG
+
BBCBBBBBBA#@@;@;;:?BC@CD@F@C?CBBJK>A@ABG?CD>CB@BA@A:9:4;<@<@;;5;BDBBBAAAABI?FJGG700-0@<>;@?99959;>@B??@B?@?A??;:5;AB?CC@BB@B@BCE=AA@@@:@@B9;:D@C>C@AA=ABABB9959@@@<AAABBCBBB@AA:82992939==:=>:;5;00+0+00*0<>>;BB@CB?ABCDE@CBBA@@@;;5;@@;;;;*;>>>?B<7@?;9925@<;
@N9IO0:00727:06235
TACGAAGGGTGCAAGCGTTACTCGGAATTACTGGGCATAAAGCGTGCGTAGGTGGTTTGTTAAGTCTGTTGTGAAAGCCCCGGGCTCAACCTGGGAATGGCAATGGATACTGGCAGGCTAGAGTGCGGTAGAGGGTAGTGGAATTCCCGGTGTAGCGGTGAAATGCGTAGAGATCGGGAGGAACACCAGTGGCGAAGGCGGCTACCTGGACCAGCACTGACACTGAGGCACGAAAGCGTGGGGAGCAAACAGG
+
@@A;95;B<@@@B@B9;;?@AAAA7@=A?BBBBC<BA::9.988<??@@A@=>@;?A:AB?C?AACDCC?BCBCE8;965&5>3;;CA=@9;;;75:CE;BB?BB@CBCB@@>ACC?BBBBBBBBBB?AAB???8ABBCB@B>A>AC>B?BDDCB==;=BBB=BBAA@?:7;:?=@<)371;5<>?>AABB>ABC?C?BB??:;:8:@;==9===<>86699<;=6818???AD9=///7;;+55=9808;;4
@N9IO0:00731:06233
GACAGAGGGGGCAAGCGTTGCTCGGAATTACTGGGCGTAAAGGGCGCGTAGGCGGGATGGCAAGTCGGTCGTGAAATCCTTCGGCTCAACCGAAGAACGTCGATCGATACTGCTGTTCTAGAGGATTGCAGAGGAGACTGGAATTCTCGGTGTAGCAGTGAAATGCGTAGATATCGAGAGGAACACCAGTGGCGAAGGCGAGTCCCTGGACAACTCCTGACACTAAGGCACGAAAGCTAGGGGAGCAAACAGG
+
ACB@@@@@@@2AB>B@@@@CBBBHAC@C?AAB@B<BBBCI?BB>BBBBBBC@CCE=BAA@CC@CCCC@CBBAAAA<AC@C@CD@CBCC?B@BC?BB@B9;;@@BAAA@@A@??BBB@CCBBA@<??5::BAAC?:::@ABAE?C?BBBB?BBB@A@>???BB:ABB???BAA???==>::39;>@@<?>;;8=9:.36;@@B:88*784;8<<???<@@>??AAA>A>AC:99A8???BCCC:989BB=????
@N9IO0:00739:06251
TACGTAGGGGGCAAGCGTTGTCCGGAATTACTGGGCGTAAAGAGCGTGTAGGCGGGAATTTAAGTCAGATGTGAAACCTCCGGGCTCAACCTGGAGCATGCATCTGAAACTGGATTTCTTGAGGGTATGAGAGGAAAACGGTATTCCTAGTGTAGCGGTGAAATGCGTAGATATTAGGAGGAACACCAGTGGCGAAGGCGGTTTTCTGGCATACAACTGACGCTGAGACGCGAAAGCGTGGGGAGCAAACAGG
+
ABBAACCCCC1@@<@@;:6;==9B:C@C@CCCCC>BBCCC=CBB;69;>BB?CBB=B@BC=C:;;A=@A;:;@A>8D9?>4990=@=?;?<::05;?AA?;@AABBBE>B@@=@A@8;928>>@8?>?C???A9?<?5?@<AAC?B@CBB999::=?;?==?9777::9//...23508@<B;===9@BED;;;;<B;9;6;AB2@@B;>8<88A4@>>9999;662772299;3:AA====3=@@@@7=<<6
@N9IO0:00752:06221
TACGTAGGTGGCAAGCGTTGTCCGGATTTACTGGGCGTAAAGGGAGCGTAGGCGGATACTTAAGTGGGATGTGAAATACCTGGGCTTAACTTGGGTGCTGCATTCCAAACTGGGTGTCTAGAGTGTTGGAGAGGAAAGTGGAATTCCTAGTGTAGCGGTGAAATGCGTAGAGATTAGGAAGAACACCAGTGGCGAAGGCGACTTTCTGGACAATAACTGACGCTGAGGCTCGAAAGCGTGGGGAGCAAACAGG
+
CCABA@@>@C@DD@D@@@@BAB>B<@@D<BBBBE>@AACC>CE=BBBCB@>;>?:>BBBB@D=@?EE=B:;;@@=4BAA9;55)594949<6;;6@BBBBCCC?C?BB=CCCC>@@@@AAABBBCB@C7;;;;6;B=BBC?B?B=?=?CBCCAAA@@>@@@C;;9955:>AA@@7AB?B9BB8ABC>A;59.553035;=859?8@A?055<7;:79888834488:5;565:=5<855B>>1ABABF=A?@:
@N9IO0:00753:06255
TACGGAGGGTGCAAGCGTTAATCGGAATTACTGGGCGTAAAGCGCACGCAGGTGGCTGAGTCAGTCGATTGTGAAAGCCCTGGGCTTAACCTGGGAATTGCAGTCGATACTACTCAGCTAGAGTATGGGAGAGGGTAGTGGAATTCCCGGTGTAGCGGTGAAATGCGTAGATATCGGGAGGAACATCAGTGGCGAAGGCGGCTACCTGGCCCAATACTGACACTCAGGTGCGACAGCGTGGGGAGCAAACAGG
+
BB@A?@BD>BB@@;A;;;?C@CDG@C7949>>==9?@@AA9A;;:@<::?A?@@=@ABBCCCCBCCBBB669>>@2;;5)59;0;;:B?BACIC>C@B;?AAABBCCCCCDEC;;;BB===?::@?::3:A<@=7<994403285;<4;7??744==8====2443;;98>0//888.9;.516=;;;>6626<<:>;>>7<:44.44.4>4>9:::::::<<<454269/-----86////&3379;188<6
@N9IO0:00762:06222
TACGGAGGGTGCGAGCGTTGTTCGGAATTATTGGGCGTAAAGCGCGTGTAGGCGGTTTTTTTAAGTCTGATGTGAAAGCCCTGGGCTCAACCTGGGAAGTGCATTGGAAACTGGAAGACTTGAGTACGGGAGAGGGCAGTGGAATTCCTAGTGTAGGAGTGAAATCCGTAGATATTAGGAGGAACACCGGTGGCGAAGGCGGCTGCCTGGACCGATACTGACGCTGAGACGCGAAAGCGTGGGGAGCAAACAGG
+
CCCC?BBE>?@@AA?>??;AA@BC?A=@?@@<@A9:9:99.788>AAAAB@<:;+000000#0)0////0?@@@BA84:<3<::(7737-37AA<5B059589?5@5:;4<5;6;9=;;9899;BACCA6::9@<3;A=<@8B0;268ACCCBBBC?@@@ABA=BD?CBAB@@97-9<2<8694:>>6>0386=?>7:79=.959949;6;;9<;9:>?=9;9==>>@ABBCCCF9?==;;;;.:A;<;9;CC@
@N9IO0:00715:06294
TACAGAGGGTGCGAGCGTTAATCGGAATTACTGGGCGTAAAGCGTGCGTAGACGGCTATCTAAGTCGGGTGTGAAAGCCCCGGGCTCAACCTGGGAATTGCATTCGAGACTGAATAGCTAGGGTACGGTAGAGGGAAGCGGAATTTCCGGTGTAGCGGTGAAATGCGTAGATATCGGAAGGAACATCAGTGGCGAAAAGCGGCTTCCTGGACCAGGTACCCGACGTTCAGGCACGAAAAGGCCGTGGGGAGCAAACAGG
+
@@@@B;;;7;A>A9:9??<>;>??<@?B@DBBAC>BBAAA9@AA:::><>=?:;6;AABCBC?BA;;;0;A@;;;0;:==0?B-9:??;?;@@A<A>D7:;:;@@A;;;AAAE<;;;@A999,555949<<@>@7@@==B:>;>>8=9@<;:9:9:<?9;6@6BAB;5:A;00/::)/)/)/)///8:;;A=@???=+<88288-3,33,3/)//(////(/-,,2,256(,,-----&-(3178<<=18888=18882
@N9IO0:00724:06308
AACGTAGGAGGCAAGCGTTATCCGGAGTTACTGGGCGTAAAGCGCGTGTAGGTGGATCGGTAAGTTACTTATAAAAGCTACCTGGCTAAACTAGGAGAGGTTGAGTGATACTGCCAGTCTTGAATAGAGGAGAGGTTGACGGATTCCGCGTGTAGTGGTGAAATGCGTAGAGATGCGGAAGAACACCAGTGGCGAAGGCGGTCAACTGGCCTCATATTGACACTCAGACGCGAAGGCATGGGTAGCGAACGGG
+
D9CCDCC?996:A7;A@@:<AA?E=;95.5555B<<9;BD:A;:;C;90::400)/;/-*/7)/0)0/8386888&-----3::18888(33336:333-3-33888337==;<6883336:A<??<;8497734:4866:*//3:59;?>:::9::2::99)7=?@@CDAA@@@@?5;5<<4;AA;@@CC=@996;>BB>BCC?BBA:A=ACBBA@166>:?==@@@@@C@?;@=;;;CC?CCDBAA?ADD>
@N9IO0:00744:06290
AACGTAGGAGGCAAGCGTTATCCGGAGTACTGGGCGTAAAGCGCATGTAGGCGGTTGGGCAAGTGGCGTGTGAAAGCTCCCGGCTAAACTGGGAGACGACAGGTCAGACTGCCGAACTGGAGTCCGATAGAGGAGCGTAGAATTCCGGGTGTAGCGGTGAAATGTGTAGAGATCCGGAGGAATACCAGTGGCGCAAGCGGCGCTCTGGGTCGGGACTGACGCTGAGATGCGAAAGCGTGGGGAGCGAACGGG
+
>6@@@AA>AB?:;49;9;5:<=:=90///977D?ABBCF:<<;<?<>;8818:5:?BD=BB>AA@=@@@A@@@B9;;:??1>:?>?@;@BBE>CCCCD=;;C>B;<<A;;997<<7;@C??>>?<AA@@@BB@C@@@BCCD@B?C@EF?;;;@@@@=??DE>BCBCBCB@;;::=?6:8<=;?::4989:=@AA;8;<C8?;?=;;;;5789<68;;;;:@A898==884=<>8>989:;;&5555=.69B5
@N9IO0:00748:06286
TACAGAGGGTGCGAGCGTTGTCCGGAATTACTGGGCGTAAAGGGCGCGTAGGCGGCTTGGTAAGTCGGGGGTGAAAGTCAGCGGCTCAACCGCTGGACTGCCTTCGAGACTGCCTGGCTTGAGCATGGTAGAGGCTGGCGGAATTCCCGGTGTAGCGGTGGAATGCGTAGAGATCGGGAAGAACATCGGTGGCGAAGGCGGCCAGCTGGGCCATTGCTGACGCTGATGCGCGACAGCGTGGGGAGCAAACAG
+
BBCCCCCF>BBB?>>>?>9?@C=A>A?A=AA?>>5<?988-9@9@@AAAAA@C@>@?482:A>ABCCCCC2AADC<??A?@::6:@@B?B;;:BC>A:9:?9>=@?@@CBCBB@BD?BB??@@@@@A=BBBBC@BDC@CJ9;9;@CC7;8;BBABCIACCAC@BBCBCBCCC;99@D4858?:>9:9<8:;7;><39.49.95945=;;3?699?@@BBBAAA@@C;;;BA=0000/79;==/::<;;1555
@N9IO0:00740:06314
TACGGGGGGAGCAAGCGTTGTTCGGATTTACTGGGCGTAAAGGGCGGGTAGGCGGCCACTGCAAGTCGGTTGTGAAATCTCCGGGCTTAACCCGGAAAGGTCAATCGATACTGCAGGGCTAGAGTGCGGAAGGGGCAACTGGAATTCTCGGTGTAGCGGTGAAATGCGTAGATATCGAGAGGAACACCTGCGGCGAAGGCGGGTTGCTGGGCCGACACTGACGCTGACTCTGCGAAAGCTAGGGGAGCGAACGGG
+
??:::;:;%:9:<8ABCC@BA?@@.9;;)599=B>BAAGG>BB>BB>6@AA8AC?B@C@@@CE@BACC:C7AABCC=?@@F@CC>BA?A?BE>D>A@<B?B@@7AB@B>CBBBBBCC<BBAAAABBEDBD=AAA9AB@CCC?C=@<@A@@<@AA@B;;6;A@A<BBBBBCBCCDAAABB@@6;6;BB?C>AC<BBB7;9<CC>D>BCCCC>B?BB;;:??>@AAAAA@@?::<AAA<ABAAAAA7;::AA?BCD>
@N9IO0:00750:06328
TACGGAGGGTGCAAGCGTTGTTCGGATTTATTGGGCGTAAAGCGCGTGTAGGCGGTTTCTTAAGTCTGATGTGAAAGCCCTGGGCTCAACCCAGGAAGTGCATTGGATACTGGGAGACTTGAATACGGGAGAGGGTAGTGGAATTCCTAGTGTAGGAGTGAAATCCGTAGATATTAGGAGGAACACCGGTGGCGAAGGCGGCTACCTGGACCGATATTGACGCTGAGACGCGAAAGCGTGGGGAGCAAACAGG
+
A@BB=;9:5:A@@;@?@>=@A>BB?CAB=BB?BB99:9:9/7838=AB@@?;::4;;/:?<=5?@@BBBBBCBB=8?CA8DD?6BBCC:C?6CC:G4;;CCCC:C9BBDDCCC@BBCCC@CC?BCBBB<@A??@:@@A@DAD@C?C?BAAABECC?CA@CCF>BB799AABAAA@BB@BB?B?ABB;@===:@CC@C?CC?:::B>BB?BC@CBCCC?BAAA@;;;:9>=@:9:58?995?>1ABB@;3>?;2
@N9IO0:00753:06347
TACAGAGGGTGCAAGCGTTGTTCGGAATCATTGGGCGTAAAGCGCACGTAGGCGGACTGCTAAGTCGGATGTGAAAGCCCCAGGCTCAACCTGGGAAGTGCATTCGAAACTGGCGATCTTGAGTGTCGGAGAGGGTGGTGGAATTCCGAGTGTAGAGGTGAAATTCGTAGATATTCGGAGGAACACCAGTAGCGAAGGCGACCACCTGGACGAACACTGACGCTGAGGTGCGAAAGCGTGGGGAGCAAACAGG
+
LECAA@BB<;;9=8=::99@@<B<<<044::.44(33333(3333:433;?8?;8<94444:.49;;.55<<<::5::::&//)/7/0)57AA:)9.5555:@59:9:09;=0599@<@7;;;665==8<A??;088233-32828-33:339<>:3,3779/98=>?@@A??@5446BC5@5><A6?5555;A?5>5?@>>7:;=@@<@AAA5;;=>==878<?AA;??;::6/9@>??FH:@?@@A:8873
@N9IO0:00759:06330
TACGGAGGGTGCGAGCGTTGTTCGGAATTATTGGGCGTAAAGCGCGTGTAGGCGGTCTTTTTAAGTCTGATGTGAAAGCCCCGGGCTCAACCTGGGAAGTGCATTGGAAACTGGGAGACTTGAGTACGGGAGAGGGTAGTGGAATTCCCAGTGTAGGAGTGAAATCCGTAGATATTGGGAGGAACACCGGTGGCGAAGGCGGCTGCCTGGACCGATACTGACGCTGAGACGCGAAAGCGTGGGGAGCAAACAGG
+
CA@A?CCD=BA@99;>@@=AB=BA=@@B?BB@BB;@@899.37:<??@@@A=;;5<;;;;;$43999;=B;5599909;<<0@=4666B@C@EGK?C7;965<D=@?AM>CCB>6BB:557A@@>A>@;6ABCCD=BBB??;@?B=C>=BBBBB@?=?AA@@=5@<8<@BAABCB?BC<AB>@?AABAD@BC@BCC?C?AD@B;969=<7;;;====B>555;;=9555<888=?5::;3333&389;;18893
@N9IO0:00760:06353
TACAGAGGGTGCTAGCGTTGTTCGGAATCATTGGGCGTAAAGGGCGTGTAGGCGGTTTGTTAAGTCATGTGTGAAATCCCTCGGCTCAACCGGGGAACGACGCATGAAACTGGCAAGCTAGAGTACCAAAGAGGGGGGTGGAATTCCCGGTGTAGCGGTGAAATGCGTAGATATCGGGAGGAACACCTGTGGCGAAGGCGGCCCCCTGGTTGGATACTGACGCTGATACGCGAAAGCGTGGGGAGCAAACAGG
+
@AC;;;CC=BCB@@?>>=599=AC=B?B;;;@CE>BB@?@;@;4?<?@A@@9::4;A9@@@D@BBBBBBBBA@AC=BBA9A;;.9<AC7A>B@>2>:B==CB==?@@C>@A@?AD?BBBAAAAAAB?A<8@;;;;;;%;=<=<@=@C?EADCC?@@B>B@?D6:66<666>BABABE<@A@B@AA@?BC;;:;BD?GACD?CJEI5DC@C@C?@@AA@@?9999@?@>?>@=@A7;;???>?599?CD>C@;9
@N9IO0:00718:06373
TACAGAGGTCCCAAGCGTTGTTCGGATTCACTGGGCGTAAAGGGTGCGTAGGTGGTGGGGTAAGTCGGATGTGAAAGCTCGGAGCTCAACTCCGAAATGGCATTGGAAACTACCCTGCTTGAGGGTCGGAGGGGGGACTGGAATTCTCGGTGTAGCAGTGAAATGCGTAGATATCGAGAGGAACACCAGTGGCGAAGGCGAGTCCCTGGACGACTCCTGACACTGAGGCACGAAAGCTAGGGGAGCAAACAGG
+
ACBB@:94:BB;A>AABB?CC@CB???9?@?>>A99::@?9><5:?@@@AA>AC@CCCC;CC@CCCC@BAAABCD=BBA;?7::::CC>A@A=ABD<AB@BBB:C7>:4;;AA@6;@BC@A;;;7;BB=;;;;;;%9AAB?B=@<@BBA@BBBBB;;;CCBE>CBBBCC@@ACCCCCAAA?B>CBB?BB;;7;@A7<8@AAA@@@;@C=@@BBB@@<@AA;;;ABAB?ABB@AA;@A@ABCC;CBDBE?ABA@
@N9IO0:00719:06367
TACGGAGGGAGCAAGCGTTACTCGGAATTATTGGGCGTAAAGGGCGCGTAGGCGATCTGAAAAGTTCTGTGTGAAAGCCCACATGTTAACTGTGGAAGTGCACAGAAAACTGTTGGATTTGAGTTCAGGAGAGGAAGGCAGAATTCCCGGTGTAGCGGTGAAATGCGTAGAGATCGGGAGGAATACCAGTGGCGAAGGCGGCCTTCTGGACTGACACTGACGCTGAGGCGCGAAAGCCAGGGGAGCAAACGGG
+
CCCC?A@B:@@>?;@:;;@F666=7:4>8<<9==434433(3;134555<@?BBBCBBBBDC8???AAAAAAAAB=ABB<ABB???;@:@877?:=9?@??@AA@AAB9@@CF?B?BDE=BBCC@ABC??@@A?B?C?B@;;9;@CD?D@AA@BB;::;DGG?DCCDCBBBBBAA@G7B=:@:?>@<@C>>:?CD?C?BB>B=B8<<>9<BBBCBBBBBA@@@?=@@399=9:;0:939<>>-99?AA9BBB=
@N9IO0:00719:06371
TACGGAGGGGGCTAGCGTTGTTCGGAATTACTGGGCGTAAAGCGCACGTAGGCGGCTTTGTAAGTTAGAGGTGAAAGCCCAGGGCTCAACTCCGGAATTGCCTTTAAGACTGCATCGCTTGAATCCGGGAGAGGTGAGTGGAATTCCGAGTGTAGAGGTGAAATTCGTAGATATTCGGAAGAACACCAGTGGCGAAGGCGGCTCACTGGACCGGTATTGACGCTGAGGTGCGAAAGCGTGGGGAGCAAACAGG
+
BBBC@;;;;;*9@ABBBB@@@=@C?@=@<;:;@@8@@@BC;@ABAB;;;@@;00,0>>3@AC<AA@DBBB=:;;B7;;C?CDH>CBCB?BBB?C@C@C=@@@DD>D?BBBAA@BCBAA@>AA@CCACC>BBBA?AB@@@B?B@B>@>@CC@AAA@@@????E>B?BBAAAAABB?BB>@=AA;??@=AAAA@CA?:@:88.8???ABD:=<<A:>>@=;>=@@CBBB?9::AAB=BBBAACC:CBBBA<@@@>
@N9IO0:00727:06396
TACAGAGGGTGCGAGCGTTAATCGGAATTACTGGGCGTAAAGCGCGCGTAGGCGGCTTTGCAAGTCGGATGTGAAATCCCCGGGCTCAACCTGGGAACTGCATTCGAGACTGCATTGCTAGAGTATGGGAGAGGGAAGTGGAATTTCAGGTGTAGCGGTGAAATGCGTAGATATCTGAAAGGAACATCAGTGGCGAAAAGCGACTTCCTGGACCAAATACTGACGCTCATGGTGCGAAAGCGTGGGGAGCAAACAGG
+
?>>;;;9>6958??@979276<;94:7<.43377-7=387*78793/0000+075::A8>?@=AB@@=>A@A@@A09555'5A2;6666=;999095997///3896783333335999/////////(/8:::4:7;=>:>:>=4:54.59==9332337=673333:::<4444333(36;4999994445:78::&//////)/2573//)//(///:544=554:994555555)5<<<=AA1666>>46667
@N9IO0:00740:06360
TACGTAGGGAGCAAGCGTTGTTCGGATTTACTGGGCGTAAAGGGCGCGTAGGCGGCGTGTCAAGTCGATTGTGAAATCTCCGGGCTTAACTCGGAACGGCCAATCGATACTGACGTGCTAGAGTGCAGAAAAGGGCAATCGGAATTCTTGGTGTAGCGGTGAAAATGCGTAGATATCAAGAGGAACACCTGAGGCGAAGGCGGGTTGCTAGGCTGACACTGACGCTGATGCGCGAAAGCCAGGGGAGCAAACGGG
+
;>:99994)///.)----(//)//)4::1::9;;/499::5<=6===??BD>;:.9=:;;55.5:559=16666?6666?9>C>CD?C?AB@@=?=@>5@8A?BD;::A??=A@984=@89=888??=?=<+:6./0*/66385:6<B7=8<::@<=7173333&339<>@?=;;;8<166<7<6;;A5><55.599496;;<5<9<<555.5555<555;9556<<=>><<<==<)5549999.:<<DD=BBB8
@N9IO0:00747:06360
TACAGAGGGTGCGAGCGTTAATCGGAATTACTGGGCGTAAAGCGTGCGTAGACGGCTATCTAAGTCGGGTGTGAAAGCCCCGGGCTCAACCTGGGAATTGCATTCGAGACTGAATAGCTAGGGTGCGGTAGAGGGAAGCGGAATTTCCGGTGTAGCGGTGAAATGCGTAGATATCGGAAGGAACATCAGTGGCGAAAGCGGCTTCCTGGACCAGCACCGACGTTCAGGCACGAAAGCGTGGGGAGCAAACAGG
+
FDBB@@@@:@@?B?>?@A?B@BBC@C@C@CB?>?<?BBBE<A@@8:8BAA?A:95:;;@?@@<@@AAA<BCBBAA5;;BA2?B9;<;A?B@CDM>C?B?A@@@=AB;::CCCC>BBBBBA@@:AABC@B;;;CB=B<@@B?B?BD>C@EFC?A@CDE@CCCC=A@A@@@@?@AA@@:@.4.47;ABBB@@A=???D=A??9:8.76::6@B>BB>==8B=8886;33.38888=58?773==/>@BEE>C@>5
@N9IO0:00759:06396
TACAGAGGGTACAAACGTTGTTCGGAATCACTGGGCTTAAAGCGCGCGTAGGTGGTTCGGTTAGTGCGATGTGAAAGCCCCCGGCCCAACCGGGGAACTGCATCGCAGACTGCCGAGCTTGAGAGCGGTAGGGGAGACTAGAACTCCTGGTGGAGCGGTGAAATGCGTAGATATCAGGAGGAATACCGGTGGCGAAGGCGAGTCTCTGGTCCGCTTCTGACACTTAGGCGCGAAAGCTAGGGGAGCAAACGGG
+
BBB@@@BE<CB@@@8=??499=@B?C?BBBA@@@<@A=@@9@;<;>A@@AB?@B?B?CC?C@CCCC@AAAAACFF?DDDED2B@CE?E@C@CBA8A>AAA@A@BBCAAA;;;;=AABDF;;;AA@>@9:;;@@3@B;;;BBDAGCDACCACC@BCBA@A;;;6;ABCCDDCCCCCCC@BB?B@CCE>?=?C=@@@=@=@A@@ACAAAD?BB=@@D=@@CCB@@@>AA?AAA:::6;CBBBCE<BBBCD=;;;6
@N9IO0:00772:05786
TACAGAGGGGGCAAGCGTTGTTCGGAATTACTGGGCGTAAAGGGCGCGTAGGCGCCTTCTAAGTCGAACGTGAAATCCCTGGGCTCAACCCAGGAACTGCGTCCGAGACTGAAAGGCTTGAATCCGGGAGAGGGATGTGGAATTCCAGGTGTAGCGGTGAAATGCGTAGATATCTGGAGGAACATCGGTGGCGAAGGCGGCATCCTGGACCGGTATTGACGCTGAGGCGCGAAAAGCCAGGGGAGCAAACGGG
+
CCB??>>?>?0?C?BBCD@CC@CDAD@C=@?887*8AAAB>BC?BAABAAA=998;>:;AC;??@;;<@@@ABD=BBB<AAA<AA@@;@B;BB?B4;9;A:9;6;<<B<;;;?6=:BB?CC>AC?BC>AABCB>CAABC:B?B@C?;;9;CA?A987:AAF?CB@@@@@B@A@BBC?AB?C?AAABB@BB@CBA:>:9:6;A@@=AA<@@?C@CBA?BCA@?@;;;5;@@;;;;&;934494*4499<3;;<4
@N9IO0:00778:05762
TACGGGGGGGGGCAAGCGTTGTTCGGAATTACTGGGCGTAAAGGGCTCGTAGGCGGCCAACTAAGTCAGACGTGAAATCCCTCGGCTTAACCGGGGAACTGCGTCTGATACTGGATGGCTTGAATCCGGGAGAGGGATGCGGAATTCCAGGTGTAGCGGTGAAATGCGTAGATATCTGGAGGAACACCGGTGGCGAAGGCGGCATCCTGGACCGGCATTGACGCTGATGAGCGGAAAGCCAGGGGAGCAAA
+
A@@@@@>@>@>">C5::;;4:>;AC?C?C@CBBCD>BBACC0;;.9?=@@BB@:;8;>A>BCC>BBD;;:ABADCD=BBD=CCC@CB?C?C=CCC9C?CCDAAAAA@BBBBBB?BBC?BC@DC@FJ@DC<A@;;;6<<BCE?C?BAF@BB?AB9:::989@B=6=B@@?AABA@@??=888,7,333398:?8>00)/4//(-6--(/90661848==??>=?@@AA@;:///)/;1/0/8>=;+<=7787
@N9IO0:00782:05784
TACGAAGGGGGCTAGCGTTGCTCGGAATGACTGGGCGTAAAGGGCGCGTAGGCGGATTGATTAGTTAGGCGTGAAATTCCTGGGCTTAACCTGGGGGCTGCGCTTAATACAGTCAGTCTTGAGTGTGGAAGAGGGTCGTGGAATTCCCAGTGTAGAGGTGAAATTCGTAGATATTGGGAAGAACACCGGTGGCGAAGGCGGCGACCTGGTCCATTACTGACGCTGAGGCGCGAAAGCGTGGGGAGCAAACAGG
+
A@A;:4;;<;*4;;;9::?BBCCC@D>BBBBA@@:ABABB>BG>AAAA@CC?CCACC@CBB>BBC?BB?AAABCC>C@C>@@@8??9?8<;99999)9999:;B=@=@BBB@A@BBBBA?A@@ABBB>B?BCED>AAAAF?C@C@BB=BBBBCCDCCACAAC>B?BBAA@@?>>399/:<@?>ABA?B?AA>ABB?B@BB?BBBD@BB?BC?AA=AABABBC==>=>9<A<:::0:9::BEF6==@??8>>>8
@N9IO0:00786:05777
TACGAAGGGGGCAAGCGTTGTTCGGAATTACTGGGCGTAAAGGGCGCGTAGGCGGCTTATCAAGTCAGGCGTGAAATTCCCGGGCTCAACCTGGGGGCTGCGCTTGATACTGATGAGCTTGAATGCGGGAGAGGATAGTGGAATTCCCAGTGTAGAGGTGAAATTCGTAGATATTGGGAAGAACACCGGTGGCGAAGGCGGCTATCTGGCCCGTAATTGACGCTGAGGCGCGAAAGCGTGGGGAGCAAACAGG
+
@@BA@8?=??0@C=B@:965<9<B:BACABBBB>6@CCCC<B<:BA;CCAB=9;4;@;@ABC7;;?;B9<A@@AA<@@BB9AA9@@@@?A@BCCBC1:9AAAAC@:::@?:9;@>::;B?BB=@@;;;/;@@@?CCCCCC@B>B?AB;@???;;;@@=@BFF>D????BABABA?BC;?=?A=AAA>B=;;9;BB?C=@@>@@@ABAB@CE;@@B<@<@=?B;::998=B>?@@0::@:999*99:9?6=>@5
@N9IO0:00794:05767
TACGAAGGGTGCAAGCGTTACTCGGAATTACTGGGCGTAAAGCGTGCGTAGGTGGTTCGTTAAGTCTGATGTGAAAGCCCTGGGCTCAACCTGGGAATGGCATTGGATACTGGCGATCTAGAGTGCGGTAGAGGGGTGTGGAATTCCCGGTGTAGCAGTGAAATGCGTAGATATCGGGAGGAACATCTGTGGCGAAGGCGACACCCTGGACCAGCACTGACACTGAGGCACGAAAGCGTGGGGAGCAAACAGG
+
AACCD?CC=@?@@?A?BA=@@9;68>;A=A?@@@9>@9:;04:<9;;AAA@39=09445;6;.5:5555599555)5;<2=A;3;<BB5B8:;5)5.5=7:;;4:4;BBC;;6;;?AA;;;AA;;<C@BB:;:ED;CCCE@D@B>AA;A>ABBCBCBDCBBB>BCCCBBBCBBA@@@:@@;@?BAACB@@@>A@A=@>AAAA???:@C=AB>CACBBBBBCA=:;00(/66;>A9?@??CCC599AA@;@@@=
@N9IO0:00800:05783
TACGTAGGTGACAAGCGTTGTCCGGATTTACTGGGCGTAAAGAGCGCGCAGGCGGTCGTTCAAGTCGAGTGTGAAAGCCCCCGGCTCAACTGGGGAGGGTCATTCGATACTGATCGACTCGAAGGCAGGAGAGGGTAGTGGAATTCCCGGTGTAGTGGTGAAATGCGTAGATATCGGGAGGAACACCAGTGGCGAAGGCGACTACCTGGCCTGTTCTTGACGCTGAGGCGCGAAAGCTAGGGGAGCAAACGGG
+
@@@BA@@=@BAAB@CDCC@CCC@C@BCC;???A@9@@@CD=CBCAAABBBB=BC8;;BC?CC?BBC;;;ACBCEI?GCDDC0?:@;;58==>??059949@@B@;;9CA@ABBBBBCD???B592999399?=?8<@@BB=B?@;@@,929@966>>:<==@7><<;>;;;?@;;;;/7<;??AAA>A@?@=?A@<@=@CCCCDD?999:?@@BACC@BBBB@B@A@;A@BBCC>BBCCBCC7A@@@@;@BA;
@N9IO0:00807:05771
TACAGAGGGGGCCAGCGTTATTCGGAATTATTGGGCGTAAAGGGCGCGTAGGCGGCCATGCGTGTCTTCCGTGAAATCCCTCGGCTTAACTGAGGACGTGCGGAAGAAACTGCAAGGCTCGAGTCCGGGAGAGGAGGGTGGAATTCCCAGTGTAGCGGTGAAATGCGTAGATATTGGGGAGGAACACCGGTGGCGAAGGCGGCCCTCTGGACCGGTACTGACGCTGATGCGCGAAAGGCGTGGGTCAGCAAACGG
+
BACBB:;;;;*;;;9;@@<@D@CCAB<><?A=AA9@@>??9>@9ACBA@<<87829:999:A:;;BC@D?BA@@@;@@B=CCD@CC>B<@CB@@=;;9:::DAE?CBA=AA@@@=@7;;@@;;<C=A@;?>@@<99:/:@9@<<;@@,00=/49=;;17333(3339:544::;.444&//)/16//)/3//)//:5<8==8==8=?@@:==:>969:CCB@B<;;;;;::0/<;)0)//---(////555)54:
@N9IO0:00809:05806
TACGAAGGGGGCTAGCGTTGTTCGGAATTACTGGGCGTAAAGCGCGCGTAGGCGGTTTTGCAAGCCAGAGGTGAAATGCCTGAGCTCAACTTAGGAATTGCCTTTGGGACTGCGAGGCTTTGAGGACGGGAGAGGTGAGTGGAATTCCCAGTGTAGAGGTGAAATTCGTAGATATTGGGAAGAACACCGGTGGCGAAGGCGGCTCACTGGCCCGTTTCTGACGCTGTAGCGCGAAAGCGTGGGGATCAAACAG
+
??A;:2:;;;);CAAA@@<@@=ADAB@C?AAABA:@@>>>8>>@9;:>A;;4;<5;BB3AAB7<;=A@@@>BBCE8;;;6<;?AAB@@=@B@BD@GFJ@BB7;;0<B<BCCCCCCC?@>?:@@@@CCCC>CBBC?BBBBBCAB?C@BB7;;@@;;;;;5<C@@=@?:::AABBAA?AD<A>AA=???>A=AA>ACD@B?CC@BBCBBBD@BB<AC@<@AABA?<<:999444;;:4;;<<<>>1=665;1:44
@N9IO0:00811:05799
TACGAAGGGTGCAAACGTTGCTCGGAATTATTGGGCGTAAAGCGCACGTAGGCGGCATTGCAAGTCGGATGTGAAATCCCTCGGCTTAACCAAGGAAGTGCATCCGAAACTGCAGTGCTTGAGTACGAAAGAGGATCGCGGAATTCCCGGTGTAGAGGTGAAATTCGTAGATATCGGGAGGAACACCAGTGGCGAAGGCGGCGATCTGGGTCGATACTGACGCTGAGGTGCGAAAGCGTGGGGAGCAAACAGG
+
A@;;;:@?8?@:;;0;:;3=>@CC>B?B>AC4;;,9//66.6///9/379@<84039:28>>7;<>=8=5559990;=A4@;;8@B=A4A49.9.55AA;;590+/09/////:@09;B669?9@AA@A0;;=4=?95:@;@>A=AB=B@;;;A:;;:?>=>9@<@?@;;;A@@?DD:9959=@@@=@AAA=@@D>B>BD=<<;@;;:A<ADBAAA:599555;<==9969<@B9ADBAA@@3;;;CC=BBD@
@N9IO0:00811:05808
TACAGAGGGTGCAAGCGTTAATCGGATTTACTGGGCGTAAAGCGCGCGTAGGTGGCCAATTAAGTCAAATGTGAAATCCCCGAGCTTAAACTTGGGAATTGCATTCGATACTGGTTGGCTAGAGTATGGGAGAGGATGGTAGAATTCCAGGTGTAGCGGTGAAATGCGTAGAGATCTGGAGGAATACCGATGGCGAAGGCAGCCATCTGGCCTAATACTGACACTGAGGTGCGAAAGCATGGGGAGCAAACAGG
+
@@@AA;;;0<?=<;?99929697368;@5@@@AB<A@?AG=CCCBBC;;;AACCACAI?B@A>BA;;;05::99905;;;.9944;.55)5>5;;1:.5.55554555:@:;59=9>:CCCC==ABBB=6=B@B<A@>>@>9966>C9>>:;6555555545<4;A;<>>><555554.499>8<;<9=>::5779)/)/7785<999;7<.557999<<<<<<9833,383338(338:<==1;;::=75558
@N9IO0:00812:05770
GACGTAGGGCGCGAGCGTTGTCCGGATTTATTGGGCGTAAAGAGCTCGTAGGCGGCTTGTCGCGTCGACTGTGAAAACCCGCGGCTCAACTGCGGGCCTGCAGCCGATACGGGCAGGCTAGAGTTCGGTAGGGGAGACTGGAATTCCTGGTGTAGCGGTGAAATGCGCAGATATCAGGAGGAACACCGGTGGCGAAGGCGGGTCTCTGGGCCGATACTGACGCTGAGGAGCGAAAGCGTGGGGAGCGAACAGG
+
BBB@?@AA9;::?@>>AB?;9:=A499@9AB;A@:@>==<+00/09/949929;5;?29;999595566<BAABCC7@B;@@;::;::8<??@BB=A=;59>==9>:556>?6==>:BBBCCBC@CB@BAAAA7@@A;;97;7@?B?BC8;954<9>4::<@496;;956=@AB@@:38:.4.488.303;7=:@?@=>@@:;@ABCDD>C@C;;;A?999>>:999;@@BCEF>BAB@CCC6;;@AA>@@@>
@N9IO0:00764:05828
TACGTAGGTGGCAAGCGTTGTCCGGATTTACTGGGCGTAAAGGGAGCGTAGGTGGATATTTAAGTGGGATGTGAAATACTCGGGCTTAACCTGAGTGCTGCATTCCAAACTGGATATCTAGAGTGCAGGAGAGGAAAGTAGAATTCCTAGTGTAGCGGTGAAATGCGTAGAGATTAGGAAGAATACCAGTGGCGAAGGCGACTTTCTGGACTGTAACTGACACTGAGGCTCGAAAAGCGTGGGGAGCAAACAGG
+
CCCBB@@=@A=AA?BCDF@CCD@C?AAD>BBBDD?@BACD;B@;AA@@BBC?CD@CCBCC=B>BBAA;A@@@@@E=D@BBCCB:BC7;7;;;99<@;;?ABBF@DAED>BBB@BBDCCBA@:;;;;>@<@AAA?AFGCCAAA=@;@=CABB@@>@9949@@@:?:?C@@??=<>544495:>8B@<6==986888284:;9>>=665>8=:665:5:000/99:;59.7777499&4=:?:<<.6549=/49<7
@N9IO0:00785:05844
TACGAAGGGGGCTAGCGTTGCTCGGAATTACTGGGCGTAAAGGGCGCGTAGGCGGACAGTTTAGTCAGAGGTGAAAGCCCAGGGCTCAACCTTGGAATTGCCTTTGATACTGACTGTCTTGAGTTCGGGAGAGGTGAGTGGAATGCCGAGTGTAGAGGTGAAATTCGTAGATATTCGGCGGAACACCAGTGGCGAAGGCGACTCACTGGCCCGATACTGACGCTGAGGCGCGAAAGCGTGGGGAGCAAACAG
+
BAA;98;CCC3CBBB@@@?BBBBB@C@C@BBBCB=AAAED?CG>CCBC@@@=AC?CCBBBH?DCCCBBAA=AAAA:@BC=CCC>CBA@?C=A=@?B=A>AA=AA;@@ABABB@AA@@@@=AABC?BBC<@@@B?ACCCBB?B?AAA=@@AAA@@=9919;<81:=BA@A?8:9848947<9=1737/3><<2?>?;>8?>?BB@@@>><>D=B=>>B@AABBBB@@@=@BA?BA8???==>>+88;=A6>88
@N9IO0:00787:05859
TACAGAGGGTGCGAGCGTTAATCGGAATTACTGGGCGTAAAGCGCACGTAGGTGGCGACGTAAGTCGGGTGTGAAAGCCCCGGGCTCAACCTGGGAATTGCATTCGAGACTGCATTGCTGGAGTACGGAAGAGGAAGGCGGAATTCCCGGTGTAGCGGTGAAATGCGTAGATATCGGGAGGAACATCAGTGGCGAAGGCGGCCTTCTGGTCCAGTACTGACACTCAAGTGCGAAAGCGTGGGGAGCAAACAGG
+
ABBBCDMM>A@>@?=<<=3:39?@=A@C?BBCCK>@??@>/:::9:@;;;A<@@@A@@A;;;?B@@AF?CCCB@A.::@@2@A;:::?<?@ABB=B?A<@@AA>A;;<BAACABA?BABB?AA@@@@<@?@@@8;8;@AB?B@C?BC=B?;;;CC;;:;JEE>BCBBACC@;;;BCC<;;5;;;;;;;;;;>B@>:>=A@=A<A;@@A=;;7;ACCFC;9000=00*/77/94909955;<<+<;;:=4<<<8
@N9IO0:00793:05815
TACGGAGGGTGCAAGCGTTATCCGGATTCACTGGGTTTAAAGGGTGCGTAGGTGGGCTGGTAAGTCAGTGGTGAAATCTCCAGGCTTAACTTGGAAACTGCCATTGATACTATCAGTCTTGAATACCGTGGAGGTCAGCGGAATATGTCATGTAGCGGTGAAATGCTTAGATATGACATAGAACACCAATTGCGAAGGCAGCTGGCTACACGAATATTGACACTGATGCACGAAAAGCGTGGGGATCAAACAG
+
AAAB>@AA;AB@@:@@@@=BBB=A=>?9;<?999/3:(33(3;1<@CBA@?:>?>8???=AB?BECCGCC@BBAB>BCCC>;;9;;9=:@A:D=AA;@BAA=AB?BBBCBD@@?A;@:>78:?AA?244=4>;2?><898498?AABBB=E?::>88/:=8?8;7=?9?@@<<?BBAAB@??:;>>3:5?39:=?9=8;===0/(//07:<>>48>>=>>>8BB9?:;8:78222&2225877)79:6707;8
@N9IO0:00793:05829
TACGAAGGGTGCAAACGTTGCTCGGAATCATTGGGCGTAAAGCGCACGTAGGCGGCTTCGCAAGTCGGATGTGAAATCCCGTGGCTCAACCATGGACGTGCATCCGAAACTGTGAGGCTTGAGTATGGAAGAGGGTCGCGGAATTCCCGGTGTAGAGGTGAAATTCGTAGATATCGGGAGGAACACCAGTGGCGAAGGCGGCGACCTGGGCCAATACTGACGCTGAGGTGCGAAAGCGTGGGAGCAAACAGG
+
ABA@?:?A9@BABB=;;;?BBBBC?B=ABBB?BC6@AA@@9?9:9BCBA>>;00+/:6>AAD9;9BA?ABBBBDB<AAA=@:;5;;AB@CACBCIHAAA@@?><8<=?9?@@@;;;?BB=??A@@@<9>:<ABB=BBBBB>A?A=AA<A?@A@?9:;<:?AC>D?CEBBBBABB@<>1990949;?:@;9;9?;4.4<9;2:?==:595)55>;B:966=AA@;5592995<@A,55?995,5>595)59:7
@N9IO0:00798:05820
TACGGAGGGGGCTAGCGTTGTTCGGAATTACTGGGCGTAAAGCGCACGTAGGCGGCTTTGTAAGTTAGAGGTGAAAGCCCGGGGCTCAACCCCGGAATTGCCTTTAAGACTGCATCGCTTGAACGTCGGAGAGGTGAGTGGAATTCCGAGTGTAGAGGTGAAATTCGTAGATATTCGGAAGAACACCAGTGGCGAAGGCGCTCACTGGACGACTGTTGACGCTGAGGTGCGAAAGCGTGGGGAGCAAACAGG
+
@@CC?BBCBC5CECCBBC@CB?BD@C@D@C??@F>BBBBC;@@BBB;;;AA@@@?@CC>CCCACCACBB@=999@:@CF>DDC;AAAB?BBA6A=A=B=A?<BC=C?A?@@?>@A<<BC?CCFCCCCC:B@@@5=@;4;:8=;B=A<A?>00/=AAC>A@?A8@=?@@@???BA6=;2;2;:4:<B=AB@A?AAA2?2:93>>>:??<?<9;;>>>:>>??=====6775775,5<73388.7<9::5:<<7
@N9IO0:00806:05818
TACGTAGGGCGCAAGCGTTGTCCGGAATTATTGGGCGTAAAGAGCTCGTAGGCGGCCTGTTGCGTCGGCTGTGAAAACCCGGGGCTCAACCTCGGGCCGGCAGTCGATACGGGCGGGCTGGAGTCCGGCAGGGGAGACTGGAATTCCTGGTGTAGCGGTGAAATGCGCAGATATCAGGAGGAACACCGGTGGCGAAGGCGGGTCTCTGGGCCGGTACTGACGCTGAGGAGCGAAAGCGTGGGGAGC
+
BBDDCBBB>@@@A699AB@CCC@D@C>A>BD@DE<><99:/7:==:???BB@BB@D@BBC@BBCAAA@A>??;;;;.:A6ACC7A99;29299990;7<6A;5:@?9=>:;;0;@=8<00)/><<7<8;@@A=3>BBBAC<A=A?C7;<=ACAABBD@DEEE?A@@BBBBBBBAABA6::;@::;;:@=@A@BCC8:6:BA5::==99:/;:@5;;@@@???<00/930/4=8:14333333&3;7
@N9IO0:00783:05900
TACGGAGGGTGCGAGCGTTGTCCGGAATCACTGGGCGTAAAGGGCGCGTAGGCGGCCCGTTAAGTGGCTGGTGAAATCCCGCGGCTCAACTGCGGGGCTGCCGGTCAGACTGGCGAGCTAGAGCACGGTAGGGGCAGATGGAATTCCCGGTGTAGCGGTGGAATGCGTAGAGATCGGGAAGAATACCAGTGGCGAAGGCGTTCTGCTGGGCCGTTGCTGACGCTGAGGCGCGACAGCGTGGGGAGCAAACAGG
+
CCAA;;9:5;A?CDDCCC?@@@?B=B?BBBCBCC>@A@EF>CC>BCECBAA=994;C;BB@C@CCBADGD@BBBD?CGD>C9:9;D>A<@@???99+?3497@8<BCCBBBA=BB@@@BA:;;AAAA?BBCDJ;BAA@@A5:172880>7AA@@@>D@BB?BACBBCAAAA;;;@CD<B:=A?BBA@BCCCBIJJ<A>A>F>BBBCBBD>C?AA>ACCAAAAAB:::?BA???@@@???@@@3??@A@;;;;?
@N9IO0:00801:05883
TACGTAGGGTGCGAGCGTTAATCGGAATTACTGGGCGTAAAGTGTGCGCAGGTGGCCGCGCAAGTCGAGTGTGAAAGCCCCGGGCTTAACTTGGGAATTGCGCTCGAAACTACGTGGCTAGAGTGTGGCAGAGGAAGGTGGAATTCCACGTGTAGCGGTGAAATGCGTAGAGATGTGGAGGAACACCGATGGCGAAGGCAGCCTTCTGGGCCAACACTGACGCTCATGCACGAAAGCGTGGGGAGCAAACAGG
+
BBCBBA@A;:;:;;@@BB?CABCC@D>A?BBABC?BBBCD>A<=;JBBBCC@AA?@?CC@@@?BBD;;;AAA@BB9@@?@5?@:AA?C@BB?BC@E@B449AB=====5;888;@@7BDCBBB@@??9?B???>?:@<994;?C@GAJEFCCC>>??:==?@8ABA>>>;;;=<<<B=@A=A=;;;@CCCC@CBC@E?BAAA=@>C;;<0;;A=BBBCBB;99=<<;:;5555<0@?;;;AA0>=@@@8;;;?
@N9IO0:00801:05891
TACGTAGGTGGCAAGCGTTGTCCGGATTTATTGGGTTTAAAGGGTGCGTAGGCGGCCCTGTAAGTCAGTGCTGAAATATCCCGGCTTAACCGGGAGGGTGGCATTGATACTGCGGGGCTAGAGTACAGATGAGGTAGGCGGAATTGACGGTGTAGCGGTGAAATGCTTAGATATCGTCAAGAACACCTATAGCGAAGGCAGCTTACTAGGCTGTAACTGACGCTGAGGCACGAAAAGTGTGGGGATCAAACAGG
+
CCBC@9949=8>B=@?BB?BBGAC@BBC=BB@CD?DD<@@9@;6;@@A@@@<972:;0:@A@>A@BAAACCBBBD>9;;BC;A<@A4949.55)5?909>:>BB9B==BCCBBBEE;BBBBBBCBBBDCBBBEACCC@CFBF?B@BCBA?BA?>???;?BBB<BBBB?BBCAA@@A@?@=AA?????@@9:;A;;6;@CBBBFHECBBB?BBABB?C??@ACAAB@@<?@@8898*99?>>=@6?@BAA=9:9<
@N9IO0:00813:05883
TACAGAGGCCCCAAGCATTACCCGGAATCACTGGGCGTAAAGGGTGTGTAGGCGGTCGTATTAGTCTTTCGTGAAAGCACCCGGACTCAATCCAGGTAACGCGGGAGAAACGGTACGACTACGAGGACGCGAGAGGTACAGGGAACTCATGGTGTAGGGGTGAAATCCGTTGATATCATGGGGAACACCAAATGCGAAGGCACTGTACTGGCGCGCTCCTGACGCTGAAACACGAAAAGCGTGGGAATCGAACGGG
+
BBB;;9:5;??.;549;=9?D?8@@F9:;CBBBC=AAABB<BB=CBCBAAB=;:5;A@?@C?AAABAA<ABAAAC:?>A>>.939>>==;::59B?DC?CABBD<A@?@9@C>BBBBCCCCBAAA>A@@@C@@AB@DCCCCC>C>BB@ABB;?A@A@>A7@CDD?BC?BA?BBBBBCB@@@@7@=AAA?AA;99:@B=C?BAA@ABBABA??????CC=??@@:::??A9??>?==?5??BBCB>B>AACD@BBB;
@N9IO0:00791:05927
GACAGAGGGCGCAAGCGTTGTTCGGAATTACTGGGCGTAAAGCGCGTGCAGGCGGATCTGTTTGTCCGTAAGTGAAATCCCGCCGCTCAACGGCGGGGCTGCTTGGGAAACGGCAGGTCTGGGGACCGGTAGAGGTCGGTAGAATTCCCGGTGTAGCGGTGGAATGCGTAGAGATCGGGAAGAATACCCGTGGCGAAGGCGGCCGACTGGGCCGGATCCGACGCTAATACGCGAAAGCGTGGGGAGCAAACAGG
+
@BCDBBBC<@ABA>@@;;500900+/)0)/0007366;CF>DEBBBAAA@@=:;5;<;;989-7;<138??AABA?6::;0;A9@@BA@=AF@CCCC;A@@BB4;:/;A9AB?AAA>;;;??@0>A<@99:9??9???>BB@@>@?CC=B?:::A?@??BC?B???:::@@>>9;;;;0;9?@?BBBB6;;A=ABD@B@BE@C@BBBCCC<C>B=@@@=B;;;BDD?CCCA@BBC=CA@;;;;.;;;::,:?=:
@N9IO0:00793:05929
TACGGAGGGTGCAAGCGTTGTTCGGATTTATTGGGCGTAAAGCGCGTGTAGGCGGTTTCTTAAGTCTGATGTGAAAGCCCTGGGCTCAACCCAGGAAGTGCATTGGATACTGGGAGACTTGAATACGGGAGGGGTAGTGGAATTCCTAGTGTAGGAGTGAAATCCGTAGATATTAGGAGGAACACCGGTGGCGAAGGCGGCTACCTGGACCGATATTGACGCTGAGACGCGAAAGCGTGGGGAGCAAACAGG
+
CCCB?A@A<::9D?A@AA<AA=BC?AAA<@@>@B>>??DD89:9:??@@@@??@>BB>BC@C?A@BBCDCCBBB@7BC@7CD@8CCCC8B<5@@7@7A@CC>C:C46;AA@@@:@AAAA=@@=@BADC;:::9-<@@BC?C>B>B>CCBBCBBB>BBCCCC>CC?@@BBBAAA?AC@:96:;?>@?B>BB?ABA;?99:5:??B=AA=@@?BBBCC>AABB;;;<;;ABB;;;0;;;;;AB9BDCFD>BAA>
@N9IO0:00802:05921
TACGTAGGGGGCAAGCGTTATCCGGATTTACTGGGTGTAAAGGGAGCGTAGACGGCGAAGCAAGTCTGAAGTGAAAACCCAGGGCTCAACCCTGGGACTGCTTTGGAAACTGTTTTGCTAGAGTGTCGGAGAGGTAAGTGGAATTCCTAGTGTAGCGGTGAAATGCGTAGATATTAGGAGGAACACCAGTGGCGAAGGCGGCTTACTGGACGATAACTGACGTTGAGGCTCGAAAGCGTGGGGAGCAAACAGG
+
??@?A::999'9;399@@=ABB?B?BDD=BBDDD>@BACC<BB?CCCBBBBB@B9@@@<@@;8=:AA;;6:@>>=>0>B=BGD=AB;;8;C=BCC=BCBCCBC<A=BB<BBAABB5@@::944439@@<BBBB?BB=@AB=@=@=A=@A@A;:::00*0==;3/79A??=?=991993:>9>;@@@>AACC9??@4933?6?><?BBB?AAAB>>;>BA@>>>:>8827::?@@<BBBBBFG:BBBCB>BBC?
@N9IO0:00813:05914
TACGGGGGGGGCGAGCGTTGTTCGGAATTACTGGGCGTAAAGGGTGCGTAGGCGCTTTCTAAGTCGGATGTGAAAACTCTGGGCTCAACCCAGAGCCTGCATCTGAAACTGGAGAGCTAGGGTTTTGGAGGGGAAAGCGGAATTCCAGGTGTAGCGGTGAAATGCGTAGATATCTGGAGGAACACCGGTGGCGAAGGCGGCTTTCTGGACAAATACCGACGCTGAGGCACGAAAAGCTAGGGGAGCAAACAGG
+
:::@?@?A?A"AA<9;;;6;C?BB?C?B?BA@@B=@@@CC=CC;;=BCDCGF=;6>@7==DACCDD@D@??;:;;.;;B?AA<BB@A<@A0;;;99=@999878:;;0:@A;@?:9:A>@@.9:9-98@<;<+<<*77918:;;>=8:48>778792333;2:?CBC@?@9:3:::6;;291998/8/7<5<9;6;633,338.78<.33==6A<<:;:>//////(/<83377&39:::B=555@>;8;@??
@N9IO0:00767:06008
TACGGGGGGGCAAGCGTTGTTCGGAATTACTGGGCGTAAAGCGCGCGTAGGCGGCTTTTCAAGTCGAGTGTGAAATCTCCAGGCTTAACCTGGAAGGGTCGCTCGATACTGTTGAGCTAGAGTGTGGAAGGGGCTACTGGAATTCCGTGTGTAGCGGTGAAATGCGTAGATATACGGAGGAACACCAGCGGCGAAGGCGGGTAGCTGGGCCAACACTGACGCTGATGCGCGAAAGCTAGGGGAGCAAACGGG
+
??:;:;:;:#4<399<<6;;?CCAD@H@BBABB=BDCCC:@9;;AAA@<@900-0AAA7AC?;<;BB@AABBBD?BBBA>BB?BB=@=A=AA@C@DG?B@@CCCBCA@A:::>AA?@?AABB:;:CAC@ECC:CAA?A?=@?@>B=AAB>>>?>><8=><<89::ABA@AB???AA=???B?:::?AB@@=>:93;=@AA9@;;;A@A9C8:8:@@@AB@@@@@????@>>@@.;;@:;;;.;@@AB9@?@6
@N9IO0:00774:05990
TACGAAGGGTGCAAGCGTTAATCGGAATTACTGGGCGTAAAGCGCGCGTAGGTGGTTTGGTAAGTTGGATGTGAAAGCCCCGGGCTCAACCTGGGAACTGCATCCAAAACTGCCTGACTAGAGTACGGTAGAGGGTGGTGGAATTTCCTGTGTAGCGGTGAAATGCGTAGATATAGGAAGGAACACCAGTGGCGAAGGCGACCACCTGGACTGATACTGACACTGAGGTGCGAAAGCGTGGGGAGCAAACAG
+
AACBB=A@9@@>?;?;;;>A>ACD@C7999B@@C>9:9BB=B@@@BBBBCB?BC<@@:@<@B?CE@E@C:;:AAE0<;;;0?@8CBCB@D?BBE>B:BB@@???4;;:.;;BA?BBBAAAAAAA??::BB@>?:1?>:?@>@?AB9B?BBB@A@@?@;AAA;3?@8888?BBBBBB?C8A3806=<:>>;:7:>C@C@CCBC@@@=@D>@@CA@AA?@??@?<>A8?28A@@?C8?>?@ABB9B?@?C=A==
@N9IO0:00775:06001
TACGTAGGGTGCAAGCGTTAATCGGAATTACTGGGCGTAAAGCGTGCGCAGGCGGTAATGTAAGACAGTTGTGAAATCCCCGGGCTACAACCGTGGGAACTGCATCTGTGACTGCATTGCTGGAGGTACGGCAGAGGGGGATGGAATTCCGCGTGTAGCAGTGAAATGCGTAGATATGCGGAGGAACACCGATGGCGAAGGCAATCCCCTGGGCCTGTACTGACGCTCATGCACGAAAGCGTGGGGAGCAAACAGG
+
@@@ABAAA;AA@A?AB@B=@=?AB=?495;A;<</:=?@=0=@B;;6;;;@?BI@CC<@A:;5;>>=@@@?;><:14494*4:2////>)/)///9.61844445==>>>CCBCBDD@C@><900,00;;3;9999:::(:;;.4.438:@@@A@;;:888=;;<8555DEBBBAAAAAA;99,:,33;6>??A;@AA9>9>?:?@@A9BBE>B@BBAAABBAABA?;:;;;=<975-7///===2==@?A7;;;6
@N9IO0:00793:05980
TACGTAGGGTGCGAGCGTTAATCGGAATACTGGGCGTAAAGCGTGCGCAGGCGGTTGTGTAAGACAGGTGTGAAATCCCCGGGCTTAACCTGGGAACTGCGCTTGTGACTGCACGGCTAGAGTACGGCAGAGGGGGGTGGAATTCCACGGTGTAGCAGTGAAATGCGTAGATATGTGGAGGAACACCGATGGCGAAGGCAGCCCCCTGGGCCGATACTGACGCTCATGCACGAAAGCGTGGGGAGCAAACAGG
+
ACCBBBBB=@@AA96:@@>B>BCC?B:;;CBBB>BBBDC?ECCCC:;;BA<BB?C?@@@@@=@@A@?6;;@@BC<@@BA2@@.9:2817-///(/16///86;(/3?=9333333,3889999:8505--------#--(/(3,/(///(/889<;;;====6=====<<<==@?@A-00-0+00:;>=?@;A?=;=<>?:::::);;@8?5:99B@<<<<000000???>999,9>>@CBB7ABBBD?CCB?
@N9IO0:00793:05989
TACGAAGGGGGCTAGCGTTGCTCGGAATGACTGGGCGTAAAGGGCGTGTAGGCGGTTTGTACAGTCAGATGTGAAATCCCCGGGCTTAACCTGGGAGCTGCATTTGATACGTGCAAACTAGAGTGTGAGAGAGGGTTGTGGAATTCCCAGTGTAGAGGTGAAATTCGTAGATATTGGGAAGAACACCGGTGGCGAAGGCGGCAACCTGGCTCATAACTGACGCTGAGGCGCGAAAGCGTGGGGAGCAAACAGG
+
A@A@@;@BAB3BBBB::9>BBCDD?C@CCCBBBB:@AAAB;BC>BBBBB;;6:B=BC?CCCCBBB9::>;999==4@AAA8AD6;:<@=@?ABB8::@B@@@AC9????@@@@???9?@@@??:;;:??B>000*0*0//27276::)55955;;5549@@@5>499@@ABBBA?BB=B@BB:;;;50+0=;=00+0+0>;@B=?<@C<888@@A?CABAABB@;;;>;:9AAA9?@???@@499>?B;AAA?
@N9IO0:00798:05978
TTCGGGTGAGGCAAGCGTTGTTCGGAATCACTGGGCTTAAAGCGCGTGTAGGCGGCTCGGTAAGTACCTTGTGAAATCCCTTCTCTCAATGAAGGAACCGCTTGGTATACTGCCGGGCTGGAGGCAGGTAGGGGTCACTGGAACTCTAGGTGGAGCGGTGAAATGCGTAGATATCTAGAGGAACGCCCGTGGCGAAAGCGGGTGACTGGGCCTGTCCTGACGCTGAGACGCGAAAGCGTGGGTAGCAAACGGG
+
A=;;;0;?@@<@A=@;;:<@B>BB?B?BA@BBBB<@@=AB0<;;;BABA;;7:@=@AAA?CC<<<BC?B>A@BAB89;C>C@CC@@AA=@BB=B>B@B?BCCAC?CCCBBA@B@DD>DCC=>>=>::5;@BBB:B@@@9:3:>@ABBBE;BC?BA;;7;ACD=;;9BCB@AAAAAABAAA6;5;;;;0;AB<@?==/88<=6=?B??@D>C?B@::390=:0000//3388333(33888808<<8=:3>??9
@N9IO0:00768:06025
TACGTAGGTGGCAAGCGTTGTCCGGATTTACTGGGCGTAAAGGATGCGTAGGCGGATATGTAAGTCAGATGTGAAATACCCGGGCTCAACTTGGGTGCTGCATTTGAAACTGCATATCTAGAGTGCGGGAGAGGAGAGTGGAATTCCTAGTGTAGCGGTGAAATGCGTAGAGATTAGGAAGAACACCAGTGGCGAAGGCGACTCTCTGGACCGTAACTGACGCTGAGGCATGAAAGCGTGGGGAGCAAAC
+
@@::5A=:<=8<<7445:5555497499(4:AAC=BA@@@8?=@AA@@B@A;@B=;;;;;;C?BBAGFBBAAACC>C?@@;@B9@@C@=AA=AC<AAABB??@C>BAC>CBBA@@AABBCBA@@@99949@@B?CCCCDC@C<@;@?BBBBDDBBBC@BDCF?CBBBBEAAA@@?@C@C@CC>B@?<=:;;5;;>;?6::?@@@@B@@<??=@AA=A???@A@>99:9=>>==?8>?=;<==.77<>>3<
@N9IO0:00788:06024
TACGTAGGGGGCAAGCGTTATCCGGATTTACTGGGTGTAAAGGGAGCGTAGACGGCATGGCAAGCCAGATGTGAAAGCCCGGGGCTCAACCCCGGGACTGCATTTGGAACTGTCAGGCTAGAGTGTCGGAGAGGAAAGCGGAATTCCTAGTGTAGCGGTGAAATGCGTAGATATTAGGAGGAACACCAGTGGCGAAGGCGCTTTCTGGACGATGACTGACGTTGAGGCTCGAAAGCGTGGGGAGCAAACAGG
+
AA@@@BAAAA0?@3=:9;44=?;@?=A@:;;BDJ><;<@C;BB;AB;;<BCCCGBCCBC@CC?AB=BBC;;;BCG.9;;05>>+566605<>.<<5@>@A99;B=A=C>@AA@ABB?A@CBBCAAACC@AAAB?CD=BBB?B?B?B????977=98;:<>==188:8==777?@8:;8=A<B=>>>===<=5:;99>978225-79><@@;;:>>>>>>@@A<A77/78;@@@;BCBBBDD:DABBB>BAA8
@N9IO0:00790:06010
GACGAAGGGGGCTAGCGTTGTTCGGAATTACTGGGCGTAAAGCGCGTGTAGGCGGTTATCCAAGTCGGGTGTGAAAGCCTTGAGCTCAACTCAAGAAATGCACTCGGTACTGGGTGACTAGAGGACCGGAGAGGATAGTGGAATTCCCAGTGTAGTGGTGAAATACGTAGAGATTGGGAAGAACACCAGTGGCGAAGGCGGCTATCTGGACGGTTTCTGACGCTAAGACGCGAAAAGCGTGGGGAGCAAACAGG
+
A??@=2:;:;$4899?;;5<;5;?8?@D?C@@@?8;;;;;09;;@;@@ABCABB?B8:9B=@9@?@@?9?99;@@5=><<7@?;599@=@@@D?;;;8;BB@A@??8:;??AA999:>>:89@=@A?B=@@AA=A?:9:@6:6:?BB<AA;;;A@@@=@ABD:A:9:9=99>99.55)55:@.999;>>55.4?;3984924488844.599.55)5<><<@@>@=>95999:::&9949499&4499908::5
@N9IO0:00791:06025
TACAGAGGGTGCGAGCGTTAATCGGAATTACTGGGCGTAAAGCGCACGTAGTCGGCTTTGCAAGTCGGGTGTGAAATCCCCGGGCTCAACCTGGGAACTGCATCCGAGACTGCATTGCTAGAGTATGGGAGAGGGAAGCGGAATTTCTGGTGTAGCAGTGAAATGCGTAGATATCAGAAGGAACATCAGTGGCGAAGGCGGCTTCCTGGACCAATACTGACGATCAGGTGCGAAAGCGTGGGGAGCAAACAGG
+
DCBAA@CC=CBAA??88719:==B?B>A>AB@@@<@??BB<??BBDA@AD?A9:6:AB:@@C@BCCCC>BBCBBB<AAAA3@A=A@@C@CACCM=B@CGGCBA@<::9A@@@?BB>????@@ABA@AD>BBBBC<A>@BD=A?CC=CDC@CBBAAAAABCCE@A@@BB@@@;;;BCAA>A8:6;BA;;;BB>ABB:@<;;5<C50,00,00:=;@???>@>>>;:::7::889:1///////&/455>39;=7
@N9IO0:00797:06026
TACGAAGGGGGCTAGCGTTGTTCGGAATCACTGGGCGTAAAGGGCGCGTAGGCGGCTTTGTAAGTCGGGGGTGAAAGCCTGTGGCTCAACCACAGAATTGCCTTCGATACTGCGAGGCTTGAGACCGGAAGAGGTTAGTGGAACTGCGAGTGTAGAGGTGAAATTCGTAGATATTCGCAAGAACACCAGTGGCGAAGGCGGCTGACTGGTCCGGTTCTGACGCTGAGGCGCGAAAGCGTGGGGAGCAAACAGG
+
===00+/888'7889;@@@CB>??:A695;@??<4?A@AB=CD=B@ABBBB?;;7;==/96>7;;==<<=+555<)54.444<7<@==9=2666555@49;>B=A@@B;;9;>>;;4;=3=::5=8=0505;;6;6::55058<:;;<<<8449888289:=4=9====<666<6;:44.4458997;===8<;<7;74404:::?==8=<8>8=144365<??>@@>::99::.55999==0;;BBB=ABB>
@N9IO0:00806:06053
GACGAACCGAGCGAACGTTGTTCGGAATCACTGGGCTTAAAGGGCGCGTAGGCGGGCTGTCAAGTCTGGGGTGAAATCCCGCGGCTCAACCGTGGAACTGCCTCAGATACTGACGGTCTCGAGGGAGGTAGGGGCGAGCGGAACTGATGGTGGAGCGGTGAAATGCGTTGATATCATCAGGAACTCCGGTGGCGAAGGCGGCTCGCTGGACCTCTTCTGACGCTGAGGCGCGAAAGCCAGGGGAGCAAACGGG
+
ACBAA=@<@?BA:94:??9?C?DC?B?AABB??>5>B4:9,44)4;@A?>=8<>>5>@@G??;@@AA@@B9ABCD=@@C=CCC?BBCD@C@BBD@C?B@@@>AABBBBBBBBBCD=ABBCCCCF>BA=;:;;;.;BBCDGBCABBBDBB<AA5>A;;:;CBD=A@A@GACCCA@@BB@@@=@=@GG@E@BA;:;;4;559.5<9;9;C>BB@ABA?BBB@@>?@<;;4;::=:;)5;=;;;;*44@@D>DED>
@N9IO0:00810:06044
TACGTAGGGTGCGAGCGTTAATCGGAATTACTGGGCGTAAAGTGTGCGCAGGTGGCCGCGCAAGTCGAGTGTGAAAGCCCCGGGCTTAACTTGGGAATTGCGCTCGAAACTACGTGGCTAGAGTGTGGCAGAGGAAGGTGGAATTCCACGTGTAGCGGTGAAATGCGTAGAGATGTGGAGGAACACCGATGGCGAAGGCAGCCTTCTGGGCCAACACTGACGCTCATGCACGAAAGCGTGGGGAGCAAACAGG
+
AB::<BBD=<;;BBCBBB;><ABB?B@B?BCABB=ABBCC>B;;;CAA@BB=>@=@<@A@@@?AAB<;;@DDACC<????5?C<AAAC?AB?CC=CAD@BAA@@:;::3::A:????AAABB==B?;7;@0005:5:5/7,99C?G@CCGHCCCB=B?CABB;;;;A@BCBBC@@@@49:9>8;:9>BCCB@CDCBG@AB=>+0)////)/)55:::@99:99<55559=?@AB=A@A;;;;.;>AAC=CAA5
@N9IO0:00765:06107
TACGAAGGGTGCAAGCGTTACTCGGAATTACTGGGCGTAAAGCGTGCGTAGGTGGTTCGTTAAGTCTGATGTGAAAGCCTGGGCTCAACCTGGGAATGGCATTGGATACTGGCGATCTAGAGTGCGGTAGAGGGTAGTGGAATTCCCGGTGTAGCAGTGAAATGCGTAGAGATCGGGAGGAACATCCGTGGCGAAGGCGACTGCCTGGACCAGCACTGACACTGAGGCACGAAAGCGTGGGGAGCAAACAGG
+
<>?;:5;A<ABBC@CBBB?B@AAC@A585:A=>=7?AABC>DAA@@?BBAA>BA=A?@@@;A;;9;C;6;:/0A;1//)/88,-///)/)//<5:,//45559>269CDCC@CCCCB@@@AAAAAA=@?A9996:AA@A>B>B?BD>D@CBBBBCCCIIEF>DCBFGGCCBBBBBB=B?:C?BBBB?BBB?CCE?B@BBBB@??;>@:>?<@:::;;ABBBBA@?@4?8:;?;4@@=@@==3??ACC>AAA=
@N9IO0:00775:06075
TACAGAGGGTGCAAGCGTTGTTCGGAATTATTGGGCGTAAAGCGCGTGTAGGCGGCTTAGTAAGTTGGGTGTGAAAGCCCTCGGCTTAACCGAGGAAGTGCGCCCAAAACTGCTTCGCTTGAGTGCCGGAGAGGGTGGCGGAATTCCCGGTGTAGAGGTGAAATTCGTAGATATCGGGAGGAACACCAGCGGCGAAGGCGGCCACCTGGACGGTAACTGACGCTGAGACGCGAAAGCGTGGGGA
+
@????>>@;?A?B?BBBB>AA>BB?B?B?B@@CC>ABBCE<?>??C?@???;?A?BG?ACCC?A@6;54;DCBBD>BA<4A<@8AB@C@CABBB>?<@BB@@BC=BAA8@@@@C@CCCC@BABBBB>B;AB;;;7;B?DK@C?C@CD>C@CDBB@@@<@@BC>C@@@@B@@@A:::B=AA=A?AAA>AA??;:::<@?;;6;=@@<@@<@@@:;;5;?@ABBA?>=>:9;4999,444//99+:
@N9IO0:00783:06094
TACAGAGGGTGCGAGCGTTAATCGGAATTACTGGGCGTAAAGCGCACGTAGGTGGCGACGTAAGTCGGGTGTGAAAGCCCCGGGCTCAACCTGGGAATTGCATTCGAGACTGCATTGCTCGAGTACGGAAGAGGAAGGCGGAATTCCCGGTGTAGCGGTGAAATGCGTAGATATCGGGAGGAACATCAGTGGCGAAGGCGGCCTTCTGGTCCAGTACTGACACTCAAGTGCGAAAGCGGTGGGGAGCAAACAGG
+
CAB@@@AB9A@@@@@:9:386<;828.4.498<98<?7995:>?@A::;AA?@@<@AAABBB?CAA@@8@A@A?@/::@@6@A9??@A?B@BBC<A=A;@@??;@;;;;CA@ABA>AAAAB???BCB?B?AAA@C>@>@B>B>A<@@;@?CBBBBAA=@???9???A@A>@;99444(33-3688333334.4:<.4.44.4.48;4405;39944499;44599935555555)555.59<>0665>>45659
@N9IO0:00785:06074
TACGGAGGGTGCAAACGTTGCTCGGAATCATTGGGCGTAAAGCGCACGTAGGCGGCTCGTTAAGTCGGGTGTGAAAGCCCCAGGCTCAACCTGGGAAGTGCATTCGAAACTGGCGAGCTTGAATATGGAAGAGGGTCGCGGAATTCCCGGTGTAGAGGTGAAATTCGTAGATATCGGGAGGAACACCAGTGGCGAAGGCGGCGACCTGGGCCAATATTGACGCTGAGGTGCGAAAGCGTGGGGAGCAAACA
+
BBBC@CCC>@@?BB=9;;?BCCCCAD9;;;;49D8BCBA@5:9??B@@???<8925CA?B:B9?;>C>6@A@@@D4;;;:.:C:DCCC@C@BBB=B;>CCCBB@BDDF>CBB@DCA=BF9<<:=ACD@D@CBBC>AAA@A?A8B7A;4;8@?AC@??=@?@@9>9<<<===BB=<<<595058=<<8<<:83833-3233-3333239739?B?BBB7B@A@@@???:==>=@@5:9??AAC8A????577
@N9IO0:00787:06070
TACGTAGGGTGCGAGCGTTAATCGGAATACTGGGCGTAAAGCGTGCGCAGGCGGTTGTGTAAGACAGCTGTGAAATCCCCGGGCTCAACCTGGGAACTGCGGTTGTGACTGCACGGCTAGAGTACGGCAGAGGGGGGTGGAATTCCTGGTGTAGCAGTGAAATGCGTAGATATCAGGAGGAACATCGATGGCGAAGGCAGCCCCCTGGGCCGCTACTGACGCTCATGCACGAAAGCGTGGGGAGCAAACAGG
+
AABAABBB=A@?AAA:;;5;5;:=4<+0/9<<;395;BB<BBBBBAAAAA=A@;A?BBAA@?AAA;;;??==@@69:::-9@9:;;GAC?@@@;@?BBBBC@C<@@@@?>@@AA@<AA@@@?<<8927::999999$9C<@;@7?;>@;@@BBBBABBBBB=ABAB;::D@@@@@@?CC@C@BBB;;;;;6;@A>A=@@@AAAA*::D>D?BAECB@BB:9;B;;;::>@@@@,9999@DD*95999,9==<
@N9IO0:00791:06095
TACGAAGGGGGCTAGCGTTGCTCGGAATCACTGGGCGTAAAGGGTGCGTAGGCGGGTCTTTAAGTCAGGGGTGAAATCCTGGAGCTCAACTCCAGAACTGCCTTTGATACTGAAGATCTTGAGTTCGGGAGAGGTGAGTGGAACTGCGAGTGTAGAGGTGAAATTCGATAGATATTCGCAAGAACACCAGTGGCGAAGGCGGCTCACTGGCCCGATACTGACGCTGAGGCACGAAAGCGTGGGGAGCAAACAGG
+
ABCAA=ABBB2AABB@@@@CCBCD@C?CBBBCDD=CCDDD>AA;AAA@@A@=ABC?BCCH?D@CDBAAED<CCCE?DC@CC=@;:44?;@AA?C>C?BAAA>AC5;:@@@=@@;??@??488==99@?6><//(/:888:6:9>?AAA@AAAAABBB??@ED:@9<///..35999:;5929=:>@B@BBCB@CCC@B?::6;AAAAAA=@A6@A@@BBBBCCBDBBB?@?@@@@8A>?????2>?:;:/;AB>
@N9IO0:00792:06088
TACGTAGGGGTGCGAGCGTTAATCGGAATTACTGGGCGTAAAGCGTGCGCAGGCGGCCTGATAAGTCAGATGTGAAATCCCCGAGCTCAACTTGGGAACTGCGTTTGAAACTATCAAGCTAGAATATGTCAGAGGGGGGTAGAATTCCACGTGTAGCAGTGAAATGCGTAGAGATGTGGAGGAATACCAATGGCGAAGGCAGCCCCCTGGGATAATATTGACGCTCATGCACGAAAGCGTGGGGAGCAAACAGG
+
BBABB;;;;*49=;9959925499>8<;A<?@ADD<;<<;>4><B;;;A@AC?;;6;<A<@0.).8..-7777:;>3=;99&3944;:=49>9?B=B?CAA@@@C;@:>4<B@????BAB<;;6=>:337338<;;;;'=AAA7=6:4>/0////0/9<:::=5::555<?A?;888;18;8>6;?@6?6@?8=<>183979:===+:::28;84:@@8??@973887759798?4?>@?===29999A9AAB=
@N9IO0:00798:06083
TACGGAGGGGGCTAGCGTTGTTCGGAATTACTGGGCGTAAAGCGCACGTAGGCGGCTATTTAAGTCAGAGGTGAAAGCCCGGGGCTCAACCCCGGAATTGCCTTTGAGACTGGATAGCTAGAATCTTGGAGAGGCGGGTGGAATTCCGAGTGTAGAGGTGAAATTCGTAGATATTCGGAAGAACACCAGTGGCGAAGGCGGCCCGCTGGACAAGTATTGACGCTGAGGTGCGAAAGCGTGGGGAGCAAACAGG
+
@@CC?CACDD1BB@AACC>@A<AA?A?B?BAABE=@AA@@8@:;;D;;;@@900-0AAII<C<C=CCCCB@CCCC=A@C<BCC:CBCC@CCC;C@C?C@DE@EE=AAA@@?@@DDBCBBBAC?:;;?D?CABA@C@D:;9468A@H@CCC@AA4449598:;496:@@AAABAA:@@,0,/968@@;?BBB>A77.338?:??8?CCC????;?BBB?BBBBBBCA@=>??BBC>CBBBBAA7A;;;B=AAC?
@N9IO0:00807:06100
TACGTAGGGTGCAAGCGTTAATCGGAATTACTGGGCGTAAAGCGTACGCAGGCGGCTTTGCAAGACAGGTGTGAAATCCCCGGGCCTAACCTGGGAACTGCATTTGTGACTGCATAGCTAGAGTCTGTCAGAGGGGGGTGGAATTCCACGTGTGAGCAGTGAAATGCGTAGAGATGATGGAAGAACACCGATGGCGAAGGCAGCCCCCTGGGATGAGACTGACGCCTCATGTACGAAAGCGTGGGGAG
+
CC@A:;;A<;;;A=A;;;=@=@CB=A6;4;@@AA;<;;CE>CCBB@9;9:;5<<5:@=4@CH@CCCGCACBBBBD<BBBB:AC>C:<;@B?BCD=B>@@@;;?=6?@BB;:9AC?:?:9;98888888::844===>&::/3,338,/////::::834388=28=>B<AB;337733;4828=5;;:9>=;<8::90409439999$44;1:;434397789994866//---/66(//@@:::.83
@N9IO0:00777:06145
TACGTAGGGGGCAAACGTTGTCCGGATTTACTGGGTGTAAAGGGTGCTCAGGCGGTCTTGTAAGTTAGAAGTGAAATCCTAGGGCTCAACTCTGGAACTGCTTTTAATACTGCAAGGCTTGAATATGGAAGAGGAGGGTGGAATTTCTGGTGTAGCAGTGAAATGCGTAGATATCAGAAAGAACACCAGTGGCGAAGGCGGCCCTCTGGTCCATTATTGACGCTAAAGCACGAAAGCGTGGGGAGCAAACAGG
+
?;:9BBBEDD3CCB;?;4.54C8B46;D:@;>@<4966?@6B?6@CA@;@B?::1;?A=@AC?BB?A@B:BBDE@7;;7;===6===B@CBBCB8<9>666<==0B8BE?;555.57<@5;;:>BBB;C>ABA>::;0;:.47@>4;;A?AA?<>::;;@@@900/:;ACCB??><:>>3?A4AA=49979/9=>;>84405<4<=CE@DG>@@:@@;959??494)5<>>@BB=@BABADB699:;;0;?@>
@N9IO0:00780:06125
TACGTAGGGTGCGAGCGTTGTCCGGAATTATTGGGCGTAAAGAGCTCGTAGGCGTTTGTCGCGTCGACTGTGAAAACTGGGGGCTTAACTCGTCAGCTTGCAGTCGATACGGGCAGACTTGAGTTCGGTAGGGGAGACTGGAATTCCTGGTGTAGCGGTGAAAATGCGCAGATATCAGGAGGAACACCGGTGGCGAAGGCGGGTCTCTGGGCCGATACTGACGCTGAGGAGCGAAAGCGTGGGGAGCGAACAGG
+
@ACCBACC>9;:@@@ACC@BBD@BAB@D?BAADD?;;<CC<B;:;D;;;@@=<<9:):=9>>=@B;;;;;<CCDD;BABDDD0==)0*/////<::9<,//>054;;;;A@B=CAAABC9/0:>:0/)//;;;,//=<<<;@8=8<5;9599444::544333&3;889:;BAB?@@@6:;=A=ABA=B?AB=@B@=@=@@B>BBACCAC=C?CAAAABAAABCC:;;@AB;;;A<BAAABFF:BBBBC?:;:?
@N9IO0:00781:06114
TACGGGGGGAGCAAGCGTTGTTCGGATTTACTGGGCGTAAAGGGCGCGTAGGCGCCACCGCAAGTCGGTTGTGAAATCTCTGGGCTTAACCCAGAAAGGTCAACCGATACTGCGGGGCTAGAGTGCAGAAGGGGCAACTGGAATTCTCGGTGTAGCGGTGAAATGCGTAGATATCGAGAGGAACACCTGCGGCGAAGGCGGGTTGCTGGGCTGACACTGACGCTGGAGGCGCGAAAGCTAGGGGAGCGAACGGG
+
@?9:::::%;;;@6>?A@444755.5BB9BCCC@7BBBCC8CA7C>@===@8;9549:<A@B<@?94.4.448@@:@C>?>>>6>D@D@CC6;;??8@9@?A>A8;;=?A?=9999.9:A;?@@:??>@9B>=1:A@CCC@C=>6:<??7>=;;;78.7>?;6==CB8::@??>=;:<99199:8728?8=8???286:<=2:6:AACC>?88<8888889=>//(/6(//??BC;???99:9-9?@>?=?AB9
@N9IO0:00781:06147
TACAGAGGTCCCAAGCGTTGTTCGGATTCACTGGGCGTAAAGGGTGCGTAGGTGGCCGGGTAAGTCTGAGGTGAAATCTCCAAGCTCAACTTGGAAACGGCCTTGGATACTATCCGGCTCGAGGATCGGAGGGGAGACTGGAATTCTCGGTGTAGCAGTGAAATGCGTAGATATCGAGAGGAACACCAGTGGCGAAGGCGAGTCTCTGGACGATTCCTGACACTGAGGCACGAAAGCCAGGGGAGCAAACGGG
+
@?B==00-0@@6A=A@A@>BA?BB>AB??@?AA@;@??AB7;:7:A?@@CD?:95:5:;.5<7?;AAB@;6@955/5::B>B>BBB5;65A8;5::054059?:C?CDDA@>A>)0)/77::=266>C:BBDD;BB<<<C@C=@=AAAA?BBA@:::::AA=788ACCBBBCDCBCAA;;6;;@>:7<=:>6:00)/56;7::@AAAB?CCBBA?B@CA@@<<C;;;:=B>GDD<@@=@@A@7@@BBB=BBB=
@N9IO0:00792:06120
TACGTAGGTGGCAAGCGTTGTCCGGATTTACTGGGCGTAAAGGGAGCGTAGGTGGATATTTAAGTGGGATGTGAAATACTCGGGCTTAACCTGGGTGCTGCATTCCAAACTGGATATCTAGAGTGCAGGAGAGGAAAGTAGAATTCCTAGTGTAGCGGTGAAATGCGTAGAGATTAGGAAGAATACCAGTGGCGAAGGCGACTTTCTGGACTGTAACTGACACTGAGGCTCGAAAGCGTGGGGAGCAAACAGG
+
AABBAAA=;97:A<@@BD@CCC@C@AAC>@@?CE>???CC=CC<BAABBBB?BD@CCEDD>D@CBCC=B@@@@@B=C@AABED<@A@B@B@CDG>@@AABABE@C@CC;;;B?AA@@@AA::::;;AA?BB;;7;B;ABBBB?C@C?CCBAAABBBB?@@AA<@@@BCEBBBA@8::498@@<B@@8?@9:45<<7;7@999AB<?@B=BA:55?7@BBABCACA;;59=::99/9@?@AAA8BA@@A9??A9
@N9IO0:00804:06131
TACGTAGGCAGCGAGCGTTGTTCGGAGTTACTGGGCGTAAAGGGTGCGTAGGCGTCCCTTAAGTTTGGTGTGAAATCTCCCGGCTCAACTGGGAGGGTGCGCCGGATACTGAGGGACTAGAGTGCGGGAGAGGAAAGTGGAATTCCTGGTGTAGCGGTGAAATGCGTAGATATCAGGAGGAACACCGGTGGTGTAAACGGCTTTCTGGACCGTAAGCTGACGACTGGAGGCAACGAAAGCGTGGGGAGCAAACAG
+
ABBBD@@=ABAAA?@;6;:C>:A<7A<A7@ABB@:B;AC?7H@8CCBBBB@;000//)/4:4<<<3;=B@BA@B8>@=>>4<7>;;>9>>>>3::;/55@@@9B:BBB?@:89?699:@?A@::9AA;ABBB?BF=A?A>@37,3,33,37??BBB7=B;:3:@988<8;?>?>87-38682=:;0525>9<<<9:1//)///(/44.//)/77)/---88--/<A7<>77<2////)/-7////&//99;.7/5
@N9IO0:00809:06112
TACAGAGGGGGCAAGCGTTGTTCGGAATTACTGGGCGTAAAGGGCGCGTAGGCGCCTTCTAAGTCGAACGTGAAATCCCCGGGCTCAACCCGGGAACTGCGTCCGATACTGGAAGGCTTGAATCCGGGAGAGGGATGTGGAATTCCAGGTGTAGCGGTGAAATGCGTAGATATCTGGAGGAACACCGGTGGCGAAGGCGACATCCTGGACCGGTATTGACGCTGAGGCGCGAAAGCCAGGGGAGCAAAGCGG
+
AAA;;;;<;<*;A=AA@@<@B8958A9?:?CBBE>:;:BC>CD?B::;ABB?9:;@C?DBD?AAA;;6;;<ABC<ABCC:BC=;;;B@DG>CD>B@BBB;;6916@BB=DDAC@CACC?CB=@>5:=4<<<A?9?<9445=38383885:;;:;:9298>:3959=<AAAA;?;<<9==9=8BAA8B:=B8A<=8=7BB@:=9:537/3;497:;;69=99>::997;888==5;:53733&//0/928899
@N9IO0:00811:06130
TACAGAGGGTGCGAGCGTTGTCCGGAATCACTGGGCGTAAAGGGCGCGTAGGTGGTTTTGTAAGTCGGGGGTGAAATGCTGCGGCTCAACCGCAGCGCTGCCTTCGAGACTGCAAGACTGGAGCACGGTAGAGGCCGATGGAATTCCCGGTGTAGCGGTGGAATGCGTAGAGATCGGGAAGAACACCGATGGCGAAGGCAGTCGGCTGGGCCGTTGCTGACACTGAGGCGCGACAGCGTGGGGAGCAAACAGG
+
CCDDCCBB=BB??=<88719@?=A>A?ACBC@BB=BBBBB<BB<BBAAABB?@@=@AA5A@@;@;;;BBB0A@@@:;:;CBDCABBBCAC@CCBAA@BA@@?@?BBBCBD;;;A@BABBA@@A@@?D;>CCCD?C@BB??=?8C9B>8B9=BBBBCC@BB?A?BB<:;?AA?>=994(4.4854::?AA::08:A9?<?AABBA=@>>>8>?@@>ABBBBAAABBBA?B==BCD>??@@@@@298@==68::<
@N9IO0:00811:06159
TACGTAGGGTGCAAGCGTTAATCGGAATTACTGGGCGTAAAGCGTGCGCAGGCGGTTGTGCAAGACAGGTGTGAAATCCCCGGGCTTAACCTGGGAACTGCACTTGTGACTGCACGGCTGGAGTACGGCAGAGGGGGAGTGGAATTCCGCGTGTAGCAGTGAAATGCGTAGATATGCGGAGGAACACCGATGGCGAAGGCAGTCCCCTGGGCCTGTACTGACGCTCATGCACGAAAAGCGTGGGGAGC
+
BBABBBDE<?@?D@CBBB@B?BBB?@495:?>?@;@BBCD>CBB9;9DA9999C@CABBCB@=@:;;A=A@A@BB>@@EF;DD9@?6;5:>==?9?;?>@??>>8B;BBBA?@?9839?A<@AB@>>9?AA@AA@A,000:5;+0)/)--5------556333(3377779>----,-0-/(/38//)338828992828983333&377.7688888======888888::;888+7;;7777(3;3
@N9IO0:00783:06162
TACGTAGGGTGCGAGCGTTAATCGGAATTACTGGGCGTAAAGCGTGCGCAGGCGGTTATTTAAGTCAGGTGTGAAAGCCCTGGGCTTAACCTAGGAATTGCGCTTGAGACTGGATAGCTTGGAGTGCGGCAGAGGGAGGTGGAATTCCACGTGTAGCAGTGAAATGCGTAGAGATGATGGAGGAACACCGATGGCGAAGGCAGCCTCCTGGGCCAGCACTGACGCTCAGTGCACGAAAGCGTGGGGAGCAAACAG
+
BBBCCBBB=@@@BBBBBB@D@CDA:@,0)/;;77395;DD>AAC;;;BBA@=AB?CADCC=B>@@@AA<@?A?@@29;>8ED@7BB7;6;49;=8@?A;955;;5?;:@B@C4::?;?B:>7;?;@@B?AB::;B9AA=@@;A5;5;;9999>:555:<::@D=BCB>;?>:866///8)//+405;;8B>CG?;;66=25555.594999)5.5///7/--6,,,----///:<<<4A@A?>>>0>=?>@9<:>
@N9IO0:00792:06176
TACGTAGGGTGCGAGCGTTAATCGGAATACTGGGCGTAAAGCGTGCGCAGGCGGTTTTGTAAGACAGGCGTGAAATCCCCGGGCTCAACCTGGGAACTGCGCTTGTGACTGCAAGGCTAGAGTATGGCAGAGGGGGGTGGAATTCCACGGTGTAGCAGTGAAATGCGTAGAGATGTGGAGGAACACCGATGGCGAAGGCAGCCCCCTGGGCCAATACTGACGCTCATGCACGAAAAGCGTGGGTAGCAAACAGG
+
?BBBBBBB=???B@@9::6;=BAA;@+000000)59@B@=BBBAABBB;;6;;6;DD8BBB@BAABC?>B:9;@45;CA;AC9=<:819200/(/5:0/////5@8=>BDBBB>A>ACCCBCABBB@BCC>>>==='@A=@4;5;=@;;29>ABBBBCCBBB:AAAA=><CC>666<1558<844479;7919=?;@>BA@@?>?+;@B=B?C?BCC??@@;;9:99>>=944::&9::944)4955=@7;@C@
@N9IO0:00794:06194
TACGGGGGGGAGCAAGCGTTGTTCGGATTTACTGGGCGTAAAGGGCGCGTAGGCGGCCACCGCAAGTCGGTTGTGAAATCTCTGGGCTTAACCCAGAAAGGTCAACCGATACTGCGGGGCTAGAGTGCAGAAGGGGCAACTGGAATTCTCGGTGTAGCGGTGAAATGCGTAGATATCGAGAGGAACACCTGCGGCGAAGGCGGGGTTGCTGGGCTGACACTGACGCTGAAGTGCGAAAGCTAGGGGAGCGAACGGG
+
><999:9:9#;:<>6??A@7959AC7@AE>BBAJF=BCCBB=BA=A<<BCCD@;;.549=;<AA>AA:9057;;<BD>@A@BBBB=BC@C@CH=@AAD=B?CBB?B?BBABBC<CCEC:CBB:8<=<BBBB8=<<18?<?BB?B8;6:<77-3<77737/4@C=6=BACBAAB?@?????>?=A>@BB?B=BB>A89,363333&31337@=3@<?:::8888=;;373288@BBBC>BB???AA6@AB9:89AA9
@N9IO0:00799:06161
TACGTAGGGGGCGAGCGTTGTCCGGAATCATTGGGCGTAAAGGGCGCGTAGGCGGATAATTAAGTCTGGTGTGAAATATAGGGGCTCAACCCCTAGACTGCATCGGAAACTGGATATCTTGAGGACAGGAGAGGAAAGTGGAATTCCACGTGTAGCGGTGAAATGCGTAGAGATGTGGAGGAACACCAGTGGCGAAGGCGACTTTCTGGACTGTAACTGACGCTGAGGCGCGAAAGCGTGGGGAGCAAACAGG
+
BCBDB??>>>0@AAA@?A?ADDAC@C?CCCC:>@7AA@@@<AC=AB@;ABB?BB?AAB?C>A>@?@@C@@@@ABB=BCBBBDE;;;CC@BCC9AA@@@:;;@DAA>BC=BBE@AABBBA599@;@999496>=6@<465@?D=A?A9;;CBBA==BC@C@CA;;;9;;;?@B?@BBC@BB@B?@AA@CCCD?BBHAFACGCCCB>AAB?@@@CCC@CCCBCCCCC@@=@@@@@@9?A@@CBB9BBBBC>CCC@
@N9IO0:00799:06163
TACGAAGGGGGCTAGCGTTGTTCGGAATTACTGGGCGTAAAGCGCACGTAGGCGGATATTTAAGTCAGGGGTGAAATCCCAGAGCTCAACTCTGGAACTGCCTTTGATACTGGGTATCTTGAGTATGGAAGAGTAAGTGGAATTCCGAGTGTAGAGGTGAAATTCGTAGATATTCGGAGGAACACCAGTGGCGAAGGCGGCTTACTGGTCCATTACTGACGCTGAGGTGCGAAAGCGTGGGGAGCAAACAG
+
@AB@@;@BAB3BC@@@BB=@A@BC@E?A?BCCBB=:;:??8@@@AB;;<@B@CDADB@@@:@=@CCEDGG<CCCC>BBD=BCBBBAAB?BBBAA=@=ABBB@CD7<;;;;@BB;AAA;;5::?ABDA=A=A000:4:973>*/*01::7:?;?A::49=A?8>????BBBBBB?BA?@?6:6:@@<@@9:39:919;9:29A<A>??>AA8??<977=979AC???>:9:@@@5==A::9:(89733(377
@N9IO0:00805:06196
TACGTAGGGTGCAAGCGTTAATCGGAATACTGGGCGTAAAGCGTGCGCAGGCGGTGATGTAAGACAGTTGTGAAATCCCCGGGCTCAACCTGGGAACTGCATCTGTGACTGCATCGCTGGAGTGCGGCAGAGGGGGATGGAATTCCGCGTGTAGCAGTGAAATGCGTAGATATGCGGAGGAACACCGATGGCGAAGGCAATCCCCTGGGCCTGCACTGACGCTCATGCACGAAAGCGTGGGGAGCAAACAG
+
CCBBBCCC;:<<A;?:;:;A:@@A8@6;;AA@A<@@@CD<@@C;;5<<556;A756B;??C9:;??@?=A??@F?CBCC;CC>AAAB>A=?=?7@;@@BBBAB;;;BBAA;;;CCBB@@=@@ABA@=A;;;FEFF5;;<AD?C?A=ACA@@;;;@@:99C@8AAAEDCB;99A@@B=?@=?<@;?09:?>:=::5:;?;7;;>>1<AA<B>AA@@@///----0/8=>@?>8:3?:000//&/////(/89
@N9IO0:00771:06237
TACGGAGGGTGCAAACGTTGCTCGGAATTATTGGGCGTAAAGCGCACGTAGGCGGCCAATTAAGTCGGGTGTGAAAGCCCAGGGCTCAACCCTGGAAGTGCACTCGAAACTGATTGGCTTGAATATGGAAGAGGGTTGCGGAATTCCCGGTGTAGAGGTGAAATTCGTAGATATCGGGAGGAACACCAGTGGCGAAGGCGGCAACCTGGGCCAATATTGACGCTGAGGTGCGAAAGCGTGGGGAGCAAACAGG
+
BBAC@DDD=AAAAC=9;;?BCB@@<@?@=@@9@?0<=9995::9:A@A<::600)/)0)04<6<@@@@<;;;??C69;<6<B?4==;;:;?9BC?A6;?AA@BA@@@?8?>9:58<7;A9;;:C;96:?96;9>4@.55:3=:A@AC<C<@A@>?99166>>>E:>>>BBBC@@@@>8=939.444.488858//)/3/0)/96;6BBB:?9@<>??>AAB;;;:992555>>>7>BBBAA@4==;;;0;@A@
@N9IO0:00772:06233
TACGTAGGGTGCAGGCGTTAATCGGAATTACTGGGCGTAAAGCGTGCGCAGGCGGCTTCCTAAGTCAGATGTGAAATCCCCGGGCTTAACCTGGGAACTGCGTTTGAAACTGGGGGCTAGAGTGCGGCAGGAGGGGGGTGGAATTCCACGTGTAGCAGTGAAATGCGTAGATATGTGGAGGAACACCGATGGCGAAGGCAGCCCCCTGGGCCAGCACTGACGCCTCATGCACGAAAGCGTGGGGAGCAAACAGG
+
BBAA@BBC=9:;BC@@@A?B?BCC@B5;6:ADBD?AA@CD>CBBBAAB@@@?AA;AC>B?BCAHCCCCCA;@B==6=B==2B>7>>7;9;:>CC>C;;;B;;;B69;?9<;9333$3;?>>@?@:=9=00)//////#//)/)9057??C?::<A?AA494=6>>>B=BBBB=@?@@6;>:@;@@@@BB@A?@AB?B?@ABCDHE2ABE?E>B;;;AAB@000)00/0996=<<@<BCCCBBB3;:;AB;BCC?
@N9IO0:00777:06220
TACGGAGGGTGCAAGCGTTGTTCGGAATCACTGGGCGTAAAGCGCGTGTAGGCGGCCCATTAAGTCTGATGTGAAAGCCCGGGGCTCACCCCCGGAAGTGCATTGGAAACTGATGGACTCGAGTCCCGGAGAGGAGGGTGGAATTCCTGGTGTAGCGGTGAAATGCGTAGATATCAGGAGGAACACCGGTGGCGAAGGCGGCCCTCTGGACGGTGACTGACGCTGAGACGCGAAAGCGTGGGGAGCAAACAGG
+
AB@A>AAE>BCBC=@:;;?BB=AA=C7:9??=;=5898??8@?;;;99::;2;<3::4:@8A<AABBCCAAA@B<06;>6B>>0955@=>@@0@9E=B@@@BB@C?BC<@?@=00+0//:908:A@9A7;;CC?BBB=BC?B997:?A?<>:<>@AA?BCEC>CCCCCC????8779,33,3,38=9=900*/9>6?:CC>A@:<=;<177=67778333337344:>=><:<<+0000:::0;;<<?8899:
@N9IO0:00777:06253
TACAGAGGGGGCTAGCGTTGTTCGGAATTACTGGGCGTAAAGTGTGCGCAGGTGGCCGCGCAAGTCGAGTGTGAAAGCCCCGGGCTTAACTTGGGAATTGCGCTCGAAACTACGTGGCTAGAGTGTGGCAGAGGGAGGTGGAATTCCACGTGTAGCGGTGAAATGCGTAGAGATGTGGAGGAACACCAATGGCGAAGGCAGCCTCCTGGGCCAACACTGACACTCATGCACGAAAGCGTGGGGAGCAAACAGG
+
CCCBA?>><<,??>>>A@;@@=AB?C@D@CA@AC;?A;;;0;ABA@AC@A@<@@;@=AAA@@<@ABBAAABBAAA68787-:@;AB@B>AB?AB:A?C<?A@?@@B:;3:>?8BBC@BA@BCCBA@?;==;;=>9?===?<A=A=A?BBBBBA?B=B?BDDF?BBBCBBBLCC;9;C=@@@C@CCC?A=BA5;;;59;@::>:4905<<2<0966=CCCCCCABAB;;;CBBBC;@:;;DDF:AA@BE>CCC@
@N9IO0:00778:06224
TACGGAGGGTGCAAGCGTTATCCGGATTCACTGGGTTTAAAGGGTGTGTAGGCGGGCTGTTAAGTCAGTGGTGAAATCTCCGGGCTCAACCCGGAAACTGCCATTGATACTATCAGTCTTGAATACCGTTGAGGTGGGCGGAATATGTCATGTAGCGGTGAAATGCATAGATATGACATAGAACACCAATTGCGAAGGCAGCTCACTAAGCGGTCATTGACGCTGAGGCACGAAAGCGTGGGGATCAAACAG
+
CCCC?AAB<BC??;?@?@?AB@?B@AA=A@@?@=6<>*83(3;1:;BBBAA>A?@9A@A@?B?BCDCCCC@CCCE>CCCB4996<;BC?CC?C@DC>BBBCACC?AABBBAABBC<@<A<???@@?49@033=3977,9:39=AA???BBBA?=?<?:?@@A=979B???BBA??>@@A?>?>@AA16199>=9928/8<===;@@/00/>>9=<@@;>><==:79:05:5@>>1=>:::<<-<99;;1666
@N9IO0:00781:06221
TACGAAGGGGGCAAGCGTTGTTCGGAATTACTGGGCGTAAAGGGCGCGTAGGCGGCTTATCAAGTCAGGCGTGAAATTCCCGGGCTCAACCTGGGGGCTGCGTTTGATACTGATGAGCTTGAATGCGGGAGAGGATAGTGGAATTCCCAGTGTAGAGGTGAAATTCGTAGATATTGGGAAGAACACCGGTGGCGAAGGCGGCTATCTGGCCCGTAATTGACGCTGAGGCGCGAAAGCGTGGGGAGCAAACAGG
+
AABA@8?===0@B7@B@@<?=:=>:><@;>>>@@7<@@BC6;97:A=CBBB?;;4;A=@AAB=@@C@@99:;AAD=B?BC=BB=A@AA@D@CCBBB2C@A9;;B;@@AAA@???AABBB?CCA:8:CB=A@>>;79:DBB?B?B@CC=BB@@@AA@@=???A=B?BBCBBCBFE?EB8?256+5::2;;:=7952+2.562799555<2:;/655+518577<;344><;<>=A:ACB@A@@498A?A:???:
@N9IO0:00783:06257
TACGTAGGGTGCAAGCGTTAATCGGAATTACTGGGCGTAAAGCGTGCGCAGGCGGTAATGTAAGACAGTTGTGAATCCCGGCTCACCTGGACTGCATCTGTGACTGCATTGCTGGAGTACGGCAGAGGGGGATGGAATTCCGCGTGTAGCAGTGAAATGCGTAGATATGCGGAGGAACACCGATGGCGAAGGCAATCCCCTGGGCTGAGATTGACGCTCAGGCACGAAAGCGTGGGGAGCAAACAGG
+
BABAA>>>69;;;5;AA@<@<@AB=A5:6;ABBC9;;;;;0:555:AAB@A;=A=:;5<B:;5;>@@A@8<<.,),*2(*(*****(,-(-/59;A999=9::;AA@?>;998?899:;::9=7338888$448383838399<<;00////7/55)555;;BBBCBA><<500)/)/<@,0;@@<?A<:C@BC8;;AA0:;:,944944:7?;A<A@B?@>B;;;DD=A;;;;;;*9>=9939=85
@N9IO0:00793:06211
TACGTAGGGTGCGAGCGTTAATCGGAATACTGGGCGTAAAGCGTGCGCAGGCGGTTCGTTGTGTCCGATGTGAAAGCCCCGGGCTTAACCTGGGAACGGCATTGGAAACTGGCGGGCTGGAGTGCGGCAGAGGGGGGTGGAATTCCGGCGTGTAGCAGTGAAATGCGTAGAGATGCGGAGGAACACCGATGGCGAAGGCAGCCCCCTGGGCCGACACTGACGCCTCAGGCACGAAAGCGTGGGGAGCAAACAGG
+
BCBB@@@B=@@@BAA@AA7;6;A>5@-000==@8:9;CC<CBCBBBBB;;8;;7;?CBC@CCBCC@<;;9:494(//7:*<7+//5@;@00:C0<.669ABC>B?@C6@AB:BDD>CCC?BB:;;A<>==994444#4=5:3838.4.333;;;;:?>?@@>373833<8887339:28828698828;37.8736;=?@@?@@@1;;=6=6:?@@@?@=C==8=:885///666.6;8??BB5A@@@B8??B=
@N9IO0:00794:06216
TACGAAGGTGGCAAGCGTTGTTCGGATTTACTGGGCGTACAGGGAGCGTAGGCGGTTGGGTAAGCCCTCCGTGAAATCTCCAGGCTTAACCTGGAAAGTGCAGAGGGGACTGCTCAGCTAGAGGATGGGAGAGGAGCGCGGAATTCCCGGTGTAGCGGTGAAATGCGTAGAGATCGGGAGGAAGGCCGGTGGCGAAGGCGGCGCTCTGGAACATTTTCTGACGCTGAGGCTCGAAAGCGTGGGGAGCAAACAGG
+
BB?;:4;2:@>AD9BA@@@@@=AB=??A9??998.9>99;;;;0;A=BB@@<@C?B@CE>CD?ABC>AA=?:::=8<?:;6094:>+/+/399)//)/455:97777&//----/7799:::<:>>>@8>===8<<;5568<9=8==7=9<A;:5445:99808=834;@>==4444)447=8>:A:>559.9@B=B=@@6;;;;?;@7<9B;;;;*;9;?A@@AA;;4::99:9,4994999*49;AA9<<<8
@N9IO0:00794:06222
TACAGGGGGGGCAAGCGTTGTTCGGAATTACTGGGCGTAAAGGGCTTGTAGGCGGCCAACTAAGTCACACGTGAAATCCCCAGGCTTAACCTGGGAACTGCGTGTGATACTGGATGGCTTGAATTCGGGAGAGGGATGCAGAATTCCAGGTGTAGCGGTGAAATGCGTAGATATCTGGAGGAATACCGGTGGCGAAGGCGGCATCCTGGACCGACATTGACGCTGAGGAGCGAAAGCTAGGGGAGCAAACGGG
+
AA@=<<<<<<#?B?B@@A@CC@CCAC@CACCCCC?CBBCH?CC>CD@CBAA=;:6;@B?CHH;=;CBBCBBBCCC>A?@@300+0>:A>B@CCC>B>A???@AAAAAAAAAA@BBB@CD@DD>B@BCF=@@CCC<BBCAA@@=B>B>BB@CBBCB8879CBC=AA@@@A@CABBCCA;@@<><?@@>A>??<?@B4:4:;7;BBB?CB?BA>AAABA?AA@????;;4;@A;;;7;BBBDDC:B;;;B<BBA<
@N9IO0:00804:06250
TACGGAGGGAGCTAGCGTTGTTCGGAATTACTGGGCGTAAAGCGCACGTAGGCGGCGATTTAAGTCAGAGGTGAAAGCCCGGGGCTCAACCCCGGAACTGCCTTTGAGACTGGATTGCTAGAATCTTGGAGAGGCGAGTGGAATTCCGAGTGTAGAGGTGAAATTCGTAGATATTCGGAAGAACACCAGTGGCGAAGGCGGCTCGCTGGACAAGTATTGACGCTGAGGTGCGAAAGCGTGGGGAGCAAACAG
+
CC:;8;AB<@@@BCCCCC?CB?BC@C@B?BBCCE=?@:;;/;<AACDCCCB?::8:CCCF?C@AA@@C;;:;CCC;;;:8;CC;B<<;?BBB5;88=<>??<>B:BBBBDAA=A@<?ACCCD@@BB@E>AB:;7;A@@@C@D@B@B?BABBABBABA>ABBA4@8::?ABA@AB?BB@B@CC@>>>>BCAA>ACF@C?BB?>>>CCBB?BBB=AA@A?ABABAB;;;=A?=9;;0;<AAADD8@:::<59:9
@N9IO0:00773:06274
CACGTAGGGGGCGAGCGTTGTCCGGATTTATTGGGCGTAAAGAGCTCGTAGGCGGTTTCGTAAGTCGGATGTGAAAACTCCAGGCTCAACTTGGAGACGCCATTCGATACTGCGATGACTTGAGTCCGGTAGGGGAGTGTGGAATTCCTGGTGTAGCGGTGAAATGCGCAGATATCAGGAGGAACACCGGCGGCGAAGGCGGCACTCTGGGCCGGTACTGACGCTGAGGAGCGAAAGCGTGGGTAGCAAACAGG
+
@@BA@;;;;;*44444598=>>:=8<<C2658=@088333(3339;@@?>@=:929=877:904<@<7;:<>=9::.8;>98858=:;4:;9=7;AA;9;;@?<B?@@BB;;;@@;;:99:=;>;B9B?CCCBB7=>=9=;497<9>:>?8<<;555=7;;>>256;:555?@<544:5:;.35::@>A>AC=A@;6:4:B?@AABBAAB=B?B?BCCCABB@@AAAB499;ADD49:>:9939BBCDD<A@@=
@N9IO0:00777:06272
TACGGAGGGTGCAAGCGTTATCCGGATTCACTGGGTTTAAAGGGTGCGTAGGTGGGTTGGTAAGTCAGTGGTGAAATCTCCGGGCTTAACTCGGAAACTGCCGTTGATACTATCAATCTTGAATATTGTGGAGGTAAGCGGAATATGTCATGTAGCGGTGAAATGCTTAGATATGACATAGAACACCGATAGCGAAGGCAGCTTGCTACACAATTATTGACACTGAGGCACGAAAGCGTGGGGATCAAACAGG
+
BBCC@BBB=BBBG@CCBC=@?>2949?<?@??AA5::39?4AB>CCCCCAA?ACB;B=@>@?9C@?@@;:4:?>@;@ABB?BC8:68<8@BCC:C>7BB==:<B@BBCA@ABB@@:C==:=A:CCC:;;@;BA=AC@C;<7<?AAAA;;;;;;A@@>;>===6@?AB?@AAAA@@@@@@AAA=;;:?CCC;;;AA<A=@AACC@BBBD;;;@?B?BB=@@BBBBB:;8<BBAAA<B@@@BBB7;;;BF=;;;<
@N9IO0:00787:06261
TACGTAGGGTCCGAGCGTTGTCCGGAATTATTGGGCGTAAAGGGCTCGTAGGCGGTCTGTCGCGTCGGGAGTGAAAACCAGGTGCTTAACACCTGGCCTGCTTTCGATACGGGCAGACTAGAGGTACTCAGGGGAGAATGGAATTCCTGGTGTAGCGGTGAAATGCGCAGATATCAGGAGGAACACCGGTGGCGAAGGCGGTTCTCTGGGAGTATCCTGACGCTGAGGAGCGAAAGTGTGGGGAGCGAACAGG
+
CBCCBBAA<@A;@@@>?@<@AA5;6;?B@CB@DG>?????9?C=BBBC@@@;892:ABACCCBBBBBB<AAC@??@3@<@A=ABBCAC@BBB?A@=A;@@@@C=CCCBBBBB<BAAABA:;;B>BCBBBA@?@3@BA>AC=@=@>B=BC>BBCBBBB=;;;A;ABBBBBBD;;;CCD>A@@B?BBB?B?BC?C??<?=?A?B>AABBBB>AACCCB@C?@?999???=AAA@@@;@BAAAAA6?>??>;999<
@N9IO0:00793:06277
GACAGAGGGTGCAAACGTTGCTCGGAATCACTGGGCGTAAAGGGCGTGTAGGCGGGAATGTAAGTCGGGCGTGAAATCCCCAGGCTCAACCTGGGAACTGCACTCGAAACTGCGTTTCTTGAGTATCGGAGAGGAAAGCGGAATACCTGGTGTAGAGGTGAAATTCGTAGATATCAGGTGGAAACACCGAGTTGGCGAAGGCGGCTTTCTGGACGATTACTGACGCTGAGACGCGAAAAGCGTGGGGGAGCAAACAGG
+
ACCCCCCC=AB@@@899:=@??@A?C?A?<;789-9?=<?9?A9AA@AB9:7:AA=A=:::??C@A@A8987;<?399CC:BB?AA??>@?BBD<@=?@A>?;:887=6=77777<6<=9=>A99:@D@ABA@>@C>CBB?A?;;;@;;6:>===9949@?>8@4955;;<=>;;;;597)//)/--(----(-(,,2(-(-,(,,,(--/38886616////6//////77333777+77333333$39337(7>>9
@N9IO0:00794:06291
AACGTAGGAGACAAACGTTATCCGGAGTTACTGGGCGTAAAGGGCGTGCAGGTGGTCTGTTAAGTCTGGCGTGAAAGCTCACGGCTAAACCGAGAGAGGTCGTTGGATACTGGCGGACTAGAGGACGGTAGAGGCGTGTGGAATTCCGGGTGTAGTGGTGAAATGCGTAGAGATCCGGAGGAACACCAGTGGCGAAGGCGACACGCTGGGCCGTACCTGACACTAAGACGCGACAGCATGGGGAGCGAACGGG
+
B:BCCCC?AAACCC?@@AACBB@B@9;:@@@;;;0;??AB6BC=CCACABB@BB:BGABBHE9A@BBB@BBBCCD:;9BBBAA<@::93;?ABBBB@@=@B@@<@?B:::AA>BC?BBBBBBB?BBB>A@@@@=@@@B;;8<>B@CGGJ?EGB??CC?CCBC<BB@A:::A99;@?B?BC?B@CBB@CAAA<@AA<A>BBCCCCDA;;;0;>CAA@=@ABBAA@A=;;;BBBBD;;<CBBCC6::;AA=AAC=
@N9IO0:00797:06261
TACGTAGGGGGCGAGCGTTGTCCGGATTTATTGGGCGTAAAGCGCGTGTAGGCGGCCAGGTAGGTCAACTGTGAAAACTCGAGGCTTAACCTCGAGATGTCGGCTGAAACCATCTGGCTAGAGTCCGGAAGAGGAGAATGGAATTCCCGGTGTAGCGGTGAAATGCGCAGATATCGGGAAGAACACCCGTGGCGAAGGCGGTTCTCTGGGACGGTACTGACGCTGAGACGCGAAAGCGTGGGGAGCGAACAGG
+
ABAA@@>>>?,@@@;:;<59=?.509AC<AB>AA<???BC9@???A@@?<<600,0:@>;=9@;=BC?BBA=>>>>'//::=@=@B?B9C<EA<ACCCCCCD<>=B=>7=9CDCGF@CCCCABBB<@=@?BBC?@@C@BB@B?B?BC>C@AAABBBB@BBBB=AA@A???BA>??AA8?8??<@AAD=BAA;<>=5:5:A=A?BBDBBB<>>B?BABAAAACCBBBBBC@@@CB6;:;;AAA3AABBB?BBB6
@N9IO0:00803:06276
TACGGAGGGAGCTAGCGTTGTTCGGAATTACTGGGCGTAAAGCGCACGTAGGCGGCTATTCAAGTCAGGGGTGAAAGCCCGGGGCTCAACCCCGGAACTGCCTTTGAAACTAGATAGCTAGAATCTTGGAGAGGTCAGTGGAATTCCGAGTGTAGAGGTGAAATTCGTAGATATTCGGAAGAACACCAGTGGCGAAGGCGACTGACTGGACAAGTATTGACGCTGAGGTGCGAAAAGCGTGGGGAGCAAACAGG
+
BBAA>@@>899<BBCBBA<@A<@@>BAF?BBCCC=@AABA:ABAABAAABC@BB@BEGCACC9:9A@@BB7BAAA0;9=):99*49;@8ABB2B?C9B99:6;;7;CC<B;;9:@@;;9@@@?:::>A>@A;;6;CBBBC@C>B?B>AAA??@BCCC@CBBA0<5;;;@@@BBB>B@:@;00,000+0>??=AAB?@<?00/;=0/73-344.4=::8=<;@?@@?@;@@?;;;;&:<@BACC9BBBCD899>:
@N9IO0:00813:06263
TACGTAGGGTGCGAGCGTTAATCGGAATTACTGGGCGTAAAGCGTGCGCAGGCGGTTCGTTGTGTCGGCGGTGAAAGCCCCGGGCTCAACCTGGGAATGGCCGTTGAAACTGGCGAACTGGAGTGTGGCAGAGGGGGGTGGAATTCCGGCGTGGTAGCAGTGAAATGCGTAGAGATGCGGAGGAACACCGATGGCGAAGGCAGCCCCCCTGGGCTGACACTGACGCCTCGAGGCACGAAAGCG
+
CC?@@CCE>??@B@@@>>:@?BBC?C6:6;CAAB<BA@CL?DAB:;9BA@@=9:6;>BCC@BBBBBB?BA=?@=?8;;;;-;?6:89>:=<@@@/9279-;4943@:>3>;A<@@A>>997:=>>?@<?><7:::::%7>6@<@;@,0(0;00)/<;7<:>0//*///9668;787;>A457/525555@?>?::::6=186><<<>>%76908592227222655.522252755599-563
@N9IO0:00766:06350
TACAGAGGGTGCAAGCGTTGTTCGGAATCATTGGGCGTAAAGGGCGTGTAGGCGGTTTGTTAAGTCATGTGTGAAATCCCCCGGCTCAACCGGGGAACGACGCATGAAACTGGCAAGCTAGAGTACCAAAGAGGGGGGTGGAATTCCCGGTGTAGCGGTGAAATGCGTAGATATCGGGAGGAACACCTGTGGCGAAGGCGGCCCCCTGGTTGGATACTGACGCTGAGACGCGAAAGCGTGGGGAGCAAACAGG
+
ABCBAABA9:;8=;>=782:=;><2:08=AB294(3:377*3:189:AABB?AA=AA9??>A>ABBCAAABA<@>7CDDDC1C:B==B8?:?>?3>7A<<CCAB:68>8=BC@CC9;;?<@::9:7-73(45:>>>>&<A7A0;0:>4=:=<A;66C?AA=@7666<666>>A;995)599=8BBB?AA@@5;<;5;7@@.9;9:(5<7<7<=ABC:59;:00/9;;:99=9;;0;AB@@@@8@CCCD<BB@<
@N9IO0:00767:06316
TACGTAGGGTGCGAGCGTTAATCGGAATTACTGGGCGTAAAGTGTGCGCAGGTGGCCGCGCAAGTCGAGTGTGAAAGCCCCGGGCTTAACTTGGGAATTGCGCTCGAAACTACGTGGCTAGAGTGTGGCAGAGGAAGGTGGAATTCCACGTGTAGCGGTGAAATGCGTAGAGATGTGGAGGAACACCGATGGCGAAGGCAGCCTTCTGGGCCAACACTGACGCTCATGCACGAAAGCGTGGGGAGCAAACAGG
+
@AABADDD>:;;BBBAAB>A>ABC@C@B@CCCCC=@@@CC<CAA;;;AA@?;@B>B>B::;D=@@BDCCCDBBBD;@@AA6AB=BB?C?@@<?@9?=@9>?AAA;=<=7;:>:A@A=ABAACBAAAA8::@>?;>393:=8@=B?C@CCDDBBC?@C=CABA<;99B;AABCDA@@B=@B?C@AAA@CCCC?A@B?B=CB@@=@4999909.929<@@@@:99;66669BBB@<4BA@@@@@3;9::B;BBD6
@N9IO0:00769:06347
TACGAAGGGGGCTAGCGTTGTTCGGAATTACTGGGCGTAAAGCGCACGTAGGCGGATATTTAAGTCAGGGGTGAAATCCCAGAGCTCAACTCTGGAACTGCCTTTGATACTGGGTATCTTGAGTATGGAAGAGGTAAGTGGAATTCCGAGTGTAGAGGTGAAATTCGTAGATATTCGGAGGAACACCAGTGGCGAAGGCGGCTTACTGGTCCATTACTGACGCTGAGGTGCGAAAGCG
+
>??::4;<;<*4;;<@BB>@@?BC?A<@=@@@@D=:;;@@0;;@@B;;<BB>AE@;;;CD=B@BCCCILM<BBBC>BCD=B@@@@A@C?BBC@@<@7;;;;5;;0;;@@?@CA<AA@>?497;<@:949<@9949?;>?@8A;@=@8::AAAA??98.7<@?.96:9:AAABBB?BA???=?>A@B?B@9949BA;A>:949A:@>??=AA399:?>;;>>?@A>9:3:9:==>5=>@
@N9IO0:00775:06343
TACGAAGGGGGCTAGCGTTGCTCGGAATCACTGGGCGTAAAGGGTGCGTAGGCGGGTCTTTAAGTCAGAGGTGAAATCCTGGAGCTCAACTCCAGAACTGCCTTTGATACTGAGGATCTTGAGTTCGGGAGAGGTGAGTGGAACTGCGAGTGTAGAGGTGAAATTCGTAGATATTCGCAAGAACACCAGTGGCGAAGGCAGCCCCCTGGGCTAACACTGACGCTCATGCACGAAAGCGTGGGGAGCAAACAGG
+
@?A@>:>???,@?;;9;;?CECBB?B?BCCCCCD>BB?@@/;<059;BABB?@@A<;;;E>E>B@:;:;>=BBBB>BC?CB<99965B=A;?>:9:5:8=?:@B=<;;=A?@971:::;=ABCD?@??;@BAB?B@?@:989-88@?A@BCBBCB?@<@BAC?C@BBDCCCCEC>@A@A6;==BCC?A@;@?BAC?B?BA:::::)8@;/99@=A?ABBA<<?393:???>A@C8>=?8788+:;<9?3=8;2
@N9IO0:00781:06344
TACGTAGGGACCGAGCGTTGTCCGGAATCATTGGGCGTAAAGAGCGTGTAGGCGGCCCCTTAAGTCCTGCGTGAAATCCTGCGGCTCAACCGCAGACGGTCGTGGGAAACTGGAGGGCTAGAGTGCGGGAGAGGAGAGTGGAATTCCCGGTGTAGCGGTGAAATGCGCAGATATCGGGAAGAACACCCGTGGCGAAGGCGGCTCTCTGGAACGCAACTGACGCTGAGACGCGAAAGCGTGGGGAGCAAACAGG
+
ABBBBBBB<AA;?@@???>BCC?B@B?AACC?CC9==9:9/98;<@?@@A>===.944&4.<.5@B9CC@A@CED?DC?BA@@=@@@C?A?BBCCBCC@DCCBBA=AB<AAA=A@B=B@@@@@;;;BB<BBBB?AABBBB@B<?=?C=C@CC@@@BB@BCFF=CBBC999AA@>AAA6A=BB@CHCC>CAA?BCB?B?@@=@@@DCCC@C@;;;C@B@@@CBA@:;;A@@?;;;0:@AACCC9C;96>4<A?;
@N9IO0:00789:06339
GACAGAGGGGGCAAGCGTTGCTCGGAATTGACTGGGCGTAAAGGGCGCGTAGGCGGGATGGCAAGTCGGTCGTGAAATCCCTCGGCTCAACCGAGGAACGTCGAATCGACTACTGCTGTTCTTGAGGATTGCAGAGGAGACTGGAATTCCCGGTGTAGCGGTGAAAATGTGTAGAGATCGGAGACACCGGTGCGAAGGCGGGTCTCTGGGCATTCCTGACGCTGAGGCGCGAAAGCGTGGGGAGCAAACGGG
+
CBA@@@DDDD0DD@B9:9@CBB@A>A>A,/0<<9;5/66@@8@F>BABBBBB;CCC<@996;B>BBCC@@C>=AA<5;;<3;5505::C@C@?@@=@<@000/.(-8://///789;B<=;?6>9939=;>?867:*/////>6>8@9?>5<58333333-33333&3337@A???;8..)-----7(-(//37@<?<?>?8?:8/6692./.272573.//66//).68>=<,885::55*5<?A;3;BA5
@N9IO0:00792:06344
GACAGAGGGGGCAAGCGTTGTTCGGAATTATTGGGCGTAAAGGGCGCGTAGGCGGCTTGTTAAGTCGGCTGTGAAAGCCCGGGGCTCAACCCCGGAGGGTCAGCCGATACTGGCAAGCTAGAGTACGGAAGAGGTAGCTGGAATTCCCGGTGTAGCGGTGAAATGCGTAGATATCGGGAGGAACACCTGAGGCGAAGGCGGGCTACTGGGCCGATACTGACGCTGATGCGCGAAAGCCAGGGGAGCGAACGG
+
CCC@AACCGC5DE@BAA@=AB>BB?@=@=@A=@C<AAAAC9??:@??BA@=:00,0>9=@=A9;:9;6;AA>@AD<@?B=CEE;BBBA;>>>*9.9B=<@B<;;=AAAAB;;6;C7BAAACCCCCJJAB@BBA>ABBAAB>A>A:==/;5;;::99@;9:9B4?>:44555995555)3:284:;;8<;<;7<55259<==7=@@A;;;0;=;;;BCCCECCGFC;;<;;;CCK?CC@BAAB3;;;;999;;
@N9IO0:00809:06337
TACGGAGGGTGCAAGCGTTGTTCGGATTTATTGGGCGTAAAGCGCGTGTAGGCGGTTTCTTAAGTCTGATGTGAAAGCCCTGGGCTCAACCCAGGAAGTGCATTGGATACTGGGAGACTTGAATACGGGAGAGGGTAGTGGAATTCCTAGTGTAGGAGTGAAATCCGTAGATATTAGGAGGAACACCGGTGGCGAAGGCGGCTACCTGGACCGATATTGACGCTGAGACGCGAAAGCGTGGGGAGCAAACAGG
+
ABCC>A?D>CC?@;?@@><@C>BDABBC<??@BB<>??AB59:=>A?@@@@9;;5;A9@?;A=DCCCCCBBBCC?6BA?7BC@8DCBB9C@7>C<@7AAAB=G<F9;@BCCCD<9;;AB?AB?CCCCC;?>;:;0<@?BB@C@C?B?B???BBBB=??ACCD>CC;>>>>>CBB?BB?AA>A?AAA?C?BB>BBB?CAAC=;;;B?BA?@@?@BBCDABA@@A;::><@@@::9.38393<<1BBBC>6BBB7
@N9IO0:00811:06317
GACAGAGGGGGCTAGCGTTGCTCGGAATCACTGGGCGTAAAGGGCGCGTAGGCGGGATGGCAAGTCGGTCGTGAAATCCTCCGGCTCAACCGGAGAACGTCGGCCGAAACTGCCATTCTTGAGGGATGCAGAGGAGACTGGAATTCCCGGTGTAGCGGTGAAATGTGTAGAGAGTCGGGAGGAACGACCGGTGGCGAAGGCGGGTCTCTGGGCATCTCCTGACGCGTGAGGCGGCGAAAGCGTCGGGAGCAAACGGG
+
BBCBBBCCCC1BBAAABD>??BBA=A<????BBB<A@@AB9>?9?=<>@993:@B;?;;5;?:?@?@:C????>>8;<5;??A=:::9292:4:??9=@@>=:=:99:/98::8=;6;>99=B<9=>9><<;9499::;;13-317;(7-398555=9566>7655<;:999555///)/6)/)//66393//)4485:8===5;666>>@0655977)////4488444.4:.44//(//////7.77///)/4;2
@N9IO0:00777:06369
TACGTAGGGGGCAAGCGTTGTCCGGAATTATTGGGCGTAAAGAGCGCGTAGGCGGTCCGGTAAGTCGGTTGTGAAAGTCGGGGGCTCAAGCCCTCGGATGCCGATCGATACTGTCGGGCTAGAGTCCGGAAGAGGCGAGTGGAATTCCTGGTGTAGCGGTGAAATGCGCAGATATCAGGAGGAACACCAATGGCGAAGGCAGCTCGCTGGGACGGTACTGACGCTGAGGCGCGAAAGCGTGGGGAGCAAACAGG
+
A@@@ACCCCC1@@6;9AA?BBB:B:C@C@CCADG?AAABC;A<;;BA@@@@?BB?BC@C?CC?CCBB=@699<<:3:@<<<<=+@?AA0//;2::;69833-33333779:@>987716//////8693905-/(/5---.(..60529><@@>::77278@;3ABA@AA=;73388838;2;4=CC?D@;;7;?A=A<??@@AABABBB;AAC@BBAAAB<<@AA@A=???ABA9AAAABBB8AA>>=7=<;8
@N9IO0:00778:06374
TACGTAGGGGGCAAGCGTTGTCCGGATTTATTGGGCGTAAAGAGCGTGTAGGCGGCCTGACAGGTCTGCTGTGAAAACTCGAGGCTCAACCTCGAGATGTCGGCGGAAACCGTCTGGCTAGAGTCCGGAAGAGGAGAGTGGAATTCCTGGTGTAGCGGTGAAATGCGCAGATATCAGGAAGAACACCTATGGCGAAGGCAGCTCTCTGGGACGGTACTGACGCTGAGACGCGAAAAGCGTGGGGAGCGAACAGG
+
??@@@AACDC5BB@BA@A=@@BAD@CCD=BC?BB=:::AA:@@B@A@@@@A=@@=@<BABAGC@@A;;:AA@0000)/0;80/)3?==9:=BAB?@@BAAAC?BC@DG>C@BBA@?<?@BC???B@D@C>BAB?AA@??A;?;?<?<@B=@ADCCCC?CCGH?BBACA@@AA@@@AA=A=AA>@@@?BBCC?BCC?C?D@@@A@@A:9:5;CC?BCECBCCDBBCBAA@@@;;;;.;;:;@DE9A@CCC?A@?9
@N9IO0:00787:06395
AACGTAGGTGGCGAGCGTTATCCGGATTGACTGGGCGTAAAGGGTGTGCAGGCGGGGTCTCAAGTGGTGTGTGAAATCGCCCGGCTCAACCTGGTGAGGTCAGGCCAGACTGAGGCTCTTGGGTGCGGGAGAGGGGCGTGGAATTCCGGGTGTAGTGGTGAAATGCGTAGAGAGTCCGGAGGAACCCCAGAGGCGAAGGCGGCGCCCTGGCCCGACACCGACGCTGAGACACGACAGCATGGGGAGCGAACGG
+
D:AABBB@CC@DE;<9???AAC@B?BB@BBBAGD=CCBCC>AA<AAAB@AA?:9;:,;@A@B?B@@?@CCCBCBE=BBAAA;@@BBBC=@<@@<AA@@;?==<8?7@?<=7933-3737-77*33:?=69:44:;+;@BA8@04.43=98:AABABB@CCCC<B;<;B@B>>0///3:566)3-333&3834.44;7<8<<9;;:>4;;>?D>D@AAD@BA;;;:@@@B@@@A@@>>>>?@==/@@@?@;:;;
@N9IO0:00789:06396
TACAGAGGGTGCGAGCGTTAATCGGAATTACTGGGCGTAAAGCGTGCGTAGACGGTTATTTAAGTCAGGTGTGAAAGCCCCGGGCTCAACCTGGGAATTGCATTTGAGACTGAATAGCTAGGGTGCGGAAGAGGGAAGCGGAATTTCCGGTGTAGCGGTGAAATGCGTAGATATCGGAAAGGAACACCAGTGGCGAAAGCGGCTTCCTGGTCCAGCACCGACGTTCAGGCACGAAAAGCGTGGGGAGCAACCAGG
+
BCCC:::D;;;9BA???B?A=@??<@@B?BBBCGDB?@@E>A@A::9:9==?::4:<A@B<B@CC@@@?;;;A@@9;;;;.;;.:@@@=@;;;;.:8>:==@>>6>999@@@@?@@A;00==30//7272/66@6=8<<?5;499096?5444////)//7>/9;5<@@@@?<44:2:4(4.4.3888999869784/4<D=AA;?288499483333,378>A7<B<277<3333&33399;;.::882738<2
@N9IO0:00811:06375
TACGGAGGGGGCTAGCGTTATTCGGAATTACTGGGCGTAAAGCGCACGTAGGCGGCTTTGTAAGTCAGAGGTGAAAGCCTGGAGCTCAACTCCAGAACTGCCTTTGAGACTGCATCGCTTGAATCCAGGAGAGGTGAGTGGAATTCCGAGTGTAGAGGTGAAATTCGTAGATATTCGGAAGAACACCAGTGGCGAAGGCGCTCACTGGACTGGTATTGACGCTGAGGTGCGAAAGCGTGGGGAGCAAACAGG
+
@@CC?BBCCC5CBBBCCC@CC@CC?B?B>AACCC=9;:BD=A:;;DA@@CC?994:CC;BBC@CCCFCBB@BBBD8;;@BB?CCCCED@BBB@BCB@CBBA?BB;AAB@@AA@@ABBBB8;;=@@=@@;AA@@9@B;95=9=.9.98<<@A@@@A@@:>;@<5A:A=AB>@CBB8<<6>;;B8=BC7B;9;=A><;@;00/:9><@?=?AAB9>BC?AAA@@@A?>:>BAABB8:9A<<<?3::ACC>A@A@
@N9IO0:00819:05765
TACGGGGATGGCAAACGTTATCCGGATTTATTGGGCGTAAAGAGATGCGTAGGCGTTTTTGTTAAGTCTTTTGTTAAAGACCCAAGCTTAACTTGGGGAATGCACAAGATACTGGCAGAATTGAGAAGATCAGAGGAGAACGGAATTCATCGAGGAGTGGTAAAATACGTTGAGACGATGAGGAACATTTATGGCGAAGGCAGTTCTCTGGGATTTTTCTGACGCTAAGGCTCGAAAGCGTGGGGAGCAAAACGG
+
A@@@DB6B::49>?99::?BBCAC>?@?9@@<A@:???=>389?@@@@>>992733333$336;-444494*4;38919@A@5?5?>?:?;>>4:;;.;:95:>:9.555<=BB5;;55.9.59=@=AA@>=?44.4:?;9<.4.9.99==<>C<@?;??CCCD:??><B4:?=:?A=;=887=68393,37?9>99.349@=>.2....;177;;;)78==6=79:17/525555,5555;AA288?DDC9BC=
@N9IO0:00820:05786
TACGTAGGGGGCGAGCGTTGTCCGGATTTATTGGGCGTAAAGAGCTCGTAGGCGGTTTGGTAAGTCGGGTGTGAAAATCCGGGCTCAACTCGGAGACGCCACTCGATACTGCTATGACTCGAGTCCGGTAGGGGAGTGGCGGAATTCCTGGTGTAGCGGTGAAATGCGCAGATATCAGGAGGAACACCGGTGGCGAAGGCGGCACTCTGGGCCGGAACTGACGCTGAGGAGCGAAAGCGTGGGGAGCGAACAGG
+
BBBBB@@@@@0@A@>;;;45<A?B@BBE=@A@CC>CBABB6<;??=:9;AB8BG@BB=B@CC@BDAB;5BBBBCCC99;688//-,,(,,,-(--/333-38833333<499@@;0.-------502(,-///&//7945/)/)/)/)--(---////27;<=7AC?????AABAAA;7:;=@?DDC?B?BD?BBA=A?AC=AAB@??AB9?<?=@=@AA?@?@BAAA=??=@=<5B@@@CCC9AACCA=@??<
@N9IO0:00823:05769
GACGTAGGGCGCGAGCGTTGTCCGGATTTATTGGGCGTAAAGAGCTCGTAGGCGGCTTGTCGCGTCGTCCGTGAAAACTGCAGCTCAACTGCAGGCTTGCGGTCGATACGGGCAGGCTCGAGTTCGGTAGGGGAGACTGGAATTCCTGGTGTAGCGGTGAAATGCGCAGATATCAGGAGGAACACCGGTGGCGAAGGCGGGTCTCTGGGCCGATACTGACGCTGAGGAGCGAAAGCGTGGGGAGCGAACAGG
+
@@@;;;??8;;;;>?;;:>ABC?B?AAH>BBAEE?@AACH<AABBC@@@BB?@@?AD@CCCBAABBBAB<@@BBBB8@ACBCBCDB@=A;;;BB?BB7;;@=A@@@@BBBB=BCB?CBBBB@:6>@4??ADD:BBA@??:?6?6:6:=6888?A?;48A<<69:888C===>?>BC>BB=A?ABB>B@CC@CBB>A??@@;@BAAABC=C?C@@@ACBAABB:;9B@CCB@@@8A@AAABB9BCCEGA;;;A
@N9IO0:00828:05766
TACGTAGGCAGCAAGCGTTGTTCGGAATTACTGGGCGTAAAGAGTGCGTAGGTGGTTGGCCAAGTTTGGTGTGAAATCTCCCGGCTTAACTGGGAGGGTGCGCCGAAAACTGGCCGGCTAGAGTGTGGGATAGGGAAGCGGAATTCCTGGTGTAGCGGTGAAATGCGTAGATATCAGGAGGAACGCCTGCGGTGTAGACGGCTTCCTGGACCATGACTGACACTGAGGCACGAAAGCGTGGGTAGCAAACAGG
+
CCBBB@@<@@A@A=@AA@=BB?BC@C@C@CBBBA;@?;;;0;@ABB;;:ACBEC@B=A;A5;79?D4B?BBBCCD=AAABB=B>A@8<7;@CF;99@7CCACA;A===30//)/:><AAAABBA@?DE@CBCCB=B>@?A;?9?;>:??9@@@ABAA>A@@@;@B@@@BBCBB@A?A=??<?;A@A?ACBB@BBB??@??:=@=@;?>8==3::==AA@@;;;ABDE@BBB:;;0;::>BC<@AABBC<@@@=
@N9IO0:00832:05776
TACGTAGGGGGCAAGCGTTATCCGGATTTACTGGGTGTAAAGGGAGCGTAGGTGGTTCGGCAAGTCAGATGTGAAAGCCCGGGGCTCAACCCCGGGACTGCATTTGAAACTGCCGTACTAGAGTGCAGGAGAGGTAAGTGGAATTCCTAGTGTAGCGGTGAAATGCGTAGATATTAGGAGGAACACCAGTGGCGAAGGCGGCTTACTGGACTGTAACTGACACTGAGGCTCGAAAAGCGTGGGGGAGCAAACAGG
+
CCAA@@A@@@0>><??;:8;@@@C@BAB=BDCCC<<:9BB=BD=ABCBBBBABB@B?BB?BA>A@@AAAAAA@@A/:;;09?@3@A?A<@@@4?>4:;CAAAAA9;;;)9;:;?BBBCCAAABBBBBA>AC::7;B6;:C?A?A>A=A@ACCC???A>A@@@9;;;@@ABDBCB@CB@BB>B8;;B6;<;<?CCB=B>AA=AC?CCBB?BBBB@@<@AAA@@@?@@=8?@;;999&9??:9999$//0/;5::;:
@N9IO0:00837:05799
TACGGAGGGTGCAAGCGTTATCCGGATTCACTGGGTTTAAAGGGTGCGTAGGTGGGTTGGTAAGTCAGTGGTGAAATCTCCAGGCTTAACTTGGAAACTGCCATTGATACTATCAATCTTGAATACCGTGGAGGTCAGCGGAATATGTCATGTAGCGGTGAAATGCTTAGATATGACATAGAACACCAATTGCGAAGGCAGCTGGCTACACGAATATTGACACTGATGCACGAAAGCGTGGGGATCAAACAGGA
+
@@@>=;;;,9>C;8<<>>49@@4:44<79:>BB<4:;(33(3:1<<=DBBBACBB=B@B@CC?BBAAB@?;?@AA=BBAC>AA<@@6;6;C8B?BC=CGCCACC?BBBBBBBBBB:CCB?A@@AB@255?5@=5:A?9=?<?>AAAAA?88@88899.9@AA:>=?B=AABBBBBBBBCBBB?AAA=?:@5:9@A:?:?@@@@>8=;=?????6=A@6A@@=@A98568;;622'22255;;-99@@B7=9;59
@N9IO0:00849:05769
CACGTAGGGGACGAGCGTTGTCCGGATTCATTGGGCGTAAAGCGCGCGTAGGCGCTCGGAAAGTCGGTTGTGAAATGCCGGGGCTCAACCCCGGGACTGCGTCCGATACTTCCGAGCTGGAGGTAGGTAGGGGAGATCGGAATTCCTGGTGTAGCGGTGAAATGCGCAGATATCAGGAGGAACACCGGTGGCGAAGGCGGATCTCTGGGCCTTACCTGACGCTGAGGCGCGAAAGCTAGGGGAGCGAACAGG
+
BCAA??@??4???:;9CC>@@C@C?BB?BDB8B@4:9998*7737<>@@AA@@:55@>3:<4ACBB:C>@@ADD=BBA8@==2BBCC?CCB7BB<@BDCBB@A<@?AA;;4::>@@ABC?BB?A@@>CBBCB:BAA?:83:6=2853304=?@@?>9=::3,9;@@?@@9:8=;@:4?A;@>ACC;?<?A===A>A?BA?BB:;9BCC>E=?=@C?BCB???:99=6;;;@?@;ACBABBB6A??=>9>??3
@N9IO0:00858:05801
TACGTAGGTGGCGAGCGTTGTCCGGATTTACTGGGCGTAAAGAGCGCGCAGGCGTCGTACAAGTCGCGTGTGAAAGCCCCCGGCTCAACTGGGGAGGGTCACGCGATACTGTTCGACTCGAAGGCAGGAGAGGGAAGTGGAATTCCCGGTGTAGTGGTGAAATGCGTAGATATCGGGAGGAACACCAGTGGCGAAGGCGACTTCCTGGCCTGTTCTTGACGCTGAGGCGCGAAAAGCTAGGGTAGCAAACGGG
+
BBBBB??<?@<?@@@@A@>BBB?D<@@@8?@@A@<@A@CD?HAAACBB@B@?999BBB@?@:??;;;BAAAABD>CBBBB1858?@?;?????29992:@AABBC@@@CA@@=@@AAAABA<?<???:8;888(3-39:6;6;6;;2:6:DA:<=B>BBB>6@AAAAA@@CB833=38:2:7@AA<B@:@;?>=398>@@CC9=:BD@B@BCC@CC@BBB;;;BCB>ABB;:::&;@<;;B5B@@>A>4<BC=
@N9IO0:00822:05841
TACGTATGGAGCAAGCGTTATCCGGATTTACTGGGTGTAAAGGGAGCGTAGGCGGTAAGGCAAGTCTGATGTGAAAGGCCAGGGCTCAACCCTGGGACTGCATTGGAAACTGTTTAACTGGAGTGTCGGAGAGGCAAGTGGAATTCCTAGTGTAGCGGTGAAATGCGTAGATATTAGGAGGAACACCAGTGGCGAAGGCGGCCTGCTGGGCTTTAACTGACGCTGAGGCTCGGAAAGCGTGGGGAGCAA
+
AA:<9CBB>AB?@;??BB?CED?B?CCH>CCBBB<BBBCC.:;,5@:CCCC@DC@CC?@?B=9?:::AAB@?>@@-<5;;@=B9B@@B@BD>CCG>BBBABBF@C?BA:@@???9?=ABC?BBCA@AA=>?>@;@@<@BC@B@B@C>ABGCCDCCBB@BCCC=@@ABCBABBA@?@?;?@;?<@?A<@?::3:=?;>=:94:<>==:9:,9@@5<398;?>>><;7928877/7?9@BBBACA297877
@N9IO0:00823:05852
TACGGAGGGTGCAAGCGTTATCCGGATTCACTGGGTTTAAAGGGTGCGTAGGTGGGCAGGTAAGTCAGTGGTGAAATCCTGTAGCTTAACTACAGAACTGCCATTGATACTATCTGTCTTGAATACCCTGGAGGTGAGCGGAATATGTCATGTAGCGGTGAAATGCTTAGATATGACATAGAACACCCATTGCGAAGGCAGCTCACTACGGGAATATTGACACTGAGGCACGAAAGCGTGGGGATCAAACAGG
+
9:::=;;:,9@B<:>=BB8<BB4:9:C?AAA???9?C9A<1?854;48444.49</6;B@BB>B@@@B@A=?995)55.59@@@A>7<7<A=;@@C8A;9;8@A=A@@@AAB@@@@@@B<@@?B@??9<<99939>@??A>B?BBBB@A@:9:999B@BBBD<BBBB=>>?@@?==;?????<@@??3<</3388,3.3;88675559222)23:775;;;;@AC;;8;AB@@A9=99:;;;.;;;AB=;<<=
@N9IO0:00828:05810
TACATGGGGTGCAAACGTTGCTCGGAATTATTGGGCGTAAAGCGCGCGTAGGCGGTTACTTAAGTCGGATGTGAAAGCCCTCGGCTTAACTGAGGAAGTGCACCCGAAACTGAGTAGCTAGAGTACGAAAGAGGGTCGCGGAATTCCCGGTGTAGAGGTGAAATTCGTAGATATCGGGAGGAACACCGGTGGCGAAGGCGGCGACCTGGGTCGAGACTGACGCTGAGGCGCGAAAGCGTGGGGAGCAAACAGG
+
AABB?<?=29:99:/:=>39:@@A>A=@;>=399/:>>@@;A;9::?CA@@???7?;CCC<C<BB>I:>CAA><>6BB?6?;;7;>7@<@?=A@5;6;>?@CC>7B==7=;;;=B;A@BBCCCCCCCCA<BBBB;@@C;;:;<E?D@8@9ABBB@;=>C;;;097;AABA?@AAAAB=BB>A>AGG?B?BA?A??<@@@@>@ABC@AAD@BBC;;;@D;;;B<;;A@;>ACB@A:@;59@==/@?@B>5@AA5
@N9IO0:00830:05846
GACGTAGGGCGCGAGCGTTGTCCGGATTTATTGGGCGTAAAGAGCTCGTAGGCGGCTTGTCGCGTCGACTGTGAAAACCGCGGCTCAACCGTGTGGTCTGCAGTCGATACGGGCAGGCTAGAGTTCGGTAGGGGAGACTGGAATTCCTGGGTGTAGCGGTGAAATGCGCAGATATCAGGAGGAACACCGGTGGCGAAGGCGGGTCTCTGGGCCGATGACTGACGCTGGAGGAGCGAAAGCGTGGGGAGCGAACAGG
+
CCCBB@AA<@@@@AC;;;?BCC@JABBB=BB?BA;??;;;/;C@@@;:9::5;@=@A>BBCCBCCGBBBAB@AA@@*:449:644496:544444.3;8;;;:;@A>:;:@B:@AA?CC@@@@A@CC=;66A?/>@;;;99<8A=@=;:;6;@?>???999==6==BC;;;=4449;4.44.4.4A@:@:00+09=8>8@AA:;==>::;3;;0.---87///4444.4838<<@BC=ABCAAA@7@;;;A><;<5
@N9IO0:00826:05889
TACAGAGGTGGCAAGCGTTGTTCGGAATTACTGGGCGTAAAGGGCGCGTAGGCGGCCATCTAAGTCAGACGTGAAATCCCCCGACTTAACCTGGGAACTGCGTCTGATACTGGACGGCTCGAGTTTGGGAGAGGGATGTGGAATTCCAGGTGTAGCGGTGAAATGCGTAGATATCTGGAGGAACACCGGTGGCGAAGGCGGCATCCTGGACCAACACTGACGCTGAGGCGCGAAAGCTAGGGGAGCAAAC
+
CCA::9@;@B>AA9?>??;?B?BC?CAD>BACCC<:;;CD=BC>BABCBB@;00+06<<<@C>@AB@@@AAACCC=BDDDE5BAAB<@=@?BBB>B@CCCABACBBBBBBCCACBB?@ABAAACC<AA<?;?@D;A:::;8A=B?B?BB@CAAABBC>C;@@<???A:::@A@???C9;<@C=AAB>B>AB@CCB@B?BA?B@@@<@@<@B=@8A???ABAB@@;;;9>@?:::.9=9:BB@4A:94804
@N9IO0:00849:05878
TACAGAGGTCCCAAGCGTTGTTCGGATTCACTGGGCGTAAAGGGTGCGTAGGTGGCCGGGTAAGTTCGATGTGAAAGCTCGGAGCTCAACTCCGAAATGGCATTGAATACTATCCGGCTTGAGGGTCGGAGGGGAGACTGGAATTCTCGGTGTAGCAGTGAAATGCGTAGATATCGAGAGGAACACCAGTGGCGAAGGCGAGTCTCTGGACGACACCTGACACTGAGGCACGAAAGCTAGGGGAGCAAACAGG
+
AAA:::A=AAA;A=A@CB:;;@BB?@?=?CDBAC=???CC=BC>@@;;;A?<?A?B@CE@DD?BBACBA???7;:(9;>>=4555=CC@CDC?CAC6@@7?;?:??:>CCCCHC?B?CE@CBBC=BBB=BAAC7A;;CCC<EAD?@@@?9@A@BBA@@BAAA=AAAA@A??@@@@@@@==6:6:@A?BBCC?BBA>A>AAABAA???B?BD?????;?????<<;8817;;777*3=374;;+45<<B:?>>4
@N9IO0:00855:05884
GACAGAGGGGGCAAGCGTTGCTCGGAATCACTGGGCGTAAAGGGCGCGTAGGCGGGATGGCAAGTCGGTCGTGAAATCCTTCGGCTCAACCGAAGAACGTCGGCCGATACTGCCGTTCTTGAGGGATGCAGAGGAGATTGGAATTCCCGGTGTAGCGGTGAAATGTGTAGAGATCGGGAGGAACACCGGTGGCGAAGGCGGGTCTCTGGGCATCTCCTGACGCTGAGGCGCGAAAGCGTGGGGAGCAAACGGG
+
ACCBBCBBBB1@B=@9;;@A@@AB>B:;;BBBBB<AAABC>CB>BC@A@CCAAAB=AA@@BB?BCCB@CCC@@AE>AA<?<@@?@ABC?B?BB>AB?@@@BC?A>A@@@BBBA>AC=@@?BBBC<BBC@@@BB?@AAA=?>@>@>AC>F?ABBEC??>?CCC=CCFC?@@??AAACD>CC?B<??@<?=9979CC?B?BCC>CC@@;;=7=?@A@@9????AAA@??9?AA@@@9>99::9:-9<<;;.;=96
@N9IO0:00856:05881
TACGGAGGATCCAAGCGTTATCCGGAATTACTGGGCGTAAAGAGTTGCGTAGGTGGCATAGTAAGTAGATAGTGAAAGCGTGTGGCTCAACCATACATCCATTATCTAAACTGCTAAGCTAGAGGATGAGAGAGGTAGATGAATTTCTAGTGTAGGGGTAATATCCGTAGATATTAGAAGGAACACCGATGGCGTAGGCAGTCTACTGGCTCATTCCTGACACTAAGGCACGAAAGCGTGGGGAGCAAACAGG
+
AD?@=@@=?@@:?;?A@?>BBB@B@B@CACBCCD>@@B??8@AAAAC@@@AA=@@=AAAABBB?BCEAA@@?BBBA6BBAAAAB9CBBB@B?BCBBBBB<@@?A@@CA@9@00000*943;>795:@@>=;>00*0::>0:3,33(3377888===>1::8BB@?48;;;7<77.7;;8:<99===7=><<122:96.88>>>>==<=8=<999486///??=>>03-3:944:2:455:>=.;;::918::5
@N9IO0:00860:05904
TACGAAGGGGGCTAGCGTTGCTCGGAATCACTGGGCGTAAAGGGTGCGTAGGCGGGTCTTTAAGTCAGGGGTGAAATCCTGGAGCTCAACTCCAGAACTGCCTTTGATACTGAAGATCTTGAGTTCGGGAGAGGTGAGTGGAACTGCGAGTGTAGAGGTGAAATTCGTAGATATTCGCAAGAACACCAGTGGCGAAGGCGGCTCACTGGCCCGATACTGACGCTGAGGCACGAAAAGCGTGGGGAGCAAACAGG
+
@@:4;49444$4;:;?CB@CCCA=<=<AAB@AAG>B=CED?HJ>AA;5;@A=AAD>CABB;A;A@A999:*9;;=4;<:?C;99:><A;??;7;;<8<95:7BB<@@@:9838-3986:,000/)/::5;:;;7==BCAA=@=A???BBBDCC>?8818::9.98<<9;999<;9::8;6;;=AAB?BBAA>A@@<@=;;7;BDA@?B4::.9CBBABB@@@BCCCA@BBB0000+0080444&44=@?6>@@=
@N9IO0:00863:05866
GACGTAGGAGGCGAGCGTTGTCCGGATTCATTGGGCGTAAAGAGCACGCAGGCGGTTCGGCAAGTCGGTTGTGAAATCCCAGGGCTCAACCCTGGGACTGCGTCCGAAACTGCCGGACTAGAGGTAGGTAGGGGAGATCGGAATTCCTGGTGTAGCGGTGAAATGCGCAGATATCAGGAGGAACACCGGTGGCGAAGGCGGATCTCTGGGCCTTACCTGACGCTCGAGGTGCGAA
+
>BBCCCE@??<@@A@@A@<@BC@CACC@CCDABB;>@;;;044::;<<;;?7?>:?666;AA:=;;?@B?BBA?@1;;;6;CC>CCCC>BB99:D8A>:9:A>>28:9-44443839<?=>:?<BAD;?9;;;.9A@:::@C>C;A699:;==?<==:==@C=@;65>:;44445394990404==:A89:ADBA>?<?D;:::?==@@/:5;;?=9>>?<<><0//:1669333
@N9IO0:00815:05939
TACGAAGGGGGCTAGCGTTGCTCGGAATTACTGGGCGTAAAGGGAGCGTAGGCGGACATTTAAGTCAGAGGTGAAATCCCGGAGCTTAACTTCGGAACTGCCTTTGATACTGGGTGTCTTGAGTGTGAGAGAGGTATGTGGAACTCCGAGTGTAGAGGTGAAATTCGTAGTATAATTCGGAAGAACACCAGTGGCGAAAGGCGACATACTGGCTCAATTACTGACGCTGAGGCTCGAAAGCGTGGGGAGCAAACAGG
+
4489<39::<)<<?B<;<?C@@CDAD@C@B@AAE=B@>>9)55)5:99@A?99:.9<7>>*0*/<<<=:95;?AA9;<;,4:@@=B?B:@A=9:708<<00)//(//::///://////1655599<:;;=<?;:99>=@385:54.599:9/////1---5,5(-------6607178383771---(----06677(-(/33389888713333,31733333338<<?6;;=777)3333777+7333;5379?
@N9IO0:00818:05917
TACAGAGGTCCCAAGCGTTGTTCGGATTCACTGGGCGTAAAGGGTGCGTAGGTGGCCGGGTAAGTCTGATGTGAAATCTCCAAGCTCAACTTGGAAACGGCATCGGATACTATCCGGCTCGAGGATCGGAGGGGAGACTGGAATACTTGGTGTAGCAGTGAAATGCGTAGATATCAAGTGGAACACCAGTGGCGAAGGCGAGTCTCTGGACGATTCCTGACGCTGAGGCACGAAAGCCAGGGGAGCAAACGGG
+
BBB;;;B?BBA0;5:>>@2:9=A=9?A<@@@???8@@9:5/5>5:;;@@AA?;;4;3@@;BB;B@B@A@?::;><4555:5:056>>@;?A<?:>>7==:>;;;<:?BB<A>A@392;44::@=BB>A9<A?A4999@AC9=9BEBB>C=BBC;:;BBCDCD?AAABABABBA@BB7;BD:@:@@@9BBAA8@9:688=A;@ACBBBD@AA:::>A?ABBBCB?9957:>9373*3616666*///9:2;<;3
@N9IO0:00822:05956
TACGAAGGGGGCTAGCGTTGCTCGGAATTACTGGGCGTAAAGCGCACGTAGGCGGCTTTCTAAGTCGGGGGTGAAATCCTGGAGCTCAACTCCAGAACTGCCTTCGATACTGGAAAGCTCGAGTCCGGGAGAGGTGAGTGGAACTGCGAGTGTAGAGGTGAAATTCGTAGATATTCGCAAGAACACCAGTGGCGAAGGCGGCTCACTGGCCCGGTACTGACGCTGAGGTGCGAAAGCGTGGGGAGCAAACAGG
+
@@A@>:@BAB2ADBCAAA@BCDBB?B?B>BBBAD>BBBCF>B:=;GCCB@@=9:16A?6CC@ACCCCCCC5BBBC>CC=@@<9<;BCC?BBB@AA@?B>@@@C??@?BB???177(8:CCE;<:C>AA>B@@@?CAAB?@<@?DABCDCCBBBBBBB@BBBB>C@BBABABBBB@CAAB>BB>BBBABBBC@CBA=A;::6;??@?@?5;;0;=@A@??@BB@@;;;?BAA?@?9???@@@@2>===>9=>@<
@N9IO0:00826:05952
TACGTAGGGGGCAAGCGTTGTTCGGAATTACTGGGCGTAAAGGGCGCGTAGGCGGCACGGCAAGTCGGGAGTGAAAGGCCTGGGCTCAACCGAGGAACTGCTTTCGAGACTGCCGAGCTAGAGTGCGGAAGGGGCATCTGGAATTCCCAGTGTAGCGGTGAAATGCGTAGATATTGGGAAGAACACCTGAGGCGAAGGCGGGATGCTGGGCCGACACTGACGCTGAGGCGCGAAAGCCAGGGGAGCAAAGCGG
+
AABCBBBBBB5BB<@?AA<AD<DD:D@D?BBCDG?BBCCC>BC>BBBCCCC?BB?BBBB:BC@BBBC>8BABBCC>A@A?BBD=A@@D<@<@AA;?=@ABBCC>BBA@?=999<@??@@@ABB@@@A?A?BDD8@ACCBB@B?A=A@9??:;;;;@@?B@AA;AACA@@@BABB?BE9;9;C?A@B?A@??<?AB@C?BAD=BBBAAAA;A<A???BBBBBCBB???;>?A9::,9>/78>?2====;*//<:
@N9IO0:00836:05947
TACGGAGGGTGCAAGCGTTATCCGGATTCACTGGGTTTAAAGGGTGCGTAGGCGGATTAGAAAGTCCGTTGTGAAATCTCTGAGCTTAACTCGGAAATTGCGGTGGATACTATTAGTCTTGAATACTGTGGAGGTTAGCGGAATATGTCATGTAGCGGTGAAATGCATAGATATGACATAGAACACCAATTGCGAAGGCAGCTGGCTACACAGATATTGACGCTGAGGCACGAAAGCGTGGGGATCAAACAGG
+
BBBB=:9;6;A@B@CBBBACBB=A<?@9=>?ABB9AA7>:1=<2:?@CCBB@CC?CC@BCCC>BBC?BA>BAA?@8@CCCCC;;;C;D:DBBC:C?5B7;@@<B@=@@@@@;?>BAABA@CC?CBB???B?@@=@??@?A=@=AAAB@??@C:;;BB@BCBB=ABBBBBCBBB@@@<<;ABB=CCB9>88*....*-056:;==;>@CABBCCDCCC@DDBBAAA;;5;@@===/:9>==??5:;;BB<;;;<
@N9IO0:00842:05934
TACAGGGGGGGCAAGCGTTGTTCGGAATTACTGGGCGTAAAGGGTTTGTAGGTGGCTTGTTAAGTCAGACGTGAAATCCCTCAGCTTAACTGGGGAACTGCGTCTGATACTGGCGAGCTTGAGTGCAGGAGAGGAACGCGGAATTCCAGGTGTAGCGGTGAAATGCGTAGATATCTGGAGGAACACCGGTGGCGAAGGCGGCGTTCTGGACTGTAACTGACACTGAGAAACGAAAGCCAGGGTAGCAAACGGG
+
?@>;;;;;;;#9>244>>5?;@BC@D@C?;;;BD=@@@BB<BE?EF>A@AA=;;7;B?BB?B9;;AABBBAAAA@;CC@;@C@@@B<?<?@@@@8A>BBCAAAA:;;BBDDD@@@@BBB@CBC@@@BB?BBCC>B?A@@C?B?B@C?BB@BBABC@@>@CBB<??@?AAAAAABBBB@BC=@;@??;@>AB@A@@<@=;;5;CC=@AC?CBBBCC@@@@AA@@@BAAAD;A;<<0;C>BBB;@@@;;;6:>C7
@N9IO0:00853:05911
GACGAACCGTGCGAACGTTGTTCGGAATCACTGGGCTTAAAGGGCGCGTAGGCGGTTTACCAAGTCGGGGTTGAAATCTTTCGGCCTAACCGGAAAAGTGGCTTCGATACTGGTAGACTGGAGGGAGGTAGGGGCAGATGGAACTTCCGGTGGAGCGGTGAAATGTGTTGATATCGGAAGGAACGCCGGTGGCGAAAGCGATCTGCTGGACCTCTTCTGACGCTGAGGCGCGAAAGCCAGGGGAGCAAACGG
+
@A@595929:48771778-887@<7<79<=/0/7.78)//+5=4>>666==56646>4==?B:;;BFFD<C=BAB>BCDD=BA@C9A<<@<><??>0;;;5;=5;;;;;;>B?B@@@BCC@BA?:??;;=DE>8B<?@00+/68969696:<9;;<=7;;>>6==>=C8===<:::4838,9,39=6;.44.4444)/8/0/99;=9605=55558<45555<;;44.494449045.5===1;;<?A.;95
@N9IO0:00853:05943
GACGTAGGGCGCGAGCGTTGTCCGGATTTATTGGGCGTAAAGAGCTCGTAGGCGGCTTGTCGCGTCGACTGTGAAAACCCGCGGCTCAACTGCGGGCCTGCAGCCGATACGGGCAGGCTAGAGTTCGGTAGGGGAGACTGGAATTCCTGGTGTAGCGGTGAAATGCGCAGATATCAGGAGGAACACCGGTGGCGAAGGCGGGTCTCTGGGCCGATACTGACGCTGGAGGAGCGAAAGCCGTGGGGAGCGAACAGG
+
DDCCCBBB>@@@AABBBB?BBCAD@BBB=BB?CC=@@@@@;@;;;BA>?;;4;A=BB@BBBBACCC;9:CDDBBBB9AA;AAA>AADA?BB;;;C=C?B@@A;;7;99>9:;09=C8ABC;;;B?AA?BBBCB:AA;;;;6;>A;A?;:59@==@?@:>755)59>:>@@@;;:AAA;@@>@?AAA?B<??=??@=@<@CC=CCBBDBB=B?BABAAA@@?;;9:4:=5;9?>=;300)/99;;.9:44434997
@N9IO0:00855:05914
TACGTAGGGTGCAAGCGTTAATCGGAATACTGGGCGTAAAGCGTGCGCAGGCGGCTTTGCAAGACAGATGTGAAATCCCCGGGCTTAACCTGGGAACTGCATTTGTGACTGCATGGCTGGAGTGCGGCAGAGGGGATGGAATTCCGGCGTGTAGCAGTGAAATGCGTAGATATGCGGAGGAACACCGATGGCGAAGGCAATCCCCTGGGCCTGCACTGACGCTCATGCACGAAAAGCGTGGGGAGCAAACAGG
+
CCBBAAAA;;;;A?BABE<@;@@@9=,00<000*94;?=4<=A@@>@BA?=;;5:@>4:=<7///9::<CBBBE;0000&/:(0/)/*/3///(/36;444<=2459@000;;996;;;*/////937;9////&//-(/)/)/)/16////33777899;/3388888333;333,338<9:;<9<<<A7<88(-(--06888+/44(439;==;4/////7///99995555&5999999+999@<4=CD?
@N9IO0:00857:05959
TACGTAGGTGGCGAGCGTTGTCCGGATTTACTGGGCGTAAAGAGCGCGCAGGCGTCGTGCAAGTCGCGTGTGAAAGCCCCCGGCTCAACTGGGGAGGGTCACGCGATACTGCTCGACTCGAAGGCAGGAGAGGGAAGTGGAATTCCCGGTGTAGTGGTGAAATGCGTAGATATCGGGAGGAACACCAGTGGCGAAGGCGACTTCCTGGCCTGTTCTTGACGCTGAGGCGCGAAAGCTAGGGTAGCAAACGGG
+
CC@A?BB?BB?AA@ABAB@CCC?B>;;;4;@BCD=AAAAA;A;;;CBBABB??@@BCA@AC9;;;9:<><>=?@9=<<<<,>8@>>?=AA@@@6AAA<A@AA@@@:987<<<?????A@@@;?;?>>?B>??F>B?BBC?B=A9>?:??CFA>>?B=A==<5==;;;;;===>>?B:BC@BA@A@@DCBB?BBC@C@CBFDC@CACB@B?BBC@DB@BBCAAABBC>AAA;;;7;C@>@C=BCBBCC9;;;;
@N9IO0:00860:05936
GACAGAGGGTGCAAACGTTGTTCGGAATTACTGGGCGTAAAGCGCGCGTAGGCAGCAGCGTGTGTCGGGCGTGAAATCCCATGGCTCAACCATGGAAGTGCACTCGAAACTGCGCAGCTAGAGTCTCGGAGAGGAAGGCGGAATGCTTGGTGTAGAGGTGAAATTCGTAGATATCAAGCGGAACACCGGTGGCGAAGGCGGCCTTCTGGACGATGACTGACGCTGAAGCGCGAAAGCGTGGGGAGCAAACAGG
+
@@B;<;DE>AA?AD9@>?<???AA?A6:37?@AA=AA@AA=B@@@AABABB?A@AACCBB;;;@@AAB=BBBCCC>BBB<AA@>ACBB@C9::?@C=@@CCBBBBA?A99:::>;;::===>?>>?>@9?BBB@D@D?BB@C@BBBC>@>@BBA@@@<@@@B=B?CCA;;;A@@;:399<8<499@=B=BB>@@?>@>ACAF?@?ADE?ABB@@@@AA;;;;;;;9?CAA<AAA6A::::<<2>BBBD>@@@?
@N9IO0:00862:05958
TACGAAGGGTGCAAGCGTTAATCGGAATTACTGGGCGTAAAGCGCGCGTAGGTGGTTCAGCAAGTTGGATGTGAAAGCCCTGGGCTCAACCTGGGAACTGCATCCAAAACTACTGAGCTAGAGTACGGTAGAGGGTAGTGGAATTTCCTGTGTAGCGGTGAAATGCGTAGATATAGGAAGGAACACCAGTGGCGAAGGCGACTACCTGGACTGATACTGACACTGAGGTGCGAAAGCGTGGGGAGCAAACAGG
+
..-/0*/;39;=?:>;;;7:;;95.7-728:<>>99:;AA=AAAB@?A@CC@BB?C<A@AAB=AC@C=BBBBAAC;;;9)5@<4BBCB8A7>?:3:7;@AA<B<9BCC9ABBBBB?>?;;:@?@?AA=@:::??9?B@@@?B9?>0939::>:::@?<>:::/9@9;;ACCABBBB@C?A=A=@@@=AB@A=AA?9?<>?AA@AA?BA?BBBBBCCB@AAA;;;CCC?CC;;;B=B;<;AAB9BCCCD?CBB>
@N9IO0:00863:05945
TACGGAGGGGGCTAGCGTTGTTCGGAATTACTGGGCGTAAAGCGCACGTAGGCGGCTTTGTAAGTTAGAGGTGAAAGCCCGGGGCTCAACTCCGGAATTGCCTTTAAGACTGCATCGCTAGAATTGTGGAGAGGTAAGTGGAATTCCGAGTGTAGAGGTGAAATTCGTAGATATTCGGAAGAACACCAGTGGCGAAGGCGACTTACTGGACACATATTGACGCTGAGGTGCGAAAGCGTGGGGAGCAAACAGG
+
AAAB=A@@@@1BBCCBBB?BA@BC?B@B=A@>>@:>?@@@<BBBCD9:9BB=9999CD>CCF>AA@CCCC?BBCD<??B<BCC;BBCC8::C?A=A?A@CC?BB=B@BBA?>>BCBBBCCCC?B9::B=@@@@?BB>AAC@B@B@C@DBBBCCEGCC=@ACI>B?BB;;;ABBA>@@?B@@@>@?B?AA::7:@B?B@BBCCGACCCC?BB@@@BBB?BCBBBBBBB=?==:99,:@ABBED;CBBDC=BA@=
@N9IO0:00816:06009
TACGTAGGGTGCGAGCGTTGTCCGGAATTATTGGGCGTAAAGGGCTCGTAGGCGGTTTGTCGCGTCAGGAGTGAAAACTCGGGGCTTAACTCCGAGCCTGCTTCTGATACGGGCAGACTAGAGGTATGCAGGGGAGAACGGAATTCCTGGTGTAGCGGTGAAATGCGCAGATATCAGGAGGAACACCGGTGGCGAAGGCGGTTCTCTGGGCATTACCTGACGCTGAGGAGCGAAAGTGTGGGGAGCGAACAGG
+
ACAA@BBE>BBBB@@:;;>ACB?B?B?B@BB@CD?AAACD;@@>ADBBBBB???9?@5:9??@BCCCC@@@??>>>4?BBCME9@@8;7:BB?BBBA?@A@C@CBCCBCCCC>CBBCECCAA@?A@@@=?===3?<?;?@<??B@D@BB?CB@AADB?B;99/937@@A@BAB@@@A7@A:><@A@<B?@@=@@?<??AB?C9::CCDD>DBB=???@??@?@@;;;?A@A;;;0<BB;;;;.9:=@A<?==:
@N9IO0:00817:05987
TACGGAGGGGGCTAGCGTTGTTCGGAATTACTGGGCGTAAAGCGCACGTAGGCGGCTTTGTAAGTTAGAGGTGAAAGCCCGGAGCTCAACTCCGGAATTGCCTTTAAGACTGCATCGCTAGAATTGTGGAGAGGTGAGTGGAATTCCGAGTGTAGAGGTGAAATTCGTAGATATTCGGAAGAACACCAGTGGCGAAGGCGACTCACTGGACACATATTGACGCTGAGGTGCGAAAGCGTGGGGAGCAAACA
+
AACD?BBBBB5BBBCCCC?BB?CCAE>@?BA@@D=;;;AA<ABBCCA@@AB@AB>BBB>BCFFCC@CCBB@CCDE=BBF=@<@;;;@A=AAC?B?B?C>@A?BB>B?BBCCCBBC@><@@CC@C>A@B=A<A@:@?@@<=9B9B9=8=@@@@@@<<<7;;;;3;499884??>C>AA@C@BB>@?C>@ABA>??B?B?CACCCBBBBB;@@@@@@AC?BC@AADA@@@CAA@@?9@AA@CCC9AA;;;09:
@N9IO0:00818:05960
TACGTAGGGTGCGAGCGTTAATCGGAATTACTGGGCGTAAAGCGTGCGCAGGCGGTTCGTCGTGTCCGATGTGAAAGCCCCGGGCTCAACCTGGGAATGGCATTGGAAACTGGCGGGCTTGAGTGTGGCAGAGGGGGGTGGAATTCCGCGTGTAGCAGTGAAATGCGTAGAGATGCGGAGGAACACCGATGGCGAAGGCAGCCCCCTGGGCTGACACTGACGCCTCGAGGCACGAAAGCGTGGG
+
>?@A@?@D>9:9C@@@AB;@=ABA>A6;6;@@@C>A@BCC=BBBBB:;;BB?BB?C?CCBCCCBCD@<;;AAA@?5?@<>+=<58<??<?=AA?8=233,5=>9>@CC7C@B9;B?8AB?BAC;;9B=@:9944444#4<:@*/)0*0///:999:99:<::(333778888<<<;<688486:::7;;==8BBB>B:?=98777'777)7=?;?;8889>00(////6068889;,30>;=89
@N9IO0:00856:05977
TACGAAGGGTGCAAGCGTTACTCGGAATTACTGGGCGTAAAGCGTGCGTAGGTGGTTCGTTAAGTCTGATGTGAAAGCCCTGGGCTCAACCTGGGAATGGCATTGGAAACTGGCGATCTAGAGTGCGGTAGAGGGTAGTGGAATTCCCGGTGTAGCAGTGAAATGCGTAGAGATCGGGAGGAACATCTGTGGCGAAGGCGACTGCCTGGACCAGCACTGACACTGAGGCACGAAAGCGTGGGGAGCAAACAGG
+
AB?A?;@@8:;;C?BBBC@BBCAA=>695:A@@A;9::A@8@@@?@@@@BB@BC@C?@AB?B?CCCCCCC@><<=26;<4<A=4;ACC9@9;;;4;8=C:AAA=A=AC<CBC9CCCBACCB@@??:@5@@@ABA<BCFEE?B?B@CF<B>ACA@@>>?@AA@=BBBBCBCBAAA@?:3?@7@<@>><@;:?7;@BAB@BBDCCBDACE?BBACB=B===CCA<::::5:=<>>B=BA@>@<<,66CDD=CBB<
@N9IO0:00859:05970
TACGAAGGTGGCAAGCGTTGTTCGGATTTACTGGGCGTACAGGGAGCGTAGGCGGTTGGATAAGCCCTCCGTGAAATCTCCAGGCTTAACCTGGGAACTGCATTTGTGACTGCATAGCTAGAGTTTGTCAGAGGGGGGTGGAATTCCACGTGTGAGCAGTGAAATGCGTAGAGATGTGGAGGAACACCGATGGCGAAGGCAGCCCCCTGGGACCTGACTGACGCTCATGTACGAAAGCGTGGGGGAGCAAACAGG
+
???;:4;9@@<?>8=@@@=@D?DB?:::3:?ACC=AAACCCBD>AC9:9DD@CCAD=A6;;@9@AC=BB7;<BBA<@BCC7;;=@>395<7:<?4>5:@9955>255===BCBB?>::8844;<=25:99A@@??=='8939<B:@<?;0000//6://3:?;4;;:B@BBBDCCAAA@BB?B@A@A@CAAA<;;:9<84444888':;=7<=9=:::;;::;@;;;<:97333:(33//////$////:288:6
@N9IO0:00863:05991
GACATAGGTGGCGAGCGTTATTCGGAATACTAGGCGTAAAGCGAGTGTAGGCGGGCGCTTAAGTCCGACGTGAAATCTCCCGGCTTAACTGGGAGGGGTCGTCGGATACTGGGCGTCTTGAGTGGGGTAGGGGGCAGTGGAATTCCCGGTGTAGCGGTGAAATGCGTAGATATCGGGAGGAACACCTATGGCGAAAGCAGCTGCCTGGGCCTTTACTGACGCTAAGACTCGAAAAGCTAGGGGAGCAAACAGG
+
AABA@@?<?>?BA@@@@@=00,0@:B+0/9>;;9??>>>7?BA@@@BBBB@CEE<?@@D4:6;AA=BGCCC>>>9000<<8=<@@@A0;;CC=@@@@8@BABBB<;;;@@@D>CCAAA?999><;<2<==<==2?@@CD@C?C?CC=C?BCCCC@A?ACJI>DCCCICBBAAABBC?AA?A@;:;@CCCC?B@@?9@@@@?@AA?BBB=B@CG>BBAAB;;;BC?@@?;;;;<<&;@>==@=.99;@@6=B>;
@N9IO0:00816:06031
TACGGAGGGGGCTAGCGTTATTCGGAATTACTGGGCGTAAAGCGCACGTAGGCGGCTTTGTAAGTCAGAGGTGAAAGCCTGGAGCTCAACTCCAGAACTGCCTTTGAGACTGCATCGCTTGAATCCAGGAGAGGTGAGTGGAATTCCGAGTGTAGAGGTGAAATTCGTAGATATTCGGAAGAACACCAGTGGCGAAGGCGGCTCACTGGACTGGTATTGACGCTGAGGTGCGAAAGCGTGGGGAGCAAACAGG
+
@?CC?CDDDD1DCBBBCC@BC?AA<??B?A@@@B=>??AA<B@@@C@????;994:AA:@@CACECEDAA?AA@L=CC@;98;BBBCF@CBB@@@@@C@@A?BB:;;CCBBB?@@AAAA99;=AB>B@=@A@B?BCA@<;4;5A7@:B@BBBCABBB>A<<<6<<CCCCCCBBB7<<6>:;;9<@B9BBBC=ABC9B?;;.99999:@:@>@C9==A;@A;<AAB;:8;BB@AB<@@DBBBC8@@DCC<AA@>
@N9IO0:00819:06015
TACAGAGGGTGCGAGCGTTAATCGGAATTACTGGGCGTAAAGCGCGCGTAGGCGGTTTTGCAAGTCGGGTGTGAAATCCCCAGGCTTAACCTGGGAACTGCATTCGAGACTGCATTACTAGAGTATGGGAGAGGGAAGTGGAATTTCCGGTGTAGCGGTGAAATGCGTAGATATCGGAAGGAACATCAGTGGCGAAAGCGACTTCCTGGACCAATACTGACGCTCATGTGCGGAAAGCGTGGGGAGCAAACAGG
+
BCC<<;DD=BBBAA?<87193:=B>C=@=?CCBE>?>?A?*88:9@@@@BC@FC@CEG;;:B@A@;;;/;A@BBC>CBCC7;;6;C<A=B@CJJ=C=ABA@AA=B@;;<BABBCB@BCBB???AAAAC;@@@@@;@?CCD@D?BB<BAE@;;;BBBB=BBBB;A@ABBBBDDCCDC?C7;7;5;;BBA@BB?;9:D>:99CB?:A=@@;AB?CACCGBBBCBBB;;;@<<..*.8-8.--:::*88:;;2:<<7
@N9IO0:00835:06016
TACGTAGGGTGCAAGCGTTAATCGGAATACTGGGCGTAAAGCGTGCGCAGGCGGCTTTGCAAGACAGGTGTGAAATCCCCGGGCTTAACCTGGGAACTGCATTTGTGACTGCATGGCTGGAGTGCGGCAGAGGGGGATGGAATTCCGGCGTGTAGCAGTGAAATGCGTAGATATGCGGAGGAAGCACCGATGGCGAAGGCAATCCCCTGGGCCTGCACTGACGCTCATGCACGAAAAGCGTGGGGAGCAAACAGG
+
B?;;:;;;0;@9?069BB=B=:9/6=*0/6---(///77.7799;99000+00*//;)//5.55555.5;;499)4;;;&55/4<5<7<7::;5;8A=9433808;;@ABA@A?<4:9=0433399.3737;777'7373727178;6;>////////6889,33;???<777737;6995:)///956:;<7;;<7;7;?<@?AB*:::,9.49999</////:/--////////&/555599+55555)5<<6
@N9IO0:00839:06038
TACGTAGGGGGCAAGCGTTGTCCGGATTTACTGGGCGTAAAGCGCGTGTAGGCGGCCGCGCAGGTCCGTTGTGAAAACTGGAGGCTCAATTCCAGACGTCGACGGAAACCGTGTGGCTAGAGTCCGGAAGAGGAGAGTGGAATTCCTGGTGTAGCGGTGAAATGCGCAGATATCAGGAAGAACACCAATGGCGAAGGCAGCTCTCTGGGACGGTACTGACGCTGAGACGCGAAAAGCGTGGGGAGCGAACAG
+
@@?@@@@@@@,A@5>@:<54;;.505;>4<==>>6<?;@D49;;;;?A@@@=AA9@45;994<85;7:A4::AACC;BBB?AB>A;;B?<8;466///////9;6=C6B6::@>?9?@@@AAA@?B?C?BBB@DB@?>><><@5>;>=8=A>>?==:=???7;;;=@@@A;;;:>=9=:==9=@?6?:;:/7692737:;5555A;C;0?>A;@@@@=<778:;;85555.///&//.6777+896;;08CA
@N9IO0:00841:06051
TACAGAGGGTGCGAGCGTTGTCCGGAATCACTGGGCGTAAAGGGCGCGTAGGCGGCGCGGTAAGCGTGCGGTGAAAGCCCGGGGCTCAACCCCGGGTCGGCCGTGCGGACTGCCGGGCTGGAGCACTGTAGAGGCAGGTGGAATTCCGGGTGTAGCGGTGGAATGCGTAGAGATCCGGAAGAACACCGGTGGCGAAGGCGGCCTGCTGGGCAGTGGCTGACGCTGAGGCGCGACAGCGTGGGGAGCAAACAGG
+
ABCAAADE>BBBA??=>==99:>B<@>@@BAAAA=AA@@A9??9?AABBBB?@@=@@AA5<;<@=@@@@@5;;:;,9:>,:9:&4::>:???2==4:;<7<=>>A<;7:;AACAHF>BBB?;:9>>AABBCBB>A;;5;@<?5;4:9>>6::9@A@C?BC@C@CBBBBBBA@;;;@E@C:;:?BAA?B=??=?AB>D?::5:8<<>>??9@@@?@=A@AABBA?@>?<>???A;;;>BAAAA5>>>BC:A;95
@N9IO0:00847:06026
TACGAAGGGGGCTAGCGTTGCTCGGAATCACTGGGCGTAAAGCGCACGTAGGCGGATTGCTAAGTCAGGGGTGAAATCCTGGAGCTCAACTCCAGAACTGCCTTTGATACTGGTGATCTTGAGTCCGGGAGAGGTGAGTGGAACTGCGAGTGTAGAGGTGAAATTCGTAGATATTCGCAAGAACACCAGTGGCGAAGGCGGACTCACTGGCCCGGTACTGACGCTGAGGTGCGAAAGCGTGGGGAGCAAACAG
+
A@@;:5::=:0;=AB:9:?BBBLC@C;9:CBBBL?;;<IC<AAAAC;=:CCADD:CCACBCB:>C>CCCC9B@?>8@A=AC=;96;>=9;;A=@@A=@BAB:@:3;<<<CCC?CBCCCD?AA;;:.44(4A@@:@A:::A>C@CCCCCDC?@?@:7749=?<7B9BCFCAAABB=@@?@/37>8?>?BAAB?BC?<>;//)..:/..:;8=7/<0696285;=>@::;=>>>===1;;;:?CB6@@???7;:6
@N9IO0:00848:06028
TACGGAGGGGGCTAGCGTTGTTCGGAATTACTGGGCGTAAAGCGCGCGTAGGCGGCTTTGCAAGTTAGAGGTGAAAGCCCGGAGCTTAACTCCGGAACTGCCTTTAAAAACTGCATCGCTAGAATCGTGGAGAGGTGAGTGGAATTCCGAGTGTAGAGGTGAAATTCGTAGATATTCGGAAGAACACCAGTGGCGAAGGCGACTCACTGGACACGTATTGACGCTGAGGTGCGAAAGCGTGGGGAGCAAACAGG
+
BB;;4;=@=@0@BAB@AA?BB@CD?C>B>BBAAC>;;;BD:@;9;BAAC>@;00+0//)/9:5:;45;;A=ABFE?EGK>@?@BAC=A=AAA=@<@=A@?@=??,:999$9:::A=AAAACBB=AA@BF=A@BA@A@<;::274=4<8459@A@@CAB<??=;3>7999@??@B@<@@49233488>7@<<@:>99294;9:@AC?@?@;969@DCAA=BCBBCCA@@>A@@@A@;@@@AABB9AABBB=BBB?
@N9IO0:00862:06050
TACGAAGGGGGCTAGCGTTGCTCGGAATCACTGGGCGTAAAGCGCACGTAGGCGGACTCTTAAGTCGGTGGTGAAATCCTGGAGCTCAACTCCAGAACTGCCTTCGATACTGGGAGTCTCGAGTTCGGGAGAGGTGAGTGGAACTGCGAGTGTAGAGGTGAAATTCGTAGATATTCGCAAGAACACCAGTGGCGAAGGCGGCTCACTGGCCCGATACTGACGCTGAGGTGCGAAAGCGTGGGGAGCAAACAGG
+
@@@?=8>?>?,@BCC;99>ABCCC@C?AACBBCDI;;<CE>AA@@DBBCCCADE@C:;;B5;7<CCCAFC@C;;:6;B?BB?BBAAAC?;;;=@BB?BBBB>A>BBCCBBBCF?BCBBBBABAA=BBB=BBCC@DGCBBB?B?BAABC@@ACCC????9:9C=A=AAAAABBBC?BBBC>AA499@9>>AB?@@>8@;9939>===>>5:91:?<=??999:=>???<?????D:ACCCDCC5::???9??@=
@N9IO0:00863:06056
TACGGGGGGGAGCAAGCGTTGTTCGGATTTACTGGGCGTAAAGGGCGCGTAGGCGGCCACCGCAAGTCGACTGTGAAATCTCCGGGCTTAACCCGGAAAGGTCAGCCGATACTGCGGGGCTAGAGTGCAGAAGGGGCAACTGGAATTCTCGGTGTAGCGGTGAAATGCGTAGATATCGAGAGGAACACCTGCGGCGAAGGCGGGTTGCTGGGCTGACACTGACGCTGAGGCGCGAAAGCTAGGGGAGCGAACGGG
+
??9999999#;49:3:@BA<BB@BB16;A4ACHCI?AAAJG>CC>BC=BBCE?;;4;3=@:@BB?BAB<BBBBBBB?8?;?B@CC=BB?A<AB<@=AG8:6:::;?7@@BCBBBCCDD;CCBBAAABBCBB?BHD:BB?BBC@E@B?AB::5:@?:::?<?ACC@BBCCCBBBBB????===3:-7==>BB??<>AA1723992368<?BB>CCCCAB::88;?>8833.39>??@<BECCBDE:@AC??=?@@9
@N9IO0:00817:06076
TACAGAGGGTGCAAGCGTTAATCGGAATTACTGGGCGTAAAGCGCGCGTAGGTGGTTTGTTAAGTTGGATGTGAAATCCCCGGGCTCAACCTGGGAACTGCATTCAAAACTGACTGACTAGAGTGTGGTAGAGGGTGGTGGAATTTCCTGTGTAGCGGTGAAATGCGTAGATATAGGAAGGAACACCAGTGGCGAAGGCGACCACCTGGACCAACACTGACACTGAGGTGCGAAAGCGTGGGGAGCAAACAG
+
=@@000AA9>?BB=A:99>A<??A?B7:59@@?A<;99?>,4944>>@@CC@A@<?B8@A=A?BC?B?C;;:CCG>CDDD<DD=@@@?:@;BBC>B666CBA@9@DED;CBBC>BBA;;:??B954@8?:9:A@;AD?BB?B8C=;C?BBBA@:;00,0>>>70//77:=?@????:=7=1808=;1::9:/858+2,29996::5::0226A;AC>888::===:?8747?:=59744BCC8BBBBB9A88
@N9IO0:00820:06074
TACGGGGGTGGCAAGCGTTGTTCGGAATTACTGGGCGTAAAGGGCGCGTAGGCGGCCCGACAAGTCAGATGTGAAAGCCCCGGGCTCAACTCGGGAATTGCATCTGAAACTGTTAGGCTTGAGTTCTGGAGGGGGTAGTGGAATTCCCAGGTGTAGCGGTGAAATGCGTAGATATTGGGAGGAACACCTGCGGCGAAGGCGGCTACCTGGACAGAAACTGACGCTGAGGCGCGAAAGCTAGGGGAGCGAACAGG
+
ACCCDDD3BB?AB;A@@?<@DAIG@D@C@CBBCJ@AAACB=AB=;<;CCCC?;;7;B=BBED@CCCBBB@@@@B;14:44&4:2@@@@=@?@A?8@?A=ABBB<ACCD>DBBB=?=8>?9?A@@?B@?988989(7;;<>>?=@=@@600(///599616555-5:222:987776:=1:;:?7:<<588>=8===8=8<:6:::>;AB;@@?>??1;A;?>??@A?;7;0//@A7>>=6665'56=<=68:=7
@N9IO0:00822:06090
TACGTAGGGGCCTAGCGTTGTCCGGATTTATTGGGCGTAAAGAGCTCGTAGGCGGTTCGGTAAGTCAGGTGTGAAATCTCCACGCTCAACGTGGAGGAGCCACCTGATACTGCCGTGACTCGAGTCCGGTAGGGGAGTGTGGAATTCCCGGTGTAGCGGTGAAATGCGCAGATATCGGGAGGAACACCAGTAGCGAAGGCGGCACTCTGGGCCGGTACTGACGCTGAGGAGCGAAAGCGTGGGGAGCAAACAGG
+
BBCCCBABB8@<@BA@AB>@?B@C<@@B=BB@CG@@@?AA:@888?@CC??=??<?>BA>BB?CCCBB?BBAAAB<@@@D@CCCCCHGAGCCC>@A=AA@?CD@CCCCAAA@@<@@@@@@CC@A?D@D?ACBB=6AA??:=4;9?;CE=C@BB@BBDDAEFCD?CDCCBCDCCCCCCC>C@<CABBB?BBBA<<BD?D?CC@BCCABAA;5?8=9<=<445::>AAAA>::9@@@;BBBCCDE9AABCB<A@>;
@N9IO0:00828:06089
TACGTAGGGCGCAAGCGTTGTCCGGAATTATTGGGCGTAAAGAGCTCGTAGGCGGCTTGTCACGTCGATTGTGAAAGCCCGAGGCTTAACCTCGGGTCTGCAGTCGATACGGGCTAGCTAGAGTGTGGTAGGGGAGATCGAATTCCTGGTGTAGCGGTGAAATGCGCAGATATCAGGAGGAACACCGGTGGCGAAGGCGGATCTCTGGGCCATTACTGACGCTGAGGAGCGAAAAGCGTGGGGAGCGAACAGG
+
CDDBCBCC7;;AA<@<<<7<<<8<9=8?7?<5==5;70/;100////9::<8::644035<<:@::449.48999)49?8>@@<@A=A>B@BCCD>BCBBBBBBBBCCB@@?8@@@@@A??>?9::@>A@??@5@>>000/3:6::=B;C@;;=59.9999.788;:99A@?A@@:7<==@=B;;598;?6@9:887?=>A<?A@??@9@=@A=AA??:99799996=<>;<99&4333733&3<<???@@@@
@N9IO0:00828:06097
TACGTAGGGCGCAAGCGTTATCCGGAATTATTGGGCGTAAAGAGCTCGTAGGCGGTTTGTCGCGTCTGCTGTGAAATCCCGAGGCTCAACCTCGGGCCTGCAGTGGGTACGGGCAGACTAGAGTGCGGTAGGGGAGATTGGAATTCCTGGTGTAGCGGTGGAATGCGCAGATATCAGGAGGAACACCGATGGCGAAGGCAGATCTCTGGGCCGTAACTGACGCTGAGGAGCGGAAAGGGGTGGGGAGCAAACAG
+
CCBCBBBB=@@?A?B@AAACCC?B?A>A>@@<@C;==:::/388898==::3:>:==9??BBBC;;<;:A@A:::5:@@;@::89BBBAF=????9?=@A@A@@@@9@A@@D=BAB?@?B:::BBBB?@@CCC8ABBB?A>A=A=@?CC=@@@A@@@<@C>B=;;;@;;:DBBABAA;@@=?5;:?:??@B=>?=;=2;99AAB;;::B;B>BA@<@B;;;CA?;;/499//)/7)///&/799+555<>2555
@N9IO0:00829:06081
AACGTAGGGGACAAGCGTTATCCGGATTTACTGGGCGTAAAGCGCCCGTAGGCGCTAGCCAAGTTGGCTGTGAAAGCTCCCGGCTTAACTGGGAGAGGTCAGTCAAAACTGGCTAGCTAGAGGCTGAGATAGGCGAGCGGAATTCCCGGTGTAGTGGTGGAATGCGTAGAGATCGGGAGGAACATCAGTTGCGAAGGCGGCTCTCTGGACCAGCACTGACACTGAGGCACGAAAGCGTGGGGAGCAAACAG
+
D:BBBBDEG;CBB;?>@><@CC=@?ABF?DCCCE>ABACD;;;CCC<AABB?BB@?@BB:B=@<2929949;9:(///;;1:6:<.9.99;;0;;99<?>?@@CCCC8@@A=AAAAAAAA;;499:=<<BBC@BBBBBC=A>A<@@8@;>@?=@AB<@@?A@GBBCCCAAA;55<=266:>9=;@@;55595967;:>A<??<;;;;5;<7::<:::::=====5505<;::;4;<<<>>>2===>?4999
@N9IO0:00833:06089
TACAGAGGTGGCAAGCGTTGTTCGGAATTACTGGGCGTAAAGGGCGCGTAGGCGGCCTTCTCAGTCGGACGTGAAATCCCCAGGCTTAACTTGGGAACTGCGTCCGATACTGGATGGCTTGAGTGCGGGAGAGGGATGTGGAATTCCAGGTGTAGCGGTGAAATGCGTAGATATCTGGAGGAACACCGGTGGCGAAGGCGGCATCCTGGACCGACACTGACGCTGAGGCGCGAAAGCCAGGGGAGCAAAGCGGG
+
ACB:;:EACC@AA>C9::=??@BD?C;;9;CCDF>;<;CC?CG?CCBBB@@=::6;>B>BDB@@@BB>B@@@BBD;@?A>7@B=BC?C?BB>BB=B?CBBBBBD>@@BBB@@=@AA8BB<@@A@@@@A:@@BAA=A9::A?C=A>A@BA>AA@AB@@=ABAA=AA??@B@A@A@@:;8==9=:@?A5;5;<9>>C?C@BC>CA;;9==8<A?B@@A@>A@99:;;;;8;;;>BA=AA<;@DD7<=>=<,//<<3
@N9IO0:00847:06095
TACGAAGGGTGCAAGCGTTACTCGGAATTACTGGGCGTAAAGCGTGCGTAGGTGGTCGTTTAAGTCCGTTGTGAAAGCCCTGGGCTCAACCTGGGAACTGCAGTGGATACTGGGCGACTAGAGTGTGGTAGAGGGTAGCGGAATTCCTGGTGTAGCAGTGAAATGCGTAGAGATCAGGAGGAACATCCATGGCGAAGGCAGCTACCTGGACCAACACTGACACTGAGGCACGAAAGCGTGGGGAGCAAACAGG
+
AAB@@;@B<;;;A=A;;;@CCCCC@B?B?AC?@?8@@=@>6@;;;@@AABB@@>;>A;;;098@=B@CC>AC@A>26;>4@?<5??CB:C9CCA8D4665;@@@@7@BB@B@@:B;6<CCCBBBBBD?CBAA@A;ABABB?C@C@C@DD>@@BBBC9<;CBA;BAAACBBBBA;9;@7A@@C@BBBC@CBB>ABA>B?BBBBB@@=@B<@@?B@B@??:9:>>?A;;4;AA;;9/9;;;>CC6BBCBC=;;;@
@N9IO0:00853:06090
TACAGAGGGGGCAAGCGTTGTTCGGAATTACTGGGCGTAAAGGGCGCGTAGGCGCCTGTTAAGTCGAACGTGAAATCCCCGGGCTCAACCCGGGAATGCGTCCGATACTGGCAGGCTTGAATCCGGGAGAGGGATGTGGAATTCCAGGTGTAGCGGTGAAATGCGTAGATATCTGGAGGAACACCGGTGGCGAAGGCGGCGATCCTGGACCGGTATTGACGGCTGAGGCGCGAAAGCCAGGGGAGCAAA
+
ABB@@@@AAA2AC>@ACC@BB?BD@B?B<@>==?:@AABD>DD=BBBBA@@@889>?AA<B<@@:>><@BAAAA;;9994;E>BAA>@CC<B=3@:;;566>:>=CCCCC@;=<>BB=BB?BB@BD?AAADD=CBCCC?C?B?B?DC?@@>>9782===?544BB;;;CBB???B?AA@C?BBA?A>@@<@;;580.-(---7739:5887=58884////(/84443888733(3=8<8::&44<:<3
@N9IO0:00862:06079
TACGTAGGTGGCGAGCGTTGTCCGGATTTACTGGGCGTAAAGGATGCGTAGGCGGATATTTAAGTGAGATGTGAAATACCCGGGCTTAACTTGGGTGCTGCATTTCAAACTGGATATCTAGAGTGCGGGAGAGGAGAATGGAATTCCTAGTGTAGCGGTGAAATGCGTAGAGATTAGGAAGAACACCAGTGGCGAAGGCGATTCTCTGGACCGTAACTGACGCTGAGGCATGAAAGCGTGGGTAGCAAACAGG
+
AA:;;;;7;A=AA@@@BB@BEC=A=@@A<ABCDC89:9;;0;=BBBBA@AB>AB>BCBAB<A<AA@@BB?@@CCC;@999/:?9>@=A?BB@BG>BAA???CCC9@@?9?@?<@@@???A????>???9?@AB?BBC@CG>?=?@D@CBBBAA???A?BCDE>BBBBAB?@?@?:89192<>8@?><?AA@9?::474>?>A=?AA?@=AB?=?>>A9::A@A@@A@>@@ABBB>BBBBCC?BAA???9???;
@N9IO0:00822:06139
TACAGAGGGTGCGAGCGTTAATCGGATTTACTGGGCGTAAAGCGTGTGTAGGTGGCTTCCTAAGTCGATTGTGAAATCCCTGGGCTCAACCTGGGAATTGCAGTCGATACTGGGGAGCTCGAGTTCGGTAGAGGACGGCGGAATTCCCGGTGTAGCGGTGAAATGCGTAGATATCGGGAGGAACATCGATGGCGAAAGCAACCGTCTGGGCCTGAACTGACACTGAGACACGAAAGCGTGGGGAGCAAACAGG
+
?@@;;;CC>@@?B:::??=?=?==:;;;0;AABB>BBBAB<@?>>??@@@A=@@;@B;?;;;7;AABCC@BBBBI>BBC;;;:.55;A;@5555)56;7<A=BBB@:>@@;;;;.9?@@@CCBB@BB?AB?::6;@B=AA>A?C?CB>B@CBB??>?<@@BB@BBBDDBAAA@@@@A8;;7;=AA;::??>9?;::5:>C?B?C;;;@D=B?CCC@CDCCBBB@??@999B:::5:@?DCGC:BAACE>AAA?
@N9IO0:00826:06122
TACGGGGGGGGCAAGCGTTGTTCGGAATTACTGGGCGTAAAGCGCGCGTAGGCGGCTTTTCAAGTCAGACGTGAAAGCCCCAGGCTTAACCTGGGAACTGCGTTTGATACTGTTGAGCTAGAGTGTGGAAGGGGCTACTGGAATTCCGTGTGTAGCGGTGAAATGCGTAGATATACGGAGGAACACCAGCGGCGAAGGCGGGTAGCTGGGCCAACACTGACGCTGATGCGCGAAAGCTAGGGTAGCAAACGG
+
?@><<<<<<<">A59:9969@?CD@D@D@AA@BA;@@@@@6?;;;@@DBBB:00)0///&/>.569BABBA:::E=BADD;@@>AB@C?B@CCC?C=@:;;BBC=BBBCBBBB?BA@ACCDCECCDD?C@CFF;AA@BBB?B@C;B<BA<<@A?>>?68373(333<;AAA997@?B<AB@B>BAB?B@@@@BBA8945<>4<555=<<4<090555<;<@@A<9945955:>>466B>>>7>===A=4344
@N9IO0:00826:06157
TACGTAGGTGGCAAGCGTTGTCCGGATTTATTGGGTTTAAAGGGTGCGTAGGCGGCCCTGTAAGTCAGTGCTGAAATATCCCGGCTTAACCGGGGAGGTGGCATTGATACTGCGGGGCTGAGAGTACAGATGAGGTAGGCGGAATTGACGGTGTAGCGGTGAAATGCTTAGATATCGTCAAGAACACCTATAGCGAAGGCAGCTTACTAGGCTGTAACTGACGCTGAGGCACGAAAGTGTGGGGATCAAACAGG
+
BB@AA::4:;2;C=A>@@=@@B?C>AAB=BB@BD>DD=AB>BD>???B?;;:00+00*/7<8+9:ABBBAB@@?C=:;9@@8<9<72727)///&//)/>:00/)5559<</////&////////9;;=A666=155<755.59<5<<@@8@BAAABB?CAAA=AECC@GFCBBBCBCBB?B@<??@=@A??@ABA:@=@;;;C@BBDCC@BBA@@=@:::AA@AA@@<@@A999.8==?@CC:CCBBF>:::<
@N9IO0:00828:06128
TACGTAGGGGGCAAGCGTTGTCCGGATTTATTGGGCGTAAAGCGCGTGTAGGCGCCATGCAGGTCCGACGTGAAATCCCGAGGCTCAACCTCGGTCGGTCGTTGGAAACCGCATGGCTAGAGTCCGGAAGAGGAGAGTGGAATTCCTGGTGTAGCGGTGAAATGCGCAGATATCAGGAAGAACACCGATGGCGAAGGCAGCTCTCTGGGACGGTACTGACGCTGAGACGCGAAAGCGTGGGGAGCGAACAG
+
;;;9;@@@@@,;;.49;;55;=9?9===6=?8>>6<>;;<066;;;;>BAA=;;4.4==;A@@CD=@@@BBAB<5A;;4;:>4@CBB@C@CBB?BBB?BCCC<?<@@<A?BBBCC>BBB<???>487B>B=C???9?5;4:5>39457/2225522+2237)7>>A??;@@AAA>8283<<3>AB;AA:;7;;?<B=@A@A;;;;;BB9BBB@BAA@@??999@:99>>ECCC>B==;;;;-:9???>==;
@N9IO0:00834:06137
GACGTAGGATGCAAGCGTTGTCCGGATTTATTGGGCGTAAAGAGTTCGTAGGTGGTTTGTTAAGTCTGGTGTTAAAGATCGGGGCCCAACCCCGGGACAGCACTGGATACTGGCAGACTGGAGTGCAGTAGAGGCAAGCGGAATTCCAGGTGTAGCGGTGAAATGCGTAGATATCTGGAAGAACACCGGTGGCGTAAGCGGCTTGCTGGGCTGTAACTGACACTGAGGAACGAAAGCCAGGGGAGCGAATGGG
+
CCCEB?A=@;<;@=@@@A>BBC?C?AAA=AB@CC?@@ABB=B@@@?ABBAA@@@<AC:@A?B@CEDCC@@@@<?@:@BBBDDD;A@<@@CCC9BA<AB@BABBBB?BBCA@A@BCCCCCB?AA;;;CCCB@@@>BD@CCD@C@C@B?BA?BB@?@CC?A???:@??BBAAABBBABB=@=AC@BCC=B=:;9;CCC@DBB>BB>AA;;<6<AAAA?BB<=655?A>?=@?CBCB>BB@CKIK;BABBA=>@>2
@N9IO0:00837:06115
TACGGAGGGAGCTAGCGTTGTTCGGAATTACTGGGCGTAAAGCGCACGTAGGCGGCTATTCAAGTCAGAGGTGAAAGCCCGGGGCTCAACCCCGGAACTGCCTTTGAAACTAGATAGCTTGAATCCAGGAGAGGTGAGTGGAATTCCGAGTGTAGAGGTGAAATTCGTAGATATTCGGAAGAACACCAGTGGCGAAGGCGGCTCACTGGACTGGTATTGACGCTGAGGTGCGAAAGCGTGGGGAGCAAACAGG
+
@@CC>@@A;@@@CABBCD@CC?CC@C@C@CCCCD?AAACD>AAAAAABBBB>A@=@BCB?CC?A@C@@;;7;BCC=BBB?ABB7A;;;5;;;-:47=AACB>AB<BCC>CA???:99<B>;;7;B=@A>@@@D>@@CCAA?A?A?A?AABBBDDBCB?A??>8?;=?>><<>>D:>>9?97:39==8<==>8@@@>><??;>=<<<8818A@B>ABE@AA@@@C@@@=A=>999,:?CAABB8@@AAD=@@A@
@N9IO0:00841:06131
TACGGAGGGTGCGAAGCGTTATCCGGATTCACTGGGTTTAAAAGGGTGCGTAGGTGGGTTGGTAAGTCAGTGGTGAAATCCCCGAGCTTAACTTGGGAACTGCCATTGATACTATCAGTCTTGAATACCGTGGAGATCAGCGGAATATGTCATGTAGCGGTGAAATGCTTAGATATGACATAGAACACCAATTGCGAAGGCAGCTGGTTACACGAATATTGACACTGAGGCACGAAAGCGTGGGGATCAAACAGG
+
000=+0/7.7///58=:;;)/0/)/27:5:;;;99,55)555&55)599A=B@>;;9656;856166=;;;C?BBCB9;;;;.499?:3939;.44)4.44443>@8>ACBB@;?BB;;;=8@@?A99/3:;6==B====BB?B>BBAAABB989A?8839<==6=<;;49>>?@??>333;<=7A@=).)-(--79598:8::::6:6::==<<6::>6:9:?@<>9:4:?=?>@59:??CDE:@@ADC=@@@=
@N9IO0:00850:06125
TACGAAGGGGGCTAGCGTTGTTCGGAATTACTGGGCGTAAAGCGCACGTAGGCGGATATTTAAGTCAGGGGTGAAATCCCAGAGCTCAACTCTGGAACTGCCTTTGATACTGGGTATCTTGAGTATGGAAGAGGTAAGTGGAATTCCGAGTGTAGAGGTGAAATTCGTAGATATTCGGAGGAACACCAGTGGCGAAGGCGGCTTACTGGTCCATTACTGACGCTGAGGTGCGAAAGCGTGGGGAGCAAACAG
+
ABC@B5;;;;);BBABBG?BB?AA=@5;5;@@@D=;;;BG9;;AAB;:;@A=BC?CAAAD7;7;BB;;;<6;BCJ?CCC?CBBBBBBB>@A@A@<A<@>;?;@@669=>>CD?8CA@<=4998<?80*01:00)/6169>5@.:4:.44999:;?9:38?BA=B?;;;BAA@CA=??=@A?D?@??=@??@=?@@;><00,0=;?>B@=@@279<>>>?979AB:9:39?===?5>@A9:99*8;<??3<98
@N9IO0:00858:06135
TACAGAGGGTGCGAGCGTTGTCCGGAATCACTGGGCGTAAAGGGCGCGTAGGCGGCCTGATAAGTAGGGGGTGAAATCTCGCGGCTCAACTGCGAGGCTGCCTCCTAAACTGTCGGGCTCGAGCACAGTAGAGGCAGGTGGAATTCCCGGTGTAGCGGTGGAATGCGTAGAGATCGGGAAGAACATCGGTGGCGAAGGCGGCCTGCTGGGCTGTTGCTGACGCTGAGGCGCGACAGCGGTGGGGAGCAAACAGG
+
BBCBB9994:A=@::9AA<@?>9?8>:@@@@??B=C???A;@@9@::793328:5:.5444368833333$3:::1::9<;99498985:8834338=989?BC>BBB<????:::,9899:@BAA;<A?:::=::;=AC;@5:5;@9@=A@;9:???BB?C???@?999>9:8<??-:49=:=====:><;@>C7?7@A8@?BCBDDD;<;CGADBBBB@A@A;;;9>;;9?<<:00+0>>>0=<?BC8??>9
@N9IO0:00859:06123
TACGTAGGGTGCGAGCGTTAATCGGAATTACTGGGCGTAAAGTGTGCGCAGGTGGCCGCACAAGTCGAGTGTGAAATCCCCGAGCTTAACTTGGGAATTGCGCTCGAAACTACGTGGCTCGAGTGTGGCAGAGGAAGGTGGAATTCCACGTGTAGCGGTGAAATGCGTAGAGATGATGGAGGAACACCGATGGCGAAGGCAGCCTTCTGGGCCAACACTGACGCTCATGCACGAAAGCGTGGGGAGCAAACAGG
+
CBCBBCCD?;;;BBDCCD@B@CCHAC@CAGCCCC>BBCHK>CCBAAAB@@@=AC>A>BBDBB@BCCCCBBCBCDC?CDDF9A@><<54.4:7<>5<4:7;A@:;@A@B;;:9433:5;<<<555:::6??>B@<>)0)00(/(/06066877::;886:;AC::339<933//6---5(--(/(/9::@@A?9;;<9=8;>=9.4.4888087<7<;;333:4444448:;<<<>4<?@;:::&488992:<A4
@N9IO0:00861:06148
TACGTAGGGTGCGAGCGTTGTCCGGAATTATTGGGCGTAAAGAGCTTGTAGGCGGTTTGTCGCGTCTGCTGTGAAAATCCGGGGCTCAACCCCGGACTTGCAGTGGGTACGGGCAGACTAGAGTGTGGTAGGGGAGACTGGAATTCCTGGTGTAGCGGTGGAATGCGCAGATATCAGGAGGAACACCGATGGCGAAGGCAGGTCTCTGGGCCACTACTGACGCTGAGAAGCGAAAGCATGGGGAGCGAACAGG
+
BBBCBABC=?@@B@@9555;>B<>;C:C8AC@DE>AABCD<AA@AC@GBBB>;;5;C6;;CDBCCBBBA?=<9999-:@>ABC:BAA@39:9-:;>>B9::BB@@@;@?@@C>;<;ACCBBAA;;;A=A;;;;.:;::CCACACAC@CC@CEECCBB@CC@C@ABAB@@@AABABB>7CB?B>BAA?CBBB>ABB?B@BBB>BBBBBCC=C?BBAA@BBBB@@@@@@B@CCBCB9:;AABBB:BAAAA=@@B@
@N9IO0:00821:06181
TACGAAGGGTGCAAGCGTTAATCGGAATTACTGGGCGTAAAGCGCGCGTAGGTGGTTCAGCAAGTTGGATGTGAAAGCCCTGGGCTCAACCTGGGAACTGCATCCAAAACTACTGAGCTAGAGTACGGTAGAGGGTAGTGGAATTTCCTGTGTAGCGGTGAAATGCGTAGATATAGGAAGGAACACCAGTGGCGAAGGCGACTACCTGGACTGATACTGACACTGAGGTGCGAAAGCGTGGGGAGCAAACAGG
+
4944:244(4:><8=<<<7<;@99.7-349?ACE=???DD@BBBA@@@@AA?B@?B=@@BDC?ABAD?ABCCBBC6;;;05<@8CBBB:C;>A?7;9;>BB><<9CAA9@BBBB::8?BBBCBBBBD@AA???@:?AA??;?4::.:9;;;@?@=:929@@?8CA?@@BAACB@@@?A<?<@?AAA;@@;;6;AA<@=AAAAABB?BB?BB:;;BB@@@@@;;;@@@<@@@;;;0;;;;AAA6A@@@B=AAA=
@N9IO0:00823:06171
TACGTAGGGTGCGAGCGTTAATCGGAATTACTGGGCGTAAAGTGTGCGCAGGTGGCCGCGCAAGTCGAGTGTGAAAGCCCCGGGCTTAACTTGGGAATTGCGCTCGAAACTACGTGGCTAGAGTGTGGCAGAGGGAGGTGGAATTCCACGTGTAGCGGTGAAATGCGTAGAGATGTGGAGGAACACCAATGGCGAAGGCAGCCTCCTGGGCCAACACTGACACTCATGCACGAAAGCGTGGGGAGCAAACAGG
+
BBAAABBB=99:@AC??@?B?BBDAC?C?CDDDD>999CF>CCCBA@A?>>;@B=B?BBBAB?ABABBBAAA@?=9>@@@6AA;?A793:A=@A=B>@9::CCBBB==6?:@A>??<>ACCBBBBAA:?????B;AA<??=B@B?B?CCC@@>?===;==>>6A@@><==??>BBCC::;?B=BBC=B=B@9A<;8;?CB@B=9=399909.616@@CCCAA@BCBAAABBBBC;B:;;;;;.;>@@@6@CC@
@N9IO0:00824:06177
TACGAAGGGGGCTAGCGTTGTTCGGAATTACTGGGCGTAAAGCGCGCGCAGGCGGTCTTCCAAGTCAGTGGTGAAAGCCCGGAGCTCAACTCCGGAACTGCCATTGAAACTGTGAGACTTGAGGATGAGAGAGGTGAGTGGAATTCCCAGTGTAGAGGTGAAATTCGTAGATATTGGGAAGAACACCGGTGGCGAAGGCGGCTCACTGGCTCATTACTGACGCTCAGGCGCGACAGCGTGGGGATCAAACAGG
+
@AB;:8:DDE3CCCCAAA?BA?BB=A5:4:AA@A<;;;BB=B;;;;;@@@@=@A?BEGBDBD@@AABBBB?BBA?;::;0;>=<?@?=:?991:>B>A:;;@DC?BBC=A?>=?>@>??=A@?>@BBBBCBBB>@@@@A@=@7A:>@8DCCIBAA@B=ABAA=A???@?@ABAA6;;0939:7@AA?C?AA>ABD@B?BC@BBBCCBB>AAAAA?BBB<;:BC@@A@=;;;@@;;;@@;;;;*::::A;B>@:
@N9IO0:00825:06163
TACGTAGGGTGCGAGCGTTAATCGGAATACTGGGCGTAAAGCGTGCGCAGGCGGTTGTGTAAGACAGATGTGAAATCCCCGAGCTTAACTTGGGAATTGCATTTGTGACTGCATAACTAGAGTGCGTCAGAGGGGGTGGAATTCCACGTGTAGCAGTGAAATGCGTAGAGATGTGGACGGAACACCAATGGCGAAGGCCAGCCCCCTGGGATGACACTGACGCTCATGCACGAAAGCGTGGGGAGCAAACAGG
+
BCCCCBBC=???@@@>@@=@>BBA?@,00<===395:BB=DBBAABBA@@<;;6;?CABBA?AA@@@@ACCCCC>BA??28:;99383885:?6=193339:>5=?@@D;;;CDC@BBBBBBBBBB@@=@99999';?<@=A=C=??B@@:99@@@CBAB>C???BC@::::A>@:000+0*/77)4.4:27//)/)/)//////$/>>2=666><<=CCBAB::8<==788==7?BAA<CC8>@CFE>AAB@
@N9IO0:00827:06205
TACGAAGGTGGCAAGCGTTGTTCGGAATCATTGGGCGTAAAGCGCGTGTAGGCGGTCGGGTAAGTCGGATGTGAAAGCCCGGGGCTCAACCCCGGAACTGCATTCGAAACTGCTCGGCTAGAGTCCCGGAGAGGGCGGCGGAATTCCCGGTGTAGAGGTGAAATTCGTAGATATCGGGAGGAACACCAGCGGCGAAGCGGCCGCCTGGACGGTGACTGACGCTGAGACGCGAAAGCGTGGGGAGCAAACAGG
+
?A@;:6;=BB?@@=@AAB@CDADDAC9::@<8<=7855<=255;;=9:;AA?@@5@@>:4@B:CCCC:C@B@B>>6CA@8CAA2CCCCACCC8B>B=BBBBBB>BC@B=B:9:;>?:@@@@@@:::/;6::@AA5:9;@@<@;?3;;0;9::;B@A@>BBBA<B?BBAAACCCCCCB=BB<A<A@@?CCAA;@00*0/939;?@<BD;<;E@CCC@@;54;?B<<;CCGCCCC>BCAABCC7BAAAC;B;;7
@N9IO0:00833:06196
TACGGAAGGGGCTAGCGTTGTTCGGATTTACTGGGCGTAAAGCGCGCGTAGGCGCCGATCAAGTGAGGCGTGAAAGGCCCGGGCTCAACCCGGGAACGGCGCTTCAGACTGATCGGCTTGAGACCGGGAGAGGGCGGTGGAATTCCGAGTGTAGAGGTGAAATTCGTAGATATTCGGAGGAACACCGGTGGCGAAGGCGGCCGCCTGGCCCGGTTCTGACGCTCAAGTGCGAAAGCGTGGGGAGCAAACAGG
+
ACAA<@<@AA8BBBBAAA>@?@DC4::90;;;;D=A@@DD=B;;;@@@A@A=;<9>@;::C>BBBBB?BAA@BB=B?BB8?@8;;;A=BD=CC=@;@A6;:A@?BBABABBBBBB?@A8;AAAA4@@;:A<AA=B<8<<:C7A>A>AABAABB8::=ABAB<B>AA@>????C<??@BA>A?BBC?B?BA3000*0+0<:>50905;7<>5>5:04444444955.5999444)/:7/---&----6/---8
@N9IO0:00851:06189
TACGTAGGGTGCAAGCGTTAATCGGAATTACTGGGCGTAAAGCGTGCGCAGGCGGTTCGCTAAGACCGATGTGAAATCCCCGGGCTTAACCTGGGAACTGCATTGGTGACTGGCGGGCTAGAGTATGGCAGAGGGGGGTAGAATTCCACGTGTAGCAGTGAAATGCGTAGAGATGTGGAGGAATACCGATGGCGAAGGCAGCCCCCTGGGCCAATACTGACGCTCATGCACGAAAGCGTGGGGAGCAAACAGG
+
ABCBBAAA<;;;A=AA;;8;?BB@:@,0)0@>>@8;9;BB<A@@@AABA;;6:B=B?CCCBB?BBC?BBAAA@@@8@AAA3AC0:<6;6;=CBB=B=@@ABBB?B@C:;:BA=ABB<BAB:::;;BB>CCDCAFFHF*@000)0)/39A@@@AAAABBBBBB>BB??@BBB@@ABCB?BA@B@BCE@CB@@=@BC>A7;9;;>>>+;A@<<:C;CCDCDCCCAABB;::A@=;:2=9::@AA39:;CB;C@A=
@N9IO0:00828:06250
TACAGAGGGTGCGAGCGTTAATCGGAATTACTGGGCGTAAAGCGCACGTAGGTGGCGACGTAAGTCGGGTGTGAAAGCCCCGGGCTCAACCTGGGAATTGCATTCGAGACTGCATTGCTGGAGTACGGAAGAGGAAGGCGGAATTCCCGGTGTAGCGGTGAAATGCGTAGATATCGGGAGGAACATCAGTGGCGAAGGCGGCCTTCTGGTCCAGTACTGACACTCAAGTGCGAAAAGCGTGGGGAGCAAACAG
+
BBBBCBCE=BB@@?>>>>9>=@@B?C@B@BBBBC<@?@==5>899CAAACC>AB@BBBBBCC>@?CEE>BBDCCA398>;2<?-9::C@C@CCC>C?B::;A?=?A@@@CBCBBB>BBBB>BBA>>??C<?@?;?;@=AA?A=A;@@:@=AAABBAA?ADDD>AA@CBBBC@@@BBB<BB@C?@@;;;;:;?BBB>B=;:4:;@;AAF>@A@AAACBBBB===@00+0@>0;9:9&95559=>0====@5<55
@N9IO0:00841:06253
TACGAAGGGGGCTAGCGTTGTTCGGATTTACTGGGCGTAAAGCGCACGTAGGCGGACTTTTAAGTCAGGGGTGAAATCCCGGGGCTCAACCCCGGAACTGCCTTTGATACTGGAAGTCTTGAGTTCGAGAGAGGTGAGTGGAATTGCGAGTGTAGAGGTGAAATTCGTAGATATTCGCAGGAACACCAGTGGCGAAGGCGGCTCACTGGCTCGATACTGACGCTGAGGTGCGAAAGCGTGGGGAGCAAACAGG
+
@A@@?5;;:;);?AA@??4;:=AA;@@@9@AAAA9@@>>=8@@A@B:;;@@<@C@BBBBB6:8:ACDDHD;BAAC<AAB>BFF;CB::2:?>3?;@4:;AA>BE=BBCCBBB=B>BAAB?BBBB>BBBAB@@@:;:BDBB?B@C=AA?@@CBBBC@A>ACCB>C>@@BA@??AA=??CCC<?=ABB@C;;;?AA@=A>;;7;ABAB;:8;BBBCHHCCCCBBB:::@=:::AAA0;::9BBB:CBBBB9@;;4
@N9IO0:00863:06256
TACGTAGGTGCGAGCGTTAATCCGGAATTACTGGGCGTAAAGGGTGCGCAGGCCGGATTGGTGCAAGACGAGATGTGAAATCCCCGGGCTTAACCTGGGAATGGCATTTGTGACTGCACGGCTAGAGTGTGTCAGAGGGGGGTAGAATTCCACGTGTAGCAGTGAAATGCGTAGATATGTGGAGGAATACCGATGGCGAAGGCAGCCCCCTGGGATAACACTGACGCTCATGCACGAAAGCGTGGGGAGCAAACAGG
+
000//--(-///////549.5549496;.:5;9;25555>)55)5;95///)/25(-,(,(,,,,(,,,,//9///05;3;@>>2<<4::49486///(-(--(-///(/6333377;3404?AAAA:::??97/996666$6///063<:BBDDDCBCCBBCCBC>AA@CCCCC@@@A@@7<;?A?ACC@AA;;69=?;>2:33399:);<=6=BF58>B@<88333788777;555)5=9=<>>,5555<4@@CA
@N9IO0:00818:06272
TACAGAGGGTGCGAGCGTTAATCGGAATTACTGGGCGTAAAGCGCACGTAGGCGGCTTGGTATGTCGGGTGTGAAATCCCCGGGCTCAACCTGGGAACTGCATCCGAAACTGCCTTGCTCGAGTATGGGAGAGGGAAGTGGAATTTCCGGTGTAGCGGTGAAATGCGTAGATATCGGAAGGAACATCAGTGGCGAAGGCGACTTCCTGGACCAATACTGACGCTCAGGTGCGAAAGCGTGGGGAGCAAACAGG
+
ABB@@?BB=@@>AAA888>?=?@C?C>@>@A@?B>?>?AC;??BAC>??AA?AB?CC>A>@@@CCBBC>BBBA@?:@???3@?<A?AB>B?@BD>C?BA?????<@CD=B:::?B@BBCCCAAABBBD>AAAAA:@>BBB>B@CC>C@E@CCA@@BB@BBBD>DCBCBBBCCC@@@7999@B?BBAAA@@@;?@@5;7;ACDE@C@CC>AA>A?ACBDDCCBBBBCB@BA@@A@7::BACCC6????=6>=>:
@N9IO0:00819:06280
TACGAAGGGGGCTAGCGTTGTTCGGAATTACTGGGCGTAAAGCGCACGTAGGCGGACATTTAAGTCAGGGGTGAAAGTCCCGGGGCTCAACCCCGGAACTGCCTTTGATACTGGGTGTCTAGAGTATGGAAGAGGTGAGTGGAATTCCGAGTGTAGAGGTGAAATTCGTAGATATTCGGAGGAACACCAGTGGCGAAGGCGGCTCACTGGTCCATTACTGACGCTGAGGTGCGAAAGCGTGGGGAGCAAACAGG
+
CCCC@=@DDD3ECABBBB>ABADC;@=@;AA??@<:;9DG>BCC@@@CBCFACB@CDBBA:>;:;;;;DD:ABBA09:<<5<88+8888-373&43939569@DD<A;<;@;;;0;A;;;@AAAAB;;6;?D@?=?@@?99599??A?BAAAA@AA::5:A@@:A?AAACBBAAA?AA?9:8:?@@@;??==:@<<6<;00+0@=B=;;6;@=BB@BBBBCBBAB@;:6:BB:::6;@CAABB9BBBBB<AA@?
@N9IO0:00819:06301
TACGGAGGGGGCTAGCGTTGTTCGGAATTACTGGGCGTAAAGCGCACGTAGGCGGCGATTTAAGTCAGAGGTGAAAGCCCGGGGCTCAACCCCGGAACAGCCTTTGAGACTGGATTGCTTGAACATCGGAGAGGTGAGTGGAATTCCGAGTGTAGAGGTGAAATTCGTAGATATTCGGAAGAACACCAGTGGCGAAGGCGGCTCACTGGACGATTGTTGACGCTGAGGTGCGAAAGCGTGGGGAGCAAACAGG
+
A@@@9;;;;;)9CABBBC@CD>BB@D@C?A@@@@:???BC=BBCCC@@?9949@:@DABB7;4;AAACBB>B@@B<BCC>CDD;A;;;>@@@5;79=@@9546D=B:<;ACA?BB>BBB?CC?CCBB@=B@BB=BBBBBB@B@C@C@BBBBCBBBA@=@BBA>C?@AA@?@@?@6;;9=8=@=@@@;A;;;5;<<6<;00+0@=@@;;5;@BBB@DC@DDCCCCBA@;>A@@@A:@@BBBBB9AAAAB<A;;5
@N9IO0:00823:06266
AACGTAGGTGGCAAGCGTTATCCGGATTCACTGGGCGTAAAGCGCGTGCAGGTGGCCTTGTAAGTTGGACGTTAAATCTCTCGGCCTAACCGGGAGGCGTCGTTCAATACTGCGGGGCTAGAGGGCAGAAGAGGGGGGTGGAATTGCTGGTGTAGTGGTGAAATGCGTAGATATCAGCAGGAACACCTGTGGCGAAAGCGGCCCCCTGGTCTGCTCCTGACACTCAGACGCGAAAGCTAGGGGAGTGAACGGG
+
C8ABBBC?;9:;@8ABBB?BBB@C@CC:==?>>@8=?CB>6BBCAA=ACBB>;;2;4<8<@@=AB?C????@8<<6@???<:9.4.44.439<)44.3;<8;97:<6=;877<=<<2>>@@@AD8@?9:49449999$994949.5559.98:;;=A:B@@A::999@ACAA;;;9><<>=B>@CB=??>=;?988-79719999$48.44::444.44:455<==;;=>>999,599:9==0=>999>B@A<
@N9IO0:00835:06272
AACGTAGGATCCGAGCGTTATCCGAATTTACTGGGCGTAAAGCGCGTGTAGGCGGTTCGGTAAGTTGGATGTGAAATCTCCTGGCTCAACTGGGAGAGGTCGTTCAATACTGTCGGACTAGAGGGCGGTAGAGGGAGGTGGAATTCCCGGTGTAGTGGTGAAATGCGTAGATATCGGGAGGAACACCAGTGGCGAAAGCGGCCTCCTAGACCGCTCCTGACGCTCAGACGCGAAAGCTAGGGGAGCGAACGG
+
B;CCBBB=B>>4:9=@@A@BAB?AA3992:@?AC=???@@6?@@@@;;;BB@CM?B?@@;@A=BDAC=AABCCCI>ECCC@;<9;<BC=BBDC>CDBB@BAAB?BA=@B??@ABC?AAA<>:99)4<29=??BB<BB>BB?B?B?BG>B?:99=BBB?BBAD>BB????>>><=9;;0:;.;.;@A=BBBD?CCCC>DC?:C:CC<B@<<@<?>>>9=6559;5//:://////)/:666??0<;;994999
@N9IO0:00836:06337
TACAGAGACCACAAGCGTTATCCGGATTTATTGGGCGTAAAGGGTCCGCAGGTGCCTTACACGTCGTGGGTTAAATTTCGGGGCTCAACCCTGAAACCGCCCACGATACGGTTCGGCTCGAGGCTGGGAGAGGTACGCGGAATTACCGGTGTAGTAGTAAAATGCGTTAATATCGGTAAGAACACCAAATGCGAAGGCAGCGTACTGGAACAAGCCTGACACTCAGGGACGAAAGCGTGGGTAGCGAAAGGG
+
ABB;;:;;A?AAA=A;;;?BCC=A=;;;/;B7BD=:9:@A9?=59?49=@:5;:57>?@B=BBB@@@BB=C=@?<@C>CCCB2CBBD@GC9AACD>C9:9F=BBBA?@BB@B?;<7<B@AAA=@@@?9?A?@;?@ABBC>B>B=BB=A=ACCCAAABACHD;<;;AA?B?CCA;;5;;5;C?@@A=@@;@@@@@5;5;=<@A?A?::8:=AA9?>8<889;;;3733(39?>@;>9:99:,9;99=9A8?=3
@N9IO0:00838:06334
TACGGAGGGGGCAAGCGTTGTTCGGATTTACTGGGCGTAAAGGGTGTGTAGGCGGTTGCGCAAGTCTGGTGTGAAATCTTCACCGCTCAACGGGAAGAGGTCACTGGAAACTGCGTAACTCGAGTGTGGTAGAGGCAAGCGGAATTCCTGGTGTAGCGGTGGAATGTGTAGATATCAGGAAGAACATCTGTGGCGAAGGCGGCTTGCTGGGCCATCACTGACGCTGAGACACGAAAGCGTGGGGAGCAAACGGG
+
BAAA=@>@>?,@@;A;;;45<9>D69=D>BBBCB=:9;HA8E@8@@BBB=B?A@;A8;;@@A>B@ACB@DAA??@;@BB?BDG9;:BCB@BBC>C>B@@?@BCCCC:>>5<65:@;;1;CCCDDBAAC@CCCAA?AC:CBB@C@C@CICB?BCBBCCC@BB@C?BCAAAAAB???BA=;C@DD?BBBB@@AC?BBC>B@BC@CD?BACCB>C@CBBBA???8:;A;;;@??;;;9,4883877*8AABC>@??:
@N9IO0:00831:06395
TACAGAGGGGGCCAGCGTTATTCGGAATTATTGGGCGTAAAGGGCGCGTAGGCGGCCATGCGTGTCTTCCGTGAAATCCCTCGGCTTAACTGAGGACGTGCGGAAGAAACTGCAAGGCTCGAGTCCGGGAGAGGGGGGTGGAATTCCCAGTGTAGCGGTGAAATGCGTAGATATTGGGAGGAACACCGGTGGCGAAGGCGGCCCCCTGGACCGGTACTGACGCTGAGGCGCGAAAGCGTGGTAGCAAACGGG
+
99:;;;?@@@0@@A@AAA<BB?BC??=?@BB?CC>AAACE=AA<AA@BAA?;7829<?>@@B::;CC?A=@@ABB=BAA<A;:7;B?B@DBBBB@CCC?@?B?A=@??9?@@@@3:39?@??A@C7;;8:AACBBBB)BB@F?B@BA:@@A@A@@;;5;A@G=BCDB;;;@@@@<@@8?@5;5:;;<?<@C6;:B6;6:B?CDEE5BB>AA?B@BB@ABBCBA;;;A<@@@@@A9=<<00+000099)5>D2
@N9IO0:00835:06371
GACGGAGGGTGCAAACGTTGTTCGGAATCACTGGGCATAAAGAGCACGTAGGCTGCGCGCTAAGTCAGGTGTGAAATCCCCCGGCTCAACCGGGGAACTGCACCTGATACTGGCGTGCTCGAGGACGGTAGGGGTGAGTGGAACTCCAGGTGGAGCGGTGAAATGCGTAGATATCTGGAGGAACACCGGTGGCGAAAGCGGCTCACTGGACCGTCTCTGACGCTGAGGTGCGAAAGCTAGGGTAGCAAACGGG
+
AA:;6;?@;9:<BA=;;;=BA=AC8=499AABCK>C@>@@6548:===BBB9<::???:@@B<@@AAA?@@?BCC>CBBAA2A8:;CD?A@ADC8A?;;;@AA>AAA@@@BB?BB;;;AAB<<7;BB=BBBBB7BBBAAB>B=BBB@CC@BB5;;;;2;AAA<?;CC@A;;;CBBBB5;;5;4;BA=C@AA;@;;;0;@@=@?@AABD;;<AFCCCBB<9:ABB@@@@A@;9;>4@ACA@@;@@AABB=BBD7
@N9IO0:00836:06378
TACGTAGGTGTCAAGCGTTGTCCGGATTTATTGGGCGTAAAGCGCCCGCAGGCGGCTTGCCAAGTTCGATGTGAAATCTCCCGGCTCAACTGGGAGGGTGCATCGAAAACTGGCAGGCTTGAGGCAGGGAGAGGGATGTGGAATTCCAGGTGTAGTGGTGAAATGCGTAGATATCTGGAGGAACACCAGTGGCGAAGGCGGCATCCTGGCCCTGTCCTGACGCTCAGGGGCGAAAGCGTGGGGAGCAAACCGG
+
DC@@@@@9;;<?@;>;;;?BCC@D?AAC=BA?BB=;:;BA26:66C:@>@@<:;5;B5;;<@?AA?CA@@@@?<<4:99B@7C<CDCC?CBBA9A@A8;;;BBCBCFF9BBB>@@@<AB?B@@>@9;;09=<<?8?>@?B?C@D@D@BB@BBBBBDD@BBBD>CA;;;BBDDDABBB?CC?D?A@@?BCCD@CCC@B>BD>@@;;5;@9>=5=@?@<BBC@@@>?;:::*9>@@9@@A9995&5973:4A:?<
@N9IO0:00837:06392
TACGGAGGGTGCGAGCGTTGTTCGGAATCACTGGGCGTAAAGGGCGTGTAGGCGGCCTGCTAAGTCTGATGTGAAAGCCCGGGGCTCACCCCCGGAAGGGCATTGGATACTGGCAGGCTCGAGTCCCGGAGAGGAGGGTGGAATTCCTGGTGTAGCGGTGAAATGCGTAGATATCAGGAGGAACACCGGTGGCGAAGGCGGCCCTCTGGACGGTGACTGACGCTGAGACGCGAAAGCGTGGGGAGCAAACAGG
+
AABC?@?@:@A@BBB9:9@BBBCC@C>AACCBCC>BBBHF>CC>BBABAA@>998;8@=C>EADBCBBBCBBCCD>BCD:@@@3@?@@@@@@1@@B?BE8=;C@C@;;;C@@;@@A9@BBBBBBCD;@?ABBB@BBA<BB>B=B@C?AB@ABBBECF@CCDD=A@@A@@ABABAAAB=A@=@=9::=A?A@=@A@;@=@@>AB>BBCC=??C=AA@@@;;;BB:;;AAABCAAA;A:::CCC:CAAAD=;;;?
@N9IO0:00839:06378
TACGAAGGGGGCAAGCGTTGTTCGGAATTACTGGGCGTAAAGGGCGCGTAGGCGGCCGATCAAGTCAGGCGTGAAATTCCCGGGCTCAACCTGGGGGCTGCGCTTGATACTGATTGGCTTGAATGCGGGAGAGGATAGTGGAATTCCCAGTGTAGAGGTGAAATTCGTAGATATTGGGAAGAACACCGGTGGCGAAGGCGGCTATCTGGCCCGTAATTGACGCTGAGGCGCGAAAAGCGTGGGGAGCAAACAGG
+
@AA@=9>@?@,@@7?;;:?B?:BB<D@C@@AAIL?BBBBB0;;,:5;A=>>;00+04>>AAC?BBCCE;BCB@BA;?<@C;A@;@ABA?B?AAAA@0ABBBABC@CCAAABABB@D@BB?CB@CCBBB=A????A?::8A:C9=8>>6@;:::===A;?>=80713337778885::.6*//169:5<58=>ABA?A;??9::;AAAB>AC=@@?;?599=B??:00;0000000&033//99+8///;39;;6
@N9IO0:00846:06383
TACGAAGGGTGCAAACGTTGCTCGGAATTATTGGGCGTAAAGCGCACGTAGGCGGCTTTGCAAGTCGGATGTGAAATCCCTCGGCTTAACCAAGGAAGTGCATCCGAAACTGCAGAGCTTGAGTACTTAAGAGGATCGCGGAATTCCCGGTGTAGAGGTGAAATTCGTAGATAGTCGGGAGGAACACCAGTGGCGAAGGCGGCGATCTGGGAAGATATGACGCTGAGGTGCGAAAGCGTGGGGAGCAAACAGG
+
BBCBA>AD=BA>?@9:;;?BBBBC@C?B@BCACD@>??AA9????B:??A@=@A7933(3@<:=@@A>A;;:BBB=BCC=CAB?AC?B:@9A7A9C7BACCB?A=;@=4B;5;B::9@A=BABBCCC@B?BBB>BCCC@@=@<A=AC/;5;AA?@AA>BBBC>CGDBBBA@@0000::3/0)77>;<8;:::255<9<8:?:999???BC<@<999956<>===<=>7;;@;AA<ABBBEIH;<;FKF>BBB?
@N9IO0:00858:06388
TACGAAGGGGGCTAGCGTTGCTCGGAATCACTGGGCGTAAAGGGCGCGTAGGCGGACTCTTAAAGTCGGGGGTGAAAGCCCAGGGCTCAACCCTGGAATTGCCTTCGATACTGAGAGTCTTGAGTTCGGAAGAGGTTGGTGGAACTGCGAGTGTAGAGGTGAAATTCGTAGATATTCGCAAGAACACCAGTGGCGAAGGCGGCCAACTGGTCCGATACTGACGCTGAGGCGGCGAAAAGCGTGGGGAGCAAACAGG
+
@@A:92:;;;);?@B;:9?BBBAB>A=@@CBBBC=CBCAA;BA=BBABABB@>@=A@@AC4::(3833333$388=/59D<??>6<B@B>BC=BCAH@B?BC@C@BBAAAB???B;;;?A?;6:C=BB>A>B@@9AAD?BB8;2:BABBBBBB??@@@=@CCD>B?@@@@@@@>>9@A;928?8<<?5:8>>?ABB?A?<<7;=@<?;;4;@=;;;BCBBCCCABB@@;00+0><<<3<??9;<<0=666;499;8
@N9IO0:00867:05765
TACGTAGGGGGCAAGCGTTATCCGGATTTACTGGGTGTAAAGGGAGCGTAGACGGTTTGGTAAGTCAGGTGTGAAAGCCCGGGGCTCAACCCCGGGATTGCACTTGAAACTATCAGGCTAGAGTGCAGGAGAGGTAAGTGGAATTCCTAGTGTAGCGGTGAAATGCGTAGATATTAGGAGGAACACCAGTGGCGAAGGCGGCTTACTGGACTGTAACTGACGTTGAGGCTCGAAAGCGTGGGGAGCAAACAGG
+
BBCCBBBEDD3::5;@::59:>>B?BFG>CCCCC>ACACC=BC=BAABCCCCCC?BC=@?@A>ACBBB?BBBCAA<;88-9=>5?A??<@@@5@?;@@;??@BA6::A:AABAA::5:@AAA?9:9??<@CBA?BD>@@B@B@C@F@DDBCCCBCBC9CBA;3;<<@@BBAAAB=AA@BB?C@CAA?@BBB?BCC?B?998:B?ABBB>CBBB@@<ABBBBCA<?:929:9999+8>>@AAA6:99==6=>>;
@N9IO0:00872:05796
GACGTAGGGCGCGAGCGTTGTCCGGATTTATTGGGCGTAAAGAGCTCGTAGGCGGCTTGCCGCGTCTGCCGTGAAAACCAGCAGCTTAACTGTTGGCTTGCGGTTGATACGGGTGGGCTGGAGTTCGGTAGGGGAGACTGGAATTCCTGGTGTAGCGGTGAAATGCGCAGATATCAGGAGGAACACCGGTGGCGAAGGCGGGTCTCTGGGCCGATACTGACGCTGAGGAGCGAAAGCGTGGGGAGCGAACAGG
+
ABBCBBBC>9:9B@@>BB>BBC@C?BBD<AA=@@;@ACBC=BBBBB@@A::6:A=@A:;:@CCBAACBA?BB@@@?3A;;;;;;BB?CABBBEAD;;;>AAA=A?BBBBBDD=AAA<@A@<?@@?CC?A@@@@2@@@A@B>A?C@C@BA<@:;;@BB@CBBD?AA@@::9>;;;;;B5;;8;9;CDAE@DE@DBB?B@BCD=BA@@ABD>B9:0,,***,,22,-/=:======6;??BADD9:9@@A=:::=
@N9IO0:00872:05808
TACGGGGGGTGCGAGCGTTGTTCGGAATTATTGGGCGTAAAGCGCGTGTAGGCGGTTTGTTAAGTCTGTTGTGAAAGCCCCGGGCTCAACCCGGGAAGTGCACTGGATACTGGCAGACTTGAATACGGGAGAGGGTAGTGGAATTCCTGGTGTAGGAGTGAAATCCGTAGATATCAGGAGGAACACCGGTGGCGAAGGCGGCTGCCTGGACCGATATTGACGCTGAGACGCGAAAGCGTGGGTAGCAAACAG
+
@@;;;:;:%4<:<<CC@A>@@?BBAC?C?BB@CD=A@?@?9?@@@A@AAAA=@B=@A<@@:@?B@@AAB=A@CCA6;9;;0;>5BCCC?CC=BC;@69;BABCCC?AABABB?BBBBBC?A@=;;:BB9@@AAA;AABAB@C@B?C=AA?ACCCFACCCCCC>BB=A@@@@BBBBAC@CC>@<@@>;>9==;?@A>A@CC@@>>B@BB@BB@BBBBB?BBB>?>AA>??@B?;;1;<;979/;=@@>919;9
@N9IO0:00903:05795
TACGGAGGGTGCAAGCGTTGTTCGGAATCATTGGGCGTAAAGCGCGTGTAGGCGGCTTGGCAAGTCGGGTGTGAAATCCCGGGGCTCAACCCCGGAACTGCATTCGAAACTGCCTCGCTAGAGTCCCGGAGAGGAAGGCGGAATTCCCGGTGTAGAGGTGAAATTCGTAGATATCGGGAGGAACACCAGCGGCGAAGGCGGCCTTCTGGACGGTGACTGACGCTGAGACGCGAAAGCGTGGGGAGCAAACAGG
+
@@@D?AAB=;;:D?@ABC?@@@BB>A;????4:=5???BC8::A@AAAA::6:?5:>;>;>C?CBEED>CCCCBD>DDD>CCC;BBCC@CDD;C@C>A?@@CC?DBCA6@:597;;>>BBBBA<==6><A;@=8>:>:BA=?9@;@>8=7959BA@?;?A@A<B?BCCCBBCCBCCC<BB<@:?@B=CDCB?BCA;@=;;6;?C?CDC?AAF@BBAAA@??BGBA??BDFDCCC>BAAACCC9AABBA;AAA7
@N9IO0:00903:05806
TACGTAGGGTGCGAGCGTTAATCGGAATACTGGGCGTAAAGCGTGCGCAGGCGGTTGTGTAAGACAGGTGTGAAATCCCCGGGCTTAACCTCGGGAACTGCGCTTGTGACTGCACGGCTAGAGTACGGCAGAGGGGGGTGGAAGTTCCACGTGTAGCAGTGAAATGCGTAGATATGTGGAGGAACACCGATGGCGAAGGCAGCCCCCTGGGCCGATACTGACGCCTCATGCACGAAAAGCGTGGGGAGCAAACAGG
+
C?@@BABD>BCACCCA@A@C?BAC@B6;;A@@@:;5;DD<BBCBBBBBBB>BB?B?AA@CB?A;<<@5;;@?<<0<<;;3=>5<;18278833806169///68*0/AA???:77A;?@B@>=@@A@;;0/0.....#-636(..(.05.52224;;;;=BBB<??B@>?????@AAC5:9<?:@@@=AA@A>@@@?A599:::::):??8@=@AB@????;9;29@@>>>=>9999&9;;@@BB9@AABD>:9:=
@N9IO0:00875:05824
AACGTAGGACACGAGCGTTATCCGGAGTTACTGGGCGTAAAGGGCGGGTAGGCGGACAGGCAAGTTGGCTGTGAAATCTCCCGGCTTAACCGGGAGGGTGCAGTCGAGACTGTCTGACTGGAGGGCGGCAGAGGAGCGTGGAATTCCGGGTGGAGTGGTGAAATGCGTAGAGATCCGGAGGAACACCAGAGGCGAAAAGCGGGGCTCTGGGCCGCACCTGACGCTGAACCGCGAAAGCCAGGGGAGCGAACGG
+
=2=?A?@>ACCCCBA???@@@??B>799=@AABB<BABAB<BC=AAA:@>?>?@?@ACC@DD<@B@D@@@?CDED:<;BB?8@<@=.5.5.55)59>4;;CACABBAAA@C==BBBB@@@7<AB<BB>BBA@@?@BBCBA?A894;@GE=AB?CCCC?BBBC=@;?CBB>=::;;5;5;>9>9;;;8<=;;6;4499&4;;<>2<ABAAB<A8;5?A9==9::9;;E<@<@C>99044.48::+8////1758
@N9IO0:00877:05819
TACGGGTAGGGTGCGAGCGTTGTCCGGAATTATTGGGCGTAAAGAGCTCGTAGGCGGCCTGTCACGTCGGATGTGAAAACCCGGGGCTCAACCCCGGGCCTGCATTCGATACGGGCAGGCTAGAGTTCGGCAGGGGAGACTGGAATTCCTGGTGTAGCGGTGAAATGCGCAGATATCAGGAGGACACCGGTGGCGAAGGCGGGTCTCTGGGCCGATACTGACGCTGAGGAGCGAAAGCGTGGGGAGCGAACAGG
+
@B;::(4::;14449455::.566:@9=:=044.5:1:4444)4<@<:98://)//)/5//0777=/0/27///-///&/;/9>>+0//:)///&5<2@499?;<55:7/////)/<;=A>999:5.555@9999&59=@CCAC@D@C:;;@@@@A@@C@BABD<AAA@A;9:@?::0>9==-0///5<7::6://)/)/::(/089??=9B?B980@@0......-<3<7:>9>0=333333&3<399.4446
@N9IO0:00895:05816
TACGTAGGGTGCAAGCGTTAATCGGAATACTGGGCGTAAAGCGTGCGCAGGCGGTGATGTAAGACAGTTGTGAAATCCCCGGGCTCAACCTGGGAACTGCATCTGTGACTGCATCGCTGGAGTGCGGCAGAGGGGGATGGAATTCCGCGTGTAGCAGTGAAATGCGTAGATATGCGGAGGAACACCGATGGCGAAGGCAATCCCCTGGGCCTGCACTGACGCTCATGCACGAAAGCGTGGGGAGCAAACAGG
+
CCBAA@AA;@@@A?A@@@<=9?AA=@5;;;;;;.:9;D@3>@@:96@>CC@CJAEBBBBBB=AA?999;=?999/9===2?A9?@@A?B?@@@;@?CABCA@A::9ABBCCCDCCCCEC>A@BBCB=@;;;CDGD5BBA@C?CACADCCCBB@@@ABCCCC=;;<@@@BAA@ABBA?992:6>:A89:AA?BAA?A?BB>A@A?2999*7288=;;>=90//66668>?983;3@889777&33388/8<>9
@N9IO0:00900:05818
GACAGAGGTGGCAAGCGTTGCTCGGAGTTACTGGGCATAAAGGGCGCGTAGGCGGTCGTGCACGTCAGGGGTGAAATCCCCGGGCTTAACCCGGGAACTGCCTTTGATACGGCGCGACTCGAGTGCGGGAGGGGAGAGTGGAACTCCTGGTGGAGCGGTGAAATGCGTAGATATCAGGAGGAACGCCGGTGGCGAAAGCGACTCTCTGGTCCGCAACTGACGCTGAGGCGCGAAAAGCTAGGGGAGCAAACGGG
+
AAA:;;A=@?<?@=@@AB79:BBD>BAA>BABBE>DAA@A9?@:??=;:::+00+0::0:9B?@?A=@@?6@@CC9::AA3;;6;A?B?CC=@?/939999;@>9A@:::A?@;;;@@@@::;;;;@@9AA?@5;;?@@@;@7@@A:??:;D9888><>=AA9:::::9?AA;9:@?8==2929@@<@99:29555)5<<=BBBBBCC>BB>BA@<@BBBBAAABBB????::::-;><<<><2<>>=;-99?9
@N9IO0:00901:05848
TACGTAGGGTGCGAGCGTTAATCGGAATTACTGGGCGTAAAGTGTGCGCAGGCGGCCGAGCAAGTCGAGTGTGAAAGCCCGAGCTTAACTTGGGAACTGCGCTCGAAACTACTTGGCTGGAGTGTGGCAGAGGAAGGTGGAATTCCACGTGTAGCGGTGAAATGCGTAGAGATGTGGAGGAACACCGATGGCGAAGGCAGCCTTCTGGGCCAACACTGACGCTCATGCACGAAAGCGTGGGGAGCAAACAGG
+
AA@@@AAA;;;:BCCABB8::;BJBI@B?BCCCG@9:;BB7<<BABABA;;7;A<@>CBABB@BABBBA@@@A@B;=<?3:4:<:6:6::5;@5<3:=<@@@@@@?B;B::;?5;5;;;5;00<00*00.<8*.*.)..)-(-(-09:;;999;;;.59;;)999;59;BABAA;<4;?5:.33728=>@;@?B?C?B?@?;>:?;;:-:.9:?>:;0<00/997/:;<=89=4A9;;BBA8BCBBE>BAA<
@N9IO0:00888:05906
CACGTAGGATCCGAGCGTTATCCGAATTTACTGGGCGTAAAGCGCGTGCAGGCGGCTGGGTAAGTTGGACGTGAAATCTCCCGGCTCAACTGGGAGGGGTCGTTCAAGACTGCCTGGCTAGAGGGCGGTAGAGGGAGGTGGAATTCCCGGTGTAGTGGTGAAATGCGTAGATATCGGGAGGAACACCAGTGGCGAAAGCGGCCTCCTGGACCGCCCCTGACGCTCAGACGCGAAAGCTAGGGGAGCGAACGGG
+
C?@@ACC=B??;@@@?AB?@AA?@?;@A<BCCCD=A@@DD>EAB@@@@@BA=AC?CBBB=@@?CC@D@C@@@BDD>A@@BD=C@CC@?=@A??69978-8@BB?BB=AABBBB?BCAD?@?>><5<<89:9??A9??>@C=B=?=?D=A?BBBBBBA?>>?@;?>??AAAAB???@A8993:3:AA?BBAB=@ABB=;;;<@<@A5;;9;;49999&5;<<=;<AB@=@9;;CC=BAA;;;;.;AABB@ECD?
@N9IO0:00896:05871
TACGGAGGGGGCCAGCGTTGTTCGGAATCATTGGGCGTAAAGGGCGCGTAGGCGGCCGGGTAAGTCTGACGTGAAATCCCTTGGCTCAACCAAGGAACTGCGTCTTAAACTGCTCGGCTGGAGTCCGGGAGAGGGTAGTGGAATTCCCAGTGTAGCGGTGAAATGCGTAGATATTGGGAGGAACACCGGTGGCGAAGGCGGCTACCTGGACCGGTACTGACGCTGAGGCGCGAAAGCTAGGGGAGCAAACAGG
+
BBAA::9:9:);@A@CCC>BA@CC;CBCCBB@BC?CDCCL>BB=BA@?@>@=994:@CC>BB=AAABB????ACB>CBB?B?B?AAA@=A6:6:7@7@@?A<<=B=@@;@@@;;9?8@CD@BBCC?BB>CBBCC>B@A@C?B@C?BB=BB@AAA@@@=@@@@<AAABAAACBBBAFD>>?<?=???<@99:3;AA=A?AC?AACD?BC>CB@C@AA@C@@AE@@B::9:EDDLF;;;BBBCD;CDCCC>BAA@
@N9IO0:00864:05916
TACAGAGGATGCAAGCGTTATCCGGAATGATTGGGCGTAAAGCGTCTGTAGGTGGCTTTTTAAGTCCGCCGTCAAATCCCAGGGCTCAACCCTGGACAGGCGGTGGAAACTACCAAGCTGGAGTACGGTAGGGGCAGAGGGAATTTCCGGTGGAGCGGTGAAATGCGTAGAGATCGGAAAGAACACCAACGGCGAAAGCACTCTGCTGGGCCGACACTGACACTGAGAGACGAAAGCTAGGGGAGCGAATGG
+
CBBAA@@=@AA@@=@:::;??=:A=@?@A=A054(3937:/39:AA?;@CC?AA@;9:::);2:;;:@@;>@BBB=BBD<@@B7B@@A?BB=BB=@>5:0;B<@@9BB6@@==5@=@ABB:>>A>BB8ACGGC;CGDCCB=C6;;8;=B>BC=@@C=:=@==5555<<<;<>;::;8<>6<<:>>>7;7;;7;??@8?@===<<<ACEF?C?BCAA?AA@;99>>::A@AA@AA:AA@@@@@2?@;;;>;;;
@N9IO0:00867:05922
TACGGAGGATCCAAGCGTTATCCGGAATCATTGGGTTTAAAGGGTCCGTAGGCGGTTTAGTAAGTCAGTGGTGAAAGCCCATCGCTCAACGGTGGAACGGCCATTGATACTGCTAGACTTGAATTACTAGGAAGTAACTAGAATATGTAGTGTAGCGGTGAAATGCTTAGAGATTACATGGAATACCAATTGCGAAGGCAGGTTACTACTAGTGGATTGACGCTGATGGACGAAAAGCGTGGGTAGCGAACAGG
+
@@@B@;;4;=@6@=@AA@?ABD=@=??BBBC8A:(73(33(3:089:>:;;8<=9BA<AAAB?C???@??9?ADD=??B=A@@@>?;:5:?;<?<?<@A=A=AA?CBCBB::;??@@@@5;;>@?;;;;;6;=AAA7::;:;;@A@@;;;AB;;;BBACCCG?CB@A>AA;;;C8;;A;;5;2:90*02>*/-67(/)///298<<<>><;>>=999295:999>@@@5@>9999&994:=D:>@????=?BC=
@N9IO0:00868:05943
TACGTAGGGTGCGAGCGTTGTCCGGAATTATTGGGCGTAAAGGGCTCGTAGGCGGTTTGTCGCGTCGGGAGTGAAAACATCTGGCTTAACTGGGTGCTTGCTTTCGATACGGGCAGACTAGAGGTATGCAGGGGAGAACGAATTCCTGGTGTAGCGGTGAAATGCGCAGATATCAGGAGGAACACCGGTGGCGAAGGCGGTTCTCTGGGCATGATCTGACGCTGAGGAGCGAAAAGTGTGGGGAGCGAACAGG
+
?A@@@@AB=;;;B@AACB@CCJ?B?A=A<@C?CC=@@@@@0;:09>;;:;;8:A>AA:?>A?::;;::-9494444&4459;C4:;2;55555)5::96:>>A;B895;:;>6??ABBBBA@@499=9445==.ABD99558>3:5::389445::9<988(////388::;55:=749.9;?==:;.5579983317=1838??@@@;A;:;;000000009?AA=?::;9:9&9459999+55553-3382
@N9IO0:00891:05943
TACGGAGGGGGCTAGCGTTGTTCGGAATTACTGGGCGTAAAGCGCACGTAGGCGGCTTTGTAAGTTAGAGGTGAAAGCCCGGGGCTCAACCCCGGAATTGCCTTTAAGACTGCATCGCTTGAACGTCGGAGAGGTGAGTGGAATTCCGAGTGTAGAGGTGAAATTCGTAGATATTCGGAAGAACACCAGTGGCGAAGGCGGCTCACTGGACGACTGTTGACGCTGAGGTGCGAAAGCGTGGGGAGCAAAACAGG
+
BBBC@CBBBB1BBBBBBC?AA@BB?B@D?A@@AE=@B@??:?B@BCC@A9:49@:@DC<BBBACCAC:;;@B@AA;AAA=BEE;CBBB?BBB6A7;7;?BD@DD?D=A;;:@@@AB@@A6;;?AAAAA?BB;;:;CAA@@<@=A;@=A@@:;:@@AA<??BB=B=??AA???A@=AA?B?AA;??><?;;>;=00*0500+/=;;;?C6;;>=D>:;5:?>::;???:<<<==?8>BBBBDC2>>0000+...6
@N9IO0:00892:05959
GACAGAGGGCGCAAGCGTTGTTCGGAATACTGGGCGTAAAGCGCGTGCAGGCGGATCTGTTTGTCCGTAAGTGAAATCCCGCCGCTCAACGGCGGGGCTGCTTGGGAAACGGCAGGTCTGGGGACCGGTAGAGGTCGGTAGAATTCCCGGTGTAGCGGTGGAATGCGTAGAGATCGGGAAGAATACCCGTGGCGAAGGCGGCCGACTGGGCCGGATCCGACGCTAATACGCGAAAGCGTGGGGAGCAAACAGG
+
AABCBBBB>BBBC<A9::@BBAFDBF7;;;;<;.:5;><)55@@AAA@@@=@A5;;:;AAB9??B6::B=A@BBB8;;;0;A=ABBCD@AA>@@A@7@A@BBALM>BB<BB>;::=:;;BBB7@@=@;?@??A=AAA@AAAB>@=@?9=????@?BB>BB@B?BB999@?=8:;;;;0;;@B=AAA?/:;;4;=>9>9;:2:=BBBBBB=B?B@BBB@@;;;BAB>BCCAA;;;0;AA@@A@3@??@@9?@?<
@N9IO0:00895:05957
TACGAAGGGGGCTAGCGTTGTCCGGAATCATTGGGCGTAAAGCGCGTGTAGGCGGCTCAGTAAGTCCGCTCTGAAAGCCCGGGGCTCAACCCCGGGAGGCGGGTGGATACTGCTGAGCTTGAGTCCGGAAGAGGCGAGTGGAATTCCCGGTGTAGCGGTGAAATGACGCAGATATCGGGAGGAACACCAATGGCGAAGGCAGCTCGCTGGGACGTGACTGACGCTGAGACGCGAAAAGCGTGGGGAGCAAACAGG
+
AACBA=BAAA0AABA@@B9;;CAC?C?@@@@>BA<?@>?A<@AAABB;<;;5;;5;?>?C;;69@B?CDECAA@B0;;;0;;:&59;;8>==+99044.4;@2@B>@@AAAA@???AAA?BBC?><><A8???9?==?:91:3:38?9?<BBBB@@A?>>?B;@9999:8@>;<:777(857@9BCC>@=?>=@>>:>=@?>A;:9A@@@699@A>>><00/7:;9;;;9994555&5999:>>.:::9;09444
@N9IO0:00900:05929
AACGTAGGAGGCAAGCGTTATCCGGATTCACTGGGCGTAAAGCGCGTGCAGGCGGTGCGGTAAGTTGGGCGTGAAATCTCCCGGCTCAACTGGGAGAGGTCGTCCAATACTACCGTACTTGAGAGCAGAAGAGGAAGATGGAATTCCCGGTGTAGTGGTGAAATGCGTAGATATCGGGAGGAACACCAGTGGCGAAGGCGATCTTCTGGTCTGTTTCTGACGCTCAGACGCGACAGCTAGGGTAGTAAACGG
+
93;BBBC?;;79B8B9;9@BBA?C@BB@BCCCDJ><;;;;6:>CCBBBBBA=@@=;6;B:CC<CC:BA=AAAAAC7:59BB;B?BBBB>BBCC2937907??<C@C@@AABBB>AAB@A7>>@>;;?>A;??A:;7>A@>5@5@5@:3@5>8<?@@@5>>==6>@@@BB>=:::888(55.51<>?;@???=@AA=B=B8828A2:975<<<>:>155?:55779:9==>??@<=<>>;:709<>===7;;:
@N9IO0:00865:05960
TACAGAGGGGGCTAGCGTTATTCGGAATTATTGGGCGTAAAGGGCGCGTAGGCGGCCATGCGTGTCTTCCGTGAAATCCCTCGGCTTAACTGAGGACGTGCGGAAGAAACTGCAAGGCTCGAGTCCGGGAGAGGGGGGTGGAATTCCCAGTGTAGCGGTGAAATGCGTAGATATTGGGAGGAACACCGGTGGCGAAGGCGGCCCCCTGGACCGGTACTGACGCTGAGGCGCGAAA
+
AAAACBAABA*9:?=@;;49A8;;?B?A=BB5;;0:9:<=6=<6?><BBDB9993:19789=:999?5;5;;;::)9:;099:7:C@D@CC@;94;@:;883-36377*7<;8;6<499??@@?@?AC=:9:BCBAC(?=8@5;5;;0:??>??>9:29955)5944444<95525<)44.5.444.438:.444.4.4<.4444$4:5::6949/////545;555.5555555
@N9IO0:00874:06002
TACGGAGGGAGCTAGCGTTGTTCGGATATACTGGGCGTAAAGCGCACGTAGGCGGCGCCGTAAGTCAGGGGTGAAATCCCGGAGCTCAACTCCGGAACTGCCTTTGAAACTGCAGTGCTAGAATCCTGGAGAGGCGAGTGGAATTCCGAGTGTAGAGGTGAAATTCGTAGATATTCGGAAGAACACCAGTGGCGAAGGCGACTCGCTGGACAGGTATTGACGCTGGAGGTGACGAAAGCGGTGGGAGCAAACAGG
+
@@?;:<@<699;BAAABC8;;?CB?CBCCA@AAD=@?:99/:==>AA;;:A=@?8?;;444<.5595555&5555)5?>5?8<@<=<=40//2;8;;0;4?9<80444(48889>;@@?;9828828<6;;8858::B==7B6?4848;;<888;;</43<;37222////3783::/7/578=A@7<<//)//=6=4>8@;=@@>@A=>>;:6:BA<AECBBCC8:09=00////(//3-333(33::<7==B7
@N9IO0:00884:05988
TACGTAGGGGGCGAGCGTTGTCCGGAATTACTGGGCGTAAAGAGCGTGTAGGCGGATATTTAAGTCAGATGTGAAAACTATCGGCTCAACCGATAGACTGCATCTGATACTGGATATCTTGAGGGTATGAGAGGGCAGTGGAATTCCTAGTGTAGCGGTGAAATGCGTAGATATTAGGAGGAACACCAGTGGCGAAGGCGACTGCCTGGCATACAACTGACGCTGAGACGCGAAAAGCGTGGGGAGCAAACAGG
+
AAAEBBBBBA0AA;;;BA?BBC@CAC@C>@@@@B<;;;CC=BCCCCAAABB>BC@CBBBC794;A@BAA;;;AAAA5::ABA@?AD??;??AA@ABBBBBBBBBBDABBBBB>AABCDC<@?BB<ABB@@@@@@8@>?9<:>:?8><>;:896<?;>8>=<<5<795;<8=?@@386;>>5>9<=<:>=;;8=;:5;9??;;;;A<@@:>=??@@<@@@@>>><<<<:9:99888&87795>>->=AAA:;;:8
@N9IO0:00885:05999
TACGGAGGGGGCTAGCGTTGTTCGGAATTACTGGGCGTAAAGCGCACGTAGGCGGCTTTGTAAGTTAGAGGTGAAAGCCCGGGGCTCAACCCCGGAATTGCCTTTAAGACTGCATCGCTTGAACGTCGGAGAGGTGAGTGGAATTCCGAGTGTAGAGGTGAAATTCGTAGATATTCGGAAGAACACCAGTGGCGAAGGCGGCTCACTGGACGACTGTTGACGCTGAGGTGCGAAAGCGTGGGGAGCAAACAGG
+
ABDC?ABBAA0A@@@BBB>BA?DC@C?B?B???D=AAABB>BCDDGCCCAB>AC?BBB>CCD?CC?AACB?BBBB>BDD>DDD;DAAA?BCC;C@C?C@CC@DD>C?@@@????ACBCC@CF@CBBBB=@B@@<@BBBBC@C@C?C@BBBAA@A???>ABBC>B?BBBA>>>BB?BA>C?DD?BBB>BBAA?A8828:8938>>>??A:>>?AAA>>:=<<<=>==A;>>>>AA9?BBCBCC6>>>>A=>=;8
@N9IO0:00892:05963
TACAGAGGGGGCAAGCGTTGTTCGGAATTACTGGGCGTAAAGGGCGCGTAGGCGGCCTGCTAAGTCGAACGTGAAATCCCCGGGCTCAACCCGGGAACTGCGTCCGATACTGGCAGGCTTGAATCCGGGAGAGGGATGCGGAATTCCAGGTGTAGCGGTGAAATGCGTAGATATCTGGAGGAACACCGGTGGCGAAGGCGGCATCCTGGACCGGCATTGACGCTGAGGCGCGAAAGCCAGGGGAGCAAACGG
+
><<?@;;:::$4?5:@=??AB@CC@BAC?BBCBB=BB?@?:@B<BBAA=<0,00,0:>>@AB>@ABBD@@A@BAG;;:;:.;C;@@;;7;B;@@9@6;;A@@@CADDCCBB@@B9:99C>CB?BB?CC>CAA@E=BBBCC=@=@;?>;;7;B@@@CD@CBBB>BCAAACCEBBBB@?9>A4959@?>A=??;?AA>A?@@=@BBC?BC=@@=@=A?@=@ABA@A@@@<@@A@@@6?@;;;;;.;;;;;,494
@N9IO0:00892:06008
TACGGAGGGTGCGAGCGTTGTTCGGAATTATTGGGCGTAAAGCGCGTGTAGGCGGTCTTTTAAGTCTGATGTGAAAGCCCTGGGCTCAACCCAGGAAGTGCATTGGAAACTGGGAGACTTGAATACGGGAGAGGGTAGTGGAATTCCTAGTGTAGGAGTGAAATCCGTAGATATTAGGAGGAACACCGGTGGCGAAGGCGGCTATCTGGACCGATATTGACGCTGAGACGCGAAAGCGTGGGGAGCAAACAGG
+
A@AB=;:;0;<:@@@@BB?@AABB>B=@5;;4;;07<379.7;9=>A@@@@?AA?B@@@@7@<@@BBBC;66C>>4>@?6BB?7BBCC:A>6<9168BBB;5;7?.45/5===6<<6657;?9<@@>>5??:::39AAAC?B?A?B?AAABBA@B>??999B=BC588B????@<991:7029>=@9<9<>:=?A5:59939@@978B<BB?BBBBC=@@@::9>?>@@AACA>7B@@@AA?2<9999.7;<6
@N9IO0:00897:05984
TACGTAGGGTGCAGGCGTTAATCGGAATTACTGGGCGTAAAGCGTGCGCAGGCGGTCTATTAAGACAGGTGTGAAATCCCCGGGCTTAACCTGGGAACTGCGCTTGTAACTGATAGGCTTGAGTGTGGCAGAGGGGGGTGGAAGTTCCACGTGTAGCAGTGAAATGCGTAGAGATGTGGAGGAACACCGATGGCGAAGGCAGCCCCCTGGGCTAACACTGACGCTCATGCACGAAAGCGTGGGGAGCAAACAGG
+
CCD<;:BB=ABAB@=B@@<A@BCE?C5;2:;:9>8@@BC@7@@B<<<>666=??495///*0*/999;=AAB@@@:8?;;/;:199)/)/5666.6)/3337=;6?886;879338,9>;@998;<;,773733737#3;4;47;5;,333888:;559ACCC=BBAAAAAAAA@@@@<@?<@?:::<@>>@39:9;?;?==?=@?1?AE<BBC9>9:9:>=;;:::>;;9>:;:.:???@@@3@;;;A:@@@?
@N9IO0:00871:06050
TACGAAGGGGGCTAGCGTTGTTCGGAATTACTGGGCGTAAAGCGCACGTAGGCGGATATTTAAGTCAGGGGTGAAATCCCAGAGCTCAACTCTGGAACTGCCTTTGATACTGGGTATCTTGAGTATGGAAGAGGTAAGTGGAATTCCGAGTGTAGAGGTGAAATTCGTAGATATTCGGAGGAACACCAGTGGCGAAGGCGGCTTCCTGGACCGGTTCTGACGCTGAATAGCGAAAGCTAGGGGAGCAAACAGG
+
CCC@?9?@?@,@BBCCBC@BB@BA?A7:8;AAAA<:;;BE=AAGIDBAAAB@CC@CCDEJ>C>BBBA@@A3A;;;7;BB;B;;:99?@;?AB;<8;?ABDC@CC8:;@;4994(4<443-3388834-35:38/88/7??4@9?;@9?@ABAAAB9:29@@@9@?@??FCCFDE=??>???C?BBD>@:88880/4;6/0*/:5:1787==.3.3.3335888;5909>??>?@8;;;@@AA9@@@BD9;;@;
@N9IO0:00875:06021
TACGTAGGTGGCAAGCGTTGTCCGGAATTACTGGGTGTAAAGGGCGTGTAGGCGGGTAACTAAGTCAGGTGTGAAATTCCGAGGCTCAACCTCGGCGCTGCACCTGAAACTGGTTATCTTGAGTGCTGGAGAGGAAAAGCGGAATTCCTAGTGTAGCGGTGAAATGCGTAGATATTAGGAGGAACACCAGTGGCGAAGGCGGCTTTCTGGACAGTAACTGACGCTGAGGCGCGAAAGCGTGGGGAGCAAACAGG
+
CCCAC::7:A;?A?B:;;@BCC?B?A?A=?@?@?9@B?@@;@B<BDBCBBB>?@>:@@<@BC6;:AAC?CCB@@@=A?B?BBA<ABBB?A?B@@=@?@BBBCD@CCFK?CCC@CAD@@@7;:??BABCAA@@@4;;;&;44449=8>?BBACCCBCBB?BCBCIC;;<;B?@BCC?DC?@@?@?CBC=@@@@:?@?9?8?@;AAA<ABB?BBCCCB?BB@@@DGDCCD?<<;BBA;B@??@@@6A@@@E?ABB=
@N9IO0:00898:06025
TACGGAGGATCCGAGCGTTATCCGGATTTATTGGGTTTAAAGGGAGCGTAGATGGATGTTTAAGTCAGTTGTGAAAGTTTGCGGCTCAACCGTAAAATTGCAGTTGATACTGGATATCTTGAGTGCAGTTGAGGCAGGCGGAATTCGTGGTGTAGCGGTGAAATGCTTAGATATCACGAAGAACTCCGATTGCGAAGGCAGCCTGCTAAGCTGCAACTGACATTGAGGCTCGAAAGTGTGGGTAT
+
@@@B?;;2;==39;;>@@=@AD=B=A@A;@@?AD;AB<A@9@A89:@CDAAAAC@DCCCD<?8::?@::5;;;DE>EED<BBB@AA9;697;;;@@2C:;;;<;?A@A@B::6:;@@AB9::AAAA@@@=@AA@D??;??498;>AACC?CCBAAA@??A??7>>??<?899@?@?ACA<@@?BBA????69:@A3:3999=;?AAAA8:9??@=;@:::??A>@::3::99=A/999987*0>>
@N9IO0:00898:06039
TACGGAGGGGGCTAGCGTTGTTCGGAATTACTGGGCGTAAAGCGCACGTAGGCGGCTTTGTAAGTTAGAGGTGAAAGCCCGGGGCTCAACTCCGGAATTGCCTTTAAGACTGCATCGCTAGAATTGTGGAGAGGTAAGTGGAATTCCGAGTGTAGAGGTGAAATTCGTAGATATTCGGAAGAACACCAGTGGCGAAGGCGACTTACTGGACACATATTGACGCTGAGGTGCGAAAGCGTGGGGAGCAAACAGG
+
BBCC=@>@@@0@BB@@@B@BB@ED@C=@=@@@@A<;;;BB;AA@@B;;<@C@;;8;DD>KEC@CHAEGDC@CBDC;;:D>DDD7CDCC;<<C@B?C>B>AC@DD=C@CCA;99?B===BBBC@C:99<7<><B=AD466@:=:A<>;<==CBB????:CC>@8@:<<:;;BABC@CCAG@BC@BBA=@@::8:AA?C@DBBBC@CDBB?BBBBBBCC>@@BBBABBB=@?C;::.;<A@AAA7@@BBC=CBA?
@N9IO0:00865:06096
TACGAAGGGTGCAAGCGTTACTCGGAATTACTGGGCGTAAAGCGTGCGTAGGTGGTTTGTTAAGTCTGATGTGAAAGCCCTGGGCTCAACCTGGGAATGGCATTGGATACTGGCGAGCTAGAGTGCGGTAGAGGGCAGTGGAATTCCCGGTGTAGCAGTGAAATGCGTAGAGATCGGGAGGAACATCTGTGGCGAAGGCGACTGCCTGGACCAGCACTGACACTGAGGCACGAAAGCGTGGGGAGCAAACAG
+
=>A;:4;?0949B5:;;;?B@@;;2:1918?997*33333(4<<=A;:::A=?A=?@9@A<=?CBA@@>ED666;39><2555)59@B9@:@@A8A:==:==?<C:=B@@BB466665;<<555??A=?@@:;;,9@>@@8@4:4:>6?;@B@CCBCCCCFI?CBBBCBBCCB;<;A;AB?CAFCCC@A@D@BBG>@>@@AB;88?BB@BB@B:9:B:===<;::33.398666.6///899.:<<>>8<@@
@N9IO0:00880:06075
TACGTAGGGGGCTAGCGTTGTCCGGATTTATTGGGCGTAAAGAGCGTGTAGGCGGCCAGGTAAGTCTGGTGTGAAAACTCGAGGCTTAACCTCGAGATGTCATCGGAAACTATCTGGCTAGAGTCCGGAAGAGGAAAGTGGAATTCCTGGTGTAGCGGTGAAATGCGCAGATATCAGGAAGAACACCAATGGCGAAAGCAGCTTTCTGGGACGGTACTGACGCTGAGACGCGAAAGCGTGGGGAGCGAACAGG
+
CCAAACCCDC3CBABDDE;;:A=@=@CC<BB?BB<8::AC;AAAAA?@@A?=:;6;=@C@CC@D@B@C@@@A@>@B)/0=9>B<@A4;16:CB>@CC@A@CCCCD:C>6>BBC>CC@AAABBBAA=A<@39<@9?@9AAA<A>BAF?BE?BB???BB?BDCC=@@;;;@@@@@@@:93:3:A>AAB?B?;;5;;99.:=@???@9?ADC<AAA=@@@@;;;AAAAA;;;AA@@@9:97<>@=3>?@@@;9;;;
@N9IO0:00893:06069
TACAGGGGGTGCGAGCGTTAATCGGAATTACTGGGCGTAAAGGGCGCGTAGGTTGCTGCTTAAGATAGGCGTGAAATCCCTGGGCTTAACCTAGGAAGGTCGCCTAAGACTGGGCAGCTGGAGTACAGTAGAGGGCGGAGGAATTTCCGGTGTAGCGGTGAAATGCGTAGAGATCGGAAGGAACACCGGTGGCGAAGGCGGCCGCCTGGACTGATACTGACACTGAGGCGCGAGAGCGTGGGGAGCAAACAGGG
+
ABBBBDDD1???BA@?@@?B?BBB@B?B@BBBBC>::9DG?HL>BBBAACC@F?CBBBBC@C@BBBBBACCCCDC=@@@69:96;B@D?B@BBC;@;@=@AAG>A@>@BABBD@BBBBCC>AABBAA@?<<899.:A>AB?B?BC>C?C??@ABBBB?BBBC>CCBB???@@??@@=@=A;@<;;;;A?@@<@@A5;7;@;B@BB>BC>;;;BAAAA@@D;;;;;<<5<;;A@@@@@A=?@?5====>69::=6
@N9IO0:00895:06102
TACGAAGGGGGCAAGCGTTGTTCGGAATTACTGGGCGTAAAGGGCGCGTAGGCGGCTTATCAAGTCAGGCGTGAAATTCCCGGGCTCAACCTGGGGGCTGCGTTTGATACTGATGAGCTTGAATGCGGGAGAGGATAGTGGAATTCCCAGTGTAGAGGTGAAATTCGTAGATATTGGGAAGAACACCGGTGGCGAAGGCGGCTATCTGGCCCGTAATTGACGCTGAGGCGCGAAAGCGTGGGGAGCAAACAGG
+
A@B@?<?CCC3CC>@?AA<AB?CC:CAE@BBBC>7@@@CC<B@<B>=CCED@CB=CC@CCCC?CCC>C:<A@AA@9A;@@9?:3>999;D@DDDDD1@AC@AAB<AA??>B@@@B???B?A@A999AA9@ABB@BCBBBC?B?B?CE=BBAA@B>>?>ABBC>C?BB:99>>@A=BB9B8BB>>==:@:66/6//(.(.3.399888@;AA68:?:>9;:??=8333688=BDC9ACCAAA@2>=:::,9:;8
@N9IO0:00896:06106
TACCAGCACCCCGAGTGGTCGGGACGTTTATTGGGCCTAAAGCATCCGTAGCCGGTTCTACAAGTCTTCCGTTAAATCCAACTGCTTAACAGGTGGGCTGCGGAAGATACTATGGAGCTAGGAGGCGGGAGAGGCAAGCGGTACTCGATGGGTAGGGGTAAAAATCCGTTGATCCATTGAAGACCACCAGTGGCGAAGGCGGCTTGCCAGAACGCGCTCGACGGTGAGGGATGAAAGCTGGGGGAGCAAACCGG
+
A@A>;<;<<;<5;@ABI?CBBB<@C@BA=BC?BC>CADCF?CCBBB?BB@@@?C@C@CBBBC;;;BC@B>BB=AA=AB@EAI<=;KAC?BAA?ADD=CBBBB?C>BBDCBBBBB@CBBBCC?::6:BA=AACB?BB>B@A?ABBBB@AACD<AAA??29;;;;*;;499?<;@@7A;=;>?==D@DC@BBBC?BCC5;7;;5;C?BB@CDI@BCBBBDDCCCGAGECCH>CCCIC=CCBAAAA0@@@@A:@=@=
@N9IO0:00898:06109
TACGGAGGGTGCAAGCGTTGTTCGGAATTATTGGGCGTAAAGCGCGTGTAGGCGGTCTTTTAAGTCTGATGTGAAAGCCCTGGGCTCAACCCAGGAAGTGCATTGGAAACTGGGAGACTTGAATACGGGAGAGGGTAGTGGAATTCCTAGTGTAGGAGTGAAATCCGTAGATATTAGGAGGAACACCGGTGGCGAAGGCGGCTACCTGGACCGATATTGACGCTGAGACGCGAAAGCGTGGGTAGCAAACAGG
+
BBCC?@@@9@@>A?CAAA<;;8;C@CDD9::@CC>?@?BC8:;BBBBBCBB???:??>==4?6;:ABCC@@@CB>6AAG8CC@7CBBB:B?7CC:C7AAAB<B8B9B>7?>DD?B=BBB>BB?CCBB=6@A???5@AAAA@BAE@D>???BCBAA>ABBBBB>BB?BABB@?7730=900*04=;;7=9?@;@?>9=:9939<@=?BC?BB@CCBAA=@BB@@@CBBBBBBACC7;;@;;;0;?@;;;.:;:;
@N9IO0:00900:06060
AACGTAGGTGGCGAGCGTTATCCGGATTCATTGGGCGTAAAGAGCTTGTAGGTGGCCGTGTAAGTTGGACGTGAAAGCTCCGGGCTTAACTTGGAGAGGTCGTTCAATACTGCGCGGCTAGAGGATGTCAGAGGGGAGTGGAATTCCTGGTGTAGCAGTGAAATGCGTAGATATCAGGAGGAACACCCGTGGCGAAGGCGGCTCCCTGGGGCAAGCCTGACACTGAGAAGCGAAAGCTGGGGGAGCAAACGGG
+
@7@BBBB<AB=@A@@?CA?BBA=@;@@=@@@8=?7BCBA?<A8::A=?@;;5;;5;=B@AAC?DC?B@BCA@@A?<ACBC?CC:??<?=@A?B8::?@=@ABA?BD@CCDCCAB@@;@?AABC@CCCCB@@@@@@9AADG@B>B>B>BB?BBCBB@@@BBAA<@A?BABBBBA@@@A=@B=B=A>>>8@AB=BB<9;;00)06:;19797*9>=@C?AAA@::::::A?BABBD8;:@@??@.@?@AA=AAA9
@N9IO0:00902:06067
TACAGAGGGTGCGAGCGTTAATCGGAATTACTGGGCGTAAAGCGCACGTAGGCGGCTTTGTAAGTCGGATGTGAAATCCCCGGGCTCAACCTGGGAACTGCACCCGAAACTACATTGCTAGAGTATGGGAGAGGGAGGCGGAATTTCCGGTGTAGCAGTGAAATGCGTAGATATCGGAAGGAACATCAGTGGCGAAGGCGGCCTCCTGGACCAATACTGACGCTCAGGTGCGAAAGCGTGGGGAGCAAACAGG
+
AAAAA??@9@@;?99899;?=@BB?C?B?BBBBC<@@ACC<??BAAA@@@@?:;6;A@9@A@5;;9939???ABB9??AA6@D9:;;;?C?BBC>C9;;DBBBG<;;E?CBB@BB=ABB@@ABBBCCI?CCDDF>AA=@@>A?CC=B@B?BB@BBCCCCCCG>CAA@A@A@A@@@@<@?B?B@@@@BBCCB@BAA@C?9999?AA?BB@BC@B?BAA@????A???@=?????D;?@?====2989<<3<?<8
@N9IO0:00911:06069
TACGTAGGGTGCGAGCGTTAATCGGAATTACTGGGCGTAAAGCGTGCGCAGGCGGTTCGTTAAGTCAGATGTGAAAGCCCCGGGCTCAACCTGGGAACTGCATTTGAAACTGGCGGGCTTGAATGCGGCAGAGGGGGGTGGAATTCCGCGTGTAGCAGTGAAATGCGTAGAGATGCGGAGGAACACCGATGGCGAAGGCAGCCCCCTGGGCCGACATTGACGCTCAGGCACGAAAGCGTGGGGAGCAAACAGG
+
BACCBAAB<???CAA@AA?@?BA>9<*0)0<==><@B@DF>CCBAA@@@@@>@C?C>BBB?B?BBBBCDAAABD>599==1B?8@;?C>A<>>?8?2888A=<=3898,3@?68?878?2;A6??9:59??AAABBB);:9A3859=@@BB?<<@:>=8=DD=BABBBBBBB;997<1797=6@@?=AA;;6;AA=B?BB@@?@?.<@A9?:?A?>?=A@AAA8:53-499::C>CAABBBB9BCCBC>BBB=
@N9IO0:00912:06064
TACGTAGGGTGCGAGCGTTAATCGGAATTACTGGGCGTAAAGTGTGCGCAGGTGGCCGCGCAAGTCGAGTGTGAAATCCCCGGGCTTAACTTGGGAATTGCGCTCGAAACCACGTGGCTGGAGTGTGGCAGAGGAAGGTGGAATTCCACGTGTAGCGGTGAAATGCGTAGAGATGTGGAGGAACACCAATGGCGAAGGCAGCCTTCTGGGTCAACACTGACACTCATGCACGAAAGCGTGGGGAGCAAACAGG
+
??@AA@@@:999AAAB@B>B?BCDFC@C@CBBBF?AABCC>BCCCCCCCA@>@C@C@BAA@@<@AAABB@?@BBB<BBCC9AC>BB7839@:@A:A?B=@ABA@::;;2:5>@?@??BBC@CBBBBC8<>????B?B;??;A?B@E@CCBCBBBCDC@DCHG?CCCDDBBBBBBBBC?BB?B=???;@<@A5;<<5;<@@AE?B>ADFD?@;:8:ABBBCAA@@@@@@@ABBDD<A:;;@@@3;<;BC?CBC?
@N9IO0:00866:06147
TACGAAGGGGGCTAGCGTTGTTCGGATTTACTGGGCGTAAAGCACACGTAGGCGGACTTTTAAGTCAGGGGTGAAATCCCGGGGCTCAACCCCGGAACTGCCTTTGATACTGGAAGTCTTGAGTTCGAGAGAGGTGAGTGGAATTGCGAGTGTAGAGGTGAAATTCGTAGATATTCGCAGGAACACCAGTGGCGAAGGCGGCTCACTGGCTCGATACTGACGCTGAGGTGCGAAAGCGTGGGGAGCAAACAGG
+
ABCCB@CCCC3BBBBCCC?BA=@B==>?8?@?@@9;;;BB=BCCBB?@@BB?AB?ABB@B4@:@ABBCEI:CAAA;@BB=BBB:BCHGAGJJ<A>A9000=7@<39@BCBBB@C?CCBA=ABAA;@;;:A@@@;@?BBBB?A>A>??:;;@?AAA;;6;BAA<C?@@@;99??A=A@@@A=@=@CC?C:;:=@@B=@=;;5;@@=000,0000BBBBBCCAAA::9@39:883;4:///;;;.//55=/48><
@N9IO0:00882:06117
TACGGGGGGGGCAAGCGTTGTTCGGAATTACTGGGCGTAAAGGGTTCGTAGGTGGCCCGCTAAGTCAGACGTGAAATCCCTCAGCTTAACTGGGGAACTGCGTCTGAGACTGGTGGGCTCGAGGGCAGGAGAGGAACGCGGAATTCCAGGTGTAGCGGTGAAATGCGTAGATATCTGGAGGAACACCGGTGGCGAAGGCGGCGTTCTGGACTGCATCTGACACTGAGGAACGAAAGCCAGGGGAGCAAACGGG
+
??9:9:9:9:"4<.444444:9@B@B?B@?A@DE=CABBD=BC<@=@B;;:?:;7=D=BCCH99:CA;@C>==B<0955)5<56:C@C@CBC@@4<16BC@AACB;;;CB==:>=:3>;>AABB<@AC499?@9<3747=:?8?9?9?@?BCDCBBD?B@@?8:4444<9;59:;;DDCE?B?????A?AB@BBC?C@;;:<BC?BBB?CBBAABBBBCC@???@>=3:39<<<68817777*733?=6=BC6
@N9IO0:00884:06156
TACGGAGGGTGCAAGCGTTATCCGGATTCACTGGGTTTAAAGGGTGCGTAGGTGGGCAGGTAAGTCAGTGGTGAAATCTCTGGGCTTAACTCAGAAACTGCCATTGATACTATCTGTCTTGAATACCGTGGAGGTCAGCGGAATATGTCATGTAGCGGTGAAATGCTTAGATATGACATAGAACACCAATTGCGAAGGCAGCTGGCTACACGAATATTGACACTGATGCACGAAAGCGTGGGGATCAAACAGG
+
CC@@<@BA:AAAB=AAAA@CDD@DAAA=?>????6=?*97/3;1;@AA@?@<AAC>BCC@CC@CA@@BB@=@@?@;CCBBBBB;BB=@;??CAADC@AAAB@BB::;BBBBA??:::9:?@?<@::68BB=;;5;@;9;A=B?CECBCBCCCBAB9::;JFF?;69?;@BBBBBB99:?A=?9==>9@=A9;<BB@CIBABA:;5;@;9:@@B:>CC:???==?:;559:=<88(3488=?A/?A<?=5>>?9
@N9IO0:00896:06133
TACGGAGGGTGCGAGCGTTGTCCGGAATCACTGGGCGTAAAGGGCGCGTAGGCGGCAGGGAAAGTCGGCGGTGAAAGCCCGGAGCTCAACTCCGGGTCGGCCGTTGATACTTCTTTGCTCGAGCACTGTAGAGGCAGATGGAATTCCGGGTGTAGCGGTGGAATGCGTAGAGATCCGGAAGAACACCGGTGGCGAAGGCGGTCTGCTGGGCAGTTGCTGACGCTGATGCGCGACAGCGTGGGGAGCAAACAGG
+
BAAA>;:;-;:;;BBAA?555549.9.49=9;;;7;BBCC<BB<BBBBBCC@??;@@@@=BI?D>CF@BB@BBBC79;D6:4;@BABA9999?B?6??B=@<;;6;BBAA@=@@?9?@@@?@A@@@ACA??>>9=@@BBB?B@A<?289*9@>?@AB?AA>@=A@???@@AA;;;;@9@=AA?BCC?D<9;4:>C=B@BC?A:99<@A@8@>>>254:9:<>;;;>B><<?<?::BBBBDEC9@@BCH?CCC?
@N9IO0:00912:06157
TACGTAGGGGGCAAGCGTTGTCCGGAATCATTGGGCGTAAAGGGCGCGTAGGCGGATAATTAAGTCTGGTGTGAAAGATCAGGGCTCAACCCTGAGGGTGCACCGGAAACTGGTTATCTTGAGGACAGGAGAGGAAAGTGGAATTCCTAGTGTAGCGGTGAAATGCGTAGATATTAGGAGGAACACCAGTGGCGAAGGCGACTTTCTGGACTGTAACTGACGCTGAGGCGCGAAAGCGTGGGGAGCAAACAGG
+
?@BA@<<<<<,?B;@@CC>@@C<E:CBDCCB@CC>BBBDD>CC>BBBBBBB@CC@CCC@C?B?AAACD@CDCCCD=@AEBBBB<DA<A=A@:@A@@@<A;@CD@B>BB=BBB9=9CAAA=??A?EAAA@BBBB?CD>BB@=@9><>?ABBC@@@@00*/::>7/5:BA@>>?99/:9/78/7,337,8@??3937.36:=<;;:3;AA==>>>??:?@;;;::;>:96;?@AAD9>BB@@AA9ABBA@8;;;;
@N9IO0:00864:06189
TACGTAGGGGGCAAGCGTTGTCCGGATTCATTGGGCGTAAAGAGCGTGTAGGCGGCCAGGTAGGTCGGTTGTGAAAACTGGAGGCTCAACCTTCAGAGGTCGACCGAAACCATCTGGCTAGAGTCCGGGAGAGGAGAGTGGAATTCCGTGGATTGTAGGCGGTGAAAGTGACGCAGATATCAGGAAGAACACCCGTGGCGAAAAGCGGCTCTCTGGAACGGTACTGACGCTGAGACGCGAAAGCGTGGGGAGCGAACAGG
+
BA??=99999)9;7;5;;@C@D:D89;.54@5;:0;>@@A<AABBBBBBBB=>?<?<?A>AAA?C::65255<>>>2<@?<?>5::?B=A=A?B;;;A?AA00/6<<=8=:==BBCABB99;@AA5;;0;A<;25:555=8=9>;@6//>3/0)0://)5B7@<A</55?844=98/--,,--(-(//39/4:,9=@=@4988&8986//---//16133-3338<<773444444499;</4:=9999*5D55916;A<
@N9IO0:00867:06171
TACGGAGGGTGCAAACGTTGCTCGGAATTATTGGGCGTAAAGCGCACGTAGGCGGCCGACTAAGTCGGGTGTGAAAGCCCAGGGCTTAACCCTGGAAGTGCACTCGAAACTGGTCGGCTTGAATATGGAAGAGGGTCGCGGAATTCCCGGTGTAGAGGTGAAATTCGTAGATATCGGGAGGAACACCAGTGGCGAAGGCGGCGACCTGGGCCAATATTGACGCTGAGGTGCGAAAGCGTGGGGAGCAAACAGG
+
AACB?ABB<A@?CC=9;;@CCCEH@D?A?AB9BD8@>?AC589??CAB@@>;00)/1:;=091;A??@;@BBBBD=CBD>CCD=@@?B<BC>BB@C@BBCCCBC@AB<6BBB?BBC@BA?BC?BC@@=@?@@@C8;;CCC?C@C@BF>DABBCA@>>:?BBB>B@CCCBAAABAABB=BB@B@AAA@BBAA=AAA<@<:839?;>=B??9?7?<?>?<@AB999>??;??BBCF>B@@BDDF;ABCC@9@AA=
@N9IO0:00869:06184
TACGGAGGGTGCGAGCGTTGTCCGGAATCACTGGGCGTAAAGGGCGCGTAGGCGGCCCGGTAAGTAGGGGGTGAAATCTTGCGGCTCAACCGCAAGGCTGCCTCCTAGACTGCCAGCTCGAGCACAGTAGAGGCAGGTGGAATTCCCGGTGTAGCGGTGGAATGCGTAGAGATCGGGAAGAACATCAGTGGCGAAGGCGGCCTGCTGGGCTGTTGCTGACGCTGAGGCGCGACAGCGTGGGGAGCAAACAG
+
BB??<?@A:@@?CBBACC@BBB@CAE8::BBAA=6=@@BB=BB<BBBGCCC?9929;,;>CC@CC@????1@@CD>ABA?B@B:BCCB?A<A@A7<8<<@@=;:4;@=@>85978;/----/8==<?AA@@@=ABC?BC?C<A=@@;@@BBBBBBB@BC>@>@B???@>>?@@@@C<C>AA@BBBCBCBD@CCC@F@CC@C@CDCBBC=CCCCACBBCBBBCIA;;9;A@BDBBBBA>>>>0=>8<85849
@N9IO0:00870:06202
TACAGAGGGTGCAAGCGTTGTTCGGAATCATTGGGCGTAAAGGGCGTGTAGGCGGTTTGTTAAGTCATGTGTGAAATCCCCCGGCTTAACCGGGGAACGACGCATGAAACTGGCAAGCTAGAGTACCAAAGAGGGGGGTGGAATTCCCGGTGTAGCGGTGAAATGCGTAGATATCGGGAGGAACACCTGTGGCGAAGGCGGCCCCCTGGTTGGATACTGACGCTGAGACGCGAAAAGCGTGGGGAGCAAACAGG
+
BBB??>?@9@@AA=A@@@>AB@CD?B@BBBA8B=5?:9?=1>@;@A@BA@A=8829@9?B=A>AB@@@CB;99B=6ACBAB2C869:B>B>CDC8A?A:;9A>?<AAC>A@@=@A>AA@??@;;;=:@@:?;C??>>%AA??:=?CD<A=ABB;:;C>BBBB<;99>A@B@@@@@A@0;;=A;@AC@CABAACAD>@-0/27777'7@498<:955<445=554<<<94483999&4<<@>>>1:::9919A@<
@N9IO0:00877:06162
TACGTAGGTGGCAAGCGTTGTCCGGATTTACTGGGCGTAAAGGGAGCGTAGGCGGATACTTAAGTGGGATGTGAAATCCCGGGCTCAACTTGGGTGCTGCATTCCAAACTGGGTGTCTAGAGTGCAGGAGAGGAAAAGTGGAATTCCTAGTGTAGCGGTGAAATGCGTAGAGATTAGGAAGAACACCAGTGGCGAAAGGCGACTTTCTGGACTGTAACTGACGCTGAGGCTCGAAAGCGTGGGGAGCAAACAG
+
9494448344.4404=>=5;9A4:2444(4489<244499)44)455=>CD?BB@BBBBB@E@CCDD=@@BA9;9.5;;1;<1;5666;=:CG8CCCCAA<>5;4==1===<8899?=9455::>AB???;?2999&555.55:.5.55599955551599<)5;5544449@>5::)0)/717<838:43-3333(3288888:(33:34444445:=<<9;::///)/7-//:(///9:::.:3337(444
@N9IO0:00879:06193
TACAGAGACTGCAAGCGTTATTCGGATTCACTGGGCGTAAAGGGTGCGCAGGCGGTCGTGTGTGTCAGATGTGAAATCCCGGGGCTTAACTCCGGAACTGCGTCTGAAACTACATGACTAGAGCATTGGAGAGGGAAGTGGAATTCATGGTGTAGCAGTGAAATGCGTAGATATCATGAGGAACACCAGAGGCGAAGGCGACTTCCTGGACAATTGCTGACGCTCAGGCACGAAAGCATGGGGAGCAAAAGGG
+
AAA@@9;;BABAB?B;;:@CC<AB?A@=;;<BCD>C;;;A0=93;9;49=@<@B7AB@@@C@AAB??88958??B9@?>+989+998?;?@@;@=@:@//0=>:AC@C;@BBBB998??@@>979A8C78??BB=B?BBB?C<>=??CC5AA>:><??AA@A<AABBBBBBBBA@A@<8<?B?DEC?BB:;4;5;.57:@;;;=A>AA?A@@>A@CCAAA;;;AA@A=@AA@AB7<;BBCFG<CCGEFH=CD>
@N9IO0:00880:06193
TACGGAGGGGGCTAGCGTTGTTCGGAATTACTGGGCGTAAAGGGCGCGTAGGCGGCGCGATAAGTTGGGCGTGAAAGGCCCGGGCTCAACCCGGGGACTGCGCTTGATACTGTCGCGCTGTGAGTCCGGGAGAGGATGGCGGAATTCCCAGTGTAGAGGTGAAATTCGTAGATATTGGGAAGAACACTGGTGGCGAAGGCGGCCATCTGGACCGGCACTGACGCTGAGGCGCGAAAGCGTGGGGAGCAAACAGG
+
@BBB?BCBBA2A;;9@AB<@@=@A>@>A?ABCCC?:;;CD?DC=CCCCCCC=@@;?@@=;7713;:>>888789=(9.9858>8696C;C?=A??1;@@@@@BCABCBB@AABBBA:95=@>666<9<C=B999=B?>:@A4:098;@4@::::99;919>>A4;7;;;@BBA@@499095<<=B@AAC<@C@AAB7@7?<9A9B><;:48<.4.5;:89>@994::<7;?A89:39<<=?@@5??ABD=AAD@
@N9IO0:00881:06179
TACGTAGGGTGCGAGCGTTAATCGGAATTACTGGGCGTAAAGCGTGCGCAGGCGGCGCCGCAAGTCAGGCGTGAAATCCCCGGGCTTAACCTGGGAATGGCGCTTGAAACTACGGTGCTGGAGTGTGGCAGAGGGAGGTGGAATTCCACGTGTAGCGGTGAAATGCGTAGAGATGTGGAGGAACACCGATGGCGAAGGCAGCCTCCTGGGCCAACACTGACGCTCATGCACGAAAAGCGTGGGGAGCAAACAGG
+
=A99;ABC>;;<BA@A::2;49@<7;6;5;@A@@;;9:@?069>665;:..(--(-5;)/4954444439;;99@699<;.5;09>7A=B?BBC>B?BB=B@AB?BCG>CBBAB<@@@A=:<<<D<<6;0/---(--(/:6:6B>A>ABBB==>>=<9=:::3955<<<556>;;;>8<;5:044<7::::6::=9B>A@A?587:99:-9.45:;;555===:@@:94884444&44:8???2?=??@8@A?5
@N9IO0:00883:06193
TACGAAGGTGGCAAGCGTTATTCGGATTTACTGGGCGTACAGGGAGCGTAGGCGGTTCGGTAAGCCCTCTGTGAAATCTTCAGGCTTAACCTGGAAAAGTCGGAGGGGACTGCTGGGCTAGAGGACGGGAGAGGAGCGCGGAATTCCCGGTGTAGCGGTGAAATGCGTAGAGATCGGGAGGAAGGCCGGTGGCGAAGGCGGCGCTCTGGAACGTTTCTGACGCTGAGGCTCGAAAGCGTGGGGAGCAAACAGG
+
BCCC@=@=::6;C=@9;;@CE@CC@BBA<AA@@@<???@@?>>8>?@ABBB@ED?B?BB@BC@CCD>CCC@A@?B:BBCAAAA@CD:;;;@EG@EDD9@@@C@BABB8@@@CDCCE<AABBAA?BAAA;A@AC>AAAA@A=@3837909:?@@>>>B?BBBC:??BABBAA?:88@?9AB4;6;9?9>9:;4;AC>A?CC@CDBABAB?@8AB@C<BAA@BB@@@;;4:??@B@=B:9:DMH<AA@AA8;;;=
@N9IO0:00887:06203
GACAGAGGGGGCAAGCGTTGCTCGGAATCACTGGGCGTAAAGGGCGCGTAGGCGGGATGGCAAGTCAGTCGTGAAATCTCTCGGCTCAACCGAGAAACGTCGGCTGATACTGCCGTTCTTGAGGGATGCAGAGGAGACTGGAATTCCCGGTGTAGCGGTGAAATGTGTAGAGATCGGGAGGAACACCGGTGGCGAAGGCGGGTCTCTGGGCATTTCCTGACGCTGAGGCGCGAAAGCGTGGGGAGCAAACGGG
+
A@A@>;9:9:*;D@ABBC@BBBADAD@CCAABDD>CCCCC;@@;@B<AABC@CDD>@@@<?A=BABBBABBBBBC=AAB::;C?BBBD@C?BA:::6;@@AB?BAAAAAAAA@?@?6::=@@@E<AAB9::?A;??@???6:6;@DD?D?BBBA:::>@AAA=ACDD@@?B@?>@@?:@C?B>AAA?B=;;6;@B?C@CCC>BBBCBDC>CGDE=B?AAA@C@@A;;7;@@@AB;AABAAAA7AAAAA<ABB=
@N9IO0:00890:06194
TACGTAGGTGGCAAGCGTTGTCCGGATTTACTGGGCGTAAAGGATGCGTAGGCGGATATATAAGTCAGATGTGAAATACCCGGGCTCAACTTGGGTGCTGCATTTGAAACTGTATATCTAGAGTGCGGGAGAGGTAAGTGGAATTCCTAGTGTAGCGGTGAAATGCGTAGAGATTAGGAAGAACACCAGTGGCGAAGGCGACTTACTGGACCGTAACTGACGCTGAGGCATGAAAGCGTGGGGAGCAAACAGG
+
ABA@AAB=A?=>@4;;;;;B@B>A49;A6?@;<;0;;:AB<B?DBA@@A@A;;;5;CB@AAC?AACAAA:::?@A<ACCC>CF?BBBB=@??AB;:::???CCE=@AD>BBAAB<<;;;A;;;@@@DD<;;;;6;E5:;A;A;B>B>AA@CCDBDDD?BBAA<@@@@@@@@AAA>??<??AB@BFC?CBBC?BAA=A>????A<@>;:7;@,00B=@AAB???A@??<?BBBBC<??A@@@A288>>>7;;;9
@N9IO0:00894:06190
TACGTAGGGTGCGAGCGTTAATCGGAATTACTGGGCGTAAAGTGTGCGCAGGTGGCCGCGCAAGTCGAGTGTGAAAGCCCCGGGCTTAACTTGGGAATTGCGCTCGAAACTACGTGGCTCGAGTGTGGCAGAGGAAGGTGGAATTCCACGTGTAGCGGTGAAAATGCGTAGAGATGTGGAGGAACACCGATGGCGAAGGCAGCCTTCTGGGCCAACACTGACGCTCATGCACGAAAGCGTGGGGAGCAAACAGG
+
A?@@?CCB=:::@??9;;5;9A><7@>B@BABBC?BBAHF=C;;;:9@ABB?BB6;5;A9;9<>??>?@BBAAA@:@@BA6AA;AB=?;?A4993:<>18999?:::=6=<;8@9:0:A?BB@>=@>;=;9898>;A<??:AACAIG;:;<;@BB=@<?;;:9&9;<@=C@=@<556=.596;48846::9>9=9;5;=?=:92:;?;;;0;.:=AAAB@@?A@>9955588:9:3;?@?;>>1;<<CI>BBB7
@N9IO0:00897:06173
TACGTAGGGTGCGAGCGTTAATCGGAATTACTGGGCGTAAAGCGTGCGCAGGCGGTTCGTTGTGTCGGTGGTGAAAGCCCCGGGCTTAACCTGGGAATGGCCATGGAAACTGGCGAACTGGAGTGTGGCAGAGGGGGGTGGAATTCCGCGTGTAGCAGTGAAATGCGTAGAGATGCGGAGGAACACCGATGGCGAAGGCAGCCCCCTGGGCCAATACTGACGCCTCATGCACGAAAGCGTGGGTAGCAAACAGG
+
BC@@????:>@AA@?>@@5;5;?=4=6;5;BAAA<;;;AA8ABAACCCBBB=;;6;?BBA?BBBCBB?A@=@A@A9@@A@5@C8;;?B@C@BBD<B?;:5;5;;A=AA5AAA;CBC?BCC=AA@@BB<@ABCBEDDD)BA=A7:6;?B;;6BA@??@=?=??9@??;88<8?BBAAB;77.327;;6>>>B7BAA>B?A???AAA2BBE>B?D?BBBA@@@;828733@@A@A?<2???CCC>B989??3=?>=
@N9IO0:00897:06185
TACGGAGGGTGCAAGCGTTATCCGGATTTACTGGGTTTAAAGGGTGCGCAGGCGGATATGTAAGTCAGTGGTGAAATCTTTAGGCTTAACCTGAAAATTGCCGTTGATACTATATATCTTGAATGCTGTGGAGGTAAGCGGAATATGTCATGTAGCGGTGAAATGCTTAGATATGACATAGAACACCTATTGCGAAGGCAGCTTACTACGCAGATATTGACGCTCATGCACGAAAAGCGTGGGGATCAAACAGG
+
DCBB?@?@5@@A@=ABBB@CBB?C>??A;>===<6=>6==6=<99>@B@;;6:A=BCBBBCC<CBCCCBB=@A?B:BAAA;BB?B<8=8<6;5;;<*;59;8967;;CBBB>@@@BA@B?AB<;;:@A;:8;C?@B?BBB?B?BC;;;99:44445@>ABBE>BA@@<@@@@A@@?@@@4559BBB@AA@29877-3688<79.9898333<@>;::5::855<<;444944444&44=>@DC4:66==6=@?<
@N9IO0:00901:06200
TACAGAGGGTGCAAGCGTTGTTCGGAATTATTGGGCGTAAAGCGCGTGTAGGCGGCTTTGCAAGTCGGGTGTGAAAGCCCTCGGCTCAACCGAGGAAGTGCGCCCGAAACTGCAGAGCTTGAGTACCGGAGAGGATGGCGGAATTCCCCAAGTAGAGGTGAAATTCGTAGATATGGGGAGGAACACCGGTGGCGAAGGCGGCCATCTGGACGGATACTGACGCTGAGACGCGAAAAGCGTGGGGAGCAAACAG
+
ABB;;;CC<BB??8>=>=9=<:;=9=4=9=?;?<3784<;0;958@>?@@@?;;5;@<0:@C4:;BBA=BCBBBD6:;:0:<C4:9CD=B?BCG@G?CCAAABB=B?@9>:9:::;;;B=A@@@AA<@=@BBC?BBB?@@;?;?9???3A9@=<>9955@BA9B>888===?<7788-8?8@9988=?98959AA=A>AC@C@DBBBC@CCD?BAA@@@@@@@BAABA@@C;;;;&:99;4:<.<>>>@7==?
@N9IO0:00912:06190
TACAGAGGGTGCAAGCGTTGTTCGGAATTATTGGGCGTAAAGCGCGTGTAGGCGGCTTAGTAAGTTGGGTGTGAAAGCCCTCGGCTTAACCGAGGAAGTGCGCCCAAAACTGCTTCGCTTGAGTGCCGGAGAGGGTGGCGGAATTCCCGGTGTAGAGGTGAAATTCGTAGATATCGGGAGGAACACCAGCGGCGAAGGCGGCCACCTGGACGGTAACTGACGCTGAGACGGCGAAAAGCGTGGGGAGCAAACACGG
+
BBBCCCCC=?@?>8<=993:=<@A?A=A9:;@ED?:::AA39:?@A:;;?>9::6;C?@@@A=@@ADE=@@@BBB9;=@8CBC<CC@B?B:;;A<@=@@BA>AD0;<<.:999C?CBCC@BBBBBB8;5;A??@8@B>A@>B8=8=>6>:@@@A?:?:@::<4<8;:;@>85545;=555:>9==A0738838A?:>:7:292995==.499294.49>B@A;547////)/////&/444444&49999095558
@N9IO0:00874:06258
TACAGAGGGTGCGAGCGTTAATCGGAATTACTGGGCGTAAAGCGCACGTAGGCGGATCGATCAGTCAGGGGTGAAATCCCAGAGCTCAACTCTGGAACTGCCTTTGATACTGTCGATCTGGAGTATGGAAGAGGTGAGTGGAATTCCGAGTGTAGAGGTGAAATTCGTAGATATTCGGAGGAACACCAGTGGCGAAGGCGGCTCACTGGTCCATTACTGACGCTGAGGTGCGAAAGCGTGGGGAGCAAACAGG
+
CBBCBBAC<@A@A?????<?=>?C@D>A>AA@??8=>77738788A?<<>>:00,0@@?>BA?>@@BCDF;CCCC=BBF=BC@@@@@D?BCBCC@C=????@CD8?>@@????@@@@@@@<@@AABB?C@CBB?BCCCCCAC@D@DACCB@@@CCCC@BBCC<@=@ADA@@@BC<??@BB?C=??A@CBBB=@<>8===>9>BB@AAB?BC?DC?BBB?@@BBB?@?>B><==>7>BA?@?@6@>>?B>@?@?
@N9IO0:00875:06236
TACGGAGGGTGCAAGCGTTAATCGGAATTACTGGGCGTAAAGCGCACGCAGGCGGTTTGTTAAGTCAGATGTGAAATCCCCGGGCTCAACCTGGGAACTGCATCTGATACTGGCAAGCTTGAGTCTCGTAGAGGGGGGTAGAATTCCAGGTGTAGCGGTGAAATGCGTAGAGATCTGGAGGAATACCGGTGGCGAAGGCGGCCCCCTGGACGAAGACTGACGCTCAGGTGCGAAAGCGTGGGGAGCAAACAGG
+
?=?@:;;;.;??B@C@@@@B@CB@<@3:-7<<<=6:7:A?:A@?@C:99AA>??=?B9;:5;:@<@@BB;6555<)5955&5:19;;@<@<CGG=B:?=>@CCBCB;;;AAA=@@<@AA?BA@ABCDBBA@::9:9:%:AAD>A<B?:<5;AABA@@?BCBI?A@@CB;<;@?;:;A=AA?B?BBB@C?BC?BA@=A?BB?BDCC5CD@DAAB@BBBBBCCAA@B;;7;BBEKG?CCB;;;;.;?@@@4::55
@N9IO0:00905:06251
TACGTAGGGTGCGAGCGTTAATCGGAATACTGGGCGTAAAGCGTGCGCAGGCGGTTCGTTGTGTCCGATGTGAAAGCCCCGGGCTTAACCTGGGAACGGCATTGGAAACTGGCGGGCTGGAGTGCGGCAGAGGGGGGTGGAATTCCGCGTGTAGCAGTGAAATGCGTAGAGATGCGGAGGAACACCGATGGCGAAGGCAGCCCCCTGGGCCGACACTGACGCCTCGAGGCACGAAAGCGTGGGGAGCAA
+
BA@@?>??8::;A@@@@A6:6;A@:B-00==><5@@@CC=CBCBCCCBAA=@@;@?BBB@CBCBD?BA@CA@@B<AA?>3A?6?=2;5;=;;;/;<AC=A?@6;7;C=CCC:CIE@GCD?@@:9;@<AAAAABBBB'@@>@9>9<+0/0/>>0/5>>C???8???A@A@BBBBBBA<:949<???@CAAB>>>>=A9??@@@@@1<=A;A477=;;;@>@=@;;0/0<6<<@?=C8?=>9888&33999
@N9IO0:00910:06259
TACGTAGGTGGCAAGCGTTGTCCGGATTTACTGGGCGTAAAGGATGCGTAGGTGGATATTTAAGTGGGATGTGAAATACCCGGGCTCAACTTGGGTGCTGCATTCCAAACTGGATATCTAGAGTGCAGGAGAGGTAAGTGGAATTCCTAGTGTAGCGGTGAAATGCGTAGAGATTAGGAAGAACACCAGTGGCGAAAGGCGACTTACTGGACTGTAACTGACACTGAGGCATGAAAGCGTGGGGAGCAAACAGG
+
:;@?@;;4:A@A@9@BAB;;;C@E=@@B:;;BBD=;;;DD<B>ABB@@@BB@@A?ACCCC?C?CAAA<A000>==8AAAG?EI<@@CC669@D>7C?BBCBCC@C@CC=C;;9;AA@ABAABB;;;BA>BA;;6;B>AAD=B=B>B@BCCC?@@@;:3:>@>9:9;CAB:::=93444;=AA=BBB<?@B@5:997(36;<==C@CCBB@BBCBBC?CAAA@:99=98,77;;;;6<:99988(8>?>@<ACA?
@N9IO0:00912:06216
GACGGAGGGTGCAAACGTTGTTCGGAATCACTGGGCGTAAAGGGCGCGTAGGCGGACTTGTAAGTCGGGAGTGAAAACTCGGGGCTCAACCCCGAGCCTGCTTCTGAAACTGCGAGTCTTGAGGACCGGAGAGGAAAGTGGAATTCCTAGTGTAGCGGTGGAATGCGTAGATATTAGGAAGAACACCAGTGGCGAAGGCGACTTTCTGGACGGTTCCTGACGCTGAGGCGCGAAAGCTAGGGGAGCAAACAGG
+
BCBB@BBB=BBBBB=:;;?BC?BB=@79:??BBF>BDAB>8C>8AA@<BBB???<??B=A:;4;@;<;09>9>>>?469>BCD9:;;C5;;;.;@?@?BBBB@BBBBC=B:;;DA@@BC@CCCGCC?B?@@@@<@C=BBD@C?B@B@BBCDC@CB9969B=B?BBBBBBBBBBC@BE@B?BC@AAA?CC@?=?BB=B@B???BB9@A@;>?B@CAC?CBC@@@BBAA=AAA@??9?@;;;BB8AABBB=BBB>
@N9IO0:00868:06279
TACGTAGGGTGCAAGCGTTAATCGGAATACTGGGCGTAAAGCGTGCGCAGGCGGTAATGTAAGACAGTTGTGAAATCCCCGGGCTCAACCTGGGAACTGCATCTGTGACTGCATTGCTGGAGTACGGTAGAGGGGGATGGAATTCCGCGTGTAGCAGTGAAATGCGTAGATATGCGGAGGAACACCGATGGCGAAGGCAATCCCCTGGACCTGTACTGACGCTCATGCACGAAAGCGTGGGGAGCAAACAGG
+
BACBA>>?99;;A?A@@@=A=@AD@C5:;????8;;;AC<AACBCCCA::49@9@B?BBA@;@CB@@@>ABAA?69;::&9@6==>A4:45:>1;7=<<?CBB???AAACCCBB?BBBA=@@?@@@?A@?>@@@@*;4@893:59:<AAABBABBAABBB@7=BBBBBB@AACAA@=<;.9.4<B=BBBB@CCB?B?BB@CBCC;DD@BB@CBBBB@@A<;99>@959B;99F>B?;5:99&55599)5594
@N9IO0:00868:06299
TACGGAGGGTGCGAGCGTTATCCGGAATTACTGGGTTTAAAGGGTGCGTAGGCGGCTATGTAAGTCAGGAGTGAAAGTTTGCGGCTCAACCGTAAAATTGCTTTTGATACTGCATGGCTGGAATTAGGATGAGGTCAGCGGAATGTGGCATGTAGCGGTGAAATGCATAGATATGCCATAGAACACCAATTGCGAAGGCAGCTGGCTAGACCTGGATTGACGCTGAGGCACGAAAGCGTGGGGAGCGAACAGG
+
@?AC?;:;5;@=BAA@@@?ABB>B@A?B@@A@@?8@A=AA<BB<@AJCB@@=996:BBBBBDBCB@?@8;;BBCB=CCC=C@?;@AA@;@5;;;;;.;255>A?3;;;@@AAAAAB=@@C?B?B?@@7;:BAC?B??@@@?B?A??<2;<739>>:?@B===7=B@A???@>>=99073?AC?@@@4720)/0/0(/(/88<::58>BBAA6?>9=?4???BAABBB<@??999.99:9?ED:BCBCC<???=
@N9IO0:00869:06265
TACAGAGGTGGCAAGCGTTGTTCGGAATTACTGGGCGTAAAGGGCGCGTAGGCGGCTTGGTCAGTCCCGTGTGAAATCCCTCGGCTCAACTGAGGAACTGCACGGGAAACTGCCTGGCTTGAGTTCGGGAGAGGGAAGCGGAATTCCGGGTGTAGCGGTGAAATGCGTAGATATCCGGAGGAACACCGGTGGCGAAGGCGGCTTCCTGGACCGACACTGACGCTGAGGCGCGAAAGCTAGGGGAGCAAACGGG
+
@@@CCBB?::69?;?=@@=A@?BC@C@C?A@?@@8?@@@A<AC=BAABA::4::4;@?A=AB;<;AB=BCBCDCE>DCC?:;;ACCDGACCD;;7;;@@@BBBDC?CG?BBBB@BB<@@=@@A@=;;;0;A;;;6;=ABA@C?A=A=AB9@A@@@@A?@A@E>;<;BB@@@C@@@=A=@?6;2;?@4:45>:@DD@FGBC?AA=A>BB<@@@AAABAA@AA?98:8838=?9::18;88888+8:8=91:@A:
@N9IO0:00882:06300
TACGAAGGTCCCGAGCGTTATCCGGATTTATTGGGTTTAAAGGGTGCGTAGGCGGGCTATTAAGTCAGTGGTGAAAGCCCCAAGCTTAACTTGGGAACTGCCATTGATACTGATGGTCTTGAGTACATTTGAGGTGGGCGGAATGTGTCATGTAGCGGTGAAATGCTTAGATATGACACAGAACACCGATTGCGAAAGGCAGCTCACTAAACTGTAAACTGACGCTGAGGCACGAAAAGCGTGGGGAGCAAACAGG
+
ACAC@>A?BDE=BCC?@??@AA=@<@BB=BC?BB=AB7::5:?9@@ABBAA<ACF>CBBA<?;??@?>?A>?>?A3:9@@2=9=@@5;7;A?CE=C@CBBB@DD@BBBBBBBABD@9;;?B@;;;ABEE>CAA=ACC=BB@C@BBBAB@?@BAAA;;8;ACC>D;<<@BAA@@@@@AC@??@=:981733-33333(3,33783337333,3889;=1889333////960033333&3333:;:+<<::838:?7
@N9IO0:00889:06308
TACGTAGGGGTGCGAGCGTTAATCGGAATTACTGGGCGTAAAGCGTGCGCAGGCGGTTCGTTGTGTCCGATGTGAAAGCCCCGGGCTTAACCTGGGAACGGCATTGGAAACGTGGCGGGCTGGAGTGCGGCAGAGGGGGGGTGGAATTCCGGCGGTGTAGCAGTGAAATGCGTAGAGAATGCGGAGGAACACCGATGGCGAAGGCAGCCCCCCCTGGGCCGACCACTGGACGCCTCGACGGCACGAAAGCGTGGGGAGC
+
CBCBB9999.44>44455:9>5>@A;@5;2449990;556=6;;AA>@@000*0/*/599;8<:=:;4944@@49:5:ABB8B<2559B?C@CCC;A>;;595/27)//)///74/55)5;?.559:49.44:000/0/0"/0+/)/)/5:5/803=:93333:333(333333////(/869(33,33333,3;<>6//-05(-////////"///(/333/(//--(,,,6(,-6668168333;,338:;==.873
@N9IO0:00898:06299
TACAGAGGGTGCGAGCGTTAATCGGAATTACTGGGCGTAAAGCGTGCGTAGACGGTTATTTAAGTCGGGTGTGAAAGCCCCGGGCTCAACCTGGGAATTGCATTCGAGACTGAATAGCTAGGGTACGGTAGAGGGAAGCGGAATTTCCGGTGTAGCGGTGAAATGCGTAGATATCGGAAGGAACATCAGTGGCGAAAAGCGGCTTCCTGGACCAGTACCGACGTTCAGGCACGAAAAGCGTGGGGAGCAAACAGG
+
9;9<<>>@9@AA?=<9993:<@AA@C@C?AACBB=99:AB9?>??@9:9@CA@@<@:;;D?D=@@ACD=BBBBA?.:999-:@/99:DAD@BBC>B?B=@@@@=@;<<AAA:;7;ABBBBBC=@@@B>BCBBCD>CABCC?CACC=B=A=;<<BDBB=B@BB<AB:9:?@AAAA;;4;;@=A>BBDCBBBA<?;;;;&:??=>?:><;<9794999;8=;85:@;???8<=@9999&873><??1?8<>?8?;A5
@N9IO0:00899:06287
TACGGAGGGTGCAAGCGTTGTTCGGATTTATTGGGCGTAAAGCGCGTGTAGGCGGTTTCTTAAGTCTGATGTGAAAGCCCTGGGCTCAACCCAGGAAGTGCATTGGATACTGGGAGACTTGAATACGGGAGAGGGTAGTGGAATTCCTAGTGTAGGAGTGAAATCCGTAGATATTAGGAGGAACACCGGTGGCGAAGGCGGCTACCTGGACCGATATTGACGCTGAGACGCGAAAGCGTGGGGAGCAAACAGG
+
CBBB?CBE=;::B?B@@@>@A=AB?BBD<??>A@9@A@=?5::??AABBCC@BB@BB=BA?A?CCBBBBBCCB@<3?@;1;;50;B@B6A;4;A8B8CBBB>C;C9BCBA@@E?BBBBB@EE?BBBBB<@?@A@<@?@@C@D?A?B?CABBBBBC>AABBBB<BB;>>899?@B?CB@BB?A?AA@>@?@@<BAA;A>BA>@@@A>AA=@@=AAACB@BBBBB?@:;;=>?888.78393::/@CBC=6BA@4
@N9IO0:00902:06260
TACGAAGGGGGCTAGCGTTGTTCGGAATTACTGGGCGTAAAGGGCGCGTAGGCGGCCTGTTTAGTCAGAAGTGAAAGCCCCGGGCTCAACCTGGGAATAGCTTTTGATACTGGCAGGCTTGAGTTCCGGAGAGGATGGTGGAATTCCCAGTGTAGAGGTGAAATTCGTAGATATTGGGAAGAACACCGGTGGCGAAGGCGGCCATCTGGACGGACACTGACGCTGAGGCGCGAAAGCGTGGGGAGCAAACAGG
+
AA?;:4;@@@,?ACB@@@<@@=@D@C@D@BBBBG>9;;CD>DC>BBAAACB@@@<@:;;DE=AAABCDC?CBBAA/;:;;.;C=DCDD@C@BBB=C?CBBBBCC9CCBBBBC@DAC?AA=AAAB?B:A<ABBB>CBC@BB@BAKACD?CC;;;CD;;7;AAA<C@CCCCBBBBB@BC=B?AA>AA@=@?@=:==<8<9?@<@>BBBBB?BBB@BBBBBBB@<>>;;=8888BBC=BBB@@?@-99998.9>@<
@N9IO0:00906:06301
GACGTAGGGCGCGAGCGTTGTCCGGATTTATTGGGCGTAAAGAGCTCGTAGGCGGCTTGTCGCGTCGACTGTGAAAACCCGTGGCTCAACCATGTGGTCTGCAGTCGATACGGGCAGGCTAGAATTCGGTGAGGGGAGACTGGAATTCCTGGTGTAGCGGTGAAATGCGCAGATATCAGGAGGAACACCGGTGGCGAAGGCGGGTCTCTGGGCCGATATTGACGCTGAGGAGCGAAAGCGTGGGGAGCGAACAGG
+
AA@A@>??9;;;BAA@@A@BBF@F@BBE<@@7;;6:AAAB<AAAA@@AA;;6;A=BB@CC@A@CCC:;;BA@9::;.;:,:@@9@>@@5;4;@=AA?@?A??BAACCC;9:CF>@BB?BBBAA?A<@=:0//777+7<A?;;.9<B>B=:;4;959<<A=AABB:;55=9;9AA>@9=93995:55:;=?=?@;@@B?B=AAC>BBAA@BA=B@;;9<<7;999559557:=9@>>8>AAABDD8BBBBA=;;;5
@N9IO0:00910:06287
TACAGAGGGTGCAAGCGTTGTTCGGAATTATTGGGCGTAAAGGGAGTGTAGGCGGTCGTTTTAAGTCTTCTGTGAAATCTACGGGCTTAGCTCGTAACGTGCAGAGGAAACTGAACGGCTTGAGTGTCGGAGAGGATAGGGGAATACCCGGTGTAGAGGTGAAATTCGTAGAGATCGGGTGGAACACCAGTGGCGAAGGCGCCTATCTGGCTGACAACTGACGCTGAGACTCGAAAGCATGGGGAGCAAACAGG
+
?AA;:;AA8;;:=:;788-335::7<7;7;<7;;133373(33(3::<;>><992998989&3-34;<9<;?@BBB;A;;:99:199.799:8>:B:B@@@AAABD?AA<A;;;=BB>BB>BAC;;;BB>AB;;86CB=>>0;6;;<<4<=B@;444:4:;==7=@885A=7708///(//)/)///)44::54557:7<;?;;?;=66.9@<==?;?:9::9B<>;88////>>*////999+96999////3
@N9IO0:00871:06354
TACGGAAGGGGCTAGCGTTGTCCGGAATCACTGGGCGTAAAGGGCGCGTAGGCGGCCCGTTAAGTGGCTGGTGAAATCCCGCGGCTCAACTGCGGGGCTGCCGGTCAGACTGGCGAGCTAGAGCACGGTAGGGGCAGATGGAATTCCCGGTGTAGCGGTGGAATGCGTAGAGATCGGGAAGAATACCAGTGGCGAAGGCGTTCTGCTGGGCCGTTGCTGACGCTGAGGCGCGACAGCGTGGGGAGCAAACAGG
+
>?A@?B>AAA6AAAA;<;>BBBAC@C@BBBCCCC>:;;CC;AA<AA;>9@:400+0;4<A;A<@/;8;A?;AA<@6?B@8@;:5;@==4=@A@A:=+?8896;49>ABB:557;>;A;98>=?@A@><@AAA@4A??@@?494:7;<5<:ABAAB>C?CC?C@BCCAA?@@@;95@=5=7;;@BBB@CBCC?BBC8<19AC>CBBBBAC=C=??=?C@?:?BB@@@D?AABBA@@@@@;;;;.;@@@B=CBC?
@N9IO0:00875:06311
TACGAAGGGTGCAAGCGTTACTCGGAATCACTGGGCGTAAAGCGTGCGTAGGCGGTTAGTTAAGTCTGCTGTGAAAGCCCTGGGCTCAACCTGGGAACTGCAGTGGATACTGGCTGGCTAGAGTGTGATAGAGGATGGTGGAATTCCCGGTGTAGCGGTGAAATGCGTAGAGATCGGGAGGAACACCAGTGGCGAAGGCGGCCATCTGGATCAACACTGACGCTGAGGCACGAAAGCGTGGGGAGCAAACAG
+
@?ABA=AA<ABAC=A9:9<@;99C=B8::BAAAD>>>??@<@A@ACAA@??<?B?CA@@@?C>ABA<9;CCBBC>6@@=6CEA8CCCC;C:BB@4@5:@@@>9;9:@@ABCC@CAA??>>=@@>??@@@@=?@<@?=:??;@7B7B>6>8=BBCBAA>ABAB<BAAACCAABBBA@C9>84>6B?@?B@AA@A@A?B?BC@B?BB@AB?ABAA<@;>==AA@<;;8818::898*8<<=?AA5A>>>?7>88
@N9IO0:00875:06329
TACGTAGGGTGCGAGCGTTAATCGGAATTACTGGGCGTAAAGTGTGCGCAGGTGGCCGCGCAAGTCGAGTGTGAAAGCCCCGGGCTTAACTTGGGAATTGCGCTCGAAACTACGTGGCTAGAGTGTGGCAGAGGAAGGTGGAATTCCACGTGTAGCGGTGAAATGCGTAGAGATGTGGAGGAACACCGATGGCGAAGGCAGCCTTCTGGGCCAACACTGACGCTCATGCACGAAAGCGTGGGGAGCAAACAGG
+
@@ACCCCC<;;9AAAA@A;@<AAC<A?@ACCCCC?A@@AB=B;<<<;CBBB?@@<@?AA@?@?@@@BBBBBBECF=@?CD;FC<AA?B>AB=?A:A?B=>?AC?9?9929873AAA=BBBBBBA???>A@@A?;@<@<>?;A>A@FAHCIBA<>>>@=@@AB;AAACBBBAD@A@AE=@@6;5;;;2:CAA?B;;7<@CABB;A;A@@@8A9A>BB@@@>;55<665:;A;555)5;;;;;;-;===>3=??9
@N9IO0:00879:06331
TACGAAGGGGGCTAGCGTTGCTCGGAATTACTGGGCGTAAAGCGCACGTAGGCGGCTTTCTAAGTCGGGGGTGAAATCCTGGAGCTCAACTCCAGAACTGCCTTCGATACTGGAAAGCTCGAGTCCGGGAGAGGTGAGTGGAACTGCGAGTGTAGAGGTGAAATTCGTAGATATTCGCAAGAACACCAGTGGCGAAGGCGCTCACTGGCCCGGTACTGACGCTGAGGTGCGAAAGCGTGGGGAGCAAACAGG
+
BB@9;49444$489<?@@@CCCBB>B>@:@A@>@:;9;@@8?;;;C96;>>:00)/77.79<8<799555$9<<D>D@:==:666;<<7<<=9<:<7;5599C@@;?=B=77:;;///=BDA@:;4<A8?@;@=99;BBE?C@DCCCCCA@AA@:::??>?A9?483;73337768==?46:=A@B=@;:;=@<<8;;00/:///98.44(438:;;?@@CAB:;;?BB=9;;0;?>?ABA8CAAAC<?@B;
@N9IO0:00893:06310
TACGTAGGGTGCGAGCGTTAATCGGAATTACTGGGCGTAAAGCGTGCGCAGGCGGTGGATGTAAGACAGGTGTGAAATCCCCGGGCTTAACCTGGGAACTGCATTTGTGACTGCATCGCTGGAGTGCGGCAGAGGGGGATGGAATTCCGCGTGTAGCAGTGAAATGCGTAGATATGCGGAGGACACCGATGGCGAAGGCAATCCCCTGGGCCTGCACTGACGCTCATGCACGAAAGCGTGGGGAGCAAACAGG
+
CC@;;;@@8@@@;99DAA=@<;;05;)/)/5---(///7:1999///////)/5.55.5559:::>=;@9>?;<AA9@@A@8@C<=B?B>B>A@A9?94988@@B:?;@@?:<54344<:;7<::>AA<????@@@@1<@A?B?C@C@CCECBB@@ACCCCJJ>AABBA@@AA;;0<<800*0/99)//::59<:38344.4444&444)47;;<<<<=;555::98779///:2:9<;===/544::2:>?;
@N9IO0:00897:06353
TACAGAGGGTGCGAGCGTTAATCGGAATTACTGGGCGTAAAGCGCGCGTAGGCGGCTTTGCAAGTCGGGTGTGAAATCCCCAGGCTTAACCTGGGAACTGCATTCGAGACTGCATTGCTAGAGTATGGGAGAGGGAAGTGGAATTTCCGGTGTAGCGGTGAAATGCGTAGATATCGGAAGGAACATCAGTGGCGAAAGCGACTTCCTGGACCAATACTGACGCTCATGTGCGAAAGCGTGGGGAGCAAACAGG
+
AAC@@@CE?CCBA998==8<299?;@?CACCCCC>AAAAA9=89899@@@@=;<4;>?,:;@;AA;;;7;9:CDH@CCCC9@@=AB<@<A@AAA;A=BBABCB?BB;;;BBBBBA<??????BBCEDC>B@@@B=B@BBB:;8;D=A?B@;;;=;;B@CCDD?<;;BCCCDLCAA@@D@C@C=;;;AAC<;7<CDC=BBABCC?C@CB?BD?C>BBB@AAA@AABBBCDB;<;D<BB@@@@@6;;:@@:@@@=
@N9IO0:00899:06341
GACGAAGGGGGCTAGCGTTGTTCGGAATTACTGGGCGTAAAGCGCGTGTAGGCGGTTGTTCAAGTCGGGTGTGAAAGCCTTGAGCTCAACTCAAGAAATGCACTCGATACTGAATGACTAGAGGACCGGAGAGGATAGTGGAATTCCCAGTGTAGTGGTGAAATACGTAGAGATTGGGAAGAACACCAGTGGCGAAGGCGGCTATCTGGACGGTTTCTGACGCTAAGACGCGAAAAGCGTGGGGAGCAAACAGG
+
BCCBB:>>>>0@ABBBBB?BB@AB?A5:5:AAAC?BBB@@6:9@@BBC@@@=A?;@>A@>@?;?BBBB>:::CCC<AA>@=@;;:AAD<?@;;6;AC<BCBAA@@AABCBBBB>9::AAABAA=@@>A>AAAA>BABBBB@C?A?AB8;;@@@BC;;;;BCC<A;;;;;9@@99.95)57=@;A@@=@@AB>ABC5;5;;5;A=;99=:@A@4;;0;C@AA;;;@9;99494444&4;;;4::+8<@<<6BCB?
@N9IO0:00906:06350
TACGTAGGGACCGAGCGTTGTCCGGAATCATTGGGCGTAAAGAGCGTGTAGGCGGCCTGTTAAGTCTTGCGTGAAATCTCGGGGCTCAACCCCGAGCGGTCGTGAGAAACTGGCGGGCTAGAGTGCGGGAGAGGAGAGTGGAATTCCTGGTGTAGCGGTGAAATGCGCAGATATCAGGAAGAACACCCGTGGCGAAGGCGGCTCTCTGGAACGCAACTGACGCTGAGACGCGAAAAGCGTGGGGAGCAAACAGG
+
BCBBAAA@8;;59::?@@@CCC@D@C>@@CC;C?7???BC9?????=?A::4:@3=54955@5:@<:7@B@AA@<466CCBDH=BCBC@DJI;AABBC@CDCGCAABE?BBB>@B@;@BB;;;;;:A@8AABB=BBAAA@@DAC@C@DE@CCCCCDHADBAA;=999A@?A@<<<>;7;8BA5>@A;59:@;@@B=B=;;2:@@BBCKGGAAA@@<@A;;;BAABB;<<A@;;::&5::>;<<+<5;;B=BDC@
@N9IO0:00913:06333
TACGAAGGGGGCGAGCGTTGTTCGGAATTACTGGGCGTAAAGGGCGCGTAGGCGGCGACCCAAGTCAGATGTGAAAGTCCTGGGCTTAACCTGGGGACTGCATTTGATACTGGGTTGCTGAATTCGGGAGAGGATAGCGGAATTCCCAGTGTAGAGGTGAAATTCGTAGATATTGGGAAAGAACACCGGTGGCGAAGGCGGCTATCTGGACCGACATTGACGCTGAGGCGCGAAAGCGTGGGGAGCAAACAGG
+
@?B@>4;<<<$4;99>BB?BC?CB=@=@?@@ACC=A@@@B=BA=BBBBCAA=@A>@:;;A0;5;@>=@@999?@@0=::49@;6@@292955595*5595599>5?>:9;<<<0;2995597<.55;099::5:;;;4954486==255;:::::97<439.9;????@ABB<6<;(33(33-3::6<55504::6;8:>39555<<=8;:5:::8<8;994449996999544)449==>>.55555)5555
@N9IO0:00866:06365
TACGTAGGGGGCGAGCGTTGTCCGGATTTATTGGGCGTAAAGAGCTCGTAGGTGGTTCGCTAAGTCGGATGTGAAATCTCCAGGCTCAACCTGGGACGCTTGCATTCGATACTGGCGTGACTTGAGTACGGTAGGGGACCACGGAATTCCTGGTGTAGCGGTGAAATGCACAGATATCAGGAGGAACACCGGTGGACGAAGGCGGTGGTCTCGGGCCGTAACTGACGCTGAGGAGCGAAAAGGCGTGGGTAGCAAACAGG
+
AAAA@>>>>=,>B;;<BB>BBB?CAEGH>BB?BB=:99<;*8333;::333233-3693447-338:-3334:::3::8A5::29398383///(/////+//>C?BB@??@993999?9992;4<<==?;<BC>C2?@;?;:27-313-39-3//////)/77:3:A:;9:9::<559=8<>:>7<;<8<,//,//<=8<:=@:<;5/.---5,5(//729<::::;?55559//////&/)/99<=5::669>8A@=8
@N9IO0:00875:06369
GACGAGGGGTCCTAGCGTTGTTCGGAATCACTGGGCGTAAAGCGTATGTAGGCGGGCTCCTAAGTCGGGTGTGAAATCCCATGGCTTAACCATGGAATTGCATTCGAAACTGGGAGTCTTGAGTGTGGGAGAGATTGGTAGAATACCTGGTGTAGTGGTGAAATACGTAGATATCAGGTGGAATACCGGTGGCGAAGGCGGCAATTGGCCCAAACACTCGACCGCTGAGATACGAAAGCGTGGGGATCAAACAGG
+
BBBBCCCC:CC?@@@AAA>BB?BB?B:;;CCCED=?@:::6;CA@>@@?A?9>?905659@B?BAAAA<BBBBAD<A@A<@@?<@A?C@C>@@B?@@B::;JF@CCCE<DDDF=@;A<?6?@A@AACD=A@DBBB7<6@999?BBB@CB?AA???AD@A@@D>B???A>>>B??>=>=A;795;=<)/(//(.:71/)//(/.28/3.55'22'222.35..(.66656555<;>?9@??>@BC5<=:::1;>=9
@N9IO0:00875:06382
TACGTAGGGTGCGAGCGTTAATCGGAATTACTGGGCGTAAAGTGTGCGCAGGTGGCCGCGCAAGTCGAGTGTGAAAGCCCCGGGCTTAACTTGGGAATTGCGCTCGAAACTACGTGGCTAGAGTGTGGCAGAGGAAGGTGGAATTCCACGTGTAGCGGTGAAATGCGTAGAGATGTGGAGGAACACCGATGGCGAAGGCAGCCTTCTGGGCCAACACTGACGCTCATGCACGAAAGCGTGGGGAGCAAACAGG
+
AA@:?@@=59;;CBB9:9;@4???7A?B@DCBCC=;;;A?59596@??<@@900,0*00=;;5;=@???@BCCCC6;:;<+;:5=:<<7:;4>>5==A235<<::;=>5::::<:<8BBAA<<::>>4>>?<=5<8<6;86=9B7A<;==<<<666=8=<@<5966=>>;<;;<=@B669?C<@BB?BBBA=AAA=A@B?>;15.5595)9;@;@@@@@@;96<6655595555)5AA@AAA3A=@BC<BA@<
@N9IO0:00890:06372
TACAGAGGGTGCGAGCGTTGTTCGGAATTATTGGGCGTAAAGGGCGCGTAGGCGGTGCGGTAAGTCACCTGTGAAACCTCTGGGCTTAACTCAGAGCCTGCAGGCGAAACTACCGTGCTGGAGTGTGGGAGAGGTGCGTGGAATTCCCGGTGTAGCGGTGAAATGCGTAGATATCGGGAGGAACACCTGTGGCGAAAGCGGCGCACTGGACCACAACTGACGCTGAGGCGCGAAAGCTAGGGGAGCAAACAGG
+
AAA@@@AC=@@?@?????;???BB?B@C@CB?BC>@@@CD?BB>BBADB::6:?;??9:6;A=AB@@@?BBABBB=B@AABDD>JH@C@AACCBBBB?@CAB9499:5);?BB=@;55:A5:;A;@C>6<ABC@CD?@?B@B9B9==8=9==<=BA@<@BBC=CBBBAB@@;;;BAB<B<4@6>???A?:A@BBB=6BCB7BB?>?BB@CH@FCDACCBBCCCHCAA?BB;;;=4@BBBCCC<CCDDE?BBB?
@N9IO0:00901:06363
TACGGAGGGTGCAAGCGTTATCCGGATTCACTGGGTTTAAAGGGTGCGTAGGTGGGCAAGTAAGTCAGTGGTGAAATCTCCGGGCTTAACCCGGAAACTGCCATTGATACTATTTGTCTTGAATACTGTGGAGGTCAGCGGAATATGTCATGTAGCGGTGAAATGCTTAGATATGACATAGAACACCAATTGCGAAGGCAGCTGGCTACACAAATATTGACACTGAGGCACGAAAAGCGTGGGGATCAAACAGG
+
CBAA>A@A<BACC?BCBB?ABB?B>@@8<<?999/39(33(3;1;;BCBBB?BCC=@?>@CB@BAAB@:949B@@<CCBB?BD6;949.55)5.5>4B@;@?BA8=<<BBCCCC;;;@@?B>9CBA@@@@===9=A??@@<@?@@8::CCA?C?<8;2?AAA;879A=AABAACBBBBBAAA<??A:>9?399<<8;:>>>>97,7783>:?=6<A@7@::;;;833,3323837&3777?C=9@@???8???=
@N9IO0:00902:06398
TACGTAGGGTGCGAGCGTTAATCGGAATTACTGGGCGTAAAGCGTGCGCAGGCGGTCTCGTAAGACAGGTGTGAAATCCCCGGGCTCAACCTGGGAACTGCGCTTGTGACTGCGAGGCTGGAGTGTGGCAGAGGGAGGTGGAATTCCACGTGTAGCAGTGAAATGCGTAGAGATGTGGAGGAACACCGATGGCGAAGGCAGCCTCCTGGGCCAGCACTGACGCTCATGCACGAAAGCGTGGGGAGCAAACAGG
+
DDDCABBD>999CCB@@@@D?BBC@B698;BBBB=BBABB>BBBAAADCBB?997;BBABCC?BBBB@?BC@???99899-9?9==?A3943?;3;7?@@@AA@<<C@@?BB?A?B?AAA?CAA????A@@BBB9@@=:85:7?7A8:>888:??==B=BBC>BBBCAABFBA@AAA8>?;?;?AA>AA@@>@CC@C=@A@@<@B@;;;0;;AAAABBBA@??<<<<@>;;<<>6>BBCDEE;CCCCC?BBB?
@N9IO0:00906:06392
CACGTAGGAGGCAAGCGTTATCCGGATTTACTGGGCGTAAAGCGCGTGTAGGCGGTTTGGTAAGTTGGATGTGAAATCTCCTGGCTCAACTGGGAGAGGTCGTTCAATACTGCCAGACTAGAGGACGGTAGAGGAAGGTAGAATTCCCGGTGTAGTGGTGAAATGCGTAGATATCGGGAGGAATACCAGTGGCGAAGGCGGCCTTCTGGGCCGTTCCTGACGCTCAGACGCGAAAGCGTGGGTAGCGAACGG
+
@ABCCBB?A@>BE@CAAB?BBB@C?AAB>BBCCC=A@@@A:@@ABBBBBCB?BB>BB:B=BB>BB?B@BBBBAAA<BBAC@AA?ACBB=@@DE>CAAA>@AAA@BB?ABABBD?AAABABAA@>ACC;ECCCC@C?B>BCCB<?=?C;B@@A@BBCD@CBAD>BB?@@A@@@@@@@@8?<7A8BBA?BBBB@BBC?B?;;7;=B>BA@;4A@CD@CAEA??ABA::9AAAA@@?:?ABBCE=@@??=87454
@N9IO0:00915:05790
TACGAAGGGGGCTAGCGTTGTTCGGAATCACTGGGCGTAAAGCGCACGCAGGCGGATTGATAAGTCGGGGGTGAAATCCCGGGGCTCAACCTCGGAATTGCCTTCGATACTGTCTGTCTTGAGTCCGGGAGAGGTGAGTGGAATTCCTAGTGTAGAGGTGAAATTCGTAGATATTAGGAAGAACACCAGTGGCGAAGGCGGCTCACTGGCCCGGTACTGACGCTCATGTGCGAAAGCGTGGGGAGCAAACAGG
+
A@@@?5<;<;*4<CDA@@?BB@CC@C>@AA@@@A;@@@@@09;5:BBA?BEACE@CC?AAA@:@>77777'9>?>9AA@=@CC6@A@C?B?BBB?A>B7<;?B?AA@A???@?AABBBB>AA??B?BB;;;;@?@A@BCD?D@E@C@CBBAAABBBB?BBBB=B?AABAABCBB?BA>A6;;>AA@>A@@@<@@C;@<;;5;>@@@AA=AE=CACCCEBBAAA@;;;@@AAABF;CAAABBB7BAACC=CBB=
@N9IO0:00924:05792
TACGGGGGGGGCAAGCGTTGTTCGGAATTACTGGGCGTAAAGGGCTCGTAGGCGGCCAACTAAGTCAGACGTGAAATCCCTCGGCTTAACCGGGGAACTGCGTCTGATACTGGATGGCTTGAGTTTGGGAGAGGGATGCGGAATTCCAGGTGTAGCGGTGAAATGCGTAGATATCTGGAGGAACACCGGTGGCGAAGGCGGCATCCTGGACCAACACTGACGCTGAGTGAGCGAAAGCCAGGGGAGCAAACGGG
+
??@?????>>"?@5:;9:49??CD@D@C?BBCCC=BBABA,;;,9?@BBCB?;;8;?B@CBB?AADAAABBBFJI>BBB<BAA=?D=B>B;@@@3A;A@@ABBBACBDCBBB?BAA=@@>B?BBG6;;6:??BB9@@A@A=B?B?B???<?@???@@=@AAB=B@DFD@?@E?<88<499.7.7;;:@>?@?B@@=@=@?4;833,382886@;@?====BA@>@?:99>=<<9;2:?>B===1B@@BC>BAA;
@N9IO0:00926:05774
TACGAAGGGTGCAAGCGTTACTCGGAATTACTGGGCGTAAAGCGTGCGTAGGTGGTCGTTTAAGTCCGTTGTGAAAGCCCTGGGCTCAACCTGGGAATTGCAGTGGATACTGGGCGACTAGAGTGCGGTAGAGGGTAGTGGAATTTCCGGTGTAGCAGTGAAATGCGTAGAGATCGGAAGGAACATCTGTGGCGAAGGCGACTACCTGGGCCAGCACTGACACTGAGGCACGAAAGCGTGGGGAGCAAACAGG
+
A@?:92:?6;<:B@CBBB@CCE;;:9=@=AAA@C=9:;BC=B@@@A@@@BB@CC?BCDDD=B@CCJACI?BBAAA0;;;09?>9@ABD?B?CCD>E@B>A?CFDD?BCCBBBE>AAABBAA@@;;;A>BBCBBB>BCCCC@C?CC>D?C?CBBAAA@AC@??9?@@@A@@AA@@@A<@<@?B@CC@AABBA=ABB?B?BBDBBBC?;;;:;?BBEDDCABBBC<@?@;@8;4;949<@BDDD9BBBBC=AAA>
@N9IO0:00944:05802
TACGGAGGGTGCAAGCGTTGTTCGGAATCATTGGGCGTAAAGCGCGTGTAGGCGGCTTGGCAAGTCGGTTGTGAAAGCCCGGGGCCCAACCCCGGAATGGCATCTGAAACTGCCTCGCTAGAGTCCCGGAGAGGAAGGCAGAATTCCCGGTGTAGGGGTGAAATCCGTAGATATCGGGAGGAATACCAGCGGCGAAGGCGGCCTTCTGGACGGTGACTGACGCTGAGACGCGAAAGCGTGGGGAGCAAACAGG
+
A@AB=;:;0;@?A?B@@@=@A?BB@B=??@?197*8;88819=9:A:::BB@BC?BC7?<?B?BCBB?B6;;@A@;AAD?GGE9BB:@9???6??C?AA@B@????==9?:::=@@@AB@@@ABAA<A=@A;:6;>A=@BA?;>5:;.;>@A@BCBB7AAAB<AC7;;@ACAAABBC=BB>A@;;;<@A;;7;BA;A=;;6;=A=AAB<@;;6;@@@ABA@@@A@;;;;;B;;;0;A@AADD8CBBBB=BCD=
@N9IO0:00949:05804
TACGAAGGTGGCAAGCGTTGTTCGGATTTACTGGGCGTACAGGGAGCGTAGGCGGTTAGGTAAGCCCTCCGTGAAATCTCCAGGCTTAACCTGGAAAGTGCAGAGGGGACTGCTTGGCTAGAGGATGGGAGAGGAGCGCGGAATTCCCGGTGTAGCGGTGAAATGCGTAGAGATCGGGAGGAAGGCCGGTGGCGAAGGCGGCGCTCTGGAACATTTCTGACGCTGAGGCTCGAAAGCGTGGGGAGCAAACAGG
+
@?@=<*0+00+0:49;;;>@@>AD>ABE=BABBC=??:;:A@?9;;<@;;;?BB?B?BB?BA=BCC=@A89:??>9?@;;60::<<)0+/39@*0/)/=9>@@;>@@2<<;<@@7@=BBBBCC@CCDC>DCCC?BACCCC@C@B:B=6=?BB;;:AD;CCC>7CCCBBBAA@A@=9:4>B8B9C9@:>344.4993:8=A8=<<;;;9494999;.999=B?95555.55;;<>6<666DDD4>>;;;0;AA>
@N9IO0:00961:05791
TACGAAGGGGGCTAGCGTTGTTCGGATTTACTGGGCGTAAAGCGCACGTAGGCGGACTTTTAAGTCAGGGGTGAAATCCCGGGGCTCAACCCCGGAACTGCCTTTGATACTGGAAGTCTTGAGTTCGAGAGAGGTGAGTGGAATTGCGAGTGTAGAGGTGAAATTCGTAGATATTCGCAGGAACACCAGTGGCGAAGGCGGCTCACTGGCTCGATACTGACGCTGAGGTGCGAAAGCGTGGGGAGCAAACAGG
+
?A@9;4;?@?0@CCGDCC?@?<@B>AAA<A??@A<;;;@@;@A@AC;;;BB>AC@BBBDE7;9;:CCHDG<BBBB0:9;/9@@0BC;;5;:;-:;A;;;9549>4?=;@;<>=@?;;;A<?>::49=<@?9:9498?@?A>A<A=@@@AAA@@BB;;8;>>@-948<?998=7717?<<<4949@@<9:5>:>?@;?;9915==>B??9?@??A@@BD@@>=<00/7)//4:::2:555<>>.555:<2;::3
@N9IO0:00936:05851
TACGGAGGGTGCAAGCGTTGTTCGGATTTATTGGGCGTAAAGCGCGTGTAGGCGGTCTCTTAAGTCTGATGTGAAAGCCCTGGGCTCAACCCAGGAAGTGCATTGGATACTGGGAGACTTGAATACGGGAGAGGGTAGTGGAATTCCTAGTGTAGGAGTGAAATCCGTAGATATTAGGAGGAACACCGGTGGCGAAGGCGGCTACCTGGACCGATATTGACGCTGGAGACGCGAAAGCGTGGGGAGCAAACAGG
+
AACF?CBB>BBCC@BCBB?@@=AA=@AB=BB@GC<?@::939AAABACCBB@AA>ABA@A=@=A@AAAABBBBCC>AAD?FCF8::@@:<<8>@;A=@@BBAA?A?AAABABB>???AA<??7;;AAA6==9::/9=?@B?C<@<@<@?@B@@@B?@@@BBB<BB>ABABCBAC?BB?BA=B@;99?B899<==<24.48.44557<<9===@949929>:0/00)//04;9///(///::::+/449;24445
@N9IO0:00941:05817
GACAGAGGGTGCAAACGTTGTTCGGAATACTGGGCGTAAAGCGCGTGTAGGCGGCTTTGCAAGTCGGATGTGAAAGCCCTCGGCTCAACCGGGGAAGTGCACCCGAAACTGCAAAGCTAGAGTCTCGGAGAGGATCGTGGAATTCTCGGTGTAGAGGTGAAATTCGTAGATATCGAGAGGAACACCGGTGGCGAAGGCGGCGATCTGGACGATGACTGACGCTGAGACGCGAAAAGCGTGGGGAGCAAACAGG
+
DB@:;<BB<@A?AA;:::<;@;==-0-0/:8895;<?@@8@A?;5;@ACB?;;79?@4;A@9?9<<59AB@ABC=BAC=A;;:CC;:66:DDC;A=A==;;<?8BAB4@84:@;1=@>@@@@A?A:;4;?AA=??;<<@<@<J@BBBCA?BBBB:949=>?/;4:9??>@A@?==?<9808-73;49433.3;;6A7@@;??@????=@@@???<@AA?>?99983337>7:99&999<?8818DED=0?9@4
@N9IO0:00917:05896
TACGTAGGTGGCAAGCGTTGTCCGGATTACTGGGCGTAAAGCGCGCGCAGGCGGCTGGCCAAGTCCGATGTGAAAGCTTCCGGCTCAACTGGAAAACGGCATTGGATACTGGTCGGCTGGAAGGTGGGAGAGGGTAGCGGAATTCCCGGTGTAGTGGTGAAATGCGTAGATATCGGGAGGAACACCAGTGGCGAAAGCGGCTACCTGGCCCACTCTTGACGCTGAGGCGCGAAAAGCTAGGGGAGCAAACGGG
+
BCCCBBB@CC@BB?BCCC@CCC=@:00+0<>>>896:BB;@@@@@@A@CDABB@BBC@B>C?BBB=BABA@BBD;;;F<@:B;CBBB;BAA7>::+9409BB?B@BB?@@?9?:948AA=A8:6;AA9AAABC<B@A@@<@?B>BB<@=@DCCCBCAEEEJ?ECBCBBBCBCBBBD:;;@C?BBD?B@@@=ABBC>BAA=???A???;?@9@@@AA????A@@?::2;@@;999*9===@C>9=BCC><@A@=
@N9IO0:00939:05889
TACAGAGGGCGCGAGCGTTAATCGGATTAACTGGGCGTAAAGGGCGCGTAGGCGGTTATGTGAGTGTGATGTGAAAGCCCTGGGCTTAACCTAGGAAGTGCATCGCAAACGACATGACTGGAGTATTGGAGAGGGTAGCGGAATTTCCGGTGTAGCGGTGAAATGCGTAGAGATCGGAAGGAACGTCAATGGCGAAGGCAGCTACCTGGCCAAATACCGACGCTGAGGCGCGAAAGCGTGGGGAGCAAACAGG
+
ACB???AA<@CCC@@9:9@D?AAC@BC@B@ACCD>ABBCC=BB<999@?@?=??<?=@BAA@@@BBABC;;;CBB=B@A8@AA;@B=C?B?AAC?B>A@@@@@AAABB<DBBBB@@@BAA?;::CCAD=AA;::.;@@BB?C?CC?CIJ@BBCBBBE?BBCC>CBBCCCBBB;;<A?@;@;=3::=>@<@@?CCC@C?BBBBABB<?@<A=AA=BBC?@@BB;;;CB?ABAAAB<ABBABBC:BBCDD=;;;?
@N9IO0:00947:05888
TACAGAGGGTGCGAGCGTTGTTCGGAATTATTGGGCGTAAAGCGCGTGTAGGCGGCTTAGCAAGTTGGGTGTGAAAGCCCTCGGCTTAACCGAGGAAGTGCGCCCAAAACTGCTTGGCTTGAGTACCGGAGAGGGTGGCGGAATTCCCGGTGTAGAGGTGAAATTCGTAGATATCGGGAGGAACACCAGCGGCGAAGGCGGCCACCTGGACGGATACTGACGCTGAGACGCGAAAAGCGTGGGGAGCAAACAGG
+
CCBBBBDE?BA??A?@?><?CAAA>A@D?AA?BC=@?@AA6<;BBCCCCBB?AA=AD@CCCC@CC=AA=ACBBBL=AA>>B>D;=C@C@D?CCC?B?@AA@@@G6:9939AABC?A?@@<@AA?AC=C@BBBCF>BB@CC@C?B@CE=B@BCBBBBB>:;;E>DABBB@@@A;;;;C<BB@C@@@@=@@CC@BAB@C??@=@=@A>AA=@@B=;;;BAA@BB@?:>>99955999&44;?;==0<;;;<3;9<9
@N9IO0:00953:05885
TACAGAGGTCCCAAGCGTTGTTCGGATTCACTGGGCGTAAAGGGTGCGTAGGTGGCCGGGTAAGTCTGATGTGAAATCTCCAAGCTCAACTTGGAAACGGCATCGGATACTATCCGGCTCGAGGATCGGAGGGGAGACTGGAATACTTGGTGTAGCAGTGAAATGCGTAGATATCAAGTGGAACACCAGTGGCGAAGGCGAGTCTCTGGACGATTCCTGACGCTGAGGCACGAAAGCCAGGGGAGCAAACGGG
+
BBBBA@@=@BB<B;;9BB>BB@CC@AA>BBAAAA9:::AA<AE?CBAB@BB?BB<B;>@:@A>ABBBABB<<>>>8596>9<7;<<<<7<C:B<=@8BB9ABBBC>AAABC@@@-0,0<<<<>6;@BB@CCDD;A@@CBB@B?CCBC@C?CCC9;;BCCCCC>CCCCCCCC@@@::8;BD@D?AAA@CBAB=@@>9?<?CBBBC???C@BBBBB?B@AAAAABBA@@?BBB??=6=>:9999-9<?AC>BCB=
@N9IO0:00963:05898
TACAGAGGGGGCAAGCGTTATTCGGAATTATTGGGCGTAAAGGGCGCGTAGGCGGCTTTGCAAGTGACGGGTGAAAGCCCTCGGCTTAACCGAGGAACTGCCTGTCAGACTGTGAGGCTTGAGACCGGGAGAGGTGAGTGGAATTCCCAGTGTAGCGGTGAAATGCGTAGATATTGGGAGGAACACCAGTGGCGAAGGCGGCTCACTGGACCGGAACTGACGCTGAGGCGCGAAAGCGTGGGGAGCAAACAGG
+
AACBBBCCCC1CC@C@@@@CCACC?B?B?@A@BC>C@???9?B=BBBBB??=994:@D6@??<?B@??CB9;;;A9@AA6;<C@CC@B?B?BBB?B@@?@A=;;;@@@AAA:::BC?BCACCCACADF<??@@<:;;AAA=B7;5<B;CAAABCBCC@CAAA;;;;BBBDCCBB=AA9;;4;<@CC@DCCC@CCE>B>@@<@@@@@AC=AB?A>A?AAABAA@B@???B@@???9@ADCDDC9;:ABC;AA>:
@N9IO0:00917:05916
TACAGAGGGTGCAAGCGTTAATCGGATTTACTGGGCGTAAAGCGCGCGTAGGTGGCCAATTAAGTCAAATGTGAAATCCCCGAGCTTAACTTGGGAATTGCATTCGATACTGGTTGGCTAGAGTATGGGAGAGGATGGTAGAATTCCAGGTGTAGCGGTGAAATGCGTAGAGATCTGGAGGAATACCGATGGCGAAGGCAGCCATCTGGCCTAATACTGACACTGAGGTGCGAAAGCATGGGGAGCAAACAGG
+
@@@000;;30/9A9=7::393:<=8==@8ABBCD>:::AA0;;9:@@B@<>:00*0)0)/6>277:;;0;55559)5<<<&555443?:?@=BB;B8@266>C=B>==BA@C=B<@7@CAB:6666@=4=ABB@CBD@D;:;@JBEABA?@BBB;597;9;;/9@@@BCCBBEBBCB<C@:=:A<A?BAAA=@88.4.4><@?B====7C:9:05<:;<<<<;<<:9499777;,338<===1==<;;4;::7
@N9IO0:00921:05935
TACGAAGGGGGCAAGCGTTGTTCGGAATTACTGGGCGTAAAGGGCGCGTAGGCGGTCGTGTGCGTCAGGTGTGAAAGCCCCGGGCTCAACCTGGGAACGGCACTTGATACGGCGCGGCTGGAGAGCAGGAGAGGAGTGTGGAATTCCCAGTGTAGAGGTGAAATTCGTAGATATTGGGAAGAACACCAGTGGCGAAGGCGGCACTCTGGCCTGTATCTGACGCTGAGGCGCGAAAGCGTGGGGAGCAAACAGG
+
BBCB@;@A?A1AC?B@AA@CCADD@CAEACAAAA>ABBDE>DC>CDBBBCC@DD@CBB@@@CC@A@?><?B?>>?399@>7AD>CCCC@C@CCD@HABB?ACCC9:9BBA?=BBAA?BBC?BBBBBCB@BBBB=@@CACB?B@C@CC<AAAAAABCC?B@AA<A?ACAAABB@@<@A;@=ABACFC@BAAA@BCC@C?AA?AB@@@@A<B?BBEAAAAABBBBBA@@<@AA:;;6;AAAABB:BCCED?BCC@
@N9IO0:00942:05910
GACAGAGGGGGCAAGCGTTGCTCGGAATCACTGGGCGTAAAGGGCGCGTAGGCGGGAGTGCAAGTCGGTCGTGAAATCCTTCGGCTCAACCGAAGAACGTCGGCCGATACTGCCGTTCTTGAGGGATGCAGAGGAGATTGGAATTCCCGGTGTAGCGGTGAAATGTGTAGAGATCGGGAGGAACACCGGTGGCGAAGGCGGGTCTCTGGGCATCTCCTGACGCTGAGGCGCGAAAAGCGTGGGGAGCAAACGGG
+
BBA;::A?@>1?A=@;;;@CBBBB?B?BBCDBBC>;;;BB0;;0;A=@?BB=000*/0///5.5<==8<<<<<AC>CC@C@BA>:::>:=5:9=BB8@?@@?;@>ACACB;;;?BE@BA>ABCC=C@@@CC@A>AAA@>A>A798:C=CABBCCCBB?BCDD>DBCCBBBBABBBCE>CC?B?AAA@C@AA>ABB?B?BBE>BB>>>@@=>>>EDC@B999@AB@AA><<=9999*9<<<ACC5??@BC9@?<<
@N9IO0:00948:05948
TACGGAGGGTGCAAACGTTGCTCGGAATCATTGGGCGTAAAGCGCACGTAGGCGGCCTGTTAAGTCGGGTGTGAAAGCCCTGGGCTCAACCCAGGAAGTGCACTCGAAACTGGCGGGCTTGAATATGGAAGAGGGTCGCGGAATTCCCGGTGTAGAGGTGAAATTCGTAGATATCGGGAGGAACACCAGTGGCGAAGGCGGCGACCTGGGCCAATATTGACGCTGAGGTGCGAAAGCGTGGGGAGCAAACAGG
+
BCDC@@@A;AA@AA9;;;5<;<;C@C@CBBC@BD=BB???9@@@@ABBA@@;9858=@@C<?=@BAA@<?@@BCC=BBC>BCC>BBA@<?@:??>A;@@@@BCBCBCJ?CAA?ACB>CC@CE@C@@?;@;@@@A<BBCCD?C>@>@C=C@BBAA?>>9?>AC>C?BBB>>>A@@@BB>BC@C@>>>?A@@@==89389::5;===;@@@:@:=:ABB=BBA:::@AA=???CDC>CCCCCCC7BA9994:A?=
@N9IO0:00952:05946
TACGTAGGTGGCGAGCGTTGTCCGGATTTACTGGGCGTAAAGGATGCGTAGGCGGATATTTAAGTGAGATGTGAAATACCCGGGCTTAACTTGGGTGCTGCATTTCAAACTGGATATCTAGAGTGCGGGAGAGGAGAATGGAATTCCTAGTGTAGCGGTGAAATGCGTAGAGATTAGGAAGAACACCAGTGGCGAAGGCGATTCTCTGGACCGTAACTGACGCTGAGGCATGAAAGCGTGGGTAGCAAACAGG
+
BBCBA@A=9:2:A?@@AC>BBC@B@BBD>CCCEC=BBAAA:@?@;;;@@@C@BB@CA@@C<?=@@A@@@???ACC=A@CC>DD>@>:?:??9?C;AABAABBBD=BBE=:99?CB::9BA???BBABB>BBB>7;00*0>:=:@<>9>AAAAAA87807=@>:;;?BBCBBA?=688/89992999/7:9>6;//*/3<>??:@BBBB?>>;@;;7;>>>>@@>>>>588:AAC<B:9:ED=BC???B;@<>8
@N9IO0:00955:05952
TACGAAGGGTGCAAGCGTTACTCGGAATTACTGGGCGTAAAGCGTGCGTAGGTGGTTGTTTAAGTCTGCTGTGAAAGCCCTGGGCTCAACCTGGGAATTGCAGTGGATACTGGGCGACTAGAGTGTGGTAGAGGATAGTGGAATTTCCGGTGTAGCAGTGAAATGCGTAGAGATCGGAAGGAACATCTGTGGCGAAGGCGACTATCTGGGCCAACACTGACACTGAGGCACGAAAGCGTGGGGAGCAAACAG
+
@@DCA=AC<@ABB<@@A@>BCBCIAC?B@CCBBB9@B;::.;BA;;;BBBA?BB8:4;BB0<7;ABABBB@BBBB>BC@7CCC?CCAA?@@BAB=B?B=B;;:BC?BBBCDCC>C;;;BBBBBBBBB?BB???>AAABAA>A?CC<?=@?A@AB;<;BBBBB>BBBBBCCAB??::5;5<@C@CCCCA@??9?=A395:::9A@@;<<;3;;@<@???BBAAA@@??8>>B???8?AAABCC:BBACD;A99
@N9IO0:00957:05928
TACGGGGGGGGCAAGCGTTGTTCGGAATTACTGGGCGTAAAGGGCTCGTAGGTGGCCAACTAAGTCAGACGTGAAATCCCCAGGCTCAACTTGGGAACTGCGTCTGATACTGGATGGCTTGAATTCGGGAGAGGGATGCAGAATTCCAGGTGTAGCGGTGAAATGCGTAGATATCTGGAGGAATACCGGTGGCGAAGGCGGCATCCTGGACCGATATTGACACTGATGAGCGAAAGCCAGGGGAGCAAACGGG
+
==99999999";@=@@@A?CB?CC?B?B?BBBCD=CCCDC=CC?BBBBBBC?;;6;=A=ABB=AABCCDCCBBCC?CCCC8AA=AA?A=@@?AA<B?BBBA@AA@??ABABD?@@@@CC@CC>??@BC>C@@AC=AAA999@;A;A?BB>BCAAABC@FBBB<BA@@CBAAAAA@A@=99499>??;?:@?;=AA=A>BB?BCCC>AA?AA?AAAAA?AABBBBCCBAAABCCB=BB?BBCB7AB@@@;@CA9
@N9IO0:00916:06009
TACAGAGGGTGCAAGCGTTGTTCGGAATTATTGGGCGTAAAGCGCGTGTAGGCGGCTTTGCAAGTCGGGTGTGAAAGCCCTCGGCTCAACCGAGGAAGTGCGCCCGAAACTGCAGAGCTTGAGTACCGGAGAGGATGGCGGAATTCCCCAAGTAGAGGTGAAATTCGTAGATATGGGGAGGAACACCGGTGGCGAAGGCGGCCATCTGGACGGATACTGACGCTGAGACGCGAAAAGCGTGGGGAGCAAACAGG
+
ABCCBA@@<;;9@;>9:88>B:;;5:296::.44(7;737*7?>B@@@AAA>@@<?B?,9;@=ACCBB=B@ACCC;A@B;@?@4:556158===7;6;;656<@6>:;16//////:;;7;?@>BB@B=AA6509=>;;5.76;1877&72;;<=8734@?=9@>858CCAAAAABB29:3:2:@@?B@;;7;@A<@=@C@D@CBCAA=AAB?AAA@@@@AAB@??B:::?9:::&9=??>@@2<==@@6>=B7
@N9IO0:00922:05967
GACAGAGGTGCCGAGCGTTAGGCGGAATCACTGGGCTTAAAGCGTGTGTAGGCGGGTCCGTAAGTACCTTGTGAAATCCCACGGCTCAACCGTGGAACTGCTTGGTATACTGCGGATCTTGAGCCACCTAGGGGCAAGCGGAACAAACGGTGGAGCGGTGAAATGCGTAGATATCGTTTGGAACGCCAATGGTGAAAAACAGCTTGCTGGGGGTGTGCTGACGCTGAGACACGAAAGCCAGGGGAGCAAACGGG
+
A@BAA:92::718==:;;=@B>BB@B@BBCCBBC<A@8>>5=>@>@@BBBD@BBD>B@=A@@9AA;;5;5;;@AA9@?@0;;A>A;;;@C8;;C8;7;CCCCAC?AABA@@BA@<@AAB?CAAB?CA@CBBBB7B@6<;C=A=A@?8?C>AA>BBAB?BACB=;;;BBBCCCCBB@AA;@?B>;;;@C?BB>A@@@@@,;5;<B1<;<;C;B)<6<B<BBBA@@;;<AAA;;;AA8@?5;;AA.<<@@@;@ED>
@N9IO0:00923:05961
TACGAAGGGAGCTAGCGTTGTTCGGAATCACTGGGCGTAAAGCGCACGTAGGCGGATTTGCCAGTCAGGGGTGAAATCCCGGGGCTCAACCTCGGAACTGCCTTTGATACAGCAAGTCTTGAGTTCGAGAGAGGTGGGTGGAATTCCTAGTGTAGAGGTGAAATTCGTAGATATTAGGAAGAACACCGGTGGCGAAGGCGGCCCACTGGCTCGACACTGACGCTGAGGTGCGAAAGCGTGGGGAGCAAACAGG
+
CBD@?;?A8BB@BBBBCCABB?BC@C?CBBBCDD>BBADD<BBCBBBBBCC@BB?BCC=BCACBBB????8ABED>CCC<???6?@AA?B?B>?<??BAAA?BB<BBBBBBBBB>@A>>9>@@@?B>>@AA>>;>>>7>A;@<@<@;@@@>>>B;;;:>BBB:B8=;;;;;;:=:;;7:;?>1769)/)//)0CC>A?@@=@C>BCBB@BBBBBBBBBBCCC@@:::=@CAABB8;;BDDEH;@@@AA9@;99
@N9IO0:00930:05968
TACGTAGGGTGCGAGCGTTAATCGGAATTACTGGGCGTAAAGCGTGCGCAGGCGGCGCGTTAAGACAGGTGTGAAAGCCCCGAGCTTAACTTGGGAATTGCGCTTGTGACTGGCGTGCTGGAGTGTGGCAGAGGGAGGTGGAATTCCACGTGTAGCAGTGAAATGCGTAGAGATGATGGAGGAACACCGATGGCGAAGGCAGCCTCCTGGGCCAGCACTGACGCTCATGCACGAAAGCGTGGGGAGCAAACAG
+
BCAAADCC>CCBB@B9;:7;9;DC@D7;5;@@@C=;;=FH?CCC@@;;:;;5;A=AACBB6;8;@@@A?@@::8>8?@CC6998=;-708?7@=5A7;:;3737,378;@?C>A:99A??8>??@@@?A@>?>C99838>9=<@<@<@?=9??>88A@==AA;?>9>AA>==A<655>49:5;5???>ABCD>BAD@C7::@>8;<5777(71;<<8;=@;?<;>==;?=>>988*9@@@BCB:AAA@@8@@@
@N9IO0:00933:05980
TACGAAGGGGGCTAGCGTTGTTCGGAATCACTGGGCGTAAAGGGCGCGTAGGCGGCGCGACAAGTCAGGCGTGAAAGCCCCGGGCTCAACCCGGGAATTGCGCTTGATACTGTCGTGCTTGAGGCCGGGAGAGGATGGCGGAATTCCCAGTGTAGAGGTGAAATTCGTAGATATTGGGAAGAACACCGGTGGCGAAGGCGGCCATCTGGACCGGTTCTGACGCTGAGGCGCGAAAAGCGTGGGGAGCAAACA
+
BCC@@>@CDD5BCCB@@@8;;?BC?C@CCCCBBB<ABAAA=AD;BB:;;BA?AB@BBCCAAC=AAB@@<@BAABB=BBCD;CC>CCCC@CC>BB<B?B?AABBCBCCCBCBCBCCBCCC;@@>9>4::/;?>?:@@@=AA?A?B?CC?CCCCCBAAA@BDDC8:8:::AAAB@?<?C=B???;?AA=A>AB?CCC>A?@C@C8;;;;;?CB@HHD;;;A@@;;;:;;<@@?;;;;*;:=====0===99095
@N9IO0:00950:06002
TACGGAGGGGGCTAGCGTTGTTCGGAATTACTGGGCGTAAAGCGCACGTAGGCGGCTTTGTAAGTTAGAGGTGAAAGCCCGGGGCTCAACTCCGGAATTGCCTTTAAGACTGCATCGCTAGAATTGTGGAGAGGTAAGTGGAATTCCGAGTGTAGAGGTGAAATTCGTAGATATTCGGAAGAACACCAGTGGCGAAGGCGACTTACTGGACACATATTGACGCTGAGGTGCGAAAGCGTGGGGAGCAAACAGG
+
BCBE?BACCC5CCCBABB?AB@BB@B@B?BCCCF?DCCCB=BBBBCBBAAB?BA=ABB>CFFAHG@CCCC@CCCC>AAB<BBB;ABBC8;;B?A?A@D@CA?CC>B<>>?9::@@BABDD;;7<7;;B=BAA@?AA>AAC7;7;?B?BCBBBABBBB>@@@@:?>@A@@@@CDC@CC@C@BC?BBC@BB??=?AC@C?BACCIABBBB=@@BBBBCD>AAAAABBBB?AAA9::6;@@@ABB8@?BBD>BAB?
@N9IO0:00957:05980
TACGTAGGGTGCGAGCGTTAATCGGAATTACTGGGCGTAAAGTGTGCGCAGGCGGCCGAGCAAGTCGAGTGTGAAAGCCCCGAGCTTAACTTGGGAACTGCGCTCGAAACTACTTGGCTAGAGTGTGGCAGAGGGAGGTGGAATTCCACGTGTAGCGGTGAAATGCGTAGAGATGTGGAGGAACACCGATGGCGAAGGCAGCCTCCTGGGCCAACACTGACGCTCATGCACGAAAGCGTGGGGAGCAAACAGG
+
BCBBABCC<A?@@@B@@@@DAAAA@CAG@AABDC>ABACC=ACCAAABC@@<@@=B=AAA::6;AAAAABBBACC9::99-99:;C@D@CC?BB=B@D;;;@@@@@@A<BCCCC@C?AA:;;@@@AB?;;;CCC<<;7;B?BAE?A?AEAAACCAAAACFCC?BBBBBBBCAAAA@@<@@>A?@A@@BBBB@CCD@C:;;A@8;;>DCC0<5;=;;;AB@@>?D;;;:;:;;@A<BBAAAAA7;;;BC>CCC>
@N9IO0:00919:06027
TACGAAGGGTGCAAGCGTTACTCGGAATTACTGGGCGTAAAGCGTGCGTAGGTGGTTGTTTAAGTCCGTTGTGAAAGCCCTGGGCTCAACCTGGGAATTGCAGTGGATACTGGGCAACTAGAGTGTGGTAGAGGATGGCGGAATTCCCGGTGTAGCAGTGAAATGCGTAGAGATCGGGAGGAACATCTGTGGCGAAGGCGGCCATCTGGACCAACACTGACACTGAGGCACGAAAGCGTGGGGAGCAAACAGG
+
AAABB<BB<@@@B=@;;;@D;;;F?A498:?@@A=:;;@B<A<;;B;;;AB?@@=A=AAA8B?CDC=BB:;;BAC0;;;69AA9@@@@<@@CBB>B@D:;;BABC?BAB9::C<@@@CAAA@@:::A=AAAAB<@@B=AA=@?B=BB=B>BFA???@@BBBD>CCBBA@@BBBCCCC=CD@D@BBCCBBA@;?AA;@<@A=A>BBCCD>BB@D@CCCCABBCBBA;;7;C@BADGHDBBBAA7@@@BB=BAA=
@N9IO0:00929:06014
TACGTAGGGTGCGAGCGTTAATCGGAATACTGGGCGTAAAGCGTGCGCAGGCGGTTCGTTGTGTCCGATGTGAAAGCCCCGGGCTTAACCTGGGAACGGCATTGGAAACTGGCGGGCTGGAGTGCGGCAGAGGGGGGTGGAATTCCGGCGTGTAGCAGTGAAATGCGTAGAGATGCGGAGAACACCGATGGCGAAGGCAGCCCCCTGGGCCGACACTGACGCCTCAGGCACGAAAGCGTGGGGAGCAAACAGG
+
AAACDCCF>;;:B@B@@B?B=B@>9>-00?@@@<BBBCC=C;;;AADB@@>@C@C@BCE@B;;;@;=??@AAAE>AA@E5@?000*0+0)/55)589;6@;@:?7;B=AAB<BGD>@A<8;;;;::7<5559:::;%3/38)/)/)/)/--7-//9988/77,387;;<477B@??@900/38995=B??9>993939>;;7;7'788/9.33:;>><<<=<>A?@A6337=<92==>=?>?2?A???:?>=;
@N9IO0:00930:06019
TACGGGGGGAGCAAACGTTGTTCGGAATCACTGGGCGTAAAGGGCGCGTAGGCGGCCATATAAGTGAGGTGTTAAATCCTCCGGCTCAACCGGAGAACCGCACTTCATACTGTTTGGCTTGAGTACAGCAGAGGAGACTGGAATTCCCGGTGTAGCGGTGAAATGCGTAGATATCGGGAGGAACACCAGTGGCGAAGGCGAGTCTCTGGGCTGATACTGACGCTGAGGCGCGAAAGCCAGGGGAGCAAACGGG
+
AA@ABBAB(:;;CB6ABC>BBABB@B@CCAA??>9>@>@A<AA;@@@BC@A<AB=@=BBBBB=AACCC@BB@>@B:@B>BB6;7;BBB?C=?=::;>@=CBBCCACC@?@@;;;0;=BA@BBBBBBABBBBBB@CCCCA@;A>B>AC>C@CCCAA?><??B?7??AAAAAAAA@@@@9@@<@@AAA?@@@B?BBD?A?BCCCCBAA;:;6;CCBCCDCBCA@@AC??=?A?AAA7;9<??AB9A???C?CCC>
@N9IO0:00950:06056
TACAGAGGGTGCAAGCGTTGTTCGGAATTATTGGGCGTAAAGCGCGTGTAGGCGGCTTTGCAAGTCGGGTGTGAAAGCCCTCGGCTCAACCGAGGAAGTGCGCCCGAAACTGCAGAGCTTGAGTACCGGAGAGGATGGCGGAATTCCCCAAGTAGAGGTGAAATTCGTAGATATGGGGAGGAACACCGGTGGCGAAGGCGGCCATCTGGACGGATACTGACGCTGAGACGCGAAAGCGTGGGGAGCAAACAGG
+
BBBBBBAB<?@=?;?>??<@B@CD?D?B?CB@CD>CBBBD=B??@AAAA>=;996:CD<BBC>ABCCC>CCCCCC>CDC>CCCAECBB?A?C::8:>A@AAAAA:@?@9@@A@@@BBBBABBBBBC@C@BBBC@CCC?AA;>9>9?AA6@=@:9:@@?ADCH=B@CC@?@BBBACCB:BB?A@ABA@D@AA?ACD?B?BD?B?BAA@@<@@@<@AAA@A@BBBCBBB@@@B;;;/;?AAABB7A@AA@;ABB>
@N9IO0:00954:06043
TACGGAGGGGACTAGCGTTGTTCGGAATTACTGGGCGTAAAGCGCACGTAGGCGGATTTGTAAGTCAGGGGTGAAATCCCGGGGCTCAACCTCGGAACTGCCTTTGATACTGCAAATCTCGAGTCCGGAAGAGGTGAGTGGAATTCCTAGTGTAGAGGTGAAATTCGTAGATATTAGGAAGAACACCAGTGGCGAAGGTGGCTCACTGGTCCGGTACTGACGCTGAGGTGCGAAAGCGTGGGGAGCAAACAGG
+
AAAA=:;9<&:>A@@ABB>AAGFC?C:;49CBAA:;9;;;0;;9;BB@@BB?BB=@@C;BBB?BCCCCDD;CDDD=CAD>DEE7;;;;?B?BBB?C=@:9:8>?8;::?A???AC9@AA:00>@>5;*0+0//6<=@BBB=A8=4:3:>9:9>C><=?A>>>6=8<777;758;655.55;=5::;4878:3:;@;A5;;588888;;<?CAE@BBC;;;AAAA;;;?BBAB@C8;;C;;;;.<A@AB;AAA9
@N9IO0:00957:06013
TACGTAGGGTGCGAGCGTTAATCGGAATTACTGGGCGTAAAGCGTGCGTAGGCGGTTCGTTGTGTCTGCTGTGAAAGCCCCGGGCTCAACCTGGGAATGGCAGTGGAAACTGGCGAGCTGGAGTGTGGCAGAGGGGGGTGGAATTCCAGGTGTAGCAGTGAAATGCGTAGAGATCTGGAGGAACACCGATGGCGAAGGCAGCCCCCTGGGCTGACACTGACGCTCAGGCACGAAAGCGTGGGGAGCAAACAGG
+
BCA@ACCE=@@@B@B?@@>B?@BD>A6:6;BCCD>CCCCC>CCD@?>@?@?=@C@C@BBC@BA@ABAACAA@@@@,;:::.;A8;;;B?C@DCC>BABE@BBBBA?AC=CCD@CCAAAAA=AB;;;A?AAABBBBBB)@@=@?B?B?AA@BCCCCCCBCBBB>BBBB@AACCA:;;A=@@<@?BBB@CCCC@CAA7959@<<<<<,===6<>>??A@BAA@@>999B?BBABBD>AAA9999+9=::>6>;;5
@N9IO0:00914:06097
TACAGAGGTCTCAAGCGTTGTTCGGATTCATTGGGCGTAAAGGGTGCGTAGGTGGCTTGGTAAGTTGAAGGTGAAATCTCGGAGCTTAACTCCGAAACTGCCTTCAATACTGCTGAGCTCGAGGACTGTAGAGGAGAATGGAATTCACGGTGTAGCAGTGAAATGCGTAGATATCGTGAGGAAGACCAGTGGCGAAGGCGATTCTCTGGGCAGTTCCTGACACTGAGGCACGAAGGCCAGGGGAGCAAACGG
+
AAA:;;;6;@BCB=@@@B6;;=BA=@@7@BB7<<4945:@,;;,;A@@ACC>BB=BA8@=;;5;@=>A<@>@AAA6@9?AB>@@@@?C69:B:??<4<666:B6;<8@@?BBBBB;;;@;::C@DCAAA:::@;@>?8=@9<8<:<<<<533388:@;@@AA<@ABA???AAA:::AAAA?B?BBB?BA8918>A:?<?AA=9==9555(53376;4965>>@@B?A>AAC>=181713373*4449;4899
@N9IO0:00924:06072
TACAGAGGTCCCAAGCGTTGTTCGGATTCACTGGGCGTAAAGGGTGCGTAGGTGGCCGGGTAAGTCTATGTGAAATCTCCAAGCTCAACTTGGAAACGGCATCGGATACTATCCGGCTCGAGGATCGGAGGGGAGACTGGAATACTTGGTGTAGCAGTGAAATGCGTAGATATCAAGTGGAACACCAGTGGCGAAGGCGAGTCTCTGGACGATTCCTGACGCTGAGGCACGAAAGCCAGGGGAGCAAACGGG
+
BBBAA:;:;BD=C=A@;;5;@=BB>BB?BB::9C=AB;;;9;B<@@AAABB@BC?A?BD=AA<ABB;99@@;;;0;?@B<@=@@@@A>BB>B>BE>BB?A?@@B?BABABAAA<@<;<;AAA5;;BB>BCCC<AAACBD@CACAAA?B?BBBBAAABCCFJ?CBBACBBAB;;;@?BCC@C@B@@=@CBA=A9:39:=@?@@CAAAE?AABBB?B?B@@?BAA@BA6;;@999.9>;@ACC9@@@@C=AAB;
@N9IO0:00930:06069
TACGAAGGGGGCTAGCGTTGTTCGGAATACTGGGCGTAAAGCGCACGCAGGCGGTTCGGTTAGTCAGAAGTGAAAGCCCCGGGCTTAACCTGGGAACCTGCTTTTGATACTGCCGAGCTTTGAATCACGGAGAGGGTAGTGGAATTCCGAGTGTAGAGGTGAAATTCGTAGATATTCGGAAGAACACCAGTGGCGAAGGCGACTACCTGGCCGTCGATTGACGCTCATGTGCGAAAAGCGTGGGGAGCAAACAGG
+
@AC:;59444$4;;=>BC@CC@CL@C<;;;;;;.95:@<)559555=>>=9=@=@>CB@C@BBCCBCB=@A;;;)/000)/9.77)/)/5758*0+0)/::>?@0@?@C?::=8<9=999(3949:A?>9====?8???>A;?6<6>.333389>===9985=3A4:9767;>:71//)0)//38:;5;88:49662807/--2--(..(.38768=7277225252699672522&2376699)----4.4672
@N9IO0:00939:06107
TACGGAGGATCCAAGCGTTATCCGGAATCATTGGGTTTAAAGGGTCCGTAGGCGGTTTTGTAAGTCAGTGGTGAAAGCCCATCGCTCAACGGTGGAACGGCCATTGATACTGCAAGACTTGAATTATTAGGAAGTAACTAGAATATGTAGTGTAGCGGTGAAATGCTTAGAGATTACATGGAATACCAATTGCGAAGGCAGGTTACTACTAATGGATTGACGCTGATGGACGAAAGCGTGGGGAGCGAACAGG
+
CCCC@@@<?@@;?;>;:;?@@@<A<@=@@BB8A=4?:4><5B=8CC955==8:@7@EL6;;D@CBBAAAC@CCBD=BAC>CC==BA@@=AA>BC?B?CC?BAEG@BBBBBBB@@<BBBB:=<DKADFABC@B?C;;8;CBBB@CD@@@AA;;;A@@@>@BCC>CAA@@BAAAAA>>?@>=:=:>:9198?9>===,3.3::6:7>;33799)//(/:3?996A?==9929@999.:====BB9BBABB=;:;@
@N9IO0:00925:06123
TACGAAGGGGGCTAGCGTTGTTCGGAATACTGGGCGTAAAGCGCACGCAGGCGGTCCGATGAGTCAGAAGTGAAAGCCCCGGGCTTAACCTGGGAACTGCTTTTGATACTGTCGGGCTTGAATCACGGAGAGGGTAGTGGAATTCCGAGTGTAGAGGTGAAATTCGATAGATATTCGGAAGAACACCAGTGGCGAAGGCGACTACCTGGCCGTCGATTGACGCTCATGTGCGAAAGCGTGGGGAGCAAACAGG
+
BBA5;598<8':===BCCAA@?@CAC@AA;;;;0<;;;;)9995A<@A@@;;;5;B@DBCCCCCDCCC9;;;;;0;;;;-;@6@>2924.4:=4<7:888888+8ABB???AAAA=BC9;;?BBBAA=AA;;;0;ABAB?B=@<@4;:99>:@@AA?B??@8>;;0/---//-8+-/6;3//*39;17333,37;18289;;===99:4::??AAAB>BBBBA@@B;;;BB;;<0;@@ABCC9CCAA@8@;;5
@N9IO0:00931:06149
TACGTAGGGTGCAAGCGTTAATCGGAATACTGGGCGTAAAGCGTGCGCAGGCGGTGATGTAAGACAGGTGTGAAATCCCCGGGCTTAACCTGGGAACTGCATTTGTGACTGCATCGCTGGAGTGCGGCAGAGGGGGATGGAATTCCGCGTGTAGCAGTGAAATGCGTAGATATGCGGAGGAACACCGATGGCGAAGGCAATCCCCTGGGCCTGCACTGACGCTCATGCACGAAAGCGTGGGGAGCAAACAGG
+
DCAB@@@@8:;9A=AB@@<@=@@B?A4:;?;;;0;;;CD7;6B@B=><>>?BD>;;;@ABA<BA??@?BCCCBB=BCDD:CC>BB>B?A?BBE<B;@:::A@C=BAAABCC@??BBBBB>AACCCF?B@@@EEEE5@AB@B?B@B@CBBBCCBBBCBBBCC>AAACBBBCBBBBBA=?>;?;>@@<AABC@?AA?A=AB?AAFD7;;;6;>@AAA@A@>000:;::@??@@@?8@999@CC6999BD>BBB@
@N9IO0:00931:06156
TACAGAGGGGGCAAGCGTTGTTCGGAATTACTGGGCGTAAAGGGCGCGTAGGCGCCTTCTAAGTCGAACGTGAAATCCCCGGGCTCAACCCGGGAACTGCGTCCGATACTGGAAGGCTTGAATCCGGGAGAGGGATGCGGAATTCCAGGTGTAGCGGTGAAATGCGTAGATATCTGGAGGAACACCGGTGGCGAAGGCGGCATCCTGGACCGGCATTGACGCTGAGGCGCGAAAGCCAGGGGAGCAAAGCGGG
+
@@A;;:@DBC2BB?BBBB;;;@CD@C999:CAAA<?@?BD>CC=@???@?<;00/)/5///+//:<=75569B>5>>>B1?;8;B@B@BC?CD6F@BBCGDCC@CCCBBBA>@8>;996::///7<<3;;///(44:44.5583874804<;8888-334<9666?>;69655>;;7::6:8=<<7;443.3<;39433.3:9;6;;///6::;;=7==<8888886;:8;;<587/7777(7783=58<=B5
@N9IO0:00934:06128
AACGTAGGGGGCGAGCGTTATCCGGATTTACTGGGCGTAAAGCGCGCGCAGGCGGCTGATCAAGTTGGACGTGAAAGCTCCCGGCTTAACTGGGAGAGGTCGTTCGAGACTGGTCGGCTAGAGGCCAAGAGAGGAGAGCAGAATTCCCGGTGTAGTGGTGGAATGCGTAGATATCGGGAGGAATACCAGTGGCGAAGGCGGCTCTCTGGCTTGGAACTGACGCTGAGGTGCGAAAGCGTGGGGAGCGAACGG
+
=5@AABCCCC5CB:;:;;5;5=;@=CCC>CBDBB9A???;3;<<>>?@@>@89;6;ABABBA=?A>@=AA;00<>+0////(/69:7;7988808=8838::>6@:>:;9>>.555.5<<?793;9@9@AACC@BBAA;;;A>B?CI=C?ABCJBBBA;;7;?@>@@>:9900///:/896:699=99::<7<@@8=89;5;9?@@@B?BB?BAG@BBDCCBBA;;;?BBBBCC:;<F;;;;.;BC;;5;;;
@N9IO0:00942:06134
TACGTAGGGTGCGAGCGTTAATCGGAATACTGGGCGTAAAGCGTGCGCAGGCGGTGATGTAAGACAGGTGTGAAATCCCCGGGCTTAACCTGGGAACTGCATTTGTGACTGCATTGCTGGAGTGCGGCAGAGGGGGATGGAATTCCGCGTGTAGCAGTGAAATGCGTAGATATGCGGAGGAACACCGATGGCGAAGGCAATCCCCTGGGCCTGCACTGACGCTCATGCACGAAAGCGTGGGGAGCAAACAGG
+
CCCCB@AA<?@>D@A@:96;7;;A7@,00000<3=@BCE9;9BA@?CBBB?AA>A@@@AA@>ABAAA?@??BAA=AAAB9AC=@@<?=??ACD9@<;;;@AAC=BBBB@@@BA?;>??><??CCCC=@@@:::::);@A?B@D@C@CBBB@A;<;CACBCC>BBBB;;;A;;;;@A=;;5;5;BB?CABA?CBB@D;<;ADCBC8;;;6;>ABAAA???:9::::?@A?A999-8><7899*8<>>A:A@A=
@N9IO0:00944:06125
TACGTAGGGTGCGAGCGTTAATCGGAATACTGGGCGTAAAGCGTGCGCAGGCGGTTTTGTAAGTCAGATGTGAAATCCCCGGGCTCAACCTGGGAACTGCGTTTGAAACTACAAGGCTAGAGTGTAGAAGAGGGGGTAGAATTCCACGTGTAGCAGTGGAAATGCGTAGAGATGATGGAGGAATACCGATGGCGAAGGCAGCCCCCGTGGGCTAACACTGACGCCTCATGCACGAAAGCGTGGGGAGCAAACAG
+
CCCBB@AB<@A?@@AABB8;8;BB?@000@@@><BAABB>BCCAAABBBB;@@=@@@7@A@<00/:99<=<<>>6=B=<1A=4;:>?8<2897-:-34=B?=>)898(33>=?2937378>DBBB>==<?99999(3888;@4?2?86;55:<8>75:6<<6/..676;9978822A,225:<9AA272../336(-(----555$-.33'.272555=75555059996979;;;.7977<<<(77;9>3:;?
@N9IO0:00945:06155
TACGTAGGGGGCGAGCGTTGTCCGGATTTATTGGGCGTAAAGAGCTCGTAGGCGGTTCGATAAGTCGGATGTGAAATCTCCACGCTCAACGTGGAGGGGCCATTCGATACTGTCGTGACTCGAGTCCGGTAGGGGAGTGTGGAATTCCCGGTGTAGCGGTGAAATGCGCAGAGATCGGGAGGAACACCCGTAGCGAAGGCGGCACTCTGGGCCGGTACTGACGCTGAGGAGCGAAAGCGTGGGGAGCAAACAGG
+
BB@@@>>===,?A@@@@D@BBB?A>?@?9?A=AB<???BB;A::;;;?@AB?CE@C=A==00,0@@@?@00;;;9/::;F?BBC@@@C?BAA@=@ACB8B>BB@CBBBBBAA@@AABA@@BBCCBB?C=>9999*9@@AAD@E?C<A@8@;>>ABBCDAFCCC=AA@B@@@BB;;;CM>CDAEABBCC?CCBCCCC?B@AA?AAA=@:::5:?B?ABB::;CCCCBBB?AA??@@9?BAABDC:ABBBB=B??9
@N9IO0:00948:06157
TACGTAGTGGCAGCGTGTCCGGATTTACTGGGCGTAAGGGGTGCGTAGGTGGATATTAAGTCAGATGTGAAACCCTGGCTCAACTCAGGGACTGCATTTGAAACTGGATATCTGGAGTGCAGGAGAGGTAAGTGGAATTCCTAGTGTAGCGGTGAAATGCGTAGAGATTAGGAAGAACACCAGTGGCGAAGGCGACTTACTGGACTGTAACTGACACTGAGGCACGAAAGCGTGGGTAGCAAACAGG
+
B@:4444//)//////555.5.9;;(990/0(////)///&/:::<BBAAA=>000,0)/9999;;=BAAC.00+00*/9//)5<;:?C8ABBCDB@@3000+000+0=00//0+0/0<<@BAFCCEAEC@BBC@CAI?A?@;;;>9449>5::;>5:><<70.----09;6?6B@<9=94887;/3394575559966669=>99;99.5?@>=;??@@?8BBADBD:;;99B@7===@>>8;@@@
@N9IO0:00952:06156
TACAGAGGAGCCAAGCGTTGTCCGGATTGGCTGGGCGTAAAGCGCACGCAGGCGGATGCGCGCGTGGGGTGTGAAATCTGGCCGCTTAACGGCCAGGCGCCATCCCATACGGCGCGTCTGGAGCCTTGCAGAGGTCGGTGGAATTGCCGGTGTAGTGGTGAAATGCGTAGAGATCGGCAGGAACACCCAGGGGGAAACCAGCCGACTGGGCAAGTGCTGACGCTGAGGTGCGAGAGCGTGGGGAGCAAACAGG
+
AAB;;;@>?;819:=>@A=AAA<@=@?2;65;<;4?<<@@8?:;9@@AAAB;??<;;;@@@BB;;<BB7ACC;;;)555:8=8BBD>B>AA>A<A@;;99;;9:D::;;;9:C;>=98886///6;+//9;;?8;;;7;;8A9B9BC9B9<555===9<=B>8@@?B;?@C??=9=4<<</8.7739399:::+:=5=?B@A@CBB;@>6BA6?33388:9955555055889><><=;=::.A?=;8-5553
@N9IO0:00953:06141
TACGGAGGGTGCAAGCGTTATCCGGAATCATTGGGTTTAAAGGGTCCGCAGGCGGATGTATAAGTCAGTGGTGAAATCTCATAGCTCAACTATGAAACTGCCATTGATACTGTACGTCTTGAATTCGGTCGAAAGTGGGCGGAATATGACATGTAGCGGTGAAATGCTTAGATATGTCCTAGAACACCGATAGCGAAGGCAGCTCACTAGGCCTGGATTGACGCTCAGGGACGAAAGCGTGGGGAGCAAACAGG
+
C:;;?;:;/;;:;599@@;A@B<@9=2979;6:;0;8(33(3;1<<958AA=@A>A:9998813:;859??A@A@<??@AAA@@;<<@<@>??9;:.9999.9?.55==A@@@@?>:998;A6A9;94=5555)55?<4>C?B:BBCBC@@955<<<A;@495/98<<49:@A@:9:@;>@99277<8;:9/////(/38>98;833333.37<<8?>548?@A@@:982000/;///8==CC5BABCA9?899
@N9IO0:00916:06182
TACGGAGGGGGCAAGCGTTACTCGGAATTATTGGGCGTAAAGGGCGCGTAGGCGGCCGCGTGCGTCAGAGGTGAAATCCCCCGGCTTAACCGGGGACCTGCCTCTGATACGGCGCGGCTTGAGTCCGGGAGAGGGGAGCAGAATTCCCAGTGTAGCGGTGAAAATGCGTAGATATTGGGAGGAATACCGGTGGCGAAGGCGGCTCCCTGGACCGGTACTGACGCTGAGGCGCGAAAGCGTGGGTAGCAAACAG
+
ABBC>A?DDD1CC?B@@@=B;;;@<>:C?CA>AE>CBBB?6>>7=ABCCBB@<;.949?ABA@@@AAB@@>@BCC@CCDDF2A>@B?B?B?BBB1B=9BBB9BBBBBBBA;8;BBB@BA8=88=88?>6=B@B@?1>?AAAFAF?B@5@8922???<4:2222&2667=?AA===7>=0@@7@8;;?;?5>@6A;;4>:?C>BFBF>BC>BA>B?????=?8AA8725+52:9>>5=<6:75-5=<AA;177>
@N9IO0:00921:06189
TACGGGGGGGGGTAAGCGTTGTTCGGAATTACTGGGCGTAAAGGGCTCGTAGGCGGCCAACTAAGTCATACGTGAAATCCCTCAGCTTAACTGGGGAACTGCGTCTGATACTGGATGGCTTGGATTTGGGAGAGGGATGCGGAATTCCAGGTGTAGCGGTGAAATGCGTAGATATCTGGAGGAACACCGGTGGCGAAGGCGGCATCCTGGACCAACATTGACGCTGAGGAGCGAAAGCCAGGGGAGCAAACGG
+
AAAA@@@@@A@"@B4;;;;59=9>?;??C?BBCDD?BBBCD=CC?BBBCBAA@;;4;4;2:9925?<@@BAAACEE9;<<0<AA=@B;?<@AAAA3A<BBA;:;CCCBCDCCC@BA@<;;4;5;;;0;:09?===59>?:;4;;@?B?BB?;<;@AA@=@@@A9AC;;:CBBAA@@@E?BB?A=:;;>A>AB>AAA=@=;;7;BBA=@@?BC?C>AAD<@@B;;9==@2999999,4;3:;@@2=<;:<2444
@N9IO0:00921:06194
GACGGAGGGTGCAAGCGTTGTTCGGAATACTGGGCGTAAAGCGCGGGCAGGTGGTCTTTTAAGTCCTTTTGTGAAATTCCCGGGGCTCCGAACTCCGGATGTGCATAGGATACTGGAAGACTTGAGACTGGTAGAGGCGAGCGGAATTCCTGGTGTAGCGGTGGAATGCGTAGATATCAGGAAGAACACCGGTGGCGAAGGCGGCTCGCTGGGCCAGTTCTGACACTCATCCGCGAAAGCGTGGGGAGCAAACAGG
+
AB9:5;?@6@@AB=A@@@=AA>BC?A<999999-73733(448444(444244.4::==.;5444.444&/8///(/)/8/888&/33-33-3::.;05B<:??AAAC?BA?::;?C?BBBB@BABBBBB???@@@;@??@BC@C@D@D@BB@BCCCCCC@CCEB@BB???AAA?@A@@;:B?BB@BBA@C?BB?BBA=A?AA>ABBBBBFG<A?@BB=AB@@?BBDBABC@BBBAA<A???ACC89:9FE>BBB?
@N9IO0:00933:06167
TACGTAGGGTGCGAGCGTTAATCGGAATTACTGGGCGTAAAGCGTGCGCAGGCGGTTCGTTAAGTTCGTTGTGAAAGCCCCGGGCTCAACCTGGGAACGGCAATGGAAACTGGCGGGCTAGAGTGCGGCAGAGGGGGGTGGAATTCCACGTGTAGGCAGTGAAATGCGTAGAGATGATGGAGGAACACCGATGGCGAAGGCAACCCCCTGGGCTGACACTGACGCCTCGAGGCACGAAAGCGTGGGGAGCAAACAGG
+
CBABBBBC<???B@B@??;@?BBCBD>?>@AABC?BBBCC>CCCAA?@>9949B=A?BBDAE@CB?BBA=@@AAA6:;AA6@A=@@@B=A=@AA9?;?@<==::819>8=9943B<9>@???=;@??8;AAAABAAA'?;9<391::=899@@00(/9333:;5BB@@@BCA::6/..7(...5/;<<6@CCE@B8848443.3;;;+88=1;8;00/8955.--(----5058898=39@@9777&3799=68886
@N9IO0:00937:06201
TACGAAGGGGGCTAGCGTTGCTCGGAATCACTGGGCGTAAAGGGTGCGTAGGCGGGTCTTTAAGTCAGGGGTGAAATCCTGGAGCTCAACTCCAGAACTGCCTTTGATACTGAAGATCTTGAGTTCGGGAGAGGTGAGTGGAACTGCGAGTGTAGAGGTGAAATTCGTAGATATTCGCAAGAACACCAGTGGCGAAGGCGGCTCACTGGCCCGATACTGACGCTGAGGCACGAAAAGCGTGGGGAGCAAACAGG
+
B?@;:5;;;;)4;;=@A@@BBCCC@C>A@CCCCD>BBBED?CC>AABBB@@=ABC=ECCC?C?AACCCCC<BBBI>CC@CB@@@;;;@=@@C@CCC@B??<49:0;;;;;<@@=AA@?@49:@@=?BC9A@9813<<<;;07.7A@AAAAA???;:::==<A5=8<:75556683855E?AB@<;;@CBBB@CCB=B=:;6;CBAABB;@A8@A@BBBBD@AADBBB@@@@;;;;*<??A?BB5:9:>@9>>>8
@N9IO0:00961:06184
GACAGAGGTGCCAAGCGTTAGGCGGAATCACTGGGCTTAAAGCGTGTGTAGGTGGATGTCTAAGTACCTTGTGAAATCCCACGGCTCAACCGTGGAACTGCTTGGTATACTGGATGTCTTGAGCCACTTAGGGGCTACCGGAACAAAATGGTGGAGCGGTGAAATGCGTAGATATCATTTGGAACGCCAATGGTGAAAAACAGGTAGCTGGGAGTGTGCTGACACTGAGACACGAAAGCCAGGGGAGCGAACGGG
+
DBBBC@?;?>;1728999=??<?C?C8:;?;;;:.:@.4;69::BB@@@@@@CC>A9;:CB@7ACBB=B=A:;;C=CBD::;A?BBCC@C8;;B>@=A:::A?C=??@CCBB?BABBAA?B95505==7;?>>2B?;;7:3975955&5<7<BA;;<C??A@<4@<BBAAABBBABBC@6B8A7?;;59;==8==@>?>,?4;.9;;A;;;6;CBBBCCC@@@@ABBBCCDFFA@@6;;=ACBD9BABED?@@@:
@N9IO0:00923:06240
TACAGGAGGGTGCGAGCGTTAATCGGAATTACTGGGCGTAAAGCGCACGTAGGTGGCGACGTAAGTCGGGTGTGAAAGCCCCGGGCTCAACCTGGGAATTGCATTCGAGACTGCATTGCTGGAGTACGGAAGAGGAAGGCGGAATTCCCGGTGTAGCGGTGAAATGCGTAGATATCGGGAGGAACATCAGTGGCGAAGGCGGCCTTCTGGTCCAGTACTGACACTCAAGTGCGAAAGCGTGGGGAGCAAACAGG
+
@A@::6;BB7@@>?==9871939>>;@5:05BABF>BCCBB79899??:;;B;;;6;AB@@AB7;;;@A8@@@A?>/99>>2>@9@????C?AAA=A5;6;@@@6;<;<BBCA@@?=???A?A????@>A>ACB>@?@@DD@E@B?BB=A?A@@BBAA=ABBB>BBBCCBCCF;;;CC;;;4;9;:9=995;5<==9=294393=39<<25919;=AA@99000=00+0>>0:5@6@@?=>@@2==ABC:9967
@N9IO0:00930:06214
TACGGAGGGGGCTAGCGTTGTTCGGAATTACTGGGCGTAAAGCGCACGTAGGCGGCGATTTAAGTCAGAGGTGAAAGCCCGGGGCTCAACCCCGGAACAGCCTTTGAGACTGGATTGCTTGAACATCGGAGAGGTGAGTGGAATTCCGAGTGTAGAGGTGAAATTCGTAGATATTCGGAAGAACACCAGTGGCGAAGGCGGCTCACTGGACGATTGTTGACGCTGAGGTGCGAAAGCGTGGGGAGCAAACAGG
+
??@B>::;:;)9@@@AAC7;;=@B?C?C@B@AAD>:;9AA;@@AAC@@@;;4;;4;;;;D8;8;ADCC;;;;BBF?CCD=CCC;@>=?=@@@-0-0;>>@?<BB<BBDCCCD@AA?AAB>BC@CBBDD@BCA@;?@@BAC@C@CBC@BBBA@AAA;;6;BBA=C?@@@BAAA@@<@A?B<A@?BBB?B;;;<@A@=A?;;7;AA@ABB?BB=;=AGEAHHBCCCBBB@CA@:9:4:AAABCD;BCBCB=BBB?
@N9IO0:00932:06248
GACGTAGGGCGCGAGCGTTGTCCGGATTTATTGGGCGTAAAGAGCTCGTAGGCGGCTCGTTGCGTCGGCTGTGAAAACCCGCAGCTCAACTGTGGGCTTGCAGCTGATACGGGCGGGCTGGGATTCGGTAGGGGAGACTGGAATTCCTGGTGTAGCGGTGAAATGCGCAGATATCAGGAGGAACACCGGTGGCGAAGGCGGGTCTCTGGGCCGATATCGACGTGAGGAGCGAAAGCGTGGGGAGCGAACAGG
+
=??<@AAC49;;:;>;59.599497<AA<BB?CI>@@@EE>CA@;;;B<;;>;;5;99BC=@:5;;;2:99?59::&5=0999;<>@@>AAA@@C<A@8:;9B@@@:559@<2555/5<;B6AA455.5:@AA7@?@@AC=A9A@CACD96966<>C<=AB@:666;555AA<966>2658=85557;7<A7?:B=@7<9=30///>@<0?7?:99@5555?;5455:556=>5:///?@@000A==;0/05
@N9IO0:00946:06226
TACGAAGGGGGCGAGCGTTGTTCGGATTTACTGGGCGTAAAGGGCGCGCAGGCGGCTTCTCAAGTCAGGCGTGAAAGCCCCGGGCTTAACCTGGGAACTGCGTCTGGGACTGAGCGGCTAGAGTTCGGGAGAGGAGAGTGGAATTCCCAGTGTAGAGGTGAAATTCGTAGATATTGGGAAGAACACCGGTGGCGAAGGCGGCTCTCTGGACCGAGACTGACGCTGAGGCGCGAAAGCGTGGGGAGCAAACAGG
+
A@A@>:?@@?,@A@@?@@?AA?BD;@@@9@@@AC=;;;DG?DD>BBAA@AA=;;5<B?BCFD@@@@@@?@BACCE9:9CC6@@<@B?BAD@CCC=C@BBBCBBBCCF:@99:;;;@=@BBBCCC@BDD=AABB?AA@CCE@D?B?BC?CAAAA@BBB?CCEC>B?BBBBCBCCD@CD>C@CB>@@C?C?BA?BBC?C?CC@BBBCBBC@CB???@BBB@A@CBA@@@<?@?:;:5:?BBBBB8AA@@@8>>B=
@N9IO0:00953:06245
GACAGAGGGGGCAAGCGTTGCTCGGAATCACTGGGCGTAAAGGGCGCGTAGGCGGGATGGCAAGTCGGTCGTGAAATCCCTCGGCTCAACCGAGGAGCGTCGGCCGATACTGCCGTTCTTGAGGGATGCAGAGGAGACTGGAATTCCCGGTGTAGCGGTGAAATGTGTAGAGATCGGGAGGAACACCGGTGGCGAAGGCGGGTCTCTGGGCATCTCCTGACGCTGAGGCGCGAAAGCGTGGGGAGCAAACGG
+
AA@@@>>?>?1@C?CCBB@BBBBD@B9;<BCDCC>CCBBB<BC=ABCCCBBACCC>A@@?BC>@@BC@BBB;::C<AAB=BCCACCAB?B??????>????B?B?BBBAA@@@=@C>@?ABBBC<?A@?@@==9=>AA@B>?8C2:5458CBBCCBB?CAAA>BCDCBBBBBBBBBF?C>6@<?AB?C?AA>ACC@B?BBC>CC@@???8>==>>>8>=??@@A??>>BB@ABB<A==8888*9=??@8:99
@N9IO0:00962:06254
TACAGAGGTCCCAAGCGTTGTTCGGATTCACTGGGCGTAAAGGGTGCGTAGGTGGCCGGGTAAGTCTGATGTGAAATCTCCAAGCTCAACTTGGAAACGGCATCGGATACTATCCGGCTCGAGGATCGGAGGGGAGACTGGAATACTTGGTGTAGCAGTGAAATGCGTAGATATCAAGTGGAACACCAGTGGCGAAGGCGAGTCTCTGGACGTTCCTGACGCTGAGGCACGAAAGCCAGGGGAGCAAACGGG
+
BBBCC9989BC;A=@>@@;@@>BB@BA<?>9933(39:;C=DC=AA@@;==600)/399)//7;>99333334<>3;AA<7:.494;;39939259)83-3333919989<<=?495;A@AAD?@@::6999:.;;==<9492----(-055/;;@AAACCG>BBBCCCCC@BA9915<<6<8AB@9<==@8@>?<>7==:>?BBAAC@???=9=9;;:;<>;::::>?><<=/898=<??3988CD>BBC>
@N9IO0:00917:06296
TACGGAGGGTGCAAGCGTTATCCGGATTCACTGGGTTTAAAGGGTGCGTAGGTGGGCAAGTAAGTCAGTGGTGAAATCTCCGGGCTTAACCCGGGAAACTGCCATTGATACTATTTGTCTTGAATACTGTGGAGGTCAGCGGAATATGTCATGTAGCGGTGAAATGCTTAGATATGACATAGAACACCAATTGCGAAGGCAGCTGGCTACACAAATATTGACACTGAGGCACGAAAGCGTGGGGATCAAACAG
+
AAAA?@@@;@BBD@CBBB6;;B5;4:?<@>>99834=4==8==8:ACC@@@>@@C>;;:;CC=ABCCBBB@BBBB:B;<;5;<)55.5499)55)5<25555.5:599:<AAAA<3:5558<<:BB=<;A@=AA>@?@AAA<@=A?ABBC=B<<4443./>@>70//77?@BDEDBAAABBBB997B?B?B?@?>>18-8<<87827///////(/9:5778:9:9//(/6688929333:::.443==3333
@N9IO0:00921:06297
TACGTAGGGTGCGAGCGTTAATCGGAATTACTGGGCGTAAAGCGTGCGCAGGCGGTTCGACAAGTCCGATGTGAAAGCCCCGGGCTCAACCTGGGAATGGCATTGGAAACTGGCGGGCTGGAGTGTGGCAGAGGGGGGTGGAATTCCGCGTGTAGCAGTGAAATGCGTAGAGATGCGGAGGAACACCGATGGCGAAGGCAGCCCCCTGGGCTGACACTGACGCCTCAGGCACGAAAGCGTGGGGAGCAAACAGG
+
CCAA@99:6;@?@@A@CE@DACA@>?496;BBBC>CCCED=CCCAA@BB9949A;@>AABBC>@@B@BBBCCCBB<A@DD;CC;AAAC@C>BAB<?=@@>AAA@B?CC=CBB?BDD>BBC?BBAABC@BBBBBCCCC*CB@C=A?A=BAAACBAABBAB@@@;;;<@@A;;;ABBCC@@@;@7@<<9AA@@<@@@=A>@B@@@@@0@AC=CBCB@?::99>//)/8661788;;;6<BBCCEC9;;CCD<AAB;
@N9IO0:00949:06275
TACGTAGGGAGCAAGCGTTGTTCGGATTTACTGGGCGTAAAGGGCGCGTAGGCGGCGCGGTAAGTCACTTGTGAAATCTCTGAGCTTAACTCAGAACGGCCAAGTGATACTGCAGTGCTAGAGTGCAGAAGGGGCAATCGGAATTCTTGGTGTAGCGGTGAAATGCGTAGATATCAAGAGGAACACCTGAGGTGAAGACGGGTTGCTGGGCTGACACTGACGCTGAGGCGCGAAAGCCAGGGGAGCAAACGGG
+
CBBBBBBB=999D@BBBB<@@=@A=;;;,;@@AA<@AABB=BG>CBCBB@B?9949@@@>CC?@@DDAA<AAB@C>::;BBCBCCC?B?BBBA@@=@=3=8@<@BBBCBBBBBBBBAAA@@@A;::@AA?AGG;BA>ACD@C>B?BC>A>AB???BC@CBBB=?@@AA@@@AA;;:>@>>;@;?@@>BA::6:@>:??AAA=B=A@???9?AA@@AA@@@?>>>???;?@?AAA8<:39===2?AAAD>AAA<
@N9IO0:00914:06319
TACGGGGGGGGCAAGCGTTGTTCGGAATTACTGGGCGTAAAGGGTGCGTAGGCGGCTCTCTAAGTCGGATGTGAAAACTCTGGGCGTCAACCCAGAGCCTGCATCTGAAACTGGAGGGCTAGGGGTTCTGGAGGGGAAAGCGGAATTCCTGGTGTAGCGGTGAAATGCGTAGATATCAGGAGGAACACCGGTGGCGAAGGCGGCTTTCTGGACAGATACCGACGCTGGAGGCACGAAAGCTAGGGGAGCAAACAG
+
CBBCAAAA@A"AA4;;;;6:A?BA=@<@?BBBBC=@@@BA<AA<ABCBBBC?;<696>BACC@CCBC?BA@<0000&/////0*---88388(-/--/)/9/3399=8;49992333(3<3333&3288:5:;><2<>/449.4.48=<:?7?AAA@@A?AAAA900///9::555:33-/8)/)///1638<9=BB<A9791989-9@@?@@@@:9947///////)/72/459:;(3333:::.;:99;4334
@N9IO0:00914:06337
TACGTAGGGTGCAAGCGTTAATCGGAATACTGGGCGTAAAGCGTGCGCAGGCGGTGATGTAAGACAGGTGTGAAATCCCCGGGCTTAACCTGGGAACTGCATTTGTGACTGCATCGCTGGAGTGCGGCAGAGGGGGATGGAATTCCGCGTGTAGCAGTGAAATGCGTAGATATGCGGAGGAACACCGATGGCGAAGGCAATCCCCTGGGCCTGCACTGACGCTCATGCACGAAAGCGTGGGGAGCAAACAGG
+
@?A@?<@@5000>9;<AB=@=ABA=@7;;;;;B=<;:BB=BAA@@@CC>>:994:BDCBBB?BB@AA<??BBBC>CCBC9BB>BB>B>A>???-939;99?AB=B@@@?AC@>>CCGCC=??@@@@<@@@AA@AA0;;;=A=A?A?CBBBBCAAABBCBBB>;;;B;;;@@@@@@@?;;:;@BBB6;;;;5;@A=A@@@6;:BB6@@@;@=ACABA?;;...8...00=::9?9????DDF9BBBBB=???3
@N9IO0:00914:06340
TACGGAGGGGGCTAGCGTTGTTCGGAATTACTGGGCGTAAAGCGCACGTAGGCGGCTTTGTAAGTTAGAGGTGAAAGCCCAGGGCTCAACCCTGGAATTGCCTTTAAGACTGCATCGCTTGAACATCGGAGAGGTAAGTGGAATTCCGAGTGTAGAGGTGAAATTCGTAGATATTCGGAAGAACACCAGTGGCGAAGGCGACTTACTGGACGATTGTTGACGCTGAGGTGCGAAAGCGTGGGGAGCAAACAGG
+
@?@@<;;;;;*4???@@@>;:76=8<8C;:<;@A8@A::;0;;>BC;;;CC?;;:;DI?JDF@CFACBB@2;;;;/5;@;::4,49:?=BE>CC@C?A?AC@CC<A=?@@@@?BDCCCC?BBBCBCCB6;9BA=AB7;;>5>7@<A>@?@AAAAABA?BABB<A?@@?A@@@AA=AB<>:<C;8<?;A=<=99/-)-322--/6;;<>;>><//(...338:::::@8=B@AAD>BBBBBAA5<<<<<7?@A>
@N9IO0:00923:06314
TACGAAGGGGGCTAGCGTTGCTCGGAATGACTGGGCGTAAAGGGCGTGTAGGCGGTTTGTACAGTCAGATGTGAAATCCCCGGGCTTAACCTGGGAGCTGCATTTGATACGTGCAAACTAGAGTGTGAGAGAGGGTTGTGGAATTCCCAGTGTAGAGGTGAAATTCGTAGATATTGGGAAGAACACCGGTGGCGAAGGCGGCAACCTGGCTCATAACTGACGCTGAGGCGCGAAAGCGTGGGGAGCAAAACAG
+
ABC:;;<FEE3>>>=996:==>>>7<>@B;@CCD;@@;<<)9@2@;99BCC?BB?BB>BBCDCBA@>000:999;39=99&44)447<5:7:A<54:?@;;00>+00:6:;73773)399><>==844:=<999,9.9@@>C;C@CE=@@;;;@@CC@<;<C<B?BBBBBBCBC@DB=B@;;5;@@5;5;C<;::4:8=>8???@=@<7444455.5;<;@@A999@8994:9:,9955=?>+:>9999&944
@N9IO0:00932:06312
TACAGAGGTGGCAAGCGTTGTTCGGAATTACTGGGCGTAAAGGGCGCGTAGGCGGTTCGATAAGTCCCGTGTGAAAGCCCCCGGCTCAACTGGGGAACTGCACGGGAAACTGACGGACTTGAGTTCGGGAGAGGGAAGCGGAATTCCGGGTGTAGCGGTGAAATGCGTAGATATCCGGAGGAACACCGGTGGCGAAGGCGGCTTCCTGGACCGACACTGACGCTGAGGCGCGAAAGCTAGGGGAGCAAACGGG
+
CAAA@:97:A=?A;>89829:;=><>;@>BBAAC=@??@C?CE>BCCCBAA=::6;?BC@AA<@;;;0;AABBCG@DCCCC5D>CBAA=@;;;;*9;@@@AA@@@8?A6::@>;;69AA<@@AB=AAA<ABBDD>C???>9>;?=A?BD=CCCBBBB=ADCD>>?@C???BB::9?B>AA=A=????C>??;===8=8<?;9:3:4:A<AA?BBBAAABB???????:???DCF>BBBCCCC5;;@@@9@AA;
@N9IO0:00935:06337
TACGGAGGGCGCGAGCGTTGTTCGGAATCATTGGGCGTAAAGCGCGTGTAGGCGGCTTGGTAAGTCGAGTGTGAAAGCCCGGGGCTCAACCCCGGAAGGTCGCTCGAAACTGCCTCGCTCGAGTCCCGGAGAGGAAGGCGGAATTCCCGGTGTAGAGGTGAAATTCGTAGATATCGGGAGGAACACCAGCGGCGAAGGCGGCCTTCTGGACGGTGACTGACGCTGAGACGCGAAAGCGTGGGGAGCAAACAG
+
ABAA;:;:09:;@;:;@>;==59;6<054;;.44)4889>8>?>?@BBA@><:616<9C8>B9ABDCCCA@@B>=)4;9)444&4:8=2944&46<7<?@@@CCBAAA:@A@?<??AACCC;=;CIGK@BCCCAC?C@;;7<?A<AC=B?;;;CCAA>AA@@:@<@@BBBCC@??B=4?A<?<?@@<ABAA=>AA:?78707:=8><<=@AB@>>>BA:99???CB:90A...:)..--;99+:/43:1:;;
@N9IO0:00939:06321
TACGTAGGGTGCGAGCGTTAATCGGAATTACTGGGCGTAAAGCGTGCGCAGGCGGCGCGTTAAGACAGGTGTGAAAGCCCCGAGCTTAACTTGGGAATTGCGCTTGTGACTGGCGTGCTGGAGTGTGGCAGAGGGAGGTGGAATTCCACGTGTAGCAGTGAAATGCGTAGAGATGTGGAGGAACACCGATGGCGAAGGCAGCCCTCCTGGGCCAGCACTGACGCTCATGCACGAAAAGCGTGGGGAGCAAACAGG
+
BCAAACCD>???C@@@BC?B@CCC?B7:9;;BBC?;;;EM>CDCBAABBB@<@@@CCCCE?D?CCCBB?BBAA@A6;:99*8?AA@?B<@@?AA<@6;5:<=97-378;==><@??>@=@=@?@@@@:AA??>D8:939=9>8??A=A?93389?888::@C<CBBBBBB=@<888=588?B=@@@@CCCCA;;0<=,00///(/839:;/404<<<B???BAABB?>;;;;7333&39<?DFF:AAABB=>>>=
@N9IO0:00945:06316
TACGTAGGGTGCGAGCGTTAATCGGAATACTGGGCGTAAAGCGTGCGCAGGCGGTTGTGTAAGACAGTTGTGAAATCCCCGGGCTCAACCTGGGAATTGCATCTGTGACTGCACGGCTAGAGTACGGCAGAGGGGGATGGAATTCCGGCGTGTAGCAGTGAAATGCGTAGATATGCGGAGGAACACCGATGGCGAAGGCAATCCCCTGGGCCTGTACTGACGCTCATGCACGAAAAGCGTGGGGAGCAAACAGG
+
BA@@A99949@?@@@?AA<B@CBD@D000?>><5@;@CC>BCCCBBBB::8:C?B@CBBBB?A@@@??>@@@BB=BBBB9BD=000>+0,/66.66;47>?AB@BBBBB==@A??;?888:::@;A=A99:BBBB3BB=9@)0*0*0*0>=9:7AA@A=ACC>CCBA777<<7866;.2517/:;;7@BBC?BBB<@<@@<@BCC;BCB>B?BBBBA@@>:55999<@A?99555&59AABBB7;9;CE>BBC@
@N9IO0:00946:06326
TACAGAGGGTGCAAGCGTTGTTCGGAATTATTGGGCGTAAAGCGCGTGTAGGCGGCTTTGCAAGTCGGGTGTGAAAGCCCTCGGCTCAACCGAGGAAGTGCGCCCGAAACTGCAGAGCTTGAGTACCGGAGAGGATGGCGGAATTCCCCAAGTAGAGGTGAAATTCGTAGATATGGGGAGGAACACCGGTGGCGAAGGCGGCCATCTGGACGGATACTGACGCTGAGACGCGAAAAGCGTGGGGAGCAAACAGG
+
@@@:;:AA<:;8C=AC@@<?<<9;4;:=<AB?BA=@>?<<6<9:9BBCA@B?9989AA<A@@<@BABA=AB;;;F>BBD>CCCACCCB?B?BB@=@;:;;@AAC;@?=5<==?9;9?AA@@@@BBB?B?A@BB?BBB?@@==9>9>BA9B?BAAA@@<@999.9<A???AAAAACBA7@@=?<?AA?C?:<;;DD?B@CC?B?BAAAA?BA@=@@A@@@@CABBDDB@A@@;<;;*;>?BABB8AAA@@8>>@;
@N9IO0:00951:06341
TACGGAGGGTGCGAGCGTTGTTCGGAATTATTGGGCGTAAAGCGCGTGTAGGCGGCTCCTTAAGTCTGATGTGAAAGCCCTGGGCTCAACCCGGGAAGTGCATTGGAAACTGGGGAACTTGAATACGGGAGAGGGTAGTGGAATTCCTGGTGTAGGAGTGAAATCCGTAGATATCAGGAGGAACACCGGTGGCGAAGGCGGCTGCCTGGACCGATATTGACGCTGAGACGCGAAAGCGTGGGGAGCAAACAGG
+
AABC<A?B<;:9CCC@@@?BC?BB?B>B@CCACC=???AB8:9@?A@@@CC?@A@ABB@C?B?BBCCC>BBBEC@7BC@7CB?8CCBC8B>7BC=C>ABBBB@8A9A@7CCDCF;C:CC<C?<=BBBD=@@@@@;@BBBE?B?B@C@CC@AAABA?@?@@A<5A=9==CBBBBCBCC?AA?A=ACB?B@BB?BCE@B@BB@BBBC?BC>A@=AB@::8;AA@@A@@@A@?@999.9=>@ACC9BAABC>@@@>
@N9IO0:00952:06332
TACGTAGGGTGCGAGCGTTGTCCGGAATTATTGGGCGTAAAGGGCTCGTAGGCGGTTTGTCGCGTCGGGAGTGAAAACTCAGGGCTTAACCCTGAGCCTGCTTCCGATACGGGCAGACTAGAGGTATGCAGGGGAGAACGGAATTCCTGGTGTAGCGGTGAAATGCGCAGATATCAGGAGGAACACCGGTGGCGAAGGCGGTTCTCTGGGCATTACCTGACGCTGAGGAGCGAAAGTGTGGGGAGCGAACAGG
+
C@AA>???9>??@A@@@@?BBC@B@B@C@CB@CD>@AADD7;;7;BAA@@@=9949A:@?BBB?@>??9;;;@AFD;BAABCF=BB@D@EE?AAACB?????;@>A=?@AAA;@@@ABBCCCC?BA@@?@=>>29::;@A@C?B@B?CC?DBAAABB?CBBB=AAABAAAAA@@@BC@;;5;5;??>C=@@>BB?5929?8<8?@@@AA;AAA=?><?=:::7///91779455/6=>??@?26659843346
@N9IO0:00957:06332
TACGGAGGGTGCAAGCGTTATCCGGATTCACTGGGTTTAAAGGGTGCGTAGGTGGGCAGGTAAGTCAGTGGTGAAATCTCCGGGCTTAACCCGGAAACTGCCATTGATACTATCTGTCTTGAATACCCTGGAGGTGAGCGGAATATGTCATGTAGCGGTGAAATGCTTAGATATGACATAGAACACCCATTGCGAAGGCAGCTCACTACGGGAATATTGACACTGAGGCACGAAAGCGTGGGGATCAAACAGG
+
ABBB?BCC<AA@?;@@@>>?AA5;5991778<<<6<@.93(7;(45@CCBB?ABF>C?@?AC@BBBBBBB?CGFD>CIDB4::0;5494;=6=:>@8<;=B@C><>>><BB@?=:9;BB9;;?BBCC=BB?@@<@B:;<C@B?BBCA@@;@?998594?@AD=97:A=@?BBBBBABAB??>;??AB<AC?A?@?393:>@@@?@@@@>>@+93:><5877A>>://(/88><>(7837::9*933?D>AA@4
@N9IO0:00961:06316
TACGAAAGGTGGCAAGCGTTGTTCGGATTCACTGGGCGTACAGGGTGTGTAGGCGGTTTGGTAAGCCTTTTGTGAAAGCTTCGGGCCTAACCCGGAAAGCGCAGAGGGGACTGCCAGGCTAGAGGACGGGAGAGGAGCGCGGAATTCCCGGTGTAGCGGTGAAATGCGTAGAGATCGGGAGGAAGGCCGGTGGCGAAGGCGGCGCTCTGGAACGTATCTGACGCTGAGACACGAAAAGCGTGGGGAGCAAACAGG
+
@@B;;;(4.4;749.4@A@=BB=AB@BB?B:88AA4?:994499-488:>;;5;;5;A=A7;:8@=9>==09A9;;)5:;5=>C=A?BB?CB=B?DD<:9:@?BCCDD:C??@B?:;6;AA@@A?A???:?BAA=?:::??;>?B@CD>B?AA@@@A@<@A@@:@ABBAA@@997888*:@;>=??B=C>A@>AAC?C?BB8@B@;;;;5:=A@@??;9955<99555559<5555&5999<==0;;;;@6==:6
@N9IO0:00926:06369
TACAGAGGGGGCAAGCGTTGTTCGGAATTACTGGGCGTAAAGGGCGCGTAGGCGGCCGCCTAAGTCAGACGTGAAATCCCTCGGCTCAACCGGGGAACTGCGTCTGATACTGGGTGGCTTGGAATCCGGGAGAGGGATGCGGAATTCCAGGTGTAGCGGTGAAATGCGTAGATATCTGGAGGAACACCGGTGGCGAAGGCGGCATCCTGGACCGGCATTGACGCTGAGGCGCGAAAGCCAGGGGAGCAAAGCGG
+
BDDBA@@DDF3CC;<;A@?BB?BB;?<?<@@@@=8@?@?@9AA;AAAAA?<600,0+00607/3799=?>??CCC>AAA7:8A?AABB?C?BDD9B?B::;@@@>@@<;99<C=C@399)0)/4:;)//)/79@<4<;;;CAC@C@GA;;7;<5;;BB?B@BB<BC;<;CBBBBA::97;:.:5@@A>B>AA=B:>+0*00)////4;?8<B@C@BBA9AABB@:5557::<45945:7<ACC8?<>>:+//<8
@N9IO0:00933:06393
TACAGAGGGTGCGAACGTTGTTCGGAATTACTGGGCATAAAGAGCACGTAGGCGCACCGCAAGTGTGGGGTGAAATCCCACGGCTTACCCGTGGAACTGCCTGGCAGACTGCGGTGCTAGAGGTTGGTAGGGGAGAGCGGAACTCTTGGTGGAGCGGTGAAATGCGTAGATATCAAGAGGAACACCGGTGGCGAAGGCGGCTCTCTGGAACAATCCTGACGCTGAGGTGCGAAAGCTAGGGGAGCAAACGGG
+
@@@@@@AA;@@AAB?@??7::?BC?B?A=AAABB<AA???9?;;;B;;;AA>;;6@A8@BB=?@@ABBC;DCLH?CCC>BBB<@?155;4;;@?B<ADBC<;B>B???@@BBC?@@@@AACC@B?C@@;:;:.;;99?>7?955558:6:@;@@@@?A@AB=AA>A>@@@@B;5:054>=A889C>B?B@=@::6;=BD@AAABAAC7;7:B=A@?BB@AC@@@BB=696=>>6>BCBBDD;A=;;G>EGE8
@N9IO0:00940:06364
TACAGAGGGTGCGAGCGTTAATCGGAATTACTGGGCGTAAAGCGCGCGTAGGCGGCTTTGCAAGTCGGGTGTGAAATCCCCAGGCTTAACCTGGGAACTGCATTCGAGACTGCATTGCTAGAGTATGGGAGAGGGAAGTGGAATTTCCGGTGTAGCGGTGAAATGCGTAGATATCGGAAGGAACATCAGTGGCGAAAGCGACTTCCTGGACCAATACTGACGCTCATGTGCGAAAGCGTGGGGAGCAAACAGG
+
BCA<<;BD?@A@C::999:=1000*06>+//<?=8?=>?A38:::;;><<<;00+000*00<;BCCJG?;6;BBB>CEDD;;;6;B;A<AACDC>C@BBBCCB?BAAAABCCDCB?AB@9::@@@BBC<A@BBB<B>BAA?B=@@:@>A?BBBBBBD@CCCE?AAAB:;:ECCCCD@C@B?B:;;BBBCAA=ABBB=BAABGD@CABB@CHAD@CCBBBBBBBC;;;B@@@@AC=@;::???2:99@?8??@:
@N9IO0:00943:06364
TACGTAGGGTGCGAGCGTTGTCCGGAATTATTGGGGCGTAAAGGGCTCGTAGGCGGTCTGTTGCGTCGGAAGTGAAAACTCGGGGCTTAACCCCGAGCCTGCTCCCGATACGGGCAGACTAGAGGTATGCAGGGGGAGAACGGAATTCCTGGTGTAGCGGTGAAATGCGCAGATATCAGGAGGAACACCGGTGGCGAAGGCGGTTCTCTGGGCATTACCTGACGCTGAGGAGCGAAAGTGTGGGGAGCGAACAGG
+
A@ADA@AA<BBACBC@;;5;>B9=:C@B@CC5;:9&4:44:6:C;BBAA@AB=9949@@=?=A@??@B?B?BABAAA.;<;;;;.4549.555&55545:<?;;;0;@@@@BK?BBBB@ABCCC?BB;<:::>=>,>@@<992:<@;C?BA?B@@ABBB?B@?@9?@DBAABABAAAAA6<;=@<@A@<@?CB@DA?=@@CC?B?BBBBBB<ABB=@B?898?>>??@@<???AAB<AAB@AAE0000@=9999;
@N9IO0:00944:06389
TACGTAGGGAGCAAGCGTTGTTCGGATTTACTGGGCGTAAAGGGCGCGTAGGCGGCATGACAAGTCACTTGTGAAATCTCTGGGCTTAACCCAGAACGGCCAAGTGATACTGTCGCGCTAGAGTGCGGAAGGGGCAATCGGAATTCTCGGTGTAGCGGTGAAATGCGTAGATATCGAGAGGAACACCTGAGGTGAAGACGGGTTGCTGGGCCGACACTGACGCTGAGTGCGCGAAAGCCAGGGGAGCAAACGGG
+
ABBAB@AA;;;;B?CAAA=AA<AC=;:;(:?@>C9;9;@@5?A:AA@A@::4:;4;@???BC7;;AAB@<?ABBC=:::BAAA=@@6:69@/9::3;=2929;??AA@@@AAABB@@@BB?@AA@?@<@2999*7<8<>?9=4=6=;;?>BB9::@@;:::A;AA@@@?:99@9000>00*/)/793334:6::;8==<>>8>>AA???9??@@???@B@::9A@@@@@@?<<<<500+////&/0=?>8CCC=
@N9IO0:00954:06381
TACAGAGGGGGCAAGCGTTGTTCGGAATTACTGGGCGTAAAGGGCGCGTAGGCGGCCTGCTAAGTCGAACGTGAAATCCCTGGGCTCAACCCAGGAACTGCGTCCGATACTGGTTGGCTTGAATCCGGGAGAGGGATGTGGAATTCCAGGTGTAGCGGTGAAATGCGTAGATATCTGGAGGAACACCGGTGGCGAAGGCGACATCCTGGACCGGTATTGACGCTGAGGCGCGAAAAGCCAGGGGAGCAAACGG
+
ACCA@@BCCC3BB?BBCC@AB@BC?A>A>???@A<?BBBB=BC<@@>??99278188?=>@>5::@@><@@@BAC=@@@9@AA9AA@A<@@8;;49=@?@?BBD;?@@;::@:>.9.4939949<4;;3;<<CC>CBBBC:?<B?B@:;9;@BADA@=A;<;0;@AB;;;CBB;;;C?AA?B?@@A6:7<B?ABC@C?BBBBCCC@CD@AA@C@BBC@BBBBBCBAA6:;C:;;;&:4.4;;;.;5:5>4:99
@N9IO0:00954:06389
TACGGAGGGTGCGAGCGTTGTCCGGAATCACTGGGCGTAAAGGGCGCGTAGGCGGCCTGATAAGTAGGGGGTGAAATCCTGCGGCTTAACCGCAGGGCTGCCTTCTAAACTGTCAGGCTAGAGCACAGTAGAGGCAGGTGGAATTCCCGGTGTAGCGGTGGAATGCGTAGAGATCGGGAAGAACATCAGTGGCGAAGGCGGCCTGCTGGGCTGTTGCTGACGCTGAGGCGCGACAGCGTGGGGAGCAAACAG
+
@ABB>;::5;?>ABBB?@=@CD@CAB?BBDCBBC=;;;DC>C@>DECCGCC?@@?B@EGCCC@CCCCJJJ2BBCC>CC?BB:99;D@C@C>@?BBD<AA@@<@?B@@@;?@AAD??=?A@::;@CBAAABBA@>AAA?AD?B?B?CC>C?CCBBBAC@DD?B@B@@@9::@ABAAAC>C=???BA?????@?BBB@B?BB@C?BBBBBC=BBBA>A?>844??@@@A>A@=;??AA>=:::;285AAA9777
@N9IO0:00964:05779
TACGAAGGGTGCAAGCGTTAATCGGAATTACTGGGCGTAAAGCGCGCGTAGGTGGTTTGGTAAGTTGGATGTGAAAGCCCCGGGCTCAACCTGGGAACTGCATCCAAAACTGCCTGACTAGAGTACGGTAGAGGGTGGTGGAATTTCCTGTGTAGCGGTGAAATGCGTAGATATAGGAAGGAACACCAGTGGCGAAGGCGACCACCTGGACTGATACTGACACTGAGGTGCGAAAGCGTGGGGAGCAAACAGG
+
@<>5505>/565>8;455.5.555.328493333(333;>25:;;CCC@A@@@@;@@:@<@CABB@C?AADCBDD69955'5<2A=AA>B@BBC?C7;::?A?@5;9:*:4445><<<<;::CB?>:8;445;;4;<8BB?B?BB;B7BBBB@?>?B7AAB<6@:88;;;?933AA=B7B?B>>><8>;;;8>@C8;:;BBB???<@B6;;@@@AA::88=:9:A>?28A;;;<3<9::ACC9C@A@F=@>>9
@N9IO0:00965:05794
TACGGGGGGTGCGAGCGTTGTCCGGATTCACTGGGCGTAAAGGGCGCGTAGGCGGCCGGGTCAGTCGGGCCTGTAAGTGCGGGGCTCAACCCCGTGATGGGCTCGGGACGGCCGGGCTGGGGCGCGGTCGAGGGAGACGGAATGCCGGGTGTAGTGGTGAAATGCGTAGAGATCCGGCGGAACACCGGTGGTGAAGGCGGTCTCCTGGGCCGAGGGCCGACGCTGAGGCGCGAGAGCGTGGGGAGCGAACCGG
+
?=:::;:;%4?@ABBBBC>CCC@C?AA?@@@BBC>CCBCE>DD=CCB=CCCABB?B@BB;A@??AABB?C@BBBB8;5@A@@B9BBCD?CBB:C@@@@@@4:99<<066;6;6;>4;;;<<0>@AC?@ACB@@4966;>8=9=:;7;=6=BBBBBB?CBA<5<<BBBB@A@AAFACADG<=9@>>6@:;@8@BC7;7;C@BCA@=@@@:@>@AA@;@=;;:BCC@B@?A@>@??@B@@?@@@5>=@896:>A;
@N9IO0:00976:05760
TACGGAGGGTGCAAGCGTTGTTCGGAATCACTGGGCGTAAAGGGCGCGTAGGCGTCCCACAAGTCCGATGTGAAAGCCCGGGGCTCAACCCCGGAAGTGCATTGGAAACTGTGGGACTTGAGTTCGGGAGAGGAAGGCAGAATTCCCGGTGTAGGGTTGAAATCCGTAGATATCGGGAGGAAAACCGGTGGCGAAGGCGGCCTTCTGGAACGAAACTGACGCTGAGGCGCGAAAGCGTGGGGAGCAAACAGG
+
BB??<>??8A@@B=@@BB?BC?BB?@=@BBBBCD<BB@??9@@9AABB@AB?99:A@9@@A6;;@=@B@A@BBF=AAE=BBB7;;;CACJJ<C@E9:9A@@@?B?BF?BBABDD>BBB??@>A4::@:ABCC@FAC@AAAA?AAGD?D@BBA@@C=C?<<;6<@?BBC@@@@@:99/:A?ACE5:7:?BB@CBB@C?AA>A<?;?AA;?=ACCE>C@@ABB??@?>;?BBCCE;A@??BDC:CDBBB>997<
@N9IO0:00978:05779
TACGTAGGGTGCGAGCGTTAATCGGAATTACTGGGCGTAAAGCGTGCGCAGGCGGTTGTGTAAGACAGGTGTGAAATCCCCGGGCTTAAACCTGGGAACTGCGCTTGTGACTGCACGGCTAGAGTACGGCAGAGGGGGGTGGAATTCCACGGTGTAGCAGTGAAATGCGTAGATATGTGGAGGAACACCGATGGCGAAGGCAGCCCCCTGGGCCGATACTGACGCTCATGCACGAAAAGCGTGGGGAGCAAACAGG
+
:AA@A>@>8>@A?@@@@>4:5;A>:@,0)0<<<7396;BE>BABAA@C@AA=@B?C?AA@@@<;;:>@<A@@@@@9:9::*9?.87-33(3288808487373886B=BC@@@000@9>>;997@AAA??979@?AAB)<83>88273755.6;9@@99:=?@@;@@BCCCCDDC???A8::?C?;;;=@@@@:;;;=A>ABBDDDD3CCC>B?AABB@<>><000>>>BB@@;;;;&:>>@BCC<AAACC>AAA?
@N9IO0:00983:05765
GACAGAGGGGGCAAGCGTTGCTCGGAATTACTGGGCGTAAAGGGCGCGTAGGCGGGATGGCAAGTCGGTCGTGAAATCCCTCGGCTCAACTGAGGAGCGTCGATCGAAACTGCCGTTCTTGAGGGTTGCAGAGGAGACTGGAATTCCCGGTGTAGCGGTGAAATGTGTAGAGATCGGGAGGAACACCGGTGGCGAAGGCGGGTCTCTGGGCAACTCCTGACGCTGAGGCGCGAAAGCGTGGGGAGCAAACGGG
+
BBCCBBBBBB2AB=BBBB@BCCCC@C?B?AABBC?CCCCF?FD?@@@BBCD@DDD>BB@=;;6;CAC@BBCBBBD=BAA>ABC?BBAA=@AA:959BA>>>000@@@@9<8772;;278179==6>=@A??:9299?>>?9=9?<?A<B?BBAAADC?B@@@;@CBAABB@@??;;;0;@=A@FDDFF@BB@BDC?B?<;<7;CBBBBM?BC@BBB?BBBB@@A;;;5<BBABB>BBCCDDC<BAACJ=BAA6
@N9IO0:00997:05804
TACGGGGGGGAGCAAGCGTTGTTCGGATTTACTGGGCGTAAAGGGCGCGTAGGCGCCACCGCAAGTCGACTGTGAAATCTCCGGGCTTAACTCGGAAAGGTCAGCCGATACTGCGGGGCTAGAGTGCAGAAGGGGCACTGGAATTCTCGGTGTAGCGGTGAAATGCGTAGATATCGAGAGGAACACCTGCGGCGAAGGCGGGTTGCTGGGCTGACACTGACGCTGAGGCGCGAAAGCTAGGGGAGCGAACGGG
+
@?:;:;:;:"949<;ABAA6;;<;;6:BC>DBCBD=BAABB:AA<ADBBBCD@;;55;>;A<@=@@A@ABAA@?@:3@<@A?CD=BD?@?@BAA;AA.;.;99?@?CCBB@?>;;;;&4:::A?:@@@A@<@@?00///4.549499;=8;@<?@BA@B;;;7;CBBCBBBBBCACAABA?B?ABA?@@::29<B4;5:BA<A?@?@@@9@@@@;;;???@::9:4939>994904738;=?6??@@B@AAD:
@N9IO0:01003:05771
TACGGAGGGTGCAAGCGTTGTTCGGAATCACTGGGCGTAAAGGGCGCGTAGGCGGCTTGGTCAGTCCGATGTGAAAGCCCGGGGCTCAACTCCGGAAGTGCATTGGAAACTGCCAGGCTTGAGTTCGGGAGAGGAGGGCAGAATTCCCGGTGTAGGGTTGAAATCCGTAGATATCGGGAGGAAAACCGGTGGCGAAGGCGGCCCTCTGGAACGAAACTGACGCTGAGGCGCGAAAGCGTGGGGAGCAAACAGG
+
AACC?A@C<AA?C<@:;;@CC@BA?@?BABBBBB>AAACC>CC?CB@@?::49@;@B@C@BAAAAC?BAA@@@AA<BCC?CEE7;;@A?BBB=A?A7:;BB@@=@?BB=C;;;>AB>AB?BBBC@CBD>BAAC?CCG>9::C>A<@@:@<@B99:D=B799C<A@?BB???A@>99929A=AAB5>8>=??=@@?5:>7757=9;@??6;5;>>>9?:9;==88755,2>>=AA7:;>>CDF6@>>>A8:;;:
@N9IO0:01003:05784
TACAGAGGGTGGCGAACGTTGCTCGGAATTACTGGGCGTAAAGCGCATGTAGGCGGATCCATAAGTCGGGCGTGAAATCCCCAGGCTCAACCTGGGAACTGCGTTCGAAACTGTGGGTCTAGAGTGTCGGAGAGGATGGCGGAATTCCTGGTGTAGAGGTGAAATTCGTAGATATCAGGAGGAACACCGGTGGCGAAGGCGGCCATCTGGACGACAACTGACAGCATGAGAGTGCGAAAAAGCGTGGGGAGCAA
+
00//--55,--(//3-388-3387616)/)/6333(38377*38;;::@@>@:?@8;4559:>:9;;BA6==8;7;07333&33-3;9=9@7=@A.:37334:<9:;;>6==CBBB=@@?@;;;;@@CD=>>88378<:7838<=:?<9:49?=<=;?;?@@A9@499:>?A?>9959499.5.///)/)//)/9;5</667<8;;;<;49955558////-------///444844444$4489;;=15/699
@N9IO0:01008:05803
TACGGAGGGCGCAAGCGTTGTTCGGAATCATTGGGCGTAAAGCGCGTGTAGGCGGCCAGGTAAGTCGGGTGTGAAAGCCCGGGGCCCAACCCCGGAACTGCATTCGATACTGCTTGGCTCGAGTCCCGGAGAGGAAGGCGGAATTCCCGGTGTAGAGGTGAAATTCGTAGATATCGGGAGGAACATCAGTGGCGCAGGCGGCCTTCTGGACGGTGACTGACGCTGAGACGCGAAAGCGTGGGGAGCAAACAGG
+
@@BC@BBD@CCAA8;;@@@BDBDFAE@CBBB?BA9>>787*338=<ABAAA=>@496<B=@A<@>ABB=BBBBBB<A??6?@@.<;0;9A99&5.57=ABBB=9==><6:6CCC@D@DHCB9;;@@;@?BBBA>A=@<@A<A<A<A@9==0//77/0+9=@?9@?BBC==@A@@9=94@B>B;CC>>>?:?:><=<<7<<8@>B?BDD;;;C?;;;;:978??;;:AAABBBAA<B;;;CCC7;;;AC>BBB@
@N9IO0:00977:05846
TACGTAGTGGCAAGCGTTGTCCGGATTTACTGGGCGTAAAGGGTGCGTAGGTGGATATTTAAGTCAGATGTGAAACCCCTGGGCTCAACTCAGGGACTGCATTTGAAACTGGATATCTGGAGTGCAGGAGAGGTAAGTGGAATTCCGAGTGTAGAGGTGAAATTCGTAGATATTCGGAAGAACACCAGTGGCGAAGGCGACTGACTGGACAAGTATTGACGCTGAGGTGCGAAAGCGTGGGGAGCAAACAGG
+
A@AAA::6C:BB;BBBB@CCD@C@BBC<AA?@@9@@@@A=AA<AA@DCBB@BFACFCDC>C@CA@@BA@@;;;D=DCF:CBB;@@@@=BBBBBB>BCCC@@@@;@?G;@AA>BAC;;;;2959=9<@9@59;59;29=@9=9;.516<<>>?>;;;7;5;=3:26;CDCBBCA+00+0+0<8<<=6@966=??;9>?::99@=@ABA=BAB>@@AA>@@@BABBBB@B;;;BE6;;@:;::&4;===49;:5
@N9IO0:00978:05843
TACAGAGGTGGCAAGCGTTGTTCGGAATTACTGGGCGTAAAGGGCGCGTAGGCGCCTTCTTAGTCAGACGTGAAATCCCCGGGCTTAACTCGGGAACTGCGTCTGATACTGGAAGGCTGGAGTTCGGGAGAGGAATGTGGAATTCCAGGTGTAGCGGTGAAATGCGTAGATATCTGGAGGAACACCGGTGGCGAAGGCGGCATTCTGGACCGAAACTGACGCTGAGGCGCGAAAGCCAGGGGAGCAA
+
DCC::;A?AA=@C>???C=@@=?@=@?A>B@??A<000?<5<;599<GCA@=;;94439>8?;;===BBABCBD699::-;E9BB?B9A=BCK?DBCCCAA@CCBBBBBBA>B?B@BCB=B@@?@DF?CAAAAD>BBBA=@?B>B?CC?BBCCCAA=@B>?6AA;;<;;;;;BBC@?@?;?==BB;@<@@=@@C@C?BBABBB?BAB?A@?CBE?BBBBBBA@:::8==@9:949=8=BDD494944
@N9IO0:00979:05813
TACGGAGGGAGCTAGCGTTGTTCGGAATTACTGGGCGTAAAGCGCACGTAGGCGGCGATTTAAGTCAGAGGTGAAAGCCCGGGGCTCAACCCCGGAACTGCCTTTGAGACTGGATTGCTTGAATCCTGGAGAGGTGAGTGGAATTCCGAGTGTAGAGGTGAAATTCGTAGATATTCGGAAGAACACCAGTGGCGAAGGCGGCTCACTGGACAGGTATTGACGCTGAGGTGCGAAAGCGTGGGGAGCAAACAGG
+
?BAA8;;B9::;BCCBBC@DC?BBBG?B?CCCCI>BBBDE;;;DCB;=;GHACC@C;;;D=D?CDCBBBB@CBDE?CBB<ABB7A?@??ADD8?=>??98899;0=?998@A>AC?CHE@DB@BA=??9??>=9:;;A@A;A<?<??ABBAAAAA??=?BBD=B?A@AABAAAC>A?=A<00,0;>9009>:><<8>:8939??@===58;;A?BBB?BBAAAB;;;@A@@;;;6<<CCIMF;AACCD?CCHG
@N9IO0:00982:05820
TACGTAGGGGGCAAGCGTTATCCGGATTTACTGGGTGTAAAGGGAGCGTAGACGGCTGTGCAAGTCTGAAGTGAAAGCCCGCGGCTTAACCGCGGAACCGCTTTGGAAACTGTGCGGCTGGAGTGCTGGAGAGGTAAGCGGAATTCCTGGTGTAGCGGTGAAATGCGTAGATATCAGGAGGAACACCGGTGGCGAAGGCGGCTTACTGGACAGTCACTGACGTTGAGGCTCGAAAGCGTGGGGAGCAAACAGG
+
BBBAA>??>>0?@3?;;;>;;;?C?BBB>BCCCD;CAABB=BC<CCCCCBCBBC@CCBABAB>@@@@;;59?>AA89;E?CCD?CCAC@B?@AC?B@C?DBBB>BAGD>CBBBBBB@BBB?AAABBBC?BBCC?AA<@@A=A=A?C?BC@CBBBCDE?CBDC=BBBBBCCCC@@@?A>AA=?<@@@?B:;;?CECAC?CC@??=?AAA?BBDB@@ABBAAAAA6;;;5;AA@@C;??@@BBB:BCCCC<A@?;
@N9IO0:00984:05846
TACGAAGGGGGCTAGCGTTGCTCGGAATCACTGGGCGTAAAGCGCACGTAGGCGGATCTTTAAGTCAGGGGTGAAATCCCGGAGCTCAACTCCGGAACTGCCTTTGATACTGGGGATCTTGAGTTCGAGAGAGGTGAGTGGAACTGCGAGTGTAGAGGTGAAATTCGTAGATATTCGCAAGAACACCAGTGGCGAAGGCGGCTCACTGGCTCGATACTGACGCTGAGGTGCGAAAGCGTGGGGAGCAAACAGG
+
B@B@=2::::):>>@@??@BBCCC?D?CBBBAAB=9;;CC>AA@AC;;;AC@BB?BBBB@:@=@B@@BCC7BBCD?DCC=B?9:9ABC?CED?B@B@B@@?;>>599?AAABBA6A@@?=?@<=9>???@@@A@B:;;BA@C@BBBBBBBBCBCCBA;A:::.;>@@@BCB@@@?AA;;7<B?BCC?CBAB?ABB?B???=?@@?@>=9>?CCABBBBBB>>>BBCC@BBABBB=B@@@BBB8BB@AB<????
@N9IO0:00964:05866
TACGGAGGGGGCTAGCGTTGTTCGGAATTACTGGGCGTAAAGCGTACGTAGGCGGCTTTGTAAGTTAGAGGTGAAAGCCCGGGGCTCAACCCCGGAATTGCCTTTAAGACTGCATCGCTTGAATCGCGGAGAGGTGAGTGGAATTCCGAGTGTAGAGGTGAAATTCGTAGATATTCGGAAGAACACCAGTGGCGAAGGCGGCTCACTGGACGCGTATTGACGCTGAGGTACGAAAGCGTGGGGAGCAAACAGG
+
BA@@<@ABAB2BBBBBCD@DC@BC?A6:6<B@AA=AA@CC=BBCCDABABC>BB?BCC>CBCACD@B:;;?@??C7;;B;@@@5;;;:9=<>3=:@?B?BB?BC>F@B@A@?@BCC@A@7;;?CBBBC@A@@@?B@@@AC>B>B@C@CEECCCCBCC>A@BD=B=;;;@?@DCC9;:?A?::5:?A?ABA@=@A@<A<A@=???AACC?BBCCCCCD?BBBAAABCB?AAA;;;6;BAAABB6==@@@;@@B:
@N9IO0:00964:05880
TACGAAGGGGGCTAGCGTTGTTCGGATTTACTGGGCGTAAAGCGCACGTAGGCGGACTTTTAAGTCAGGGGTGAAATCCCGGGGCTCAACCCCGGAACTGCCTTTGATACTGGAAGTCTTGAGTTCGAGAGAGGTGAGTGGAATTGCGAGTGTAGAGGTGAAATTCGTAGATATTCGCAGGAACACCAGTGGCGAAGGCGGCTCACTGGCTCGATACTGACGCTGAGGTGCGAAAGCGTGGGGAGCAAACAGG
+
??@;:4;@@@,@BBCBBC?9:4;A5;;B;AAAAA<:;;BB=@@BBC?@?>@;@@;@@ACC9B@BBCCCFH;BBAB>BBC>CCC:CCCC@CCC<C?B?B;;;=@E=CCBBBBB<@<;:;A>CA@@;@@@@CDEC;::DEGE=@>@?AAABBBBBBB@@<@@@@9@=A@?99899A499??;1939>>;A@@@>ABA=A>;;6;CBABAA>ABAAFGGCCBBBBC:::@?:::A@@9000::>>0:>>>@6==<:
@N9IO0:00966:05871
TACAGAGGGTGCGAGCGTTGTTCGGAATTATTGGGCGTAAAGCGCGTGTAGGCGGCTTGGCAAGTCGGATGTGAAAGCCCTCGGCTTAACCGAGGAAGTGCGTTCGAAACTGCCTGGCTTGAGTACCGGAGAGGGTGGCGGAATTCCCGGTGTAGAGGTGAAATTCGTAGATATCGGGAGGAACACCAGCGGCGAAGGCGGCCACCTGGACGGATACTGACGCTGAGACGGCGAAAAGCGTGGGGAGCAAACAG
+
@@CCCBBB=AA@AAAABC@BB@BB?B?C@::8<C9@@;;:,4>:ABBBBBCACDBBC@CDFF=AAAA=BA@B@@?:@CD>CBB:BB@C@C?BBB?B?9;;B@@>AA??<@AAA?BC@CC??@???@>@>@A<<9/;;=@A=A8;5;I6;7;BAAAFE>AACE?C@CB@?@@@@@@@E>BB?B?@@@@BB??;???:?@:;6;6;;6;;?BBB6;9::99ACA?;999///)/////&/44<=@@2>=>;9)555
@N9IO0:00989:05875
TACGGAGGGTGCAAGCGTTATCCGGATTCACTGGGTTTAAAGGGTGCGTAGGTGGCTATTTAAGTCAGTGGTGAAAGCCCGCGGCTCAACCGTGGAATTGCCATTGAAACTGAATAGCTTGAGTACAGTTGAAGTGGGCGGAATACATCATGTAGCGGTGAAATGCTTAGATATGATGTAGAACACCGATTGCGAAGGCAGCTCACTAAGCTGTAACTGACACTGAGGCACGAAAGCGTGGGTAGCGAACAGG
+
BB@@<@>@9;;9A>A;;;=ACC?B?AC???>::9.3:(33(4=4<<<B@@@<;;4;ACAA=A<@@@?BBB?BBAA9@@A<AAB?BB@@<@>>@@=A=A>AA?BB:;:B;A:;;=?@???7::;;CB@@@=@@<@;;;0;A=A=AABB@@@;;;@@BC@B@@D7:95<6:@@?>><>:;;;99=CCD@BBB>?@BB6;7:@@@@@@AAA<@@AAAA?C;;;BCDBBBB>>@@999.:@:99@9>AAA?A<@@B?
@N9IO0:00993:05906
TACGAAGGGTGCAAGCGTTACTCGGAATTACTGGGCGTAAAGCGTGCGTAGGCGGTCTGTTAAGTCCGTTGTGAAAGCCCTGGGCTCAACCTGGGAATTGCAGTGGATACTGGCAGGCTAGAGTACGGTAGAGGATGGTGGAATTCCCGGTGTAGCGGTGAAATGCGTAGAGATCGGGAGGAACACCCGTGGCGAAGGCGGCCATCTGGACCAGTACTGACGCTGAGGCACGAAAGCGTGGGGAGCAAACAGG
+
BCAA@;@A8:;;?=@;;;?BA@@@7@2:049=9A>;:;CC<AAA@@@AABB@??>@AACC@D?CBD;;:@CCCCE7<;6069@4<@CC<C:>=@8=:=66;BBCDABCC@@A<AA@;A@AABCCCCC@CCDBB?@@A?;:7;>A=AB<B?CCCCCBB?BCFD>BBBA@BAA@@;;;C<BB?B?@@??8?@@<CBB?B@FC?B?BAAAC?CC>@@AA@@B;;;@BAAC?@??999/9938877*3;>@A=?::8
@N9IO0:00996:05868
TACGTAGGTGGCGAGCGTTGTCCGGATTTACTGGGCGTAAAGGATGCGTAGGTGGATGTTTAAGTCAGATGTGAAATACCCGAGCTTAACTTGGGTGCTGCATTTGAAACTGGATATCTAGAGTGCAGGAGAGGTAAGTGGAATTCCTAGTGTAGCGGTGAAATGCGTAGAGATTAGGAAGAACACCAGTGGCGAAGGCGACTTACTGGACTGTAACTGACACTGAGGCATGAAAGCGTGGGTAGCAAACAGG
+
CBBBB@@<@B=ABAA@@@<@A@<A;@AC=CBBB@=@@@AB;B<ADB;0000+0>:=@AAA9A<@@?@;;:498;;8000@600/00*06?A>BC8<779>>=??9@AA;?@@;@???A@@>;:/00@@:@B:94:>9>9939393:8??@A???A9959BBB>@@?@AA?@@@@89939<@@<AA@>AABA<@:937;@984=7B:B>;>>????<?A@@=788;8908A::;A6=888AB:;;:<<<09;;:
@N9IO0:01004:05901
TACGTAGGGTGCAAGCGTTAATCGGAATTACTGGGCGTAAAGCGTGCGCAGGTGGTTATACAAGACCGACGTGAAATCCCCGGGCTCAACCTGGGAATGGCGTTGGTGACTGTATGACTAGAGTGTGGCAGAGGGGGGTGGAATTCCACGTGTAGCAGTGAAATGCGTAGAGATGTGGAGGAACACCGATGGCGAAGGCAGCCCCCTGGGCTAACACTGACACTCATGCACGAAAGCGTGGGGAGCAAACAGG
+
AAA@BAAA9;;;@9>@;;5:5=@<9<5;5;ABBD>CBBCC7:;BA@@@BBB>BA<A?AAA@B=AA@<@B;;;@@D6>AAB7@@,0000+0<@B>8>7;?7AA@7;79BBBBBCEBA@BB@A@@??>><9::BDFDDD'::688<;>8<893><==::9ABCC<@@@AABBBBBCCCC?AA@C?ABA?AA@A=::9;<8<737373$333(48829<<><@?>8::::::9994;2;955<<<+655<=3::=9
@N9IO0:01005:05880
GACAGAGGGTGCAAACGTTGTTCGGAATTACTGGGCGTAAAGCGCGTGTAGGCGGCTATGCAAGTCGGATGTGAAAGCCCTCGGCTCAACCGGGGAAGTGCACCCGAAACTGCAAAGCTAGAGTCTCGGAGAGGATCGTGGAATTCTCGGTGTAGAGGTGAAATTCGTAGATATCGAGAGGAACACCGGTGGCGAAGGCGGCGATCTGGACGATGACTGACGCTGAGACGCGAAAGCGTGGGGAGCAAACAGG
+
BBC@@@BD<?@999/99:20959966)0)/>>>=8?=;;;09;4;?;;;@@=@C?BB;<9@B6<B59.5555=990544)5=>5>9/0)/)///&/4:99:444(5<<29666;=4=><<<B;99>::49BBD@BC966>;A:B?B>;:6:99AA?=9988?9?;?@899?CAA?????=9?:::9?A:>?<@AA<@<@@9?>?====398996<BCBB@@;6///...89///)5557555)59::5-3892
@N9IO0:01007:05882
TACGAAGGGGACTAGCGTTGTTCGGAATTACTGGGCGTAAAGCGCACGTAGGCGGATTTGTAAGTCAGGGGTGAAAGTCCCGGGGCTCAACCTCGGAACTGCCTTTGATACTGCAAATCTCGAGTCCGATAGAGGTGGGTGGAATTCCTAGTCGTAGAGGTGAAATTCGATAGATATTAGGAAGAACACCGGTGGCGAAGGCGGCCCACTGGATCGGTACTGACGCTGAGGTGCGAAAGCGTGGGGGAGCAAACAGG
+
BB?;:4;;;.49:444AA>@@=AD@D?B?AA@AA;>@@@@:@@@@A;;;AA=AA=@B@;@DB>BBBB@@A7@@@A,00<<*000&/9;;;A;@>B8@=A@@@>AA<@@@@@@@?DE>BCAA?@@==:===777;,37;19>(/(/(/(/////99<==;6;///(/(/----.37.2+22+.6//(.../6(/.(4885:5::.44)49::395556;<<656>>;;B@@=BBB;;;0;AA;;;;;*;BA@A;@@@6
@N9IO0:00964:05922
TACGGAGGGTGCGAGCGTTGTTCGGAATTATTGGGCGTAAAGCGCGTGTAGGCGGTTTGTTAAGTCTGATGTGAAAGCCCCGGGCTCAACCTGGGAAGTGCATTGGATACTGGCAGACTTGAATACGGGAGAGGGTAGTGGAATTCCTGGTGTAGGAGTGAAATCCGTAGATATCAGGAGGAACACCGGTGGCGAAGGCGGCTGCCTGGACCGATATTGACGCTGAGACGCGAAAGCGTGGGGAGCAAACAGG
+
CCCC<AAD<BBDD:;;BA=BB?BCAC@C>@@<@A9>@???9?@@@AABBBB?AB@CC=BB@C@BAAABBAAAACB8;;;;.;;099?@:D:BB><=<;?BABC?@?A@>>::39=@9::>AA@AB><;3=<==?8?????;?<?:=>==3:8===:>AB<<<6<<:>>>;><:::>:1888=8=BB<A<>>;?;?<??BB???>>9>B<>:=>;:89188:@@@@?DDBCCDCC8;;;@@BB:BDBBB=@@@?
@N9IO0:00978:05939
TACGAAGGGGGCTAGCGTTGTTCGGATTTACTGGGCGTAAAGCGCACGTAGGCGGTTTGTTAAGTCAGAGGTGAAATCCCGGAGCTCAACTCCGGAACTGCCTTTGATACTGGCAAGCTAGAGTCCGGAAGAGGTAAGTGGAACTCCTAGTGTAGAGGTGGAATTCGTAGATATTAGGAAGAACACCAGTGGCGAAGGCGGCTTACTGGTCCGGAACTGACGCTGAGGTGCGAAAGCGTGGGGAGCAAACAGG
+
ABBAA<BCCC5CCDDCBB@BB?BD>@@D<A@?@B;:::CC>BBGDDA@@CC@BC<AA<AB>C?BBBBB@@=@CAG;;::6;>@@@A:;5;@@=A?B=A9::=?C=BBAAAAA=AC?@ABCCCECC6:4:9;;;;AC9;:C@C>AAC@BCCCCHGBBB?BB;@<@=:;:AAABBB?CC?B?@@;::9<@A@A>ABC>A=>>89939?@?9?>9>4:4:A@@AB?????;?EBBBD389??>>@6@A===5;;::
@N9IO0:00983:05920
GACGAAGGGGGCAAGCGTTGTTCGGAATTACTGGGCGTAAAGGGCGCGGTAGGCGGCCTGATGAGTCAGACGTGAAAGGCCTGGGCTCAACCTGGGAATTGCGTTTGATACTGTTGGGCTTGAGAGCGGGAGAGGATGGTGGAATTCCCAGTGTAGAGGTGAAAATTCGTAGATATTGGGAAAGAACACCGGTGGCGAAGGCGGCCATCTGGACCGTAGTCTGACGCTGAGGCGCGAAAGCG
+
@AB::7:BAB0@@>@BBC?;;:;C>C?B?BABDE<BABCC<BA8==00,0=<;0/09:BB@@?@@>@??@@>A799,98=6>=;0;@993:;9::2:?B<ABAAB:???B?>?B=@A89907;738;>>8;?;?599:468-54<7==5575667;:>::6999&83<8999?>>@188*99(3949<83927749;;6;5::?A498=77434-3;33389443<<;::949;7737(377
@N9IO0:00988:05945
TACAGAGGGTGCAAGCGTTGTTCGGAATTATTGGGCGTAAAGCGCGTGTAGGCGGCTCAGCAAGTCAGGTGTGAAAGCCCTCGGCTTAACCGAGGAAGTGCGCCTGAAACTATTGAGCTTGAGTGCCGGAGAGGGTGGCGGAATTCCCGGTGTAGAGGTGAAATTCGTAGATATCGGGAGGAACACCAGTGGCGAAGGCGGCCACCTGGACGGTACTGACGCTGAGACGCGAAAGCGTGGGGAGCAAACAGG
+
CCCCA;:9.:;00+0;00,/<1787;6@;>><>>6=999:59?@AAAABBA>AA6;;@@B;;5;;AAA>B;:;BB<ABD<C;;7;B@C@C@BAA>A6;;@>==399??9???@?AAABB?A@A@??<?;>>:9:,9<8;=>?8=178(75<?@A@AA@CBCC>C?B>@@?>>=888:/:>191:8718=::3:==9=9<<0808999617//)///8788;5555579???BB8=><:;DD5>>?>=4=<<7
@N9IO0:00994:05931
TACAGAGGGGGCCAGCGTTATTCGGAATTATTGGGCGTAAAGGGCGCGTAGGCGGCCATGCGTGTCTTCCGTGAAATCCCTCGGCTTAACTGAGGACGTGCGGAAGAAACTGCAAGGCTCGAGTCCGGGGAGAGGGGGGTGGAATTCCCAGTGTAGCGGTGAAATGCGTAGATATTGGGAGGAACACCGGTGGCGAAGGCGGCCCCCTGGACCGGTACTGACGCTGAGGCGGCGAAAAGCGGTGGGTAGCAA
+
@AA@@::9:9*;>ABBBD@CFA<;;9?A;=?499.9AAAB=BE>AABB@AA=995:4::A@@@@@BA=@=@BBBC=DBB0;;;8<D@C@CCBBF?A@@DBBB>B?;;;0;@@?@4;555555<<A.555&4999@@@@%@@<@6646@059<?>99<<800/<5:?=GA;ABA9626@199494555495:<7;:;15.5949999(9<066:>?@595:999994//2//)//---&.00)/99.779444
@N9IO0:00996:05922
TACGGGGGGGCAAGCGTTGTTCGGAATTACTGGGCGTAAAGGGCGCGTAGGCGGTTCGCTAAGTTGAATGTGAAAACTCTGGGCTCAACCCAGAGCCTGCATCCAAAACTGGCGGGCTAGAGTTCTGGAGGGGGTAGCGGAATTCCTGGTGTAGCGGTGAAATGCGTAGATATCAGGAGGAACACCGGTGGCGAAGGCGGCTACCTGGACAGAAACTGACGCTGAGGCGCGAAAGCTAGGGGAGCAAACAGG
+
C@9999999#;A@CCCCABC>CC?A?B?AA@@@8@@;;;0;A9BB;;9A@=9:4;9A>@AA=AB?AB?@;;<@@@.:;B;;;-9=<=:A?7779792833<@@?BCC8AAB@CCC<@@BCBBB:;;B?BCCDD5DCBBA=A>B>B?BB?CCBAAAB@BCCE@CAAAC@@ABBAA?C=AA?A>@;;5;:@?>BA@;?:=>;;;;C@DD?AAB;<;/:99?=99999=:995@<<4<=?<<<<+9449?9999=
@N9IO0:01007:05913
TACAGAGGGTGCAAGCGTTAATCGGAATTACTGGGCGTAAAGCGCGCGTAGGTGGTTCGTTAAGTTGGATGTGAAAGCCCCGGGCTCAACCTGGGAACTGCATTCAAAACTGTCGAGCTAGAGTATGGTAGAGGGTGGTGGAATTTCCTGTGTAGCGGTGAAATGCGTAGATATAGGAAGGAACACCAGTGGCGAAGGCGACCACCTGGACTGATACTGACACTGAGGTGCGAAAGCGTGGGGAGCAAACAG
+
AAD@@@CC<@@>>8<>99392<=:.4.328>@??8;;:;;/994:@;;;BC@BB?@=BB@=A>BB@C=B?>>@>A6;;44&4;2A=CC?C>??A<A:B@A?BC=>>>>3?9???<A;;<?@???B?B?B???CC=??;?>5:7B=6B?DBBA@??7839>>@8:773757<>AA?>:=8:8<:<??=@=:95:7:162:>>A=@@<@@8>><<<>>=:79757:A>>28>9:;;1;888@EE5A=>>D:@=>
@N9IO0:01008:05948
TACGGAGGGTGCAAGCGTTAATCGGAATTACTGGGCGTAAAGCGCGCGTAGGCGGCTTGATAAATCGGGTGTGAAATCCCTGGGCTTAACCTGGGAACTGCATCCGACACTGTCAGGCTAGAGTGTGGGAGAGGGTGACGGAATTCCCGGTGTAGCGGTGAAATGCGTAGATATCGGGAGGAACATCAGTGGCGAAGGCGGTTGCCTGGCCCAACACTGACGCTGAGGTGCGAAAGCGTGGGTAGCAAACAGG
+
BBBA=?>?6;<;;5;A@@5;5;BC=A>B?BBBCE>@@@AA9@:;;@AAAAA=@@=@B?DBAA@=?BCC>BBBEED>DCD>@@?8@A<?<@?AAA;@;@@BBBBB?BBBBCBAAA?<7<A>?>@@@@BB9@@:997:BABB@B@B@BB;A?ABBBBBB?BBBA<BBABBB:9:>>:>A:;;8;?BAACAA@A=@AA?B?A@7A<>>8;;8<@5>:=?>????AAB??@?BBA???8==@999+9<<?@B=@@A4
@N9IO0:01012:05919
TACGTAGGGTGCGAGCGTTAATCGGAATTACTGGGCGTAAAGCGTGCGCAGGCGGTTCGTTGTGTCCGATGTGAAGCCCGGGCTTAACCTGGGAACGGCATTGGGAAACTGGCGGGCTGGAGTGCGGCAGAGGGGGGTGGAATTCCGGCGTGTAGCAGTGAAATGCGTAGAGATGCGGAGGAACACCGATGGCGAAGGCAGCCCCCTGGGCCGACACTGACGCCTCACGGCACCGAAAAGCGGTGGGGAGCAAACAG
+
BCCCCCBB<A@A@>@>@@4;8;A@;@5<.9>?@A=@@AJJ>BCCBBBC@9919<9=15597544//)/9/////)///(//(/9)/)/)//7.7277)555.55)5<2<9;6;;;0;@@5=>00/;87;;=>>>>>%==:=5;4;<@;;;/>=0///-7888,0/////79000:9:33319,73317;:>6:::6;28877778'79;16(/--------,505-,,,,,,,(////&-//(////&/8888/877
@N9IO0:01013:05915
TACGGGGGGGGCAAGCGTTGTTCGGAATTACTGGGCGTAAAGGGTGCGTAGGCGGCTCTCTAAGTCGGATGTGAAAACTCTGGGCTCAACCCAGAGCCTGCATCTGAAACTGGAGAGCTAGGGTTTTGGAGGGGAAAGCGGAATTCCAGGTGTAGCGGTGAAAATGCGTAGATATCTGGAGGAACACCGGTGGCGAAGGCGGCTTTCTGGACAAATACCGACGCTGAGGCACGAAAAGCTAGGGGGAGCAAAACAGG
+
0000000000"0<)////)/95;<;?@C@@BBA>694455)5;2556>><>800)/:<:<CDBCCBB=A;;00///&//9444(444;388(333336333333338?8=??1333334::<2::<+506<??2??8>;;7:5:>A0958549>===:>9000&0//8::9:555:;:5::5;7;;>8D4967;:=8<8/0)0>>399=9=<<;3///)////-////)/99////&/9955555$5;59;9*:?A;
@N9IO0:00986:06008
TACGGAGGGTGCGAGCGTTGTTCGGAATTATTGGGCGTAAAGCGCGTGTAGGCGGTTTTGTAAGTCTGATGTGAAAGCCCCGGGCTCAACCTGGGAAGTGCATTGGATACTGCAAGACTTGAGTACGGGAGAGGGCAGTGGAATTCCTAGTGTAGGAGTGAAATCCGTAGATATTAGGAGGAACACCGGTGGCGAAGGCGGCTGCCTGGACCGATACTGACGCTGAGACGCGAAAGCGTGGGGAGCAAACAGG
+
AAAA=@@@8@A@@:;:@@=AB>BB=@<@>AA>BC=????=6==?@@@BAAA?;;6;BA.;;;ABBCCDCBCCCDC>AACC9BC>CDCC@C@CCC>C?@@@@CB?BACBC@??AA?AAAA>?@CBB???8>=9:929@@@B?B?B?B?BCDD8:9@=>>?==<5=A325AA=<::1;=6=>;?=B@@<@=@>:?8?=??BB?BAA@=AB<???B????=?==9999789>;;;??8??>@@AB8BBBCC?CDF@
@N9IO0:01012:06006
TACGGAGGGTGCAAGCGTTATCCGGATTTATTGGGTTTAAAGGGTCCGTAGGCGGATCTGTAAGTCAGTGGTGAAATCTCACAGCTTAACTGTGAAACTGCCATTGATACTGCAGGTCTTGAGTAAGGTAGAAGTGGCTGGAATAAGTAGTGTAGCGGTGAAAATGCATAGATATTACTTAGAACACCAATTGCGAAGGCAGGTCACTATGTCTTAACTGACGCTGATGGACGAAAAGCGTGGGGAGCGAACAGG
+
>AAB=@@B9;;;;5;B@@?CEJ@C?A?A;AB?CC>BB<AA:AA9AA<??AA?AB?B@A;;;?9==@:::A=::;C?CCBBBBBAAB6;5;?>:99D:A:99=AA;@??>>=>=@@<>>@5:;:::5::?>:929=939;;.5.55.5<55565;:55.55555&5449;?>?>66.59999<B=A@D;@:=000==*0)0:<:AABB@@@BAAB@B?B@;9:9:A@@@B=B;;;;;*:9443;;.4444474558
@N9IO0:00965:06014
TACGGGGGGGGCAAGCGTTGTTCGGAATTACTGGGCGTAAAGGGCCAGTAGGCGGCCAACTAAGTCGGATGTGAAATCCCCAGGCTTAACCTGGGAACTGCATCCGATACTGGATGGCTTGAATTCGGGAGAGGGATGCAGAATTCCAGGTGTAGCGGTGAAATGCGTAGATATCTGGAGGAATACCGGTGGCGAAGGCGGCATCCTGGACCGACATTGACGCTGAACGGCGAAAAGCTAGGGGAGCAAACGGG
+
??:;;<;<;<";@499@@=@C?CC@D@C@BBBCA7CB@??/;:.:;?@B@A=;;4;2;2:?>:@BCB@BBBBAAA;A@@@3;;5;A>A?B?CCD>B9::@@A;;6;@@@BBG@DDD@BC?BB<@<@@@;@BBDG?CCCAAAB?A=B>BB?ABBBBAB?BCCC>CB@@@CCBBCCAA@;9949=@AA>A=AB<@@C<@<;;7;BAC?CB@BB?BBBBDABCCBBCCC@BB@C;<;;.<AAAAAB7;;;DF>CCC:
@N9IO0:00968:06055
TACGGAGGGGGCCAGCGTTGTTCGGAATCATTGGGCGTAAAGGGCGCGTAGGCGGCTTGGTAAGTCCGTTGTGAAATCCCTCGGCTCAACCGAGGAACTGCGACGGATACTGCTTGGCTTGAGTCCCGGAGAGGGTAGCGGAATTCCCAGTGTAGCGGTGAAATGCGTAGATATTGGGAGGAACATCGGTGGCGAAGGCGGCTACCTGGACGGGTACTGACGCTGATGCGCGAAAGCTAGGGGAGCAAACGG
+
BCCC>;;;:;*;=@@@BB=BB@BCFH@CCBB?BB>BCCDE?GC?BBBCCCFGDF@CC@C?AAACBB@BC@CBBBE=BBB<AAA0;9A<:?:=B@=@=ACBA@AA@>A@@@BABB?A?AC>AAA@@@9@:>998=698898<A=A>BF>FEA@BCBBD@CDEE>CCDCBBBA@??<??9=A9?;@AAA@?@@<@BC?B>BA?@@@B>@A>B;:;0<CCDCCCCCCCCCCCBBBBD>EBB>@@@6:;ACC=CC>
@N9IO0:00981:06015
TACGGAGGATCCAAGCGTTATTCGGAGTGACTGGGCGTAAAGAGTTGCGTAGGGGGTTTGTTAAGCAAATAGTGAAATCTTGTGGCTCAACCATAAGGCTATTATTTGAACTGGCAAACTTGAGAATATGAGAGGTAGATGGAATTCCCAGTGTAGGAGTGAAATCCGTAGATATTGGGAGGAACACCAATGGCGTAGGCAGTCTACTGGCATATTTCTGACCCTGAGGCACGAAAGCGTGGGGAGCGAACCGG
+
CBBB?BA=AAB<@<@@@@?BF@BD@BBBBCCCCC=A@@@@;@@@@=B;;<@@BBB3CG9@@5;58;@@8A@@@DGG?CCC=ABA<ABBB?B=A@B8;7;CBA?BAA;AA>AAA>@@@;@A:@@@@@A@@@BB@@<@@@>::5;5;4;C>BBBCBDE?CAABBD>BB;;;DCCBAA5;;0;@<@=AAA>B7;;=@AA@@<@BBBDCCFCCACBDCCC>CCCCCF>BC;;5;AA?@@6@AAABBB9BCAAB=A<A>
@N9IO0:00987:06015
TACAGAGGGTGCAAGCGTTAATCGGAATTACTGGGCGTAAAGCGCGCGTAGGTGGTTTGTTAAGTTGGATGTGAAAGCCCCGGGCTCAACCTGGGAACTGCATCCAAAACTGGCAAGCTAGAGTACGGTAGAGGGTGGTGGAATTTCCTGTGTAGCGGTGAAATGCGTAGATATAGGAAGGAACACCAGTGGCGAAGGCGACCACCTGGACTGATACTGACACTGAGGTGCGAAAGCGTGGGGAGCAAACAGG
+
DBCBB@@?;@@>><@AA@=A=@??;?;?=?ABBB>BBBCC<B@@@A@ABCC>CC?BB=BB=@=@@;@=@@A@@@E=CCDD9@A<AAAA?B?BCC=C?BBBB>>><@AA9BA@<@B9??B>><????A=ABBCCC=>><>A<?/77+88<???;@==;;<=>B:8:;;:@??;>9:;5:3:7=5?=><@===:=<?;@>AA@A69959C49:A::7=<;<;8<@998B?BBBAA@8?899AAB6B@??F>???=
@N9IO0:01000:06040
TACGTAGGGTGCAGGCGTTAATCGGAATTACTGGGCGTAAAGCGTGCGCAGGCGGCTTCCTAAGTCAGATGTGAAATCCCCGGGCTTAACCTGGGAACTGCGTTTGAAACTGGGAGGCTAGAGTGCGGCAGAGGGGGGTGGAATTCCACGTGTAGCAGTGAAAATGCGTAGATATGTGGAGGAACACCGATGGCGAAGGCAGCCCCCTGGGCCAGCACTGACGCTCATGCACGAAAGCGTGGGGAGCAAACAGG
+
ABBBBBBB<@@@>@;>>?:A?BCB?A=A=@@BCE>CCBBB:@BAABABBAB@CC@CC@D?BB?BBDCCB??>=?@9;:;;.;B9?A>A7@8@AA<A??@@9:9B589?99:4<4@@5@AA;ABB@?A?B@>?DEEED)??<?9?9?;?>@@A@?:6==/////&/;9;9>??@=====4<97=8ABBACCIC@CAA<A=@ACCCCC,<;;0;><;;BBAAA<;;:@@>;;999==8>@>@ABB;AA@BD>@@@?
@N9IO0:01004:06059
TACGGAGGGTGCAAGCGTTAATCGGAATTACTGGGCGTAAAGCGCACGCAGGCGGTTTGTTAAGTCAGATGTGAAATCCCCGGGCTCAACCTGGGAACTGCATTTGAAACTGGCAAGCTTGAGTCTTGTAGAGGGGGGTAGAATTCCAGGTGTAGCGGTGAAATGCGTAGAGATCTGGAGGAATACCGGTGGCGAAGGCGGCCCCCTGGACAAAGACTGACGCTCAGGTGCGAAAGCGTGGGGAGCAAACAGG
+
BBBC?@@A<@??C<B@@A@D@AAA=<273:???D>?@@CF>A:<;CAA@?>98:69C=CB@B@BBAAAA@@@BBC;;:::-;B;C?>EBFGCDD?G;=;BABAB=BBH?CBC?CC?AAC=@@@@AA?B@@@@>?>?>&@BBC@B?F=?@<:00:;00)099:378>BAA??898=?A<?@7:4:AA;@=??:;@>5:500)0>>>0??<?@BB=BBBBBBB@??<<<;@><<BC8?=@9999*878<>39984
@N9IO0:01010:06014
TACGTAGGGTGCGAGCGTTAATCGGAATACTGGGCGTAAAGCGTGCGCAGGCGGTTTTGTAAGACAGGCGTGAAATCCCCGGGCTCAACCTGGGAACTGCGCTTGTGACTGCAAGGCTAGAGTATGGCAGAGGGGGGTGGAATTCCACGTGTAGCAGTGAAATGCGTAGAGATGTGGAGGAACACCGATGGCGAAGGCAGCCCCCTGGGCCAATACTGACGCTCATGCACGAAAAGCGTGGGTAGCAAACAGG
+
BB;;;BAC;<;;@;;;AA=A=@@A,0,00>@@@<:99CC6BAAAA;;:@@@CB@BDD;BBC?@AAA@=@B:;;;6:ADD:CC=BB@?=?@BCC>C@A00000;3=608:@@@A?A>BCBCBBBBCC?AABDCDCCB)AC5;5;4;.99=:<;;A:::CCCF>BCBABBBCBBBBAA6;;<@<?AA?AAAB<;;:?A>@AAA@@@2@AA;A8:68CA::;A;;9@@A@9999999&99<?<>7=966BC7BBB?
@N9IO0:00973:06085
GACGTAGGGCGCGAGCGTTGTCCGGATTTATTGGGCGTAAAGAGCTCGTAGGCGGCTCGTTGCGTCAACCGTGAAAACCCGGGGCTTAACTTCGGGCTTGCGGTTGATACGGGCGGGCTGGAGTTCGGTAGGGGAGACTGGAATTCCTGGTGTAGCGGTGAAATGCGCAGATATCAGGAGGAACACCGGTGGCGAAGGCGGGTCTCTGGGCCGATACTGACGCTGAGGAGCGAAAGCGTGGGGAGCGAACAGG
+
CAA;;<BC<;;;BAAABB?BBC?A?@CD=AC7;;0<;9@@8A@@@D;;;;;5;;4;ABAA>A;;;AB?B9<;BCBB7AD8@@A3@A=A9BB699>4;:455A?B455594;;3;BB7CCC<@@B?BB@B>>>A2CAA@@C?C@C@C?BB>@@;;;;C:;?@B<@AAA@@@BCA@@@C?BB?B?AAD?B@BB?D?@?@@CBC?B@A@BBB=B@CBBB@;;;A;;;;;B?CCBBDB<AABAAAA7BA;::@AAA@
@N9IO0:00975:06079
TACAGAGGGTGCAAACGTTGCTCGGAATCATTGGGCGTAAAGCGCACGTAGGCGGTCTGTTAAGTCGGGTGTGAAATCCCCAGGCTCAACCTGGGAAGTGCACTCGAAACTGGCGGGCTTGAATATGGAAGAGGGTCGCGGAATTCCCGGTGTAGAGGTGAAATTCGTAGATATCGGGAGGAACACCAGTGGCGAAGGCGGCGACCTGGGCCAATATTGACGCTGAGGTGCGAAAGCGTGGGGAGCAAACAGG
+
AACCB@AA<?@>AA;?>>9?>@@C?C?B;;;5;A;@B@@@;@@@?BBBBBB?@?<??@@@=A>AAAAC>BBBCCC>CEEE9AA<@AAC@C@BBB=B@A@A@A??A@@C>CCC?BBD<AB@CB=@@;;7<?DCCF>BBBAA>B@B?BG<A?@BA@@BA?BCBE>C?@AABBBBA???F>BC?B>AAA=A>?>9>>=9>@BB?@BBB?@@@<@==:788;=<<<;::7708>@@AD8@@<==>>2<>7885::8=
@N9IO0:00978:06078
TACGTAGGGACCAAGCGTTGTTCGGATTTACTGGGCGTAAAGGGCGCGTAGGCGGCAATTCAAGTCAGCTGTGAAATCTCCGGGCTTAACTCGGAACGGTCAGCTGATACTGCTTTGCTAGAGTGCAGAAGGGGCAATCGGAATTCTTGGTGTAGCGGTGAAATGCGTAGATATCAAGAGGAACACCTGAGGTGAAGACGGGTTGCTGGGCTGACACTGACGCTGAGGCGCGAAAGCTAGGGTAGCAAACGGG
+
ABAAA@@@:@B;@;@@@@>;;6;E?@??9=@;;;0;????;@C=@@@BA@<800+0@;@<>@=A@BA@@BBBBBG>9::B5::5:@<@=ABBA=?=::4::;;;@@?@A??@;;:/;@CAABB;;;AAA5<<;.;A?BBCAHAH@AB@C@CB@@@BA=AA@@;@ABBBAAA@@::;?BBB6;6:@?=??:;4;?@;ABBBC=C?@@@CC<AABB@@@?@@<;;;?@B=@@>:::.9:4:::2<:;:<=4:::3
@N9IO0:00996:06066
TACGAAGGGGGCTAGCGTTGCTCGGAATCACTGGGCGTAAAGCGCACGTAGGCGGATCTTTAAGTCAGGGGTGAAATCCTGGAGCTCAACTCCAGAACTGCCTTTGATACTGGGGATCTCGAGTCCGGGAGAGGTGAGTGGAACTGCGAGTGTAGAGGTGAAATTCGTAGATATTCGCAAGAACACCAGTGGCGAAGGCGGCTCACTGGCCCGGTACTGACGCTGAGGTGCGAAAGCGTGGGGAGCAAACAGG
+
AACBB?BBBB1AA?@?@A@CCCCCAC>BBCCCCC?AAADF>A@@@CDCCBC@CD@BB@@@:@=@B:;:BB7ABBA<BB<@@?ABBBBB?CBB=@@A=@??>4:;6;BBCDCDDD;@@BCCC@@AC@CF>BAAA=BABBAB>B?BBCAAABBBAAA@@<@BBC=C@CCCBAAACB?BCCC?BB@BCB@DAAA?BA?;>?8758C@?@AA@BB>B?@@@@@@?@?B=>>@A@?BB@8@?>??AB5>>BCC:@882
@N9IO0:00996:06080
TACGTAGGGGGCAAGCGTTGTCCGGAATTATTGGGCGTAAAGCGCGTGTAGGCGGCCAGATAAGTCCGCTGTGAAAACTCGAGGCTCAACTTCGAGCTGTCGGTGGAAACTATCTGGCTAGAGTCCGGAAGAGGAGAGTGGAATTCCTGGTGTAGCGGTGAAATGCGCAGATATCAGGAAGAACACCCGTGGCGAAGGCGGCTCTCTGGGACGGTACTGACGCTGAGACGCGAAAGCGTGGGGAGCGAACAGG
+
ABBCCCCCCC1CD?CAAA?BBB@B@C@CAHFACC?CAAAG=;;BBBBC@>>;00,0?@@@BC?BBC?B>>>A@BBB:@??B8837??=<@B?AB>>?AAA@?>?C?AB>BBBBBBB>BBBBABAA=A>B=BBB?BB@@@B=B?B?B?BB?BBDAAAB@BCCD>BBBBBBBBB@=>@B@B@AC?BCCC=B@?<??@<?=@B;>?@:;;AA;?@@<@@@A?>>>;;;;;;;;@@@@8@;;;BCC7CCB@@<@AA=
@N9IO0:00998:06083
TACGGAGGGTGCAAGCGTTAATCGGAATTACTGGGCGTAAAGCGCACGCAGGTGGCTGAGTCAGTCGATTGTGAAAGCCCTGGGCTTAACCTGGGAATTGCAGTCGATACTACTCAGCTAGAGTATGGGAGAGGGTAGTGGAATTCCCGGTGTAGCGGTGAAATGCGTAGATATCGGGAGGAACATCAGTGGCGAAGGCGGCTACCTGGCCCAATACTGACACTCAGGTGCGACAGCGTGGG
+
ABCC=@?>5??>A=A@@@?B@BBB=?1729===?;???AC=BAAAAA??BB@BB?ABC@ABAAAACCGF<AABBD>B@@;;95)554;6;@HFG?DAG?BAAABBBBCC@@?AA9:;@BBB:95AAA;3?@<;=6@=@AA8<6?<?C<A?AB?>>BB7??8>6CBBBBB@BB>?=<=5AA?A?@B:;;BCC?@AC@D?BA>@<<=:00)0>3:4:=:??@@?899@@67777873333/999
@N9IO0:00999:06088
TACGGAGGGGGCTAGCGTTGTTCGGAATTACTGGGCGTAAAGCGCACGTAGGCGGCGATTTAAGTCAGGGGTGAAAGCCCAGTGCTCAACACTGGAACTGCCTTTGAGACTGGATTGCTTGAATCACGGAGAGGTGGGTGGAATTCCGAGTGTAGAGGTGAAATTCGTAGATATTCGGAAGAACACCAGTGGCGAAGGCGGCCCACTGGACGTGTATTGACGCTGAGGTGCGAAAGCGTGGGGAGCAAACAGG
+
BCBC@ABBAB1AAACCCC<AA@CC@C?B>AA@@C=B?@@B;@@@AC@@@AB?AA=ABBBB>B@BB@BAAA8ACCC=BBB=BBBBBBBE?A@ACC?C@AAAC?CC8;:BBBBB<??<???=AB?BBBBC>@@?@;>>=8>A?B<@=A7::BBBBBBBB?BCDD>B?AAAA>::??8==8=8=<7=8818<::5;;=:>=AA>DK7;;>>9======>@6;;??===;;6;>>@BF:@?<<<DD3@@@@@:==<3
@N9IO0:00999:06094
TACGTAGGGTGCGAGCGTTAATCGGAATTACTGGGCGTAAAGCGTGCGCAGGCGGATTGTTAAGCAAGACGTGAAATCCCCGGGCTTAAACCTGGGAATGGCGTTTTGAACTGGCAGTCTAGAGTGCGTCAGAGGGGGGTGGAATTCCACGGTGTAGCAGTGAAATGCGTAGAGATGTGGAGGAACACCGATGGCGAAGGCAGCCCCCTGGGATGACACTGACGCTCATGTACGAAAGCGTGGGTAGCAAACAGG
+
BBBBB@@A<@BABCBABB@C@CCC?B497;AAAB=AA@@@8ABB<;:CB@@=9:4;B<@A<@<AAA?BB@@@ABC=AACB9BB<@@2::0;=;;:04.4;6<;>CC9;6:>B@<?7000@?099?@???<;8333333#37,3,3383:49.4:999:;;;<AD<B@@@CB@@@CC@@@>@@:=::;;59:??;@@A;=988:>==?1@AB=AA;;;<;;BCBDGBBAB;;;;;AB8;;9=>>5?999@D<AAC?
@N9IO0:01011:06108
TACGTAGGGTGCGAGCGTTAATCGGAATACTGGGCGTAAAGCGTGCGCAGGCGGTTGTGTAAGACAGGATGTGAAAGTCCCCGGGCTTAACCTGGGAACTGCGCTTGTGACTGCACGGCTAGAGTACGGCAGAGGGGGGTGGAAGTTCCACGTGTAGCAGTGAAATGCGTAGATATGTGGAGGAACACCGATGGCGAAGGCAGCCCCCTGGGCCGATACTGACGCTCATGCACGAAAAGCGTGGGGAGCAAACAGG
+
BCAA@BBC=?@?A@??;;5;;AA=8=+00>=>@8:5;A@8AAACC;;<@@?BB=B?;;9=?:9949?5;4477::+//7;;.;;277474=5773(3-33333;?6B=CCCBB89:B:??B987;B@=9=0//.....$--27(..(-06------:88:>=BB=BAAA@AA???CAA@8::;?=@@@>BB;;6;@A=@@A@;;;;;);;:.949=@B@A@@A9:9::;@@?A:9:9&:@<BCDC7@AA@@:@AA=
@N9IO0:01012:06069
TACGTAGGGGGCTAGCGTTGTCCGGAATCATTGGGCGTAAAGCGCGCGTAGGCGGCCCGGTAAGTCCGCTGTAAAAAGTCAAAAGGCTCAACCTTTGAATGGTCAGTGGATACTGCCGGGCTAGAGTCCGGAAGAGGCGAGTGGAATTCCTGGTGTAGCGGTGGAATGCGCAGATATCAGGAGGAACACCAACGGCGAAGGCAGCTCGCTGGGACGGTACTGACGCTGAGGCGCGAAAGCGTGGGGAGCGAACAGG
+
@@AABBBDDD5AABBAAA=BBB@B@C@;;;BACD?@@?AA69;9;99<<<<:00*//(-366(--/)//7779===)669677+73----(-(--(-60/5.5<:<<>9<<::9//)/7.79<<;<;;7;4848:838:556>:>:@9;7;>9:;;<<=C?BD>@<AB>@@B;;;;;B@@<@@6;8;AA@D@BB@BCB7:8:AA@AA@@@BB<BBC@BBBB;;;BA@@@A?@@ACCC<B::;CCC5;;AA@?;;;5
@N9IO0:00981:06112
TACGAAGGGTGCAAGCGTTACTCGGAATTACTGGGCGTAAAGCGTGCGTAGGTGGTTCGTTAAGTCTGATGTGAAAGCCCTGGGCTCAACCTGGGAATGGCATTGGAAACTGGCGACCTAGAGTGCGGTAGAGGGTAGTGGAATTCCCGGTGTAGCAGTGAAATGCGTAGAGATCGGGAGGAACATCTGTGGCGAAGGCGACTGCCTGGACCAGCACTGACACTGAGGCACGAAAAGCGTGGGGAGCAAACAGG
+
@@CBA;@@;;<:C=A@AA>ABBC@?A=><>B?@@<@@?AB=BCC@@@BBAB?BC?C?CB>?A89;BBBBCCFC@@66:609A;4CBBB:J466=6B:?C9@@A+0,0B3@BC8CCCC?BBBBAA@9;.:?:;;B;@@C@@:?5:.4:1=7@@@@??==<79959@??@A@A@>:99<5==9@<@@@@@;:<7;;B5;5;;;9<99999.55259<;;?ABB@;9544.:4;;:;;&:BB;;;;.4?=>=6=9;5
@N9IO0:00985:06110
TACGTAGGCAGCAAGCGTTGTTCGGAGTTACTGGGCGTAAAGAGTGTGTAGGCGGTGTCGCAAGTTCGGTGTGAAATCTCCCGGCTTAACTGGGAGGGTGCGCCGAAAACTGCGGTGCTTGAGTGCGGGAGAGGGAAGCGGAATTCCTGGTGTAGCGGTGAAATGCGTAGATATCAGGAGGAACACCTGCGGTGTAGACGGCTTCCTGGACCGTTACTGACGCTGAGACACGAAAGCGTGGGGAGCAAACAGG
+
BA@@@::6;BB@D?CBBB?CE@CC??@?6:;@@@:@@@BC>CBAAC@@>;;4;@;@BCCCDC?CD?BB@BBBBBC>CCBBB<@<??=@=ABBB=AAA:98:AA6AADD9ABB=B;>=CB=?@ABB;:;6;B@AC>B?A@@<A?A?B<?;8BBBBCCC:EEDA6>>>CBBBCBCB=B?6?:2525<@=BBCB?AAA@A@@@8::?C9BC?BB?BB=??@@@@??@@@@@@ADBBA<BA<AA>>1B@KD@6;694
@N9IO0:00988:06139
TACGTAGGGTGCGAGCGTTAATCGGAATTACTGGGCGTAAAGGGTGCGCAGGCGGCCCCGCAAGTCAGACGTGAAATCCCCGAGCTCAACTTGGGAATGGCGTTTGAAACTACGGGGCTGGAGTGTGGCAGAGGGAGGTGGAATTCCACGTGTAGCGGTGAAATGCGTAGAGATGTGGAGGAACACCAATGGCGAAGGCAGCCTCCTGGGCCAACACTGACGCTCATGCACGAAAGCGTGGGGAGCAAACAGG
+
AAACCCBE>BBBBAA>>>=A>ABC@B>B<@@BBB<BDCCC<A@<?A??<@=800)/;;+:?C?;99BBBBCC@A<05:55'5C@=@@A>BC@DC?D?BB@AAAC=BCB=BAAACCD<GFE@CCBBBB@CAAAA@9;;7;A?B=@>@?BBCCCBBBBB@;::B=@@>>>>ABB@AABA?AA4939>B;?499;><;5;587785771777.;1718>=99@=7777==?ABCBCC<@???AAA6AAAAC<AAA=
@N9IO0:00991:06128
TACGTAGGGTGCAAGCGTTAATCGGAATTACTGGGCGTAAAGCGTGCGCAGGCGGCTTTGCAAGACAGATGTGAAATCCCCGGGCTCAACCCGTGGGAACTGGCATTTGTGACTGCATGGCTAGAGTGCGGCAGAGGGGGATGGAATTCCGCGTGTAGCAGTGAAATGCGTAGATATGCGGAGGAACACCGATGGCGAAGGCAATCCCCTGGGCCTGCACTGACGCTCATGCACGAAAGCGTGGGGAGCAAACAGG
+
BBAAAAAA<AAAE?CCCC@E?A@=8<*0)0==<>8CBCDD>@@CA@<CA<96;B;<=>6==>9<<<??C?=99<B=ACDF;CC=B?::.44(44;;1;-//-(--/;/:;;==@?;??A=@>=<><==9;5;@@@CHLG3DBB=A6;5;>BBDA@@BB;;;DCDC>BBC@@BBBA;::??290;=;>>>,0/==;<9@5935506;>>2>@@6<86699:ABB@@B?>==>;;;;;;5<<;<889.:@@CD=A?A=
@N9IO0:01002:06121
TACGGAGGGTGCAAACGTTGCTCGGAATCATTGGGCGTAAAGCGCACGTAGGCGGTCCGGCAAGTCGGGTGTGAAAGCCCTCGGCTTAACCGAGGAAGTGCATTCGAAACTACTGGACTTGAATACTGGAGAGGATCGCGGAATTCCCGGTGTAGAGGTGAAATTCGTAGATATCGGGAGGAACACCAGTGGCGAAGGCGGCGATCTGGACAGATATTGACGCTGATGTGCGAAAAGCGTGGGGAGCAAACAGG
+
CCCB?AAC>BBBEE?;;;@A;;;B=B>BBAA:AC7:::DD:A:8:?@@@::6::6:A>A6::<?AACC;??>?@<:@AA9@9944=<@9>8:498>=@@@A:;49@@?:AABAA@<;;;?AB?;;;<B?BCBC?BAAA;;7<?C?BC=B@BAA?@@@:>>=?9@=@ABBBCCB@@@A8>?;?=ACC@CA@@=@@@=B?@@=<;;BCCB<@@B;;;CD?AAGCCFCCCAA@>::::.;ABAACC9;;BBG;A;;5
@N9IO0:01003:06153
TACGAAGGGGGCTAGCGTTGTTCGGAATTACTGGGCGTAAAGGGCGCGTAGGCGGTCCTGATCGTCGGATGTGAAAGGCCTGGGCTCAACCTGGGAATGGCATCCGATACGGCGGGACTGGAGTGTGGGAGAGGTTGGTGGAATTCCCAGTGTAGAGGTGAAATTCGTAGATATTGGGAAGAACACCGGTGGCGAAGGCGGCCAACTGGACCACAACTGACGCTGAGGCGCGAAAGCGTGGGGAGCAAACAGG
+
DCBCB?BBAA2ABBBABB?BB?BC?C?B?BCBBB=B@@@B=BB=BC:;:BB>AB=?@=9:8?A>??A>A::;CCC=B@CACBB>BDDB=@<@A@;A@BC>B@??>@;;;AA:;;;0;;;@;;::BBDD@CAA@@B?B:;;=@=@=@C>DBBC;;;;;=@@@@;A=@AA;;;@@@>AA;?;@@=A@@9@=@@>ABC@C@AB:@,0,0>@*00;@AB<AA@@?A?==994:?A??>.9;99@@A4???@@9@AA?
@N9IO0:00968:06192
TACGGAGGGGGCTAGCGTTGTTCGGAATTACTGGGCGTAAAGCGCACGTAGGCGGCTATTCAAGTCAGAGGTGAAAGCCCGGGGCTCAACCCCGGAATTGCCTTTGAAACTAGGTAGCTTGAACACGGGAGAGGTGAGTGGAATTCCGAGTGTAGAGGTGAAATTCGTAGATATTCGGAAGAACACCAGTGGCGAAGGCGGCTCACTGGACCGTTGTTGACGCTGAGGTGCGAAAGCGTGGGGAGCAAACAGG
+
A@@@9;9;:;);CAB@???BB@CC@C?B?BA@@E>9::CE<@@CBB;;;AA>@@<@CBC@BB?@@CBB:;7<;;C;AA@0;;;.;:;9:???*924:@069@CC>CCD=BCCC@CCABB?AB>BA@??9?@@@=AAAA@A<?<?<@=A???AA:;;;5;@?=9@=?>@@?>A@@=@@@B<?@?BAA>B@@@=@BA>A=;;7;AAABCD>BB?@A<AB>CCBBCCAAA@BBBBAA:@@??A@A7BBBBD>BBB@
@N9IO0:00970:06165
TACGTAGGTGGCAAGCGTTGTCCGGAATTATTGGGCGTAAAGGGAGCGCAGGTGGGAATGTAAGTCAATCTTAAAAGTGCGGGGCTCAACCCCGTGATGGGATAGAAACTACATTTCTTGAGTGCAGGAGAGGAAAGTGGAATTCCTAGGTGTAGCGGTGAAATCGCGTAGATATTAGGAGGAACACCAGTGGCGAAGGCGACTTTCTGGACTGTTACTGACACTGAGGCTCGAAAGCTAGGGGAGCGAACGGG
+
ABCABAC@A@=@C;@@AB9;;B@D@D?B?AC@BB=:99<91<=8?>=@@@@?@CD<B?;96>7;;>D?BBB>B<<0999A@@@0BBEF@DDD;AAC>>>@7=>>>=<4;;<<<<<3;;055<=<<<><<<?C:CC<AAA<?786>39/0)---.-0;69=>82=833377;7338177333,3488:5----(--:7;7;=;;;>7>B?6=80/06:>>@?A::9BCC?B@?@BB8:0=>>>>+//:776?CC6
@N9IO0:00971:06176
TACAGAGGGTGCGAGCGTTAATCGGAATTACTGGGCGTAAAGCGCGCGTAGGCGGCTTTGCAAGTCGGGTGTGAAATCCCCAGGCTTAACCTGGGAACTGCATTCGAGACTGCATTGCTAGAGTATGGGAGAGGGAAGTGGAATTTCCGGTGTAGCGGTGAAATGCGTAGATATCGGAAGGAACATCAGTGGCGAAAGCGACTTCCTGGACCAATACTGACGCTCATGTGCGAAAGCGTGGGGAGCAAACAG
+
BBBCBBBB<;;9A:::::=A4:9@9?:>5:8@@A=BBBBC<A??>??A:;;?;;5;;;.;@C?BBBDL?EB==;C<AA@A3;;5;@=@=B?@CC;C;ABBBCC?CBAAB@CBBBA79:?@?@?AAAAA=BBBCC;@=@BB>B?BC=B?B?AAB@@AC@CBCC>BBBBBCBBB;;;B@C8;:;@BBBCCCBC@BBBB<A@@CCB>C<;;6;B?B?CCCCCA<;;BBAA@@@@??A8;;9:;::-9<9:9,9=<
@N9IO0:00972:06201
TACGTAGGGTGCAAGCGTTAATCGGAATTACTGGGCGTAAAGCGTGCGCAGGCGGTTATGCAAGACAGATGTGAAATCCCCGGGCTCAACCTGGGAACTGCATTTGTGACTGCATGGCTAGAGTGCGGCAGAGGGGGATGGAATTCCGCGTGTAGCAGTGAAATGCGTAGATATGCGGAGGAACACCGATGGCGAAGGCAATCCCCTGGGCCTGCACTGACGCTCATGCACGAAAAGCGTGGGGAGCAAACAGG
+
ABCBB??>8:;;A=A@@@?B@CB?;>+0)0:=<<8;99DE>C@A@@@BB@@>AC@CACDCCC?BB9;;:;>;>??8@AAA7AC8;;AA5;69==8?:CCC@A?C>BCBBBAA999C?BBBA@@?A9829??@@@@@0@AA=A7<7<<@@A@@@@@ABBBBBB=@@@@@@AA@?:999290;A;A>>,0/9967997:2//)////'/<:3:7/---////779:33333393333&4333333&348;>5;;;8
@N9IO0:00980:06175
TACGTAGGGTGCGAGCGTTAATCGGAATACTGGGCGTAAAGCGTGCGCAGGCGGTTCGTTGTGTCCGATGTGAAAGCCCCGGGCTTAACCTGGGAACGGCATTGGAAACTGGCGGGCTGGAGTGCGGCAGAGGGGGGTGGAATTCCGGCGTGTAGCAGTGAAATGCGTAGAGATGCGGAGGAACACCGATGGCGAAGGCAGCCCCCTGGGCCGACACTGACGCCTCAGGCACGAAAGCGTGGGGAGCAAACAGG
+
CB@AABBD=BABCCCBBB@C>BBA>>-00>>>><;9:CL=CCC;<;BBBB?BB?B>BCB?@@@BB?@@@AABCC>CD>A2BB:?@4;5;5;;;/96;<69992:46=4;@@69;;79BD=CC:;:C<@??;:::::%9@=B5;0:2;.9:8>?988::C@CC<999@??ABBBCBBB878/36::;8DBBB;@@>0937<73333$38919,33337777878288884::::?>6CCBA@AA6@A@AA:@BA<
@N9IO0:01002:06208
TACAGAGGGTGCGAGCGTTGTCCGGAATCACTGGGCGTAAAGGGCGCGTAGGCGGCTTGGTAAGCGTGCGGTGAAAGCTCGAGGCTCAACCTCGAGTCTGCCGTGCGAACTGCCGAGCTGGAGCACGGTAGAGGCACATGGAATTCCGGGTGTAGCGGTGGAATGCGTAGAGATCCGGAAGAACACCGGTGGCGAAGGCGGTGTGCTGGGCCGTAGCTGACGCTGAGGCGCGACAGCGTGGGGAGCAAACAGG
+
@@B;;;CI?BBABAA???>::;@C<@?@@BDAAA=ABAAA5883:;9?@@@=;;6;A=@?BD?BBBB??@<@@@@6;;@?B;:7;BBC>B?BDCBBBBC;;6;AAA;;5;@>@=@A@@@C>AABCCB?BAAAA>@A;;;B?B?C?A?AG?CCA??@@=??;??@@?@@@@B@@@B@C@D=A@>@@A@C@BB@BBE?C?CB?CCCBD;;;0;=@AAAA@BBBA@;;9:4:A@@@@BBBBBDDE;;:ACC7:9?=
@N9IO0:01007:06168
TACGTAGGTGTCGAGCGTTGTCCGGATTTATTGGGCGTAAAGCGCCCGCAGGCGGCTTGCCAAGTTCGATGTGAAATCTCCCGGCTCAACTGGGAGGGTGCATCGAAACTGGCAGGCTTGAGGCAGGGAGAGGGATGTGGAATTCCAGGTGTAGTGGTGAAATGCGTAGATATCTGGAGGAACACCAGTGGCGAAGGCGGCATCCTGGCCCTGTCCTGACGCTCAGGGCGAAAGCGTGGGAGCAAACCGG
+
C>@BB::2;ABBBBABBB9<=C:?<CD@6BB:B>7CCCB@8CB=B@6BC=C8B<8@@59A8A5;?8A@<;;;6=?6@@AC>6B:>CBB9BA@905;5)5@?A@:4;4)4@@6;443?;7AAA8A983(4:4:4(4:456:=:C8A75509>:<<;?7;@B:4BB966>DEB;<7/0)/85:6:::4::87170/)/)/0)/977259.:939===9<<<=?;;@;;=26:==255////)/-.--(/)/4
@N9IO0:00968:06236
TACGAAGGGGGCAAGCGTTGTTCGGAATTACTGGGCGTAAAGGGCGCGTAGGCGGCTTATCAAGTCAGGCGTGAAATTCCCGGGCTCAACCTGGGGGCTGCGCTTGATACTGATGAGCTTGAATGCGGGAGAGGATAGTGGAATTCCCAGTGTAGAGGTGAAATTCGTAGATATTGGGAAGAACACCGGTGGCGAAGGCGGCTATCTGGCCCGTAATTGACGCTGAGGCGCGAAAGCGTGGGGAGCAAACAGG
+
@<<00*0000*0927<0:4:=8=C:C@C@CCFIG?AABCG;AA>A;ABKDD@CD@CC@BCBG@CCACC:AABBAE=B?BD;@@;@?@@?B?AAAAA1??CABAB?BAAAA9:9BBC?A@;@@;;;;CC=AABA<AB;;:A=@<A?DD>???A<>>00+0>@>9B?988ABA@@=5;;09:=?>?@@=B<;;8;AB?B?BC?BBCDDCCABB:;;A?B?BAB@@@ABC?BAA<;;0;AABACC7;;;:@8@BA=
@N9IO0:00973:06230
CACGGGGGGGAGCAAGCGTTGTTCGGAATCACTGGGCGTAAAGGGCGTGTAGGCGGTCAGGTAAGTGAGATGTGAAATGCCCCGGCTCACCCGGGGACCGGCATCTCATACTGCTTGGCTTGAGTACGGGAGAGGATGTGGGAATTCCTGGTGTAGCGGTGAAAATGCGTAGATATCAGGAGGAACACCGGTGGCGAAGGCGCACATCTGGCCCGATACTGACGCTGAGGCGCGAAAGCTAGGGGAGCAAACGGG
+
>?:;:;:;:":9::3=??A496:AB:B@CCCCCCB<:;;BB=BL?CCDDBAA=::4;@>@;A@7B?A@BBB@BAB<4;6;==0@9B>;@;>4@<=099?D=ACCCCCBBBBAA@C@D@A?=AA@@@@AB=:::@:>>=:::.9=@<A>??;>@@@@A@=@;877&9<?=?B>??A?@@B7;;?A=A@@;@=?<8<00+0;>=>AA@A@AB=@@<@BBAABB@@@AAAAB>@AA;;;0<::::AB9AABBE>CBC=
@N9IO0:00993:06216
TACGGAGGGTGCAAGCGTTGTTCGGAATCATTGGGCGTAAAGCGCGTGTAGGCGGCTTGGCAAGTCGGTTGTGAAATCCCGGGGCCCAACCCCGGAACTGCATTCGAAACTGCCTCGCTAGAGTCCCGGAGAGGAAGGCGGAATTCCCGGTGTAGAGGTGAAATTCGTAGATATCGGGAGGAACACCAGCGGCGAAGGCGGCCTTCTGGACGGTGACTGACGCTGAGACGCGAAAGCGTGGGGAGCAAACAGG
+
AABB?@@A9A@AA=A@@@@BBAEJAC=??BB8?=4@@:::59??:>=00//)/717:6:7BC?BBAB>A>A@BBC?CED>CDC;CD;?=CAC9A>C?B???BB?BBCC=A:;:?BBDGCCBBCBCG>G?AAAA?C@CA??=?=?=?C>C?:;;A@;;8;@BC<B?BCBBBDCBAAFF=CC@C@CCCAEGCB@BDC?A?;;5;:?:ABB>BCC@BAAAC;98BBBBBCCCDCCCB=B;;;CJJ9AAA@@6A@A6
@N9IO0:01000:06229
TACGGAGGGTGCAAGCGTTGTTCGGATTTATTGGGCGTAAAGCGCGTGTAGGCGGTCTCTTAAGTCTGATGTGAAAGCCCTGGGCTCAACCCAGGAAGTGCATTGGATACTGGGAGACTTGAATACGGGAGAGGGTAGTGGAATTCCTAGTGTAGGAGTGAAATCCGTAGATATTAGGAGGAACACCGGTGGCGAAGGCGGCTACCTGGACCGATATTGACGCTGAGACGCGAAAGCGTGGGGAGCAAACAG
+
BBCC9@?:4@??A:B@B@8@A7;C8AB>5?>9C=7BCA@;4>?9?B@A@BB:BD:BBA@@29.4?A@ABB@?@B=8=C>8CC=4?:@?7@>8DD9A<<BBBBB9B9::?CBB=5???C?4>:4:@AA;0>=873(3<8=<8<7;7;044@?;45<8@;ACC>4;>5;<@A@B:62:=79;168B<B:C466900/)0)//1:8@:7AA7@;8<?444.4;?33433;=8?8333(3339?<<1;55=;1:44
@N9IO0:01002:06220
TACAGAGGGGCAAGCGTTGTTCGGAATTATTGGGCGTAAAGGGCGCGTAGGCGGTGCGGTAAGTCACTTGTGAAATCTCTGGGCTCAACTCAGAGTCTGCAAGCGAAACTGCCGTGCTTGAGTATGGGAGAGGTATGTGGAATTCCCGGTGTAGCGGTGAAATGCGTAGATATCGGGAGGAACACCTGTGGCGAAAGCGGCATACTGGACCATAACTGACGCTGAGGCGCGAAAGCTAGGGGAGCAAACAGG
+
B@B?>9:::-9>5:<BBACC@CD@B<?;=<189/:==>?<AC>BBBBCBB?AC@BB>=9<<2::@@AA>?@;;;.;CCBBBB>BBCCAGGBBAA@BBABBB5;;;:@6@A@@8::BBC:;;C@@@DD8;;BB><;;A@?=?9@5:9.8;<@>?=>?;?>BC>988BCCBEBCCBBB8@>;@:@@@;?::8;@A@C>C?@=899AAAA5998?BB?CBCBBB?><77/89:?@B=B?@??==2=999?8?AA@
@N9IO0:01007:06244
TACAGAGGGTGCAAGCGTTAATCGGAATTACTGGGCGTAAAGCGCGCGTAGGTGGTTCGTTAAGTTGGATGTGAAAGCCCCGGGCTCAACCTGGGAACTGCATTCAAAACTGTCGAGCTAGAGTATGGTAGAGGGTGGTGGAATTTCCTGTGTAGCGGTGAAATGCGTAGATATAGGAAGGAACACCAGTGGCGAAGGCGACCACCTGGACTGATACTGACACTGGAGGTGCGAAAGCGTGGGGAGCAAACAG
+
AA@;;;DC=@@?@?B@???C=@?B?A6:3:@??B;:9;=90999>?;;;;;?CD?B>BBD9;;:C@D=AA@@AA@9;;5505@8@?BC?B?@@@;@:<556>C800;;.?///@://5<<A;A@:@C?ABBAA@3@A6?:4:.33,36@A@A?@@00,0===50//777525=;<<18086;4;9=9==?;88;:286A;;;=;95;=5;;;;9==<86/665/.).;4=@::;B9?7;;=>>2?==<A:898
@N9IO0:01011:06213
TACGGAGGATCCGAGCGTTATCCGGAATTATTGGGTTTAAAGGGTGCGCAGGCGGGGATCTAAGTCAGGGGTGAAAGACGGTGGCTCAACCATCGCAGTGCCTTTGATACTGGATTCCTTGAATATACCTGAGGTAGGCGGAATGTGGCAAGTAGCGGTGAAATGCATAGATATGCCACAGAACACCGATTGCGAAGGCAGCTTACCAAAGTAAGATTGACGCTGAGGCACGAAAGCGTGGGGATCGAACAGG
+
CCCB?A@>AAB?BBB?@?@BBB@E@C?A>BB?AC=BB=BD=BB@BCAABAA>@CCC9AAACD@CCBBCBB9AAAB<BBBC@CCABBBC@C@BAAB99:@AB>AB<ABC?@@D@BB@B?C@CCABBBCC?;;;GAFGGAAA?A@;<;;7;A>BCA@@C?BBBA<;;;BBAAACBBBA=@A@A@=A@@;@>>3::>?;?5:8>>>99938<388758;=8?>@?A@@??9=>>999+9???ACC:?;;@A79;?8
@N9IO0:01012:06250
TACGGAGGGGGCTAGCGTTGTTCGGAATTACTGGGCGTAAAGCGCACGTAGGCGGCTTTGTAAGTTAGAGGTGAAAGCCCGGGGCTCAACTCCGGAATTGCCTTTAAGACTGCATCGCTAGAATTGTGGAGAGGTAAGTGGAATTCCGAGTGTAGAGGTGAAATTCGTAGATATTCGGAAGAACACCAGTGGCGAAGGCGACTTACTGGACACATATTGACGCTGAGGTGCGAAAGCGTGGGGAGCAAACAGG
+
@@CC?AABA@2A@ACBEE@BB@BCAC@F9::CBE>BABBE=@@BBC9;:BB=:;;;CD?GBB@BCABCCCABBBF;;9C>CLE;CCBB>@@A?B=A>@?BB>@@:@@BBB@@@ABBCCCBBB;@6<<A?CBCCADD?BBC@D@D@C@CCCFBCCBBB@AAAB:@:@@BAA;;:A5;;<@<?B<@@A=;;;:8:AC<?=@ABBBACCCC@CCBBABBB>BCBCCBBBB=A?@;;;/;;CCCEL;BA@@D=AAA?
@N9IO0:00970:06285
TACGAAGGGTGCAAGCGTTAATCGGAATTACTGGGCGTAAAGCGTGCGTAGGCGGTTTCTTAAGTCTGCTGTGAAATCCCCGGGCTCAACCTGGGAATGGCAGTGGATACTGGGAAGCTAGAGTGTGATAGAGGATGGTGGAATTCCCGGTGTAGCGGTGAAATGCGTAGAGATCGGGAGGAACATCAGTGGCGAAGGCGGCCATCTGGATCAACACTGACGCTGAGGCACGAAAGCGTGGGGAGCAAACAG
+
AA?::4;;0;?BB=B;:;?A>ABB=@>@>ABABA;@A>?>7@AAABBAA@@>@@=@C>BB>B?CBB@?BBBCC@B4<BBB7BC<A<CC?D@CCC>C:CC<BCBCB?BBBBBBD>F9;@BCABB@@@BBBBBAA?CBB?BF?B?B?AB=B=AABBBAB?AAAB9?@@<888;8>@:::2:;5?<AAABCBBB?BBA>B?AA=A=@@BBA=?AAA:??@:::??@??>?8<57782)5B;;>??19:;==4=77
@N9IO0:00975:06260
TACGGAGGGTGCAAGCGTTATCCGGATTCACTGGGTTTAAAGGGAGCGCAGGCGGACTTGTAAGTCAGTGGTGAAATACCTGAGCTTAACTCGGGAACTGCCATTGATACTATAGGTCTTGAATGTTGTTGAGGTTTGCGGAATGGGTCATGTAGCGGTGAAATGCATAGATATGACCCGGAACACCTATTGCGAAGGCAGCAGGCTAAACAAATATTGACGCTGAGGCTCGAAAGCGTGGGGATCAAACAGG
+
ACBB@BCC=A@@C<?????BCC@B@AA;===888-:A.:9/3;19>@@?BCHCB?BB@;@@A5:AA@@AB?BBED>CCB?9:9?@@@D?@@CED>C899658;B;@;;;BAA@A@=AAA4;;?;;=ADD@AA@?BB<BBB@B@BBM>A@@000;<;?<?7893:?>@AA@@@@:::@B<B?A>AAA?@AA3::9:3:?@AAC;;5;===9?AC=CBB@CB@@@A@9939=:9:A9??CCBBB:AAABC=??@>
@N9IO0:00982:06294
TACGGAGGGTGCAAGCGTTATCCGGATTCACTGGGTTTAAAGGGTGCGTAGGTGGGCTAGTAAGTCCGTGGTGAAATCCCCGAGCTTAACTCGGGAACTGCCGTGGATACTATTAGTCTTGAATATCGTGGAGGTAAGCGGAATATGTCATGTAGCGGTGAAATGCTTAGATATGACATAGAACACCGATAGCGGAGGCAGCTTACTACGCGATTATTGACACTGAGGCACGAAAGCGTGGGGATCAAACAGG
+
;;;B?AAB=BBAC:C9667;AB;@=@B?A@A998-9?.9:/3;1>>CCBBB?BBE>CCBBBC@BCC@CCE@BCBC>CCDD;EBCB@7A7<965<2B.55555:::7<CB?@==296@<?<@A=A@@@AAC?@A>@B>=00+06<=:>@@A::::99<8<=>?9:98>=?@A@@;;;;;;BBB=A@@<?@B@@@@;;;5;BBCC@BBCAA@ABAA=AB9CCBBBA;A?6@?A9;;09;;;BCC7BCBAC;;;97
@N9IO0:01002:06285
TACAGAGGGTGCGAGCGTTAATCGGAATTACTGGGCGTAAAGCGCGCGTAGGCGGCTTTGCAAGTCGGGTGTGAAATCCCCAGGCTCAACCTGGGAACTGCATTCGAGACTGCATTGCTAGAGTATGGGAGAGGGAAGTGGAATTTCCGGTGTAGCGGTGAAATGCGTAGATATCGGAAGGAACATCAGTGGCGAAAGCGACTTCCTGGACCAATACTGACGCTCATGTGCGAAAGCGTGGGGAGCAAACAGG
+
BBEAA@BA<AA@>888:9??89:C@C@C?DABBD@????A8?89:@@?@@A4;;5<AA6?A?8??9:;6:99BBD<CBBB7;;8;<<;<D9;;;.:9=?AACCA;;;CEB;;;A@<@@@???ABBCDD=CCCCC>C?BCC?C<@@;@=B=;;;AACC>C;;;0<AAAA@@@@BBAB?B?B>B?@AABACAA>A;;<0;@AABB=B?AA<AC?B?CCCABBA@ABBBBCCCB@@@;;;;@BGD:;;;DC>CBB9
@N9IO0:01009:06264
AACGTAGGGGGCGAGCGTTGTCCGGAATTACTGGGCGTAAAGGGCGTGTAGGCGGCCAAGTAAGTCAGTCGTGAAACCCAGCGGCTTAACCGGTGGCTGGCGATTGAAACTGCGTGGCTTGAGTGCAGTAGAGGGGAGTGGAATTCCCAGTGTAGCGGTGAAATGCGTAGATATTGGGAGGAACACCGGTGGCGAAAGCGGCTCCCTGGCCTGTAACTGACGCTGAGGCGCGAAAGCGTGGGTAGCAAACAGG
+
@5@B@;:;;;*;@00000)/99<A@CAD@CBBCD>BBBC?6@@:@AAABCC=AA=@=A7BBB=ABB@@@BB<BBC>CE>BB;;;9B?B@DAD@AA7?;;6;<<<8>>@7CCCCHBC@BF?BBDAAABBBAB@>>>4@@@A=A=A>AB<BBBB@@@AA=A>>?9@@@BBCBCBBB@BB=B<8C;A@@<@8?;7?<<=6BBC@BBBC<BB?B>A@??8?@?;5;=>=75/9<>>?D:@=;==7078>BC=0=7>6
@N9IO0:01010:06282
GACAGAGGCCTCAAGCGTTAGGCGGAATCACTGGGCTTAAAGCGTGTGTAGGCGGATCGTTAAGTGCCTTGTGAAATCCCAACGGCTCAACCGTGGAACTGCTTGGCATACTGGCGGTCTTGAGCCATCTAGGGGTCGCTGGAACAAACGGTGGAGCGGTGAAATGCGTAGATATCGTTTGGAACGCCTATGGTGAAAACAGGCGACTGGGGATGTGCTGACGCTGGAGACACGAAAGCCAGGGGAGCAAACGGG
+
@??>@::6;>AAA8;;BB?BD?AA?A@CCCCDGM?BB6;;0:=;;;;A@@@?CD?BBBBB<?<@AAA@C?AACCB=@??+0-0=9=?AA;@499?9>:?CCBB?C@CB;;;BEABCABBB6;;;;5<ABAABKE9BBBCAA6:699@/006:;)0/660788;5<<>>>>@=<@=>:9:.:4:29::29@@@;@@@@@09==9@<999EDD9BB@696===<::/0)//0378=9>68:79;<<066<<=4<==6
@N9IO0:00965:06324
TACGTAGGACCCAAGCGTTATCCGGAATGACTGGGCGTAAAGAGTTGCGTAGGTGGTTAGTAAAGTGAATAGTGAAACCTGGTGGCTTAAACCATACAGACTATTATTCAAACTCACTAACTCGAGAATGGTAGAGGTAACTGGAATTTCTAGTGTAGGAGTGAAATCCGTAGATATTAGAAGGAACACCAATGGCGTAGGCAGGTTACTGGACCATTTCTGACACTGAGGCACGAAAGCGTGGGGAGCGAACCGG
+
@@:;;AA?@@@;@=A;;;<;::496:<@@A;;6?8@>?=F<AA?>4=@:9996546;=@?@EC=@@@A7:;959<<2:6<8233-33-33(3-339:@@==?;:6//*/9919:9:AB@>BB344:A4<<7;;;<<7@B=@@A0;49>056@@BBDCC<@@;:;?8@?5:?CBBB@<4:>>+0)/)/0/)0)33288833,3>@:A?BBCB>BB=AA@8>>?AAB===BE>@998;<5;33:>??2??@?A:?8?<
@N9IO0:00983:06326
GACAGAGGGGGCAAGCGTTGTCCGGACTGACTGGGCGTAAAGCGCGCGCAGGCGGTCTGAGGCGTCGGTGCTGAAAGTCCACCGCTTAACGGTGGGAAGCGCGTCGATACGCTCAGACTGGAGGGCGGGCGAGGGTGGTGGAATTGCCGGTGTAGTGGTGAAATGCGTAGAGATCGGCAGGAACACCAGTGGCGAAGGCGGCCACCTAGCCCGCACCTGACGCTGAGGCGCGACAGCGTGGGGAGCGAACTGG
+
BBBBCCDCAC1CD>AABB?BBC?B?BBC???CDE>BA@?@6;:A@@?B@@??BB?@ABCAB?ABA::4:3:<993(3447@<9BBB@C@::;;ED>E@BBBBBBBCECCCCBA<ABBBBB>@@@;@BC?CCCDC>CF@ECGEAEAED?C@CC@@@@@>@CCC?DCBBBBAA99:7749991:8@@?4:;AA:>:A7<7<@=C?@@=@;;;D=BCBC?A;:9@BA???=???AA?AA@@@BCC:BBCCC@EDDA
@N9IO0:00986:06354
TACGGAGGGTGCAAGCGTTATCCGGATTCACTGGGTTTAAAGGGTGCGTAGGTGGGCAAGTAAGTCAGTGGTGAAATCTCCGGGCTTAACCCGGGAAACTGCCATTGATACTATTTGTCTTGAATACTGTGGAGGTCAGCGGAATATGTCATGTAGCGGTGAAATGCTTAGATATGACATAGAACACCAATTGCGAAGGCAGCTGGCTACACAAATATTGACACTGAGGCACGAAAGCGTGGGGATCAAACAG
+
BBCD?BBC:@@??;@@@@@CCC@CAAA=@@@AA@9??384(7;044;@;;;>A?A=@?;?CC>BBBBCCC@BBED>CCEC@CC<@@=@=@A0;9)55)599@;A=:@>@BBBBB=29;;;9B>:CAAAA?@::93:>;;;A>@=A@AAAB<BA<3333,9===8:3:A>BAAAAABAABB??@@AAC783:=>==@9=9=@>@<;6=893>>@95:@B?BAA=@A>00*/8.78;37979???2@?@@@7;;;
@N9IO0:01004:06327
TACGAAGGGGGCGAGCGTTGTTCGGAATTACTGGGCGTAAAGGGCGCGTAGGCGGCGACCCAAGTCAGATGTTAAAGTCCTGGGCTTAACCTGGGGACTGCATTTGATACTGGGTTGCTTGAATTCGGGAGAGGATAGCGGAATTCCCAGTGTAGAGGTGAAATTCGTAGATATTGGGAAGAACACCGGTGGCGAAGGCGGCTATCTGGACCGACATTGACGCTGAGGCGCGAAAAGCGTGGGGAGCAAACAGG
+
BA@;92:@?@,??@>@BB>AB@BB?B?B>A;;;@9@@@CC>CH>CCBDCBB@BB?BBBAD6:6;AA@@@BBB?BB>AACACDD>BBAC@EACCCC;:;;CCBAE=BABBAAAE=B?@@C@CC?@>@BC=@@@A?BBBBBB@B?C>AA9;;;?@AABB?CBCC<B?????@@@AC@CD;@59949=A:A>AA?BBB?B?AC?A?@@BAA?AB@BBBBB=AAAAAAAAA=?;;;:::*;:BB@BB6@>==9099:5
@N9IO0:01005:06349
TACGTAGGGTGCGAGCGTTGTCCGGAATTATTGGGCGTAAAGGGCTCGTAGGCGGTTTGTCGCGTCGGGAGTGAAAACCATGGGCTTAACTCATGGCTTGCTTCCGATACGGGCAGACTAGAGGTATGCAGGGGAGAACGGAATTCCTGGTGTAGCGGTGAAATGCGCAGATATCAGGAGGAACACCGGTGGCGAAGGCGGTTCTCTGGGCATTACCTGACGCTGAGGAGCGAAAGTGTGGGGAGCGAACAGG
+
AAAAAAAA;;;;@ACAAB?BBC?C@C@B@BC@CI?;;<;;7:D=CDBBBBB@BBACC>AA??9;:DDD<;<;CCCC;B>@@BB;@@?B@BCBBCC@CC>AAB=@<@ADDCDE>CCBCBBDCCB?BA;;:::::-9@?;:;4;;A5;6:A@?A@BBBA>A;99/7;;=?@ABC??@AA5;;<@<@@?<@>@@<@@?<?@AA?B=??BCBE>AAA>AA??????@@;;;>AB@@@B=BBBBBCC6;;;DC?:::?
@N9IO0:01007:06354
TACGGAAGGGGCTAGCGTTGTTCGGAATTACTGGGCGTAAAGCGCGCGTAGGCGGCTTGGCGAGTGAGGCGTGAAAGTCCTGGGCTCAACCTGGGGACGGCGCTTCAGACTGCCTGGCTGGAGTCCGGGAGAGGGTGGTGGAATTCCGAGTGTAGAGGTGAAATTCGTAGATATTCGGAGGAACACCGGTGGCGAAGGCGGCCACCTGGCCCGGTACTGACGCTCAAGCGCGAAAGCGTGGGAGCAAACAGG
+
@BA<:?5;;;*9=?@BCC?CB?BB?B6;09===B9A@@@@9@@@B@A@A;;5;;5<C=C?C<;:?A::5<AA<;;0;;;>AB@99:@B;A?@BB@2BBB?@BBA=@;<<@?=D=9909<:8>:99:@@/5544<244.48494:8<<??ABAA:939/9<?;1>?BAAAA@>:97:C?B@:@:0005;:=><;:::>=BB@B@BC@BB@BD=C>@@BAAA@@@>?=2;<9:9>?6??=999.3339=38><6
@N9IO0:00981:06381
TACGGAGGGCGCAAGCGTTGTTCGGAATCACTGGGCGTAAAGCGCGTGTAGGCGGCCGGGCAAGTCGGATGTGAAATCCCGAGGCTCAACCTCGGAACTGCATTCGAAACTGCTCGGCTCGAGTCCCGGAGAGGATGGCGGAATTCCCGGTGTAGGGGTGAAATCCGTAGATATCGGGAGGAACACCAGTGGCGAAGGCGGCCATCTGGACGGTGACTGACGCTGAGACGGCGAAA
+
;;@@;@A@<?AAC8;;AA7;;?BC@C:<:@ABBB<BBBA@459:9A@AABB?@?;?2;;)58289==9:435;;;5<>>5<;;7;<<<8=<@@@<?:==;@=<4<733(3::99:<8:??>9:;??9?;>:::.559.56:>;>9??8?75444444&499909:.444559;99<>0669=;<<;:A9652959.99??=@;@?=>>88998?<=??@AA?@<;;554939;999
@N9IO0:00984:06394
TACAGAGGCCCCGAGCGTTAATCGGAATCACTGGGCTTAAAGGGTGCGTAGGCGGGTCAGTAAGCGCTTTGTGAAATCCCACAGCTCAACTGTGGAACCGCAGGGCGAACTGCTGACCTTGAGGAAGCTAGAGGCTGGTAGAACGATAGGTGGAGCGGTGGAATGCGTAGAGATCTATCGGAATGCCGAAAGTGAAGACAGCCAGCTGGGGCTTTCCTGACGCTAAAGCACGAAAGCGTGGGGAGCAAACCGG
+
BAB@@::6:?@3@>@>@@=@=@AB>@=AADECCC>ED<@@8@A:ABBBBAA>ACD=@AACAA>ACCCBB<BB@@@;@CD:@@B@@ABBACBCBB@DAG@@A@BC=BBB?A;;;AAAB?B?CCC?C@BBBBAA@6::@=AABB?BBBBAC?BC?BCBB@BB?B@AAAFBBB???????>>@=@?@AA=@AB99:BD?B9:9@A:@@<;;<<0737(7178;>BCBCC>CBBBBBA=AA?@?BB9999BA9>293
@N9IO0:00988:06392
TACGGAGGGTGCAAGCGTTATCCGGAATTACTGGGTTTAAAGGGTGCGTAGGCGGCTTGATAAGTCAGGGGTGAAATCTTCCCGCTTAACGGGGGCTGTGCCTTTGATACTGTCAGGCTAGAATCGGGTTGAGGCAGGCGGAATGTGGCATGTAGCGGTGAAATGCATAGATATGCCATGGAACACCAATTGCGTAGGCAGCTTGCCAAACCTGTATTGACGCTGAGGCACGGAAAGCGTGGGGAGCAAACAGG
+
BBBB@BBA8@?=>;@;;;?CBB;@4939;>?:9958?9A>6B=8<BABCBC@A@7<;=@ABA@CB@A@EE;BBBC=BDC<A@0;5:.5.55555$5556@<8<B099;5@=999@@:@B@AB@FDAG-0+000+0//)/7-3-48?@>A>??@9:89/9><@8?8@AAABA;;6==;??@;?9?88-32;-333;;;2>:88>-77-77(36;;9==9=>;;?@A@=8;>00*0;*/0BB@@C6966@?6=9;;
@N9IO0:01013:06366
TACGGAGGGGGCTAGCGTTGTTCGGAATTACTGGGCGTAAAGCGCACGTAGGCGGCGATTTAAGTCAGAGGTGAAAGCCCGGGGCTCAACCCCGGAACAGCCTTTGAGACTGGATTGCTTGAACATCGGAGAGGTGAGTGGAATTCCGAGTGTAGAGGTGAAATTCGTAGATATTCGGAAGAACACCAGTGGCGAAGGCGGCTCACTGGACGATTGTTGACGCTGAGGTGCGAAAAGCGTGGGGAGCAAACAGG
+
=?@@=@CCCC2;;;BBBA>A@@BE?A?A?AAAAA9A@;;:.;=9><9:;AC@<;7;44;;)/)//----8(-/99/79939;;+////49;;,/)/,//5:8;=4;;;9555.55.5447<=.55955.5555.5<<555.4./)/)////79//5616>==4<84448343<<5:<.3-332333693445;87175//)/77:/658==5668<<8=>>>>CAAA=@BA;;;;*<:CCCGD9BA@@>5=992
@N9IO0:01017:05789
TACGTAGGGTCCGAGCGTTGTCCGGAATTACTGGGCGTAAAGAGCTCGTAGGTGGTTTGTCGCGTTGTCCGTGAAAACTCACAGCTTAACTGTGGGCGTGCGGGCGATACGGGCAGACTAGAGTACTGCAGGGGAGACTGGAATTCCTGGTGTAGCGGTGGAATGCGCAGATATCAGGAGGACACCGGTGGCGAAGGCGGGTCTCTGGGCAGTAACTGACGCTGGAGGAGCGAAAGCCGTGGGGAGCCGAACAGG
+
AAACB@@@:@A5;9:<:A4999257@;?:>@@@@;@BBCC>BACAB;;;;;?BB?CI?IGFFEBB>BAA>ABBBDC;BBDC@@AB=<:<..--:7/-/5<<<<5<8448<?A>B989@=?>???AA?@>A?CD8999?B@=>4946:=A8==<>@>;7<<;@79;;@==>A956?::.44.44447;8::5954.45<<<4:;=>;:>5=:999299444955;499.555559)54.4////&///)//)//95
@N9IO0:01018:05788
TACGGAGGGTGCGAGCGTTGTCCGGAATCACTGGGCGTAAAGGGCGCGTAGGCGGCGCGACAAGGCGGCGGTGAAAGTCCGGGGCTCAACCCCGGATCGGCCGTGGCGACTGTCGTGCTCGAGCACAGTAGAGGCGGGTGGAATTCCGGGTGTAGCGGTGGAATGCGTAGAGATCCGGAAGAACACCGGTGGCGAAGGCGGCCCGCTGGGCTGTGGCTGACGCTGAGGCGCGACAGCGTGGGGAGCAA
+
AABB?BBB<@?@A@@>AA=BBB@CGE?BCDCCBB=BBBBB>BJ=CFBCBBB?:;5;AAA=?@;?<?A?AB@B@@@;@@D@CDD;BBAC7;;;6;@BBBC@B?ABC@BBDAA@=000<<=@B@AAAAAABABBB?ACB=@?=B?A;A=BB=BCCBCCC?BB?B@CC@AABBBABAA=A5;5<B?BBA?C>;;8;CB@B?;;5;;0;A@@B;@?@>?9?>???@?==37.3<>?9999@=<=;;0<><=;
@N9IO0:01047:05768
TACAGAGGGGGCAAGCGTTATTCGGAATTATTGGGCGTAAAGGGCGCGTAGGCGGCTTTTCAAGTGACGGGTGAAATCCCTCGGCTTAACCGAGGAACTGCCTGTCAGACTGGAAGGCTTGAGACCGGGAGAGGTGAGTGGAATTCCCAGTGTAGCGGTGAAATGCGTAGATATTGGGAGGAACACCAGTGGCGAAGGCGGCTCACTGGACCGGAACTGACGCTGAGGCGCGAAAGCGTGGGGAGCAAACAGG
+
@@AAA@BBBB3BB<@:;9=AB>BB?>;?=@@?AD=B?A?C>BD>AAABABB<8949ABA6@?=?BCABDC=AAEE>BBB<BBB>AA?A?C=???=A?@@@A=AAAABBBBBG?B?B=??=AAAAA<@@9@AAC?BBB@@@==8=;@@;A@AABBB@@;?;993:A<??????@@<@C<AA>A@@@@@C@@@@CCC?C?::8:BBABCC?BB=A4;7;@BBCCCCCBB?AA@;:;6;BBBBBB9@@@BC=AAA@
@N9IO0:01056:05791
GACGTAGGGCGCGAGCGTTGTCCGGATTTATTGGGCGTAAAGAGCTCGTAGGCGGCTTGTCGCGTCGTCTGTGAAATCCCGCGGCTCAACCGCGGGTCTGCAGTCGATACGGGCAGGCTAGAGTTCGGTAGGGGAGACTGGAATTCCTGGTGTAGCGGTGAAATGCGCAGATATCAGGAGGAACACCGGTGGCGAAGGCGGGTCTCTGGGCCGATACTGACGCTGAGGAGCGAAAGCGTGGGGAGCGAACAGG
+
BC@A@EEF?@AABBBBCC@CCC@C:;;D;@@?DC=@A@A@;AAAAB;;<;;5;;5:D:@CDCBBBGGCDBBBCCC=BBB6:;@<@?CC;?;?BBA<AAA@???<<;;37;A@:@CB?BB@@@BB<@@<???@A4A@AAAB@C@C@C@::6:@<<ABB?A@BB<;;;BAAAABABBBC>@A6;09??>A???=?AB@CACCC>CA@@CDD>B@BBBBCB@AA;;;;:@=AAAAAA<BBBCCDD;BB@@B@;;;@
@N9IO0:01057:05793
TACGGAGGGCGCGAGCGTTGTTCGGAATCATTGGGCGTAAAGCGCGTGTAGGCGGCTTGGTAAGTCGAGTGTGAAAGCCCGGGGCTCAACCCCGGAAGGTCGCTCGAAACTGCCTCGCTCGAGTCCCGGAGAGGAAGGCGGAATTCCCGGTGTAGAGGTGAAATTCGTAGATATCGGGAGGAACACCAGCGGCGAAGGCGGCCTTCTGGACGGTGACTGACGCTGAGACGCGAAAGCGTGGGGAGCAAAACAG
+
?B?;>?AC:;;:A@A;;;>AB?BC@C?A@AA.94):<9??45::@@@@AAB?@@<@B=A=AB>BBDA@@@@@D=>4:=90888+8:;;7<<</<7?7;7>====>?>?8?AAB=:?CC;;:;99CC?C?CCBB@C?B@CF@C@B<@@:@=@@@AAAA>BBAA<A?AAACCCA@?@BB9A@;?<::9?BBBB@CCC4:3:9399=8?AA=AAC@BBBCBAB>A?BBBBBBBAAAC=A:::CCA6?=9999&9<8
@N9IO0:01017:05819
TACAGAGGGTGCGAGCGTTAATCGGAATTACTGGGCGTAAAGCGCGCGTAGGCGGCTTTGCAAGTCGGGTGTGAAATCCCCAGGCTTAACCTGGGAACTGCATTCGAGACTGCATTGCTAGAGTATGGGAGAGGGAAGTGGAATTTCCGGTGTAGCGGTGAAATGCGTAGATATCGGAAGGAACATCAGTGGCGAAAGCGACTTCCTGGACCAATACTGACGCTCATGTGCGAAAGCGTGGGGAGCAAACAGG
+
BBCBBABB<AB@AAA>>?=@>AAG@C?B:;:AAA<BABDD9@;;;;:;<BA?AA=;;;.;;A<AB;;;0:@9:;C>A@CC;9;8;B;@:@=A@A:B;@@BA;;7;<:9;CBBBCB?AAABAA;;;A@?9??;;;/;;@@B=B>BB=B@C@AABBCADAFCCB;@@AA@@@CCEFCC@B@A?B?<<;AA;::49;;=6696>>=8>766.5>1616<@=:;:9999;::0000//(////888+3339918986
@N9IO0:01021:05851
TACGAAGGGGGCAAGCGTTGTTCGGAATTACTGGGCGTAAAGGGCGCGTAGGCGGCTTATCAAGTCAGGCGTGAAATTCCCGGGCTCAACCTGGGGGCTGCGTTTGATACTGATGAGCTTGAATGCGGGAGAGGATAGTGGAATTCCCAGTGTAGAGGTGAAATTCGTAGATATTGGGAAGAACACCGGTGGCGAAAGGCGGCTATCTGGCCCGTAATTGACGCTGAGGCGCGAAAGCGTGGGGAGCAAACAGG
+
@@CCC?CCCE3CC26;;:=ACGBB>B>B>AACCD>??@CE<AA<ABBBBCC?CB@CC@BBBA>ACCCC@ABACIEICACC?BF>CAAA@I@A@@@@0@@A;DDD>CCA@@C;;;B@@@B<@A=@?@BB6;;AA?BCCBBB@C?B@BC<CBAA@@@??=@BBD@F=@?D???AAB?BC>E@FK<??@;>;9938738(349;6<;:==8505;/75:1937597>>;8=?777BCC;BA?>???5??@@@<@@@:
@N9IO0:01033:05817
TACAGAGGTCCCAAGCGTTGTTCGGATTCACTGGGCGTAAAGGGTGCGTAGGTGGTCGGGTAAGTCTGATGTGAAATCTCCGAGCTCAACTCGGAAACTGCATCGGATACTATTCGGCTCGAGGATCGGAGGGGAGACTGGAATTCTCGGTGTAGCAGTGAAATGCGTAGATATCGAGAGGAACACCAGTGGCGAAGGCGAGTCTCTGGACGATTCCTGACGCTGAGGCACGAAAAGCTAGGGGAGCAAACAGG
+
BBCBB?@<@AB<A=@>@@?BB?CC@??=?@@CC@9?A@?@;@B<@@@DBA@>BC>BCBC?CD@BCCCA?@@@CCC=BBBD=?;9<=AC?BCCCBCG?BBCCBCBB>BBBB?==;7718>><??;=A:;8;@EB8;<;CBA?B:;7;B@@<@A;;;A<;:CCC>BBBAAA@@@><<<0000)0)///)//:A5<9;297=A;ABC;<<C???ABA?A;:;::;;AABD>B@@9999&83333=958:AAB=;;;@
@N9IO0:01035:05852
TACGTAGGGTGCAAGCGTTAATCGGAATACTGGGCGTAAAGCGTGCGCAGGCGGCTTTGCAAGACAGATGTGAAATCCCCGGGCTCAACCTGGGAACTGCATTTGTGACTGCATGGCTGGAGTGCGGCAGAGGGGGATGGAATTCCGCGTGTAGCAGTGAAATGCGTAGATATGCGGAGGAACACCGATGGCGAAGGCAATCCCCTGGGCCTGCACTGACGCTCATGCACGAAAGCGTGGGGAGCAAACAGG
+
BCAA@ABA99;:@<@A@@=@>ABA?C7::@@@?<;9;CE?EBBBCBB@;;5;;455>2<<A9966;?A;@ABBI?CBBC;CD=@?@A,0+0>;3;:BBBCDBE>A@@@AA@ABAA=AAA=AA@?@C?A;;;@@@@0@AB@D@D@C?@@BBBBBDGCDCDJI?BBABBAAAA@@@??=@@=@=@CB6;;BB?ABC>A>BB>??CC49:949<@ABC@@??0//:///;::454=18343999&33;891:???
@N9IO0:01041:05835
TACGGAGGGAGCTAGCGTTGTTCGGAATTACTGGGCGTAAAGCGTACGTAGGCGGTTATTCAAGTCAGAGGTGAAAGCCCGGGGCTCAACCCCGGAACGGCCTTTGAAACTAGGTAGCTAGAGTCTTGGAGAGGTTAGTGGAATTCCGAGTGTAGAGGTGAAATTCGTAGATATTCGGAAGAACACCAGTGGCGAAGGCGACTAACTGGACAAGTACTGACGCTGAGGTACGAAAGCGTGGGGAGCAAACAGG
+
AAAA;?>>9@A?ABBBCD@@D<AA;=*0*0=000,96;C?6=AB;:;;;@@:00-0?A@@BGACBDBB;:8;A?C<;<<7;CC8B@@?;@@@5:59<<B>B>?>7C>C6@9955;;598@@?@:::=?>@A<<9<?<;;CAC@DAC@BAA@@@BA@@=@BBE>GAAAAAABBCB@CCAEAFD?CBB@BB@A>@BB@C@CBBBBC@BBB?AAA>AA@@@CBBABBBBB@CCBCBG>BBBCDCC9;<;@D;@@@?
@N9IO0:01042:05831
TACAGAGGGTGCAAGCGTTGTTCGGAATTATTGGGCGTAAAGCGCGTGTAGGCGGCTCAGCAAGTCAGGTGTGAAAGCCCTCGGCTTAACCGAGGAAGTGCGCCTGAAACTATTGAGCTTGAGTGCCGGAGAGGGTGGCGGAATTCCCGGTGTAGAGGTGAAATTCGTAGATATCGGGAGGAACACCAGTGGCGAAGGCGGCCACCTGGACGGTAACTGACGCTGAGACGCGAAAGCGTGGGGAGCAAACAGG
+
CCB@AACC>CCBB>BA@@?BB?BE@C@B?BD@BD=:::?=5>???A@AA??:9:5;?>A@@F@BBBCC@CDCCDH@CBB>BCCACCACAC@BBB@D@BBBBBB?A;;;6:??B:FBBBA8>@994:5:@CAAAB=BD@CC?B8B?AA<A?BBBCBBB?BBBE>D>ABBBBAAA99:?8?B=B@@@@<A=;;397737:==9>9>@:>>;>>=5::8<?=??A@???@@A?=9::3:=>>AAA6>>@>>7>>>:
@N9IO0:01042:05848
GACAGAGGGGGCAAGCGTTGCTCGGAATTACTGGGCGTAAAGGGCGCGTAGGCGGGATGGCAAGTCGGTCGTGAAATCCTTCGGCTCAACCGAAGAACGTCGATCGATACTGCTGTTCTAGAGGATTGCAGAGGAGACTGGAATTCCCGGTGTAGCGGTGAAATGTGTAGAGATCGGGAGGAACACCGGTGGCGAAGGCGGGTCTCTGGGCAATTCCTGACGCTGAGGCGCGAAAGCGTGGGGAGCAAACGG
+
AAABBCFDDD5CB?B9;;@BBBAA=A@B>BACAC9AAAAA0;;0:==A@::2<;;09AB7B@?AB@@<@BB@@@C=AA9;6:@<@?AC@E?A??CC?C@@@BBBABACBBBBBBBA>AA@@@?9??9?>?;>><000A@A9?9><?@3?8????ACD@944>6<>???@???AA???8?>9?4?AA?B?BB8B=C>B?BA;5;BBBBBC>@?;>@D>A>>:<;<:;;5;==:;;1;<<::;;1;:AEF;@@=
@N9IO0:01058:05817
TACGTAGGGTCCGAGCGTTGTCCGGAATTATTGGGCGTAAAGGGCTCGTAGGCGGTTCGTCACGTCGGGAGTGAAAACTCGGAGCTCAACTCCGAGCCTGCTTCCGATACGGGCAGACTAGAGGTAGGCAGGGGGAGAGCGGAACTCCTGGTGTAGCGGTGGAATGCGCAGATATCAGGAAGAACACCGGTGGCGAAGGCGGCTCTCTGGGCCTTACCTGACGCTGAGGAGCGAAAGCGTGGGTAGCGAACAGG
+
AAABBAAA;A@<@@BABC?BBD@C=@=@>@A;@B<ABAA@<@A=??@BAAA@BA=A?:::?AAA???A9===;;;;.;@@@<@??CCCACBB=A?;;5;99<8>9?@??BA>8;?@@?:99992444.49999:)=;?@@<4616=>9<@=?>??@BCACE@CBBBAA<;;CAA:::B=A?BA6:;A<@<@@<@?@=A=@@?A@@??;;;/:293=;)//9///93447:88444(4:8::A6==:999<949;
@N9IO0:01015:05885
TACGGGGGGGGCAAGCGTTGTTCGGAATTACTGGGCGTAAAGGGCTTGTAGGTGGCCAACTAAGTCAGACGTGAAATCCCTCGGCTTAACCGGGGAACTGCGTCTGATACTGGATGGCTTGAGTGTGGGAGAGGGATGCGGAATTCCAGGTGTAGCGGTGAAATGCGTAGATATCTGGAGGAACACCGGTGGCGAAGGCGGCATCCTGGACCATTACTGACACT
+
A@::9;9;9;":B9>>;;6;B@CC@D@C?BBBBG>BAA@M>CB>CB=AAAA=;;5;=@=@;;7;CC@AAACBCCD6;:@6A@A;AC6;7;>AAA.;5;<<<CCCCDCCCCCC@CAA?ABACCCCB@@@:@AAA@8@?@@@;@;?9><@@;A?:?;?D?CAAA<A;;;AA@@@A998?9?=9?;=@@<@>@B=ABB?C@CC?CC;;4;?;?=299:999494844
@N9IO0:01017:05888
TACGTAGGGTGCAAGCGTTAATCGGAATTACTGGGCGTAAAGCGTACGCAGGCGGCTTTGCAAGACAGGTGTGAAATCCCCGGGCCTAACCTGGGAACTGCATTTGTGACTGCATAGCTAGAGTCTGTCAGAGGGGGGGTGGAATTCCACGTGTGAGCAGTGAAATGCGTAGAGATGTGGAAGAACACCGATGGCGAAGGCAGCCCCCTGGGATGAGACTGACGCCTCATGGTACGAAAGCGTGGGGAGCAAACAG
+
CCCCCCCC=:<;@=A::9297@@;4<4:.5:@=>6969?C=BCBCC;;:BB<AA@B@C>BBB?<;;BB=@B=ABB=A>@@7>A:B>BC?C?BAC<@7?A><<@B<CBCB@@>B998AA@;@;;;<:877933333333"39171839,/////6879/////88(338=;>AB==8@<<6;7;<6<AB?;?>A>995;?><<@BCCC155>8>=::>;;988://)/66-/(/66777(339:;;;/444==5;;;
@N9IO0:01024:05874
TACGGGGGGGGCAAGCGTTGTTCGGAATTACTGGGCGTAAAGGGTGCGTAGGCGCTTTCTAAGTTGGATGTGAAAACTCTGGGCTCAACCCAGAGCCTGCATCCAAAACTGGAGAGCTAGGGTTCTGGAGGGGAAAGCGGAATTCCTGGTGTAGCGGTGAAATGCGTAGATATCAGGAGGAACACCGGTGGCGAAGGCGGCTTTCTGGACAGATACCGACGCTGAGGCACGAAAGCTAGGGGAGCAAACAGG
+
??::9;9;9;";@5;;@@=ABGCC@B?C@CBBBB<A@@@B=CE>BBCDBBCA;=6?A6;<@?A@@C@CCAC@?@@000@><<9B@A@@CC=BA;<;<@AAAAA?AAA6@@@;@A:::CBAA=B=@@A<@@A@6@B9@?A?B?B@B?BB@BBBBB@A=@@AB=BBBBBA99::99=@;==:==9999>9<<8?>?9??AB>BBA<AB@:>>B==>AA8==9788:8818>>==?9@@ABBEF:AABBA:AA@=
@N9IO0:01031:05896
GACGGAGGGTGCGAGCGTTAATCGGAATTACTGGGCGTAAAGCGCACGTAGGCGGTGGTGTCAGTCCGTTGTGAAAGCCCCGGGCTTAACCTGGGAATGGCAAGGGCGACGGCAGCACTGGAGTGTAACAGAGGACCGTGGAATTCCCGGTGTAGCGGTGAAATGCGTAGAGATCGGGAAGAACACCGATGGCGAAGGCAGCGGTCTGGGTTAACACTGACGCTGAGGGGCGACAGCGTGGGGAGCAAACAGG
+
ABCB?BCC>@@?C??9;:?A?BBB>B;?<@::;D<@@:;;0;AAACA@@AC?BB>BCACCCCAB@C@CC9;;CBA=BBBB:BC<@A5;5;4955)59=>9<<<DA8<B<=<8<@;:::::594448:3<<?:918>9=?B>B?B?BC>C>AA???==9;333(3;;>::<<:966>?8A;@>9?@@=A@@@=<<<5:5:9999.44777(/)/279:875>@9494444+5A@BBE@@@BAA7BCCEH>BAA@
@N9IO0:01038:05861
TACGGGGGGGGGCAAGCGTTGTTCGGAATTACTGGGCGTAAAGGGCCAGTAGGCGGCCAACTAAGTCCGACGTGAAATCCCCAGGCTCAACCTGGGAACTGCGTCGGATACTGGATGGCTTGAATTCGGGAGAGGGATGCAGAATTCCAGGTGTAGCGGTGAAATGCGTAGATATCTGGAGGAATACCGGTGGCGAAGGCGGCATCCTGGACCGACATTGACGCTGAACGGCGAAAAGCTAGGGGAGCAAACCGG
+
:::@@<@<A=@"?B549445::5>;:;<@<===;;38///:(//,/7::<=<8@@19.99A:949AB;9:9;;BCC;@@CC599;>>=A9?9?>>9>18777?@@@?BBCBCC?AAA<@@<AA>B>BCC=BBBBB=BCBBBAA>B>A>;;5;@::99?;>?>C>????@@@;>:;:5404<6:7<;;7=75505;;5<8<<9=A@@=@@=@?@A;;;?4::9:9::=599344555&5555555&55///)/)/:
@N9IO0:01041:05870
TACGTAGGTGGCAAGCGTTGTCCGGATTTACTGGGCGTAAAGGATGCGTAGGCGGATATTTAAGTCAGATGTGAAATACCCGGGCTCCAACTTGGGGTGCTGCATTTGAAACTGGATATCTAGAGTGCAGGAGAGGAAAGCGGAATTCCTAGTGTAGCGGTGAAATGCGTAGAGATTAGGAAGAACACCAGTGGCGAAGGCGGCTTTCTGGACTGTAACTGACGCTGAGGCATGAAAGCGTGGGGAGCAAACAGG
+
@@?A@998;C>AA>AABB?;;;794:C>6BDDCB=;;;;;0;<=@::000/)/95;>@@@8A>BB;;;B@@@;;;04//:3::1///)/166)///&/8345<==>466>6=BB?BB@;:;B?:9:9;;??C@@??BB<CA@=?9:495:9////::6607333(3797:77///-(//)/3//)0//)3=?@=@??8>>:919@?8@BB?BCBBBB>B@===@?=A<;6>>:;:D>C@@@BBB:@@@FD>BBA>
@N9IO0:01045:05903
TACGGAGGGGGCTAGCGTTGTTCGGAATTACTGGGCGTAAAGCGCACGTAGGCGGCGATTTAAGTCAGGGGTGAAAGCCCAGTGCTCAACACTGGAACTGCCTTTGAGACTGGATTGCTTGAATCACGGAGAGGTGGGTGGAATTCCGAGTGTAGAGGTGAAATTCGTAGATATTCGGAAGAACACCAGTGGCGAAGGCGGCCCACTGGACGTGTATTGACGCTGAGGTGCGAAAGCGTGGGGAGCAAACGG
+
@@DF@BBCCC5CCCCBBB?CB@BE@C@C;::BBD=??@AA;@@BBB;<;CB?@@?A@@AE>B@BBBCCCC8AA@C=CBC=BCBBBBBC?BCBAA>A@B@A@?AB5;;@AA@A=??<??B6::>BAABB?CB?@:99:,:?>A=B?B>ABAAABCC9999BAC>D?@??AA=???7;<=A=>>8;:<;>888:=AB=A;??;?A187<<6<<:77::<;>>;;;=;;;5;>=>:;2;<///:9-666==5=86
@N9IO0:01048:05861
TACGGAGGGTGCAAACGTTGCTCGGAATCATTGGGCGTAAAGCGCACGTAGGCGGCTTCTTAAGTCGGGTGTGAAAGCCCTCGGCTTAACCGAGGAAGTGCATTCGAAACTGAGGGGCTTGAATACTGGAGAGGATGGCGGAATTCCCGGTGTAGAGGTGAAATTCGTAGATATCGGGAGGAACACCAGCGGCGAAGGCGGCCATCTGGACAGATATTGACGCTGAGGTGCGAAAGCGTGGGGAGCAAACAGG
+
BBBFALDD>AAAAA<:;;@BBBBC@C?BBAA7AE7@?AAC9?:8:C???BB?:99:C?AC>@?@@BCC<ABBAAA<AAG;@@@9??9?<??A@@=A=@?A?::8;CBB=CCB;:;;5:@?AB>@AABA<@@@@<@@B<@@?C=@>AA=A?BCAA@9:5:@@B;B?B??:::?@;;;E9:9>@>????AA@A>@@@>A<;;6;?ABBBB=A;;;@A@@=@BBAABBAB@;;;;;;0::@9555&555AA6<<=;
@N9IO0:01015:05956
TACGGGGGGTGCGAGCGTTGTCCGGATTCACTGGGCGTAAAGGGCGCGTAGGCGGCCGGGTCAGTCGGGCCTGTAAGTGCGGGGCTCAACCCCGTGATGGGCTCGGGACGGCCCGGCTGGGGCGCGGTCGAGGGAGACGGAATGCCGGGTGTAGTGGTGAAATGCGTAGAGATCCGGCGGAACACCGGTGGTGAAGACGGTCTCCTGGGCCGAGGGCCGACGCTGATGCGCGAGAGCGTGGGGAGCGAACCGG
+
??::9:9:%;@?AAAAAA;@?>6;6;A?ABBCCD?CCCCD>CC>CECCBBB@@@=@?BD;AA???DDD>C@C@AA>BB@AACC9BCCC?CCC6;;AA@DD>BABBB69:?=BC=C?B@@>@4@@@C>A@@@@A9<;;;B=B?AABAGG?GKBBBCB@BBBC?BCCDBBBBA@AC?B>BC7;7;@@>B?BB?BBB=@A@A>ABAA>BBB<A?B;;;7;=;;;AAA;;;BBABBAA@@000@A@700;;:=@=@?
@N9IO0:01016:05936
TACGAAGGGTGCAAGCGTTAATCGGAATTACTGGGCGTAAAGCGCGCGTAGGTGGTTTGGTAAGTTGGATGTGAAAGCCCCGGGCTCAACCTGGGAACTGCATCCAAAACTGCCTGACTAGAGTACGGTAGAGGGTGGTGGAATTTCCTGTGTAGCGGTGAAATGCGTAGATATAGGAAGGAACACCAGTGGCGAAGGCGACCACCTGGACTGATACTGACACTGAGGTGCGAAAGCGTGGGGAGCAAACAG
+
@AB;:6;A9@@;;5;@@@?B?BCC>@<?;?@@@@9@A@@A<A;;9@@@@AA=:979B:BALJACC@B?BBB@B@C4;:BB9BE?DCBC@B????<@?@@@A@?>=?@@8@BBB@BCBBAAAABB?>;9BAADDH>@A>@B;@<@B<A?BBBBBBBBB>A@?@8BA???A@?::8860:4=6=2=::4;9:93:;?;?=AABB@BD@BB>AA@@@C@?@???=>???A<@@@?=>8?=>@BBB9BBB@@7@=@
@N9IO0:01031:05941
TACGGAAGGTGCAAGCGTTAATCGGAATTACTGGGCGTAAAGCGCGCGTAGGCGGCTTCGTAAGTCGGGTGTGAAAGCCCCGGGCTCAACCTGGGAACTGCGCTCGATACTGCGGAGCTCGAGTACGAGAGAGGGGGGTGGAATTCCAGGTGTAGCGGTGAAATGCGTAGAGATCTGGAGGAACACCGGTGGCGAAGGCGGCCCCCTGGTTCGATACTGACGCTGAGGTGCGAAAGCGTGGGGAGCAAACAGG
+
AACC=@<@<;<;A?BCCB@C@BBE>@<?=?ABCC=CCCCC>B@@?@>@AAA=@@;@A?BCCCA;<<EJ>BBCCCC>BBDD;DD>BBBB?B@CCD>D@BAB;9:9:C@;;;AABA>;;;CBBBCBBBBDBBBBBBBBB*BC?C=@=@=@@=@?BCC?@>?ABA=:89?>@99:???@C?BB?B?BAA?D?CDABBBAG@CB?BCCE5CD?C?CBBBCBBBB@@@@@;;7;BBBBD>BBBBBBB9@?>A?79999
@N9IO0:01037:05952
TACGTAGGGTCCGAGCGTTGTCCGGAATTATTGGGCGTAAAGGGCTCGTAGGCGGTTCGTCACGTCGGGAGTGAAAACTCGGAGCTTAACTCCGAGCCTGCTTCCGATACGGGCAGACTAGAGGTAGGCAGGGGAGAGCGGAACTCCTGGTGTAGCGGTGGAATGCGCAGATATCAGGAAGAACACCGGTGGCGAAGGCGGCTCTCTGGGCCTTACCTGACGCTGAGGAGCGAAAGCGTGGGTAGCGAACAGG
+
@@@@@>??:@C?BCBABB?ACD@D@D@C?BB<@@8>@@BC>BD>BBBBAA@<8838<A?@A@B9:9AA9;:;;AGG5;;@DA@@@E@C?B@@<@AAA?;;;B@A?AA@@@AA9AACCCA@@@@=A;;5;;;;;.:BBBCC@B?BHEACC>BBA@@@CADC@IBHBBA;;;BAA@@AC@C@DD?@@C<@<@A=?::5:=@A?@@@@????/;5;5;C@C@AAAA@@@@?;::AAB<B@@@AA9@@B:;;@@;;6
@N9IO0:01043:05924
GACAGGAGGGGGCTAGCGTTGCTCGGAATCACTGGGCGTAAAGGGCGCGTAGGCGGGGCGGCAAGTCGGTCGTGAAATCCTCCGGCTCAACCGGAGAACGTCGGCCGAAACTGCCGCTCTTGAGGGATGCAGAGGAGACTGGAATTCCCGGTGTAGCGGTGAAATGTGTAGAGATCGGGAGGAACACCGGTGGCGAAGGCGGGTCTCTGGGGCATCTCCTGACGCTGAGGCGCGAAAGCGTGGGGAGCAAACGGG
+
??B::7;CDDD5DB@@@@C5;;;;829:=9;;998.774:@4::59:<00/.)-89:+00)/:1;7=??B=;;;@<4>@=@A?C@CDGC@F@F@AAAAEDBBB;A;;;;0;@@B?BB;;;@CCCC;A@A;;;AA?D@@A@@;@<A<AL>C@DC@@@AB?BBBB=BCCBBBABBB;;;C;BB?A?ACB@IABC@BDC=B=;<<0;@?<::::&9:99<<7;;?=@@@@@<:=0000;*0094<<<+:444:1:;==
@N9IO0:01055:05922
TACGTAGGGACCGAGCGTTGTCCGGAATCATTGGGCGTAAAGAGCGTGTAGGCGGCCCCTTAAGTCCTGCGTGAAATCCTGCGGCTCAACCGCAGACGGTCGTGGGAAACTGGAGGGCTAGAGTGCGGGAGAGGAGAGTGGAATTCCCGGTGTAGCGGTGAAATGCGCAGATATCGGGAAGAACACCCGTGGCGAAGGCGGCTCTCTGGAACGCAACTGACGCTGAGACGCGAAAGCGTGGGGAGCAACAGG
+
B@@ABBCG=BC@B@??AB@ABB@D@C?BBBB?AB;<<999.9@@@AABAAA?BB=BBB4B7:8;BB?BCCBBCBB=CD=@@;:8;BAC?D?BBBBBCB@BB;;;G>EG>@@@>BBB<BAAAAA@@@CC;@ABB9;<BBBA@C?@?AE>C@DAA@@BA?CCCD>BBCC;;;B;;;;;;0<?CC@DECC=AAB?ADC7;8;A?BCBCBA@=A=;;;B?B@@@@;;:::9>::9>@@9@B?<<<<0<<00+0::6
@N9IO0:01060:05942
TACAGAGGTCCCAAGCGTTGTTCGGATTCACTGGGCGTAAAGGGTGCGTAGGCGGTCGGATAAGTCTGATGTGAAATCTTCGAGCTCAACTCGGAAACTGCATCGGAAACTATTCGGCTGGAGGATTGGAGGGGAGACTGGAATTCTCGGTGTAGCAGTGAAATGCGTAGATATCGAGAGGAACACCAGTGGCGAAGGCGAGTCTCGTGGACAATTCCTGACGCTGAGGCACGAAAGCTAGGGGAGCAAACAGG
+
BBCBA?@<AAA<A<@?BC?BB?AA??C@AAABBB<BBAAA<@A:ABA@@AA?@D@A996:??=@BB@B@@:;;AA;ABB?BAB@ACDDABBCC?BB;@@@@BBII@CC>CCCC@@@=?@@=@A;AA@C?BBBB:BABBBC?C;?;?@@A?BCCB@@@@BCCE=BABBCCC@@@@ACAAAAAE>BAA>BBBA?A;96;=B@945<00//-(-//)/3959::B??>?AA=@ACAAA<AA@@@DE;@@CBG@@@A@
@N9IO0:01020:05968
TACGTAGGGTGCAAGCGTTAATCGGAATACTGGGCGTAAAGCGTGCGCAGGCGGTGATGTAAGACAGTTGTGAAATCCCCGGGCTCAACCTGGGAACTGCATCTGTGACTGCATCGCTGGAGTGCGGCAGAGGGGGATGGAATTCCGCGTGTAGCAGTGAAATGCGTAGATATGCGGAGGAACACCGATGGCGAAGGCAATCCCCTGGGCCTGCACTGACGCTCATGCACGAAAGCGTGGGGAGCAAACAGG
+
CBBCBBBB<BBBB?BCBB?C?BAD>@,000000+;ABBB<A@ACAC@B00+0<8<0;;?@A>;;9?@@<@?@CA;????6@B=BABB@B?BDE@E?BBBBBBC@@@BBBCBCB?@@BBD<AA@?@B4;;;;;;;;*;@@>A?B=@?@@CC@@;;;@@CCCF???????@AAABBBB@AA>A@AAA<>>AA>ABB?B?BB>BAEE9A@A:A<@@AB@???:999:9@A@?@99929====<<29:9BC>???@
@N9IO0:01026:05990
GACAGAGGCCTCAAGCGTTAGGCGGAATCACTGGGCTTAAAGCGTGTGTAGGCGGATCGTTAAGTGCCTTGTGAAATCCCAACGGCTCAACCGTGGAACTGCTTGGCATACTGGCGGTCTTGAGCCATCTAGGGGTCGCTGGAACAAACGGTGGAGCGGTGAAATGCGTAGATATGTTGGAACGCCTATGGTGAAAACAGGCGACTGGGGATGTGCTGACGCTGAGACACGAAAGCCAGGGGAGCAAACAGG
+
@@BA?::2:4;;@=ABCC?BB=;<6;=BCBBCCC;BB5;;05555;BBBBD?BB?BBAA@5;5;;:@=A4988??7=@=.9-381000/5:4:/7,5.5@<BE<B::9;;0<@;00+0<<+99@@49:??AAA?5888?AA?C?99:7:A=AB=A@?@;@=<<7=<@BAA@CC@<00+-063--/49:::6:<<<<0;;;9B@AA@@@@3A;;0@<000000/03:=;877<<57949:BA8BBCCC=<;;?
@N9IO0:01038:05961
TACGGAGGGTGCGAGCGTTGTCCGGAATCACTGGGCGTAAAGGGCGCGTAGGCGGCCCGGTAAGTAGGGGGTGAAATCTTGCGGCTTAACCGCAAGGCTGCCTTCTAGACTGCCAGCTCGAGCACAGTAGAGGCAGGTGGAATTCCCGGTGTAGCGGTGGAATGCGTAGAGATCGGGAAGAACATCAGTGGCGAAGGCGGCCTGCTGGGCTGTTGCTGACGCTGAGGCGCGACAGCGTGGGGAGCAAACAGG
+
BBCC@BCB<AB@@???@@@BCCAC@C?CCBBBCC>BBCFG>BB=ABAAA@@;9949@:@@HGBCCBCCCC3CCCD>CBB<?@B?BB?B@B@CCC@B>B@@@?A?CCBCCBAAA>::8?=9::ABACDBABCC?BBC?BB@D?B?BD=C@BBBAACD?CA?B?BC@@@AACA@AAAA<A?BB@DDCC@ABB@CCJ@C@;:8:9?@@;;;0;B@@<@@@@BBB?@@;:6;@ABBBBBCBCCCC9@@CBD;A??;
@N9IO0:01047:05995
TACGGAGGGTGCAAGCGTTAATCGGAATTACTGGGCGTAAAGCGCACGCAGGCGGTCTGTCAAGTCGGATGTGAAATCCCCGGGCTCAACCTGGGAACTGCATTCGAAACTGGCAGGCTGGAGTCTTGTAGAGGGGGGTAGGAATTCCAGGTGTAGCGGTGAAATGCGTAGAGATCTGGAGGAATACCGGTGGCGAAGGCGGCCCCCTGGACAAAGACTGACGCTCAGGTGCGAAAGCGTGGGGAGCAAACAGG
+
CBBB@CCC<;;;;5;@;;4:;@<;26*0)/8///(444;;(4444=488>@=@@<@ABBBBB>BAAA>A;;0000,0/77+7:,//:<8<595;698=?A@@@;?>@A9@@@>@CDADAC@BC?::5:@@ABCHDKD)B9:49;@9>;0/)///778;7:88;3///89:9;;>///7)//1717//)/29;6:994949:49999(9:5;9;;4;<<>?@@99999C<AACBCA<A@999>>*9999=5=><7
@N9IO0:01049:05994
TACGGAGGGTGCGAGCGTTAATCGGAATCACTGGGCGTAAAGCGCACGTAGGCGGCTTACTAAGCCAGCTGTGAAAGCCCTGGGCTTAACCTGGGAACAGCAGGTGGGACTGGTGAGCTAGAGTGCAAACGAGGGCAGTGGAATTCCCGGTGTAGCGGTGAAATGCGTAGAGATCGGGAGGAACACCGATGGCGAAGGCAGCTGCCTGGGTTGACACTGACGCTGAGGTGCGACAGCGTGGGGAGCAAACAGG
+
BCCC<@>?8:;:BACABB@B@BBC@B>@ACD@@@;@@ACF>C;;;C;;;CC?;;6;@>AAAB=B@=A:;;AAAAA49;@;@BA9A@5;5;5;@>6>::=4444.4//(/7/0)/0/:<<966<55955)5<=AA4@:99@9=893==3>8AA@<;@@=????:?AAAABBCC:;;AD>CC?C@C@@;B000+...).(//99=:;<;D?8<469;ABDECCCCB;;;?BBBBCBBBCCCCDD;A@BAA;@@@:
@N9IO0:01053:06008
TACAGAGGGTGCAAGCGTTAATCGGAATTACTGGGCGTAAAGCGCGCGTAGGTGGTTCGTTAAGTTGGATGTGAAAGCCCCGGGCTCAACCTGGGAACTGCATTCAAAACTGTCGAGCTAGAGTATGGTAGAGGGTGGTGGAATTTCCTGTGTAGCGGTGAAATGCGTAGATATAGGAAGGAACACCAGTGGCGAAGGCGACCACCTGGACTGATACTGACACTGAGGTGCGAAAGCGTGGGGAGCAAACAG
+
BBB@>9996;;AA=B:9:?C<?@@>@6;6;@@@B=;<:BC=B;;;B@@@@B=;9:9>ABC@C@BC?C?B9:;BDI8;;55,5=6>>CC?A?A@@<A?DBBA??;8999-9@@A???@@?:88??BBB@BAA@BC=BB?BB>B?BC>B@??@BBBA??<?AAA;?;;9:>;;;:;;=9=5;5;:>>>8=<=:6<==8=7??AA<=><?E<@@@====;;;;;;==?:905?;<<@2:7:;<==2==>>A:A>>
@N9IO0:01056:05974
TACGGAGGGTGCGAGCGTTGTTCGGAATTACTGGGCGTAAAGCGCGTGCAGGCGGTCGATTAAGTCCGGTGTGAAAGCCCGGGGCTCACCCCCGGGAAGTGCGCTGGAAACTAATCAACTAGAGTACGGGAGAGGGAAGTGGAATTCCTGGGTGTAGCGGTGAAATGACGTAGATATCAGGAGGAACACCGGCGGCGAAGGCGGCTTCCTGGACCGATACTGACGCTGAGACGCGAAAGCGTGGGGAGCAAACAGG
+
>><<4<;A9;;;BBC@@A9;;?BC>@5;4:;;;@:@>ABC8@@@::;;@@A=<@;00000+0*0==3<:988@AC<?:C<ACA5@=000000'00*/38<333339499299987779;799?>>@BBB5978;<7=6?BC>B7:560///(//9324:-3/66.6///<<<<<<773<>7?@?C@CDD@D?CC?CA?5;5;?:?B=B>BC@BB?BA;;;@@@A;;;;9?;99<=>>8>>>@@@@4>>>@@:>@B2
@N9IO0:01059:05988
TACAGAGGGTGCGAGCGTTGTTCGGAATTATTGGGCGTAAAGCGCGTGTAGGCGGCTTGGCAAGTCGGATGTGAAAGCCCTCGGCTTAACCGAGGAAGTGCGTTCGAAACTGCCTGGCTTGAGTACCGGAGAGGGTGGCGGAATTCCCGGTGTAGAGGTGAAATTCGTAGATATCGGGAGGAACACCAGCGGCGAAGGCGGCCACCTGGACGGATACTGACGCTGAGACGCGAAAGCGTGGGGAGCAAACAGG
+
BBCB@>@>:@@<???>?@=@??BB@B@C@BB?CC=CBBBC=A:;:;;;BCCACJ@CI?B>AC@EBBB@CBBBCCD<??B=ABB8AA=?=@@CCC@B@9;;D@A?BAAB>CCCC>AA?CC?C@@?>@?A=@ABBC<AA?CC=A<A?BB<B>BBBB@997:BCD>D@CCCBB@@@;;;B<AA@D@BAB@CCAA>ABB?B@;;7;=@@7;;ACBC=A@@;;:A@@@BBAAB;;::;;/99@@@BB4??;<<4<>=7
@N9IO0:01063:05998
TACGTAGGGGGCAAGCGTTATCCGGATTTACTGGGTGTAAAGGGAGCGCAGACGGTTATGCAAGTCTGAAGTGAAACCCCACGGCTCAACCGTGGGCTTGCTTTGGAAACTGTATAACTAGAGTACTGGAGAGGTAAGCGGAATTCCTAGTGTAGCGGTGAAATGCGTAGATATTAGGAGGAACATCGGTGGCGAAGGCGGCTTACTGGACAGCAACTGACGTTGAGGCTCGAAGGCGTGGGGAGCAAACAGG
+
<<<9@;;9;9*9@<@@@@<@@B6;6;BB;AAA@@6AAA@>+00+00//0//==>9C@B;;;B=B;;:992599990:99+99;5;9@@@B?@@??99:-3373(319>8??>>>CB?9:0;;000>??<:9:?9?A<??C?B>@>?>A@@@@@;>>>8=554)599=99;;ABC?BBAEG?CABBBAB=;;7;AA>B?BB?;;5;:996973837-333//99(///(/666;8;5<888;9+7;777)7<?;
@N9IO0:01015:06029
TACGGGGGGAGCAAGCGTTGTTCGGATTTACTGGGCGTAAAGGGCGCGTAGGCGGCCACCGCAAGTCGTTGTGAAATCTCTGGGCTTAACCCAGAAAGGTCAACCGATACTGCGGGGCTAGAGTGCAGAAGGGGCAACTGGAATTCTCGGTGTAGCGGTGAAATGCGTAGATATCGAGAGGAACACCTGCGGCGAAGGCGGGTTGCTGGGCTGACACTGACGCTGAAGTGCGAAAGCTAGGGGAGCGAACGGG
+
@@:9:9:9%;;:@=A@@@>BB?AA>BBC=BCCCH>BBACD>CC>CBBCCBA=:97;=A@=BBA=@@:95=ABCCC>CBCBBBB=BC@D@CC<@@??8>;@>><?<??BBAAABBBB8ABA@>@@@@??A;@@@6@B?BBB?B>A=@A994:@@==994:ABC>BBBBBBBBBBBAABA??7<<@@@?BAAA>@BB>A=AFD>E<>??@?:AABC@>><<8;==@9939@@?@=<0<A@AABB:BBBBC?CCD<
@N9IO0:01015:06037
TACGTAGGGTGCGAGCGTTAATCGGAATTACTGGGCGTAAAGCGTGCGCAGGCGGCGCGTTAAGACAGGTGTGAAAGCCCCGAGCTTAACTTGGGAATTGCGCTTGTGACTGGCGTGCTGGAGTGTGGCAGAGGGAGGTGGAATTCCACGTGTAGCAGTGAAATGCGTAGAGATGTGGAGGAACACCGATGGCGAAGGCAGCCTCCTGGGCCAGCACTGACGCTCATGCACGAAAAGCGTGGGGAGCAAACAGG
+
BB???@AD;:;;ABCABB:;9:CA;@+0,0<@BB9BAAFD>BBCAAABCBB=@@=@BBBB=@=@AAA@;????AC>BFEF9AAAAA5;7:?@CC>D>A>>=;;;,/0==@@@<>000@/3088=@??9990>=>600*00*03@9=8BBBBBBBC=<==BEC>AAAB=BBBB??@8<376380>??;A@AA>ACC>A>AA@@>?B?ABB9?<@@@@?>?>>9:8?>=<<<@99::&9???>??0=<>AA=B997
@N9IO0:01021:06017
TACGTAGGTGGCGAGCGTTGTCCGGATTTACTGGGCGTAAAGGATGCGTAGGTGGATGTTTAAGTCAGATGTGAAATACCCGAGCTTAACTTGGGTGCTGCATTTGAAACTGGATATCTAGAGTGCAGGAGAGGTAAGTGGAATTCCTAGTGTAGCGGTGAAATGCGTAGAGATTAGGAAGAACACCAGTGGCGAAGGCGACTTACTGGACTGTAACTGACACTGAGGCATGAAAGCGTGGGTAGCAAACAGG
+
AB@@@??<>>:@B9;;BB?BCDAG;;;F?ECCDC>;;:CC>A?BCCBBBBD@BB=A@@@A<A=@@@AAA:::@AB=BBAD=::999278@A=BD:998?AABBB=AAA=AAA@BAAA@@?=;=789@@<@A@A>AC>B==<>?B>B?CBBBAAAA?;5;??>8889A:99>?=;;00*05;=:=0007@?@:89:9?<>>>AA<A==>=@>>>?A=B>>>88:;=6618;888A-////;;2;;;;;;0::::
@N9IO0:01036:06055
GACAGAGGGGGCAAGCGTTGCTCGGAATCACTGGGCGTAAAGGGCGCGTAGGCGGGATGGCAAGTCGGTCGTGAAATCCTTCGGCTCAACCGAAGAACGTCGGCCGATACTGCCGTTCTTGAGGGATGCAGAGGAGATTGGAATTCCCGGTGTAGCGGTGAAATGTGTAGAGATCGGGAGGAACACCGGTGGCGAAGGCGGGTCTCTGGGCATCTCCTGACGCTGAGGCGCGAAAGCGTGGGGAGCAAACGGG
+
;AABCCCCCF5CC>@@BBAEDCCC@C?AACBCCC?DJBBB=BB;@@?@?@B?BCD>B>>9==8?@AC?BBCCBBB<AA;?9?@<???B?C?BB?BB?AAABA;>9??@?A@@@=@A<???BCCC=@@@DCCCC=@ABB?A?A>@>AB>B?BBCCCCB?@@@E>BBBBCCAAA@AAAB<AB?B?BAA=A?BA>ABB?B?CCC=BAA@@@@<AAA?@?:??@???@>>>3::9900*000/6::.8:67913333
@N9IO0:01044:06042
GACGAAGGGGGCTAGCGTTGTTCGGAATTACTGGGCGTAAAGGGCGCGTAGGCGGTTTGCTAAGTCAGGCGTGAAAGCCCTGGGCTCAACCTGGGATGTGCGCTTGATACTGGCAGGCTTGAGTGCAGGAGAGGATGGTGGAATTCCCAGTGTAGAGGTGAAATTCGTAGATATTGGGAAGAACACCGGTGGCGAAGGCGGCCATCTGGACTGCAACTGACGCTGAGGCGCGAAAGCGTGGGGAGCAAACAGG
+
?><9:5:>?>0@CCDBBBA@A?AC@C?B?AA??A;;;;CEGEE>BBCCDC@900+0@6B@AB?AAA;;6:=9:;A0;;;0;AA;BB;;8:>BAF?CBBBBBCCC@B;;;B@B;A;:2:@299@>>>00*///75>?@466<A9<9<?5;;;999555.49<>4>466<:99///)//(/)/95=:;9;:>>;<<;8;6:<6:9>?@BB?BAAABC?A::9???A@@A=;:;CCC=E;;;DED:BBCCC<;<<?
@N9IO0:01056:06032
TACGGAGGGCGCAAGCGTTGTTCGGAATCACTGGGCGTAAAGCGCGTGTAGGCGGCCGGGCAAGTCGGATGTGAAATCCCGAGGCTCAACCTCGGAACTGCATTCGAAACTGCTCGGCTCGAGTCCCGGAGAGGATGGCGGAATTCCCGGTGTAGGGGTGAAATCCGTAGATATCGGGAGGAACACCAGTGGCGAAGGCGGCCATCTGGACGGTGACTGACGCTGAGACGGCGAAAAGCGTGGGGAGCCAAACA
+
A@AC<?@@::;9A;@:;;?BB@BB>A8;;BBBBC=:;;CD=BBCBCABAA@=::4:4:;/;><@@::6:@AABAB<@A@;A;;7;BBB@B@BBCAGAAABBAA=???B9A:;:@;;6;AA@;;;BA<A?B@AA=ABB=ABAC?C8;;6;?ABCCCCC;CCCD=@@<@@;;999;;;;)559=9;;;5<<5929=>:?;>?;=;@>:::4;9?9@AA;9:@B::6<=<999499999+4944599+95505>2<5
@N9IO0:01018:06085
TACGGGGGGAGCAAGCGTTGTTCGGATTTACTGGGCGTAAAGGGCGCGTAGGCGGCCATCGCAAGTCGGTTGTGAAATCTCTGGGCTTAACCCAGAAAGGTCAATCGATACTGCGGGGCTAGAGTGCAGAAGGGGCAACTGGAATTCTCGGTGTAGCGGTGAAATGCGTAGATATCGAGAGGAACACCTGCGGCGAAGGCGGGTTGCTGGGCTGACACGTGACGCTGAAGCGCGAAAGCTAGGGGAGCGAACGGG
+
BBBCCCCC(9;:C8ABCC?BB@DL7AAD?CCCCC?AAACC?CI>J@>CCBB?BB@B?CCBBBC?BBBD;D9@@CCC>A?>?9:90;B;?;@B;@?BB;@<@AA?ABBBCBBBBBBBB6AA@88>?=@@?;28;;/;B@BBC@C>B9==AA6<;9=;00*/==?7@=CCBBAA?@@@@@@::299>>><@A>>9<@?;@?AAA;B?:::BC>AB;;68///88;77393188>???C=>BBBBBC:BBCCC@BAA2
@N9IO0:01026:06067
TACGTAGGGTGCGAGCGTTAATCGGAATTACTGGGCGTAAAGTGTGCGCAGGCGGCCGCGCAAGTCGAGTGTGAAAGCCCCGGGCTTAACTTGGGAATTGCGCTCGAAACTACGTGGCTGGAGTGTGGCAGAGGAAGGTGGAATTCCACGTGTAGCGGTGAAATGCGTAGAGATGTGGAGGAACACCAATGGCGAAGGCAGCCTTCTGGGCCAAACACTGACGCTCATGCACGAAAGCGTGGGGAGCAAACAGG
+
CC?@?BBD>:;;BBB@@A6;7;BC@D@C@CCCDC>;;;BD=B;<9CABCCD?BB=B=;;5959?<:;;??A?BCG9??AA6AC;BB>A=@A6::59<?28?BAABBCD<B@@AAA@<@@C=BAABAA=?9898;A?B998<C=A;@;A<;::@@BDDAA@AC=<;;CBBB;;:>>@@6;;=?;:<<+0+/:39/9297@@BB?=<>>?@2@.73(4:::97///9///4499444)4:::ADE8?@BBE=CCC8
@N9IO0:01036:06076
TACGGAGGGGGCTAGCGTTGTTCGGAATTACTGGGCGTAAAGCGCGCGTAGGCGGCTTTGCAAGTTAGAGGTGAAAGCCCGGAGCTTAACTCCGGAACTGCCTTTAAAACTGCATCGCTAGAATCGTGGAGAGGTGAGTGGAATTCCGAGTGTAGAGGTGAAATTCGTAGATATTCGGAAGAACACCAGTGGCGAAGGCGACTCACTGGACACGTATTGACGCTGAGGTGCGAAAGCGTGGGGAGCAAACAGG
+
AA@A;@@AAA3BCBBBBC@CC?BB@C?B?C???C<@@@@@8@;;;BBBCBB?;;7;BB<BAB?BC?BB;;8<ABB<BBB<B?:;;C@C@CCC?B>A>A@@@4;;0;;;.;;;;CCJCCCCCBAC@@@A<?>::6;B@@@B?A?B?A@BA@@BBBB;;:;BBC>C?@@@BBAABB=A@AB=@@@BAB>AA@@>BBE>B@AA@BBCBBBE?BBCCADCC@CCCCDCDBB?A@BBCC>CBCBBBC7;;BBD>BBB?
@N9IO0:01040:06108
TACGTAGGGCGCAAGCGTTATCCGGAATTATTGGGCGTAAAGAGCTCGTAGGCGGTTTGTCGCGTCTGCTGTGAAAGACCGGGGCTCAACTCCGGTTCTGCAGTGGGTACGGGCAGACTAGAGTGCAGTAGGGGAGACTGGAATTCCTGGTGTAGCGGTGAAATGCGCAGATATCAGGAGGAACACCGATGGCGAAGGCAGGTCTCTGGGCTGTAACTGACGCTGAGGAGCGAAAGCATGGGGAGCGAACAGG
+
BB@@?@AA<ABA@<A9::?AAAFHAC?B?CC?CB=??:99/:=@;:;:9??9>A=@D>DCCCA?@A9:9@AA@@A9??@;@?@6?@@A>AAC@C?B?CCCBAA@@@6;;??@9@A@BABABBA@@@AA@;:;;.;;;BBC?C?A?A?CC?BB@@@@@;?;;;6;C@A@@@AA@@@;;599>@=AAA=@@99299929=A??=?AAABBB=BBCBB=A899999:???=@@>999,:<<;CCE;BA@AC@;;;?
@N9IO0:01051:06061
TACGAGGGGGGCAAGCGTTGTTCGGAATTATTGGGCGTAAAGGGCGCGTAGGCGGTGCGGTAAGTCACCTGTGAAACCTCTGGGCTCAACTCAGAGCCTGCAGGCGAAACTGCCGTGCTTGAGTGTGGGAGAGGTGCGTGGAATTCCCGGTGTAGCGGTGAAATGCGTAGATATCGGGAGGAACACCTGTGGCGAAAGCGGCGCACTGGACCACAACTGACGCTGAGGCGCGAAAGCTAGGGGAGCAAACAGG
+
@AAA@ACCCC*AA;@::96;A?BB@BBG@CCACC=CAABB<BB>BCCCCA@?AC@BBBB?AA=A@AAA?BBBABB<B@889BC>BBBB@BBBCAA@@;AA:;;>B;;;0;A<;5;A@@@>CAAABBBB<A@AA?BBCC@@>@@C?BB=B@CCBCCCC@BBDH>DCBBBBAA@BBBFC?CE?A>;;;>BCCC@BAA@>ABC?DB9::AB=AA?BCC@CB@A@BBA@@@=@@;;;A;AAA@ACC8@@ACD=@@@<
@N9IO0:01054:06069
TACGGGGGGGGCAAGCGTTGTTCGGAATTACTGGGCGTAAAGGGCTCGTAGGCGGCCAACTAAGTCGGACGTGAAATCCCCAGGCTCAACTTGGGAACTGCGTCCGATACTGGATGGCTTGAATTCGGGAGAGGGATGCAGAATTCCAGGTGTAGCGGTGAAATGCGTAGATATCTGGAGGAATACCGGTGGCGAAGGCGGCATCCTGGACCGACATTGACGCTGAGGAGCGAAAAGCGTGGGGAGCAAACAGG
+
>=:;:;:<;<";C5;;@A=AA?BC@E@DABBCBB>BCBBE<@@;@@@@@AA>AA=A?B>C@A8;<;;7;ACABBB;@@A@3;;5;@=<9?A59939;>9;;AAB@BA@@@BC@BDC?CC@DB<@<@BB=BBBCC>AABBBA@=@?B?AB>BBAAA9949???9??:::@@BC@A@B@<??<?=@CC=A=@@<?@@<?<@@=@CCC>BC@CB@DBBBC<;;CBBB;;;?AAA<;;;.;BCCCED;C;;;F>BBC@
@N9IO0:01055:06079
TACGAAGGGGGCTAGCGTTGCTCGGAATTACTGGGCGTAAAGCGCACGTAGGCGGCTTTCTAAGTCGGGGGTGAAATCCTGGAGCTCAACTCCAGAACTGCCTTCGATACTGGAAAGCTCGAGTCCGGGAGAGGTGAGTGGAACTGCGAGTGTAGAGGTGAAATTCGTAGATATTCGCAAGAACACCAGTGGCGAAGGCGGCTCACTGGCCCGGTACTGACGCTGAGGTGCGAAAGCGTGGGGAGCAAACAGG
+
:;AA@>BCCC2;;;@@AA@CCCCC@C@B@BBBCC?CCBCC?CAA@FCCCBCA9979CC<BBC@BCBBDDD3CAAB=BF?A@>@@@@@=;@??9?@A?B9:9?B@@AABBBAA=@@99:<CCBBBC?BB<B@@C@BBBBBC?B?BCCBBBCCCBBBBB?CCCC=B@BF???A????AA9;7;B=A@CAB;;<@BBB?A@;;6;;;B@>>5;;6:<@@@??@@BAB9::@CAA???399?==??2=>9::/9==9
@N9IO0:01057:06100
TACAGAGGGGGCAAGCGTTGTTCGGAATTACTGGGCGTAAAGGGCGCGTAGGCGGCCTGTTAAGTCGAACGTGAAATCCCCGGGCTCAACCCGGGAACTGCGTCCGATACTGGCAGGCTTGAATCCGGGAGAGGGATGTGGAATTCCAGGTGTAGCGGTGAAATGCGTAGATATCTGGAGGAACACCGGTGGCGAAGGCGGCATCCTGGACCGGTATTGACGCGTGAGGCGCGAAAGCCAGGGGAGCAAACGG
+
BCB@@:::::*;A=BCCC?@B?@@??@D@B@ABC<AABCC>CC=BBBBB@>:00+06:>@<@000A=@:@@@@CC=AAAA8AB=DCB@BAD<@@<?,00AAAAGFDBCB@@@<@BA?CC@CC?BB?CD>B?A@C:;;BBC@C>A>A?AA?BAAA@:839@@C:??BCBA@@A??>AB9?>8=;>=>:???@;A>=8;887/887718927849499=333//0..688233./..'./18:;;+883//(/66
@N9IO0:01059:06098
TACAGAGGGGGCAAGCGTTGTTCGGAATTACTGGGCGTAAAGGGCGCGTAGGCGGCCTGTTAAGTCGAACGTGAAATCCCCGGGCTCAACCCGGGAATGCGTCCGATACTGGCAGGCTTGAATTCGGGAGAGGGATGCGGAATTCCAGGTGTAGCGGTGAAATGCGTAGATATCTGGAGGAACACCGGTGGCGAAGGCGGCATCCCTGGACCGAGATTGACGCTGAGGCGCGAAAGCCAGGGGAGCAAACGG
+
AAACBBBCCC5AA=@@@@@BC@CC@B@C?AABBB<???AD?DE=BBBBBAA=995:<@@A?C<A?A59.999=??6:;;;.9<7=@;?;@B6A=:>=<<=>?A7A999@9;5;;;>@@;@C7;6:AD9AAA@@8?@@BB8<<<9?;:>9?@A:99<6;99;3<=BBBBAAA@?;=;27<,7,7<;5;87;1<87/3,33,39333(33,394333;;4333333833-38888<49949::9+8;;<;5733
@N9IO0:01014:06118
TACGGAGGGTGCGAGCGTTGTTCGGAATTACTGGGCGTAAAGCGCGTGTAGGCGGCCTTTTAAGTCTGATGTGAAAGCCCGGGGCTCACCCCCGGAAGTGCATCGGATACTGGGGGGCTGGAGTACCGGAGAGGAGGGTGGAATTCCTGGTGTAGCGGTGAAATGCGTAGATATCAGGAGGAACACCGGTGGCGAAGGCGGCCCTCTGGACGGATACTGACGCTGAGACGCGAAAGCGTGGGGAGCAAACAGG
+
AACC?ABB:@@>@AA?@@@CD@GD@B7:6;CABB<;;:CD?ECHCBBA@?@=??=@?BCB:A>BB@@ABBBCD>>8BC>7C>>2@@>A@???):5;=???AA@@@=?==>900000%000+/:6==<??BBBB?BBB<@??B<><>?A@=A@99:??:;=AC>BBB>=<<;:;?=@?3>76A;AAA=@<??;?;@>@@BC>BB=BCCD@BBC@@@@@A;<<AAABCBBBBAAAA<ABBBBCC:@@@BB=BBB@
@N9IO0:01014:06157
TACGGAGGGCGCAAGCGTTGTTCGGAATCATTGGGCGTAAAGCGCGTGTAGGCGGCTTGGCAAGTCGGGTGTGAAATCCCGGGGCTCAACTCCGGAACTGCATTCGATACTGCCTCGCTAGAGTCCCGGAGAGGAGGGCGGAATTCCCGGTGTAGAGGTGAAATTCGTAGATATCGGGAGGAACACCAGTGGCGAAGGCGGCCCTCTGGACGGTGACTGACGCTGAGATGCGAAAGCGTGGGGAGCAAACAGG
+
AA?@<?@A<@@?C?BBBB@CBACJ@B?BCCC@BB=A@:::5:@@ACACA@@<?A?AB@B@DE>@ABCC=BBBCCC>BBB8@@@7;;FF?;00;>8<:0000:>;>?BBBBCCC@C::9BCA9::AA;A<:99B9??A<@?;@8>;>@9@????@???<@@@A;A>AA?????CCDDD>@@<?:<==<AA@@;>89150791:<5=>AA:>>?;???=>=@@@???>>8??AA@@9?999ACC6@@>==7?>=:
@N9IO0:01058:06154
TACGAGTGCTCCAAGCGTTATCCGGAATTATTGGGCGTAAAGGGTGTGTAGGTGGTTGTGTTAGTCTTTTGTTAAATTCTTGCGGCTTAACCGGGGGCATGCGAAAGAAACGGCACAACTAGAGGATGCGAGAGGCAAATAGAACTCATGGAGTAGGGGTGAAATCCGTTGATATCATGGGGAATACCGAAATGCGAAGGCAATTTGCTGGCGCACTCCTGACACTGAAACACGAAAAGCGTAGGTAGCGAATGGG
+
CCCCCC;;;;;=A>A;9999566;6;19.5>.5505;;;;3;;39@:9;;?.954;59;;;8<@AAAAA6?@;@@5B:00+///)//175:16555'//----/;299;5;;67:::498333<3<333:333A<>??5=>::49@@B::59BAAABB:???F@FD?BA;??AA??????=5?;:::79:A8900//(/3--(//(////(/6////3179:;:::99:08::4444&48:>:<:<::;44.4;;4
@N9IO0:01023:06175
TACGAAGGGTGCAAACGTTGCTCGGAATCATTGGGCGTAAAGCGCACGTAGGCGGCTCCGTAAGTCGGATGTGAAATCCCTCGGCTCAACCGAGGACGTGCACCCGAAACTGTGGAGCTCGAGTATGGAAGAGGGTCGCGGAATTCCCGGTGTAGAGGTGAAATTCGTAGATATCGGGAGGAACACCAGTGGCGAAGGCGGCGACCTGGGCCAATACTGACGCTGAGGTGCGAAAGCGTGGGGAGCAAACAGG
+
BAB@@;@B<AAACE>??@@CBBBB?B8;;CG@IG?999@@9??@@AAA?;;:00+0==9>@A@AACM@C@?@CCC>CCC<BAA>@AEEAC@ABD?BA@@@@AA@9:995;;::B<@@@B@@@AABCCAD@F;;:6;CC@@<@=?;@@:@>BBBAABB@BBCF?C@CBBCBBBABBBC=;;6;@AAA?BAA@<@;;5;?;;5;;;;=;<;0;>B;BAABBBBBCCB;;8;AAABB7;;A;;;;-;@AA@8@;;4
@N9IO0:01027:06168
TACGTAGGGTGCAAGCGTTGTCCGGAATTATTGGGCGTAAAGAGTTCGTAGGCGGTTTGTCGCGTCCGTTGTGAAAGCTTGGGGCTCAACCCCAAGTCTGCAGTGGATACGGGCAGACTAGAGTCAGGTAGGGGAGAACGGAATTCCTGGTGTAGCGGTGAAATGCGCAGATATCAGGAGGAACACCGGTGGCGAAGGCGGTTCTCTGGGCCTGTACTGACGCTGAGGAACGAAAGCGTGGGGAGCGAACAGG
+
AA@;@AA=3<5:@5@@@@8BBB9B8B9@5::055/4;:;;4:55548:?44.9828;4;<===<BA;>>455:@:)54=8B==1?@DD9C??0=8<66666;;??:=<<;@?7===A=?>C966:?B9@??>>/:4404;494>4:8;@8A;;A;@>9;@;=4555AA?455<@9@;49828234:6;8<B:A=B7<7;B4:4:AA@A;4A8A?9AA:433334;5@5A5:933(333=899+44=>;7::@7
@N9IO0:01028:06191
TACGAAGGGGGCTAGCGTTGCTCGGAATCACTGGGCGTAAAGGGCGCGTAGGCGGACTCTTAAGTCGGGGGTGAAAGCCCAGGGCTCAACCCTGGAATTGCCTTCGATACTGAGAGTCTTGAGTTCGGAAGAGGTTGGTGGAACTGCGAGTGTAGAGGTGAAATTCGTAGATATTCGCAAGAACACCAGTGGCGAAGGCGGCCAACTGGTCCGATACTGACGCTGAGGCGGCGAAAAGCGTGGGGAGCAAACAGG
+
@BB5:25<<<+=BCE@@@;BA@??7@:CA@BA@;6;CCC@7C@7CC;6;A@5;;.59=AC.:05C;;===+<<=>5;?>7;::3:94505=4@@:=9B7;@:B:BB;;6=BB=<<A<<B8;@AB9<=7;7;@<8B:C9==:>:A<:::A<<=>==><7<<>>3:5544449;==7;;59-38-338-333;7@@:9C9;:49:B8BBA7>@5555:=====@@<<>B6;;.55;55&55>5555&55555)59A7
@N9IO0:01035:06201
TACGAAGGGGGCTAGCGTTGCTCGGAATCACTGGGCGTAAAGCGCACGTAGGCGGATCTTTAAGTCAGGGGTGAAATCCTGGAGCTCAACTCCAGAACTGCCTTTGATACTGAGGATCTTGAGTCCGGGAGAGGTGAGTGGAACTCCGAGTGTAGAGGTGAAATTCGTAGATATTCGGAAGAACACCAGTGGCGAAGGCGGCTCACTGGCCCGGTACTGACGCTGAGGTGCGAAAGCGTGGGGAGCAAACAGG
+
BAA;98:DDD3CCAA???@BCCCC@C?@@BBCDD>ABBDD>CBBBD?@?@A:?A;A@@BC<A>BCCCCCC;CCCD>DC@CB?@????@=AAB?BCC?B;;;>AA;@@BBA@@;;8;;;;=@@BBC@CC=CBAA?ACBBBB@C@BBCAGABBAACC;;9;BCC=C?CCCAAACBB=AA;@5;;>A@A?CBBB?BA@:@;00+0==@=;;5;@8@>BBB@@@CCAB@@@<@A?@@@4::B?@@A5@@?AA<??<;
@N9IO0:01044:06189
TACGTAGGTGGCAAGCGTTGTCCGGATTTATTGGGTTTAAAGGGTGCGTAGGTGGTCTATTAAGTCAGTGCTGAAATATCCCGGCTTAACCGGGAGGGTGGCATTGATACTGATGGACTTGAGTAAAGTTGAGGTAGGCGGAATTGACGGTGTAGCGGTGAAATGCTTAGATATCGTCAAGAACACCGATAGTGTAGACAGCTTACTAAGCTTTAACTGACACTGAGGCACGAAAGTGTGGGGATCAAACAGG
+
=;:::;4.;4.9<7A@;@666D;@7;;>8>>:>>5==/44(3;1:;<=<?=88525<@AB:C499B@@@A@95:<4?>?@:4:7?<9B<>;@>7===5;;7;=>:===CCC>>>>7;;@:><<>B>6<D7<;<7@FE8>C9B:@7@<=C:=C=BB5:45CA=7B=<;7:555<<::;<<8<<:=<<244;433:9335::::>:====:=;;;4;8=;;;==<455:59<<::;265>==>>2==<<>6;;;8
@N9IO0:01048:06199
TACGGAGGGGGCTAGCGTTGTTCGGAATTACTGGGCGTAAAGCGCACGTAGGCGGCTTTGTAAGTTAGAGGTGAAAGCCTGGGGCTCAACTCCAGAATAGCCTTTAAGACTGCATCGCTTGAACGTCGGAGAGGTGAGTGGAATTCCGAGTGTAGAGGTGAAATTCGTAGATATTCGGAAGAACACCAGTGGCGAAGGCGGCTCACTGGACGACTGTTGACGCTGAGGTGACGAAGGCGTGGGGAGCAAACGG
+
BABD9AA<<;+<CBBBBB9BB;BB:B9A9@EBA=7ABBB=6C@;@C;66AA89;05C=6B=B<CC<CCCB8@BB<4;@8BB>>066;;16BB8?@@8ABBB8B=6=:BBC:9<A<<<AA0498855;C8@A@A7@=;??:5A8C8C8===444@A=C7==>?6=7<;333558905526168/558297:<49//(.3//).8:=>AB6A<=>B???4??@A:9@:?6972255.5.955588+?;58=3>72
@N9IO0:01051:06197
GACAGAGGCCACGAACGTTGTTCGGAATCACTGGGCATAAAGCGCACGTAGGCGGCTAGGTCCGTCCGATGTGAAAGCCCCCGGCTCAACCGGGGAATTGCATCGGATACAGCCTGGCTTGAGGACGGTTGGGGTGAGTGGAACTCCTGGTGGAGCGGTGAAATGCGTAGATATCAGGAGGAACACCGGTGGCGAAAAGCGGCTCACTGGACCGTTACTGACGCTGAGGTGCGAAAGCTAGGGGAGCAAAACGGG
+
A@@@?@@>A@BBED?@@@;??=BB?CACCCCCCD>BA9994;@ABCBCCBCACC?BBBC@CC@CCC?AA?@?CC@699444$98;89@:>8=<>3??C<BB????=A@@B999=@A>BC@BBB=A@B>B>BCC5BB=>>B=A>>AB:===BB<?@@B?BABB=99:CBBB>;9<===8=@071888/8:<<7<8877&888:=;;=??A:=><@A;>89::;;:>=<<6::9AAA9?BBABA?2>?9999&:?>6
@N9IO0:01057:06177
TACGTAGGGGGCAAGCGTTGTCCGGATTTATTGGGCGTAAAGAGCGTGTAGGCGCTTTGCAAGTCCGTTGTGAAAATCGAGGCTCAACCTCGAGACGCCGGTGGAAACTGCAAAGCTAGAGTCCGGAAGAGGAGAGTGGAATTCCTGGTGTAGCGGTGAAATGCGCAGATATCAGGAAGAACACCCGTGGCGAAGGCGGCTCTCTGGGACGGTACTGACGGCTGAGACGCGAAAGCGTGGGGAGCGAACAG
+
AAAA@@@A@@1@A>A@@@;@BD?C@CCE?CBAED=AAAAA6?@A;9;B;;;;?;4:D<AAB@BAA?AC=@?@@@@599///6:=BB<@7;;@@A@;9:9?<?@=AC>;::@@@9??=@??@@@<?;?>B@@;?????B?B;?8=8=;6;>>>:8;7778A;<>==<<886877::1:8::1:;::.:89088706375.3...7588-<8;6:;;9:9/0)/55578/6277809<9<=GE6<;;?>:>AA
@N9IO0:01060:06199
TACGTAGGGTGCAAGCGTTAATCGGAATACTGGGCGTAAAGCGTGCGCAGGCGGTTGTGCAAGACAGATGTGAAATCCCCGGGCTTAACCTCGGGAACTGCATTTGTGACTGTACGGCTGGAGTGCGGCAGAGGGGGAGTGGAATTCCGCGTGTAGCAGTGAAATGCGTAGATATGCGGAGGAACACCGATGGCGAAGGCAATCCCCTGGGCCTGCACTGACGCTCATGCACGAAAGCGTGGGGAGCAAACAGG
+
CC@;@@@:3:5;B:BBCB9B8B@;6@0:4A@990;4;==4<<=;;;@B??6A<7<8<=B?C:AB@59;5?A?@>4<<88.7:188(-(-3.--5,50-0/33=;1=8>@00/9993-337,33339?473333333$7933,34<4:4::><<:;;>>>>=B=8B@C@==C<;;;<<<5;;7;7:<<7<<;;9=<<8<4>:6:===/:::4:7<<<><=;;555<<<<<<;;55505?:?===2A==CG8==B;
@N9IO0:01015:06211
TACGGGGGGAGCGAACGTTGTTCGGAATCACTGGGCGTAAAGGGCGTGTAGGCGGCTGGATAAGTGGGATGTTAAATCCCCCGGCTCAACCGGGGACCTGCATCTCATACTGTCCAGCTCGAGCACATCAGAGGAGACTGGAATTCCCGGTGTAGCGGTGAAATGCGTAGATATCGGGAGGAACACCAGTGGCGAAGGCGAGTCTCTGGGATGATGCTGACGCTGAGGCGCGAAAGCCAGGGGAGCAAACGGG
+
AABCCCCC(9:9BA?@??<@@?CC@G@BBBCCCC>@@@GG>BB>BB@@B999:B=ABB?BBA@DBBB=BCCC?CB=@@@@B1B?BBCC?A>AEE9BB?CBBBBCC@@AA?@?@A=A@@AA?9::AAAABAAA@6:;@BDD?A=@<??9?=AABAABA;@>>=5=?=??@?>>?@@@B=BB?B@@@@?BBBC@CCD@D@CBBBCCCCA@@;@BAAABBBCBBABCBCB?BBBA@D6;:9:AAC9::CBC=BBA;
@N9IO0:01044:06211
TACGGAGGGGGCTAGCGTTGTTCGGAATTACTGGGCGTAAAGCGCACGTAGGCGGCTTTGTAAGTTAGAGGTGAAAGCCCGGGGCTCAACCCCGGAATTGCCTTTAAGACTGCATCGCTTGAACGTCGGAGAGGTGAGTGGAATTCCGAGTGTAGAGGTGAAATTCGTAGATATTCGGAAGAACACCAGTGGCGAAGGCGGCTCACTGGACGACTGTTGACGCTGAGGTGCGAAAGCGTGGGGAGCAAACAGG
+
@:;>:B>>>>+>ACCCBA9B=;>>8B2525;A<>6@;;;@465=?<666@D:CB:CC@8C?@<D@:A>>C7AA?>5B@=3>99+95558B@@2C:D9C:C>:B?8G9<<<<<=A=<=AA9<?:;;;<>7;;B?:==656;7<7<8<7:::88:::::9:::=7=0555839973.3:6<6<<488:6:<<B58?A49678.3888?;>27555=99959:BA::=7769;778;3;CBAD==1>=@A=3@?>4
@N9IO0:01046:06247
GACAGAGGTGGCTAGCGTTGTTCGGATTTATTGGGCGTAAAGCGCACGCAGGCGGTTTGGTAAGTCAGAGGTGAAAGCCCACGGCTTAACCGTGGCATTGCCTTTGATACTGCCTTTCTTGAGTAGAGTAGGGGGAAGCGGAATTCCGAGTGTAGAGGTGAAATTCGTAGATATTCGGAGGAACACCGGTGGCGAAGGCGGCTTCCTGGACTCTAACTGACGCTCATGTGCGAAAAGCGTGGGGAGCAAACAGG
+
A@@@@:;5:?=999>98928=:=?::>>5<=9<?8;9:=93>@>@B:::@?>;:7;B;A=BB>A@BBCBB?<96>5<>@7>>>4667<9A29:C?CCCABB@CC9;;:BCBBBACC=CC=A@AACCCCCDCHIF1A8;;B?B@EAF@BBCCBBBB;;9;BAC>G?BBBDBBBBC@BB?AA=A>AAA>B=@@=@AB8;;<E@CC@B?@@=@BBDAA=ABBAAABAAAA=<;;0000&/:///77+///77.9==7
@N9IO0:01034:06292
TACGTAGGGGGCAAGCGTTGTCCGGAATCATTGGGCGTAAAGAGCGTGTAGGCGGTCCGGTCAGTCGGTTGTGAAAGTCGAGGGCTCAACCCTCGAATGCCGGCCGATACTGCCGGGCTAGAGTCCGGAAGAGGTGAGTGGAATTCCTGGTGTAGCGGTGAAATGCGCAGATATCAGGAGGAACACCAATGGCGAAGGCAGCTCACTGGGACGGTACTGACGCTGAGACGCGAAAAGCGTGGGGAGCAAACAGG
+
@@?@?@CCCC1DB7;9@@;@BC@CGI@BC;;8;C=BDHDG>CBBBBBBBBDABB?BC?B?BCAA?@@<?39:??B9;;;;;A@;ABDB@BA>CAAB>000=>>AAHGCBAAB@=@C=CCCCCCCCAD@C=AACAFCAAAC@C?B@B?AC@CCAA@CD@BBCB=AA@@@A@@@BB@??=@@9?<?@@<A?BB?BBA@B@BBB?>>A@@AB<ABD?BBAB?@?@>@?@@?@>?9999*:97;999*9==@A9@@A6
@N9IO0:01042:06309
TACGGAGGGTGCAAGCGTTGTTCGGATTTATTGGGCGTAAAGCGCGTGTAGGCGGTTTCTTAAGTCTGATGTGAAAGCCCTGGGCTCAACCCAGGAAGTGCATTGGATACTGGGAGACTTGAATACGGGAGAGGGTAGTGGAATTCCTAGTGTAGGAGTGAAATCCGTAGATATTAGGAGGAACACCGGTGGCGAAGGCGGCTACCTGGACCGATATTGACGCTGAGACGCGAAAGCGTGGGGAGCAAACAGG
+
CCCC?BBE>@AAC=@ABA6;;=A@=@AG;@A6:9.::9:9.9<<>A;;;AA>AB?BB=BC=B>A@@@B@;;;<<B=AAA7CC@6BCDC8@<4<@7<7<A@@<B.;.55@AAAA<BBBCD?CB@@@@@@6??@??;@@@BC@C@C?C?AAABBBBB<??BBBA>@@599>??AAA?BB?AA>A@AAA@C>BB?BCC>A>@B>BABB?BB=@@9;;@BC?AA@?@;;;59@@A@AA<?@@A<?>1BBBA<2A:@6
@N9IO0:01055:06309
TACAGAGGGTGCAAGCGTTGTTCGGAATTATTGGGCGTAAAGCGCGTGTAGGCGGCTTTGCAAGTCGGGTGTGAAAGCCCTCGGCTCAACCGAGGAAGTGCGCCCGAAACTGCAGAGCTTGAGTACCGGAGAGGATGGCGGAATTCCCCAAGTAGAGGTGAAATTCGTAGATATGGGGAGGAACACCGGTGGCGAAGGCGGCCATCTGGACGGATACTGACGCTGAGACGCGAAAGCGTGGGGAGCAAACAGG
+
AABBBBBB=BA@C?A>>?<??<@@=@<?=>A=A>5@?==;1=>>??ACC@A>AB>AAA9BBA>CBCCE>;;;BBD=AAF>CAA=AB::4;=AA@=A9BAAABBC<A??9?@>??@@AAA?BABBCD>@>@AAA<@@A?@><>1829@=2@<@@@@::8:?AA;A=A???A@@?:;::-9?6?9?@@?C@BB?AAA>A@CEAMAC::;A>A??;???;;;@BACCBCBAAAA@@?9>?>>@A@3@A@@@:@BB>
@N9IO0:01058:06271
TACGTAGGGTGCGAGCGTTAATCGGAATTACTGGGCGTAAAGCGTGCGCAGGCGGTTCGCTGTGTCCGATGTGAAAGCCCCGGGCTCAACCTGGGAATGGCATTGGAAACTGGCGGACTGGAGTGCGGCAGAGGGGGGTGGAATTCCGCGGTGTAGCAGTGAAATGCGTAGAGATGCGGAGGAACACCGATGGCGAAGGCAGCCCCCTGGGCCGACACTGACGCCTCGAGGCACGAAAGCGTGGGGAGCAA
+
@@@CCBBD>???BB@@@A<B?BBB@A6;6;DBCC@BBBDD>CABCCCCCBB?BB?B@CCBCBCABF@FEBAA@B@8A>>=3@C;@@@A;@=ACC?C?BB@CAA9::;C>CCD;@@<@@:907=<==<8;=<<?AAAA'>?:?:?;=:=00*000:988=7<<<3;8=>>@866;?CCC?88.84<;95?>>?3:951618866667)79=3A122222222855.52227/5555::/7<:5655)2289;
@N9IO0:01062:06290
TACGTAGGGTGCAAGCGTTAATCGGAATTACTGGGCGTAAAGCGTGCGCAGGCGGTTCGCTAAGACCGATGTGAAATCCCCGGGCTTAACCTGGGAACTGCATTGGTGACTGGCGGGCTAGAGTATGGCAGAGGGGGGTAGAATTCCACGTGTAGCAGTGAAATGCGTAGAGATGTGGAGGAATACCGATGGCGAAGGCAGCCCCCTGGGCCAATACTGACGCTCATGCACGAAAGCGTGGGGAGCAAACAGG
+
CCAAACCD=AAAC?AACC?D?BBA;>+0*0@B@A>CBCCC>BBBB@@@@994;C;A9@@CBB?BBB?BBBBBBBB=BBBB:BC<CC9:7;?BCM=DACDCBBB@C@CCCCCD@BBB<B99:@ABBEC@AAAFAEDFF)@0008<8<<@A@@@BAAABBBBBC<AAAAACCCCCBBBC?BB@C?BBD?BA@@=ABB>A6:;BBBDB0BBB=B?B@CC@@@CCAABB@;;;@@BBB<A:9:=>>-::BBE>CBB?
@N9IO0:01015:06340
TACGAAGGGTGCAAACGTTGCTCGGAATTATTGGGCGTAAAGCGCACGTAGGCGGCTTGGCAAGTCGGATGTGAAATCCCTCGGCTCAACCAAGGAAGTGCATCCGAAACTGCTGAGCTTGAGTACTTAAGAGGATCGCGGAATTCCCGGTGTAGAGGTGAAATTCGTAGATATCGGGAGGAACACCAGTGGCGAAGGCGGCGATCTGGGAAGATACTGACGCTGAGGTGCGAAAGCGTGGGGAGCAAACAGG
+
@AB@@=@D>AAABB=;;;>AA@@@<@=A>BCACF>=??AD89:??A:9:C?>?A8;C9C9BA<???@=@AA@BBC=BBB<A;;8;@DD@C@C@C@DABCCCCCC?BBC=CBBCCBBBBB:>BB=A?B8<=ABC@CCCBBB?C@C@BB=B?A<@?9::88=@@:A?@@@???A@;:<>478287@A<8=@;;7<::3:75509>@A<<=@8@:==?B@@@B==BDGGC@CCBA>>8AABBDEE;<<EHD>CBB@
@N9IO0:01029:06344
TACAGAGGGTGCGAGCGTTGTCCGGAATCACTGGGCGTAAAGGGCGCGTAGGCGGCGCGGTAAGCGTGCGGTGAAAGCCCGGGGCTCAACCCCGGGTCGGCCGTGCGAACTGCTGCGCTCGAGCACTGTAGAGGCAGGCGGAATTCCGGGTGTAGCGGTGGAATGCGTAGAGATCCGGAAGAACACCGGTGGCGAAGGCGACCTGCTGGGCAGTGGCTGACGCTGAGGCGCGACAGCGTGGGGAGCAAACAGG
+
BCCAA@DD=BBBBBB>??<9::?D?B>@ADCBBD>???BD>BB>AA@A???>@?;@@BB<@@?BBBBAAB<;;;A.:;?6?>?2:9:=.444&4;199:04.5=:>;?=BAA;;9==99:???ABB?@?BABA@?@C@CC@B9;9:?CB<AA@?@AB8::=@=????@@A?::888=2:5:?:@>?<?<@@<@<<8<8<==B699@>@=8999@@=99:BA@?;;9949@AAB999CCBBCB6:<ABC<ABB>
@N9IO0:01044:06331
TACGTAGGGTGCAAGCGTTAATCGGAATTACTGGGCGTAAAGCGTACGCAGGCGGCTTTGCAAGACAGGTGTGAAATCCCCGGGCCTAACCTGGGAACTGCATTTGTGACTGCATGGCTAGAGTCTGTCAGAGGGGGGTGGAATTCCACGTGTGAGCAGTGAAATGCGTAGAGATGTGGAAGAACACCGATGGCGAAGGCAGCCCCCCTGGGGATAAGACTGACGCCTCATGTACGAAAAGCGTGGGGAGCAAACAGG
+
AAAA@:::-;;;@>BAAA?@>AAA>@4:4;@@@@9A@AAA=A:;;DBBABB=::4;<;09CC>@AABB>BBC>==5;;;;.;A6?4445::99=9:;AAB?@@C<A@CA::;DDAB?A??899;833:>>999:9:9%3?4@;A3:498===@@@@=333:=C8AAB=<@>A97333;,3,3=8@@@=@@@A=;;:49::4444444#4444&3;;58998999789;=<?=<998999&739=<<=07339=33776
@N9IO0:01050:06319
GACGAAGGGGGCTAGCGTTGTTCGGAATTACTGGGCGTAAAGCGCGTGTAGGCGGTTGTCCAAGTTGGATGTGAAAGCCTTGAGCTTAACTCAAGAAATGCATTCAGGACTGGATGACTAGAGGACCGGAGAGGATAGTGGAATTCCCAGTGTAGTGGTGAAATACGTAGAGATTGGGAAGAACACCAGTGGCGAAGGCGGCTATCTGGACGGTTTCTGACGCTAAGACGCGAAAGCGTGGGGAGCAAACAGG
+
BB?;:5;@@@2BCCCBBB<@@=9:6:;><@AAAC>CBBCC>BBBBBBCCCC@BB@D@CCC>?=?B?A?BBAA@@A<@?;?=@???B6:6;AAA>BBB<BCCCC?BA@<@A@A<AA@@AABBCCACCADACCCCACBBBCC?B=A?AC=CCFDDCBA@?AEDD>B9;;BBBA@AA4;:/;>BA?CCC@DDBC@BED?B@BB@BCBAA??;?@@?BC>BBBCBBBBB?BA@==999.:?ABBCC9A@AHG@BBB@
@N9IO0:01055:06347
TACGTAGGGGGCAAGCGTTGTCCGGAATCATTGGGCGTAAAGCGCGTGTAGGCGGCCAGGTAAGTCCGCTGTGAAAACTCGAGGCTCAACTTCGAGATGTCGGCGGAAACTATCTGGCTAGAGTCCGGAAGAGGAGAGTGGAATTCCTGGTGTAGCGGTGAAATGCGCAGATATCAGGAAGAACACCCGTGGCGAAGGCGGCTCTCTGGGACGGTACTGACGCTGAGACGCGAAAAGCGTGGGGAGCAAACAGG
+
=?B@@@AAA@2BC8;<GE=@@@05058@B@@<?@8@;5;=0=:9;CCCBBA;00+0)/949;678B=@@CABBBCC1:;AB@@=@B@@>BB@BBCBAAABCCICC=A@;A@BB;9:?CC?>D>;;5:7;7;=A;DCDBCG?A?@8;7<?9<<>BBA>9<;;;4;<999=5::?@BCC@C@AA<CA@@8@AA;A<?17-77-788?ABDD>BBB<???@:9::::@@@===B::99&4444;@@2==CCC=AAB>
@N9IO0:01057:06339
TACGGAGGGTGCAAACGTTGCTCGGAATCATTGGGCGTAAAGCGCACGTAGGCGGTCCAGCAAGTCGGGTGTGAAAGCCCTCGGCTTAACCGAGGAAGTGCATTCGAAACTACTGGGCTTGAGTACTGAAGAGGATCGCGGAATTCCCGGTGTAGAGGTGAAATTCGTAGATATCGGGAGGAACACCAGTGGCGAAGGCGGCGATCTGGGCAGATACTGACGCTGAGGTGCGAAAGCGTGGGGAGCAAACAGG
+
@?AA=@@@9@@?AB=@@@=@;;;B?C7:9AA6;D8:8:?</4888A>BCBA89404<7=:@C9<A>A?8<<;<A?6;;@7??@666:B<D<BBB>B>B>CC@H<BCBC?CCCCBBB>BB=?@@A@AAAA>AAB?BBBCBA?C=@=@B=B>BAA@=9:19>>=7?<BBAAABBBB;;;08>6?9?@?>AA9;5;;;5;??@<@AAAAAAA<ABBCCCBCBBAAACBDD@BBA;;;0<BBBCCC<CCCCD?CDC@
@N9IO0:01058:06346
GACGTAGGGTGCGAGCGTTGTCCGGATTTATTGGGCGTAAAGAGCTCGTAGGCGGCTCGTCGCGTCGACCGTGAAAACCCGCAGCTTAACTGCGGGCTTGCGGTTGATACGGGCGGGCTAGAGTTCGGTAGGGGAGACTGGAATTCCTGGTGTAGCGGTGAAATGCGCAGATATCAGGAGGAACACCGGTGGCGAAGGCGGGTCTCTGGGCCGATACTGACGCTGAGGAGCGAAAGCGTGGGGAGCGAACAGG
+
AAABBBBC=9::BBAABB?ABA6;4;AB=CC@CG>@@@CB9A;;<A;;;AA=<;5<AA@ACC@@AC@AA7<<DCCC.;;,:>:A@A@C?B;;:BA=AA:;;C@C@CC@@ABB<BBD<AACAAACACC=B9999*;;;@AC?B@B@D?BB@;;;;;BC@DDDD<BB????>>>@?@AA<??=?;>??:@=@A@CBB>A=@?@:AAAABAB<B?C>??@?999?@@@@@?AAA@@@6?<=9999-9:@@A?;;;=
@N9IO0:01023:06386
TACGTAGGTGGCGAGCGTTGTCCGGAATTACTGGGTGTAAAGGGCGTGTAGGCGGGTTGTCAAGTCAGATGTGAAATTCCAGGGCTCAACTCTGGAGCTGCATCTGAAACTGATGATCTTGAGTACTGGAGAGGGAAGCGGAATTCCTAGTGTAGCGGTGAAATGCGTAGATATTAGGAGGAACACCAGTGGCGAAGGCGGCTTTCTGGACAGTAACTGACGCTGAGGCGCGAAAGCGTGGGGAGCGAACAGG
+
AA:;9::4::4;A>BCCC?BBC>A=@@D?BBCCB=BBBCC>CL?CCCCAAA?BBB=B?@AB@:?????BAAAAAC<A=A>9997:BBD?CBBBB=@@?@@@@@@?@AB=BBBBCCCBBB=AABCCCCC@CCBBB<A=@@@;@?A>A?@@@ABACCBB@BCCC>@@@CCB???BB<@@;@@;>=@@A=ABBB<??>;?878.7>;2?AA?@@???@=AA@AA>?@ACB<587ABD9>BBBCCC:CCBBB?899=
@N9IO0:01032:06382
TACGGAGGGTGCAAGCGTTGTTCGGATTTATTGGGCGTAAAGCGCGTGTAGGCGGTCTCTTAAGTCTGATGTGAAAGCCCTGGGCTCAACCCAGGAAGTGCATTGGATACTGGGAGACTTGAATACGGGAGAGGGTAGTGGAATTCCTAGTGTAGGAGTGAAATCCGTAGATATTAGGAGGAACACCGGTGGCGAAGGCGGCTACCTGGACCGATATTGACGCTGAGACGCGAAAGCGTGGGGAGCAAACAG
+
@@BC?CCE>BA?@<?A?@=@A=AA>@AB=A@?BB=9::@@9?:89BACBAA=::7;BBBC@B>ABAACAAB:;9D=CCD=BBC>??@B@CD>BB>A:;<CCBF?C????BBCC<AA@AA?CF=@@BBC9??:99/:?>AA=A=A?A=@@BBBBBB@@@@CCB=BB7::>B@CCB>BC@CC@C@BBB?B=AA=<<7)/)/7178889@A>AB=C<<<<50=:.-----/4;8333(33388;<1;;:<;2444
@N9IO0:01050:06398
TACGGAGGGGGCTAGCGTTGTTCGGAATTACTGGGCGTAAAGCGCACGTAGGCGGCTTTGTAAGTTAGAGGTGAAAGCCCGGGGCTCAACTCCGGAATTGCCTTTAAGACTGCATCGCTAGAATTGTGGAGAGGTAAGTGGAATTCCGAGTGTAGAGGTGAAATTCGTAGATATTCGGAAGAACACCAGTGGCGAAGGCGACTTACTGGACACATATTGACGCTGAGGTGCGAAAGCGTGGGGAGCAAACAGG
+
@@AC?CBCCC3DC?@9::?AA?BB?B<?9??:;:/;@;;;0;>>AB;;<AB?AA=@CC<CAB?@A@D;<;@CBBC>BAC>CCC<CDCE@ABC@B@BAF@BB?BD>C?BBB@@?>::9;@;9;=C8;:B8A;<B?BC>A<F9@>@;@:=A>>?@>>@C<A<;A5<7;;9:9@>?C?@@@FAGC?BBB?@@:;8;BC?C@CBCCB@BBBB?ACBCBDEC@BBBBBAAAA6;;B;;;7;@C@@@@3A;;;B=CCE@
@N9IO0:01051:06373
TACGGAGGGTGCGAGCGTTGTCCGGAATCACTGGGCGTAAAGGGCGCGTAGGCGGCGCGACAAGGCGGCGGTGAAAGTCCGGGGCTCAACCCCGGATCGGCCGTGGCGACTGTCTGCTCGAGCACAGTAGAGGCGGGTGGAATTCCGGGTGTAGCGGTGGAATGCGTAGAGATCCGGAAGAACACCGGTGGCGAAGGCGGCCCGCTGGGCTGTGGCTGACGCTGAGGCGCGACAGCGTGGGGAGCAAACAGG
+
@?AA<@@A=;;:BAA@@A=AAA?CAD;<<CBBBC=@@ACD>CD>BCCCCCCIBC@CGCAA?C>A>??=?B?AAAB<;;;@BCC:CCCCACDC:B?@@@C@F?AAB?BBBBCCCCAA@BA@@@BDCCBBBA@@?BBB=BC=@=@?B?CD>@@ACBBB@FC?C@CC@@@B;;;;;;4;5;;BB>AAA@D@::9:CB<?<;;5<;0;?A@F8@@C@A=?9898884:::6::::=<?>=?3333+/99;;2///5
@N9IO0:01056:06390
TACGGGGGGGGCAAGCGTTGTTCGGAATTACTGGGCGTAAAGGGCTCGTAGGCGGCCGCACAAGTCCGACGTGAAATCCCTCGGCTCAACCGAGGAACTGCGTCGGAAACTAGGTGGCTTGAATCCAAGAGAGGGATGCGGAATTCCAGGTGTAGCGGTGAAATGCGTAGATATCTGGAGGAACACCGGTGGCGAAGGCGGCATCCTGGATTGGCATTGACGCTGAGAGAGCGAAAGCCAGGGGAGCAAACGGG
+
:;44444444"4;39999<9924;.4.4.4::<>29;:;9)4<4=>>>7//*0/*/29?<;;2955.5<>666@>066>1<66.5<55167;;>:>9=<<>0//;6::3:/55.455;B:CC?B>690/>0//8/<8/558<8<9<;BB?BCBBB@@<@<<<30..--7779666=:633-317;@?B?@>+000*030/)/;44.44.4:5:055:8<@<@>55555556566>6>>:==@@1;666<)55<2
@N9IO0:01056:06394
TACGAAGGGGGCTAGCGTTGCTCGGAATGACTGGGCGTAAAGGGCGCGTAGGCGGTTTGTACAGTCAGGCGTGAAATTCCTGGGCTCAACCTGGGGGCTGCGCTTGCGACGTATGGGCTGGAGTGCGGAAGAGGGTCGTGGAATTCCCAGTGTAGAGGTGAAATTCGTAGATATTGGGAAGAACACCGGTGGCGAAGGCGGCGCTCTGGACCGAGACTGACGCTGAGGCGCGAAAGCGTGGGGAGCAAACAGG
+
=@@=?2:9:9);@@AA@@<@?@@B?B?B@B@:9:6;CBDC>CC=@BBAACC?CC=AA>ACCCBB:;;;5:@A?@@;@;@6;;D>C@A@@D>BBBBB2BAAAA;;6;A@@@A@BCCC=B@?=;<;CCC?C;:65=4@;;6>9==C>AA<BBBA?AB@B8>=>>8C?AACDAABB<7:<08149.4<8385490;@C?C@DD?;;;CECD?BB@EBBCAAACCBBCABA?BA@@AA;ACCCFFJ<C@;;;,:;;5
@N9IO0:01059:06368
TACGGAGGGGGCTAGCGTTGTTCGGAATTACTGGGCGTAAAGCGCACGTAGGCGGCTTTGTAAGTTAGAGGTGAAAGCCCGGGGCTCAACTCCGGAATTGCCTTTAAGACTGCATCGCTAGAATTGTGGAGAGGTAAGTGGAATTCCGAGTGTAGAGGTGAAATTCGTAGATATTCGGAAGAACACCAGTGGCGAAGGCGACTTACTGGACACATATTGACGCTGAGGTGCGAAAGCGTGGGGAGCAAACAGG
+
@@AA>AAABA3BBBBBCC@BB?BC@D@B?A@?>?:@@@@A<@@@@B@@@AA=;::;EE?CBB?CC@BBBA<AA@C=AAC>CCC<CCCD9;;A<@=A?C@DE?A?>?=@@@A@AAB>?DCCCC@B=AAA:@<@<8A@7<<@;C@C:C:?BBBCCEC@C:BBB>6>9<<AA@BBBC@BB@D@AA?ABB>AA;;5;;;5;?BABBB@BCBE>BBBBBBCC?AABBBCCCC>A@A9::8;@CCDCD:ABBEE=BBC@
@N9IO0:01068:05788
TACGGAGGGTGCAAGCGTTAATCGGAATTACTGGGCGTAAAGCGCACGCAGGTGGCTGAGTCAGTCGATTGTGAAAGCCCTGGGCTTAACCTGGGAATTGCAGTCGATACTACTCAGCTAGAGTATGGGAGAGGGTAGTGGAATTCCCGGTGTAGCGGTGAAATGCGTAGATATCGGGAGGAACATCAGTGGCGAAGGCGGCTACCTGGCCCAATACTGACACTCAGGTGCGACAGCGTGGGGAGCAAACAGG
+
CBBC?BBG=@@@C?BABBBCACCD@B496:@@@B=@@?@A9@@A@@@@@@@:>>:?@@ABBBCAABBBC=BBBBB>BBC;;95)59>B>B@BBB>B@C>BBCBBAA@CBBBBBBBAAAA@@@@@CCBF>AAABB>BBCBB@B?B@BC>B?BBB??:949@@A<AAACECBBBBA@@A9A@>@?BC@@@@@@=@AA?C?AA?AA@A=::5:@9@=A@@A?AAAABABB;?=9777738=8?CC5?A@@>8@:94
@N9IO0:01069:05789
TACGGGGGGGGCAAGCGTTGTTCGGAATTACTGGGCGTAAAGGGCGCGTAGGCGGTTGGATAAGTCAGCTGTGAAAACCACGGGCTTAACTCGTGGCCGGCAGTTGAGACTGTCTGGCTTGAGTGTGGGAGAGGAGAGTGGAATTCCTGGTGTAGCGGTGAAATGCGTAGATATCAGGAGGAACACCGGTGGCGAAGGCGGCTCTCTGGACCACAACTGACGCTGAGGCGCGAAAGCTAGGGGAGCAAAC
+
??;;;<;<;;":?8=9995;@;AC@C@C;;;CCD>ABBCD?DC=CCCCCCCACC@CAD@CBB=@@AAABBBCBBED9C<ABC?8=B?C@CB;;;<7@7?9A?:>+////;;:???C@BC?@>@B?@?C=AAA@=@A@ABC?B@B?B?AA=A?@@AAA?BABB=::9?AA798:96;997:5;5;;;:>:;;5;;;5:7>?<A;;:<;A5@@=@==6;887:9<<===:=885;6/6@???CC599@@=5:
@N9IO0:01079:05796
TACGTAGGGTGCGAGCGTTGTCCGGAATTATTGGGCGTAAAGAGCTCGTAGGCGGTTTGTCGCGTCGGCCGTGAAAACTTGGGGCTTAACCCCGAGCTTGCGGTCGATACGGGCAGACTTGAGTTCGGCAGGGGAGACTGGAATTCCTGGTGTAGCGGTGAAATGCGCAGATATCAGGAGGAACACCGGTGGCGAAGGCGGGTCTCTGGGCCGATACTGACGCTGAGGAGCGAAAGCGTGGGGAGCGAACAGG
+
@AAC@@@C=?@?AAA>?@=@BB?C@B@D@CC>BB<@@;<;/:=?@A@@@;;:;D@CD=@@BBBAABC<@=CCCBCD<BC@CIF<CD@B?BBB7BAA?C=@@B@BBBAAA@@@:@@@BBE@B@A@?@@=@@@@@5??@@@B@B@D@D?BB>A?@@@CC@CBBB>BB@@999BAAAABC7;;?A=AAA=B@BCACBB?B@BCC=BBBCBBB<C@CA?@?>>>>@@??AA=@@@@??:A@A@CDD8?>BBA?9::?
@N9IO0:01086:05799
TACGTAGGTGGCGAGCGTTGTCCGGATTTACTGGGCGTAAAGGATGCGTAGGCGGATATTTAAGTGAGATGTGAAATACCCGGGCTTAACTTGGGTGCTGCATTTCAAACTGGATATCTAGAGTGCGGGAGAGGAGAATGGAATTCCTAGTGTAGCGGTGAAATGCGTAGAGATTAGGAAGAACACCAGTGGCGAAGGCGATTCTCTGGACCGTAACTGACGCTGAGGCATGAAAGCGTGGGTAGCAAACAGG
+
BBBABCB@BA@CA@@?@@>BCE@C@CCC<A@@@@8@A?A@8?6?B@BBBAA?ACABBBBB>B?BBB@@@BB>BCC=????4?A8@?<@>@B>AC;@AA?@?@AA<AAA<ABA?ABBAAA????:::DC=:::A?AAA?BC@C?B?B?AA?>?@@???=ABBC>BBBECCBA@=;600,06;;;@@>:@A@@399938<?ACB?CCCCC?BB?AAA>BBCC=>>BA>>;>@?AAD7::A@@@<AAAACC<???>
@N9IO0:01089:05794
TACGAAGGGTGCAAGCGTTACTCGGAATTACTGGGCGTAAAGCGTGCGTAGGTGGTGGTTTAAGTCTGCTGTGAAAGCCCTGGGCTCAACCTGGGAATTGCAGTGGATACTGGATCACTAGAGTGTGGTAGAGGGATGCGGAATTTCTGGTGTAGCAGTGAAATGCGTAGAGATCAGAAGGAACATCCGTGGCGAAGGCGGCATCCTGGGCCAACACTGACACTGAGGCACGAAAGCGTGGGGAGCAAACAGG
+
?>A@?:?A;?@?@=A9;;?BDBCC@B?A>@@???9??@AA<ACCAA?@@A@=AB?BB@DE>F@CBCCCCCCCCCE>BB=7CCE8CCCF:C9@A;3;8<:?CCCBC9;=CBBBABBBBABBA9;;BCD?BA@;;;0;@@?@=@>@A<AAA?ABDBDBBBBBCF>9:9DBA@@@BBBBCB?B>B<>?BC>ABA>ABC@H?A@?DC;;::CC=C?@>@BBABB@@@@A@@;@A@;;;0;@@@BFD5;;BBB=;;;?
@N9IO0:01094:05774
TACGGAGAGTGCGAACGTTGTTCGGATTCACTGGGCGTAAAGGGCACGTAGGCGGCTCGGCAAATCAGTCGTGGAATCCCGACGCTTACCGTCGGAACGGCGGCTGAAAATACCGGGCTTGAGGGCGTGAGGGGTCACTGGAACTCCGGGTGAAGCGGTGAAATGCGTAGATATCCGGAGGAACGCCGGAGGCGAAAGCGAGTGACTGGCGCGTTCCTGACGCTGAGGTGCGAAAGCTAGGGGAGCAAACAGG
+
@A??;;;;AAAA@?9?:;5;@=BC@CC@BBBBBB:AAABB>BC=BBB@A992992;@@C@CCC>BBAA@AA??;=1::=6??@@AD@BB?BBDC@B?BB=;;5;;;BCC9ABC@CC>BB?CAAA>AA@CBBBB:BAAABB;@<@@A?BB;AAB?B;;9;DDC=BCCCCBBB;;;;;@>;;4;4;;:9?;9:29999,9ABBBCCBBBD@CCCBB=A=@@@@@>@@@@;>??;::6;BBBBBB:B@@@D<;<;@
@N9IO0:01098:05799
TACGGAGGGGGCTAGCGTTGTTCGGAATTACTGGGCGTAAAGCGCACGTAGGCGGCGATTTAAGTCAGAGGTGAAAGCCCGGGGCTCCAACCCCGGAACTGCCTTTGAGACTGGATTGCTTGAACATCGGAGAGGTGAGTGGAATTCCGAGTGTAGAGGTGAAATTCGTAGATATTCGGAAGAACACCAGTGGCGAAGGCGGCTCACTGGACGATTGTTGACGCTGAGGTGCGAAAAGCGTGGGGGAGCAAAACAGG
+
AABB=;:;;;)9@BCCCF@BC?BC@D>A=@@99:.;;;EE:;;BBB;9;AC@BC@C@@AB;A=ABCBBCD@CCCC=@>@,000+000+0;@@@00-/:<:5525A3?:B@A?A=??<?CC?CCACCCCC?AAAB?BB:;;B?B?B@C@AAAB@@>@::6;BCC>D@@?ACCBBBB=@@?A=AA>BAA?AAAA>A;;5;@;;5;A@@ABB=BA999;A@;@??@?@@@@;===9999*9=?ABBCC5BBCBAB4;992
@N9IO0:01100:05783
TACGGAGGGTGCAAGCGTTGTTCGGATTTATTGGGCGTAAAGCGCGTGTAGGCGGTTTCTTAAGTCTGATGTGAAAGCCCTGGGCTCAACCCAGGAAGTGCATTGGATACTGGGAGACTTGAATACGGGAGAGGGTAGTGGAATTCCTAGTGTAGGAGTGAAATCCGTAGATATTAGGAGGAACACCGGTGGCGAAGGCGGCTACCTGGACCGATATTGACGCTGAGACGCGAAAGCGTGGGGAGCAAACAGG
+
CBBC?A@@:?@>@=A@@@=@@;@B?AAB>BC?BD>999@@9@??@CBBBCC@BB?BD=CC@D<?@BBA@9:9BBD<CC@8C?@8BBCC<D@7CB9C9BBCC>D<C9<ABCBBB=BBBA@???<@?CCC9>>:::0;AAAC@E?B>A>AABBBCBC>@@BCDD>BB599>?>@AA=@A=7757>@AB>B>BB?BCC;A;A@:>?@C?BB@BB@BBBBB?@A@B@@@:::89@=;;5?@@@A==1BBBB=6@A@7
@N9IO0:01103:05772
TACGAAGGTGGCAAGCGTTGTTCGGATTTACTGGGCGTACAGGGAGCGTAGGCGGTTGGATAAGCCCTCCGTGAAATCTCCAGGCTTAACCTGGAAAGTGCAGAGGGGACTGATTCAGCCTAGAGGGATGGGAGAGGAGCGGCGGAATTCCCGGTGTAGCGGTGAAATGCGTAGAGATCGGGAGGAAGGCCGGTGGCGAAGGCGGCGCTCTGGAACATTTCTGACGCTGAGGCTCGAAAGCGTGGGGAGCAACAGG
+
==000,0)0/7<>;>BBB?B@5551/991///66(//:;444804449444.4;5:.5.5::.55<29916=@@@7999@299299.4.4.4;.44)4;445<<<<<+43:87768:39.449444)4444)4944.5=<<7<<4;267<;4<5;9/////)/:=<3;;BA=9999B555909;.4.92;.9896;===;;500*///99896:6=;=?8;:;;A=<3333-3999::3:888==<0<=00+.--6
@N9IO0:01105:05795
TACGGAGGGGGCTAGCGTTGTTCGGAATTACTGGGCGTAAAGCGCACGTAGGCGGCTTTGTAAGTTAGAGGTGAAAGCCCGGGGCTCAACCCCGGAATTGCCTTTAAGACTGCATCGCTTGAACGTCGGAGAGGTGAGTGGAATTCCGAGTGTAGAGGTGAAATTCGTAGATATTCGGAAGAACACCAGTGGGCGAAGGCGCTCACTGGACGGACTGTTGACGCTGAGGTGCGAAAGCGTGGGGAGCAAACAGG
+
@@BE@CBCCC5BBCCBCC@BB?BC?A<A=@@AAD=@@@BC>CCDCCC;;;@=@B?BBB<BBC@DC5;;;;5;;;;.:@?/:99&4@9:2949&4385=8<83880<2478;::00/::A<DEACC99:<@BAB@@@;;;<5;4;;=<=>?>@?????;=?>C8=893377;7<<5;;/7/73,337,33777.666(.(....853..(...(/6866078866;>=>178;;>=5?AAAAA@6@???=8????
@N9IO0:01067:05859
TACAGAGGGTGCGAGCGTTAATCGGAATTACTGGGCGTAAAGCGCGCGTAGGCGGCTTTGCAAGTCGGGTGTGAAATCCCCAGGCTTAACCTGGGAACTGCATTCGAGACTGCATTGCTAGAGTATGGGAGAGGGAAGTGGAATTTCCGGTGTAGCGGTGAAATGCGTAGATATCGGAAGGAACATCAGTGGCGAAAGCGACTTCCTGGACCAATACTGACGCTCATGTGCGAAAGCGTGGGGAGCAAACAGG
+
ACBAAAAD=BBAB@?>>>9=<?AA?B?B?BCBBC>???AB8@89:::C?@A=;:5;@A8@@A?BCCDG?BBCCCC?CFDD;BC@CI?A?BACCH>C>AAAABB?BBACBBBCCCB@999BBBABBAAA<ABBBH>B@BBA>B4::6:;@=;;;AAAC@CCCF?BBCCCCCBBBBBB@C7<7<<A@AAACBCACCED>BCCHCC@CACD@CI@I@CCBBB@A@@@A@@BBBAA@@000/0@@>0009@@8??A=
@N9IO0:01075:05833
TACGGAAGGGGCGAGCGTTGTTCGGAATCATTGGGCGTAAAGGGCGCGTAGGTGGTGCTGTATGTCTCCCGTGAAAGCCCACGGCTCACCTGTGGGAGGTCGGGAGAAACTGCAGGACTTGAGGCTGGGAGGGGCTGGTGGAATTCCCTGTGTAGCGGTGAAATGCGTAGAGATGGGGGAGAACACTCGTGGCGAAGGCGGCCAGCTAGACCAGTTCTGACACTGAGGCGCGACAGCGTGGGGAGCAAACAGG
+
@@BA;A;?@@5@A@@@BB?BD@BB@B@BBAA@CD=CCCBB<AA<@DAAACC???=?@@CBBBBBBABCC<BB@@@6<;B<BAA?ACCCC?BBCBC:996;@BB=BBAD<A@A?BB?AAA=???<@:83,3=9;/>@A7BB?C>B<@?8>@@?@BBBB>BBDC?BA@>=@>><=>AAAA/;7926<=>AABB;??G@C?@@=@>;;<A@@AA?BA@=@@A@@@@AB;;7;A@@AA@A???@@@6ABBDC>BBB?
@N9IO0:01077:05849
TACGGAGGGGCCCAGCGTTGTTCGGAATCATTGGGCCGTAAAGGGCGCGTAGGCGGCTCTGTAAGTCCGTTGTGAAATCCCTCGGCTCAACCGAGGAACTGCGACGGATACTGCTCGGCTTGAGTCCCGGAGAGGGTAGCGGAATTCCCAGTGTAGCGGTGAAATGCGTAGATATTGGGAGGAACATCGGTGGCGAAGGCGGCTACCTGGACGGGTACTGACGCTGATGCGCGAAAGCTAGGGGAGCAAACAGG
+
@@@@5;9::&44)44;:::><.5/)/)//--(/;)/)//<<5==5;=6650A:/0)--.///92555.55.4444:)4490944.554=;@454<494::;:<?::6:89AABAAAB>@@?@;;;?A5;6;A@@@;ABBCE@B@C@CC=B;;;BBBBFACCCD<@@;99@BBBA@;@C<@;<@@BCCDM@BB?ABA<@<@B>@AAA8C<6:99:19:?A:::=<888888;;;;;.7733388+73:98+7<=4
@N9IO0:01078:05822
TACGTAGGGGGGCAAGCGTTGTCCGGATTCATTGGGGCGTAAAAGAGCGTGTAGGCGGCCAGGTAGGTCGGTTGTGAAAACTGGAGGCTCAACCTTCAGACGTCGACCGAAACCATCTGGCTAGAGTCCGGGAGAGGAGAGTGGAATTCCTGGTGTAGCGGTGAAATGCGCAGATATCAGGAAGAACACCCGTGGCGAAAGCGGCTCTCTGGAACGGTACTGACGCTGAGACGCGAAAGCGTGGGGAGCGAACAGG
+
@:;;?:;;;;;#:4.555;>B9976:CC=CAC5;;;&955555&5559A>BBBB=AA2929>;?@C9BBB9B;;;BBBC;DAA?::6;@A@>B>B;A;9;9>=559@59=?8@:A>>CD@BBCCABBB@DF?BBBB=@@@@A@=A>A>A>AG@BBCBCCB?BEGI>BB@A@AAABC@?@B?B>AB@DBAG6<;;5;A?@9?=?;;;;ABBD@B?BC=??CA?@@A;;;@@;;;@@@@8@;;;BDD:CCAAA<;;;>
@N9IO0:01080:05856
TACGAAGGGGGCGAGCGTTGTTCGGAGTTACTGGGCGTAAAGGGCGCGTAGGCGGCCGGTCAAGTTAGGCGTGAAAGCCCCGGGCTTAACCTGGGAATAGCGCTTAAGACTGACTGGCTTGAGTGCGGGAGAGGTGAGTGGAATTCCCAGTGTAGAGGTGAAATTCGTAGATATTGGGAAGAACACCAGTGGCGAAGGCGCTCACTGGCCCGCAACTGACGCTGAGGCGCGAAAGCGTGGGGAGCAAACAGG
+
@@@@@<@CCC5BBBBBAA?BA;AB:<<B@BA@@@;@A@BC>CH?CCCCCBB;;;4;5;=ABA>AB=A@?BBBBCD<CAEE9BB<AA>B?B?CCD?D?AACBBBC=A<@;;;BA@CC@CC@CABAAAAA;B@@><@.....).)/399)//:=<<==>9>:??:?=BAABBBBBB<AA;@=@@?BCC?CBBB?;;9=A?9:9>959?;299,59949<>?@AAB@A@=ACA;;;7;@A@@AA5@@BBB>CCC@
@N9IO0:01081:05839
TACGAAGGTGGCAAGCGTTGTTCGGATTTACTGGGCGTACAGGGAGCGTAGGCGGTTGGGTAAGCCCTCCGTGAAATCTCCAGGCTTAACCTGGAAAGTGCAGAGGGGACTGCTTAGCTAGAGGATGGGAGAGGAGCGCGGAATTCCCGGTGTAGCGGTGAAATGCGTAGAGATCGGGAGGAAGGCCGGTGGCGAAGGCGGCGCTCTGGAACATTTCTGACGCTGAGGCTCGAAAGCGTGGGGGAGCAAACAGG
+
@@A;:49;>B?BC@BAAB?BB>BDABBB>BB@AA9?>:;;;;;0<A?@AA@?@B@C@CB=CC@DJG=CC@BAAAD>C@@@:;;@CB5;7;<BB?CC<BBB;;:CCCC9A?><@@=;:;;ABBB?CCCC=CBAA=ABBCCD@C@C?CB<B6;;;;@@@<@CCD=C@@@@@;;;A;;;;0;A>B?BADAMABB@BCC?C?CC=AABAA@C?C>@;;;0;AABBAA@@@@<@B@;;;0;>>;::::'9=BAD=CCB?
@N9IO0:01083:05836
TACGGAGGGGGCTAGCGTTGTTCGGAATTACTGGGCGTAAAGCGCACGTAGGCGGCTTTGTAAGTTAGAGGTGAAAGCCCAGAGCTCAACTCTGGAATTGCCTTTAAGACTGCATCGCTTGAACACGGGAGAGGTGAGTGGAATTCCGAGTGTAGAGGTGAAATTCGTAGATATTCGGAAGAACACCAGTGGCGAAGGCGACTCACTGGACCGTTGTTGACGCTGAGGTGCGAAAGCGTGGGGAGCAAACAGG
+
BBCD?CBCCC3CBBABBA;>=::;5;5:5;@AAC=A@@BD>CBBAB9:9AA<@>9=@>:@BC@CC@CGCCAC@>>6:::.;AA@AB;<4;@@@@=@?C?BB?BG>G>??BBBAAA:::9337177;??8=A??8?A@???=A8?;?<@A????BA@@<@;;;1;9>=>?===>?:=>;?;?A;===;?A@@<@A@9>;;<<===>=@@5888<=8==:?@>>>=<>@<<==>AA9@:::@AA198979.9:9:
@N9IO0:01086:05846
TACGTAGGTGGCAAGCGTTGTCCGGATTTATTGGGTTTAAAGGGTGCGTAGGCGGTGAATTAAGTCAGTTGTGAAATACGGCAGCTCAACTGTCGAGGTGCAATTGATACTGGTTCACTTGAGTACTGATGAGGTATGCGGAATGGACGGTGTAGCGGTGAAATGCTTAGATATCGTCCAGAACACCGATAGCGAAGGCAGCATACTAAGGAGTAACTGACGCTGAGGCACGAAAGTGTGGGGATCAAACAGG
+
AAACA??;9949A=@@AB<AADAE@AAA<AB?CC>BB>BF>BB=AAABB?B?::8:CB?B>@=@A?>>?6:9@@C=CCCC@D??@B@@<@@@A@A;;5;AAE@C?BBICBBC;?<@@@@?BABCDEDDBBBBA>ABCAAA>A@CC@BBC@CBABC@@=@@@@;@BBB?BBA@@@999A?AAA?BBB?BABCCCCC@B@BBBBBAAB@@;@>A@@@@@@A@@@;;;AC?A@?::9,7<<=@@@6@AACC>@@@=
@N9IO0:01096:05834
TACGTAGGGTGCAGGCGTTAATCGGAATTACTGGGCGTAAAGCGTGCGCAGGCGGCTTCCTAAGTCAGATGTGAAATCCCCGGGCTTAACCTGGGAACTGCGTTTGAAACTGGGAGGCTAGAGTGCGGCAGAGGGGGGTGGAATTCCACGTGTAGCAGTGAAATGCGTAGATATGTGGAGGAACACCGATGGCGAACGGCAGCCCCCTGGGCCAGCACTGACGCCTCATGCACGAAAGCGTGGGGAGCAAACAGG
+
BBCCCCCC>@@@CC@BCC?C>BAB=A496;AABB>BCCCL?CCCAAAB@@@=9:8;C@C@BB?BCBCCBBBBBBB9????6>C=BC?B?B@BBC<@<??A???B<AAF<AACF=>>:<@????B@??>B>>?CCCCD)??;?>@>A@CCC@AAA@==;2227/:?@BAAA?<==9//).7.3.0957<@BC>00.*--(-------$/9;.72944499;:;00)/9778<:=999,7=:ACDD;???CG=AAA?
@N9IO0:01098:05819
TACGGAGGGTGCGAGCGTTGTTCGGAATTACTGGGCGTAAAGCGCACGTAGGCGGATCAGAAAGTCAGAGGTGAAATCCCAGGGCTCAACCTTGGAACTGCCTTTGAAACTCCTGGTCTTGAGGTCGAGAGAGGTGAGTGGAATTCCGAGTGTAGAGGCGAAATTCGTAGATATTCGGAGGAACACCAGTGGCGAAGGCGGCTCACTGGCTCGATACTGACGCTGAGGTGCGAAAGCGTGGGGAGCAAACAGG
+
@?BC@CBD=???BAA@@@?AC@@A<@4:5;??@A<;;9CE>B;<;B;;;@A=AC@BAA?:::.;;AC;<<@AAA@6599)9@@8;@=B8@?B?C>B@C;;;?@B<BBB=A@C<;;5;=@49:@@DCBBA@AAA?BADC??=?@C@B@CBBAAA@@??;?BCC>D>AAA@@@A9949A9>9<?8;;B>E>>>;>@@<@=AA=;:699//)0;@?AAAABBBBBB???A????A@@9A:::BCC9BAABB6;;;=
@N9IO0:01100:05830
TACGTAGGGTGCGAGCGTTAATCGGAATTACTGGGCGTAAAGCGTGCGCAGGCGGCGCGTTAAGACAGGTGTGAAAGCCCCGAGCTTAACTTGGGAATTGCGCTTGTGACTGGCGTGCTGGAGTGTGGCAGAGGGAGGTGGAATTCCACGTGTAGCAGTGAAATGCGTAGAGATGTGGAGGAACACCGATGGCGAAGGCAGCCTCCTGGGCCAGCACTGACGCTCATGCACGAAAGCGTGGGGAGCAAACAGG
+
CABAB@@@:@?@ABCBBB?B@BBA;@+0+0=@==9BBBBB<BCD;;:B@;;5;@<@ABBD?B?BAAAA6::@@BB>BCEG:AAAAA6:8:@=@D=B?B8::?>@.37BABCD>??@BCCC?AAA?>?<B@?::9,8=5=>8>4?:@=@=33388::==<=CC@BBA:<;?B=8888:/55050>A@=CA?@<?@@=@599:9488;?@C;B?BAA?@8:9:7837337;9737@8@???ABB6AA@AA:@AA5
@N9IO0:01101:05816
GACGGAGGGTGCAAGCGTTGCTCGGGAATCACTGGGCGTAAAGGGGTGCGTAGGCGGTCTCGCAAGTCTGGCGTGAAAGCCCAAGGCTCAGCCTTGGAAGTGCGCTCGAAACTGCGAGGCTGGAGTGCCGGAGGGGAGAGTGGAATTCCCGGTGTAGCGGTGAAATGCGTAGAGATCGGGAGGAATACCGGTGGCGAAAGCGACTCTCTGGACGGCAACTGACGCTGAGGCACGAAAGCGTGGGGAGCAAACAGG
+
B@>=:9::-;;9?8=;;997;;///)/)/:;;<==4<:99@0;;;&5:444BB?CC>AAB;;;;5:>=>>478<<<<5994(45:58666;<;>;@-0-0000<9;;:::-98=@>==89457;<565496;;;<0;666>==A=>29;.:;>AABCCC@B@@@;@CABAAAAA;<;BH>CC@D@CBB@B?BC@CCCE=CBDCCAAABCD?BBB?A@=@AAAACCBBBB?BBBA@@<@???ACC5???CD>BBB?
@N9IO0:01071:05864
GACGTAGGGCGCGAGCGTTGTCCGGATTTATTGGGCGTAAAGAGCTCGTAGGCGGCTCGTTGCGTCGGCTGTGAAAACCCGCAGCTCAACTGTGGGCTTGCAGCTGATACGGGCGGGCTGGAGTTCGGTAGGGGAGACTGGAATTCCTGGTGTAGCGGTGAAATGCGCAGATATCAGGAGGAACACCGGTGGCGAAGGCGGGTCTCTGGGCCGATACTGACGCTGAGGAGCGAAAGCGTGGGGAGCGAACAGG
+
BBBBBBBB<;;;@@@;;;7;BC?C@BBA;@@>BA=;;;CC>CAA@AB@@@@?BD?BBBDC@CCCBAA@BABACCCC<DC>CAA@AB@@<@@@CCF=CB=@@@@ABBBBBBBA<@@@<@CD?;;;?BA@@;;;;.9@@>>>;A?BAF@CC@B@@@BAB?BHHK?DCBB@@@AA@@A@?5;;<@=@BA@D>AA?ACD@C@BBB=B@AACFH>C@BC<;;BA@A@A;;;A@BBCCCC>ABBCBBB:BAAAA?;;;?
@N9IO0:01075:05869
TACGGAGGGTGCAAACGTTGCTCGGAATCATTGGGCGTAAAGCGCGTGTAGGCGGCTTGTTAAGTCGGGTGTGAAAGCCCTGGGCTCAACCCAGGAAGTGCGCCCGATACTGGCGAGCTAGAGTACGGGAGAGGGTAGTGGAATTCCCGGTGTAGAGGTGAAATTCGTAGATATCGGGAGGAACACCAGTGGCGAAGGCGGCTACCTGGACCGATACTGACGCTGAGACGCGAAAGCGTGGGTAGCAAACAG
+
BBCC>@?B=BBACC>;;;?BBCDC@C=@A;:.5<29<==@9@??@A@@@@A@BB@BB?AB?B?BDBCC>AAACDD>BAC?BEE=BCBA=AA=@@@C?BBBAAAA;BBCCCCD@BB@A@ABBBBBBBBF<@@:::6:BBCC@C>@>@D<?=??:99CD?BACD>C@999>>??@???B=BB@C?BBB@BBBB>BBA;A?>949<<<8<=:<<8<=><<<???===@::9<=<778-8??=>?8==<@>>7>@<
@N9IO0:01083:05899
TACAGAGAGTGCAAACGTTGTTCGGAATTACTGGGCTTGAAGCGCACGTAGGCGGCGTTGTAAGTGTCGGGTGAAATCCCACGGCTCACCCGTGGAACTGCCCGGCATACTGCGATGCTAGAGTGTGGTAGGGGAGAGCGGAACTCCTGGGTGGAGCGGTGAAATGCGTAGATATCAGGAGGAACACCGGTGGCGAAGGCGGCTCTCTGGTCCACAACTGACGCTGAGGTGCGAAAGCTAGGGGAGCAAACGGG
+
CCBBCAAABBBCCF>BAA?AB>AC=A=A=@??@A<A?=?@6;:AAB@A@BB?BB?BDC?BBC@CCCCCCF<BBBB=BEE>BBDABBAA@@9AAA>A@CDCCD>D@@?;;;;@@AACBBBA???AA@A=>9:9:38@?@AA=@=@>?;99:+7799>@@=@@@@;???AAAAB??><@;6@:6:7BBA=A?9818AD?B?CC?@@@AA@A<??<@=?<??>====>=>>?>>@CCD>BC@@@AA8AAAAD>DDD>
@N9IO0:01090:05895
TACAGAGGGTGCGAGCGTTGTTCGGAATTATTGGGCGTAAAGCGCGTGTAGGCGGCTTAGCAAGTTGGGTGTGAAAGCCCTCGGCTTAACCGAGGAAGTGCGCCCAAAACTGCTTGGCTTGAGTACCGGAGAGGGTGGCGGAATTCCCGGTGTAGAGGTGAAATTCGTAGATATCGGGAGGAACACCAGCGGCGAAGGCGGCCACCTGGACGGATACTGACGCTGAGACGCGAAAAGCGTGGGGAGCAAACAGG
+
AABCBBEG>C@??@@@??<?A@CF@D@D?BB?BC9B?:;<0449=<@BABB?AE@HC>CBDIACC?BB=BBBAAD<BBC?C?E9;@?BACAC;;7;>AABBBBD<A@@8@??@EAD?A@>@A?@CC=@>BBCCC?CC@BB@BAD@DF>B?ACECCBB?AAAC>C@BBCBA@@@;;;?9@B@CACCD?@?AA>BBA?C>;;6;@@@7<<@BBG=<;<;;;BCC@?>=>=0000000&05:>::<+:999;3;;>9
@N9IO0:01103:05866
TACGAAGGGTGCAAACGTTGCTCGGAATTATTGGGCGTAAAGCGCACGTAGGCGGCTTGGCAAGTCGGATGTGAAATCCCTCGGCTCAACCAAGGAAGTGCATCCGAAACTGCTGAGCTTGAGTACTTAAGAGGATCGCGGAATTCCCGGTGTAGAGGTGAAATTCGTAGATATCGGGAGGAACACCAGTGGCGAAGGCGGCGATCTGGGAAGATACTGACGCTGAGGTGCGAAAGCGTGGGGAGCAAACAGG
+
BBCA@=AC=BCBBB<:;;@BCCBCBC?B>BB;@A>@A@CE<@@AAC:99BB?BC@BB?B>BB@BBBB<@9:;BBC<@@@;@AA?BCBC?B:::<AE@BBBBCCB=@@B<BCBAAA;;<A=@@BBCDD>@;@@?9>BBAAA>@?A=@@<@=AA@CC??<?BAA=B@AAAAAA@@@@AA0998=8=A?<AA@@=@@A?B?BB?AA@;;;@@:@=BBCBAAABBBCBCBJBCCC;;;7;<CABDD=BBFFL=AAC?
@N9IO0:01104:05901
TACGTAGGTGGCGAGCGTTGTCCGGATTTACTGGGCGTAAAGGATGCGTAGGCGGATATTTAAGTGAGATGTGAAATACCCGGGCTTAACTTGGGTGCTGCATTTCAAACTGGATATCTAGAGTGCGGGAGAGGAGAATGGAATTCCTAGTGTAGCGGTGAAATGCGTAGAGATTAGGAAGAACACCAGTGGCGAAGGCGATTCTCTGGACCGTAACTGACGCTGAGGCATGAAAGCGTGGGTAGCAAACAGG
+
CBAB@::7;E>ACBCBBB?BAA?B:;;E=BBBBB<;;;BB=C?CBB<;;BB?BC@AA@DC=A?A;<;BA@>?;99/:78:1<;4==7>4=>9?@9?AA:::?@B=BCC>;:;?BBA:::?@?@BA@AF>CCBB?BBB?BB@D?B?B?BAA@@?::99?CBBB>AA?@?B@@===899178<?:?7717=;>9000)/6==?@=@CBBB>AB@BBA?BAABBAAABBB?BBAAAC<A::9CB;@AAAAA;999?
@N9IO0:01090:05911
TACGGAGGGTGCAAGCGTTGTTCGGAATTACTGGGCGTAAAGCGCGTGTAGGCGGCCCTGTAAGTCAGATGTGAAAGCCCTCGGCTTAACCGGGGAAGTGCATCTGAAACTGCTTGGCTTGAGTACCGGAGAGGGAGGCGGAATTCCCAGTGTAGAGGTGAAATTCGTAGATATTGGGAGGAACACCGGTGGCGAAAGCGGCCTCCTGGACGGATACTGACGCTGAGACGCGAAAGCGTGGGGAGCAAACAGG
+
BC@A>@AE9;;:;5;;;98BB?B@>A49489>>>6>7948(4:8=>:9;AA=A@=@B=BCCC?BCCGCCCCB@@@8;;;/;@@;@@29.5.9:;-9;@@@@999CBBB>BCBDC?CACD:;<;=FCAGBCBBCC=@@?@@<@=B<A@;@;:;BBCBB?@ACC>B????C@????9?A9???B?BCC<?<??:?AAA>BCC@C?BC@CC>A@A=AAAAA:;:@B>@:;;CCC;;;0;;;;ACC;BBBCG?BBB:
@N9IO0:01091:05930
TACGTAGGGGGCAAGCGTTGTCCGGATTCATTGGGCGTAAAGAGCGTGTAGGCGGCCAGGTAGGTCGGTTGTGAAAACTGGAGGCTCAACCTTCAGACGTCGACCGAAACCATCTGGCTAGAGTCCGGGAGAGGAGAGTGGAATTCCTGGTGTAGCGGTGAAATGCGCAGATATCAGGAAGAACACCCGTGGCGAAAGCGGCTCTCTGGAACGGTACTGACGCTGAGACGCGAAAGCGTGGGGAGCGAACAGG
+
AB??@CCCCC1B@<@@@>;@BB=B?BB?B;;7;C=DCFGD?DBCAAAA@>@;>?<?>BA@C@@>@BB?B6;;;;;;.9=B<::59@BC@C?>7>0///:;9<<>:??@8@;>>>;;7;BCCBBCC=AA;;::A<ACAAAC@D?A?A@BG?BDE@@@B?ABBB=BBAAAB@??ACBBD?B?BA@BBAA<A>>;@B??8AAA?AAB@AACAD?BB>A@BCBAAA@@?;;;;;A;;;0;AAACGE;HGAA@<AAA;
@N9IO0:01092:05933
TACGAAGGGGGCTAGCGTTGCTCGGAATCACTGGGCGTAAAGCGCACGTAGGCGGACTCTTAAGTCGGTGGTGAAATCCTGGAGCTCAACTCCAGAACTGCCTTCGATACTGAGAGTCTTGAGTCCGGGAGAGGTGAGTGGAACTGCGAGTGTAGAGGTGAAATTCGTAGATATTCGCAAGAACACCAGTGGCGAAGGCGGCTCACTGGCCCGGTACTGACGCTGAGGTGCGAAAGCGTGGGGAGCAAACAG
+
ECCCB@BCCC5CCCCABA<@@@9979?CBCCCCE=AAABC<BBBBDABBBA>@E?CA@?C;@=ABCC@CCACCCC>CC@BC@CCGGCFABBB?A@C@CCBC@E@ABBBCBBB;;;CCBB@BCBBB@ED=??BB@B??@CB<?>999@AA????A?9:4:?>A5:59CC??;;;;8:9:=68808889<89959//)/566/6<<<>>B>EF6865>@?AA>888;;;5:;<=?>6=A<9::9+9><<=5999
@N9IO0:01095:05946
TACGTAGGGGGCAAGCGTTGTCCGGAATTATTGGGCGTAAAGAGCGTGTAGGCGGTCCGGTAAGTCCGCTGTGAAAGTCGGGGGCTCAACCCTCGAAAGCCGGTGGATACTGTTGGGCTAGAGTACGGAAGAGGCGAGTGGAATTCCTGGTGTAGCGGTGAAATGCGCAGATATCAGGAGGAACACCAATTGCGAAGGCAGCTCGCTGGGACGTTACTGACGCTGAGACGCGAAAGCGTGGGGAGCAAACAGG
+
BBBBABBBBB3BD:;;BB>BBB@B@DFG@CB@CC<AA@@@:@BBAAACCBB?AB>BE?C?BB@B@@>@BABABCC<A@CCEEC3CC@@<@B=AABBE<@@?B?@@=;;;@ABB?BB=BCCCCCCBBB?B?BBB?BDAAAK@C@CAC?CB?BBBAAAA=AA@A:>>??@ABBABC:99<=><?=BBG@C?B=??AB?B@ABBAAAAAACC;B@BB>B@@@@;<;CCAAABAB;;9.;A@;;;;.<A@BD?@@@:
@N9IO0:01109:05936
TACGAAGGGTGCAAACGTTGCTCGGAATTATTGGGCGTAAAGCGCACGTAGGCGGCTTAGCAAGTTGGATGTGAAATCCTCCGCTTAACCAAGGAAGTGCATCCAAACTGCTGAAGCTTGAGTACTTAAGATGGATCGGCGGAATTCCCGGATCGTAGAGGTGAAAATTCGTAGATATCGGGAGGAACACCAGTGGCGAAGGCGGCGATCTGGGAAGATACTGACGCTGAGGTGCGAAAAGCGTGGGGAGCAAACAGG
+
CBBBB?BC=@@>>>:9::?BBCCC@CACACC@CD>ABB@@<A@@?C?>??B=AB>BB?BBBD>AA?C>@???000+.,),,(,,,(,,5(-(/)/)5555555.55)545////)//97>>;;55/)-(----(,***(-,(,(-(--(/)///99;:88384555&/)/7///:99;555/6;7;8=::599:;055<7<7::7987?=79833:<??@@@@BBBCBABB?AB@9899-:>???@?4??<<;7<<>4
@N9IO0:01112:05948
TACGAAGGGGGCAAGCGTTGTTCGGAATTACTGGGCGTAAAGGGCGCGTAGGCGGCTTATCAAGTCAGGCGTGAAATTCCCGGGCTCAACCTGGGGGCTGCGCTTGATACTGATGAGCTTGAATGCGGGAGAGGATAGTGGAATTCCCAGTGTAGAGGTGAAATTCGTAGATAGTGGAAGACGCGGTGCGAAGGCGGCTATCTGGCCCGTAATTGACGCTGAGGCACGGAAAAGCGTGGGGAGCAAACAGG
+
AAA;;4;@?A,@A@CBCC?AA?BBFMGJACCBBC>CCCFE>CC>CCCDBBB?9:6:@=?@@?;@?:::>A@AAAA<A?AC=BB<A:::=A??@???.?@AADBA????????@@A:9;FAED?AAABC>CCCCACCCICB?A?A5;;0;??;;;AAB>BGCC=C8;;ACAA;;;<868)-,,,,,(--///4=599455599996:@:@AB?C7;;@A>@@><8<<00+000&0>9B?@?0=9595)55@4
@N9IO0:01076:05978
TACGTAGGGGGCGAGCGTTGTCCGGAGTGACTGGGCGTAAAGCGCGCGCAGGCGGTCGTGTGCGTCGGGCGTGAAAGCCCCCGGCTCAACCGGGGCGGGTCGCTCGAAACGGCGCGACTGGAGGCCGACAGAGGGGGGTGGAAGGCCGGGTGGAGCAGTGAAATGCGTAGAGATCCGGCGGAACACCGGAGGCGAAGGCGGCCCCCTGGGGCGGACCTGACGCTGAGGCGCGACGGCGTAGGGGAGCGAACGG
+
CCBBBCCCCC1CB@@?AB?BBB?C@BBCBBBBCC>AAAIH>A@C@@@BBBB?BB@CBCCBCBAAADDD>AAACEE<A@@??)93:?AA>B>BDD;::979BBABBBBC;>?<?<?BAAAA=;;7<7<5?=<<=@@@@&@C<C@C?C=AA>AC@CCBBBCBBC9999@@@9999555<5::6:4///)/)/7279<8<8<><>@@@+;;==.<A<;;7:A@@@@A@@?=A@@@@00,000>>@@50/8?=;898
@N9IO0:01087:05968
TACGGAGGGGGCTAGCGTTGTTCGGAATTACTGGGCGTAAAGCGCACGTAGGCGGCTTTGTAAGTTAGAGGTGAAAGCCCGGGGCTCAACCCCGGAATTGCCTTTAAGACTGCATCGCTTGAACGTCGGAGAGGTGAGTGGAATTCCGAGTGTAGAGGTGAAATTCGTAGATATTCGGAAGAACACCAGTGGCGAAGGCGGCTCACTGGACGACTGTTGACGCTGAGGTGCGAAAGCGTGGGGAGCAAACAGG
+
@A@@=AAAAA2B@@@BDD@CC?BB@B@C?BAAAB=BBBCC<BBCCDCCB@@<@@<ACG>DIC@AB@BBBB?;;;B;@@D>CED;BBBB?BDD;C?B?B?CD@CC>C@BBAAAAABBCDC@CC@BBBBB?BBBB?AA?@?B@C?B?BABCB?????@?9?AAB>B?AA@@>>>AA>AA@F@BB?AAA?BBBB?@00*09//)/<;>>>>;>>=AA?==298<99A?>=7:::@AD;DABBBBB8BBBBC;BBB>
@N9IO0:01094:06002
TACGTAGGGGGCGAGCGTTGTCCGGAATCATTGGGCGTAAAGGGCGCGTAGGCGGATAATTAAGTCTGGTGTGAAATATAGGGGCTCAACCCCTAGACTGCATCGGAAACTGGTTATCTTGAGGACAGGAGAGGAAAGTGGAATTCCACGTGTAGCGGTGAAATGCGTAGAGATGTGGAGGAACACCAGTGGCGAAGGCGACTTTCTGGACTGTAACTGACGCTGAGGCGCGAAAGCGTGGGGAGCAAACAGG
+
ABBBBBBEEG5CB@@?AB?BBB?B@B=@ACB@BI?CCCCC:@@;@A@BBBA?AA?ABB@D?C?B@AAC@BBBBDD>BBCCCDD;BBCC@CBB8@@>>;;<;BBCCACKFFCC@B@BB@@<@CB>BBBB?BBBB@CD=@@A?C?B?B@BBDDCCCCBB@BBCB=CAAAABCCBCBA==:9:2:299>=@@@@=A?>;>;?;@?@@:@BC>@@CCAA>AD@@???A@AB=@@A@@@2::?;AAB7A@@?B8>?:5
@N9IO0:01070:06012
TACGTAGGGTGCGAGCGTTAATCGGAATTACTGGGCGTAAAGCGTGCGCAGGCGGTTCGTTAAGTTCGTTGTGAAAGCCCCGGGCTCAACCTGGGAGGTGCAATGGAAACTGGCGGGCTCGAGTGCGGCAGAGGGGGGTGGAATTCCACGTGTAGCAGTGAAATGCGTAGAGATGTGGAGGAACACCGATGGCGAAGGCAACCCCCTGGGCTGACACTGACGCCTCAGGCACGAAAGCGTGGGGAGCAAACAGG
+
BB@@?BBE=:::B@@=@@;@<@CC>B7;7;BCCC?AABCK=C<<9;9A@@@=::6:<@@B@D@CC@AA@<@??@A8:9EC;FC<ABCC?C?CCD>BB@BBA?=@?8=?7<??<?@>8==??>???@@;?>>:9:9:9%9713,7/99??@@?9//.786;@A6>>@@@@@@@A??==4<9494=??<AA??<????B=AA=ABBA2AAA<@A@@A??>=>978/8;;;/33<;;<6;@:????5@@BBE=BAC4
@N9IO0:01074:06014
TACGTAGGGGGCGAGCGTTGTCCGGATTTATTGGGCGTAAAGAGCTCGTAGGCGGTTCCGTGAGTCGGCTGTGAAATCTCCACGCTCAACGTGGAGGGGTCAGTCGATACTGCGGTGACTCGAGTCCGGTAGGGGAGTGTGGAATTCCCGGTGTAGCGGTGAAATGCGCAGAGATCGGGAGGAACACCCGTAGCGAAGGCGGCACTCTGGGCCGGTACTGACGCTGAGGAGCGAAAGCGTGGGGAGCAAACAGG
+
BBBA>>=?=?,@@?@?@@<@AA?A:;;B=CC@CC=ABBBB>BBB?@@A@BB?BC@D@C@CCB8988839>?>AAB;@@BC@CBBBBBC@BBBD?CBCB8@AAAAA>>?AACAAA<???>?>?@CBB?B@BBBBB;BBBBBB?B?B>AC:B=BBBAAAD?BBB@:B@@@?;;;@@<;;?8>?;@=;;;C9@@@@@>B;A=>@:@@BBB9::/:9?;>BA::;AB@@BBB=@@@@AB;BBB=?>?49:BAC<BBD@
@N9IO0:01090:06090
TACGGAGGGAGCAAGCGTTACTCGGAATTACTGGGCGTAAAGGGCGCGTAGGTGATCCGATAAGTCTTGTGTGAAAGCCCCAGGCTTAACTTGGGAAGTGCACGAGAAACTGTAGGATTTGAGTTCCGGAGAGGAAGATGGAATTCCCGGTGTAGCGGTGAAATGCGTAGATATCGGGAGGAACACCAGTGGCGAAGGCGATCTTCTGGACGGATACTGACGCTGAGGCGCGAAAAGCTAGGGGAGCAAACGGG
+
ABBC@CBC>BBBB?@@@A?BBBAA<?=@?BBBAD>ABABC>DD>BBBBBBB@BBBBB=AAAA=AAAA@CBBBBBD<;<IM;BB@CJGG@CB?CC=C?BBCECBB@@@C6::AA@@=:;;6;BBB@C@D;;;BB@E?<;;B@C?B=@@8@@;;;AABB?DBBB=BBBCABACCCBCBG>AA?B>BBA>AA@@?BBB@C?AAAAAA?@@A?ABC9::A?@@@@?CBBBB>@@?:999+9@@A@DC:AAABB=BBB>
@N9IO0:01066:06152
TACGTAGGCAGCAAGCGTTGTTCGGAGTTACTGGGCGTAAAGAGTACGTAGGCGTTTGCTAAGTCTGGTGTGAAATCTCCTGGCTTAACTGGGAGGGTGCGCTAGATACTGGCAGGCTTGAGTATGGGAGAGGAGAGTGGAATTCCTGGTGTAGCGGTGAAATGCGTAGATATCAGGAGGAACGCCGGTGGTGTAGACGGCTCTCTGGACCATTACTGACGCTGAGGTACGAAAGCGTGGGTAGCAAACAGG
+
AB@@@BB?ABA@B=AABCADDAEEABBB@CBBBG?;;;EC?CABBCCCB@@;::;;,;@@@=ABBCKACCBBCJ?AAAC@BC=AA7;6;AAA8<<;6;@ACAAABBBBBBB@BBA>BB>B=>>BAAC>AABB?BBBBBB?B>B@F=?@?A@AAAAB?BBBC>BBB@@@@@??<?;?293<=;?AB?B@BB?BBBCAA?@>@:9;===8@@=@@=@@???@@@@999;??>??C7::A???8?A??>F>BAA=
@N9IO0:01079:06129
TACGTAGGGTGCGAGCGTTAATCGGAATTACTGGGCGTAAAGCGTGCGCAGGCGGTTCGTTGTGTCCGATGTGAAAGCCCCGGGCTTAACCTGGGAACGGCATTGGAAACTGGCGGGCTGGAGTGCGGCAGAGGGGGGTGGAATTCCGGCGTGTAGCAGTGAAATGCGTAGAGATGCGGAGGAACACCGATGGCGAAGGCAGCCCCCTGGGCCGACACTGACGCCTCAGGCACGAAAGCGTGGGGAGCAAACAG
+
ABAAABBD>:99A@@@BB<@;AA>:>+0+0@@@@<=;;EC=CBAAAAB@BA=@A=A?BAB@BBCBD@BBBCA@?@9?>?>3?A/:93;5;;<;:/9;@@=A@B6;6:D=CBC:@@@<@CB=BB:;;B=@;;:@AAAA(?;:@7;6;,0+0;:;>?;799?>@@9989=889:898AAC;>>;?<????BAAA????>B799BBBBB1@AB<B8==?797==?>?=?>>><?@BBCC>AAB????5?@A@@<@><
@N9IO0:01095:06119
TACGGAGGGTGCAAGCGTTGTTCGGATTTATTGGGCGTAAAGCGCGTGTAGGCGGTCTCTTAAGTCTGATGTGAAAGCCCCGGGCTCAACCCGGGAAGTGCATTGGATACTGGGAGACTTGAATACGGGAGAGGGTAGTGGAATTCCTAGTGTAGGAGTGAAATCCGTAGATATTAGGAGGAACACCGGTGGCGAAGGCGGCTACCTGGACCGATATTGACGCTGAGACGCGAAAGCGTGGGGAGCAAACAGG
+
@@BB?BBF>AB@@<@A@@=AC@CD@CBA8::<??9????A;A9;;AAAAAA=:97:CBAB=?<?@A@BCCCBBAC;99:9-;B9@@@B?BB0;;0;>BBCCCC@B@CBABA@@;BABBC@BB@CBCBE=BB@@@;@A@AA6;5;=@:@@BBABA@=?ACAAA;99399>?@AAA=AA???<?;??@>A?BA>AAA7;5;A5;;;B=AA=;<5;AAAC?BAB@;;:;:;::?:;;/:?:;9AB6@BADD>BBB?
@N9IO0:01101:06118
TACGGAGGGTGCAAGCGTTATCCGGATTCACTGGGTTTAAAGGGTGCGTAGGCGGGTATGTAAGTCAGTGGTGAAATCCCCGAGCTTAACTCGGGAATGCCATTGATACTATATGTCTTGAATATCCTGGAGGTCTGCGGAATATGTCATGTAGCGGTGAAAATGCTTAGAGATGACATAGAACATCTATTGCGAAGGCAGCAGGCTACGGGAAGATTGACGCTGAGGCACGAAAAGCATGGGGATCAAACAGG
+
DCBB=A@A<A@CC@C@@@<A@@6?7:<7888333(3;(44(4:188:;<@B@CGF?C@@@9:05>>?>>>:><<<7;?AA166==?:>7665>>)5./7:)//27///6=<<<9;;@@=?@=@@==17:.94.488;@@:?;;;:>==:000<<<?9;:999&988::::;:879::98<=<<===7733-3;<?385:DAA;:4:949;=0949::.566===<>=95999;;;*;;;:DCD7;:9>=5999;
@N9IO0:01101:06156
TACGTAGGGTGCGAGCGTTAATCGGAATTACTGGGCGTAAAGTGTGCGCAGGCGGCCGAGCAAGTCGAGTGTGAAAGCCCCGAGCTTAACTTGGGAACTGCGCTCGAAACTACTTGGCTGGAGTGTGGCAGAGGAAGGTGGAATTCCACGTGTAGCGGTGAAATGCGTAGAGATGTGGAGGAACACCGATGGCGAAGGCAGCCTTCTGGGCCAACACTGACGCTCATGCACGAAAGCGTGGGGAGCAAACAGG
+
BCCBBCCD>9:9AAAA@@<@@BBE?B?BACCCBB=@@ACC=CAA;<;BAA>;::4;@B:;;C?BBBBCBA??@@?99999&388881:4:?:>?:?=B;<<CDBBCDD=BBDBCGE@C;;6;@@AAA=@@@AA>A5;5;;4;;A@B@CCDCCCCCAA=ACAA<@BACBCAAACAACC?CB?B?:;;>@AAA?BCC?C>@@@@>A:@;;;0;5<<@@AAAA:9;BAA;;<@@;<<0;;;;@AA6ABBBB=@@@>
@N9IO0:01111:06119
TACGAAGGGTGCAAACGTTGCTCGGAATTATTGGGCGTAAAGCGCACGTAGGCGGCATTGCAAGTCGGATGTGAAATCCCTCGGCTTAACCAAGGAAGTGCATCCGAAACTGCAGTGCTTGAGTACTTAAGAGGATCGCGGAATTCTCGGTGTAGAGGTGAAATTCGTAGATATCGAGAGGAACACCGGTGGCGAAGGCGGCCTTCTGGACAGCATCTGACGCTGAGACGCGAAAGCGTGGGGAGCAAACAGG
+
ABB9969C=AABCC=?@@?BBBBB=B>B=AAAHD?AAAAA:A@@?AA?A??;>><>@C=AA@=??@@=ABAABAA=BBB=BCC@DC?B?A@B=@?@=@@@>@@@;@?A<A@@ABAAA@A=ABBCBBA@B?BBB?BBCCBA?D@D?BBCD?A@AA@@?=B:::6;>ABCBBAABAAABBBB?C?BAA<@<@A=AB@;>;992:4:5:BB6;;AAAABBBCCBBB@@AAABDA:;;6;BAAABA7@@@AA<AA@=
@N9IO0:01113:06123
GACAGAGGTGCCAAGCGTTAGGCGGAATCACTGGGCTTAAAGCGTGTGTAGGCGGCTCGTTTAGTACCTTGTGAAATCCCACGGCTCAACCGTGGAACTGCTTGGTATACTGGCGGGCTTGAGCCATCTAGGGGCGACCGGAACAAAATGGTGGAGCGGTGAAATGCGTAGATATCATTTGGAACGCCAATGGTGAAAAACAGGTCGCTGGGGGATGTGCTGACGCTGAGACACGAAAGCCAGGGGAGCGAACGGG
+
<@?;<<@<;;98<187=?<AC7@@;?899BCCDD?BB7;;6;A@@BAABBA?@A=ACCCCC=BBB::8;9;;BCC9@BA7:;A<?B@?45599?=@:69;@@?B@CCCDDCC?;;;0;B=B<;<=@ABCBBAA7A;::;>:=<9:::*;?<CC;@?@>:<<<@5?>>BBBBBA?99;??.;4:49::59>@B>@;9999'937-98=838989'888<;;::5;49:455@BBBACC/00+00>>+00<@A????9
@N9IO0:01066:06169
TACGTAGGGTGCAAGCGTTAATCGGAATTACTGGGCGTAAAGTGTGCGCAGGTGGCTGAGCAAGTCGAGTGTGAAATCCCCGGGCTTAACCTGGGAACTGCATTTGTGACTGCATAGCTGGAGTACGGCAGAGGGGGATGGAATTCCGCGTGTAGCAGTGAAATGCGTAGATATGCGGAGGAACACCGATGGCGAAGGCAGTCCCCTGGGCCTGTACTGACGCTCATGCACGAAAGCGTGGGGAGCAAACAG
+
D>;;;@>>3565<7>>;?.5.555.9.4.4444;2;;444)4::<?@@;B@6C@8665<<59.59554::<<@A=0?>::.:>4@<7@7:4:;=5=555==<B=8;;AA??::>;888:<7;:::::488;:9988'6//(0)0)/6A?9433::;=B=BC=6C=B==A<;:888:;8<=7=4:::044::7@;<7@7;<999;;.9;;(:.37?>@::@888=<<88899333(3;88===1=888<3899
@N9IO0:01069:06182
TACAGAGGGTGCGAGCGTTAATCGGAATTACTGGGCGTAAAGCGCGCGTAGGCGGCTTTGCAAGTCGGGTGTGAAATCCCCAGGCTTAACCTGGGAACTGCATTCGAGACTGCATTGCTAGAGTATGGGAGAGGGAAGTGGAATTTCCGGTGTAGCGGTGAAATGCGTAGATATCGGAAGGAACATCAGTGGCGAAAGCGACTTCCTGGACCAATACTGACGCTCATGTGCGAAAAGCGTGGGGAGCAAAACAGG
+
<>>A<AC>8CCA?:5:9=497@;<9>;>:BBCB<4<<873(39798?A@<:744.4::)4458<<<B=4999995)5599&555:<1646;>>A7?:<A<BB<9=566;>=9;;4799?:54@:=984/4<@=:4:8==>;@:>>7>;@;==<<<@@:>===4;;;<=<<=>>>==8<7:395;;;<<?<@8<<;;4695=>>9>8;?7;=6;6;<95555559554>;444444&4444444&484444&3882
@N9IO0:01075:06192
TACGTAGGTGGCAAGCGTTGTCCGGATTTATTGGGTTTAAAGGGTGCGTAGGCGGCCCTGTAAGTCAGTGGTGAAATATCTCAGCTTAACTGAGAGGGTGCCATTGATACTGCAGGGCTTGAGTACAGATGAGGTAGGCGGAATTGACGGTGTAGCGGTGAAATGCATAGATATCGTCAAGAACACCGATAGCGAAGGCAGCTTACCAAGCTGTAACTGACGCTGAGGCACGAAAGTGTGGGGATCAAACAG
+
B>>>>@:5;905>:A@<A<B=@<@<<<<6<?;?A7>>7=<6=<6=<?;;@<297-780<=::7@@:A=5626==@7=====<;955.5.5@;;;;C@4;@<8;;7;CB=::94444)488<;<<C:::;;;;A8;<B9=B7C7D5=8@A6:AAAA;@7@AA;6A=<<==<;;;44337718:4:::055==:8:>0505=<;;9;<7<455;;BA7@8546699///0688444(4::<<<</:::<<2844
@N9IO0:01086:06202
TACGAAGGGGGCGAGCGTTGTTCGGAATTACTGGGCGTAAAGGGCGCGTAGGCGGCGACCCAAGTCAGATGTGAAAGTCCTGGGCTTAACCTGGGGACTGCATTTGATACTGGGTTGCTTGAATTCGGGAGAGGATAGCGGAATTCCCAGTGTAGAGGTGAAATTCGTAGATATTGGGAAGAACACCGGTGGCGAAGGCGGCTATCTGGACCGACATTGACGCTGAGGCGCGAAAGCGTGGGGAGCAAACAGG
+
BACA@=ADCC5CB@@@@@<@B?BB@B@B?A@;;;/;@@BC=CE?BBBGGCB@BB?B;;;>.:4;BAAACAA@BAA;@@B=>AA=AB@C@C?BCDE;;;;A@BCC<BCB?@;;;0;<@?A=AB>B?BBD=;;;A?BBBAAB<@<@>BB9ABAAAAB@@?ACDD?F@<;;B@@@AB>BA9@5<;=A@@<@=;;8;BB<@>@C>BBAACCCACA?ABBBB@BCCBCCCDC@ABBBAA:@@@CCDH<BBAAC<AAA?
@N9IO0:01098:06185
GACGGAGGGTGCGAGCGTTAATCGGAATTACTGGGCGTAAAGCGCACGTAGGCGGTGGTGTCAGTCCGTTGTGAAAGCCCCGGGCTTAACCTGGGAATGGCAAGGGCGACGGCAGCACTGGAGTGTAACAGAGGACCGTGGAATTCCCGGTGTAGCGGTGAAATGCGTAGAGATCGGGAAGAACACCGATGGCGAAGGCAGCGGTCTGGGTTAACACTGACGCTCAGGGGCGACAGCGTGGGGAGCAAACAGG
+
BCBB@BBG>AAAD?@@@@?B@CBB@B=@;@@@@B9;;;;;7<BCBCAA@BB?AA?ADBCCDCBAAC@CB:;;;<C;BACA.;;6;;>E=@=A@;8;=@B8AA5;9/5;5@C@BB;;9;49.5@:;998>>@??>?A>ABB?B?B?CC>D???;==98/7333(3;;?;?>>=?>:::4:9>>9=@?7@>@@?@CA?A>;9:AB<@@@BA9A>@=@???<8444;;<<==2=@@==;;;<<<<0<<<@C<?@A=
@N9IO0:01084:06229
TACGGAGGGTGCGAGCGTTGTCCGGAATCACTGGGCGTAAAGGGCGCGTAGGCGGTTGGGGAAGTCCGTGGTGAAAGCTCGTGGCTCAACTGCGAGTCGGCCATGGATACTCCTTGACTTGAGCACTGTAGAGGCAGGTGGAATTCCGGGTGTAGCGGTGGAATGCGTAGAGATCCGGAAGAACACCGGTGGCGAAGGCGGCCTGCTGGGCAGTAGCTGACGCTGAGGCGCGACAGCGTGGGGAGCAAACAGG
+
BBBB?@@A:@@?AAAAAA?BCCAEGE>AACCDDG>:;;CB:B@<CCBBBCB@CC=@:>@=3?=@AA@CCC@CCDK>CCAA@??=@BCDACCBCC?@@BC?B@CAA?ABAAAA?B?BBBB???????@AAAABE?BBC@@@=@=@@C@DI?ED;;;;;8;C>B?BBDBBBBBB;;;?B<@=@B>AAB@B=@@7;:A<@<@D7;7;ABAAA;BAB@@@@<8777444885:<@@=996<<>>?>0=@9::,9@@;
@N9IO0:01092:06226
TACAGAGGGGGCAAGCGTTGTTCGGAATTACTGGGCGTAAAGGGCGCGTAGGCGGCCTGCTAAGTCGAACGTGAAATCCCTGGGCTCAACCCAGGAACTGCGTCCGATACTGGTTGGCTTGAATCCGGGAGAGGGACGTGGAATTCCAGGTGTAGCGGTGAAATGCGTAGATATCTGGAGGAACACCGGTGGCGAAGGCGACGTCCTGGACCGGCATTGACGCTGAGGCGCGAAAGCCAGGGGAGCAAAC
+
CCBBBBBBBB2AC=@@BB@@B@BC?A?C<???@A;??@@@<@D>CBBCBBC@A@<@<@@A994:@AAD@A@@BBB=CCC>BBF>:::C@CC>DG@B@BABABBC?BBCABBB=A=A5<;5;;5;B=BB<A@;;;0;AA@A?@@C@CA@A?@CBBBBA=@@BB;ABABBBBCBBAA@@;>>5:5:@C@E@BB?BBB@B@CCCC;;;?BC?@@<A=BAB@CBBCCHBBB?BBB;;<0;@5;;;;.9:95<25
@N9IO0:01095:06210
TACGTAGGGGGCAAGCGTTGTTCGGAATTACTGGGCGTAAAGGGCGCGTAGGCGGCACAGCAAGTCGGGAGTGAAAGCCCGGGGCTCAACCCCGGAACGGCTTTCGAAACTGCTGAGCTAGAGTACAGAAGGGGCAACCGGAATTCCCAGTGTAGCGGTGAAATGCGTAGATATTGGGAAGAACACCTGAGGCGAAGGCGGGTTGCTGGGCTGATACTGACGCTGAGGCGCGAAAGCCAGGGGAGCAAACGGG
+
CCCDBAADDE1AA?A:;;>AB?BB>BAD@CCIDG@CCCCD>CD>CDCCCBB?@?<@CB@@@C?9<;DC<BACCBB=BDD>DDD8@????AFE5@;?;00,006.6AA=<B??@BB???A?>?979BBBC@CHI<DB>BFDAE?B?BC>BBBBBBB@@=@@@B<CB;;;A@AAAA=@A<A?BB?BCD?CB@@>?BC?B@BBC<B?@??BB?CBBBBBBB977<;BB;;8;<BAAC;;;9;BCC7;;HHD?AAA;
@N9IO0:01101:06249
GACGTAGGGCGCGAGCGTTGTCCGGATTTATTGGGCGTAAAGAGCTCGTAGGCGGCTCGTCGCGTCGACCGTGAAAACCCGCAGCTCAACTGCGGGCTTGCGGTCGATACGGGCGGGCTAGAGTTCGGTAGGGGAGACTGGAATTCCTGGTGTAGCGGTGAAATGCGCAGATATCAGGAGGAACACCGGTGGCGAAGGCGGGTCTCTGGGCCGATACTGACGCTGAGGAGCGAAAGCGTGGGGAGCGAACAGG
+
BB@@@?>@8@@>A;;:A@?CCD@C@CCF>BB@CL>BCCCC<BAABB;::AA@BC?CDCCCCC@>>000A9>>AA@@000,99>A@BAA?B;;:DD>BC?A@C@CBABCBBCC>CBB>BBBBCAA?;;7;????5;;;BBB=A>A>A>@C?ADBBBAA=@???8?BAAABAAAAAABB8;;>B>BBB?B@BB@BDC?C?BBB:BBBBBBD>B?BA@BBAAAA;;;;9@9@AABAB=CCBCFJM<CBAA@?;;;@
@N9IO0:01104:06246
TACGTAGGGTGCGAGCGTTAATCGGAATACTGGGCGTAAAGCGTGCGCAGGCGGCGCGTTAAGACAGGTGTGAAAGCCCCGAGCTTAACTTGGGAATTGCGCTTGTGACTGGCGTGCTGGAGTGTGGCAGAGGGAGGTGGAATTCCACGTGTAGCAGTGAAATGCGTAGAGATGTGGAGGAACACCGATGGCGAAGGCAGCCTCCTGGGCCAGCACTGACGCTCATGCACGAAAGCGTGGGGAGCAAACAGG
+
CBBCBBAC>A??C@@9::@C>BB>>=+00=000,;9;CD>DCCBAAAABB@BB@BBDBB?B@BA<;;=@@AACC=AAAA6?@@AA?A?AA@FH>G>@=@AAAA55:ABBAB?B999A>>;99:;8?4??@988*9?>>A>AAE?B?BBAAABB=BBBBBBE>@@@A@BBA???933,22+2,5?:?CCBB>AAB=@3;99834?7>?C<@<?====797?787733377733A9?@A???=29::@@9>BA3
@N9IO0:01064:06297
CACGTAAGGTGCGAGCGTTATTCGGAATTATTGGGCGTAAAGGGCACGTAGGCGGCTTTGCAAGCTTGGTGTGAAATCTCAGGGCTCAACCCTGAAACTGCATTGAGAACTGCATGGCTAGAGTTAGTGAGGGGAAACCGGAATTCCAGGTGTAGGGGTGAAATCTGTAGATATCTGGAAGAACACCAATGGCGAAGGCAGGTTTCCAGCACATAACTACGCTCAGTGCGAAGGTGCGGGATCAACAGG
+
BB@@??<@<?@CBBB@@@@CC@CCAC@B?BC?BB>@@?CC>CE>A@@A@==:00,0::3<AC>AAE@D?A@@AAA<;;;CCCC>AA@@=@B9A;;;/:@@@A@;=?@A8::CBBBB?CAA@ABB@BCA@@DDD;CC=B@B?B>B?B?BH@CBBEDFD<BA@?9>?44554777////27)//2779.5.55.5//)/)//;5<<5>;>;,,,,,,(,---<------85,/)/)/:///)/:59.5996
@N9IO0:01073:06271
TACAGAGGTCCCGAGCGTTGTTCGGATTTATTGGGCGTAAAGGGTGCGTAGGCGGCGGAGTAAGTTGGGTGTGAAATCCCGGGGCTCAACCTCGGAATTGCATTCAATACTGCTTCGCTTGAGTACTGGAGAGGAGGCTGGAATTTACGGTGTAGCAGTGAAATGCGTAGATATCGTAAGGAAGGCCGGTGGCGAAAGCGAGCCTCTGGACAGTTACTGACGCTGATGCACGAAGGCCAGGGGAGCAAACGGG
+
;BA@@@B?BBB=AAAA@@=@D?BB>AAA;AB=@A<@DABC>BC>:::A@??99919@<?A@@8:;>?@8;;;;;;.;BB=CDD;CCCD@D@CCD;9:;@C@@A>;:6;ACAABB?AAAA>AABBBAAF@B???99:4;AA>C@CB>BCE@BBBBBBCBBBCB=BB@@@A@A@@@@@@@;@;A6;:;?C@@A;@;99.:@>>@@=AA@@;?:::A>AAA???@?@@@@@B@:;<5<5;<==??3;:@@B<AAA<
@N9IO0:01091:06263
TACGAAGGTGGCAAGCGTTGTTCGGATTTACTGGGCGTAAAGGGAGCGTAGGTGGTTAGGTAAGCCCTCCGGGAAATCTTCAGGCTTAACCTGAAAAGGTCGGGGGGGGACTGCCTAGCTAGAGGGCGGGAGAGGAGCGCGGAATTCCCGGTGTAGCGGTGAAATGCGTAGAGATCGGGAGGAAGGCCGGTGGCGAAGGCGGCGCTCTGGAACGTTTCTGACACTGAGGCTCGAAAGCGTGGGGAGCAAACAGG
+
@@=00*0+0=:@C@CB@@=A@=BB>@AA<AAAA@;>B;;;0;;09?>?AAA?BDAE@CC?A@?BBC<BB=AA<AD=BBBA;;;?BA4949<?9:::-9<><<<<<<<<";??@@?AD?@AACDCE>@@@<@@CC?BBBCCC?B=@=@C:@<AB<;;;;6;CBB=BC@@@AAAA@AACC>CCAC@CAC?B?BB>BBB@BADCACCBA@@B-0-0==@9BABCB@A@;;;5;CCABB;AAAA@@@7@BICE>A;;5
@N9IO0:01091:06290
TACGGAGGGTGCAAGCGTTGTTCGGAATCATTGGGCGTAAAGCGCGTGTAGGCGGCTAGGCAAGTCGGTTGTGAAAGCCCGGGGCCCAACCCCGGAACTGCATCTGAAACTGCCTGGCTGGAGTCCCGGAGAGGAAGGCAGAATTCCCGGTGTAGGGGTGAAATCCGTAGATATCGGGAGGAATACCAGCGGCGAAGGCGGCCTTCTGGACGGTGACTGACGCTGAGACGCGAAAGCGTGGGGAGCAAACAGG
+
@@AC>::;0:??B?CBCC>AB?BC@A>ACAA=@A9@@@@@9??AABBBA?@:?@:@CDD@CC@CCCC?C>@@CCD=BBB>BDD9@@5;1787-9>A=AAAA?=>@>==7=@@C<AA@BBB>@?@AC=B@BDGD@E@C@BBBC?A=AA<A?CBBCCDD<CCHG?CCADCBBB@=@;;;6;B>C=BBA=AA?@<@CD@F@BB@B?B?@@@<@@A=AABABAAAA:;;;;;;;B;;;8;ABAAAA3@AABB;BDD<
@N9IO0:01099:06279
TACGGAGGATCCAAGCGTTATCCGGAATCATTGGGTTTAAAGGGTCCGTAGGCGGTTTAGTAAGTCAGTGGTGAAAGCCCATCGCTCAACGGTGGAACGGCCATTGATACTGCTAGACTTGAATTATTAGGAAGTAACTAGAATATGTAGTGTAGCGGTGAAATGCTTAGAGATTACATGGAATACCAATTGCGAAGGCAGGTTACTACTAATTGATTGACGCTGATGGACGAAAGCGTGGGGAGCGAACAGG
+
CCCC?A@<@AA<@;???@<@AA?B?B>AABB@CC>BB=BB=BD<AA?BBA?=::6:C=AABB>@A@A?@A?ABAC<?>>5=??:::@@;@C=AA?B@BB?A?BC@C??@@@@@@AAAA@<@@:?;>@<?A=A<@@B?BBBBB@CCCCBBBAAAAAAA=@@@A<ABBB@BBBBBB?BBBBC>@?ACC@C?B?@@BC5;5;;;<@@BBCBBBC?C<@AA<AB@;;;DDAA?AA@??9?999@CC8:;;BB?@@@<
@N9IO0:01100:06282
GACAGAGGGGGCAAGCGTTGCTCGGAATCACTGGGCGTAAAGGGCGCGTAGGCGGGATGGCAAGTCGGTCGTGAAATCCTTCGGCTCAACCGAAGAACGTCGGCCGATACTGCCGTTCTTGAGGGATGCAGAGGAGATTGGAATTCCCGGTGTAGCGGTGAAATGTGTAGAGATCGGGAGGAACACCGGTGGCGAAGGCGGGTCTCTGGGCATCTCCTGACGCTGAGGCGCGAAAGCGTGGGGAGCAA
+
A@A@?@?>?>0>@>A;;:@D;:;C?B8;;CBBBB<@@@@@:@B<CCABABC@CCC>;;;>AA>ABAB@CA@ACBD<BA?@=>@=???@=@=AA=@B@CCCAA<@99;;A@@?D8:9=??=?BDD=BAAA?@AC=A@BD?B?B@G>AA<@?A@@A@AA@@@@D>CCCC@@@@@:9999.9@9?<?BCAG@BA>ACC@F@AAA<A@@AACD>CCCBA@<??@@@@????:==A999+9998989(7<777
@N9IO0:01111:06272
TACGTAGGGTGCGAGCGTTAATCGGAATTACTGGGCGTAAAGCGTGCGCAGGCGGTCTTGCAAGCTGGGTGTGAAAGCCCCGGGCTCAACCTGGGAGGTGCATTCAGGACTGCGAGGCTGGAGTGCGGCAGAGGGAGGTGGAATTCCACGTGTAGCAGTGAAATGCGTAGAGATGTGGAGGAACACCGATGGCGAAGGCAGCCTCCTGGGCCGACACTGACGCTCATGCACGAAAGCGTGGGGAGCAAACAGG
+
BCABBCCC:9::AAAACC?C@CCC?B6:8;BBBB>BCCCC<ABC;;;BB??;?C<A@@@CAA;??;;;0:===::2<===.=A9=>??;@;>?<87819?>>@988A?BB9:9@??9?BC;??BAAA99999:A;BB7888A=@5;4:=?7744;;?<==BC?DBBAAAAAD?877A=AA=A>ACA?A::;?BDC?B=??@?<==3;;@8@:@B@@@BCBDDBCB@@@;;;?@@8@@@@DFD;CCCCC=BBB=
@N9IO0:01113:06283
TACGTAGGATGCAAGCGTTGTCCGGAATTATTGGGCGTAAAGAGAACGTAGGTGGCTTGTTAAGTTCGGTCTTAAAGACCGGGGCTCAACCCCGGGAATGGACTGAAAACTGGCAGGCTAGAGGATGTCAGAGGATGGTGGAATTCCAAGTGATAGCGGTGAAATGACGTAGATATTTGGAGGAACACCTGTGGCGAAAGCGGCCATCTGGGACATTCCTGACACTGAGTTCGAAAGCTCGGGGAGCAAACAG
+
CB@@@;;5;;;;A?A>A@?BAE@C@D?B?CB@DD=@@<<<0;@@A?;;;AA?AB?BE?AB?@<@B;@@=AA@5;<0;;;9@A@3@>>=49::+::193//*//999;;/;BB?<<<;>ABAAA;A??<<:9943833-3:5:2828-3-3733377885:;:=4:444999;=;;9;29.555:5944.4999499::1<;;6;7;;;;>A8<;@@7;7;><;97/////)////)/594444&4;:::)444
@N9IO0:01064:06342
TACAGAGGGTGCGAGCGTTAATCGGAATTACTGGGCGTAAAGCGCACGTAGGCGGCTTTGTAAGTCGGATGTGAAATCCCCGGGCTCAACCTGGGAACTGCACCCGAAACTACATTGCTAGAGTATGGGAGAGGGAGGCGGAATTTCCGGTGTAGCAGTGAAATGCGTAGATATCGGAAGGAACATCAGTGGCGAAGGCGGCCTCCTGGACCAATACTGACGCTCAGGTGCGAAAGCGTGGGGAGCAAACAGG
+
BBCCCBAB<@@=A999???C=??A?B>A6;:>>@9@@@@B8:9??BBCCBB=:;6;?@8@AA=AA??=>9::CBD=BBBB3::5;;;;?C@CCD>C@CCBBBBC?CBC>BBBBBB?:;;@@@BBBBDC>BBGDE<A@6;;=B=BC>CBC@BB@BACCCCCBB=BBBBBBB@@@@@A=@=A?A?BBBBB@@@?AAB?B=AA?B@BD@CB?AB?B?AAA???B@???AA=@@@@@?5::AACDD9:9:?A8??>;
@N9IO0:01066:06313
TACGTAGGGGGCGAGCGTTGTCCGGATTTATTGGGCGTAAAGAGCTCGTAGGCGGTTCGATAAGTCGGATGTGAAATCTCCATGCTCAACATGGAGGGGCCATTCGATACTGTCGTGACTCGAGTCCGGTAGGGGAGTGTGGAATTCCCGGTGTAGCGGTGAAATGCGCAGAGATCGGGAGGAACACCCGTAGCGAAGGCGGCACTCTGGGCCGGTACTGACGCTGAGGAGCGAAAGCGTGGGGAGCAAACAGG
+
@?@@@;;;;;*999;?<;7;AC=A>BBB<BC?BB<@@998.99:;@;::AA?AB?B>BBA@@<@BAA?B;;;CCC>;;;D@D@AACBD?BBBB@BBBB:B?BA@BB;;;ABBAA@AA;;;CCCCCB@C@BFDDF;CC:;<@=A=B?BF=C@AB@A@@BACCEJGBBBCBBBBAABBAA=AB?C>AABD<@@BDCDCAC?BB@BBBAA:99,:;@;A??99:???999B;??A@@@:A@BAAAB9BBBCD=BAA=
@N9IO0:01069:06348
TACGTAGGGGGCAAGCGTTGTCCGGAATTATTGGGCGTAAAGAGCGCGTAGGCGGTCCGGTAAGTCGGCTGTGAAAGTCAAGGGCTCAACCCTTGAAAGCCGGCCGATACTGTCGGACTAGAGTCCGGAAGAGGCGAGTGGAATTCCCGGTGTAGCGGTGAAATGCGCAGATATCGGGAGGAACACCAATGGCGAAGGCAGCTCGCTGGGACGGTACTGACGCTGAGGCGCGAAAGCGTGGGGAGCAAACA
+
BABBCBCCCC1AA=A9;:?B>><?:?<C<=B<=@6<=>>=4=69:?AB@>>;:;5;;7:=<B>AAAB?BBB@AAD<000@<=;3:::A?BC>D>AA<3::5@<@@A@@A;66;==9<<<<B;?;=:>:@9;;B?BBBBCB8B7@7B<6@:A;;;A<B>A@AA;A@@BBBACB=====6=>:>:>;<7<7:97<::6:7@AAA@AABACC<??A?BBBABCCBAAA@@9>999@@8>00/999*68<9=3;7
@N9IO0:01069:06353
TACGGAGGGTGCAAGCGTTGTTCGGATTTATTGGGCGTAAAGCGCGTGTAGGCGGTTTCTTAAGTCTGATGTGAAAGCCCTGGGCTCAACCCAGGAAGTGCATTGGATACTGGGAGACTTGAATACGGGAGAGGGTAGTGGAATTCCTAGTGTAGGAGTGAAATCCGTAGATATTAGGAGGAACACCGGTGGCGAAGGCGGCTACCTGGACCGATATTGACGCTGAGACGCGAAAAGCGTGGGGGAGCAAA
+
@@AB=;:;6;:;B:@?AB5;;=;948@C=CB?CC<B@?@?1=?@?AD@@;:5;:59>9@D>@>@CBCCB@>A555)5990494)5;A@.:5)5;.5.9;?ACC:B:BCC;;;>6==;5:;::29?@AB;BD;<;0;:9@@8<:=9<34337<8;<9=?9:7A;?=28////8990;;6;>6?>=<>>C7448BAA:>7;?959:=25549?7954>:3//----------8::;;//9555===+55;?<;
@N9IO0:01070:06329
TACGGAGGGTGCAAGCGTTATCCGGATTCACTGGGTTTAAAGGGTGCGTAGGTGGGTTGGTAAGTCAGTGGTGAAATCTCCAGGCTTAACTTGGAAACTGCCATTGATACTATCAATCTTGAATACCGTGGAGGTCAGCGGAATATGTCATGTAGCGGTGAAATGCTTAGATATGACATAGAACACCAATTGCGAAGGCAGCTGGCTACACGAATATTGACACTGATGCACGAAAAGCGTGGGGATCAAACAG
+
BCCD=B@D>CCAC?B@A?@DCC@C???98839::19:(44/4=4555>:@@=@@A;@>B8BB9BCCBBBC@BBBC?CBBB>;;4595:9>>:C?=>6;?;=8=>:><@B@<=@;;8:550//2;:@)///)/0)/8;44;.93<>AC@A;<@98837.0>@@70//9)379===>>;???@A=@@@9<30+0:0/*/)/8////(////666959?<6888<;;9:///98////&33339==1=8:;A0:78
@N9IO0:01071:06351
TACGAAGGTCCCAAGCGTTGTTCGGAATCACTGGGCGTAAAGGGAGCGTAGGCGGCGCGGTAAGTCAGATGTGAAATCCCGGGGCTCAACCCCGGAACTGCATCCGATACTGCCGTGCTTGAGGGTTGGAGAGGTAGCTGGAATTCTCGGTGTAGCAGTGAAATGCGTGGATATCGAGAGGAACACTCGTGGCGAAGGCGAGCTACTGGACAACATCTGACGCTGAGGCTCGAAGGCCAGGGGAGCAAAAGGG
+
==B;:2;9@??-;04@@@7;;ACC@B<??AA??=6=?:;;09808:<@?AA?@B?BBBA;@A8;:BB@@<9;@:D/9;@:@@B4;;;B>BGJ<J@C?A95955;;<ACC?@@B=@?AA@3@?@:3:7A?AAAFABBAACB:=;C@DCCB@CC@?A@@>?::9.9;;@@@:>BBBCBDA@@<@:@@@:83882;886:7;<959@@?AA=AAA7ADAABCCB@=<;66:BBBBB=@=??@AAA5;;@=>>2>@9
@N9IO0:01079:06333
TACGAAGGGGGCTAGCGTTGCTCGGAATCACTGGGCGTAAAGCGCACGTAGGCGGACTCTTAAGTCGGTGGTGAAATCCTGGAGCTCAACTCCAGAACTGCCTTCGATACTGAGAGTCTTGAGTCCGGGAGAGGTGAGTGGAACTGCGAGTGTAGAGGTGAAATTCGTAGATATTCGCAAGAACACCAGTGGCGAAGGCGGCTCACTGGCCCGGTACTGACGCTGAGGTGCGAAAGCGTGGGGAGCAAACAGG
+
BBBBA=@B@A2BBBDCCC@BBBCCAC?AACBBBC>A@ABB8;;;;AABBCCACDAC:;:B?B=BBBB?BB>BBBB<BD?CC?AABDHCDCCC?BBB?BBB@<A?:;;BBC@@@BBAABC>AACBB?BC<???A=AAABBB<>;?@?ADAAABBB@@A=799F>D?BABB>A>>><=>=@<@@<=<<;@9<<6::9<=;77186=<>>@<@B6:7;>AAAA><<<7778888AAA9ABA??>>5>@@AD=A@A>
@N9IO0:01084:06311
TACGAAGGGGGCTAGCGTTGTTCGGAATCACTGGGCGTAAAGCGCACGTAGGCGGATGTGTCAGTCAGGGGTGAAATCCCGGAGCTCAACTTCGGAACTGCCTCTGATACAGCACGTCTTGAGTCCGGAAGAGGTGGGTGGAATTCCTAGTGTAGAGGTGAAATTCGTAGATATTAGGAAGAACACCGGTGGCGAAGGCGGGTCTCTGGGCAATTCCTGACGCTGAGGCGCGAAAGCGTGGGGAGCAAACGGG
+
BCCA?9@@@@0@CDDCCB@BB?BD?B?BAAAAAB<CCCCF=@@@ACAA@CC?BB?B@@@BBBBAECBCCC:BA@@:@@@:@=BBBDDI@CCBCC@C?A;;;@CCBBBBBBBBBBBB@AB766;;=9=:@:==B<=@@8BB?B@G@C?BBBAA@<:::>BBC?8B8::898:@@@=AB=@<@A=???>A>AA>CCEFE@FFD>ABBCBBB<@@?B@B?CBBBBCC@@@;?>>>?@3::@AAAB9BCCCC;BBB=
@N9IO0:01094:06310
TACGGAGGGGGCTAGCGTTGTTCGGAATTACTGGGCGTAAAGCGCGCGTAGGCGGCTTTGCAAGTTAGAGGTGAAAGCCCGGAGCTTAACTCCGGAACTGCCTTTAAAACTGCATCGCTAGAATCGTGGAGAGGTGAGTGGAATTCCGAGTGTAGAGGTGAAATTCGTAGATATTCGGAAAGAACACCAGTGGCAGGAAGGCGACTCACTGGACACGTATTGACGCTGAGGTGCGAAAGCGTGGGGAGCAAACAGG
+
@A::6;BCBC5A@BBCCD@BB@@A>@@D?BCDDC<@@BBB;A@@ABBABAA>;;5;A@:@@EABB>AB;;5;;;;,:??6?;?>?>;<8<>?8>5>:>??@5;;0;;;.;C:;;;A:::;:9;@99;@9=@@A>AA@>@A=A?A?B@@@@BBB;;;C@CBCC=A>@@:;4494939;.44(44.44;.44//)///)/)/5///<<>====:>>>;;;;?=AACDCCABA:;;CAAA=B@CCCFE;BBBBC>BCDG
@N9IO0:01097:06353
[truncated: 43,944,019 more chars]
